# Supplementary material for: Raman spectroscopy accurately differentiates mucosal healing from non-healing and biochemical changes following biological therapy in inflammatory bowel disease
Source: PLoS One. 2021 Jun 2;16(6):e0252210. doi: 10.1371/journal.pone.0252210 (PMC8172032; doi:10.1371/journal.pone.0252210)
Supplement: S5 Dataset — (ZIP) [file pone.0252210.s007.zip › CD Active inflammation/OC027 post treatment_base sub CR removed_24__X_-13593.8__Y_77149.8__Z_853__Time_268.txt]

1714.774414	60.767902
1713.797852	92.484451
1712.820313	16.504345
1711.843750	56.867104
1710.866211	194.612076
1709.888672	-84.902565
1708.911133	57.377773
1707.933594	-5.760220
1706.955078	-76.015579
1705.976563	-35.500793
1704.998047	24.678179
1704.019531	-40.038086
1703.040039	-133.273361
1702.061523	-115.786819
1701.082031	-142.896286
1700.101563	194.597229
1699.122070	51.644775
1698.141602	8.541700
1697.161133	83.968819
1696.180664	195.013260
1695.200195	29.106632
1694.218750	117.857101
1693.238281	199.501724
1692.256836	231.248276
1691.274414	375.930023
1690.292969	374.718231
1689.310547	521.075439
1688.328125	468.214020
1687.345703	541.572388
1686.363281	565.110962
1685.379883	474.857849
1684.396484	574.691040
1683.413086	736.598572
1682.429688	752.780151
1681.445313	870.946472
1680.461914	973.938416
1679.477539	808.841797
1678.493164	735.105530
1677.507813	832.449707
1676.523438	1098.143677
1675.538086	933.669678
1674.552734	918.934814
1673.566406	974.064026
1672.581055	1176.114746
1671.594727	1275.184937
1670.608398	1361.672119
1669.622070	1278.886108
1668.634766	1356.152344
1667.648438	1404.918701
1666.661133	1438.428223
1665.673828	1584.062378
1664.685547	1361.564209
1663.698242	1670.302368
1662.709961	1528.780884
1661.721680	1515.230957
1660.733398	1671.966431
1659.744141	1723.264526
1658.755859	1380.441895
1657.766602	1695.252197
1656.777344	1610.671875
1655.787109	1500.244019
1654.797852	1215.768677
1653.807617	1397.744995
1652.817383	1164.828857
1651.827148	1178.575928
1650.835938	751.214478
1649.844727	908.906189
1648.853516	924.313232
1647.862305	792.234497
1646.871094	510.115814
1645.878906	756.947205
1644.886719	457.456055
1643.894531	536.166321
1642.902344	554.591736
1641.910156	438.860779
1640.916992	352.651337
1639.923828	324.958008
1638.930664	126.259895
1637.936523	297.246918
1636.943359	149.558151
1635.949219	23.416531
1634.955078	58.468910
1633.960938	-53.661404
1632.965820	127.011505
1631.970703	-10.697124
1630.975586	-63.744446
1629.980469	67.833832
1628.985352	-87.186417
1627.989258	5.515076
1626.993164	-35.681522
1625.997070	-271.189148
1625.000977	-156.583817
1624.003906	23.974695
1623.007813	68.042969
1622.010742	86.075394
1621.012695	183.167862
1620.015625	101.841026
1619.017578	-0.225481
1618.020508	-20.643124
1617.021484	192.785065
1616.023438	125.512085
1615.025391	126.676987
1614.026367	-144.782486
1613.027344	40.385788
1612.028320	57.826481
1611.028320	-74.003426
1610.029297	4.037235
1609.029297	92.669136
1608.029297	-59.626980
1607.028320	113.050560
1606.028320	201.962372
1605.027344	-7.512341
1604.026367	8.302845
1603.025391	66.068542
1602.023438	84.649734
1601.022461	-56.275436
1600.020508	-97.692177
1599.018555	-81.513847
1598.016602	-91.435783
1597.013672	-80.399414
1596.010742	-129.433212
1595.007813	-126.174095
1594.004883	-68.051857
1593.001953	-200.566010
1591.998047	-184.204285
1590.994141	-89.550880
1589.990234	-159.352570
1588.986328	36.974110
1587.981445	141.902695
1586.976563	82.458305
1585.971680	176.831161
1584.966797	302.398590
1583.961914	315.795380
1582.956055	29.490938
1581.950195	240.808060
1580.944336	329.552704
1579.938477	212.474380
1578.931641	196.901550
1577.924805	71.930603
1576.917969	243.573578
1575.911133	269.349884
1574.904297	105.130714
1573.896484	247.742111
1572.888672	304.377716
1571.880859	259.491516
1570.873047	375.628418
1569.864258	223.966553
1568.855469	280.053955
1567.846680	185.341629
1566.837891	251.516083
1565.829102	166.942139
1564.819336	139.358276
1563.809570	241.375839
1562.799805	171.959076
1561.790039	195.784805
1560.779297	250.554214
1559.768555	307.720520
1558.757813	429.488647
1557.747070	390.345917
1556.736328	384.720184
1555.724609	340.055969
1554.712891	460.975861
1553.701172	340.839142
1552.689453	277.512146
1551.676758	356.368744
1550.664063	339.245056
1549.651367	329.685455
1548.638672	317.335449
1547.625977	209.097992
1546.612305	279.094055
1545.598633	397.958679
1544.584961	245.197693
1543.571289	218.889740
1542.556641	153.624146
1541.541992	248.291077
1540.527344	198.092590
1539.512695	114.129227
1538.498047	233.875702
1537.482422	126.258606
1536.466797	155.193665
1535.451172	103.923454
1534.434570	132.384445
1533.418945	78.095627
1532.402344	108.657967
1531.385742	71.965355
1530.369141	50.510830
1529.351563	-22.695047
1528.334961	86.755173
1527.317383	152.143295
1526.299805	73.097694
1525.281250	-39.616730
1524.263672	43.051754
1523.245117	1.948909
1522.226563	9.495900
1521.208008	19.371176
1520.188477	152.411667
1519.168945	97.504829
1518.150391	-150.363754
1517.129883	-54.067799
1516.110352	-132.732376
1515.089844	-65.209984
1514.070313	22.593622
1513.049805	-2.841802
1512.028320	-108.076019
1511.007813	-277.648926
1509.986328	-111.294319
1508.964844	-27.326258
1507.943359	-243.674637
1506.921875	-44.798546
1505.899414	-12.866988
1504.876953	-163.141617
1503.854492	-162.401611
1502.832031	-138.832397
1501.808594	-153.923340
1500.786133	-100.084305
1499.762695	-128.421799
1498.739258	-146.728012
1497.714844	-42.419178
1496.691406	13.026929
1495.666992	139.849106
1494.642578	20.894377
1493.617188	67.966705
1492.592773	63.694118
1491.567383	20.871685
1490.541992	251.271301
1489.516602	149.264999
1488.491211	205.458267
1487.464844	292.063416
1486.438477	283.974915
1485.412109	426.294464
1484.385742	325.929535
1483.358398	365.735931
1482.331055	384.934265
1481.303711	398.842224
1480.276367	578.299561
1479.249023	602.002075
1478.220703	849.791260
1477.192383	689.604553
1476.164063	852.860535
1475.135742	1031.164795
1474.106445	969.847107
1473.077148	1272.468262
1472.047852	1401.716064
1471.018555	1520.574951
1469.989258	1613.791504
1468.958984	1765.313965
1467.928711	1669.934692
1466.898438	1805.840332
1465.868164	2083.910156
1464.836914	2216.842529
1463.805664	2441.064941
1462.774414	2489.768066
1461.743164	2543.405273
1460.710938	2553.713867
1459.679688	2551.221436
1458.647461	2619.673584
1457.615234	2627.078369
1456.582031	2550.628662
1455.549805	2613.641113
1454.516602	2701.873047
1453.483398	2820.397949
1452.449219	3116.219482
1451.416016	3041.793701
1450.381836	3000.239990
1449.347656	3227.169189
1448.313477	2939.735840
1447.279297	2918.250732
1446.244141	2835.920898
1445.208984	2834.558594
1444.173828	2610.424561
1443.138672	2409.095459
1442.102539	2374.736816
1441.066406	2211.352051
1440.030273	2442.448242
1438.994141	2304.299072
1437.958008	2188.912109
1436.920898	2007.816895
1435.883789	1756.020508
1434.846680	1491.668823
1433.808594	1583.460205
1432.771484	1286.378052
1431.733398	1090.355347
1430.695313	1068.535645
1429.657227	998.768372
1428.618164	971.886414
1427.579102	677.662476
1426.540039	698.756348
1425.500977	719.839355
1424.461914	630.011780
1423.421875	701.489197
1422.381836	674.686829
1421.341797	577.378662
1420.301758	578.342468
1419.260742	604.486267
1418.219727	474.569916
1417.178711	543.555725
1416.137695	373.502655
1415.096680	145.693237
1414.054688	335.509277
1413.012695	243.650757
1411.970703	104.105209
1410.928711	336.662933
1409.885742	69.073006
1408.842773	20.229431
1407.799805	262.840363
1406.756836	128.701843
1405.712891	59.946854
1404.668945	151.941711
1403.625000	-1.990295
1402.581055	298.378357
1401.537109	305.176575
1400.492188	332.097076
1399.447266	301.410034
1398.402344	205.633804
1397.357422	202.723328
1396.311523	172.319794
1395.265625	189.621597
1394.219727	239.572754
1393.173828	129.317505
1392.126953	79.284386
1391.081055	79.453178
1390.034180	262.409882
1388.986328	-75.079094
1387.939453	58.012199
1386.891602	286.185303
1385.843750	136.782837
1384.795898	-107.441910
1383.748047	3.486935
1382.699219	91.983894
1381.651367	33.168987
1380.602539	-37.999077
1379.552734	105.750702
1378.503906	102.266968
1377.454102	153.820572
1376.404297	-31.612520
1375.354492	-22.203264
1374.303711	-97.494484
1373.253906	16.953728
1372.203125	-90.450966
1371.152344	-195.174881
1370.100586	-18.064194
1369.049805	-62.659771
1367.998047	94.707726
1366.946289	-201.193420
1365.894531	-175.555099
1364.841797	-124.889015
1363.789063	-148.770218
1362.736328	-229.727661
1361.683594	-133.828430
1360.630859	74.133789
1359.577148	-120.766266
1358.523438	206.771332
1357.469727	64.456657
1356.415039	36.691921
1355.361328	68.753998
1354.306641	329.530334
1353.251953	235.154831
1352.197266	332.209351
1351.141602	116.538033
1350.085938	419.940186
1349.030273	519.871521
1347.974609	488.422577
1346.918945	697.790161
1345.862305	909.709656
1344.805664	801.833740
1343.749023	934.653137
1342.691406	1112.195435
1341.634766	1044.515015
1340.577148	1143.024292
1339.519531	1135.155151
1338.460938	1172.033447
1337.403320	817.883850
1336.344727	934.378662
1335.286133	912.406982
1334.226563	994.534607
1333.167969	878.908325
1332.108398	963.833618
1331.048828	858.500427
1329.989258	738.555908
1328.928711	833.864380
1327.869141	968.851013
1326.808594	953.244568
1325.748047	861.250427
1324.686523	905.286987
1323.625977	687.776123
1322.564453	1016.047241
1321.502930	910.004089
1320.440430	816.512878
1319.378906	802.176453
1318.316406	820.075439
1317.253906	884.987793
1316.190430	881.013489
1315.127930	867.355591
1314.064453	794.731384
1313.000977	1215.024658
1311.937500	972.742065
1310.873047	809.528137
1309.809570	801.660339
1308.745117	764.419861
1307.679688	722.434875
1306.615234	983.261169
1305.549805	853.017517
1304.484375	1020.567566
1303.418945	784.965576
1302.353516	913.443604
1301.287109	865.066040
1300.220703	743.150635
1299.154297	643.552490
1298.087891	644.850037
1297.020508	850.109070
1295.954102	768.191589
1294.886719	671.730713
1293.818359	683.432251
1292.750977	810.584900
1291.682617	648.386047
1290.614258	719.372559
1289.545898	780.660889
1288.476563	672.924011
1287.407227	680.555725
1286.338867	627.064697
1285.268555	634.971191
1284.199219	726.276428
1283.128906	741.766418
1282.058594	852.850769
1280.988281	596.884949
1279.917969	823.210632
1278.846680	1010.416565
1277.775391	933.501709
1276.704102	783.378052
1275.632813	848.580444
1274.560547	857.651184
1273.488281	901.041809
1272.416016	1012.933655
1271.343750	1032.060791
1270.270508	1158.741089
1269.197266	1182.920776
1268.124023	1370.742065
1267.050781	1309.643921
1265.977539	1275.507813
1264.903320	1356.138306
1263.829102	1114.884277
1262.753906	1103.036987
1261.679688	1381.385742
1260.604492	1179.543579
1259.529297	1343.391235
1258.454102	1417.104858
1257.378906	1232.675171
1256.302734	1382.024536
1255.226563	1180.790894
1254.150391	1232.862549
1253.073242	1399.359131
1251.997070	1247.114624
1250.919922	1457.446167
1249.841797	1305.382690
1248.764648	1391.720581
1247.686523	1164.492310
1246.608398	1163.438965
1245.530273	1347.101929
1244.452148	1265.937500
1243.373047	1350.010986
1242.293945	1273.826050
1241.214844	1234.128174
1240.135742	1087.689087
1239.055664	1366.007935
1237.975586	1307.010864
1236.895508	1226.238403
1235.815430	1441.376221
1234.734375	1285.501709
1233.654297	1338.171143
1232.573242	995.825867
1231.491211	1181.832397
1230.410156	975.349548
1229.328125	919.122437
1228.246094	993.673950
1227.163086	1240.070801
1226.081055	970.860229
1224.998047	815.494629
1223.915039	776.310303
1222.832031	812.113220
1221.748047	673.798279
1220.664063	738.601196
1219.580078	578.586792
1218.496094	587.774963
1217.412109	447.155457
1216.327148	504.639557
1215.242188	248.149719
1214.157227	349.058472
1213.071289	452.310303
1211.985352	531.353210
1210.899414	644.104614
1209.813477	571.035828
1208.727539	444.906036
1207.640625	480.335541
1206.553711	561.503967
1205.466797	502.813263
1204.378906	547.707764
1203.291016	431.136902
1202.203125	394.039703
1201.115234	205.211823
1200.027344	81.406860
1198.938477	17.769241
1197.849609	55.158829
1196.760742	157.420135
1195.670898	-103.602310
1194.582031	229.354996
1193.492188	167.829895
1192.401367	-126.880066
1191.311523	-198.057770
1190.220703	-165.972351
1189.129883	-59.522011
1188.039063	-56.459686
1186.947266	-113.499771
1185.856445	-218.607895
1184.764648	-162.969757
1183.671875	24.514151
1182.580078	91.886574
1181.487305	-25.519028
1180.394531	132.759338
1179.301758	51.163338
1178.208984	31.815371
1177.115234	299.898041
1176.021484	79.085739
1174.927734	265.406219
1173.833008	73.227478
1172.738281	91.687164
1171.643555	145.930344
1170.548828	34.939995
1169.454102	146.366150
1168.358398	147.613602
1167.262695	10.059936
1166.166992	94.781067
1165.070313	21.603489
1163.973633	27.197187
1162.876953	35.059105
1161.780273	143.112976
1160.683594	36.084335
1159.585938	5.378457
1158.488281	-32.596642
1157.389648	72.500702
1156.291992	60.522488
1155.193359	26.956619
1154.094727	14.741998
1152.996094	114.460899
1151.896484	30.467342
1150.796875	89.367676
1149.697266	-54.405094
1148.597656	-83.906212
1147.498047	-11.122503
1146.397461	-86.121216
1145.296875	-16.014915
1144.195313	-10.329979
1143.094727	-154.675980
1141.993164	-108.788902
1140.891602	-91.596107
1139.789063	-193.430893
1138.687500	65.975243
1137.584961	-83.650574
1136.482422	127.820618
1135.379883	244.040176
1134.276367	338.693970
1133.172852	314.446625
1132.069336	427.763123
1130.964844	455.449249
1129.861328	563.667297
1128.756836	534.103943
1127.652344	848.327820
1126.546875	844.525330
1125.442383	786.067932
1124.336914	862.599487
1123.230469	756.498047
1122.125000	726.126160
1121.018555	534.571411
1119.912109	506.364685
1118.805664	496.979279
1117.699219	347.819275
1116.591797	404.467865
1115.484375	482.255371
1114.376953	408.498047
1113.268555	495.447876
1112.160156	494.753998
1111.051758	553.026794
1109.943359	471.722382
1108.833984	631.312195
1107.725586	623.005005
1106.616211	579.150879
1105.505859	667.406921
1104.396484	857.007996
1103.286133	744.329102
1102.175781	801.460144
1101.064453	870.238281
1099.954102	799.735413
1098.842773	566.460571
1097.731445	689.121399
1096.619141	846.961243
1095.507813	684.189514
1094.395508	643.870361
1093.282227	638.784485
1092.169922	777.229919
1091.056641	734.244934
1089.943359	437.006958
1088.830078	556.272644
1087.716797	640.100525
1086.602539	660.288208
1085.488281	607.484192
1084.373047	683.897095
1083.258789	739.040405
1082.143555	775.266968
1081.028320	792.598694
1079.913086	612.556335
1078.796875	509.993805
1077.680664	383.924713
1076.564453	527.739929
1075.448242	427.383118
1074.331055	538.125122
1073.213867	334.466217
1072.096680	602.143127
1070.979492	393.741272
1069.861328	426.769623
1068.743164	466.752228
1067.625000	555.853699
1066.505859	572.244141
1065.386719	551.108948
1064.267578	363.717285
1063.148438	590.633179
1062.029297	419.604431
1060.909180	370.254150
1059.789063	325.562042
1058.667969	425.823090
1057.547852	219.757019
1056.426758	205.400436
1055.305664	415.347473
1054.183594	284.077759
1053.062500	346.711578
1051.940430	168.769852
1050.818359	271.039246
1049.695313	403.579498
1048.572266	370.366760
1047.449219	131.858932
1046.326172	289.964142
1045.203125	177.493866
1044.079102	104.697266
1042.955078	211.406097
1041.830078	227.181137
1040.706055	212.678055
1039.581055	207.498947
1038.456055	307.123016
1037.331055	315.921356
1036.205078	282.827850
1035.079102	449.895905
1033.953125	270.264221
1032.826172	393.108002
1031.700195	434.543640
1030.573242	294.645203
1029.445313	408.190186
1028.318359	98.801544
1027.190430	154.339783
1026.062500	-171.027710
1024.934570	-126.970833
1023.805664	-110.751572
1022.676758	-219.824707
1021.547852	-312.546722
1020.418945	-159.243851
1019.289063	-89.460068
1018.159180	-59.063492
1017.029297	-95.847176
1015.898438	-134.867645
1014.767578	-78.785225
1013.636719	67.701721
1012.505859	100.705376
1011.375000	156.933594
1010.243164	187.747116
1009.111328	498.702972
1007.978516	802.657166
1006.846680	782.674500
1005.713867	1567.715210
1004.581055	2516.674805
1003.447266	2693.104980
1002.313477	2296.334473
1001.179688	1742.719482
1000.045898	986.164734
998.912109	569.612366
997.777344	130.271545
996.642578	92.966568
995.506836	97.339417
994.372070	-32.000679
993.236328	240.269806
992.100586	21.250032
990.963867	44.586201
989.828125	210.990036
988.691406	135.429382
987.553711	-163.488693
986.416992	-38.214432
985.279297	190.788040
984.141602	-215.734772
983.003906	-87.805199
981.865234	-51.857410
980.726563	78.571419
979.587891	36.547676
978.448242	-62.807835
977.309570	155.380356
976.169922	-134.456558
975.030273	83.963661
973.889648	19.795397
972.749023	-149.856216
971.608398	176.856125
970.467773	317.583374
969.326172	132.412003
968.184570	328.507843
967.042969	40.505119
965.901367	37.287025
964.758789	277.367126
963.616211	113.931023
962.473633	47.037487
961.330078	101.829323
960.186523	99.490501
959.042969	326.427307
957.899414	150.335068
956.754883	226.391129
955.610352	142.346970
954.465820	234.763947
953.321289	16.126169
952.175781	188.974716
951.030273	151.513290
949.884766	198.864517
948.738281	346.972107
947.591797	156.941467
946.445313	328.223114
945.298828	330.565460
944.151367	301.126434
943.003906	402.046661
941.856445	496.265717
940.708008	592.917480
939.559570	415.903564
938.411133	524.323547
937.262695	523.411560
936.113281	417.808838
934.964844	483.420959
933.814453	485.384064
932.665039	218.668732
931.514648	303.090179
930.364258	515.204407
929.213867	260.635895
928.062500	359.226563
926.912109	121.129326
925.759766	236.020355
924.608398	37.120224
923.456055	-59.151474
922.303711	81.280182
921.151367	237.745148
919.999023	39.788185
918.845703	189.749069
917.692383	12.715488
916.539063	115.287659
915.384766	93.120071
914.230469	114.273399
913.076172	-148.084991
911.920898	-151.480026
910.766602	-84.383240
909.611328	-280.207123
908.455078	-115.257721
907.299805	81.513809
906.143555	-202.073853
904.987305	-281.446167
903.830078	-4.979081
902.673828	-124.794029
901.516602	-40.616444
900.359375	-42.333492
899.201172	39.845150
898.042969	-2.295244
896.884766	-80.455368
895.726563	-181.041077
894.567383	-21.421906
893.408203	18.468868
892.249023	38.145161
891.088867	103.145782
889.929688	-71.181488
888.769531	-166.245529
887.608398	-157.271591
886.448242	-15.007453
885.287109	52.854313
884.125977	75.686707
882.963867	3.903894
881.801758	196.110016
880.639648	253.070389
879.477539	199.671387
878.315430	182.461472
877.152344	163.118668
875.989258	74.064774
874.825195	81.987679
873.661133	155.289383
872.497070	314.175323
871.333008	221.050125
870.168945	85.309608
869.003906	118.409378
867.838867	102.101448
866.672852	103.867851
865.506836	379.904755
864.340820	316.576538
863.174805	322.982880
862.008789	266.557495
860.841797	291.058807
859.674805	290.904297
858.506836	499.533112
857.339844	434.349121
856.171875	602.548096
855.003906	631.650696
853.834961	555.395935
852.666016	609.223450
851.497070	701.148621
850.328125	515.210510
849.158203	425.709625
847.988281	304.908630
846.818359	186.411911
845.647461	253.780685
844.477539	307.679169
843.306641	-29.998554
842.134766	35.132137
840.963867	66.663200
839.791992	19.917419
838.619141	149.773514
837.447266	219.193710
836.274414	56.195984
835.101563	89.812714
833.928711	295.334839
832.754883	114.471931
831.581055	165.794556
830.407227	373.258789
829.232422	364.163910
828.058594	297.011993
826.883789	377.023682
825.708008	421.270233
824.533203	48.596878
823.357422	146.242615
822.181641	139.053070
821.004883	47.155521
819.828125	180.132156
818.651367	154.888611
817.474609	40.533703
816.296875	88.594971
815.119141	-79.266785
813.941406	-26.950388
812.763672	-1.446406
811.584961	12.829197
810.406250	-17.465115
809.226563	-47.850838
808.047852	6.074919
806.868164	-228.879105
805.688477	-212.920959
804.507813	51.554665
803.327148	-199.149200
802.146484	-150.302734
800.965820	-37.278633
799.784180	-115.179688
798.603516	-273.015686
797.420898	-162.662582
796.239258	-130.085800
795.056641	-93.230942
793.874023	-204.967178
792.691406	-210.491730
791.507813	-163.016998
790.324219	54.737949
789.140625	-95.158180
787.956055	-57.056549
786.772461	84.834442
785.586914	98.233627
784.402344	-43.319504
783.216797	-1.483049
782.032227	40.165024
780.845703	19.770124
779.660156	21.305475
778.473633	27.094790
777.287109	151.946136
776.100586	-127.393745
774.913086	107.450363
773.725586	152.263870
772.538086	269.683563
771.349609	16.380535
770.161133	131.239624
768.972656	199.585541
767.784180	155.337830
766.594727	254.161682
765.405273	139.105179
764.215820	244.162506
763.026367	461.294769
761.835938	550.494385
760.645508	467.836792
759.454102	723.886719
758.262695	665.107910
757.072266	507.236359
755.879883	553.760254
754.688477	716.605713
753.496094	510.034058
752.303711	571.450806
751.110352	467.954956
749.917969	364.363220
748.724609	475.840729
747.530273	543.229065
746.336914	408.558014
745.142578	469.082275
743.948242	402.230804
742.752930	436.161316
741.558594	292.368866
740.363281	190.173340
739.166992	298.284485
737.971680	141.141693
736.775391	135.100845
735.579102	247.211594
734.381836	188.407394
733.185547	197.391495
731.988281	352.897552
730.790039	236.965347
729.592773	265.368256
728.394531	236.830124
727.196289	236.657822
725.997070	352.264648
724.797852	172.759598
723.598633	290.403015
722.399414	554.282532
721.199219	315.758850
719.999023	230.132019
718.798828	358.411682
717.598633	240.030518
716.397461	470.742096
715.196289	223.675842
713.994141	247.111832
712.792969	137.553101
711.590820	134.850662
710.388672	108.192757
709.185547	57.601830
707.982422	-169.357864
706.779297	11.013288
705.576172	-76.431801
704.372070	86.503281
703.167969	88.390518
701.963867	249.143341
700.759766	94.514977
699.554688	37.877705
698.349609	113.953575
697.143555	146.606110
695.938477	-44.480171
694.732422	-70.279640
693.525391	-54.701359
692.319336	-86.796898
691.112305	-164.354935
689.905273	-9.529608
688.697266	-45.603073
687.490234	-51.163372
686.282227	-86.952171
685.073242	-46.694939
683.865234	-114.708458
682.656250	-119.691391
681.447266	-157.024551
680.237305	-44.707554
679.028320	56.882263
677.818359	11.344969
676.607422	-3.698010
675.397461	106.961205
674.186523	68.435181
672.975586	-91.047646
671.763672	-92.396469
670.551758	-87.084122
669.339844	80.535522
668.127930	6.185241
666.915039	18.478052
665.703125	110.868210
664.489258	95.402802
663.276367	140.572479
662.062500	121.129471
660.848633	22.002981
659.634766	-5.707201
658.419922	-85.019104
657.205078	-168.455109
655.990234	30.770031
654.775391	-186.026947
653.559570	-96.531563
652.343750	-17.726748
651.126953	26.694649
649.911133	-193.720703
648.694336	1.655551
647.477539	14.037737
646.259766	175.002060
645.041992	239.118134
643.824219	208.592026
642.606445	104.979332
641.387695	164.857971
640.168945	3.268549
638.950195	2.930194
637.730469	60.569481
636.511719	90.181480
635.291016	42.376476
634.071289	-89.272728
632.850586	34.478958
631.629883	-37.314426
630.409180	-42.749004
629.188477	-153.532776
627.966797	102.255287
626.745117	145.337326
625.522461	151.627518
624.300781	253.999344
623.078125	349.494202
621.854492	318.096741
620.631836	281.937592
619.408203	67.522812
618.184570	34.606499
616.960938	16.057962
615.736328	-58.802769
614.511719	-31.669159
613.287109	43.857609
612.061523	17.988182
610.835938	-36.574871
609.610352	48.990711
608.384766	13.802542
607.158203	33.068729
605.931641	-12.936419
604.705078	-181.904114
