# Supplementary material for: Raman spectroscopy accurately differentiates mucosal healing from non-healing and biochemical changes following biological therapy in inflammatory bowel disease
Source: PLoS One. 2021 Jun 2;16(6):e0252210. doi: 10.1371/journal.pone.0252210 (PMC8172032; doi:10.1371/journal.pone.0252210)
Supplement: S5 Dataset — (ZIP) [file pone.0252210.s007.zip › CD Active inflammation/OC014-1 post treatment_base sub CR removed_74__X_-12967.2__Y_34264.5__Z_286.265__Time_849.txt]

1714.640625	20.033487
1713.664063	55.113041
1712.687500	30.755125
1711.709961	-25.752346
1710.733398	102.794792
1709.755859	6.169127
1708.778320	-28.731108
1707.799805	-55.533867
1706.821289	78.444748
1705.843750	19.632534
1704.864258	-76.582886
1703.885742	-57.571388
1702.907227	-27.782188
1701.927734	15.447935
1700.948242	-0.096154
1699.968750	48.644314
1698.988281	30.613102
1698.007813	36.751514
1697.028320	117.832253
1696.046875	94.768890
1695.066406	95.881241
1694.084961	126.479279
1693.104492	130.493469
1692.123047	185.340118
1691.140625	202.917450
1690.159180	156.588226
1689.176758	139.746811
1688.194336	189.722107
1687.211914	239.811188
1686.228516	228.694321
1685.246094	300.351471
1684.262695	252.202957
1683.279297	313.442963
1682.295898	292.233765
1681.311523	233.893066
1680.327148	351.430847
1679.342773	375.906647
1678.358398	371.248169
1677.374023	465.176056
1676.388672	357.057251
1675.403320	315.617371
1674.417969	497.671722
1673.432617	538.918091
1672.446289	545.743347
1671.459961	520.833130
1670.473633	490.771790
1669.487305	572.411377
1668.500977	701.955505
1667.513672	597.990295
1666.526367	584.452209
1665.539063	732.919983
1664.550781	587.011963
1663.563477	741.010681
1662.575195	653.791382
1661.586914	688.698975
1660.598633	774.091492
1659.609375	719.146240
1658.620117	656.419067
1657.631836	694.510254
1656.641602	761.844055
1655.652344	702.212341
1654.662109	632.152039
1653.672852	546.382813
1652.681641	558.668213
1651.691406	491.729614
1650.701172	440.817352
1649.709961	419.135925
1648.718750	450.456726
1647.727539	373.535675
1646.735352	294.126556
1645.744141	230.724823
1644.751953	286.312744
1643.759766	170.365875
1642.766602	265.770233
1641.774414	179.138321
1640.781250	53.073792
1639.788086	90.735252
1638.794922	139.036774
1637.801758	163.689011
1636.807617	64.522957
1635.813477	7.673039
1634.819336	61.624512
1633.825195	94.570625
1632.830078	82.816788
1631.834961	0.055554
1630.839844	20.102194
1629.844727	11.271240
1628.849609	-13.261949
1627.853516	35.969776
1626.857422	-48.899879
1625.861328	-49.494896
1624.865234	10.462111
1623.868164	-39.946205
1622.871094	43.779980
1621.874023	106.516190
1620.876953	145.646255
1619.879883	155.930435
1618.881836	-12.295093
1617.883789	129.409088
1616.885742	13.874336
1615.887695	-96.307755
1614.888672	105.829071
1613.889648	-56.685860
1612.890625	-48.617851
1611.891602	-79.838402
1610.892578	6.959950
1609.892578	57.069656
1608.892578	-15.956944
1607.892578	10.631745
1606.892578	131.530212
1605.891602	126.717842
1604.890625	77.430260
1603.889648	-16.305264
1602.888672	120.305931
1601.887695	58.043381
1600.885742	-93.105278
1599.883789	-0.963059
1598.881836	41.477890
1597.879883	-4.962046
1596.876953	50.554527
1595.874023	-45.489979
1594.871094	64.886017
1593.868164	0.233207
1592.864258	-106.166069
1591.861328	-89.820724
1590.857422	-23.891562
1589.853516	-138.046951
1588.848633	73.956467
1587.844727	19.809864
1586.839844	33.481647
1585.834961	34.101181
1584.830078	37.315102
1583.824219	43.120758
1582.819336	-11.019441
1581.813477	59.885395
1580.807617	-64.589127
1579.800781	42.711609
1578.794922	97.876991
1577.788086	17.655182
1576.781250	41.528004
1575.773438	104.388123
1574.766602	221.813034
1573.758789	92.114304
1572.750977	100.234657
1571.743164	108.318451
1570.735352	82.580116
1569.726563	49.023167
1568.718750	28.431231
1567.708984	33.782066
1566.700195	114.389580
1565.691406	93.678261
1564.681641	148.201385
1563.671875	189.683304
1562.662109	132.519363
1561.652344	57.177986
1560.641602	10.347877
1559.630859	-54.658672
1558.620117	-0.450557
1557.609375	56.275711
1556.597656	99.971977
1555.586914	84.018639
1554.575195	132.765381
1553.563477	178.848724
1552.550781	25.525343
1551.539063	97.383949
1550.526367	88.939240
1549.513672	51.984047
1548.500977	102.928352
1547.487305	55.526318
1546.473633	95.989243
1545.459961	63.999908
1544.446289	-24.889963
1543.432617	7.633088
1542.417969	140.824554
1541.404297	87.949356
1540.389648	73.765045
1539.374023	-64.388855
1538.359375	37.483524
1537.343750	25.710484
1536.328125	-60.936928
1535.312500	17.464369
1534.296875	-66.693268
1533.280273	8.967934
1532.263672	81.954239
1531.247070	116.188362
1530.230469	73.046417
1529.212891	-19.086868
1528.196289	-15.953625
1527.178711	30.884857
1526.160156	13.277762
1525.142578	-32.696754
1524.124023	-34.974052
1523.106445	111.901764
1522.087891	-50.007782
1521.068359	-21.618269
1520.049805	-8.730426
1519.030273	-31.901436
1518.010742	45.099850
1516.991211	29.506100
1515.971680	70.368851
1514.951172	23.826488
1513.930664	51.704258
1512.910156	-15.479194
1511.889648	-33.931015
1510.868164	4.013649
1509.846680	0.830764
1508.826172	-15.235382
1507.803711	-80.085571
1506.782227	21.685823
1505.759766	-22.760384
1504.737305	12.198656
1503.714844	-45.157948
1502.692383	5.041949
1501.668945	-31.920658
1500.646484	61.667881
1499.623047	-11.247744
1498.599609	-66.272987
1497.575195	-1.063262
1496.550781	-99.675789
1495.527344	52.372971
1494.502930	40.630058
1493.477539	-24.857067
1492.453125	22.107664
1491.427734	58.773926
1490.402344	36.604443
1489.376953	85.922035
1488.350586	186.245544
1487.325195	151.144897
1486.298828	110.901108
1485.272461	200.799240
1484.245117	165.567001
1483.218750	217.052307
1482.191406	166.435303
1481.164063	154.048874
1480.136719	253.810425
1479.108398	289.753967
1478.080078	297.605835
1477.052734	333.446075
1476.023438	336.105011
1474.995117	389.667358
1473.965820	361.679138
1472.937500	326.032379
1471.908203	369.265686
1470.877930	473.515747
1469.848633	453.023621
1468.818359	488.464050
1467.788086	526.400208
1466.757813	531.234802
1465.727539	678.393372
1464.696289	645.006775
1463.665039	677.671997
1462.633789	745.862183
1461.602539	765.739136
1460.570313	727.172729
1459.539063	637.827148
1458.506836	782.013428
1457.473633	773.847534
1456.441406	874.768127
1455.408203	874.155334
1454.375000	843.090881
1453.341797	791.737671
1452.308594	839.255737
1451.274414	838.578003
1450.241211	769.474792
1449.207031	844.786804
1448.171875	917.516785
1447.137695	949.692261
1446.102539	971.711975
1445.067383	887.401672
1444.032227	942.307556
1442.997070	933.929749
1441.960938	842.067505
1440.924805	722.420349
1439.888672	741.889771
1438.852539	796.740479
1437.816406	684.754822
1436.779297	653.673035
1435.742188	625.131714
1434.705078	525.881348
1433.666992	497.379547
1432.629883	494.146271
1431.591797	248.590698
1430.553711	285.797089
1429.514648	267.481415
1428.476563	201.257263
1427.437500	142.632065
1426.398438	212.639435
1425.359375	123.806976
1424.320313	143.403549
1423.280273	251.196732
1422.240234	197.719559
1421.200195	116.573853
1420.159180	78.285278
1419.119141	223.829880
1418.078125	94.951385
1417.037109	263.113342
1415.996094	146.901962
1414.954102	131.380508
1413.912109	-17.409369
1412.870117	35.048149
1411.828125	24.658026
1410.786133	82.159935
1409.743164	21.553297
1408.700195	71.542671
1407.657227	-19.123034
1406.614258	5.797283
1405.570313	3.114156
1404.527344	-67.308258
1403.483398	-37.287468
1402.438477	80.567825
1401.394531	77.997757
1400.349609	60.409851
1399.304688	103.044403
1398.259766	123.133392
1397.214844	75.576012
1396.168945	-17.033815
1395.123047	15.701277
1394.077148	81.023453
1393.031250	103.784004
1391.984375	41.443668
1390.937500	54.266785
1389.890625	27.082869
1388.843750	-30.072758
1387.796875	140.483643
1386.749023	-19.132999
1385.701172	-33.606857
1384.653320	21.969398
1383.604492	72.564545
1382.556641	65.712517
1381.507813	21.430882
1380.458984	-117.702621
1379.410156	-4.501931
1378.360352	123.675720
1377.310547	-42.707573
1376.260742	-16.802223
1375.210938	26.607319
1374.161133	-94.595932
1373.110352	-3.702884
1372.059570	19.876163
1371.008789	-38.772205
1369.957031	49.708904
1368.906250	88.368607
1367.854492	-12.456133
1366.802734	8.867279
1365.750000	40.193684
1364.698242	-3.130421
1363.645508	107.948830
1362.592773	34.870399
1361.540039	-72.956261
1360.486328	78.030403
1359.433594	69.835480
1358.379883	-17.872963
1357.326172	120.740929
1356.271484	53.053085
1355.216797	89.819130
1354.163086	37.188519
1353.107422	36.795033
1352.052734	232.644547
1350.998047	147.909393
1349.942383	189.861740
1348.886719	197.108841
1347.830078	234.182953
1346.774414	315.952393
1345.717773	293.576843
1344.661133	452.278534
1343.604492	355.626801
1342.546875	437.526093
1341.490234	442.631805
1340.432617	413.107483
1339.375000	465.391235
1338.316406	344.362640
1337.258789	461.125977
1336.200195	332.839813
1335.141602	385.324585
1334.082031	457.636963
1333.023438	341.975281
1331.963867	283.302643
1330.904297	402.741455
1329.844727	314.529602
1328.784180	404.363831
1327.723633	407.730133
1326.663086	386.446411
1325.602539	375.107849
1324.541992	400.871185
1323.480469	357.549805
1322.418945	373.542969
1321.357422	300.743439
1320.295898	282.310059
1319.233398	451.410400
1318.170898	465.121429
1317.108398	542.987732
1316.045898	445.849945
1314.982422	432.603333
1313.918945	330.709656
1312.855469	421.067169
1311.791992	412.918365
1310.728516	530.409546
1309.664063	406.633820
1308.599609	472.488739
1307.535156	385.793610
1306.469727	466.486908
1305.404297	497.999664
1304.338867	477.904114
1303.273438	384.104950
1302.208008	428.051666
1301.141602	476.942902
1300.075195	383.348785
1299.008789	498.649078
1297.942383	464.128387
1296.875000	365.826324
1295.807617	378.084778
1294.740234	331.476593
1293.672852	321.740692
1292.604492	302.239777
1291.537109	307.317413
1290.468750	395.812897
1289.399414	285.721893
1288.331055	290.925385
1287.261719	247.154404
1286.192383	294.096771
1285.123047	277.368530
1284.052734	204.358719
1282.983398	217.115540
1281.913086	315.584106
1280.841797	291.675201
1279.771484	309.408447
1278.700195	251.332642
1277.628906	340.066498
1276.557617	326.092651
1275.486328	370.832214
1274.414063	185.828110
1273.341797	196.431732
1272.269531	378.082275
1271.197266	361.830963
1270.124023	479.931976
1269.050781	278.166718
1267.977539	347.470276
1266.904297	387.484131
1265.830078	447.027985
1264.756836	289.462585
1263.681641	331.980988
1262.607422	311.106567
1261.533203	390.213928
1260.458008	469.310059
1259.382813	407.063385
1258.307617	469.109833
1257.231445	411.803833
1256.155273	417.855255
1255.079102	389.837982
1254.002930	369.152557
1252.926758	270.620697
1251.849609	313.262177
1250.772461	321.845886
1249.695313	427.715668
1248.617188	358.496124
1247.540039	279.594574
1246.461914	336.837433
1245.382813	364.910889
1244.304688	371.117218
1243.225586	384.618073
1242.146484	325.276978
1241.067383	348.508362
1239.988281	306.205688
1238.908203	336.725281
1237.828125	301.734833
1236.748047	213.404144
1235.667969	299.710449
1234.586914	398.105286
1233.505859	370.418182
1232.424805	260.351715
1231.343750	307.815002
1230.261719	255.946564
1229.179688	189.569855
1228.097656	290.280792
1227.015625	228.762115
1225.932617	319.734711
1224.850586	202.578705
1223.767578	208.841080
1222.683594	142.542313
1221.600586	90.771774
1220.516602	123.627968
1219.432617	98.456116
1218.347656	143.361816
1217.263672	142.335693
1216.178711	10.877064
1215.093750	43.666653
1214.008789	107.814072
1212.922852	152.612640
1211.836914	146.702148
1210.750977	109.416313
1209.665039	204.794235
1208.579102	249.472168
1207.492188	159.101303
1206.405273	155.529037
1205.318359	236.286407
1204.230469	71.236748
1203.142578	125.443573
1202.054688	104.949669
1200.966797	33.881355
1199.877930	-44.396400
1198.790039	-48.056179
1197.701172	3.605775
1196.611328	-4.917084
1195.522461	114.006516
1194.432617	-2.789150
1193.342773	-78.690025
1192.252930	-152.179352
1191.162109	9.824542
1190.072266	-10.852704
1188.981445	52.517281
1187.889648	36.589390
1186.798828	-22.574959
1185.707031	-69.739708
1184.615234	-11.326892
1183.523438	92.613174
1182.430664	23.777271
1181.337891	-9.087831
1180.245117	-37.175228
1179.152344	40.185760
1178.059570	19.224180
1176.965820	62.929928
1175.872070	-32.349926
1174.778320	20.859301
1173.683594	148.234695
1172.588867	129.497742
1171.494141	77.228600
1170.399414	24.946926
1169.303711	111.398834
1168.208984	56.668659
1167.113281	-41.112370
1166.016602	-33.702003
1164.920898	-14.383339
1163.824219	38.341873
1162.727539	59.948914
1161.630859	-2.085929
1160.533203	117.345581
1159.435547	69.572144
1158.337891	145.893066
1157.240234	119.531784
1156.141602	54.971428
1155.043945	169.287048
1153.944336	30.741179
1152.845703	-12.419787
1151.747070	73.109825
1150.647461	-8.250667
1149.547852	110.512177
1148.447266	-13.777099
1147.347656	-4.693732
1146.247070	23.390955
1145.146484	-48.551876
1144.044922	-46.730980
1142.944336	-47.331844
1141.842773	59.067181
1140.741211	-24.876997
1139.638672	76.629456
1138.537109	35.422646
1137.434570	29.840477
1136.332031	36.098900
1135.228516	77.944046
1134.125977	8.106407
1133.022461	33.234196
1131.917969	207.861069
1130.814453	192.501495
1129.709961	288.627197
1128.605469	304.011169
1127.500977	312.231354
1126.396484	318.035034
1125.291016	188.668335
1124.185547	289.217133
1123.080078	219.071777
1121.973633	279.211975
1120.868164	178.228638
1119.761719	209.853973
1118.654297	182.238739
1117.547852	168.797592
1116.440430	183.717636
1115.333008	125.251648
1114.225586	161.382324
1113.117188	206.915161
1112.008789	209.833054
1110.900391	245.801590
1109.791992	97.394592
1108.682617	173.458008
1107.573242	188.036407
1106.463867	197.847702
1105.354492	271.362488
1104.244141	325.922455
1103.133789	241.190063
1102.023438	267.347839
1100.913086	376.014648
1099.801758	442.147308
1098.690430	395.045410
1097.579102	340.859100
1096.467773	350.292175
1095.355469	345.549469
1094.243164	286.598450
1093.130859	265.321747
1092.017578	276.983643
1090.905273	314.503021
1089.791992	191.942474
1088.677734	175.283936
1087.564453	292.685455
1086.450195	257.137482
1085.335938	350.893921
1084.221680	355.252686
1083.106445	265.574219
1081.991211	246.397675
1080.875977	231.901138
1079.760742	372.387726
1078.644531	289.723633
1077.528320	232.894424
1076.412109	204.229874
1075.295898	222.482056
1074.178711	210.204910
1073.061523	240.126038
1071.944336	152.774200
1070.826172	149.830719
1069.708984	160.932266
1068.590820	188.408585
1067.471680	96.378967
1066.353516	184.713364
1065.234375	174.643295
1064.115234	272.245697
1062.996094	243.403397
1061.875977	109.260986
1060.755859	225.476547
1059.635742	203.634064
1058.515625	205.170792
1057.394531	204.353882
1056.273438	145.095383
1055.152344	106.882866
1054.031250	141.096954
1052.909180	95.873688
1051.787109	92.692551
1050.665039	56.821632
1049.541992	27.959475
1048.418945	160.109985
1047.295898	75.234871
1046.172852	169.984329
1045.048828	89.797852
1043.925781	121.547531
1042.801758	60.048386
1041.676758	117.412758
1040.552734	90.884087
1039.427734	20.111616
1038.302734	61.143475
1037.176758	116.123047
1036.050781	122.201729
1034.924805	132.933777
1033.798828	139.011383
1032.672852	203.236847
1031.545898	188.374161
1030.418945	180.498062
1029.291992	142.416931
1028.164063	83.444855
1027.036133	-1.046588
1025.908203	-39.037590
1024.780273	-67.712669
1023.651367	-63.864677
1022.522461	-71.612541
1021.393555	-97.908623
1020.264648	-29.062220
1019.134766	-39.096363
1018.004883	4.222496
1016.875000	-79.971840
1015.744141	-78.355186
1014.613281	-14.157446
1013.482422	98.678528
1012.351563	118.833389
1011.219727	16.267595
1010.088867	145.279221
1008.956055	130.745300
1007.824219	125.497009
1006.691406	263.706055
1005.558594	475.886810
1004.425781	745.801392
1003.292969	786.740479
1002.159180	804.570007
1001.025391	494.286072
999.891602	198.034348
998.756836	121.366524
997.622070	77.090187
996.487305	83.651520
995.352539	32.536751
994.216797	-32.372292
993.081055	-25.703959
991.945313	94.008423
990.808594	59.197510
989.672852	42.878922
988.536133	-33.327217
987.398438	93.312889
986.261719	70.183563
985.124023	-33.515350
983.986328	33.267921
982.847656	28.687134
981.709961	-74.823883
980.571289	49.554794
979.432617	95.693871
978.292969	36.047470
977.153320	20.156376
976.013672	59.485390
974.874023	137.907028
973.734375	94.545509
972.593750	58.134598
971.453125	-33.341549
970.311523	100.295479
969.170898	119.126839
968.029297	41.593670
966.886719	-22.094824
965.745117	42.758228
964.602539	-13.935394
963.459961	46.383808
962.317383	166.321838
961.173828	52.469910
960.030273	87.655655
958.886719	17.489687
957.743164	-4.502111
956.598633	19.355776
955.454102	-2.536943
954.309570	-54.127579
953.165039	52.234692
952.019531	35.060444
950.874023	118.572174
949.727539	126.634010
948.582031	54.728096
947.435547	35.468311
946.289063	9.408971
945.141602	81.637703
943.995117	62.524670
942.847656	114.250443
941.699219	140.888168
940.551758	39.754265
939.403320	-11.087459
938.254883	102.386642
937.105469	113.225807
935.957031	3.261187
934.807617	46.126690
933.658203	95.855988
932.507813	182.064804
931.357422	76.931984
930.207031	67.546989
929.056641	-62.461651
927.906250	46.653954
926.754883	46.526260
925.603516	16.866291
924.451172	37.311424
923.298828	-1.336118
922.146484	-12.635652
920.994141	42.036354
919.841797	-0.993454
918.688477	-64.405457
917.535156	-16.438221
916.380859	-116.061882
915.227539	-27.147882
914.073242	89.007889
912.918945	-14.976668
911.763672	-30.382870
910.608398	4.164157
909.453125	-83.722214
908.297852	-15.085367
907.141602	-168.574203
905.985352	-90.800385
904.829102	-17.553188
903.672852	-82.470764
902.515625	-27.294241
901.358398	-8.328571
900.201172	10.667915
899.042969	34.221256
897.884766	-55.318871
896.726563	-42.994030
895.568359	-30.637791
894.409180	8.880935
893.250000	-46.514622
892.090820	-20.497427
890.930664	62.024605
889.771484	-70.033920
888.611328	32.852352
887.450195	40.905518
886.289063	6.103240
885.128906	45.813702
883.966797	-2.444092
882.805664	55.357098
881.643555	20.710398
880.481445	-7.127402
879.319336	68.755089
878.156250	4.924479
876.993164	58.297363
875.830078	89.148880
874.666016	-8.335668
873.502930	22.567799
872.338867	1.717698
871.173828	-16.846647
870.009766	36.606033
868.844727	144.035568
867.679688	-2.649980
866.513672	129.510162
865.348633	12.155068
864.182617	-21.986290
863.015625	94.418816
861.849609	85.014473
860.682617	21.745071
859.515625	117.903542
858.347656	50.200722
857.180664	63.317196
856.012695	193.090515
854.843750	138.916336
853.675781	232.760132
852.506836	236.907211
851.337891	274.678741
850.167969	162.325912
848.999023	119.473503
847.829102	146.075867
846.658203	71.920738
845.488281	-13.387854
844.317383	58.005596
843.146484	113.707603
841.975586	-5.088073
840.803711	57.319962
839.631836	39.211327
838.459961	150.757813
837.287109	63.362251
836.114258	29.628239
834.941406	22.713181
833.768555	85.026680
832.594727	84.796280
831.420898	133.668350
830.247070	144.576172
829.072266	23.844503
827.898438	106.137741
826.722656	132.640076
825.547852	103.383858
824.372070	94.195549
823.196289	7.008724
822.020508	55.753098
820.844727	-9.130386
819.667969	6.173004
818.491211	143.902817
817.313477	47.852554
816.136719	-43.717148
814.958984	42.720821
813.781250	57.929790
812.602539	21.974743
811.423828	-65.110916
810.245117	-32.151741
809.066406	27.439606
807.886719	13.676828
806.707031	-66.728073
805.527344	52.730247
804.346680	10.057936
803.166992	-68.126686
801.985352	-42.001488
800.804688	-104.646812
799.623047	30.108301
798.441406	-103.519257
797.259766	-77.494957
796.078125	-2.746887
794.895508	-49.921478
793.712891	-52.791927
792.529297	-13.602808
791.346680	21.114382
790.163086	-37.180702
788.978516	121.417412
787.794922	153.795395
786.610352	88.803467
785.425781	23.817663
784.241211	82.656448
783.055664	110.497162
781.870117	158.189819
780.684570	48.962181
779.498047	-0.595596
778.311523	115.477509
777.125000	110.035530
775.938477	-63.190281
774.750977	-62.015259
773.563477	93.578697
772.375977	13.050949
771.187500	-40.998047
769.999023	-42.131351
768.810547	119.826790
767.622070	78.940315
766.432617	-50.077969
765.243164	27.994713
764.053711	33.335426
762.863281	78.281746
761.672852	140.793396
760.482422	141.635925
759.291992	146.856384
758.100586	207.043823
756.909180	139.636444
755.717773	190.961411
754.525391	127.946426
753.333008	-9.773402
752.140625	129.373062
750.948242	57.574654
749.754883	42.888283
748.561523	96.250237
747.368164	116.647026
746.173828	75.576515
744.979492	-9.367171
743.785156	131.631165
742.590820	64.229263
741.395508	51.655754
740.200195	102.638924
739.003906	4.579776
737.808594	-5.813127
736.612305	53.879093
735.416016	-13.470864
734.218750	79.018272
733.021484	29.190926
731.824219	110.673286
730.626953	146.171143
729.428711	100.724022
728.230469	114.335121
727.032227	134.496643
725.833984	130.606079
724.634766	89.571396
723.435547	127.202980
722.235352	173.556534
721.036133	158.750305
719.835938	150.505768
718.635742	292.866730
717.434570	86.041710
716.233398	128.015442
715.032227	117.633698
713.831055	126.891167
712.628906	131.795975
711.426758	47.351364
710.224609	41.401840
709.021484	59.433334
707.818359	49.157505
706.615234	-28.598249
705.412109	4.722695
704.208008	14.106008
703.003906	45.262981
701.799805	82.950867
700.594727	37.996853
699.389648	17.003471
698.184570	-27.870504
696.979492	1.194057
695.773438	19.405394
694.567383	-55.778214
693.361328	-59.230873
692.154297	-43.113060
690.947266	-5.267963
689.740234	-10.820078
688.533203	-98.795074
687.325195	-119.451462
686.117188	35.602608
684.909180	54.010464
683.700195	18.244909
682.491211	-49.984367
681.282227	87.690842
680.072266	2.206310
678.863281	-85.377068
677.653320	65.289436
676.442383	-39.525867
675.232422	37.531448
674.021484	28.031866
672.810547	7.747147
671.598633	9.127167
670.386719	-0.279243
669.174805	102.753510
667.962891	-47.103310
666.750000	10.564106
665.537109	-20.344208
664.324219	102.122383
663.110352	45.335064
661.897461	55.508751
660.683594	37.636421
659.468750	32.732075
658.254883	-97.281433
657.040039	-69.784889
655.824219	-66.013634
654.609375	2.427749
653.393555	8.335401
652.177734	-15.930759
650.960938	11.509130
649.745117	4.462756
648.528320	55.542480
647.311523	89.356369
646.093750	69.325523
644.875977	105.219887
643.658203	132.457870
642.440430	99.422684
641.221680	107.213951
640.002930	20.360870
638.784180	8.715301
637.564453	-2.987223
636.344727	86.214584
635.125000	-30.889400
633.905273	21.611717
632.684570	16.033932
631.463867	-2.519762
630.243164	77.533333
629.021484	90.927765
627.799805	114.913124
626.578125	37.966949
625.356445	42.375465
624.133789	110.925385
622.911133	112.847481
621.688477	22.466993
620.464844	13.328393
619.241211	38.252319
618.017578	-1.278681
616.793945	-21.757153
615.569336	-74.569000
614.344727	-24.921738
613.120117	-39.737919
611.894531	-37.728920
610.668945	49.493877
609.443359	44.445244
608.216797	7.004576
606.991211	-20.089378
605.764648	-15.506607
604.537109	10.033882
