# Supplementary material for: Raman spectroscopy accurately differentiates mucosal healing from non-healing and biochemical changes following biological therapy in inflammatory bowel disease
Source: PLoS One. 2021 Jun 2;16(6):e0252210. doi: 10.1371/journal.pone.0252210 (PMC8172032; doi:10.1371/journal.pone.0252210)
Supplement: S5 Dataset — (ZIP) [file pone.0252210.s007.zip › CD Active inflammation/OC008-1 post treat_BL sub CR removed_46__X_-35156.8__Y_4589.25__Z_-769.207__Time_523.txt]

1714.715820	151.442215
1713.739258	8.822349
1712.762695	4.268939
1711.785156	58.943634
1710.808594	-63.044250
1709.831055	29.703367
1708.853516	34.270454
1707.875000	87.330688
1706.897461	49.638535
1705.918945	-140.389679
1704.940430	-72.984978
1703.960938	-37.427204
1702.982422	-237.011673
1702.002930	-5.436208
1701.023438	-97.273705
1700.043945	-28.255205
1699.063477	-154.110397
1698.083984	-113.783195
1697.103516	103.253021
1696.123047	-61.507004
1695.141602	46.628578
1694.161133	-26.478077
1693.179688	-19.089096
1692.198242	108.811806
1691.216797	10.195588
1690.234375	-144.037964
1689.251953	78.331383
1688.269531	82.303017
1687.287109	121.335983
1686.304688	110.100967
1685.321289	221.852905
1684.337891	96.803291
1683.354492	158.696259
1682.371094	146.388000
1681.387695	70.579239
1680.403320	205.505219
1679.418945	170.425949
1678.434570	202.291458
1677.449219	434.058289
1676.464844	352.274353
1675.479492	451.736877
1674.494141	120.845398
1673.507813	268.934235
1672.522461	390.791504
1671.536133	475.771576
1670.549805	335.315613
1669.563477	593.664917
1668.576172	347.792694
1667.589844	492.642426
1666.602539	452.013000
1665.615234	509.950317
1664.626953	626.579834
1663.639648	666.625610
1662.651367	553.213257
1661.663086	485.278351
1660.674805	576.754211
1659.685547	861.967773
1658.696289	832.145020
1657.707031	654.356873
1656.717773	537.893738
1655.728516	720.983521
1654.738281	639.625122
1653.748047	595.679199
1652.757813	417.144775
1651.767578	350.103973
1650.777344	439.433716
1649.786133	518.449524
1648.794922	330.754120
1647.803711	275.581726
1646.811523	149.380356
1645.820313	197.880188
1644.828125	101.378273
1643.835938	168.907242
1642.843750	57.169727
1641.850586	119.938248
1640.857422	-41.347336
1639.864258	53.597557
1638.871094	19.512554
1637.877930	-32.766056
1636.883789	62.853703
1635.889648	26.878630
1634.895508	-61.552307
1633.901367	21.534809
1632.906250	-98.020142
1631.912109	-54.025761
1630.916992	-165.186157
1629.920898	-194.492645
1628.925781	-73.571503
1627.929688	-44.604118
1626.934570	-125.942146
1625.937500	21.746626
1624.941406	64.372742
1623.945313	-100.528366
1622.948242	44.949554
1621.951172	-101.153450
1620.954102	120.767479
1619.956055	85.335884
1618.958984	228.636047
1617.960938	240.741058
1616.962891	145.357285
1615.963867	115.751518
1614.965820	180.738495
1613.966797	64.819214
1612.967773	195.587357
1611.968750	64.207603
1610.968750	-4.096503
1609.969727	-124.687920
1608.969727	-85.295799
1607.969727	93.014961
1606.968750	17.274088
1605.968750	9.728429
1604.967773	-34.391338
1603.966797	0.101683
1602.965820	42.494633
1601.963867	43.068794
1600.962891	-16.463615
1599.960938	-146.529221
1598.958984	-41.176563
1597.956055	-53.460876
1596.954102	-5.591979
1595.951172	-158.905121
1594.948242	-43.052315
1593.945313	-96.990051
1592.941406	-25.547590
1591.938477	-100.315575
1590.934570	33.765793
1589.930664	110.387466
1588.925781	-92.177971
1587.921875	44.433102
1586.916992	180.979996
1585.912109	179.275955
1584.907227	190.592575
1583.901367	230.556213
1582.896484	202.737946
1581.890625	148.858215
1580.884766	394.485535
1579.877930	113.993477
1578.872070	304.787567
1577.865234	284.640076
1576.858398	251.448975
1575.851563	155.790161
1574.843750	91.338127
1573.836914	258.307739
1572.829102	172.958435
1571.821289	313.735657
1570.812500	139.935059
1569.804688	296.127625
1568.795898	145.658615
1567.787109	202.958282
1566.778320	345.850220
1565.768555	338.038330
1564.758789	324.963989
1563.750000	327.387360
1562.739258	524.304688
1561.729492	298.267944
1560.718750	235.615845
1559.708984	162.534821
1558.698242	273.435730
1557.686523	119.858368
1556.675781	168.352112
1555.664063	255.586319
1554.652344	321.966766
1553.640625	271.700714
1552.628906	462.112762
1551.616211	245.988525
1550.603516	218.753967
1549.590820	344.063904
1548.578125	357.993134
1547.565430	343.362640
1546.551758	437.214722
1545.538086	205.222260
1544.524414	174.795273
1543.510742	95.175880
1542.496094	12.892570
1541.481445	82.905968
1540.466797	178.595123
1539.452148	-25.334723
1538.437500	232.705582
1537.421875	100.866302
1536.406250	90.220276
1535.390625	33.029655
1534.374023	35.052967
1533.358398	8.597822
1532.341797	275.884888
1531.325195	156.365768
1530.308594	108.921089
1529.291016	249.419434
1528.274414	121.890541
1527.256836	105.011246
1526.238281	15.928640
1525.220703	37.440895
1524.202148	161.746780
1523.184570	69.772957
1522.166016	78.025452
1521.146484	24.427988
1520.127930	114.715698
1519.108398	102.017113
1518.088867	6.962800
1517.069336	-121.575722
1516.049805	-60.083321
1515.029297	73.168060
1514.008789	8.524479
1512.988281	274.960175
1511.967773	-100.505600
1510.946289	-44.827702
1509.925781	67.158508
1508.904297	40.460632
1507.882813	-83.792122
1506.860352	-128.631989
1505.838867	-132.547592
1504.816406	76.132011
1503.793945	335.855988
1502.770508	-63.017555
1501.748047	6.872398
1500.724609	20.282051
1499.701172	-132.831070
1498.677734	-163.127884
1497.654297	-219.109146
1496.629883	-62.828232
1495.605469	62.585999
1494.581055	-98.580956
1493.556641	-152.395126
1492.531250	-17.131853
1491.505859	-32.813988
1490.480469	-35.812168
1489.455078	96.490295
1488.429688	-141.701981
1487.403320	43.992615
1486.376953	155.477570
1485.350586	29.446856
1484.324219	166.226257
1483.296875	106.394447
1482.270508	145.993225
1481.243164	203.333527
1480.214844	268.204865
1479.187500	266.697479
1478.159180	-40.734566
1477.130859	181.889328
1476.102539	417.078735
1475.074219	394.845184
1474.044922	303.784454
1473.015625	520.746643
1471.986328	635.730591
1470.957031	585.184448
1469.927734	608.376648
1468.897461	463.599091
1467.867188	476.498047
1466.836914	756.309814
1465.806641	847.827332
1464.775391	860.448669
1463.744141	939.077332
1462.712891	954.105835
1461.681641	890.338806
1460.649414	989.060059
1459.618164	1087.702026
1458.585938	1176.092773
1457.552734	1020.764648
1456.520508	1190.237061
1455.487305	1303.779541
1454.455078	1298.046509
1453.420898	1269.438477
1452.387695	1205.328491
1451.354492	1229.921875
1450.320313	1310.210205
1449.286133	1451.239014
1448.251953	1402.214478
1447.216797	1363.303711
1446.182617	1228.188965
1445.147461	1361.416504
1444.112305	1221.248901
1443.076172	1169.669556
1442.041016	1244.591553
1441.004883	1367.510986
1439.968750	1083.266602
1438.932617	1142.946289
1437.895508	904.339233
1436.858398	1067.614258
1435.821289	882.171692
1434.784180	1060.531982
1433.747070	637.787842
1432.708984	727.748840
1431.670898	736.899231
1430.632813	708.195984
1429.594727	401.964142
1428.556641	282.548309
1427.517578	422.959320
1426.478516	313.691010
1425.439453	403.644592
1424.399414	332.255676
1423.359375	391.952606
1422.320313	199.715393
1421.279297	153.655991
1420.239258	256.231323
1419.199219	220.310608
1418.158203	156.733780
1417.117188	90.695580
1416.075195	37.287956
1415.034180	129.852478
1413.992188	179.644684
1412.950195	30.802431
1411.908203	103.294098
1410.866211	-68.012535
1409.823242	210.598663
1408.780273	-66.104813
1407.737305	-48.759125
1406.694336	74.100090
1405.650391	3.612902
1404.606445	-34.161453
1403.562500	-26.696156
1402.518555	-46.782772
1401.474609	96.251953
1400.429688	174.059967
1399.384766	-56.538151
1398.339844	304.672791
1397.294922	227.155991
1396.249023	19.413141
1395.203125	230.221558
1394.157227	180.495529
1393.111328	170.924744
1392.064453	28.712206
1391.018555	79.385124
1389.971680	307.786865
1388.923828	123.291763
1387.876953	-38.531456
1386.829102	-22.646715
1385.781250	-111.719894
1384.733398	-20.680660
1383.685547	-94.572968
1382.636719	124.008759
1381.587891	-14.700374
1380.539063	46.556377
1379.490234	-74.441803
1378.440430	-87.955147
1377.391602	-158.788742
1376.341797	-54.820339
1375.291016	141.498932
1374.241211	-21.407097
1373.190430	-54.474342
1372.139648	156.926865
1371.088867	-35.552425
1370.038086	-75.820786
1368.986328	200.485092
1367.934570	-26.510431
1366.882813	-133.759949
1365.831055	72.909904
1364.778320	0.711298
1363.726563	-146.040298
1362.673828	-13.907355
1361.620117	63.511192
1360.567383	6.657172
1359.513672	121.524223
1358.459961	44.964207
1357.406250	122.662971
1356.352539	21.462578
1355.297852	168.889206
1354.243164	261.685852
1353.188477	130.981644
1352.133789	74.928070
1351.078125	234.992981
1350.023438	124.514603
1348.966797	227.597565
1347.911133	348.104156
1346.855469	446.325470
1345.798828	559.471863
1344.742188	459.415070
1343.685547	446.262573
1342.627930	626.531494
1341.571289	645.748901
1340.513672	563.469727
1339.456055	572.965576
1338.397461	533.017578
1337.339844	569.936157
1336.281250	569.796387
1335.222656	505.404663
1334.163086	314.940735
1333.104492	525.400696
1332.044922	312.939362
1330.985352	459.198608
1329.925781	395.353821
1328.865234	430.487457
1327.805664	586.783142
1326.745117	414.517426
1325.684570	356.034821
1324.623047	542.139709
1323.561523	604.807068
1322.500977	573.740234
1321.438477	370.019623
1320.376953	405.806854
1319.314453	493.464478
1318.252930	642.828735
1317.189453	612.212463
1316.126953	537.324890
1315.064453	435.443390
1314.000977	449.498871
1312.937500	443.924408
1311.874023	470.453613
1310.809570	509.363312
1309.745117	508.945557
1308.680664	698.138123
1307.616211	493.587524
1306.551758	466.349670
1305.486328	581.867676
1304.420898	567.072754
1303.355469	439.258026
1302.289063	481.189026
1301.223633	402.752869
1300.157227	594.707214
1299.090820	366.573700
1298.023438	507.018463
1296.957031	490.322601
1295.889648	417.237366
1294.822266	358.980347
1293.754883	381.796661
1292.686523	333.520660
1291.618164	363.823792
1290.549805	521.698181
1289.481445	355.935669
1288.413086	418.272522
1287.343750	291.940826
1286.274414	158.374313
1285.205078	475.657837
1284.134766	187.935715
1283.064453	387.659088
1281.995117	207.911728
1280.923828	243.674042
1279.853516	296.605835
1278.782227	325.102692
1277.710938	419.678925
1276.639648	306.410431
1275.568359	293.478699
1274.496094	422.368164
1273.423828	392.407440
1272.351563	448.017151
1271.279297	335.105225
1270.206055	510.456177
1269.132813	329.302582
1268.059570	455.841461
1266.986328	667.784424
1265.913086	586.875366
1264.838867	493.842255
1263.764648	556.977051
1262.689453	583.544006
1261.615234	707.646606
1260.540039	695.239441
1259.464844	592.708923
1258.389648	573.086121
1257.313477	614.392151
1256.238281	731.199036
1255.162109	519.307190
1254.085938	850.334534
1253.008789	911.116760
1251.931641	767.521606
1250.854492	752.933594
1249.777344	641.094604
1248.700195	877.013062
1247.622070	806.557007
1246.543945	702.124512
1245.465820	505.421204
1244.387695	542.026917
1243.308594	581.057739
1242.229492	578.804260
1241.150391	523.153870
1240.071289	460.255676
1238.991211	472.616455
1237.911133	526.221069
1236.831055	633.167908
1235.750977	698.847290
1234.669922	623.884216
1233.588867	813.159058
1232.507813	578.264282
1231.426758	319.243652
1230.344727	411.566925
1229.262695	574.076355
1228.180664	620.291260
1227.098633	436.516113
1226.015625	516.610352
1224.933594	572.464844
1223.849609	369.446381
1222.766602	529.285461
1221.683594	582.651184
1220.599609	292.701752
1219.515625	278.396759
1218.430664	261.665955
1217.346680	261.836975
1216.261719	189.532104
1215.176758	240.394623
1214.091797	230.859024
1213.005859	320.269104
1211.920898	383.072784
1210.834961	173.199905
1209.748047	120.182632
1208.662109	192.564713
1207.575195	361.329681
1206.488281	221.452042
1205.401367	399.720917
1204.313477	211.652878
1203.225586	172.989166
1202.137695	105.411522
1201.049805	-31.992105
1199.961914	40.063538
1198.873047	68.732681
1197.784180	58.856388
1196.695313	-42.464603
1195.605469	17.365295
1194.515625	-74.354706
1193.425781	26.249615
1192.335938	-106.366455
1191.246094	-97.188049
1190.155273	-8.774923
1189.064453	53.138199
1187.973633	203.830902
1186.881836	-68.125793
1185.790039	-308.800415
1184.698242	-196.651627
1183.606445	-60.604839
1182.514648	-188.514191
1181.421875	105.655128
1180.329102	8.841686
1179.236328	89.406265
1178.142578	-21.833183
1177.049805	137.674301
1175.956055	47.937225
1174.861328	106.673721
1173.767578	81.533722
1172.672852	195.195435
1171.578125	64.641853
1170.483398	154.229034
1169.387695	171.956390
1168.291992	120.268013
1167.196289	149.848175
1166.100586	-93.162842
1165.004883	-39.751633
1163.908203	85.266617
1162.811523	193.453537
1161.714844	-106.883469
1160.617188	48.947166
1159.519531	118.709427
1158.421875	54.723469
1157.324219	-42.694466
1156.225586	146.163727
1155.127930	382.588470
1154.028320	-96.551643
1152.929688	70.570953
1151.831055	-48.468433
1150.731445	46.963940
1149.631836	-3.034336
1148.531250	-5.428212
1147.431641	-76.935219
1146.331055	-141.324142
1145.230469	-79.580132
1144.129883	-8.399376
1143.028320	10.347775
1141.926758	-1.891980
1140.825195	-18.937815
1139.723633	-12.252435
1138.621094	236.839600
1137.518555	31.836044
1136.416016	78.732254
1135.313477	215.824387
1134.209961	82.050499
1133.106445	292.576569
1132.002930	220.461487
1130.898438	278.858093
1129.794922	256.502777
1128.690430	523.521118
1127.585938	453.579437
1126.480469	404.955444
1125.375977	266.220917
1124.270508	442.722839
1123.164063	396.349304
1122.058594	387.855988
1120.952148	362.735168
1119.845703	280.744446
1118.739258	274.502533
1117.631836	483.598450
1116.525391	280.810883
1115.417969	234.208984
1114.309570	386.262970
1113.202148	320.649231
1112.093750	264.474884
1110.985352	106.644341
1109.876953	204.059723
1108.767578	166.717133
1107.658203	486.018311
1106.548828	351.723755
1105.439453	326.053925
1104.329102	423.094788
1103.218750	265.184753
1102.108398	506.038483
1100.998047	260.829681
1099.886719	371.790680
1098.775391	282.259094
1097.664063	421.380341
1096.552734	367.159210
1095.440430	569.741028
1094.328125	400.017426
1093.215820	341.026337
1092.102539	347.953156
1090.990234	385.453400
1089.876953	347.594086
1088.762695	429.716980
1087.649414	290.659363
1086.535156	311.557526
1085.420898	299.503540
1084.306641	339.147766
1083.191406	327.042755
1082.076172	378.360687
1080.960938	77.269569
1079.845703	321.163055
1078.729492	360.644379
1077.613281	280.367279
1076.497070	263.478363
1075.380859	399.096863
1074.263672	222.635605
1073.146484	177.579453
1072.029297	214.599442
1070.912109	204.705460
1069.793945	255.739059
1068.675781	182.552353
1067.557617	210.124008
1066.438477	155.698898
1065.319336	225.395737
1064.200195	114.797745
1063.081055	242.975403
1061.961914	193.257980
1060.841797	237.133530
1059.721680	189.773560
1058.600586	224.273560
1057.480469	104.470482
1056.359375	115.608833
1055.238281	70.665771
1054.116211	186.939941
1052.995117	81.287804
1051.873047	43.407024
1050.750000	91.926758
1049.627930	0.398681
1048.504883	212.270569
1047.381836	207.096664
1046.258789	41.005104
1045.134766	161.819046
1044.011719	58.792187
1042.886719	74.691521
1041.762695	172.164490
1040.638672	97.216873
1039.513672	-5.628852
1038.388672	-29.231668
1037.262695	-192.487045
1036.136719	-53.063568
1035.010742	-32.355625
1033.884766	132.611557
1032.758789	188.212158
1031.631836	257.764679
1030.504883	120.406052
1029.377930	234.166641
1028.250000	27.226381
1027.122070	-109.887314
1025.994141	17.882313
1024.866211	-221.268356
1023.737305	-214.183731
1022.608398	-172.248657
1021.479492	-167.422043
1020.350586	-153.276108
1019.220703	-215.640488
1018.090820	-199.089661
1016.960938	16.876375
1015.830078	-142.703751
1014.700195	-167.757782
1013.569336	89.886253
1012.437500	-60.196365
1011.306641	97.827080
1010.174805	221.095566
1009.042969	152.248047
1007.910156	405.133881
1006.778320	486.757263
1005.645508	515.195923
1004.512695	906.727295
1003.378906	1143.232056
1002.245117	1451.335205
1001.111328	1218.621460
999.977539	884.422668
998.843750	504.244568
997.708984	237.450470
996.574219	139.373917
995.438477	82.947716
994.303711	181.221558
993.167969	235.675583
992.032227	105.646919
990.895508	95.652512
989.758789	198.692444
988.622070	108.140373
987.485352	-21.476738
986.348633	1.084841
985.210938	175.717239
984.073242	166.118393
982.934570	214.145355
981.796875	98.803368
980.658203	96.338272
979.519531	231.979904
978.379883	156.022980
977.240234	183.651276
976.100586	144.668884
974.960938	186.221680
973.821289	181.869537
972.680664	246.511917
971.540039	152.717880
970.398438	187.631073
969.257813	-142.417755
968.116211	184.186539
966.974609	1.298858
965.832031	298.041504
964.689453	32.793587
963.546875	-37.346130
962.404297	126.457413
961.261719	28.975779
960.118164	282.203583
958.974609	182.591721
957.830078	-72.641472
956.686523	-64.349564
955.541992	170.652145
954.396484	126.393059
953.251953	84.519157
952.106445	79.343369
950.960938	156.582611
949.815430	112.672234
948.668945	153.443207
947.522461	4.572101
946.375977	61.494228
945.229492	351.477875
944.082031	246.284821
942.934570	111.533653
941.787109	109.323654
940.638672	107.189171
939.491211	50.367081
938.342773	322.140350
937.193359	258.601471
936.044922	268.127502
934.895508	-23.184830
933.745117	59.480576
932.595703	190.025696
931.445313	122.396187
930.294922	-79.500267
929.144531	146.828888
927.993164	-79.878464
926.842773	0.827779
925.690430	183.955627
924.539063	87.266205
923.386719	70.289795
922.234375	-89.856529
921.082031	52.469040
919.929688	-2.925704
918.776367	100.817513
917.623047	29.665039
916.468750	-11.866586
915.315430	-78.293457
914.161133	-124.196861
913.006836	11.533785
911.851563	-131.810455
910.696289	-66.340820
909.541016	-37.130554
908.385742	-48.688484
907.229492	-153.119919
906.074219	-37.627430
904.916992	-17.290430
903.760742	-35.420334
902.603516	-168.982437
901.446289	-17.159800
900.289063	-57.759220
899.131836	32.962296
897.973633	-184.003677
896.815430	10.848025
895.656250	-92.848389
894.498047	106.498413
893.338867	-254.761917
892.178711	-136.734039
891.019531	-147.501663
889.859375	72.165894
888.699219	-42.444328
887.539063	95.892944
886.377930	-79.536575
885.216797	110.716141
884.055664	167.805054
882.893555	21.903582
881.732422	33.946995
880.570313	192.555008
879.407227	8.523188
878.245117	-67.236809
877.082031	82.350891
875.918945	60.715530
874.754883	-26.187143
873.590820	53.564243
872.426758	-10.749487
871.262695	12.741352
870.098633	60.983593
868.933594	70.985779
867.768555	233.900620
866.602539	21.328480
865.436523	8.896647
864.270508	153.768753
863.104492	46.976559
861.938477	-91.201057
860.771484	100.766945
859.604492	106.324234
858.436523	154.525299
857.269531	265.528412
856.101563	246.371735
854.932617	110.602661
853.764648	358.308228
852.595703	278.609528
851.426758	163.085098
850.256836	432.995453
849.087891	212.188416
847.917969	159.445297
846.748047	133.582901
845.577148	130.107849
844.406250	251.945419
843.235352	123.117744
842.064453	68.151848
840.892578	-38.240562
839.720703	96.868813
838.548828	-119.049591
837.375977	91.957130
836.204102	70.476540
835.031250	236.615891
833.857422	157.003845
832.684570	77.399010
831.510742	254.502335
830.335938	92.291145
829.162109	70.681519
827.987305	124.891869
826.812500	254.864624
825.637695	213.071396
824.461914	97.711151
823.286133	22.481331
822.110352	170.041153
820.933594	19.027044
819.757813	81.821571
818.580078	-11.290134
817.403320	-135.562683
816.225586	-92.918625
815.048828	-97.059967
813.870117	-38.958710
812.692383	-56.535919
811.513672	79.251518
810.334961	-76.235168
809.156250	41.625477
807.976563	-116.089737
806.796875	-156.060379
805.617188	-5.094584
804.436523	-5.206367
803.255859	43.463005
802.075195	-165.337845
800.894531	-112.314339
799.712891	-46.056698
798.531250	-68.575005
797.349609	-37.928101
796.167969	-253.358368
794.985352	-7.848596
793.802734	-201.130234
792.619141	-206.114777
791.436523	-93.796829
790.252930	36.129612
789.069336	39.791855
787.884766	224.839920
786.700195	332.326080
785.515625	229.608902
784.331055	157.843903
783.145508	-17.831583
781.959961	171.181931
780.774414	-137.083954
779.587891	111.413406
778.402344	114.603653
777.215820	71.377327
776.028320	-177.164551
774.840820	-118.877060
773.654297	-73.903130
772.465820	52.622253
771.278320	165.809113
770.089844	-45.209045
768.901367	105.333275
767.711914	154.388916
766.523438	119.654381
765.333984	67.273834
764.143555	175.640747
762.954102	193.646286
761.763672	37.713860
760.573242	108.484489
759.382813	251.790421
758.191406	157.437134
757.000000	265.410614
755.808594	316.137970
754.616211	316.255768
753.423828	373.479736
752.231445	116.475319
751.039063	430.655151
749.845703	110.023064
748.652344	48.583099
747.458984	228.594650
746.264648	230.752045
745.070313	311.870056
743.875977	276.683746
742.680664	138.432434
741.486328	96.696358
740.291016	94.421257
739.094727	184.173355
737.899414	-94.182793
736.703125	-59.200439
735.506836	-61.465874
734.309570	-135.978867
733.112305	30.305197
731.915039	60.842377
730.717773	54.175652
729.519531	80.326813
728.322266	82.418396
727.123047	84.518692
725.924805	167.498001
724.725586	42.862862
723.526367	95.257584
722.327148	127.986923
721.126953	141.068909
719.926758	45.011101
718.726563	193.471771
717.525391	104.042236
716.325195	84.491249
715.123047	213.292847
713.921875	224.314865
712.719727	-10.976886
711.518555	32.855034
710.315430	115.926498
709.113281	9.469180
707.910156	-18.488487
706.707031	-42.035118
705.502930	121.694092
704.299805	89.510979
703.095703	-25.293209
701.891602	-31.221466
700.686523	67.301895
699.481445	-18.992910
698.276367	16.546923
697.071289	-189.121170
695.865234	16.042274
694.659180	186.410568
693.453125	-8.115747
692.246094	-141.690659
691.039063	-170.939316
689.832031	-43.845238
688.625000	-155.430145
687.416992	21.625410
686.208984	72.871414
685.000977	-216.267899
683.791992	54.093105
682.583008	-13.707061
681.374023	-137.745544
680.164063	-90.520760
678.955078	4.394240
677.745117	43.034733
676.534180	-33.009911
675.324219	-178.212967
674.113281	53.214523
672.902344	18.513645
671.690430	-44.224072
670.478516	40.161865
669.266602	100.785873
668.054688	146.309998
666.841797	228.601456
665.628906	86.237617
664.416016	-157.520584
663.203125	-77.229813
661.989258	-70.329414
660.775391	-169.148483
659.561523	85.987915
658.346680	-19.224602
657.131836	61.120239
655.916992	-18.113131
654.701172	-161.964340
653.485352	-8.309411
652.269531	9.530509
651.053711	122.149940
649.836914	152.869202
648.620117	80.204330
647.403320	93.663757
646.186523	46.824860
644.968750	21.492594
643.750977	105.842567
642.532227	95.466881
641.314453	26.974554
640.095703	93.879936
638.875977	147.778030
637.657227	-43.409710
636.437500	-58.450130
635.217773	-56.417683
633.997070	5.611657
632.777344	-57.048492
631.556641	-83.346626
630.335938	-28.259411
629.114258	30.908775
627.892578	179.934204
626.670898	58.484661
625.449219	82.642349
624.226563	121.542999
623.003906	23.012695
621.781250	200.610138
620.557617	187.190933
619.333984	158.460526
618.110352	24.491060
616.886719	42.185982
615.662109	12.400619
614.437500	-4.948703
613.212891	58.551746
611.987305	-100.844849
610.761719	-46.858498
609.536133	-6.238181
608.310547	61.600208
607.083984	-72.002632
605.857422	-5.358600
604.630859	-76.054367
