# Supplementary material for: Raman spectroscopy accurately differentiates mucosal healing from non-healing and biochemical changes following biological therapy in inflammatory bowel disease
Source: PLoS One. 2021 Jun 2;16(6):e0252210. doi: 10.1371/journal.pone.0252210 (PMC8172032; doi:10.1371/journal.pone.0252210)
Supplement: S5 Dataset — (ZIP) [file pone.0252210.s007.zip › CD Active inflammation/OC022 post treatment-1_cr removed base sub_87__X_-12702.1__Y_34708.1__Z_-570.392__Time_1000.txt]

1714.837891	-7.407886
1713.861328	47.116077
1712.884766	1.738557
1711.907227	-51.541695
1710.930664	13.315118
1709.953125	-36.990627
1708.975586	84.372780
1707.997070	-40.677010
1707.019531	3.234231
1706.041016	25.832806
1705.062500	-34.433563
1704.083984	-19.578579
1703.104492	-4.595166
1702.125000	-75.089531
1701.145508	-11.656911
1700.166016	1.082697
1699.186523	-18.119190
1698.206055	-23.807144
1697.225586	56.178085
1696.245117	-37.396591
1695.264648	-34.611015
1694.283203	-111.806313
1693.301758	24.793774
1692.320313	-9.364437
1691.338867	60.731701
1690.357422	138.952927
1689.375000	65.222717
1688.392578	45.019588
1687.410156	160.968719
1686.427734	111.730888
1685.444336	75.984329
1684.460938	80.375145
1683.477539	119.548065
1682.494141	17.686581
1681.509766	174.315735
1680.526367	163.304459
1679.541992	99.204308
1678.557617	168.336884
1677.572266	149.780380
1676.587891	189.903793
1675.602539	195.576065
1674.617188	251.906342
1673.630859	247.210770
1672.645508	348.968323
1671.659180	312.653625
1670.672852	297.746216
1669.686523	197.999481
1668.699219	334.741791
1667.712891	267.161438
1666.725586	345.711578
1665.738281	381.907166
1664.750000	375.769104
1663.762695	343.248138
1662.774414	316.170654
1661.786133	331.651062
1660.797852	334.000366
1659.808594	355.019165
1658.820313	421.195862
1657.831055	288.809113
1656.841797	357.860321
1655.851563	448.177307
1654.862305	342.701965
1653.872070	372.351532
1652.881836	296.272308
1651.891602	164.791092
1650.900391	197.442337
1649.910156	399.410767
1648.918945	247.173737
1647.927734	192.896408
1646.935547	170.452621
1645.944336	182.467117
1644.952148	210.421463
1643.959961	24.580648
1642.966797	44.832531
1641.974609	96.846657
1640.981445	51.294785
1639.988281	-91.758514
1638.995117	-23.648439
1638.001953	33.972164
1637.007813	31.013130
1636.013672	-50.936222
1635.019531	4.269094
1634.025391	62.165905
1633.031250	-103.786362
1632.036133	20.102537
1631.041016	38.692219
1630.045898	112.627899
1629.049805	7.635660
1628.054688	31.692194
1627.058594	58.434845
1626.062500	-38.384071
1625.065430	83.153198
1624.069336	-42.422253
1623.072266	8.217380
1622.075195	-54.103329
1621.078125	83.328461
1620.081055	60.527851
1619.083008	-80.385895
1618.084961	-21.649450
1617.086914	34.484478
1616.088867	-6.461914
1615.089844	13.000228
1614.091797	-93.418320
1613.092773	-102.712669
1612.092773	-85.744530
1611.093750	-0.587499
1610.093750	97.670776
1609.094727	54.419693
1608.093750	-62.137119
1607.093750	-26.698778
1606.093750	126.590332
1605.092773	10.174803
1604.091797	58.736988
1603.090820	-23.548203
1602.088867	77.368423
1601.087891	105.016594
1600.085938	-79.166298
1599.083984	-12.245741
1598.081055	-10.694892
1597.079102	69.272499
1596.076172	60.373066
1595.073242	108.957817
1594.070313	-59.255711
1593.067383	-94.217445
1592.063477	-157.879410
1591.059570	-62.294594
1590.055664	-47.649212
1589.051758	-129.546188
1588.046875	-88.814926
1587.041992	50.992619
1586.037109	-23.068213
1585.032227	-16.296324
1584.027344	66.041878
1583.021484	96.219826
1582.015625	-37.747890
1581.009766	78.359451
1580.003906	-97.240601
1578.997070	-22.858803
1577.990234	-52.640839
1576.984375	16.455219
1575.976563	69.888969
1574.969727	76.456207
1573.961914	-13.225215
1572.954102	-22.293676
1571.946289	31.001522
1570.938477	86.843964
1569.929688	-23.660397
1568.921875	63.282669
1567.913086	67.044991
1566.903320	-48.673744
1565.894531	1.773250
1564.884766	2.847275
1563.875000	-53.205067
1562.865234	-8.088923
1561.855469	-9.720099
1560.844727	107.900330
1559.834961	23.196808
1558.824219	60.319805
1557.813477	14.452082
1556.801758	100.703819
1555.790039	46.986668
1554.779297	26.917540
1553.766602	131.099609
1552.754883	46.205418
1551.743164	85.537598
1550.730469	85.987213
1549.717773	37.230965
1548.705078	6.551610
1547.691406	-47.441345
1546.677734	4.543032
1545.665039	-57.283455
1544.650391	-51.945408
1543.636719	149.710251
1542.623047	23.148268
1541.608398	72.209946
1540.593750	4.997441
1539.579102	-18.354702
1538.563477	15.028897
1537.547852	-47.137791
1536.533203	27.404850
1535.516602	-34.854565
1534.500977	96.270645
1533.485352	51.956917
1532.468750	28.223234
1531.452148	76.602158
1530.435547	88.828056
1529.417969	-14.937592
1528.400391	-49.179085
1527.383789	-70.588722
1526.365234	-22.544420
1525.347656	174.706207
1524.329102	-24.484167
1523.311523	-17.824999
1522.292969	22.206877
1521.273438	77.587555
1520.254883	158.597977
1519.235352	26.150906
1518.215820	32.481121
1517.196289	0.205117
1516.176758	-34.687290
1515.156250	51.085255
1514.136719	-27.578796
1513.116211	55.465935
1512.094727	-41.260792
1511.074219	21.099838
1510.052734	-26.952827
1509.031250	-39.133999
1508.009766	99.937660
1506.988281	26.077845
1505.965820	-6.798380
1504.943359	3.848964
1503.920898	27.243826
1502.898438	7.018866
1501.875000	-56.801121
1500.852539	97.011665
1499.829102	99.647072
1498.805664	-2.720691
1497.781250	50.996510
1496.757813	-66.782593
1495.733398	-46.441746
1494.708984	1.966007
1493.684570	-110.786133
1492.659180	-24.155369
1491.633789	93.052292
1490.608398	82.394279
1489.583008	61.467838
1488.557617	55.821896
1487.531250	6.710258
1486.504883	-19.455709
1485.478516	51.334385
1484.452148	104.178833
1483.424805	-13.999714
1482.398438	171.382156
1481.371094	201.060638
1480.342773	314.816101
1479.315430	196.498871
1478.287109	197.968948
1477.259766	196.848831
1476.230469	170.197418
1475.202148	296.342102
1474.173828	254.317657
1473.144531	204.624603
1472.115234	264.364044
1471.085938	369.843903
1470.055664	434.523102
1469.025391	346.505371
1467.996094	398.371124
1466.964844	427.280396
1465.934570	359.542145
1464.904297	568.833984
1463.873047	409.536621
1462.841797	440.813049
1461.809570	484.736267
1460.778320	493.059967
1459.746094	605.437927
1458.713867	479.128235
1457.681641	510.187347
1456.649414	508.218292
1455.616211	572.171387
1454.583008	666.502991
1453.549805	588.341919
1452.516602	664.830750
1451.483398	634.808350
1450.449219	594.633179
1449.415039	729.263123
1448.380859	699.170410
1447.345703	679.192871
1446.311523	636.422363
1445.276367	677.178711
1444.241211	649.567810
1443.205078	627.005737
1442.169922	617.090759
1441.133789	526.225037
1440.097656	544.114807
1439.061523	529.118469
1438.024414	478.723694
1436.988281	463.723328
1435.951172	453.765533
1434.914063	373.076569
1433.875977	395.948303
1432.838867	327.914307
1431.800781	312.907379
1430.762695	171.712402
1429.724609	270.281067
1428.685547	207.345215
1427.646484	237.753159
1426.607422	131.980057
1425.568359	81.714897
1424.529297	107.088097
1423.489258	145.046295
1422.449219	36.861679
1421.409180	157.949295
1420.369141	145.514755
1419.328125	87.764481
1418.288086	150.881851
1417.247070	85.619095
1416.205078	27.935226
1415.164063	98.591690
1414.122070	-11.868248
1413.080078	-49.345360
1412.038086	43.937202
1410.996094	179.923752
1409.953125	62.048347
1408.910156	-28.124542
1407.867188	-15.253639
1406.824219	188.494034
1405.780273	68.268379
1404.737305	136.392014
1403.693359	-74.083214
1402.648438	41.746494
1401.604492	-5.510279
1400.559570	-37.680473
1399.514648	38.014011
1398.469727	-71.822914
1397.424805	49.014706
1396.378906	97.147148
1395.333984	120.237335
1394.288086	-42.023830
1393.241211	53.759583
1392.195313	-0.693063
1391.148438	-32.567673
1390.101563	-119.457565
1389.054688	-28.618765
1388.006836	19.680027
1386.959961	-42.054123
1385.912109	46.306152
1384.864258	4.659023
1383.815430	-79.431091
1382.767578	-120.959412
1381.718750	-45.008766
1380.669922	-113.932152
1379.621094	-82.890488
1378.571289	-66.807991
1377.522461	19.210318
1376.472656	32.850479
1375.421875	-23.344727
1374.372070	-32.068020
1373.321289	-55.714191
1372.270508	17.946367
1371.219727	-82.897263
1370.168945	35.694477
1369.117188	-20.165731
1368.066406	-88.408020
1367.014648	-201.415009
1365.961914	-144.981400
1364.910156	33.485752
1363.857422	22.730076
1362.804688	29.450373
1361.751953	-93.172203
1360.698242	-41.553989
1359.645508	-131.672867
1358.591797	36.908062
1357.538086	-18.283606
1356.483398	-110.686523
1355.429688	-24.068092
1354.375000	15.356592
1353.320313	-42.057011
1352.264648	-44.759605
1351.209961	71.777321
1350.154297	111.361977
1349.098633	-5.371145
1348.042969	78.987442
1346.986328	113.747482
1345.930664	116.308952
1344.874023	138.760788
1343.817383	81.926613
1342.759766	114.401474
1341.703125	223.744522
1340.645508	191.874191
1339.587891	100.626976
1338.529297	158.063934
1337.471680	76.884819
1336.413086	102.238914
1335.354492	191.987839
1334.295898	242.167328
1333.236328	225.589157
1332.176758	33.476032
1331.117188	130.814362
1330.057617	72.422539
1328.998047	28.945629
1327.937500	59.678001
1326.876953	107.751205
1325.816406	111.402550
1324.754883	191.664795
1323.694336	207.761429
1322.632813	130.107178
1321.571289	188.281967
1320.508789	199.609253
1319.447266	218.393570
1318.384766	138.575897
1317.322266	243.784714
1316.259766	102.484238
1315.196289	220.095795
1314.132813	212.044022
1313.069336	66.091934
1312.005859	164.107498
1310.942383	121.774567
1309.877930	175.535675
1308.813477	239.177444
1307.749023	66.599998
1306.683594	86.065811
1305.619141	29.326504
1304.553711	201.386337
1303.488281	230.818192
1302.421875	189.003372
1301.356445	73.533318
1300.290039	174.401932
1299.223633	-14.602837
1298.157227	81.440994
1297.089844	197.141953
1296.022461	224.466034
1294.955078	80.016800
1293.887695	82.924202
1292.819336	203.648499
1291.751953	-14.126141
1290.683594	-20.849844
1289.614258	144.110367
1288.545898	125.203934
1287.476563	81.849670
1286.407227	80.220001
1285.337891	2.701115
1284.268555	40.376957
1283.198242	29.113867
1282.127930	74.210999
1281.057617	-25.068064
1279.986328	164.491760
1278.916016	185.210083
1277.844727	98.344803
1276.773438	121.607887
1275.701172	-48.237625
1274.629883	38.691467
1273.557617	32.763233
1272.485352	61.087845
1271.413086	123.641220
1270.339844	95.850128
1269.266602	21.722078
1268.193359	-18.155731
1267.120117	42.088562
1266.045898	160.908722
1264.972656	101.631470
1263.898438	147.295914
1262.823242	114.949272
1261.749023	124.098228
1260.673828	223.463211
1259.598633	86.448761
1258.523438	205.340271
1257.448242	102.560783
1256.372070	206.854843
1255.295898	99.319191
1254.219727	-20.307194
1253.142578	242.228088
1252.066406	212.709396
1250.989258	168.639389
1249.912109	100.298279
1248.833984	-6.886178
1247.756836	114.510284
1246.678711	121.653130
1245.599609	170.128021
1244.521484	29.118834
1243.442383	182.080215
1242.364258	87.316048
1241.285156	82.442688
1240.205078	24.197636
1239.125977	-19.442028
1238.045898	50.985870
1236.965820	111.700638
1235.884766	22.056522
1234.804688	179.767258
1233.723633	194.413330
1232.642578	175.141205
1231.561523	129.241501
1230.479492	131.824905
1229.397461	25.439678
1228.315430	42.599113
1227.233398	125.123138
1226.150391	6.746492
1225.068359	89.263710
1223.985352	142.725220
1222.901367	-36.011448
1221.818359	7.798412
1220.734375	-64.443665
1219.650391	-6.130423
1218.566406	6.249479
1217.481445	35.540688
1216.396484	-109.084122
1215.311523	120.656898
1214.226563	-96.346474
1213.141602	75.361923
1212.055664	-69.135941
1210.969727	30.110451
1209.883789	196.850723
1208.796875	9.009629
1207.709961	6.900962
1206.623047	-21.726604
1205.536133	70.153435
1204.449219	-18.722925
1203.361328	73.104202
1202.273438	99.856377
1201.185547	30.274467
1200.096680	23.306164
1199.008789	-106.416061
1197.919922	4.533751
1196.830078	-55.381359
1195.741211	38.647427
1194.651367	-47.724483
1193.561523	-182.153366
1192.471680	-25.707855
1191.381836	-109.648483
1190.291016	-18.186319
1189.200195	8.365222
1188.109375	92.521019
1187.017578	-56.262047
1185.926758	-12.972700
1184.834961	-77.712082
1183.742188	-22.479975
1182.650391	8.717940
1181.557617	-99.213707
1180.464844	1.474853
1179.372070	3.813215
1178.279297	46.868095
1177.185547	-73.050217
1176.091797	3.489801
1174.998047	53.624233
1173.903320	-83.053474
1172.808594	53.203724
1171.713867	74.491425
1170.619141	-4.756414
1169.524414	107.381996
1168.428711	59.195812
1167.333008	-103.776222
1166.237305	96.671883
1165.140625	50.817524
1164.044922	-145.592529
1162.948242	-91.097656
1161.850586	-36.660378
1160.753906	-65.860367
1159.656250	50.550938
1158.558594	-164.901581
1157.460938	63.567265
1156.362305	163.063828
1155.263672	78.813820
1154.165039	123.340240
1153.066406	96.283318
1151.967773	128.792542
1150.868164	32.560604
1149.768555	48.314407
1148.667969	-162.270996
1147.568359	-82.258232
1146.467773	33.393097
1145.367188	-110.513741
1144.266602	-99.703651
1143.165039	-58.007549
1142.063477	-13.992630
1140.961914	20.447783
1139.860352	145.184540
1138.757813	65.384666
1137.655273	23.604727
1136.552734	-8.694065
1135.450195	194.160950
1134.346680	-66.251656
1133.244141	15.339129
1132.139648	139.579941
1131.036133	142.676880
1129.931641	155.220261
1128.827148	205.671326
1127.722656	125.606155
1126.618164	230.491974
1125.512695	86.359299
1124.407227	146.084167
1123.301758	262.608917
1122.196289	236.890076
1121.089844	132.974701
1119.983398	185.352295
1118.876953	244.764099
1117.769531	237.828857
1116.663086	221.387802
1115.555664	86.614395
1114.447266	176.564789
1113.339844	143.461319
1112.231445	32.306870
1111.123047	129.167084
1110.014648	204.670029
1108.905273	202.126160
1107.795898	310.558777
1106.686523	218.165344
1105.577148	300.486603
1104.466797	285.945679
1103.357422	136.852692
1102.247070	209.568375
1101.135742	253.900009
1100.025391	300.529022
1098.914063	276.358978
1097.802734	228.585953
1096.690430	197.288788
1095.579102	260.213165
1094.466797	207.639877
1093.353516	131.497406
1092.241211	234.297836
1091.127930	249.910629
1090.014648	152.509811
1088.901367	323.350189
1087.788086	284.709015
1086.673828	177.841705
1085.559570	242.632385
1084.445313	185.114746
1083.330078	172.238892
1082.214844	255.670853
1081.099609	245.061554
1079.984375	326.017944
1078.868164	251.926132
1077.751953	229.480148
1076.635742	162.416870
1075.519531	128.201721
1074.402344	201.879929
1073.285156	202.784821
1072.167969	170.829620
1071.050781	101.348915
1069.932617	191.243835
1068.814453	177.965561
1067.696289	103.753510
1066.578125	64.679138
1065.458984	13.884726
1064.339844	236.992004
1063.220703	218.894241
1062.100586	153.976364
1060.980469	203.696609
1059.860352	239.335999
1058.740234	111.248260
1057.619141	151.518478
1056.498047	187.072815
1055.376953	143.139053
1054.255859	89.859573
1053.133789	-0.788992
1052.011719	76.715324
1050.889648	149.495361
1049.767578	215.222351
1048.644531	294.899750
1047.521484	204.216095
1046.398438	83.237648
1045.274414	130.194427
1044.150391	13.919549
1043.026367	11.896295
1041.902344	77.440437
1040.778320	154.590912
1039.653320	136.194901
1038.528320	82.867836
1037.402344	192.522842
1036.277344	57.724953
1035.151367	113.797562
1034.024414	132.610672
1032.898438	174.672729
1031.771484	142.293457
1030.644531	51.803661
1029.517578	193.788239
1028.390625	214.866699
1027.262695	-77.710892
1026.134766	-58.905701
1025.005859	-95.844147
1023.877930	120.299606
1022.749023	-72.173981
1021.620117	-32.496552
1020.490234	14.123936
1019.361328	79.286728
1018.231445	-92.111481
1017.101563	68.111206
1015.970703	110.053032
1014.839844	43.068714
1013.708984	68.797821
1012.578125	-18.971645
1011.447266	104.042435
1010.315430	-41.552868
1009.183594	2.733835
1008.050781	160.403198
1006.918945	225.474121
1005.786133	200.319595
1004.653320	441.130188
1003.519531	630.980286
1002.386719	605.802246
1001.252930	555.232849
1000.118164	296.774414
998.984375	230.173660
997.849609	25.067934
996.714844	131.757477
995.580078	143.785568
994.444336	86.601273
993.308594	54.847031
992.172852	-18.384565
991.036133	88.312614
989.900391	-21.725330
988.763672	52.710060
987.626953	39.572105
986.489258	-183.183670
985.351563	-76.427765
984.213867	28.006586
983.076172	61.055145
981.937500	110.231133
980.798828	28.250820
979.660156	-118.074554
978.521484	14.015927
977.381836	136.880783
976.242188	98.792755
975.102539	60.759808
973.961914	-96.712029
972.822266	-70.276962
971.681641	82.511017
970.540039	-72.443092
969.399414	-61.984684
968.257813	74.746498
967.116211	20.994513
965.973633	-90.046471
964.832031	-58.785172
963.689453	119.261948
962.545898	12.989528
961.403320	69.547165
960.259766	137.579224
959.116211	36.094048
957.972656	21.738525
956.828125	-6.305180
955.683594	11.498436
954.539063	27.051598
953.393555	56.373451
952.249023	126.909691
951.103516	87.674820
949.957031	-40.673004
948.811523	52.841858
947.665039	109.792236
946.518555	54.798122
945.371094	-34.388260
944.224609	50.099449
943.077148	40.975937
941.929688	52.453724
940.781250	123.316872
939.632813	7.089301
938.484375	87.156860
937.335938	87.412216
936.186523	-1.209583
935.038086	-53.262966
933.887695	79.367699
932.738281	132.237717
931.587891	-22.168970
930.437500	51.299927
929.287109	67.861656
928.135742	29.832769
926.985352	-58.196899
925.833984	-7.336339
924.681641	-63.365334
923.530273	8.044382
922.377930	15.805511
921.224609	57.712910
920.072266	-86.708694
918.918945	55.279270
917.765625	-14.009485
916.612305	46.236282
915.458008	-4.752551
914.303711	-19.347532
913.149414	-108.778984
911.995117	-55.176170
910.839844	-133.116730
909.684570	9.011426
908.529297	-130.028931
907.373047	-19.607389
906.216797	-31.569056
905.060547	24.493292
903.904297	-62.131298
902.747070	-144.138977
901.589844	36.575092
900.432617	-131.343185
899.274414	-7.203652
898.117188	12.844582
896.958984	-125.411377
895.799805	-46.459846
894.641602	-48.896976
893.482422	115.977097
892.322266	97.767731
891.163086	-55.952530
890.002930	-35.634560
888.842773	-64.968567
887.682617	95.396729
886.521484	-19.650618
885.360352	59.463688
884.199219	21.258842
883.038086	46.262333
881.875977	-14.401884
880.713867	26.448683
879.551758	87.597824
878.388672	-60.818756
877.225586	11.649867
876.062500	-3.728680
874.899414	147.565170
873.735352	-20.868956
872.571289	35.881119
871.407227	-116.642120
870.242188	-41.846359
869.077148	1.449531
867.912109	-33.954193
866.747070	-42.342243
865.581055	99.884560
864.415039	39.829578
863.249023	85.408272
862.083008	41.143513
860.916016	124.909386
859.749023	103.140228
858.581055	110.574898
857.414063	88.847664
856.246094	141.175110
855.077148	63.408703
853.909180	35.017605
852.740234	177.022629
851.571289	121.742760
850.402344	165.085556
849.232422	127.770866
848.062500	94.957947
846.892578	80.076347
845.721680	-33.289356
844.551758	70.486145
843.380859	124.989159
842.208984	116.833290
841.038086	-25.508474
839.866211	-4.563128
838.694336	137.077621
837.521484	55.164379
836.348633	178.839325
835.175781	-32.617901
834.002930	106.635864
832.829102	24.776968
831.655273	-86.072365
830.481445	21.821163
829.307617	93.953064
828.132813	215.111496
826.958008	66.358704
825.783203	118.319138
824.607422	32.040230
823.431641	81.721985
822.255859	-33.508186
821.079102	56.221359
819.903320	16.725412
818.726563	37.339561
817.548828	-35.563663
816.372070	42.864388
815.194336	-18.930422
814.016602	6.024158
812.837891	-149.181030
811.659180	-88.688873
810.480469	40.649681
809.301758	-52.319000
808.122070	-71.958176
806.942383	3.888740
805.762695	-46.905453
804.583008	46.595543
803.402344	137.801407
802.221680	80.256134
801.041016	20.484970
799.859375	44.990849
798.677734	131.537170
797.496094	-87.926895
796.313477	-96.766594
795.131836	22.878830
793.949219	-92.394379
792.765625	-92.480293
791.583008	-39.463181
790.399414	26.773121
789.215820	6.621918
788.031250	-88.790825
786.846680	149.841919
785.662109	-42.953243
784.477539	87.128708
783.291992	97.735718
782.106445	95.035912
780.920898	-29.230539
779.735352	65.217094
778.548828	122.034592
777.362305	44.095451
776.174805	21.339169
774.988281	49.312813
773.800781	-4.405461
772.613281	-44.904259
771.424805	-63.369549
770.236328	63.655624
769.047852	5.414763
767.859375	41.926311
766.669922	-11.953675
765.480469	79.536758
764.291016	124.698410
763.101563	152.186615
761.911133	91.575737
760.720703	154.196396
759.529297	207.950623
758.338867	59.274197
757.147461	317.477417
755.955078	221.544373
754.763672	160.793503
753.571289	-23.026480
752.378906	81.026871
751.186523	66.386177
749.993164	40.743164
748.799805	67.776321
747.606445	99.160088
746.412109	71.251297
745.217773	69.658798
744.023438	68.043007
742.829102	121.229904
741.633789	66.941124
740.438477	8.274549
739.243164	43.846786
738.046875	57.476238
736.850586	-40.624329
735.654297	-116.794250
734.458008	-144.775650
733.260742	-85.202682
732.063477	37.793854
730.866211	64.461662
729.667969	60.488934
728.469727	41.206398
727.271484	2.253436
726.073242	66.047287
724.874023	107.959343
723.674805	55.911743
722.474609	49.760288
721.275391	135.332870
720.075195	2.556165
718.875000	-58.121273
717.673828	173.647171
716.473633	112.982803
715.272461	47.999424
714.070313	85.551445
712.869141	-1.160311
711.666992	191.174820
710.463867	41.328697
709.261719	76.754982
708.058594	-116.504654
706.855469	-102.780144
705.652344	41.588940
704.448242	9.624619
703.244141	-59.284439
702.040039	-19.351421
700.834961	255.497925
699.630859	-24.234558
698.424805	22.298107
697.219727	16.687510
696.013672	52.408142
694.807617	16.465824
693.601563	-54.165485
692.395508	-11.802913
691.188477	-84.471016
689.981445	-35.512566
688.773438	115.458939
687.566406	-48.152737
686.358398	-53.306713
685.149414	-153.814178
683.941406	-30.929657
682.732422	-161.631866
681.523438	-142.704514
680.313477	-125.897362
679.104492	-83.053650
677.894531	-16.355925
676.683594	-60.042068
675.473633	8.892075
674.262695	15.096267
673.051758	88.414307
671.839844	153.100021
670.628906	-17.889387
669.416992	64.185738
668.204102	7.946526
666.992188	152.736511
665.779297	-22.224615
664.566406	10.281626
663.352539	32.017025
662.138672	79.685318
660.924805	4.341085
659.710938	32.638741
658.497070	-31.814980
657.282227	13.783870
656.066406	-126.062073
654.851563	53.232491
653.635742	12.611371
652.419922	-62.463661
651.204102	-68.566124
649.987305	43.788448
648.770508	69.944427
647.553711	-0.810096
646.336914	130.760284
645.119141	55.658772
643.901367	12.818389
642.682617	133.411224
641.464844	86.157974
640.246094	64.654541
639.027344	15.137780
637.807617	57.954231
636.587891	31.898842
635.368164	85.211739
634.148438	33.150539
632.927734	-29.762239
631.707031	-133.582352
630.486328	71.485954
629.264648	46.717228
628.043945	49.643150
626.822266	-14.126456
625.599609	26.951822
624.376953	39.894032
623.155273	50.416958
621.931641	4.938512
620.708984	-47.254711
619.485352	-14.099184
618.261719	-84.080917
617.037109	66.060997
615.813477	50.953800
614.588867	7.609663
613.364258	-72.530792
612.138672	7.272463
610.913086	-5.405571
609.687500	75.437630
608.461914	23.177073
607.235352	-72.395149
606.008789	-78.839584
604.782227	-66.726044
