# Supplementary material for: Raman spectroscopy accurately differentiates mucosal healing from non-healing and biochemical changes following biological therapy in inflammatory bowel disease
Source: PLoS One. 2021 Jun 2;16(6):e0252210. doi: 10.1371/journal.pone.0252210 (PMC8172032; doi:10.1371/journal.pone.0252210)
Supplement: S5 Dataset — (ZIP) [file pone.0252210.s007.zip › CD Active inflammation/OC017-1 pre treatment_base sub CR removed_82__X_-9976.31__Y_44994.4__Z_234.973__Time_936.txt]

1714.640625	-44.948143
1713.664063	-56.578983
1712.687500	-12.322101
1711.709961	-2.846734
1710.733398	-14.706718
1709.755859	64.668777
1708.778320	-3.266161
1707.799805	22.698290
1706.821289	24.654522
1705.843750	24.049639
1704.864258	-46.069962
1703.885742	-17.003525
1702.907227	1.455265
1701.927734	3.955491
1700.948242	17.264034
1699.968750	28.002010
1698.988281	124.393623
1698.007813	-33.085758
1697.028320	-67.446632
1696.046875	50.596027
1695.066406	0.414736
1694.084961	59.852024
1693.104492	-75.533371
1692.123047	-21.230101
1691.140625	59.837181
1690.159180	103.625114
1689.176758	-1.893015
1688.194336	23.423847
1687.211914	-39.158024
1686.228516	58.333244
1685.246094	27.959240
1684.262695	53.651413
1683.279297	164.680725
1682.295898	30.726612
1681.311523	0.775461
1680.327148	101.383965
1679.342773	124.857704
1678.358398	26.009800
1677.374023	100.228539
1676.388672	259.617615
1675.403320	142.467697
1674.417969	179.662888
1673.432617	105.294006
1672.446289	190.490677
1671.459961	73.815819
1670.473633	106.031372
1669.487305	162.219559
1668.500977	170.675476
1667.513672	155.316681
1666.526367	331.127960
1665.539063	193.851135
1664.550781	221.179840
1663.563477	256.535126
1662.575195	315.812012
1661.586914	213.429840
1660.598633	339.099426
1659.609375	244.851135
1658.620117	230.192490
1657.631836	167.939041
1656.641602	293.785004
1655.652344	316.396606
1654.662109	259.656097
1653.672852	245.348953
1652.681641	265.499725
1651.691406	224.869843
1650.701172	205.475159
1649.709961	196.721207
1648.718750	37.359413
1647.727539	71.045815
1646.735352	123.265457
1645.744141	85.704704
1644.751953	74.620750
1643.759766	-60.506493
1642.766602	-39.776005
1641.774414	-58.592640
1640.781250	4.443061
1639.788086	-93.426735
1638.794922	40.892292
1637.801758	-48.944023
1636.807617	16.844067
1635.813477	48.378700
1634.819336	-46.550720
1633.825195	21.946058
1632.830078	72.008820
1631.834961	43.081352
1630.839844	32.630825
1629.844727	11.688149
1628.849609	-61.848328
1627.853516	-56.389629
1626.857422	-3.554113
1625.861328	-11.203897
1624.865234	-89.818520
1623.868164	13.015360
1622.871094	-60.265995
1621.874023	84.606445
1620.876953	29.775503
1619.879883	-30.264175
1618.881836	4.275187
1617.883789	-18.941444
1616.885742	47.113327
1615.887695	2.936149
1614.888672	74.233376
1613.889648	85.181427
1612.890625	-34.990089
1611.891602	91.367622
1610.892578	-23.488462
1609.892578	-43.937065
1608.892578	43.062012
1607.892578	-3.573571
1606.892578	-18.753525
1605.891602	91.767044
1604.890625	142.030075
1603.889648	-27.587976
1602.888672	46.236156
1601.887695	-44.795837
1600.885742	78.698235
1599.883789	76.611687
1598.881836	74.524429
1597.879883	46.295448
1596.876953	49.435413
1595.874023	21.215628
1594.871094	-59.243156
1593.868164	32.701797
1592.864258	77.597588
1591.861328	-5.451185
1590.857422	0.267430
1589.853516	11.193565
1588.848633	11.668292
1587.844727	1.700641
1586.839844	90.820190
1585.834961	-28.687624
1584.830078	18.669220
1583.824219	146.779663
1582.819336	22.087023
1581.813477	40.705059
1580.807617	-31.854074
1579.800781	116.926994
1578.794922	15.715147
1577.788086	36.856030
1576.781250	104.809181
1575.773438	42.634216
1574.766602	-19.530607
1573.758789	11.927631
1572.750977	9.554292
1571.743164	103.337448
1570.735352	12.546929
1569.726563	-5.476901
1568.718750	31.038561
1567.708984	23.362530
1566.700195	52.021416
1565.691406	75.453529
1564.681641	5.415961
1563.671875	15.826202
1562.662109	2.860217
1561.652344	44.344616
1560.641602	78.005699
1559.630859	28.664179
1558.620117	7.832023
1557.609375	36.222858
1556.597656	-52.018585
1555.586914	149.879578
1554.575195	82.319832
1553.563477	-11.129333
1552.550781	27.458752
1551.539063	22.007601
1550.526367	68.282822
1549.513672	-14.841020
1548.500977	-2.254900
1547.487305	36.156273
1546.473633	66.768394
1545.459961	1.701518
1544.446289	8.995870
1543.432617	-4.409626
1542.417969	95.821014
1541.404297	2.287454
1540.389648	-70.578789
1539.374023	-60.834915
1538.359375	67.604538
1537.343750	48.876274
1536.328125	-5.988638
1535.312500	-1.533362
1534.296875	-2.264421
1533.280273	-8.180667
1532.263672	40.009109
1531.247070	41.763988
1530.230469	48.644638
1529.212891	40.037151
1528.196289	13.381595
1527.178711	-64.788971
1526.160156	34.673740
1525.142578	131.496811
1524.124023	37.830894
1523.106445	16.217146
1522.087891	38.310524
1521.068359	-19.352709
1520.049805	-2.453619
1519.030273	50.396759
1518.010742	95.490112
1516.991211	-34.177971
1515.971680	-25.098211
1514.951172	37.884346
1513.930664	87.977516
1512.910156	45.607109
1511.889648	28.897905
1510.868164	35.264328
1509.846680	-9.705559
1508.826172	73.573708
1507.803711	13.180415
1506.782227	75.860619
1505.759766	-128.097992
1504.737305	-103.902649
1503.714844	-48.991482
1502.692383	-9.494784
1501.668945	-64.801224
1500.646484	-43.282837
1499.623047	-121.638710
1498.599609	-38.731663
1497.575195	-111.978989
1496.550781	96.211861
1495.527344	122.690071
1494.502930	100.546471
1493.477539	-39.220314
1492.453125	25.556786
1491.427734	49.395035
1490.402344	-0.892214
1489.376953	132.756226
1488.350586	100.315323
1487.325195	11.699612
1486.298828	-10.520053
1485.272461	77.008591
1484.245117	-29.459505
1483.218750	126.893639
1482.191406	56.143917
1481.164063	133.324799
1480.136719	98.274101
1479.108398	24.985510
1478.080078	-2.409074
1477.052734	13.517459
1476.023438	80.369026
1474.995117	121.715416
1473.965820	71.359421
1472.937500	178.862885
1471.908203	75.045441
1470.877930	352.977783
1469.848633	157.557037
1468.818359	135.180145
1467.788086	135.693466
1466.757813	260.787384
1465.727539	301.933014
1464.696289	355.758484
1463.665039	302.834076
1462.633789	399.812744
1461.602539	384.989136
1460.570313	240.656418
1459.539063	276.640930
1458.506836	320.217285
1457.473633	411.984985
1456.441406	404.763855
1455.408203	450.809418
1454.375000	405.533203
1453.341797	383.094849
1452.308594	479.810669
1451.274414	419.343201
1450.241211	409.583252
1449.207031	511.293671
1448.171875	395.131348
1447.137695	420.833069
1446.102539	426.267120
1445.067383	467.137787
1444.032227	328.313629
1442.997070	308.468628
1441.960938	306.338531
1440.924805	364.910095
1439.888672	345.075989
1438.852539	353.062256
1437.816406	371.159241
1436.779297	285.646454
1435.742188	326.493744
1434.705078	276.399200
1433.666992	163.196259
1432.629883	186.388138
1431.591797	239.863480
1430.553711	119.189972
1429.514648	124.728172
1428.476563	115.139870
1427.437500	234.184875
1426.398438	184.246017
1425.359375	78.875877
1424.320313	74.377274
1423.280273	145.483337
1422.240234	55.330029
1421.200195	156.655441
1420.159180	-19.066044
1419.119141	87.288567
1418.078125	92.917221
1417.037109	264.654266
1415.996094	58.911633
1414.954102	29.356335
1413.912109	22.461349
1412.870117	8.038230
1411.828125	43.913425
1410.786133	-23.264120
1409.743164	82.986404
1408.700195	5.803640
1407.657227	91.935638
1406.614258	-45.458416
1405.570313	-17.073952
1404.527344	31.397858
1403.483398	19.628666
1402.438477	113.259613
1401.394531	36.285450
1400.349609	-38.135521
1399.304688	30.419580
1398.259766	-81.540741
1397.214844	54.700024
1396.168945	73.118660
1395.123047	-41.237778
1394.077148	84.934364
1393.031250	40.778328
1391.984375	-20.870903
1390.937500	60.206493
1389.890625	1.117366
1388.843750	12.130905
1387.796875	-84.410950
1386.749023	-5.822307
1385.701172	77.752022
1384.653320	123.808998
1383.604492	-47.589977
1382.556641	70.979538
1381.507813	29.618265
1380.458984	-9.208602
1379.410156	-18.032221
1378.360352	-6.861670
1377.310547	-43.104889
1376.260742	42.975266
1375.210938	-85.544968
1374.161133	27.986834
1373.110352	141.486694
1372.059570	38.019470
1371.008789	16.885489
1369.957031	3.255226
1368.906250	-17.822708
1367.854492	-6.486164
1366.802734	34.755836
1365.750000	18.719818
1364.698242	-71.980118
1363.645508	-5.801019
1362.592773	102.677673
1361.540039	-15.294036
1360.486328	-51.105362
1359.433594	47.424702
1358.379883	-52.995186
1357.326172	-53.910660
1356.271484	22.242254
1355.216797	113.291893
1354.163086	60.228390
1353.107422	34.525787
1352.052734	98.257065
1350.998047	60.185425
1349.942383	-37.426590
1348.886719	73.489204
1347.830078	211.667786
1346.774414	136.471527
1345.717773	254.774994
1344.661133	43.261288
1343.604492	176.447388
1342.546875	235.237549
1341.490234	125.520760
1340.432617	248.748688
1339.375000	248.096725
1338.316406	220.222076
1337.258789	219.614670
1336.200195	350.215546
1335.141602	196.180222
1334.082031	205.527542
1333.023438	291.575867
1331.963867	197.062531
1330.904297	154.533569
1329.844727	188.675842
1328.784180	287.079803
1327.723633	234.727020
1326.663086	177.473495
1325.602539	196.830795
1324.541992	181.625168
1323.480469	205.943710
1322.418945	195.711975
1321.357422	101.596237
1320.295898	227.124908
1319.233398	241.610977
1318.170898	364.619507
1317.108398	169.520950
1316.045898	203.779663
1314.982422	196.139603
1313.918945	328.969513
1312.855469	215.405380
1311.791992	239.833008
1310.728516	197.778778
1309.664063	266.542145
1308.599609	106.382317
1307.535156	263.754913
1306.469727	231.628067
1305.404297	221.667511
1304.338867	184.673279
1303.273438	305.065308
1302.208008	241.056259
1301.141602	243.442490
1300.075195	189.327560
1299.008789	223.684647
1297.942383	260.495422
1296.875000	228.547272
1295.807617	280.093109
1294.740234	235.906143
1293.672852	240.827667
1292.604492	174.609909
1291.537109	262.959839
1290.468750	137.933655
1289.399414	130.653961
1288.331055	270.460938
1287.261719	140.642792
1286.192383	199.550781
1285.123047	226.597702
1284.052734	199.761703
1282.983398	182.741745
1281.913086	239.175980
1280.841797	207.484604
1279.771484	144.006882
1278.700195	78.117378
1277.628906	173.689453
1276.557617	212.985031
1275.486328	266.939178
1274.414063	186.442886
1273.341797	279.490356
1272.269531	206.369186
1271.197266	238.318558
1270.124023	253.163895
1269.050781	158.138580
1267.977539	238.913025
1266.904297	92.693001
1265.830078	158.815384
1264.756836	127.338516
1263.681641	83.682556
1262.607422	191.227814
1261.533203	128.083679
1260.458008	138.087280
1259.382813	230.938293
1258.307617	175.144012
1257.231445	207.058960
1256.155273	202.435516
1255.079102	119.909904
1254.002930	292.996735
1252.926758	242.126663
1251.849609	171.815109
1250.772461	213.427719
1249.695313	165.042374
1248.617188	89.933037
1247.540039	194.738998
1246.461914	126.947403
1245.382813	105.349518
1244.304688	159.067780
1243.225586	37.895260
1242.146484	137.736450
1241.067383	133.145294
1239.988281	67.877907
1238.908203	206.465347
1237.828125	187.299637
1236.748047	95.376663
1235.667969	136.862671
1234.586914	57.107094
1233.505859	122.815216
1232.424805	96.405022
1231.343750	-14.794125
1230.261719	159.875793
1229.179688	131.041458
1228.097656	82.846466
1227.015625	153.279602
1225.932617	143.812851
1224.850586	173.059708
1223.767578	243.410660
1222.683594	40.435543
1221.600586	151.879730
1220.516602	62.622437
1219.432617	12.069225
1218.347656	96.846359
1217.263672	118.770050
1216.178711	97.201683
1215.093750	51.489212
1214.008789	27.518206
1212.922852	126.645882
1211.836914	23.021000
1210.750977	110.028648
1209.665039	134.277069
1208.579102	28.285847
1207.492188	45.292339
1206.405273	218.961456
1205.318359	100.948090
1204.230469	57.667774
1203.142578	57.757149
1202.054688	19.305420
1200.966797	89.210892
1199.877930	60.379578
1198.790039	38.773453
1197.701172	-52.611237
1196.611328	72.538109
1195.522461	-95.793777
1194.432617	-18.799887
1193.342773	-9.161365
1192.252930	-66.833641
1191.162109	-62.015469
1190.072266	2.851471
1188.981445	-1.975190
1187.889648	-64.442345
1186.798828	-11.653977
1185.707031	-93.313423
1184.615234	53.023514
1183.523438	14.550114
1182.430664	-16.722204
1181.337891	-47.991051
1180.245117	-4.933009
1179.152344	-29.021036
1178.059570	4.405945
1176.965820	-74.802780
1175.872070	-41.403839
1174.778320	-5.635809
1173.683594	10.948979
1172.588867	25.121273
1171.494141	-34.913879
1170.399414	43.842758
1169.303711	108.198700
1168.208984	-18.813688
1167.113281	-47.747581
1166.016602	-110.148911
1164.920898	-43.471329
1163.824219	-58.078594
1162.727539	89.756454
1161.630859	5.839736
1160.533203	41.340534
1159.435547	-1.967318
1158.337891	109.873474
1157.240234	52.229637
1156.141602	4.141527
1155.043945	-17.697577
1153.944336	115.459312
1152.845703	86.428513
1151.747070	64.550201
1150.647461	33.137169
1149.547852	23.169184
1148.447266	-60.646683
1147.347656	-25.364553
1146.247070	-94.868431
1145.146484	-64.378464
1144.044922	-62.472244
1142.944336	-65.334442
1141.842773	-130.053940
1140.741211	45.439938
1139.638672	56.785633
1138.537109	-62.622086
1137.434570	-96.432457
1136.332031	9.947215
1135.228516	37.876060
1134.125977	-0.714457
1133.022461	10.563241
1131.917969	55.057877
1130.814453	128.004196
1129.709961	49.048283
1128.605469	91.102753
1127.500977	85.694580
1126.396484	146.672043
1125.291016	105.673759
1124.185547	38.614342
1123.080078	63.988808
1121.973633	-0.681666
1120.868164	62.568298
1119.761719	26.325607
1118.654297	96.621895
1117.547852	67.472130
1116.440430	-23.198658
1115.333008	2.086704
1114.225586	-3.395008
1113.117188	31.316093
1112.008789	87.281197
1110.900391	15.577870
1109.791992	14.792711
1108.682617	80.150246
1107.573242	-29.317114
1106.463867	24.199900
1105.354492	56.437798
1104.244141	3.678716
1103.133789	64.210472
1102.023438	162.457321
1100.913086	38.929714
1099.801758	106.467407
1098.690430	211.692459
1097.579102	189.577484
1096.467773	146.258423
1095.355469	98.240311
1094.243164	52.595184
1093.130859	87.036629
1092.017578	34.341396
1090.905273	61.701492
1089.791992	27.855509
1088.677734	43.429390
1087.564453	108.392738
1086.450195	121.583031
1085.335938	127.710518
1084.221680	107.975609
1083.106445	3.639447
1081.991211	68.520927
1080.875977	-5.223957
1079.760742	90.156967
1078.644531	133.834991
1077.528320	27.255018
1076.412109	94.394302
1075.295898	18.373211
1074.178711	130.050781
1073.061523	152.556213
1071.944336	123.466415
1070.826172	115.486130
1069.708984	114.542496
1068.590820	71.421745
1067.471680	166.532791
1066.353516	132.790085
1065.234375	56.915394
1064.115234	72.374847
1062.996094	111.233620
1061.875977	-46.477100
1060.755859	83.627983
1059.635742	110.768112
1058.515625	-28.119726
1057.394531	111.248360
1056.273438	21.510351
1055.152344	-2.756378
1054.031250	166.889328
1052.909180	56.189369
1051.787109	59.961403
1050.665039	-90.340736
1049.541992	67.512184
1048.418945	92.291893
1047.295898	110.066971
1046.172852	4.224374
1045.048828	8.029965
1043.925781	84.109917
1042.801758	85.576309
1041.676758	-62.086235
1040.552734	-11.651498
1039.427734	1.498505
1038.302734	3.007017
1037.176758	-37.384464
1036.050781	-45.165527
1034.924805	5.239238
1033.798828	-4.858920
1032.672852	-5.640457
1031.545898	49.392502
1030.418945	9.092119
1029.291992	12.980085
1028.164063	-27.277246
1027.036133	-44.275501
1025.908203	-14.803053
1024.780273	0.732089
1023.651367	-13.912386
1022.522461	3.954478
1021.393555	17.182476
1020.264648	-46.143734
1019.134766	-42.169258
1018.004883	-19.634842
1016.875000	-101.424095
1015.744141	88.014191
1014.613281	20.161894
1013.482422	10.269667
1012.351563	-73.722870
1011.219727	85.474289
1010.088867	84.869522
1008.956055	12.523466
1007.824219	116.089661
1006.691406	159.467819
1005.558594	168.145081
1004.425781	243.890152
1003.292969	395.903839
1002.159180	372.198395
1001.025391	283.815125
999.891602	119.249207
998.756836	12.514432
997.622070	0.518219
996.487305	39.331490
995.352539	43.519299
994.216797	-21.508583
993.081055	51.927677
991.945313	79.215385
990.808594	2.736515
989.672852	71.548241
988.536133	-34.826817
987.398438	40.901520
986.261719	45.193165
985.124023	47.193859
983.986328	-35.991413
982.847656	138.717148
981.709961	30.262218
980.571289	71.442001
979.432617	36.699783
978.292969	-78.512047
977.153320	70.783447
976.013672	49.904678
974.874023	-37.601921
973.734375	-28.542471
972.593750	26.473454
971.453125	92.962746
970.311523	104.326591
969.170898	95.040543
968.029297	10.033401
966.886719	-56.561954
965.745117	42.064384
964.602539	74.146492
963.459961	83.299759
962.317383	83.294685
961.173828	-31.291677
960.030273	-17.490971
958.886719	35.264172
957.743164	74.268158
956.598633	44.575611
955.454102	30.938023
954.309570	88.271858
953.165039	-3.135810
952.019531	-85.334816
950.874023	-53.125504
949.727539	17.955509
948.582031	137.025253
947.435547	4.652136
946.289063	64.291122
945.141602	-10.862450
943.995117	21.376686
942.847656	-33.150501
941.699219	-19.154509
940.551758	115.810570
939.403320	100.133629
938.254883	114.134239
937.105469	87.090813
935.957031	126.199135
934.807617	42.206581
933.658203	60.824261
932.507813	-4.857367
931.357422	95.797569
930.207031	159.980835
929.056641	-1.263273
927.906250	65.216957
926.754883	-11.696465
925.603516	95.737236
924.451172	68.923515
923.298828	98.991783
922.146484	42.659645
920.994141	95.477242
919.841797	121.012260
918.688477	21.584768
917.535156	38.064320
916.380859	-20.394541
915.227539	191.370728
914.073242	-21.425806
912.918945	-77.523056
911.763672	-31.484209
910.608398	-5.869986
909.453125	33.350182
908.297852	24.950985
907.141602	50.567005
905.985352	46.721954
904.829102	-9.220123
903.672852	-51.534355
902.515625	-134.580765
901.358398	45.048595
900.201172	18.625946
899.042969	-82.452858
897.884766	-31.892220
896.726563	152.104980
895.568359	30.742624
894.409180	-11.426207
893.250000	124.996094
892.090820	-21.106440
890.930664	-110.651398
889.771484	-107.540672
888.611328	35.581234
887.450195	2.548570
886.289063	37.251545
885.128906	74.200958
883.966797	-3.916889
882.805664	-140.633560
881.643555	22.627243
880.481445	48.297668
879.319336	101.008316
878.156250	92.858238
876.993164	102.740044
875.830078	123.882942
874.666016	30.181900
873.502930	-22.949236
872.338867	79.245560
871.173828	113.891014
870.009766	-20.197193
868.844727	57.194012
867.679688	67.095856
866.513672	38.778328
865.348633	111.614197
864.182617	9.154939
863.015625	171.822647
861.849609	55.925617
860.682617	-39.707306
859.515625	100.412117
858.347656	69.900063
857.180664	41.646374
856.012695	170.431549
854.843750	61.430134
853.675781	201.360077
852.506836	141.717697
851.337891	68.655792
850.167969	147.985855
848.999023	151.115814
847.829102	1.955078
846.658203	56.610287
845.488281	-72.315308
844.317383	24.846968
843.146484	39.176682
841.975586	-0.187760
840.803711	45.443066
839.631836	162.594055
838.459961	129.922653
837.287109	52.567501
836.114258	102.594528
834.941406	217.369690
833.768555	200.330215
832.594727	24.776394
831.420898	146.169174
830.247070	24.257813
829.072266	129.963669
827.898438	92.861305
826.722656	111.518929
825.547852	107.866890
824.372070	108.667053
823.196289	51.521538
822.020508	114.700638
820.844727	-15.935993
819.667969	171.914810
818.491211	59.120335
817.313477	91.044792
816.136719	-86.224915
814.958984	10.218045
813.781250	-2.377645
812.602539	-75.015472
811.423828	105.808151
810.245117	26.492966
809.066406	71.641327
807.886719	-43.192162
806.707031	73.003960
805.527344	33.700729
804.346680	167.562592
803.166992	-69.294495
801.985352	-46.438416
800.804688	-85.718079
799.623047	14.734627
798.441406	-9.041900
797.259766	-74.937424
796.078125	-45.512611
794.895508	-49.350094
793.712891	35.412319
792.529297	-8.330965
791.346680	-38.779209
790.163086	149.927307
788.978516	139.349487
787.794922	91.150970
786.610352	36.326660
785.425781	-64.926659
784.241211	174.356781
783.055664	238.882874
781.870117	91.206375
780.684570	126.974197
779.498047	63.308750
778.311523	143.209641
777.125000	28.764252
775.938477	135.099533
774.750977	-16.831556
773.563477	-14.259336
772.375977	122.854301
771.187500	136.393448
769.999023	-0.010827
768.810547	-59.214443
767.622070	60.100998
766.432617	64.779549
765.243164	80.457222
764.053711	74.093552
762.863281	47.905148
761.672852	125.170647
760.482422	112.162598
759.291992	105.748764
758.100586	176.311264
756.909180	-8.262289
755.717773	99.645386
754.525391	53.628323
753.333008	97.719681
752.140625	203.294586
750.948242	40.839508
749.754883	159.530991
748.561523	16.899330
747.368164	27.968115
746.173828	-29.006041
744.979492	47.863647
743.785156	120.299530
742.590820	69.892609
741.395508	-24.348051
740.200195	37.064964
739.003906	-8.934485
737.808594	-37.394638
736.612305	61.184338
735.416016	107.154182
734.218750	45.820816
733.021484	6.394893
731.824219	-8.950002
730.626953	36.959724
729.428711	-28.706232
728.230469	23.731089
727.032227	108.929184
725.833984	100.097794
724.634766	32.265511
723.435547	49.658699
722.235352	132.559372
721.036133	31.995682
719.835938	202.173462
718.635742	184.567154
717.434570	188.783478
716.233398	70.828156
715.032227	177.568680
713.831055	94.551292
712.628906	96.588753
711.426758	31.058392
710.224609	159.483994
709.021484	43.858986
707.818359	15.403987
706.615234	-41.345993
705.412109	-65.416977
704.208008	-0.245192
703.003906	-143.992340
701.799805	1.656364
700.594727	47.190502
699.389648	-13.840209
698.184570	31.677872
696.979492	-42.359390
695.773438	83.541481
694.567383	-133.845673
693.361328	-40.555626
692.154297	46.178516
690.947266	15.650628
689.740234	-112.524185
688.533203	-71.389999
687.325195	19.621872
686.117188	-17.362688
684.909180	-23.969791
683.700195	23.625605
682.491211	47.363819
681.282227	53.763260
680.072266	8.173884
678.863281	-17.894199
677.653320	-78.588593
676.442383	-9.363047
675.232422	-67.852036
674.021484	-31.101572
672.810547	-52.767609
671.598633	70.487617
670.386719	25.040356
669.174805	40.151653
667.962891	81.200706
666.750000	25.006239
665.537109	61.737907
664.324219	150.296860
663.110352	107.111687
661.897461	57.481754
660.683594	83.423645
659.468750	53.263313
658.254883	-17.858173
657.040039	3.803831
655.824219	14.686080
654.609375	-49.874149
653.393555	103.286263
652.177734	17.212727
650.960938	51.827976
649.745117	45.520908
648.528320	84.446861
647.311523	15.731239
646.093750	-111.050903
644.875977	-41.951466
643.658203	78.760086
642.440430	59.630203
641.221680	40.522495
640.002930	17.137882
638.784180	62.554493
637.564453	-8.070615
636.344727	-3.459466
635.125000	-28.905081
633.905273	40.154968
632.684570	85.581810
631.463867	105.246063
630.243164	118.476700
629.021484	33.029839
627.799805	9.835082
626.578125	83.159325
625.356445	90.003319
624.133789	126.863350
622.911133	-3.424350
621.688477	82.738541
620.464844	93.907845
619.241211	75.103760
618.017578	-74.275185
616.793945	37.554321
615.569336	-9.011164
614.344727	-76.940369
613.120117	-18.631239
611.894531	61.043686
610.668945	-43.173988
609.443359	-16.950850
608.216797	-9.965668
606.991211	-11.522914
605.764648	-0.257891
604.537109	60.123631
