# Supplementary material for: Raman spectroscopy accurately differentiates mucosal healing from non-healing and biochemical changes following biological therapy in inflammatory bowel disease
Source: PLoS One. 2021 Jun 2;16(6):e0252210. doi: 10.1371/journal.pone.0252210 (PMC8172032; doi:10.1371/journal.pone.0252210)
Supplement: S5 Dataset — (ZIP) [file pone.0252210.s007.zip › CD Active inflammation/OC025-1 pre treatment_base sub CR removed_89__X_-12022.8__Y_36640.9__Time_992.txt]

1714.793945	62.541325
1713.817383	60.054302
1712.840820	21.719929
1711.864258	7.605985
1710.886719	6.962545
1709.909180	-90.076431
1708.931641	38.142563
1707.953125	0.296057
1706.975586	-23.979342
1705.997070	-96.318863
1705.018555	-77.433586
1704.040039	-7.525190
1703.060547	-41.855335
1702.081055	-54.570667
1701.101563	74.695534
1700.122070	0.870050
1699.142578	34.250320
1698.162109	3.671151
1697.181641	66.884438
1696.201172	159.707794
1695.220703	12.328532
1694.239258	-14.560755
1693.257813	164.428345
1692.276367	156.748062
1691.294922	192.054382
1690.313477	272.992615
1689.331055	180.767578
1688.348633	294.245911
1687.366211	367.977142
1686.383789	242.038803
1685.400391	172.419281
1684.416992	398.923553
1683.433594	337.919708
1682.450195	258.617310
1681.465820	384.697144
1680.482422	468.463013
1679.498047	469.987915
1678.512695	533.028198
1677.528320	617.667908
1676.542969	654.705505
1675.558594	723.983032
1674.572266	780.238403
1673.586914	882.001648
1672.601563	840.543640
1671.615234	799.421997
1670.628906	891.467407
1669.642578	935.998535
1668.655273	1065.792480
1667.668945	1060.486450
1666.681641	1190.852051
1665.694336	1130.440796
1664.706055	1049.148926
1663.718750	1084.924438
1662.730469	1471.010498
1661.742188	1395.963379
1660.753906	1496.196899
1659.764648	1456.248657
1658.775391	1623.274658
1657.787109	1583.947388
1656.796875	1476.077148
1655.807617	1376.509644
1654.818359	1428.162720
1653.828125	1268.375610
1652.837891	1296.802856
1651.846680	997.500549
1650.856445	1021.265076
1649.865234	907.809082
1648.874023	932.141174
1647.882813	890.668823
1646.891602	693.594421
1645.899414	689.712463
1644.907227	519.708252
1643.915039	453.019257
1642.922852	436.774750
1641.930664	402.313446
1640.937500	241.450348
1639.944336	286.679535
1638.951172	268.824890
1637.957031	98.261452
1636.963867	334.017426
1635.969727	245.680344
1634.975586	320.989929
1633.981445	82.951462
1632.986328	71.760681
1631.991211	34.444633
1630.996094	-31.616993
1630.000977	-115.880966
1629.005859	50.105110
1628.009766	-20.608704
1627.013672	64.098251
1626.017578	-53.572670
1625.021484	-71.100288
1624.024414	14.072909
1623.028320	31.032766
1622.031250	169.018295
1621.033203	123.188789
1620.036133	43.378693
1619.038086	-12.622303
1618.041016	144.200851
1617.041992	151.466263
1616.043945	140.482468
1615.045898	132.246811
1614.046875	173.971512
1613.047852	123.995331
1612.048828	110.854652
1611.048828	-43.739906
1610.049805	24.604387
1609.049805	-69.451660
1608.049805	-32.392921
1607.048828	138.310486
1606.048828	26.200167
1605.047852	107.947433
1604.046875	163.549652
1603.045898	347.416992
1602.044922	65.549072
1601.042969	8.814200
1600.041016	-3.390941
1599.039063	-70.456787
1598.037109	3.703825
1597.034180	46.504948
1596.031250	-93.591316
1595.028320	-6.325793
1594.025391	60.026546
1593.022461	68.916870
1592.018555	22.991503
1591.014648	29.294218
1590.010742	74.739716
1589.006836	-132.909088
1588.001953	-137.015472
1586.997070	28.380600
1585.992188	-67.039856
1584.987305	181.651337
1583.982422	323.359436
1582.976563	209.632568
1581.970703	137.605362
1580.964844	154.127167
1579.958984	204.455521
1578.952148	72.487755
1577.945313	226.839371
1576.938477	237.952698
1575.931641	155.349747
1574.924805	262.607727
1573.916992	237.135269
1572.909180	248.011292
1571.901367	167.838165
1570.893555	64.241226
1569.884766	163.287262
1568.876953	147.913788
1567.868164	158.443466
1566.858398	316.897186
1565.849609	220.784439
1564.839844	-31.101719
1563.830078	210.072357
1562.820313	108.592216
1561.810547	230.132172
1560.799805	133.689560
1559.790039	293.868500
1558.779297	8.027905
1557.767578	237.935791
1556.756836	143.759613
1555.745117	202.355408
1554.733398	265.996216
1553.721680	225.924316
1552.709961	201.289215
1551.697266	300.785675
1550.685547	218.984238
1549.672852	199.190704
1548.659180	233.602905
1547.646484	265.293701
1546.632813	177.914642
1545.619141	255.883438
1544.605469	152.787216
1543.591797	230.474335
1542.577148	235.667450
1541.562500	225.231781
1540.547852	209.505692
1539.533203	154.930130
1538.518555	61.529594
1537.502930	-6.162063
1536.487305	104.056801
1535.471680	51.590782
1534.456055	48.009083
1533.439453	26.241756
1532.422852	-8.542953
1531.406250	-64.068130
1530.389648	-37.256023
1529.373047	146.545898
1528.355469	103.480713
1527.337891	68.018898
1526.320313	40.155457
1525.302734	243.812180
1524.284180	17.494184
1523.265625	105.009125
1522.247070	-59.729801
1521.228516	130.350327
1520.208984	155.653717
1519.190430	44.570293
1518.170898	31.050810
1517.151367	-0.588608
1516.130859	8.744420
1515.111328	-41.133621
1514.090820	11.579236
1513.070313	174.523590
1512.049805	6.154667
1511.028320	-26.277817
1510.006836	82.275963
1508.986328	44.444515
1507.963867	-21.726229
1506.942383	94.044731
1505.919922	-82.603416
1504.898438	140.505798
1503.875977	-128.584076
1502.852539	42.929916
1501.830078	-75.171844
1500.806641	-106.294647
1499.783203	64.719490
1498.759766	-102.331810
1497.736328	-128.689438
1496.711914	95.566132
1495.687500	17.764896
1494.663086	14.040584
1493.638672	-46.053120
1492.613281	57.357124
1491.587891	48.151726
1490.563477	51.618782
1489.537109	131.594543
1488.511719	157.794312
1487.485352	143.007126
1486.458984	220.025253
1485.432617	355.610168
1484.406250	317.498444
1483.379883	437.485321
1482.352539	439.970337
1481.325195	427.050537
1480.297852	380.890381
1479.269531	477.399933
1478.241211	586.515564
1477.213867	512.033691
1476.184570	526.639404
1475.156250	587.004700
1474.127930	581.046814
1473.098633	717.569031
1472.069336	818.313538
1471.040039	908.752502
1470.009766	910.011475
1468.979492	969.698425
1467.950195	1192.061035
1466.918945	1220.989380
1465.888672	1216.795044
1464.857422	1250.646484
1463.827148	1360.657837
1462.795898	1460.383911
1461.763672	1608.253418
1460.732422	1616.338867
1459.700195	1649.739990
1458.667969	1688.146240
1457.635742	1703.640625
1456.603516	1856.088379
1455.570313	1871.426514
1454.537109	1876.564941
1453.503906	1772.621582
1452.470703	1835.995605
1451.436523	1990.535034
1450.403320	1914.382813
1449.369141	2167.567383
1448.333984	2197.700195
1447.299805	2232.862793
1446.264648	2098.334229
1445.230469	2118.255127
1444.194336	2001.459106
1443.159180	1978.318237
1442.124023	1980.462769
1441.087891	1939.580811
1440.051758	1807.669434
1439.015625	1966.527954
1437.978516	1862.431641
1436.941406	1803.855591
1435.904297	1598.762329
1434.867188	1575.616455
1433.830078	1413.581665
1432.791992	1226.356201
1431.754883	1145.242310
1430.715820	930.386169
1429.677734	892.262817
1428.639648	728.029846
1427.600586	657.185608
1426.561523	611.599304
1425.522461	392.093567
1424.482422	336.521210
1423.443359	462.440247
1422.403320	406.916107
1421.363281	318.692444
1420.322266	444.581696
1419.282227	326.226044
1418.241211	424.425476
1417.200195	298.624695
1416.159180	228.267059
1415.117188	49.790630
1414.076172	178.283920
1413.034180	52.777676
1411.992188	239.108856
1410.949219	194.150146
1409.907227	121.623444
1408.864258	86.851273
1407.821289	107.404716
1406.777344	57.672688
1405.734375	55.730114
1404.690430	109.059532
1403.646484	-63.454319
1402.602539	-65.210060
1401.557617	25.906012
1400.513672	-0.827277
1399.468750	17.641439
1398.423828	21.125694
1397.377930	132.445892
1396.333008	196.182510
1395.287109	59.518677
1394.241211	63.259266
1393.195313	-13.067333
1392.148438	146.064117
1391.101563	64.888863
1390.054688	91.444977
1389.007813	198.140152
1387.960938	79.719910
1386.913086	-13.564156
1385.865234	40.811722
1384.817383	-24.753677
1383.769531	-162.690216
1382.720703	124.340820
1381.671875	134.009735
1380.623047	156.255219
1379.574219	-81.144684
1378.524414	-18.735800
1377.475586	53.733250
1376.425781	-65.914764
1375.375977	186.374527
1374.325195	-30.356543
1373.274414	67.368484
1372.224609	-66.748238
1371.172852	18.670660
1370.122070	134.072388
1369.070313	-131.757263
1368.019531	33.663548
1366.967773	19.763519
1365.915039	195.238556
1364.863281	146.663513
1363.810547	120.613625
1362.757813	-67.088272
1361.705078	68.872917
1360.651367	-9.065529
1359.598633	251.402954
1358.544922	176.166473
1357.491211	-13.287248
1356.436523	207.566254
1355.382813	187.394363
1354.328125	219.512726
1353.273438	179.696045
1352.217773	293.977417
1351.163086	326.393890
1350.107422	281.952667
1349.051758	292.246338
1347.996094	416.789246
1346.939453	169.277466
1345.883789	606.531433
1344.827148	699.033020
1343.769531	665.170837
1342.712891	747.938293
1341.655273	751.483948
1340.598633	834.430603
1339.540039	699.473816
1338.482422	951.024353
1337.423828	811.382874
1336.366211	733.807373
1335.307617	792.495300
1334.248047	804.258850
1333.189453	640.499390
1332.129883	729.194641
1331.070313	686.914307
1330.010742	711.516907
1328.950195	667.016235
1327.890625	780.803284
1326.830078	837.830750
1325.768555	504.681580
1324.708008	601.485718
1323.646484	636.635925
1322.585938	889.107300
1321.523438	766.460388
1320.461914	636.579346
1319.400391	610.473511
1318.337891	875.509033
1317.275391	854.515564
1316.211914	791.731323
1315.149414	909.006836
1314.085938	858.779053
1313.022461	756.945740
1311.958984	864.625366
1310.894531	898.488831
1309.831055	969.375000
1308.766602	934.492859
1307.701172	919.417358
1306.636719	813.419556
1305.571289	803.504639
1304.505859	960.930359
1303.440430	729.902222
1302.375000	958.766418
1301.308594	755.074402
1300.242188	792.372925
1299.175781	716.747864
1298.109375	894.230835
1297.041992	885.109802
1295.975586	846.626770
1294.908203	734.619690
1293.839844	735.636963
1292.772461	859.415588
1291.704102	683.979004
1290.635742	714.706055
1289.567383	730.796570
1288.498047	631.757874
1287.428711	611.271729
1286.360352	532.073669
1285.290039	585.276917
1284.220703	371.582428
1283.150391	402.923065
1282.080078	649.758362
1281.009766	561.252930
1279.939453	737.137390
1278.868164	604.768494
1277.796875	555.692932
1276.725586	494.484467
1275.654297	709.641113
1274.582031	609.459473
1273.509766	624.247009
1272.437500	648.867981
1271.365234	700.413147
1270.291992	783.749573
1269.218750	869.553589
1268.145508	899.235352
1267.072266	719.075928
1265.999023	885.536194
1264.924805	761.683594
1263.850586	791.593567
1262.776367	955.656189
1261.701172	817.403809
1260.625977	771.881958
1259.550781	753.233032
1258.475586	868.633667
1257.400391	932.879089
1256.324219	734.141052
1255.248047	820.387634
1254.171875	794.667480
1253.094727	1000.190552
1252.018555	743.378174
1250.941406	892.947388
1249.864258	702.007690
1248.786133	958.572205
1247.708008	1008.427246
1246.630859	822.541016
1245.551758	709.664734
1244.473633	800.922241
1243.394531	819.303223
1242.316406	774.562195
1241.236328	805.125366
1240.157227	687.635437
1239.077148	638.162781
1237.998047	748.845947
1236.917969	638.773132
1235.836914	664.564758
1234.756836	763.086792
1233.675781	621.608154
1232.594727	853.402466
1231.512695	663.525879
1230.431641	565.782654
1229.349609	581.912048
1228.267578	590.771790
1227.185547	558.474426
1226.102539	465.688293
1225.019531	295.510406
1223.936523	456.819489
1222.853516	419.727722
1221.769531	360.884399
1220.686523	454.355774
1219.602539	262.576294
1218.517578	397.087341
1217.433594	292.348816
1216.348633	354.301453
1215.263672	305.127380
1214.178711	328.383667
1213.092773	337.128693
1212.007813	261.382660
1210.921875	284.567200
1209.834961	310.130920
1208.749023	311.537537
1207.662109	508.212006
1206.575195	449.254608
1205.488281	542.120422
1204.400391	569.859070
1203.313477	472.285583
1202.225586	353.046906
1201.136719	257.904724
1200.048828	169.985474
1198.959961	103.728813
1197.871094	152.958069
1196.782227	158.820862
1195.692383	34.761593
1194.603516	105.482826
1193.513672	65.541115
1192.423828	-41.729671
1191.333008	-120.163574
1190.242188	-95.307465
1189.151367	-99.336838
1188.060547	-132.234283
1186.969727	7.689973
1185.877930	-30.124311
1184.786133	95.206001
1183.694336	76.468910
1182.601563	4.912648
1181.509766	-11.516164
1180.416992	43.932449
1179.323242	180.796387
1178.230469	121.018280
1177.136719	77.976723
1176.042969	-29.787804
1174.949219	22.890795
1173.854492	142.522690
1172.760742	297.940338
1171.666016	221.068787
1170.570313	213.554977
1169.475586	287.308441
1168.379883	229.416061
1167.284180	224.082993
1166.188477	68.070251
1165.091797	210.816437
1163.996094	193.323639
1162.899414	1.367143
1161.801758	148.585297
1160.705078	123.729225
1159.607422	208.628571
1158.509766	190.777328
1157.412109	156.151550
1156.313477	61.819366
1155.215820	234.597641
1154.117188	233.135300
1153.017578	233.978088
1151.918945	234.739777
1150.819336	163.927826
1149.719727	266.993042
1148.620117	45.976147
1147.519531	-60.712315
1146.418945	32.564316
1145.318359	73.347328
1144.217773	42.633114
1143.116211	-11.943361
1142.014648	140.375565
1140.913086	38.069778
1139.811523	54.612331
1138.708984	111.474922
1137.606445	163.474701
1136.503906	103.690765
1135.401367	105.614365
1134.297852	200.077835
1133.194336	320.533508
1132.090820	167.848190
1130.987305	423.373077
1129.882813	500.732361
1128.778320	677.610168
1127.673828	560.223022
1126.569336	596.937439
1125.463867	548.204529
1124.358398	613.179016
1123.252930	552.451111
1122.146484	719.098755
1121.041016	615.576416
1119.934570	573.585571
1118.828125	477.080292
1117.720703	550.955261
1116.613281	433.038269
1115.505859	525.656006
1114.398438	454.944794
1113.291016	346.350464
1112.182617	360.665436
1111.074219	332.348907
1109.964844	485.928497
1108.856445	613.375183
1107.747070	369.837402
1106.637695	475.844025
1105.528320	451.871857
1104.417969	623.752625
1103.307617	613.766357
1102.197266	610.790405
1101.086914	525.183960
1099.975586	642.357239
1098.864258	655.664795
1097.752930	706.612061
1096.641602	644.346375
1095.529297	699.845642
1094.416992	884.811523
1093.304688	718.720703
1092.191406	686.845764
1091.079102	742.023315
1089.965820	761.806946
1088.852539	677.991577
1087.738281	657.664246
1086.624023	707.841553
1085.509766	628.615479
1084.395508	775.041504
1083.280273	665.165894
1082.166016	658.675354
1081.050781	670.923218
1079.934570	577.421265
1078.819336	735.157837
1077.703125	700.270142
1076.586914	538.611938
1075.469727	506.030640
1074.353516	487.497894
1073.236328	520.522278
1072.119141	530.039734
1071.000977	506.685272
1069.882813	509.081543
1068.765625	434.116394
1067.646484	436.445862
1066.528320	356.767395
1065.409180	389.482330
1064.290039	410.442963
1063.170898	482.852936
1062.050781	438.194824
1060.930664	449.674133
1059.810547	472.814789
1058.690430	414.075439
1057.569336	331.955658
1056.449219	308.287048
1055.327148	321.985779
1054.206055	286.602692
1053.083984	309.603241
1051.961914	304.555450
1050.839844	301.828644
1049.717773	289.752991
1048.594727	195.993698
1047.471680	218.914719
1046.348633	171.843887
1045.224609	274.023010
1044.101563	338.852814
1042.976563	182.211731
1041.852539	230.709518
1040.728516	262.876099
1039.603516	187.881577
1038.478516	392.361969
1037.352539	154.406296
1036.227539	179.587677
1035.101563	248.973587
1033.974609	269.475464
1032.848633	348.133118
1031.721680	301.189911
1030.594727	412.374603
1029.467773	374.766541
1028.340820	227.975845
1027.212891	92.884125
1026.084961	76.335335
1024.956055	217.720459
1023.828125	-109.900475
1022.699219	170.779694
1021.570313	-63.805851
1020.440430	-12.894457
1019.311523	-15.318880
1018.181641	-59.453907
1017.050781	-52.533127
1015.920898	-112.792343
1014.790039	3.127242
1013.659180	5.510627
1012.528320	163.123108
1011.396484	151.655319
1010.265625	299.988220
1009.132813	334.874176
1008.000977	261.033722
1006.868164	286.756866
1005.736328	430.486694
1004.602539	784.629822
1003.469727	1321.309570
1002.335938	1788.449097
1001.202148	1566.795166
1000.068359	1245.959717
998.933594	636.610229
997.799805	244.679764
996.665039	86.171028
995.529297	135.532410
994.394531	134.174042
993.258789	158.259567
992.123047	191.630447
990.986328	3.677262
989.849609	-34.259167
988.712891	-35.224846
987.576172	247.325500
986.439453	80.570900
985.301758	-53.783840
984.164063	86.034286
983.025391	216.656433
981.887695	-16.364382
980.749023	36.147976
979.610352	206.052582
978.470703	51.650715
977.332031	-162.376373
976.192383	58.293949
975.051758	145.638123
973.912109	196.268463
972.771484	132.095444
971.630859	118.577019
970.490234	95.974464
969.348633	55.109528
968.207031	51.084408
967.065430	134.357544
965.923828	-57.608765
964.781250	113.005058
963.638672	201.088348
962.496094	250.258621
961.352539	95.518723
960.208984	291.548645
959.065430	150.824234
957.921875	223.277328
956.777344	117.192261
955.632813	233.326706
954.488281	-2.957424
953.343750	310.154419
952.198242	170.261292
951.052734	60.276588
949.907227	14.478641
948.760742	105.977417
947.614258	-15.012762
946.467773	17.261412
945.321289	182.131836
944.173828	223.703354
943.026367	112.380211
941.878906	220.377014
940.730469	298.766602
939.582031	329.314606
938.433594	109.024117
937.285156	269.831299
936.135742	282.465454
934.987305	258.732910
933.836914	390.106842
932.687500	122.782524
931.537109	154.122192
930.386719	135.456360
929.236328	41.774651
928.084961	123.536827
926.934570	82.476280
925.783203	59.752930
924.630859	171.370224
923.478516	162.512375
922.327148	-21.307707
921.173828	65.587654
920.021484	27.556629
918.868164	91.904114
917.714844	-82.184372
916.561523	145.899551
915.407227	81.091866
914.252930	-17.623947
913.098633	-48.098606
911.944336	7.769768
910.789063	-45.158772
909.633789	-18.578510
908.478516	-7.773904
907.322266	-114.735809
906.166016	-22.111528
905.009766	-54.039135
903.853516	-174.187500
902.696289	-33.738659
901.539063	-51.739841
900.381836	-62.838520
899.223633	34.798050
898.065430	146.064682
896.907227	187.257629
895.749023	9.171183
894.589844	-21.771385
893.430664	40.071827
892.271484	-17.789179
891.112305	118.769821
889.952148	-8.913152
888.791992	-30.306999
887.630859	13.877064
886.470703	-14.104172
885.309570	77.620705
884.148438	149.084335
882.986328	22.115704
881.825195	39.606651
880.663086	77.467125
879.500000	101.871544
878.337891	164.646820
877.174805	153.129471
876.011719	65.114143
874.847656	242.934982
873.684570	254.143845
872.520508	128.128448
871.355469	209.267578
870.191406	76.710350
869.026367	144.462418
867.861328	135.793900
866.695313	59.754459
865.530273	91.689499
864.364258	67.498520
863.197266	95.050850
862.031250	8.095840
860.864258	64.948730
859.697266	312.642853
858.530273	299.922302
857.362305	498.182159
856.194336	308.302246
855.026367	369.746368
853.857422	397.575623
852.688477	358.179962
851.519531	457.793610
850.350586	391.587860
849.180664	220.167847
848.010742	57.818802
846.840820	179.936569
845.670898	176.666016
844.500000	285.328125
843.329102	201.540039
842.157227	12.682834
840.986328	128.078766
839.814453	171.894958
838.642578	110.643974
837.469727	145.537460
836.296875	113.396561
835.124023	376.134613
833.951172	223.373993
832.777344	251.544113
831.603516	333.274658
830.429688	200.728516
829.255859	293.584686
828.081055	176.723724
826.906250	280.686035
825.731445	418.032928
824.555664	183.067352
823.379883	55.165638
822.204102	143.419418
821.027344	229.392349
819.851563	139.374588
818.674805	174.059525
817.497070	-4.969530
816.320313	58.612396
815.142578	-4.670820
813.963867	25.470207
812.786133	-42.285339
811.607422	18.908567
810.428711	64.477959
809.250000	-61.117210
808.070313	-120.039497
806.890625	-101.237709
805.710938	12.995246
804.531250	-54.915756
803.350586	150.163544
802.169922	128.759186
800.988281	-105.654251
799.807617	-5.106983
798.625977	-48.789204
797.444336	24.987532
796.261719	-158.422409
795.079102	-75.905632
793.896484	-124.194199
792.713867	-39.635883
791.530273	111.250061
790.346680	14.058347
789.163086	140.378830
787.979492	67.427361
786.794922	54.172382
785.610352	49.697300
784.425781	42.939274
783.240234	257.172852
782.054688	152.977798
780.869141	128.297318
779.682617	165.406815
778.496094	127.328835
777.309570	210.626297
776.123047	75.263046
774.935547	125.267380
773.748047	181.782394
772.560547	63.919559
771.373047	137.893921
770.184570	-46.218483
768.996094	18.758171
767.806641	17.504868
766.618164	203.439499
765.428711	265.844116
764.239258	187.184616
763.048828	238.377731
761.858398	353.290039
760.667969	212.775711
759.477539	305.454193
758.286133	327.611267
757.094727	560.781982
755.903320	305.657288
754.710938	281.363678
753.518555	232.815598
752.326172	342.385742
751.133789	497.939514
749.940430	159.224564
748.747070	180.640686
747.553711	256.829407
746.359375	346.060272
745.166016	303.518707
743.970703	412.258392
742.776367	231.389008
741.581055	324.568695
740.385742	290.486298
739.190430	214.696426
737.994141	270.308380
736.797852	233.813705
735.601563	234.478592
734.405273	86.185959
733.208008	244.313202
732.010742	214.092133
730.813477	223.184204
729.615234	306.561523
728.416992	166.774200
727.218750	357.095642
726.020508	400.810150
724.821289	298.024078
723.622070	311.002380
722.422852	435.297058
721.222656	345.468140
720.022461	430.265778
718.822266	488.767029
717.621094	501.354218
716.420898	400.430756
715.218750	421.638031
714.017578	462.402802
712.815430	457.313324
711.614258	225.498688
710.411133	120.128777
709.208984	487.501190
708.005859	292.725952
706.802734	82.756050
705.599609	208.101685
704.395508	148.348831
703.191406	34.187927
701.987305	139.769958
700.782227	3.850854
699.577148	22.352674
698.372070	129.952377
697.166992	46.215626
695.960938	186.309967
694.754883	154.699173
693.548828	5.804432
692.341797	-69.204735
691.135742	40.337402
689.927734	147.651733
688.720703	-35.853577
687.512695	-89.111259
686.304688	-75.108078
685.096680	71.163582
683.888672	119.819748
682.679688	60.095371
681.470703	-55.927528
680.260742	-5.072119
679.050781	-64.680763
677.840820	-59.281116
676.630859	-73.344208
675.419922	-44.088783
674.209961	26.293535
672.998047	113.980774
671.787109	154.078079
670.575195	135.809387
669.363281	39.762005
668.151367	99.413200
666.938477	105.059151
665.725586	43.777046
664.512695	90.559547
663.299805	25.084284
662.085938	100.012436
660.872070	34.667217
659.658203	72.980331
658.443359	29.352961
657.228516	7.369557
656.013672	-33.953140
654.797852	112.357071
653.583008	30.195019
652.366211	-62.642002
651.150391	-4.574674
649.934570	107.371025
648.717773	-49.837223
647.500000	113.858246
646.283203	23.563971
645.065430	210.957382
643.847656	129.407532
642.629883	151.193726
641.411133	-5.449328
640.192383	-28.674456
638.973633	51.333992
637.753906	-10.465353
636.534180	-9.883499
635.314453	83.102829
634.094727	36.512215
632.874023	50.098591
631.653320	-26.431917
630.432617	12.984649
629.211914	37.395290
627.990234	-81.887314
626.768555	-16.675714
625.545898	-20.083281
624.324219	47.250942
623.101563	138.130661
621.877930	-154.530426
620.655273	49.861702
619.431641	18.582483
618.208008	15.122888
616.983398	-39.740200
615.759766	-21.865746
614.535156	4.506279
613.310547	210.478104
612.084961	-94.825630
610.859375	-4.540585
609.633789	49.266102
608.408203	40.961754
607.181641	-25.150656
605.955078	-25.152836
604.728516	85.741951
