# Supplementary material for: Raman spectroscopy accurately differentiates mucosal healing from non-healing and biochemical changes following biological therapy in inflammatory bowel disease
Source: PLoS One. 2021 Jun 2;16(6):e0252210. doi: 10.1371/journal.pone.0252210 (PMC8172032; doi:10.1371/journal.pone.0252210)
Supplement: S5 Dataset — (ZIP) [file pone.0252210.s007.zip › CD Active inflammation/OC019-2 pre treatment_base sub CR removed_24__X_-15501.4__Y_36538.2__Z_-133.968__Time_272.txt]

1714.640625	-318.967621
1713.664063	-83.199669
1712.687500	122.800644
1711.709961	140.669785
1710.733398	179.737350
1709.755859	293.900421
1708.778320	389.456726
1707.799805	565.772705
1706.821289	455.982910
1705.843750	593.337097
1704.864258	678.066956
1703.885742	560.413147
1702.907227	746.482178
1701.927734	963.345337
1700.948242	831.301880
1699.968750	1027.324463
1698.988281	1182.383789
1698.007813	1002.619446
1697.028320	1164.535889
1696.046875	1259.229736
1695.066406	1217.460205
1694.084961	1146.253418
1693.104492	1307.452271
1692.123047	1682.306152
1691.140625	1486.162109
1690.159180	1602.744141
1689.176758	1783.825562
1688.194336	1858.812134
1687.211914	1838.554688
1686.228516	1693.867798
1685.246094	1920.732056
1684.262695	1970.025757
1683.279297	1836.673096
1682.295898	1925.730957
1681.311523	1930.880493
1680.327148	1940.160278
1679.342773	1924.379150
1678.358398	2040.638306
1677.374023	2251.686523
1676.388672	2142.563721
1675.403320	2099.193848
1674.417969	2291.760986
1673.432617	2454.375977
1672.446289	2422.321045
1671.459961	2448.240723
1670.473633	2585.290283
1669.487305	2267.797119
1668.500977	2730.743408
1667.513672	2755.204346
1666.526367	2779.472900
1665.539063	2761.151123
1664.550781	2742.715576
1663.563477	2665.967041
1662.575195	2597.186279
1661.586914	2623.943604
1660.598633	2695.864258
1659.609375	2807.614746
1658.620117	2810.903809
1657.631836	2713.836426
1656.641602	2765.288818
1655.652344	2480.861328
1654.662109	2554.191406
1653.672852	2223.046143
1652.681641	2432.091309
1651.691406	1935.301758
1650.701172	1788.283936
1649.709961	1673.518799
1648.718750	1657.140137
1647.727539	1572.613281
1646.735352	1351.266602
1645.744141	1294.439209
1644.751953	987.321411
1643.759766	744.349121
1642.766602	774.005920
1641.774414	659.205994
1640.781250	803.697632
1639.788086	537.288879
1638.794922	606.680054
1637.801758	323.421692
1636.807617	172.810486
1635.813477	236.516556
1634.819336	-23.173306
1633.825195	100.039391
1632.830078	-197.505661
1631.834961	-146.519272
1630.839844	-86.867798
1629.844727	-63.302338
1628.849609	-7.370693
1627.853516	-103.300972
1626.857422	-43.183231
1625.861328	-34.888969
1624.865234	34.681252
1623.868164	-97.424156
1622.871094	89.352898
1621.874023	166.484741
1620.876953	-18.330399
1619.879883	41.998638
1618.881836	194.979919
1617.883789	10.005207
1616.885742	-24.489437
1615.887695	314.452972
1614.888672	173.865799
1613.889648	225.593491
1612.890625	-36.646751
1611.891602	-72.530777
1610.892578	99.434052
1609.892578	36.171078
1608.892578	120.397690
1607.892578	213.164856
1606.892578	228.028046
1605.891602	178.107162
1604.890625	170.786148
1603.889648	124.886032
1602.888672	103.226570
1601.887695	163.337204
1600.885742	103.737000
1599.883789	-169.644165
1598.881836	57.098324
1597.879883	-105.132141
1596.876953	78.270882
1595.874023	-90.555199
1594.871094	-156.856033
1593.868164	-222.566925
1592.864258	-298.152252
1591.861328	-412.326080
1590.857422	-257.099152
1589.853516	-344.114685
1588.848633	-138.403976
1587.844727	-36.633881
1586.839844	62.948143
1585.834961	144.687683
1584.830078	226.829071
1583.824219	317.175781
1582.819336	123.892189
1581.813477	360.904724
1580.807617	103.359299
1579.800781	338.418152
1578.794922	334.224976
1577.788086	189.826202
1576.781250	194.135818
1575.773438	107.699142
1574.766602	346.719849
1573.758789	286.867096
1572.750977	240.306564
1571.743164	22.461340
1570.735352	140.189087
1569.726563	109.995903
1568.718750	-197.928925
1567.708984	174.922180
1566.700195	127.151077
1565.691406	102.931374
1564.681641	-149.515701
1563.671875	304.087616
1562.662109	36.406349
1561.652344	-0.202912
1560.641602	43.696796
1559.630859	134.331421
1558.620117	66.885063
1557.609375	15.077115
1556.597656	100.664665
1555.586914	-106.470291
1554.575195	98.297241
1553.563477	49.236675
1552.550781	328.968994
1551.539063	83.161934
1550.526367	-105.632126
1549.513672	39.347111
1548.500977	72.995308
1547.487305	272.073761
1546.473633	-113.304031
1545.459961	2.857702
1544.446289	12.921210
1543.432617	170.147354
1542.417969	-109.361252
1541.404297	91.487129
1540.389648	-90.028130
1539.374023	187.902069
1538.359375	-79.029518
1537.343750	87.501144
1536.328125	11.279467
1535.312500	208.313049
1534.296875	5.362666
1533.280273	170.983429
1532.263672	114.646828
1531.247070	-16.621069
1530.230469	119.902275
1529.212891	109.303215
1528.196289	-17.429504
1527.178711	12.711884
1526.160156	-238.016724
1525.142578	-23.048342
1524.124023	-99.217812
1523.106445	73.918343
1522.087891	71.792236
1521.068359	172.240860
1520.049805	69.239258
1519.030273	1.966610
1518.010742	-178.660690
1516.991211	61.854233
1515.971680	39.928432
1514.951172	-64.496071
1513.930664	85.001122
1512.910156	-61.123226
1511.889648	-271.685577
1510.868164	94.866974
1509.846680	212.062454
1508.826172	92.885445
1507.803711	-80.452194
1506.782227	112.569954
1505.759766	-122.928993
1504.737305	-35.774784
1503.714844	-133.502884
1502.692383	-88.097786
1501.668945	79.849731
1500.646484	-134.167053
1499.623047	-338.228210
1498.599609	-66.506783
1497.575195	-102.356865
1496.550781	30.288870
1495.527344	55.079422
1494.502930	-45.833447
1493.477539	261.995239
1492.453125	32.515163
1491.427734	193.766205
1490.402344	323.908813
1489.376953	336.107483
1488.350586	434.750854
1487.325195	497.237366
1486.298828	418.897278
1485.272461	398.921021
1484.245117	521.472778
1483.218750	694.637268
1482.191406	806.125366
1481.164063	807.535767
1480.136719	747.385315
1479.108398	949.442627
1478.080078	855.411743
1477.052734	1018.426514
1476.023438	1079.082397
1474.995117	1414.442993
1473.965820	1143.242065
1472.937500	1383.542480
1471.908203	1613.194336
1470.877930	1794.035278
1469.848633	1992.282471
1468.818359	1989.137329
1467.788086	2181.481201
1466.757813	2203.055420
1465.727539	2445.452881
1464.696289	2659.447510
1463.665039	2669.751953
1462.633789	2677.195313
1461.602539	2755.440918
1460.570313	2840.945313
1459.539063	3256.174805
1458.506836	3272.401855
1457.473633	3179.184326
1456.441406	3270.951904
1455.408203	3357.303955
1454.375000	3255.668701
1453.341797	3194.371338
1452.308594	3300.144287
1451.274414	3641.293213
1450.241211	3637.443359
1449.207031	3668.791016
1448.171875	3314.861084
1447.137695	3621.797363
1446.102539	3373.885254
1445.067383	3518.191895
1444.032227	3191.502930
1442.997070	3003.894775
1441.960938	3036.209473
1440.924805	3015.191162
1439.888672	2905.486572
1438.852539	2985.233398
1437.816406	2584.542969
1436.779297	2562.854980
1435.742188	2429.842041
1434.705078	2135.064697
1433.666992	1989.219482
1432.629883	1732.216797
1431.591797	1530.682861
1430.553711	1369.472046
1429.514648	1251.062134
1428.476563	1014.038330
1427.437500	956.032715
1426.398438	1024.012817
1425.359375	776.732605
1424.320313	741.173279
1423.280273	728.186157
1422.240234	823.449097
1421.200195	729.677002
1420.159180	638.363342
1419.119141	667.897034
1418.078125	629.365662
1417.037109	633.579407
1415.996094	345.874207
1414.954102	478.326416
1413.912109	135.343918
1412.870117	481.455048
1411.828125	286.894104
1410.786133	47.161030
1409.743164	169.352600
1408.700195	281.441162
1407.657227	265.385590
1406.614258	96.162254
1405.570313	343.786896
1404.527344	342.847626
1403.483398	226.470734
1402.438477	42.410999
1401.394531	-106.378632
1400.349609	65.952019
1399.304688	188.116959
1398.259766	79.653816
1397.214844	362.311127
1396.168945	339.181030
1395.123047	298.607910
1394.077148	147.930008
1393.031250	307.944489
1391.984375	280.187012
1390.937500	277.582520
1389.890625	139.950439
1388.843750	257.714661
1387.796875	335.531403
1386.749023	318.382019
1385.701172	238.865341
1384.653320	102.028015
1383.604492	-87.112236
1382.556641	-61.085705
1381.507813	132.457794
1380.458984	-6.126198
1379.410156	10.354167
1378.360352	-105.346588
1377.310547	-41.085533
1376.260742	-206.267746
1375.210938	-71.767120
1374.161133	-111.748672
1373.110352	-64.239540
1372.059570	115.615768
1371.008789	-103.273788
1369.957031	-110.012093
1368.906250	-74.141159
1367.854492	-205.002213
1366.802734	25.598606
1365.750000	89.464211
1364.698242	26.585596
1363.645508	-3.681674
1362.592773	-195.452637
1361.540039	-317.218506
1360.486328	-140.177628
1359.433594	121.627892
1358.379883	35.448158
1357.326172	175.802200
1356.271484	100.112488
1355.216797	124.128799
1354.163086	116.134918
1353.107422	140.681870
1352.052734	416.339966
1350.998047	463.749481
1349.942383	379.853485
1348.886719	457.599762
1347.830078	647.250061
1346.774414	842.095459
1345.717773	523.758606
1344.661133	503.416168
1343.604492	964.326172
1342.546875	885.017029
1341.490234	1167.854492
1340.432617	715.067078
1339.375000	938.991638
1338.316406	883.292175
1337.258789	1038.397827
1336.200195	1077.408569
1335.141602	990.510986
1334.082031	829.739014
1333.023438	887.060181
1331.963867	927.363281
1330.904297	767.694763
1329.844727	460.100525
1328.784180	723.888794
1327.723633	711.143982
1326.663086	762.970032
1325.602539	652.092041
1324.541992	630.494751
1323.480469	878.342957
1322.418945	904.265869
1321.357422	935.452881
1320.295898	939.820007
1319.233398	835.980164
1318.170898	1008.734680
1317.108398	989.430847
1316.045898	832.423584
1314.982422	853.264343
1313.918945	906.465576
1312.855469	728.407410
1311.791992	843.856506
1310.728516	737.970215
1309.664063	918.039124
1308.599609	694.696838
1307.535156	983.637390
1306.469727	775.796570
1305.404297	708.584167
1304.338867	922.080627
1303.273438	663.741333
1302.208008	784.396667
1301.141602	949.559692
1300.075195	761.149841
1299.008789	777.038147
1297.942383	736.749939
1296.875000	743.447510
1295.807617	551.607361
1294.740234	595.787720
1293.672852	627.990112
1292.604492	562.354248
1291.537109	577.993774
1290.468750	601.288513
1289.399414	426.285370
1288.331055	462.459381
1287.261719	530.773804
1286.192383	268.586426
1285.123047	504.068176
1284.052734	634.430542
1282.983398	581.378052
1281.913086	496.811676
1280.841797	637.726929
1279.771484	91.273743
1278.700195	396.672791
1277.628906	699.763733
1276.557617	494.363220
1275.486328	726.928589
1274.414063	773.895752
1273.341797	681.806213
1272.269531	817.222473
1271.197266	908.861389
1270.124023	903.026672
1269.050781	1144.030151
1267.977539	1219.178345
1266.904297	1389.703491
1265.830078	1431.072021
1264.756836	1462.885498
1263.681641	1877.817749
1262.607422	1841.688477
1261.533203	1856.983643
1260.458008	1545.892944
1259.382813	1673.753296
1258.307617	1957.671631
1257.231445	1401.371338
1256.155273	1787.895508
1255.079102	1392.937012
1254.002930	1628.750732
1252.926758	1429.041138
1251.849609	1745.391724
1250.772461	1533.932373
1249.695313	1269.228760
1248.617188	1233.356812
1247.540039	1491.777222
1246.461914	1492.633301
1245.382813	1879.971191
1244.304688	1514.213501
1243.225586	1403.773926
1242.146484	1332.364868
1241.067383	1248.973755
1239.988281	1141.472534
1238.908203	1155.469238
1237.828125	1392.761963
1236.748047	1411.765747
1235.667969	1358.115967
1234.586914	1030.640015
1233.505859	1394.195923
1232.424805	1457.188843
1231.343750	1183.469238
1230.261719	1178.825439
1229.179688	1186.363281
1228.097656	1070.485962
1227.015625	1020.077209
1225.932617	826.974243
1224.850586	776.750854
1223.767578	605.655334
1222.683594	671.698303
1221.600586	633.767822
1220.516602	496.782257
1219.432617	785.253357
1218.347656	505.790314
1217.263672	608.152039
1216.178711	331.295197
1215.093750	472.316528
1214.008789	485.323364
1212.922852	717.974792
1211.836914	747.813843
1210.750977	760.735962
1209.665039	602.382813
1208.579102	586.353088
1207.492188	768.013916
1206.405273	626.564636
1205.318359	887.592346
1204.230469	685.876221
1203.142578	484.204803
1202.054688	535.439575
1200.966797	321.744934
1199.877930	55.135242
1198.790039	195.297424
1197.701172	97.130150
1196.611328	179.362152
1195.522461	-82.454933
1194.432617	-89.348495
1193.342773	172.919067
1192.252930	-129.832321
1191.162109	-69.694962
1190.072266	-9.695268
1188.981445	-302.887634
1187.889648	-240.656326
1186.798828	25.488579
1185.707031	-83.027283
1184.615234	-239.609726
1183.523438	155.555679
1182.430664	142.660400
1181.337891	124.842041
1180.245117	58.942589
1179.152344	79.224976
1178.059570	303.052795
1176.965820	564.974487
1175.872070	591.878662
1174.778320	455.766754
1173.683594	489.560059
1172.588867	415.455322
1171.494141	549.430725
1170.399414	453.477325
1169.303711	445.911499
1168.208984	364.026520
1167.113281	377.649811
1166.016602	27.730059
1164.920898	287.226776
1163.824219	393.500763
1162.727539	313.199005
1161.630859	440.530762
1160.533203	624.923096
1159.435547	412.738495
1158.337891	498.796875
1157.240234	637.109619
1156.141602	674.958679
1155.043945	865.228271
1153.944336	964.594727
1152.845703	675.092407
1151.747070	554.737915
1150.647461	601.036255
1149.547852	413.611176
1148.447266	397.552429
1147.347656	252.679138
1146.247070	631.440125
1145.146484	202.874207
1144.044922	357.322723
1142.944336	299.717926
1141.842773	377.496674
1140.741211	255.241898
1139.638672	556.028748
1138.537109	637.750488
1137.434570	500.558441
1136.332031	809.882385
1135.228516	700.746216
1134.125977	695.916260
1133.022461	916.418457
1131.917969	1020.260498
1130.814453	1287.574463
1129.709961	1535.543579
1128.605469	1517.467773
1127.500977	1529.989380
1126.396484	1769.893677
1125.291016	1615.921997
1124.185547	1760.408691
1123.080078	1549.154785
1121.973633	1536.749023
1120.868164	1095.415039
1119.761719	1461.503540
1118.654297	1491.008789
1117.547852	1335.648071
1116.440430	1284.230103
1115.333008	1339.056641
1114.225586	1405.442993
1113.117188	1230.357544
1112.008789	1371.909546
1110.900391	1324.070679
1109.791992	1186.219116
1108.682617	1267.906860
1107.573242	1486.318359
1106.463867	1532.009644
1105.354492	1485.370972
1104.244141	1705.240967
1103.133789	1908.264038
1102.023438	1735.832764
1100.913086	1860.460449
1099.801758	1454.198120
1098.690430	1627.890869
1097.579102	1638.638184
1096.467773	1512.477417
1095.355469	1430.917969
1094.243164	1787.306030
1093.130859	1799.491333
1092.017578	1630.156982
1090.905273	1561.916626
1089.791992	1293.456055
1088.677734	1610.765747
1087.564453	1640.753296
1086.450195	1322.457397
1085.335938	1801.177368
1084.221680	1743.527100
1083.106445	1713.903809
1081.991211	1796.886719
1080.875977	1468.560791
1079.760742	1443.159546
1078.644531	1624.204712
1077.528320	1638.321289
1076.412109	1293.180542
1075.295898	1358.643066
1074.178711	1285.494019
1073.061523	1315.406006
1071.944336	1270.111084
1070.826172	1016.036499
1069.708984	1150.982666
1068.590820	1337.255859
1067.471680	1260.914063
1066.353516	1154.030029
1065.234375	1206.266724
1064.115234	1199.817871
1062.996094	984.941345
1061.875977	987.636108
1060.755859	952.774048
1059.635742	1018.376831
1058.515625	924.831177
1057.394531	1039.261108
1056.273438	901.113220
1055.152344	1026.965820
1054.031250	972.780212
1052.909180	1203.451660
1051.787109	861.839172
1050.665039	905.488159
1049.541992	1100.729370
1048.418945	857.117554
1047.295898	884.157043
1046.172852	628.901184
1045.048828	777.084717
1043.925781	778.282471
1042.801758	1024.133545
1041.676758	654.638428
1040.552734	609.096802
1039.427734	710.253052
1038.302734	662.295532
1037.176758	397.806580
1036.050781	617.527344
1034.924805	632.347168
1033.798828	821.618286
1032.672852	627.017212
1031.545898	746.401672
1030.418945	891.296143
1029.291992	894.338013
1028.164063	606.906555
1027.036133	224.362274
1025.908203	250.789795
1024.780273	110.029663
1023.651367	-44.586620
1022.522461	104.946808
1021.393555	15.429463
1020.264648	106.944038
1019.134766	-93.802856
1018.004883	2.401529
1016.875000	-100.768349
1015.744141	109.051453
1014.613281	427.740509
1013.482422	468.338470
1012.351563	645.634949
1011.219727	570.505798
1010.088867	740.898193
1008.956055	920.522888
1007.824219	713.720886
1006.691406	1080.831543
1005.558594	1993.716187
1004.425781	3014.953369
1003.292969	3656.672119
1002.159180	3516.961914
1001.025391	2517.818115
999.891602	1641.698242
998.756836	1211.863281
997.622070	673.822205
996.487305	466.291992
995.352539	651.360535
994.216797	610.330444
993.081055	407.967804
991.945313	729.409241
990.808594	702.641235
989.672852	694.491333
988.536133	555.112427
987.398438	581.860046
986.261719	440.588196
985.124023	594.354675
983.986328	405.117310
982.847656	632.822205
981.709961	717.906006
980.571289	717.980042
979.432617	686.030762
978.292969	755.475281
977.153320	565.239075
976.013672	632.764587
974.874023	1127.953247
973.734375	977.415405
972.593750	902.953613
971.453125	941.275146
970.311523	904.003113
969.170898	873.854797
968.029297	839.339111
966.886719	1029.920166
965.745117	715.942688
964.602539	796.815063
963.459961	554.561218
962.317383	622.132629
961.173828	680.725464
960.030273	702.862854
958.886719	855.798706
957.743164	527.935242
956.598633	411.117645
955.454102	624.244873
954.309570	459.877045
953.165039	586.425903
952.019531	294.522247
950.874023	490.149780
949.727539	342.949341
948.582031	477.250549
947.435547	266.628784
946.289063	282.566528
945.141602	248.490326
943.995117	267.213989
942.847656	420.900269
941.699219	574.767212
940.551758	530.265747
939.403320	426.713898
938.254883	489.996338
937.105469	498.770905
935.957031	699.330139
934.807617	567.235657
933.658203	269.095398
932.507813	367.809998
931.357422	325.506256
930.207031	108.121346
929.056641	284.996674
927.906250	56.858269
926.754883	65.771393
925.603516	79.490211
924.451172	100.285324
923.298828	-78.802635
922.146484	92.594482
920.994141	136.870117
919.841797	-29.971056
918.688477	-107.866837
917.535156	39.407398
916.380859	-160.595673
915.227539	-285.333344
914.073242	-269.024963
912.918945	-18.732281
911.763672	-22.417799
910.608398	-193.714188
909.453125	-167.391068
908.297852	-29.745491
907.141602	-220.594971
905.985352	-202.631989
904.829102	57.978970
903.672852	-104.873962
902.515625	-34.166115
901.358398	-44.770763
900.201172	110.088631
899.042969	52.384312
897.884766	40.173801
896.726563	-32.885757
895.568359	109.130280
894.409180	-13.219533
893.250000	129.148605
892.090820	127.030197
890.930664	220.005539
889.771484	-66.330513
888.611328	-101.675247
887.450195	183.774796
886.289063	20.119530
885.128906	19.186663
883.966797	-13.131603
882.805664	17.883879
881.643555	-9.562407
880.481445	-57.117771
879.319336	127.662872
878.156250	111.975876
876.993164	272.173340
875.830078	-8.999104
874.666016	-30.932762
873.502930	147.636108
872.338867	44.935043
871.173828	131.438354
870.009766	186.526138
868.844727	-109.132172
867.679688	60.917645
866.513672	35.436935
865.348633	131.433716
864.182617	-174.702240
863.015625	229.287140
861.849609	62.716854
860.682617	69.221176
859.515625	322.739716
858.347656	232.856354
857.180664	331.556305
856.012695	477.402954
854.843750	573.916748
853.675781	715.281738
852.506836	598.860413
851.337891	534.091675
850.167969	552.311584
848.999023	368.951813
847.829102	259.630951
846.658203	179.511780
845.488281	81.537544
844.317383	-58.878162
843.146484	304.201416
841.975586	159.353134
840.803711	68.262665
839.631836	173.966339
838.459961	9.148454
837.287109	43.301327
836.114258	142.215256
834.941406	145.014984
833.768555	373.335052
832.594727	85.793785
831.420898	226.914978
830.247070	437.107727
829.072266	401.750977
827.898438	774.534668
826.722656	411.213074
825.547852	612.045593
824.372070	99.472794
823.196289	315.757355
822.020508	110.798882
820.844727	124.136589
819.667969	-105.328171
818.491211	190.629669
817.313477	-221.425507
816.136719	25.273186
814.958984	-159.828461
813.781250	-138.101471
812.602539	5.815313
811.423828	-21.632423
810.245117	50.829571
809.066406	-25.744102
807.886719	-100.177940
806.707031	-5.912222
805.527344	-73.921379
804.346680	-226.387421
803.166992	73.832779
801.985352	-141.005737
800.804688	-78.603271
799.623047	-29.681744
798.441406	-266.976776
797.259766	-174.013885
796.078125	-200.936539
794.895508	0.218521
793.712891	85.917831
792.529297	11.953742
791.346680	99.479019
790.163086	281.981384
788.978516	245.126205
787.794922	365.195465
786.610352	312.488861
785.425781	443.182861
784.241211	440.966248
783.055664	345.726929
781.870117	363.052399
780.684570	335.989258
779.498047	516.394165
778.311523	356.421844
777.125000	333.221008
775.938477	150.905319
774.750977	81.034424
773.563477	282.381592
772.375977	335.645905
771.187500	35.846016
769.999023	35.840111
768.810547	328.805298
767.622070	308.504822
766.432617	550.205322
765.243164	234.314194
764.053711	299.354919
762.863281	386.192810
761.672852	640.082947
760.482422	457.940857
759.291992	808.119873
758.100586	658.644470
756.909180	812.524048
755.717773	825.441406
754.525391	723.877319
753.333008	657.340942
752.140625	764.222839
750.948242	668.805054
749.754883	595.223816
748.561523	596.153687
747.368164	634.232849
746.173828	755.521301
744.979492	665.983704
743.785156	751.803650
742.590820	721.211731
741.395508	817.646179
740.200195	762.658691
739.003906	302.171814
737.808594	352.220398
736.612305	345.172607
735.416016	307.347870
734.218750	518.998108
733.021484	557.527344
731.824219	396.806244
730.626953	397.947876
729.428711	418.678101
728.230469	463.362701
727.032227	575.713806
725.833984	650.778625
724.634766	564.038147
723.435547	571.211487
722.235352	643.846252
721.036133	515.505737
719.835938	607.670288
718.635742	795.786194
717.434570	748.122009
716.233398	591.379333
715.032227	740.036011
713.831055	500.483032
712.628906	516.099609
711.426758	396.585632
710.224609	438.384125
709.021484	271.051270
707.818359	304.195343
706.615234	28.162802
705.412109	83.194611
704.208008	314.542511
703.003906	313.016937
701.799805	154.929245
700.594727	-81.307541
699.389648	250.161789
698.184570	148.963959
696.979492	173.965836
695.773438	29.576740
694.567383	204.702209
693.361328	86.665977
692.154297	-15.988791
690.947266	-46.824833
689.740234	-112.230621
688.533203	-255.571320
687.325195	-121.017647
686.117188	-101.312004
684.909180	159.232727
683.700195	-5.054256
682.491211	54.147182
681.282227	-163.840683
680.072266	1.899054
678.863281	-128.953568
677.653320	162.687134
676.442383	-21.843460
675.232422	-110.850502
674.021484	-158.484558
672.810547	-58.773621
671.598633	313.626068
670.386719	126.060387
669.174805	75.003822
667.962891	50.140354
666.750000	159.494492
665.537109	396.490784
664.324219	186.551071
663.110352	138.896286
661.897461	52.642296
660.683594	135.014709
659.468750	79.498268
658.254883	26.397354
657.040039	-37.221275
655.824219	9.394731
654.609375	215.736130
653.393555	-73.490639
652.177734	-99.486015
650.960938	90.173317
649.745117	-127.109299
648.528320	-223.505188
647.311523	-134.527283
646.093750	47.144337
644.875977	398.893036
643.658203	434.405792
642.440430	476.504395
641.221680	475.721161
640.002930	83.803093
638.784180	-105.796501
637.564453	67.932159
636.344727	144.980362
635.125000	-130.189346
633.905273	-89.547318
632.684570	-233.528992
631.463867	8.879962
630.243164	-83.603348
629.021484	134.973969
627.799805	10.192345
626.578125	95.495979
625.356445	92.718155
624.133789	604.174377
622.911133	300.899139
621.688477	312.445435
620.464844	197.338913
619.241211	73.398415
618.017578	84.029053
616.793945	21.476860
615.569336	80.485405
614.344727	-261.100800
613.120117	70.690788
611.894531	98.081627
610.668945	114.123016
609.443359	26.856277
608.216797	37.174206
606.991211	-87.932327
605.764648	-115.604988
604.537109	-37.433125
