# Supplementary material for: Raman spectroscopy accurately differentiates mucosal healing from non-healing and biochemical changes following biological therapy in inflammatory bowel disease
Source: PLoS One. 2021 Jun 2;16(6):e0252210. doi: 10.1371/journal.pone.0252210 (PMC8172032; doi:10.1371/journal.pone.0252210)
Supplement: S5 Dataset — (ZIP) [file pone.0252210.s007.zip › CD Active inflammation/OC014-1 post treatment_base sub CR removed_44__X_-12968.2__Y_34261.5__Z_286.441__Time_504.txt]

1714.640625	-2.257714
1713.664063	19.037346
1712.687500	-53.788601
1711.709961	-10.973347
1710.733398	-5.363376
1709.755859	16.634329
1708.778320	-52.155987
1707.799805	5.316286
1706.821289	-38.683640
1705.843750	-10.004228
1704.864258	32.349785
1703.885742	-13.285575
1702.907227	5.665944
1701.927734	22.258083
1700.948242	-67.807671
1699.968750	32.381172
1698.988281	52.642937
1698.007813	-28.334730
1697.028320	-4.692449
1696.046875	123.452019
1695.066406	40.871231
1694.084961	97.526711
1693.104492	82.422348
1692.123047	62.311756
1691.140625	103.918106
1690.159180	159.198090
1689.176758	161.424469
1688.194336	121.312706
1687.211914	214.871979
1686.228516	274.052612
1685.246094	181.631653
1684.262695	241.449280
1683.279297	312.221069
1682.295898	364.639374
1681.311523	206.981720
1680.327148	225.417938
1679.342773	236.175705
1678.358398	332.392792
1677.374023	346.402161
1676.388672	453.796143
1675.403320	484.326874
1674.417969	419.432129
1673.432617	543.583862
1672.446289	606.843567
1671.459961	471.100006
1670.473633	476.484985
1669.487305	668.047119
1668.500977	668.635986
1667.513672	576.585571
1666.526367	683.890198
1665.539063	640.175354
1664.550781	747.942932
1663.563477	657.017334
1662.575195	645.928589
1661.586914	640.398071
1660.598633	701.376099
1659.609375	738.718079
1658.620117	741.843079
1657.631836	933.255859
1656.641602	801.749451
1655.652344	800.254761
1654.662109	724.867920
1653.672852	721.183899
1652.681641	500.764282
1651.691406	600.709351
1650.701172	536.855530
1649.709961	486.447479
1648.718750	460.047516
1647.727539	399.495056
1646.735352	442.199005
1645.744141	318.648346
1644.751953	250.790085
1643.759766	138.248444
1642.766602	189.594604
1641.774414	106.481682
1640.781250	110.641541
1639.788086	101.765320
1638.794922	42.931488
1637.801758	110.843521
1636.807617	33.868996
1635.813477	-21.847170
1634.819336	80.707146
1633.825195	41.076786
1632.830078	-98.503876
1631.834961	-32.492180
1630.839844	17.810097
1629.844727	41.879543
1628.849609	2.885154
1627.853516	-96.503708
1626.857422	-129.984589
1625.861328	-47.635220
1624.865234	-36.225224
1623.868164	-24.730997
1622.871094	-0.017332
1621.874023	30.020285
1620.876953	-113.270432
1619.879883	21.987087
1618.881836	-21.311928
1617.883789	1.106437
1616.885742	73.446251
1615.887695	11.972670
1614.888672	71.269531
1613.889648	72.880188
1612.890625	-80.195938
1611.891602	-49.626389
1610.892578	75.336861
1609.892578	-38.214123
1608.892578	-12.811899
1607.892578	30.943068
1606.892578	-37.920238
1605.891602	34.670006
1604.890625	28.705248
1603.889648	109.130142
1602.888672	56.070538
1601.887695	126.005135
1600.885742	-5.494451
1599.883789	35.661560
1598.881836	-140.212540
1597.879883	-72.914459
1596.876953	41.389301
1595.874023	-22.043774
1594.871094	-51.504654
1593.868164	5.216479
1592.864258	-45.163422
1591.861328	-163.422714
1590.857422	-57.191807
1589.853516	-178.059464
1588.848633	-56.275932
1587.844727	36.726814
1586.839844	51.421879
1585.834961	50.428566
1584.830078	-52.264980
1583.824219	63.955582
1582.819336	44.590576
1581.813477	155.436218
1580.807617	109.919891
1579.800781	51.353477
1578.794922	73.457642
1577.788086	111.113846
1576.781250	91.448151
1575.773438	61.326134
1574.766602	-7.861933
1573.758789	-25.073210
1572.750977	150.049774
1571.743164	143.076187
1570.735352	76.264709
1569.726563	45.787979
1568.718750	-0.334946
1567.708984	78.151619
1566.700195	-1.860637
1565.691406	42.692417
1564.681641	48.218174
1563.671875	89.990715
1562.662109	48.647324
1561.652344	56.521614
1560.641602	142.106323
1559.630859	123.865730
1558.620117	14.825764
1557.609375	24.956717
1556.597656	216.364227
1555.586914	166.694809
1554.575195	150.626892
1553.563477	175.905609
1552.550781	110.478249
1551.539063	153.691895
1550.526367	13.075335
1549.513672	30.238232
1548.500977	99.031937
1547.487305	22.890104
1546.473633	117.323685
1545.459961	59.118008
1544.446289	65.450523
1543.432617	25.179415
1542.417969	18.411446
1541.404297	50.292339
1540.389648	4.601736
1539.374023	49.187698
1538.359375	67.851410
1537.343750	-16.805653
1536.328125	89.387741
1535.312500	48.420467
1534.296875	9.954787
1533.280273	-0.230849
1532.263672	-2.773784
1531.247070	167.254715
1530.230469	118.110580
1529.212891	-34.147926
1528.196289	-60.236465
1527.178711	-40.061558
1526.160156	70.111115
1525.142578	-20.608522
1524.124023	-8.454804
1523.106445	75.639641
1522.087891	162.176529
1521.068359	-29.147242
1520.049805	-7.081315
1519.030273	53.440308
1518.010742	-9.509497
1516.991211	-44.257130
1515.971680	100.740669
1514.951172	-24.082834
1513.930664	5.124996
1512.910156	-32.511448
1511.889648	-13.750305
1510.868164	-15.612857
1509.846680	-48.343452
1508.826172	-34.968586
1507.803711	-1.171972
1506.782227	-77.713196
1505.759766	-26.137350
1504.737305	40.715282
1503.714844	4.972986
1502.692383	-125.612885
1501.668945	-2.668058
1500.646484	10.049077
1499.623047	-151.399628
1498.599609	-46.662022
1497.575195	-197.939926
1496.550781	-152.224518
1495.527344	59.669350
1494.502930	69.373268
1493.477539	20.196924
1492.453125	-31.573923
1491.427734	151.732056
1490.402344	69.163948
1489.376953	42.771935
1488.350586	151.691193
1487.325195	81.766220
1486.298828	159.880997
1485.272461	237.907227
1484.245117	277.563416
1483.218750	240.615707
1482.191406	305.658630
1481.164063	317.069000
1480.136719	267.234039
1479.108398	324.432129
1478.080078	302.553741
1477.052734	387.664215
1476.023438	327.477081
1474.995117	379.346466
1473.965820	410.776794
1472.937500	465.074310
1471.908203	575.303528
1470.877930	568.384155
1469.848633	653.032776
1468.818359	592.616028
1467.788086	700.042542
1466.757813	657.379517
1465.727539	718.931946
1464.696289	854.130005
1463.665039	877.442200
1462.633789	799.102966
1461.602539	1081.441040
1460.570313	952.256531
1459.539063	1018.603027
1458.506836	1021.440186
1457.473633	1034.405762
1456.441406	1065.117188
1455.408203	1131.309692
1454.375000	1108.698730
1453.341797	1088.623047
1452.308594	1200.368530
1451.274414	1243.621826
1450.241211	1236.178467
1449.207031	1246.461670
1448.171875	1345.381714
1447.137695	1289.793335
1446.102539	1262.071777
1445.067383	1193.864136
1444.032227	1097.851563
1442.997070	1100.559814
1441.960938	1042.556152
1440.924805	1042.753662
1439.888672	974.689026
1438.852539	990.087646
1437.816406	785.602844
1436.779297	838.956970
1435.742188	793.774109
1434.705078	667.799866
1433.666992	647.952820
1432.629883	501.900757
1431.591797	504.853149
1430.553711	366.499817
1429.514648	296.346680
1428.476563	402.834015
1427.437500	236.913528
1426.398438	229.945099
1425.359375	139.814957
1424.320313	218.621002
1423.280273	241.979599
1422.240234	235.126907
1421.200195	210.677872
1420.159180	166.120743
1419.119141	116.587219
1418.078125	104.862961
1417.037109	98.213921
1415.996094	124.315269
1414.954102	152.954422
1413.912109	93.595169
1412.870117	-5.929413
1411.828125	12.786964
1410.786133	116.995056
1409.743164	-17.526619
1408.700195	-33.864853
1407.657227	45.298687
1406.614258	-8.621747
1405.570313	5.314103
1404.527344	59.460899
1403.483398	55.907730
1402.438477	-68.035812
1401.394531	-71.457550
1400.349609	50.572170
1399.304688	69.795563
1398.259766	6.334741
1397.214844	123.419456
1396.168945	35.021999
1395.123047	89.524422
1394.077148	51.382504
1393.031250	63.400867
1391.984375	98.002144
1390.937500	-22.550568
1389.890625	-27.868711
1388.843750	41.940395
1387.796875	39.234505
1386.749023	-98.469086
1385.701172	-31.008249
1384.653320	-118.512360
1383.604492	51.524052
1382.556641	-48.326405
1381.507813	24.314405
1380.458984	44.534954
1379.410156	9.871783
1378.360352	-64.661865
1377.310547	95.548103
1376.260742	26.153166
1375.210938	99.078690
1374.161133	32.342564
1373.110352	-44.276627
1372.059570	-1.104407
1371.008789	-20.207186
1369.957031	-46.712971
1368.906250	-63.167534
1367.854492	5.158755
1366.802734	-3.691167
1365.750000	34.846035
1364.698242	113.275742
1363.645508	114.572891
1362.592773	108.473450
1361.540039	70.100998
1360.486328	89.028625
1359.433594	35.895466
1358.379883	119.614532
1357.326172	163.591507
1356.271484	113.169685
1355.216797	60.355412
1354.163086	241.171814
1353.107422	255.557190
1352.052734	227.791763
1350.998047	180.246460
1349.942383	204.775864
1348.886719	276.518341
1347.830078	437.621521
1346.774414	382.908752
1345.717773	444.854218
1344.661133	415.097443
1343.604492	492.022430
1342.546875	551.632019
1341.490234	536.947021
1340.432617	579.316711
1339.375000	589.536499
1338.316406	706.303162
1337.258789	555.697510
1336.200195	556.216797
1335.141602	569.176453
1334.082031	572.299988
1333.023438	498.804260
1331.963867	534.224548
1330.904297	544.968750
1329.844727	427.224945
1328.784180	539.450562
1327.723633	439.183868
1326.663086	605.836304
1325.602539	602.053345
1324.541992	561.293396
1323.480469	441.608948
1322.418945	712.035339
1321.357422	590.024536
1320.295898	564.350830
1319.233398	607.815857
1318.170898	582.268188
1317.108398	534.598755
1316.045898	664.497192
1314.982422	562.724915
1313.918945	567.008057
1312.855469	660.031433
1311.791992	637.309937
1310.728516	602.339844
1309.664063	552.668335
1308.599609	648.292297
1307.535156	618.424255
1306.469727	534.494751
1305.404297	637.594727
1304.338867	757.914734
1303.273438	696.287964
1302.208008	588.031433
1301.141602	600.293640
1300.075195	703.509949
1299.008789	605.290344
1297.942383	561.191040
1296.875000	605.553040
1295.807617	556.651855
1294.740234	576.537842
1293.672852	594.003052
1292.604492	429.955505
1291.537109	297.905060
1290.468750	452.867950
1289.399414	445.987854
1288.331055	346.001923
1287.261719	324.518372
1286.192383	401.084229
1285.123047	396.815216
1284.052734	299.518982
1282.983398	439.802521
1281.913086	465.002747
1280.841797	409.459137
1279.771484	371.095825
1278.700195	415.956940
1277.628906	475.500916
1276.557617	439.678864
1275.486328	401.454193
1274.414063	632.137634
1273.341797	439.985321
1272.269531	467.824402
1271.197266	471.247101
1270.124023	557.721985
1269.050781	609.997253
1267.977539	488.956696
1266.904297	516.856628
1265.830078	434.965912
1264.756836	519.004517
1263.681641	632.291443
1262.607422	487.077911
1261.533203	563.780334
1260.458008	579.531860
1259.382813	570.919983
1258.307617	552.577515
1257.231445	473.362732
1256.155273	581.694641
1255.079102	568.257263
1254.002930	593.776672
1252.926758	553.584900
1251.849609	498.819122
1250.772461	633.810913
1249.695313	496.372162
1248.617188	587.545471
1247.540039	559.566589
1246.461914	546.182678
1245.382813	493.929321
1244.304688	461.127350
1243.225586	445.339294
1242.146484	463.547546
1241.067383	455.038818
1239.988281	473.224731
1238.908203	573.899231
1237.828125	592.037048
1236.748047	595.604980
1235.667969	514.288147
1234.586914	612.402954
1233.505859	518.978333
1232.424805	481.318115
1231.343750	358.863251
1230.261719	515.007324
1229.179688	341.715332
1228.097656	478.392700
1227.015625	355.984344
1225.932617	516.765137
1224.850586	287.904724
1223.767578	448.590149
1222.683594	156.928726
1221.600586	264.334595
1220.516602	142.018173
1219.432617	213.082657
1218.347656	175.358002
1217.263672	374.372131
1216.178711	215.815018
1215.093750	153.890854
1214.008789	270.617218
1212.922852	249.686996
1211.836914	337.327911
1210.750977	321.159149
1209.665039	191.601898
1208.579102	281.518250
1207.492188	325.556396
1206.405273	273.125366
1205.318359	338.769928
1204.230469	250.154099
1203.142578	96.505371
1202.054688	198.168381
1200.966797	107.131294
1199.877930	206.269211
1198.790039	117.604843
1197.701172	2.476850
1196.611328	26.887997
1195.522461	-13.687565
1194.432617	-25.428699
1193.342773	-37.203899
1192.252930	-10.558323
1191.162109	40.064831
1190.072266	49.783199
1188.981445	-103.867775
1187.889648	33.065731
1186.798828	-26.967342
1185.707031	23.394941
1184.615234	-15.096853
1183.523438	-0.833720
1182.430664	58.953358
1181.337891	-51.593788
1180.245117	-63.837044
1179.152344	26.951061
1178.059570	-23.738066
1176.965820	47.742638
1175.872070	44.888313
1174.778320	89.885719
1173.683594	182.703140
1172.588867	67.174011
1171.494141	68.917999
1170.399414	111.289909
1169.303711	48.340668
1168.208984	-62.460590
1167.113281	3.680537
1166.016602	24.323372
1164.920898	-7.671293
1163.824219	-120.941879
1162.727539	26.183702
1161.630859	118.261307
1160.533203	112.346771
1159.435547	149.357971
1158.337891	129.020950
1157.240234	34.670944
1156.141602	14.271139
1155.043945	225.193008
1153.944336	66.352867
1152.845703	103.031540
1151.747070	-17.669580
1150.647461	28.445484
1149.547852	-1.748081
1148.447266	-10.539948
1147.347656	-69.384605
1146.247070	-28.256067
1145.146484	-82.406845
1144.044922	-79.467293
1142.944336	-36.129055
1141.842773	-42.811974
1140.741211	-85.211693
1139.638672	-80.088318
1138.537109	34.332973
1137.434570	22.697491
1136.332031	-57.884033
1135.228516	77.691483
1134.125977	73.039558
1133.022461	42.224445
1131.917969	158.555450
1130.814453	234.443527
1129.709961	193.984497
1128.605469	383.606842
1127.500977	274.264313
1126.396484	345.136047
1125.291016	401.707214
1124.185547	398.956848
1123.080078	275.318726
1121.973633	274.881226
1120.868164	253.087616
1119.761719	153.119308
1118.654297	154.951828
1117.547852	99.940529
1116.440430	44.912422
1115.333008	169.669403
1114.225586	173.703705
1113.117188	154.048645
1112.008789	132.001083
1110.900391	218.652710
1109.791992	312.317596
1108.682617	245.248901
1107.573242	275.017395
1106.463867	236.255051
1105.354492	369.823853
1104.244141	305.023041
1103.133789	374.730896
1102.023438	366.516968
1100.913086	325.252533
1099.801758	500.931091
1098.690430	294.552704
1097.579102	305.097046
1096.467773	341.530670
1095.355469	415.614136
1094.243164	350.659637
1093.130859	377.553131
1092.017578	331.417450
1090.905273	426.515564
1089.791992	458.001526
1088.677734	317.689545
1087.564453	346.787079
1086.450195	349.977325
1085.335938	367.251495
1084.221680	325.730408
1083.106445	199.600571
1081.991211	402.454468
1080.875977	454.856659
1079.760742	284.107056
1078.644531	289.516296
1077.528320	240.915543
1076.412109	211.097610
1075.295898	279.826538
1074.178711	160.841934
1073.061523	194.343628
1071.944336	295.815887
1070.826172	240.166061
1069.708984	114.224396
1068.590820	173.436523
1067.471680	178.731049
1066.353516	137.177551
1065.234375	208.027039
1064.115234	325.657898
1062.996094	272.377930
1061.875977	284.633453
1060.755859	310.916443
1059.635742	100.965065
1058.515625	94.539749
1057.394531	78.763382
1056.273438	114.413788
1055.152344	143.039215
1054.031250	103.906677
1052.909180	181.571945
1051.787109	133.113342
1050.665039	147.714172
1049.541992	-5.733636
1048.418945	76.572144
1047.295898	133.186340
1046.172852	38.180656
1045.048828	76.138962
1043.925781	55.811413
1042.801758	75.124199
1041.676758	80.456886
1040.552734	169.670380
1039.427734	28.272470
1038.302734	47.626049
1037.176758	113.544807
1036.050781	63.075188
1034.924805	128.994156
1033.798828	136.740540
1032.672852	230.560303
1031.545898	142.978134
1030.418945	180.996429
1029.291992	40.051537
1028.164063	45.586418
1027.036133	7.001581
1025.908203	-54.766880
1024.780273	-37.530430
1023.651367	-1.705904
1022.522461	-56.390972
1021.393555	-34.447170
1020.264648	-158.641312
1019.134766	-108.795692
1018.004883	-172.567673
1016.875000	-6.765349
1015.744141	-149.275909
1014.613281	-62.280975
1013.482422	-100.395340
1012.351563	16.724482
1011.219727	20.356678
1010.088867	77.271156
1008.956055	87.900085
1007.824219	232.775024
1006.691406	312.839966
1005.558594	610.321655
1004.425781	967.825195
1003.292969	1105.574829
1002.159180	963.629456
1001.025391	743.223877
999.891602	340.453979
998.756836	270.507538
997.622070	89.797035
996.487305	22.335684
995.352539	47.272457
994.216797	3.013345
993.081055	111.081665
991.945313	13.869495
990.808594	6.677695
989.672852	186.272934
988.536133	-39.823853
987.398438	-152.858215
986.261719	-104.527138
985.124023	-21.623457
983.986328	15.236054
982.847656	15.291166
981.709961	-3.016349
980.571289	70.776329
979.432617	-69.366013
978.292969	-9.293341
977.153320	-31.978724
976.013672	69.539299
974.874023	51.544689
973.734375	77.269371
972.593750	114.519554
971.453125	108.165840
970.311523	136.309891
969.170898	42.822769
968.029297	18.285521
966.886719	113.133011
965.745117	-16.830206
964.602539	13.868034
963.459961	-17.305401
962.317383	50.165199
961.173828	5.353171
960.030273	-0.429837
958.886719	119.840141
957.743164	116.430702
956.598633	255.043488
955.454102	36.523808
954.309570	113.403389
953.165039	261.233459
952.019531	136.821716
950.874023	83.421921
949.727539	82.691956
948.582031	56.870037
947.435547	49.398457
946.289063	-28.848658
945.141602	57.471729
943.995117	68.437256
942.847656	54.335236
941.699219	51.707104
940.551758	176.939255
939.403320	26.078508
938.254883	128.552261
937.105469	69.105621
935.957031	98.662148
934.807617	123.699127
933.658203	141.938156
932.507813	128.322678
931.357422	14.534142
930.207031	35.218159
929.056641	144.741531
927.906250	119.958359
926.754883	31.515833
925.603516	132.011597
924.451172	23.234512
923.298828	44.186398
922.146484	-53.053631
920.994141	38.469501
919.841797	-8.631421
918.688477	-37.485394
917.535156	-0.405559
916.380859	-26.883408
915.227539	-82.820869
914.073242	24.748116
912.918945	-76.472229
911.763672	-168.524078
910.608398	-101.707932
909.453125	-66.629662
908.297852	0.215240
907.141602	94.271988
905.985352	-31.492798
904.829102	-89.189156
903.672852	-31.299210
902.515625	67.365746
901.358398	-40.003471
900.201172	-36.373638
899.042969	-1.025712
897.884766	61.490761
896.726563	-0.390877
895.568359	-59.947018
894.409180	-123.960732
893.250000	-120.102821
892.090820	-12.265899
890.930664	9.703773
889.771484	56.537132
888.611328	-25.333504
887.450195	-7.799013
886.289063	-91.812622
885.128906	-26.829355
883.966797	76.506966
882.805664	127.942261
881.643555	17.025036
880.481445	102.318283
879.319336	97.439819
878.156250	72.308678
876.993164	99.026367
875.830078	146.022934
874.666016	-2.881416
873.502930	73.422279
872.338867	-10.086553
871.173828	52.723351
870.009766	104.270164
868.844727	-8.371611
867.679688	101.661079
866.513672	36.313782
865.348633	83.382263
864.182617	134.937683
863.015625	134.815399
861.849609	125.717834
860.682617	197.470139
859.515625	87.367432
858.347656	289.283783
857.180664	217.371078
856.012695	188.122711
854.843750	253.090088
853.675781	335.966797
852.506836	268.621094
851.337891	241.650513
850.167969	237.103775
848.999023	28.714527
847.829102	55.576099
846.658203	167.508728
845.488281	71.209465
844.317383	48.808025
843.146484	19.702852
841.975586	30.871931
840.803711	50.979721
839.631836	-72.017456
838.459961	-16.140347
837.287109	39.706657
836.114258	15.089072
834.941406	70.888023
833.768555	128.885529
832.594727	113.172829
831.420898	144.331879
830.247070	237.949661
829.072266	128.490463
827.898438	161.821640
826.722656	32.341496
825.547852	181.588486
824.372070	221.536789
823.196289	112.149849
822.020508	-12.794552
820.844727	33.809986
819.667969	-37.641548
818.491211	20.048809
817.313477	68.794853
816.136719	-7.114289
814.958984	-27.385183
813.781250	19.060631
812.602539	-65.726563
811.423828	-32.667011
810.245117	73.703033
809.066406	35.569016
807.886719	32.980259
806.707031	61.466618
805.527344	-74.396996
804.346680	-17.078339
803.166992	-19.734707
801.985352	-86.754951
800.804688	-104.962791
799.623047	-118.745621
798.441406	-110.370438
797.259766	-130.839798
796.078125	-40.507069
794.895508	-14.494278
793.712891	-57.188599
792.529297	-73.306038
791.346680	-131.510117
790.163086	71.505745
788.978516	-95.189392
787.794922	32.448437
786.610352	27.279945
785.425781	59.688534
784.241211	120.803261
783.055664	44.817085
781.870117	68.295189
780.684570	213.261963
779.498047	143.872314
778.311523	107.621231
777.125000	53.703098
775.938477	189.625809
774.750977	47.400505
773.563477	-79.332634
772.375977	-89.116432
771.187500	-72.448997
769.999023	-9.507651
768.810547	-103.116386
767.622070	-31.418032
766.432617	-47.897469
765.243164	87.600410
764.053711	130.527084
762.863281	23.706795
761.672852	66.599670
760.482422	43.439754
759.291992	103.881012
758.100586	38.906147
756.909180	180.661728
755.717773	82.697792
754.525391	-6.436774
753.333008	36.310703
752.140625	72.438065
750.948242	60.217575
749.754883	21.645203
748.561523	81.878700
747.368164	71.840775
746.173828	110.080399
744.979492	73.705833
743.785156	81.212341
742.590820	150.112534
741.395508	177.325775
740.200195	171.648148
739.003906	65.175537
737.808594	-25.911695
736.612305	-46.864288
735.416016	100.806969
734.218750	14.166033
733.021484	63.271465
731.824219	90.477745
730.626953	14.856627
729.428711	31.141777
728.230469	64.921524
727.032227	127.115051
725.833984	73.451561
724.634766	83.195023
723.435547	206.546021
722.235352	137.654266
721.036133	206.373032
719.835938	209.585022
718.635742	219.359146
717.434570	198.599258
716.233398	162.596375
715.032227	146.258560
713.831055	60.172337
712.628906	22.108463
711.426758	151.903961
710.224609	-47.363766
709.021484	36.686367
707.818359	64.094116
706.615234	26.190203
705.412109	-33.440548
704.208008	-40.781857
703.003906	8.479726
701.799805	-5.341605
700.594727	28.719814
699.389648	-124.204163
698.184570	-98.771179
696.979492	-5.947762
695.773438	32.540936
694.567383	-61.473110
693.361328	-40.307205
692.154297	-97.288673
690.947266	-23.965218
689.740234	-9.246644
688.533203	-85.638550
687.325195	-125.086639
686.117188	-34.360950
684.909180	-91.094292
683.700195	-82.739166
682.491211	-124.209267
681.282227	27.208502
680.072266	-27.214014
678.863281	28.864208
677.653320	-36.313972
676.442383	-21.342501
675.232422	86.702438
674.021484	-13.002484
672.810547	-13.134727
671.598633	60.283344
670.386719	36.379875
669.174805	-2.634025
667.962891	16.732878
666.750000	118.207649
665.537109	48.980770
664.324219	12.183623
663.110352	46.659225
661.897461	37.937244
660.683594	68.062378
659.468750	-29.141127
658.254883	-11.983241
657.040039	11.621114
655.824219	17.944279
654.609375	6.990224
653.393555	-51.402573
652.177734	77.657921
650.960938	62.286434
649.745117	-0.507647
648.528320	59.413017
647.311523	82.652763
646.093750	105.821480
644.875977	195.614853
643.658203	52.956440
642.440430	47.930653
641.221680	8.415802
640.002930	-16.128437
638.784180	-55.810181
637.564453	-69.798431
636.344727	-51.675964
635.125000	-33.690510
633.905273	5.622259
632.684570	-64.715294
631.463867	4.332743
630.243164	-46.982513
629.021484	111.790726
627.799805	77.269165
626.578125	6.111259
625.356445	101.995331
624.133789	120.452728
622.911133	140.810120
621.688477	51.649860
620.464844	22.242149
619.241211	80.369934
618.017578	-7.398447
616.793945	5.169696
615.569336	40.951153
614.344727	-7.055563
613.120117	-59.668037
611.894531	-59.164162
610.668945	-31.251474
609.443359	56.096348
608.216797	14.761705
606.991211	22.150311
605.764648	-20.054750
604.537109	-62.723049
