# Supplementary material for: Raman spectroscopy accurately differentiates mucosal healing from non-healing and biochemical changes following biological therapy in inflammatory bowel disease
Source: PLoS One. 2021 Jun 2;16(6):e0252210. doi: 10.1371/journal.pone.0252210 (PMC8172032; doi:10.1371/journal.pone.0252210)
Supplement: S5 Dataset — (ZIP) [file pone.0252210.s007.zip › CD Active inflammation/OC010-1 pre treatment_BL sub CR removed_29__X_-8946.64__Y_1564.71__Z_-3686.53__Time_329.txt]

1714.656250	295.379822
1713.679688	22.405724
1712.703125	-81.324722
1711.725586	252.046234
1710.749023	-47.303726
1709.771484	-43.593498
1708.792969	-26.395905
1707.815430	100.885216
1706.836914	-26.181450
1705.858398	-29.746899
1704.879883	4.468162
1703.901367	-41.304287
1702.922852	-129.511383
1701.943359	42.172325
1700.963867	-170.977921
1699.983398	-271.322845
1699.003906	-111.747673
1698.023438	-7.933995
1697.042969	-77.349579
1696.062500	-68.703186
1695.082031	-147.640274
1694.100586	83.786240
1693.120117	171.592514
1692.137695	86.370827
1691.156250	31.246002
1690.174805	-68.550346
1689.192383	168.446564
1688.209961	77.990257
1687.227539	252.258057
1686.244141	531.087158
1685.261719	256.211151
1684.278320	142.032227
1683.294922	52.636612
1682.311523	502.056580
1681.327148	182.450180
1680.342773	172.586365
1679.358398	288.613190
1678.374023	431.994354
1677.389648	560.149841
1676.404297	492.185211
1675.418945	467.609772
1674.433594	300.292603
1673.448242	572.445862
1672.461914	502.447174
1671.475586	746.811707
1670.489258	853.763428
1669.502930	796.837097
1668.516602	900.064209
1667.529297	834.145874
1666.541992	822.155579
1665.554688	1078.974731
1664.566406	970.389282
1663.579102	1146.475830
1662.590820	1007.730103
1661.602539	1076.628296
1660.614258	992.577759
1659.625000	964.981323
1658.635742	1139.530151
1657.647461	1328.057495
1656.657227	1133.271606
1655.667969	1084.981201
1654.677734	1108.922729
1653.688477	1017.204773
1652.697266	971.215332
1651.707031	928.660583
1650.716797	606.546570
1649.725586	475.650421
1648.734375	453.912994
1647.743164	374.759460
1646.750977	267.266235
1645.759766	94.493469
1644.767578	-96.018387
1643.775391	70.689110
1642.783203	177.273438
1641.790039	331.962616
1640.796875	83.512238
1639.803711	83.790146
1638.810547	232.395462
1637.817383	-56.182213
1636.823242	-172.675522
1635.829102	-196.271301
1634.834961	-124.408112
1633.840820	-181.102768
1632.845703	7.743964
1631.850586	-142.661102
1630.855469	-60.770641
1629.860352	-183.712173
1628.865234	-16.597698
1627.869141	-159.539734
1626.873047	-9.936046
1625.876953	-59.803120
1624.880859	237.900162
1623.883789	44.323639
1622.887695	282.312775
1621.890625	344.563995
1620.892578	588.473145
1619.895508	580.529480
1618.897461	273.614594
1617.899414	187.745361
1616.901367	267.643463
1615.903320	161.535492
1614.904297	74.180107
1613.906250	-31.171947
1612.907227	-254.176819
1611.907227	-128.058060
1610.908203	-33.161430
1609.908203	-6.167516
1608.908203	49.903683
1607.908203	161.218552
1606.908203	442.969910
1605.907227	54.480793
1604.906250	415.123047
1603.905273	223.540894
1602.904297	160.461624
1601.903320	94.976913
1600.901367	272.955078
1599.899414	414.405121
1598.897461	101.004860
1597.895508	-21.299128
1596.892578	-62.403179
1595.889648	-77.246796
1594.886719	-212.146790
1593.883789	-93.556519
1592.880859	145.178146
1591.876953	47.116955
1590.873047	-43.011520
1589.869141	281.855438
1588.865234	-1.254415
1587.860352	360.053284
1586.855469	376.997650
1585.850586	326.156586
1584.845703	590.742004
1583.839844	474.717163
1582.834961	593.217407
1581.829102	831.469360
1580.823242	725.800293
1579.816406	518.583252
1578.810547	793.001221
1577.803711	663.819214
1576.796875	607.479553
1575.790039	584.902527
1574.782227	359.367706
1573.775391	393.874176
1572.767578	373.665314
1571.759766	543.101746
1570.750977	546.023804
1569.743164	387.722046
1568.734375	600.818542
1567.725586	535.789307
1566.716797	553.724915
1565.707031	716.871155
1564.697266	838.255615
1563.687500	889.353210
1562.677734	688.601074
1561.667969	897.563354
1560.657227	732.826477
1559.647461	723.519897
1558.636719	688.095154
1557.625000	924.587158
1556.614258	712.525574
1555.602539	927.752686
1554.590820	738.647278
1553.579102	598.588440
1552.567383	849.256042
1551.554688	908.049622
1550.541992	790.617126
1549.529297	817.861572
1548.516602	575.845520
1547.502930	845.694641
1546.490234	947.118652
1545.476563	585.545837
1544.462891	634.764160
1543.448242	779.285767
1542.434570	665.155090
1541.419922	468.150452
1540.405273	317.427856
1539.390625	215.535522
1538.375000	518.611023
1537.359375	558.065491
1536.343750	19.324633
1535.328125	37.653122
1534.312500	359.973114
1533.295898	248.716461
1532.280273	420.755829
1531.262695	221.310303
1530.246094	554.999268
1529.229492	195.302689
1528.211914	422.651825
1527.194336	286.539185
1526.176758	273.750366
1525.159180	206.611130
1524.140625	69.710312
1523.122070	25.179829
1522.103516	11.226744
1521.084961	-31.313822
1520.065430	159.813309
1519.046875	31.820190
1518.027344	127.152397
1517.006836	70.535347
1515.987305	-122.502350
1514.966797	-156.536957
1513.947266	-13.676167
1512.925781	-25.232540
1511.905273	6.559173
1510.884766	89.358826
1509.863281	17.879959
1508.841797	-82.080528
1507.820313	-333.597046
1506.797852	30.021980
1505.776367	-9.239789
1504.753906	-117.983597
1503.731445	60.001522
1502.708008	-92.849403
1501.685547	-227.977829
1500.662109	-97.042427
1499.638672	-4.843439
1498.615234	-296.888916
1497.591797	-26.111626
1496.567383	-154.850937
1495.542969	-79.175217
1494.518555	-213.499390
1493.494141	-130.704102
1492.468750	-12.434050
1491.443359	-88.705475
1490.417969	18.772110
1489.392578	151.498260
1488.367188	130.675751
1487.340820	-23.181732
1486.314453	44.892590
1485.288086	202.034302
1484.261719	356.323395
1483.234375	163.316925
1482.207031	337.479889
1481.179688	266.521423
1480.152344	475.841034
1479.125000	572.692871
1478.096680	704.954590
1477.068359	503.156982
1476.040039	662.988892
1475.011719	774.161621
1473.982422	643.162781
1472.953125	827.717346
1471.923828	994.191162
1470.894531	1165.500732
1469.864258	1504.460449
1468.834961	1397.973877
1467.804688	1370.182495
1466.774414	1756.686401
1465.743164	1695.437988
1464.712891	2038.187256
1463.681641	2207.830078
1462.650391	2240.070313
1461.618164	2317.853760
1460.586914	2502.142578
1459.554688	2417.083740
1458.522461	2235.481201
1457.490234	2348.210693
1456.458008	2318.693359
1455.424805	2443.788574
1454.391602	2492.638672
1453.358398	2526.153076
1452.325195	2589.977051
1451.291016	2765.173096
1450.256836	2851.518555
1449.222656	2947.879883
1448.188477	2818.693359
1447.154297	2836.364502
1446.119141	2514.678467
1445.083984	2408.220947
1444.048828	2648.456055
1443.013672	2483.709229
1441.977539	2417.616455
1440.941406	2060.662842
1439.905273	2227.229980
1438.869141	1976.570801
1437.832031	1935.745483
1436.795898	1917.679688
1435.758789	1467.566772
1434.720703	1474.784424
1433.683594	1522.414795
1432.645508	1269.553223
1431.608398	1155.651123
1430.569336	890.335327
1429.531250	897.664063
1428.493164	695.626831
1427.454102	642.472839
1426.415039	632.228699
1425.375977	241.349182
1424.335938	445.468353
1423.296875	400.089539
1422.256836	352.229218
1421.215820	329.598938
1420.175781	392.672394
1419.135742	350.027863
1418.094727	93.474312
1417.053711	-9.390101
1416.011719	116.802246
1414.970703	371.327850
1413.928711	-35.659439
1412.886719	-14.927127
1411.844727	66.216331
1410.802734	-86.337379
1409.759766	2.481738
1408.716797	21.013081
1407.673828	1.957751
1406.630859	251.721878
1405.586914	-299.462189
1404.542969	-182.584778
1403.499023	-53.094425
1402.455078	174.314224
1401.411133	70.614380
1400.366211	105.005539
1399.321289	-123.776939
1398.276367	164.108170
1397.230469	203.845947
1396.185547	135.974609
1395.139648	313.780945
1394.093750	100.901718
1393.046875	263.886566
1392.000977	254.215698
1390.954102	-78.230415
1389.907227	72.640205
1388.860352	45.956322
1387.812500	-150.682144
1386.765625	5.599618
1385.717773	-135.596939
1384.669922	-181.560822
1383.621094	-242.346985
1382.573242	-115.492371
1381.524414	143.882904
1380.475586	48.637333
1379.425781	233.294525
1378.376953	-73.785713
1377.327148	86.234703
1376.277344	129.076538
1375.227539	-94.887215
1374.176758	202.799332
1373.126953	-88.031670
1372.076172	-171.593292
1371.025391	-180.125076
1369.973633	15.913363
1368.922852	-12.184758
1367.871094	-99.875389
1366.819336	-105.123718
1365.766602	71.618950
1364.714844	255.977951
1363.662109	-34.991585
1362.609375	-129.013718
1361.556641	53.404705
1360.502930	-65.059982
1359.450195	150.029602
1358.396484	181.222488
1357.341797	125.594231
1356.288086	105.020218
1355.233398	-47.041275
1354.178711	288.128784
1353.124023	57.048367
1352.069336	62.208107
1351.013672	214.060944
1349.958984	259.342621
1348.903320	327.152191
1347.846680	199.127060
1346.791016	445.974182
1345.734375	928.539734
1344.677734	644.921143
1343.621094	986.374023
1342.563477	1008.161072
1341.506836	888.926208
1340.449219	1027.611206
1339.391602	1327.458496
1338.333008	1211.354492
1337.275391	956.886292
1336.216797	1002.251099
1335.158203	1077.514526
1334.098633	828.832825
1333.040039	825.381348
1331.980469	1057.094849
1330.920898	789.451904
1329.861328	640.804993
1328.800781	974.383545
1327.740234	648.268799
1326.679688	646.145142
1325.619141	787.491699
1324.558594	1067.277954
1323.497070	915.091431
1322.435547	691.597961
1321.374023	1053.280518
1320.312500	1155.949951
1319.250000	930.698425
1318.187500	1243.380127
1317.125000	883.001282
1316.062500	845.913513
1314.999023	826.285645
1313.935547	902.965149
1312.872070	846.774292
1311.808594	872.082275
1310.745117	1005.918274
1309.680664	1019.246643
1308.616211	966.302307
1307.551758	967.704285
1306.486328	836.430908
1305.420898	1094.038818
1304.355469	985.291199
1303.290039	916.105774
1302.224609	967.577759
1301.158203	955.297485
1300.091797	894.052917
1299.025391	855.113037
1297.958984	646.891296
1296.891602	900.550781
1295.824219	1006.966492
1294.756836	737.967773
1293.689453	864.317627
1292.621094	762.605347
1291.553711	371.656006
1290.485352	393.008362
1289.416016	392.427612
1288.347656	607.698914
1287.278320	808.310974
1286.208984	692.906677
1285.139648	697.717590
1284.069336	599.796570
1283.000000	820.357117
1281.929688	673.748352
1280.858398	652.145386
1279.788086	713.868225
1278.716797	668.040161
1277.645508	639.467041
1276.574219	691.714111
1275.502930	846.727478
1274.430664	571.590088
1273.358398	702.332031
1272.286133	933.284058
1271.213867	1127.591431
1270.140625	894.540466
1269.067383	1001.059326
1267.994141	856.191589
1266.920898	1055.578491
1265.846680	1130.522461
1264.773438	1156.719604
1263.699219	1165.908691
1262.624023	1397.053589
1261.549805	1401.447632
1260.474609	1293.790894
1259.399414	1291.020508
1258.324219	1332.162476
1257.248047	1044.527222
1256.172852	1227.044434
1255.096680	1304.846436
1254.019531	1222.010010
1252.943359	1183.054321
1251.866211	1275.537842
1250.789063	1234.229004
1249.711914	1358.339600
1248.634766	1287.913208
1247.556641	1477.645264
1246.478516	1263.884644
1245.400391	1538.620239
1244.321289	1468.301636
1243.243164	1101.723022
1242.164063	1444.337646
1241.084961	1296.427856
1240.004883	1415.568359
1238.925781	1301.703613
1237.845703	1224.277222
1236.765625	1200.239502
1235.684570	1173.778564
1234.604492	1433.393555
1233.523438	1229.920898
1232.442383	1251.888916
1231.360352	1198.718140
1230.279297	1375.660156
1229.197266	1145.646606
1228.115234	1259.510986
1227.032227	1484.642456
1225.950195	1310.318237
1224.867188	1414.282471
1223.784180	1394.784912
1222.701172	918.156433
1221.617188	927.702393
1220.533203	731.709595
1219.449219	869.278687
1218.365234	702.270325
1217.280273	503.872467
1216.195313	411.772522
1215.110352	669.782349
1214.025391	707.918945
1212.940430	379.091858
1211.854492	571.572815
1210.768555	742.178772
1209.681641	852.331787
1208.595703	709.143188
1207.508789	638.266235
1206.421875	579.387451
1205.334961	616.842407
1204.247070	702.379150
1203.160156	534.858093
1202.072266	420.299164
1200.983398	125.112022
1199.895508	448.612762
1198.806641	288.125641
1197.717773	-57.665920
1196.628906	-196.525528
1195.539063	-183.912491
1194.449219	-128.133133
1193.359375	-72.488106
1192.269531	-466.428345
1191.179688	-45.717278
1190.088867	-52.935558
1188.998047	-55.464973
1187.907227	-238.209412
1186.815430	-250.542679
1185.723633	-270.191803
1184.631836	-81.183571
1183.540039	42.836136
1182.448242	-92.378128
1181.355469	-215.671158
1180.262695	-255.124664
1179.169922	139.164520
1178.076172	171.277176
1176.982422	102.612579
1175.888672	-52.388859
1174.794922	340.963348
1173.700195	231.193069
1172.606445	238.632645
1171.511719	446.961609
1170.416016	145.407333
1169.321289	59.144894
1168.225586	149.759445
1167.129883	204.323715
1166.034180	215.692642
1164.937500	83.506783
1163.840820	56.376465
1162.744141	-193.058014
1161.647461	125.915977
1160.550781	74.481789
1159.453125	443.092102
1158.355469	369.834778
1157.256836	217.715012
1156.159180	347.036530
1155.060547	373.587250
1153.961914	545.443970
1152.863281	128.204575
1151.763672	85.221588
1150.664063	87.390747
1149.564453	241.894028
1148.464844	358.069702
1147.364258	100.162697
1146.263672	116.028389
1145.163086	-22.979130
1144.062500	40.216915
1142.960938	24.718573
1141.859375	-31.352406
1140.757813	-66.133911
1139.656250	193.783081
1138.553711	70.726906
1137.451172	406.261444
1136.348633	292.436493
1135.246094	128.643723
1134.142578	161.898743
1133.039063	729.246521
1131.935547	619.651184
1130.832031	842.237061
1129.727539	981.535034
1128.623047	786.153320
1127.518555	1036.610962
1126.413086	1047.331177
1125.308594	768.709900
1124.203125	1186.889404
1123.096680	1142.683228
1121.991211	882.804565
1120.884766	873.971191
1119.778320	997.628540
1118.671875	882.004883
1117.564453	711.870911
1116.458008	567.739624
1115.350586	811.543030
1114.242188	752.362854
1113.134766	466.099579
1112.026367	475.370300
1110.917969	567.262146
1109.808594	696.809021
1108.700195	615.937744
1107.590820	412.173035
1106.481445	829.473633
1105.372070	720.000061
1104.261719	773.342651
1103.151367	916.247681
1102.041016	707.461670
1100.930664	692.106201
1099.819336	650.724670
1098.708008	651.721985
1097.596680	961.430664
1096.484375	827.866760
1095.373047	812.107605
1094.260742	593.700195
1093.147461	775.664551
1092.035156	898.631165
1090.921875	501.250397
1089.808594	325.212860
1088.695313	742.117126
1087.581055	542.463318
1086.467773	523.947021
1085.353516	681.722168
1084.238281	630.158630
1083.124023	578.588989
1082.008789	780.750977
1080.893555	696.197144
1079.777344	515.347595
1078.662109	552.925720
1077.545898	515.331360
1076.429688	458.955048
1075.312500	747.490356
1074.196289	402.508545
1073.079102	416.491364
1071.960938	203.004440
1070.843750	104.484314
1069.725586	193.486984
1068.607422	123.114151
1067.489258	43.404121
1066.370117	104.245872
1065.251953	401.572083
1064.132813	218.860718
1063.012695	303.046631
1061.893555	108.771446
1060.773438	249.126495
1059.653320	153.217361
1058.532227	251.444946
1057.412109	69.138145
1056.291016	90.277214
1055.169922	-33.432766
1054.047852	186.352600
1052.926758	191.217758
1051.804688	119.057335
1050.681641	163.694946
1049.559570	7.654197
1048.436523	234.412018
1047.313477	-52.111996
1046.190430	186.335266
1045.066406	189.215759
1043.942383	257.439087
1042.818359	386.299377
1041.694336	-86.014786
1040.569336	-178.308792
1039.445313	-277.456787
1038.319336	-55.152344
1037.194336	-65.658760
1036.068359	-41.165741
1034.942383	150.948517
1033.816406	147.651794
1032.690430	-157.910446
1031.563477	283.197174
1030.436523	280.166290
1029.308594	142.430450
1028.181641	-222.849304
1027.053711	-422.906372
1025.925781	-285.973358
1024.797852	-420.668701
1023.668945	-508.757660
1022.540039	-464.381531
1021.411133	-440.783752
1020.281250	-637.469666
1019.152344	-488.330994
1018.022461	-459.716797
1016.892578	-493.571838
1015.761719	-128.617828
1014.630859	-85.788139
1013.500000	-3.449568
1012.369141	211.021286
1011.237305	-46.852798
1010.105469	-86.835953
1008.973633	118.697044
1007.841797	222.476837
1006.708984	1036.596924
1005.576172	1542.880249
1004.443359	2321.951904
1003.310547	3040.719971
1002.176758	2809.360596
1001.042969	1781.061035
999.908203	1009.845154
998.774414	562.524353
997.639648	538.162048
996.504883	419.333466
995.370117	429.991455
994.234375	150.072342
993.098633	163.453598
991.962891	112.433495
990.826172	193.058090
989.690430	269.223755
988.553711	151.929504
987.416016	-167.901077
986.279297	56.302929
985.141602	-57.985924
984.003906	191.799423
982.865234	135.473389
981.727539	196.753754
980.588867	246.694229
979.450195	6.939103
978.310547	215.994598
977.170898	282.584625
976.031250	172.326843
974.891602	310.545959
973.751953	304.136932
972.611328	330.094757
971.470703	278.149994
970.329102	442.280334
969.188477	321.868896
968.046875	307.292877
966.904297	304.400391
965.762695	193.891769
964.620117	193.728928
963.477539	-35.533161
962.334961	372.823975
961.191406	109.655807
960.047852	7.211906
958.904297	463.989807
957.760742	190.141281
956.616211	111.256630
955.471680	131.047302
954.327148	201.381668
953.182617	107.135811
952.037109	116.078194
950.891602	8.571611
949.745117	-132.980515
948.599609	121.207619
947.453125	185.779846
946.306641	-110.503525
945.159180	173.786667
944.012695	126.973701
942.865234	274.458313
941.716797	399.239441
940.569336	314.178253
939.420898	334.307098
938.272461	263.363159
937.124023	238.250824
935.974609	133.530914
934.825195	284.353973
933.675781	289.424988
932.525391	281.004211
931.375977	163.414627
930.225586	123.489342
929.074219	202.158157
927.923828	132.987137
926.772461	59.470211
925.621094	27.105841
924.468750	188.277847
923.317383	-9.798682
922.165039	40.208939
921.011719	-209.699661
919.859375	-150.271286
918.706055	-54.366024
917.552734	-96.920364
916.399414	-211.986069
915.245117	-106.614334
914.090820	-153.242188
912.936523	-458.421539
911.781250	-216.527649
910.625977	-142.474594
909.470703	-233.878906
908.315430	-5.437249
907.160156	-148.725220
906.003906	43.571632
904.846680	-144.731461
903.690430	-117.658562
902.533203	-79.163155
901.375977	-51.904629
900.218750	-1.925660
899.060547	-252.841217
897.903320	-200.391205
896.744141	204.993103
895.585938	44.923016
894.426758	133.707581
893.267578	77.868233
892.108398	96.698006
890.949219	144.958649
889.789063	-161.343460
888.628906	-119.683334
887.467773	59.736427
886.307617	-117.503319
885.146484	84.498947
883.985352	-85.790665
882.823242	93.647987
881.661133	-110.299187
880.499023	177.344238
879.336914	300.349609
878.173828	-7.059814
877.010742	165.546692
875.847656	166.915024
874.684570	-47.870995
873.520508	-102.701347
872.356445	0.047954
871.192383	-7.508043
870.027344	59.182102
868.862305	130.332214
867.697266	14.807347
866.532227	67.921814
865.366211	208.654755
864.200195	365.024780
863.034180	312.377441
861.867188	421.434052
860.700195	519.178223
859.533203	185.830490
858.366211	483.244415
857.198242	354.162750
856.030273	572.791870
854.862305	416.729523
853.693359	729.306274
852.524414	456.603760
851.355469	663.559692
850.186523	596.998474
849.016602	418.398987
847.846680	474.956635
846.676758	242.576004
845.505859	198.259384
844.334961	15.122387
843.164063	205.626434
841.993164	523.445923
840.821289	286.411133
839.649414	156.706558
838.477539	98.487228
837.305664	147.453186
836.132813	62.239269
834.959961	379.014984
833.786133	210.932709
832.613281	435.747314
831.439453	530.875916
830.264648	324.577179
829.090820	379.272949
827.916016	413.741180
826.741211	347.711243
825.566406	413.114380
824.390625	429.315613
823.214844	407.486328
822.039063	209.520966
820.862305	64.968040
819.685547	-130.883240
818.508789	-90.804176
817.332031	-108.765167
816.154297	-73.458023
814.976563	-207.401215
813.798828	29.999601
812.621094	82.569382
811.442383	-45.114235
810.263672	100.483963
809.083984	-160.783051
807.905273	-95.524300
806.725586	-174.821899
805.544922	-78.823257
804.365234	-56.294460
803.184570	-227.028992
802.003906	-96.075775
800.823242	-0.841111
799.641602	-251.802185
798.459961	-192.380203
797.278320	-153.102112
796.095703	-176.060410
794.913086	-236.839508
793.730469	-271.171051
792.547852	-159.476074
791.364258	-419.977844
790.180664	-138.165955
788.997070	-42.552788
787.813477	-15.732594
786.628906	77.282288
785.444336	110.386162
784.258789	34.982738
783.074219	27.987024
781.888672	-56.504257
780.702148	68.801842
779.516602	114.378128
778.330078	44.953857
777.143555	-88.606056
775.956055	161.846405
774.769531	147.221115
773.582031	-19.764757
772.393555	-5.922686
771.206055	-100.271431
770.017578	122.794662
768.829102	219.991898
767.639648	68.007637
766.451172	231.047119
765.261719	23.848610
764.072266	177.805115
762.881836	476.903046
761.691406	348.742889
760.500977	405.407440
759.310547	591.768677
758.119141	670.182434
756.927734	770.476501
755.735352	919.022522
754.543945	867.413147
753.351563	782.808533
752.159180	693.798889
750.965820	387.330292
749.773438	458.670135
748.580078	516.769592
747.385742	276.300568
746.192383	444.081665
744.998047	287.070068
743.803711	478.866821
742.608398	201.297424
741.413086	182.556900
740.217773	275.616547
739.022461	344.541473
737.826172	365.257263
736.630859	39.928806
735.433594	117.702484
734.237305	197.672012
733.040039	-30.960381
731.842773	5.344360
730.645508	28.569693
729.447266	36.540169
728.249023	145.171768
727.050781	100.805405
725.851563	-4.650123
724.653320	136.961639
723.454102	25.197481
722.253906	280.525513
721.053711	413.570221
719.854492	262.879486
718.653320	254.256912
717.453125	189.045242
716.251953	-57.055218
715.050781	192.202286
713.848633	57.734974
712.647461	12.874413
711.445313	183.979752
710.243164	-43.570385
709.040039	127.830826
707.836914	44.524372
706.633789	-71.210579
705.430664	17.946011
704.226563	-214.840469
703.022461	211.998138
701.818359	-15.941346
700.613281	352.373535
699.408203	177.148468
698.203125	2.239284
696.998047	114.532784
695.791992	-205.380234
694.585938	-142.563522
693.379883	-14.373349
692.172852	-231.230988
690.965820	-106.912735
689.758789	-221.131378
688.551758	-126.736847
687.343750	-418.258484
686.135742	-95.611748
684.926758	-325.765900
683.718750	-50.459213
682.509766	-82.768127
681.300781	93.207573
680.090820	-155.225204
678.881836	-113.076080
677.671875	206.470612
676.460938	-80.011681
675.250977	196.591354
674.040039	261.266632
672.828125	-110.818726
671.617188	-119.164848
670.405273	-4.024102
669.193359	197.751221
667.981445	43.037689
666.768555	5.287228
665.555664	110.324303
664.342773	79.429222
663.128906	42.249039
661.916016	136.920944
660.702148	30.985178
659.487305	112.962791
658.272461	15.964751
657.058594	-39.918896
655.842773	22.916086
654.627930	-272.076996
653.412109	6.412079
652.196289	142.582092
650.979492	-53.054974
649.763672	-203.403458
648.546875	-28.583790
647.330078	-54.123047
646.112305	105.348579
644.894531	292.590393
643.676758	247.247879
642.458984	418.961151
641.240234	310.841614
640.021484	-12.466413
638.802734	59.543568
637.583008	111.852318
636.363281	-16.695133
635.143555	-14.587626
633.923828	-253.440781
632.703125	-28.975746
631.482422	104.685539
630.261719	-49.859463
629.040039	-3.323629
627.818359	162.590240
626.596680	74.627792
625.375000	236.714172
624.152344	147.072708
622.929688	476.525482
621.707031	483.459656
620.483398	358.657440
619.259766	451.186035
618.036133	163.509293
616.812500	97.272209
615.587891	-62.327423
614.363281	116.860855
613.138672	-52.076740
611.913086	25.490955
610.687500	-50.483948
609.461914	-55.554661
608.236328	5.865274
607.009766	-156.950577
605.783203	-52.650425
604.555664	-10.415893
