# Supplementary material for: Raman spectroscopy accurately differentiates mucosal healing from non-healing and biochemical changes following biological therapy in inflammatory bowel disease
Source: PLoS One. 2021 Jun 2;16(6):e0252210. doi: 10.1371/journal.pone.0252210 (PMC8172032; doi:10.1371/journal.pone.0252210)
Supplement: S5 Dataset — (ZIP) [file pone.0252210.s007.zip › CD Active inflammation/OC010-1 pre treatment_BL sub CR removed_67__X_-8948.64__Y_1568.31__Z_-3686.09__Time_765.txt]

1714.656250	27.352364
1713.679688	23.642939
1712.703125	77.099281
1711.725586	36.454659
1710.749023	127.131546
1709.771484	-31.625612
1708.792969	-40.323769
1707.815430	-22.147327
1706.836914	-78.963272
1705.858398	-49.950432
1704.879883	16.682455
1703.901367	-109.242691
1702.922852	-34.178440
1701.943359	-55.252804
1700.963867	-105.440109
1699.983398	-8.241091
1699.003906	-132.577347
1698.023438	-205.725235
1697.042969	-27.205494
1696.062500	-62.056618
1695.082031	13.109796
1694.100586	0.569615
1693.120117	44.687683
1692.137695	-30.880333
1691.156250	-127.137535
1690.174805	129.451431
1689.192383	242.445724
1688.209961	148.002029
1687.227539	299.565369
1686.244141	147.787506
1685.261719	116.745338
1684.278320	49.072495
1683.294922	139.324432
1682.311523	174.334747
1681.327148	335.182678
1680.342773	233.153122
1679.358398	121.286919
1678.374023	180.550781
1677.389648	365.609802
1676.404297	365.148346
1675.418945	564.928589
1674.433594	433.091797
1673.448242	599.824280
1672.461914	583.896545
1671.475586	505.028503
1670.489258	581.080139
1669.502930	716.346252
1668.516602	788.655334
1667.529297	904.199585
1666.541992	842.708923
1665.554688	734.313599
1664.566406	841.636292
1663.579102	981.590576
1662.590820	1063.946899
1661.602539	1035.747681
1660.614258	1119.697632
1659.625000	865.230164
1658.635742	1117.686523
1657.647461	1098.055542
1656.657227	1012.993774
1655.667969	976.444031
1654.677734	842.751404
1653.688477	879.287109
1652.697266	821.306519
1651.707031	549.893616
1650.716797	514.731140
1649.725586	395.723145
1648.734375	346.248657
1647.743164	160.118423
1646.750977	30.280762
1645.759766	-32.717579
1644.767578	208.735199
1643.775391	86.413300
1642.783203	33.484451
1641.790039	10.291745
1640.796875	-83.452072
1639.803711	-113.167877
1638.810547	142.644180
1637.817383	21.911484
1636.823242	-200.952316
1635.829102	-51.442902
1634.834961	-386.258423
1633.840820	-161.777863
1632.845703	-79.043785
1631.850586	-240.674118
1630.855469	-349.001373
1629.860352	-138.210663
1628.865234	-61.182575
1627.869141	-220.456543
1626.873047	-234.454651
1625.876953	-116.431732
1624.880859	4.667833
1623.883789	65.739861
1622.887695	287.585663
1621.890625	199.728775
1620.892578	227.956390
1619.895508	521.890259
1618.897461	550.899170
1617.899414	407.031921
1616.901367	392.245209
1615.903320	157.413696
1614.904297	122.464066
1613.906250	3.947804
1612.907227	106.130959
1611.907227	-9.012094
1610.908203	-37.278481
1609.908203	-117.632553
1608.908203	-40.436935
1607.908203	199.433273
1606.908203	85.892128
1605.907227	166.440536
1604.906250	273.383881
1603.905273	338.640289
1602.904297	95.303780
1601.903320	-3.818718
1600.901367	158.881607
1599.899414	78.490623
1598.897461	71.519653
1597.895508	-212.367538
1596.892578	-30.778910
1595.889648	41.131802
1594.886719	-218.621719
1593.883789	44.202869
1592.880859	-118.600235
1591.876953	154.742950
1590.873047	117.456573
1589.869141	7.195550
1588.865234	267.509460
1587.860352	295.628113
1586.855469	211.642059
1585.850586	370.193085
1584.845703	729.408447
1583.839844	791.393555
1582.834961	621.449951
1581.829102	798.039185
1580.823242	573.453674
1579.816406	708.274048
1578.810547	665.965515
1577.803711	597.608276
1576.796875	669.738647
1575.790039	450.391479
1574.782227	610.822632
1573.775391	513.645325
1572.767578	624.416321
1571.759766	532.289246
1570.750977	575.236084
1569.743164	560.876343
1568.734375	780.195251
1567.725586	614.912170
1566.716797	758.547729
1565.707031	619.017395
1564.697266	892.061707
1563.687500	972.804565
1562.677734	866.551514
1561.667969	775.727478
1560.657227	944.084839
1559.647461	606.607117
1558.636719	834.157288
1557.625000	804.850708
1556.614258	847.887573
1555.602539	903.648560
1554.590820	707.948181
1553.579102	993.713623
1552.567383	694.069702
1551.554688	899.017334
1550.541992	914.737732
1549.529297	979.358154
1548.516602	953.171021
1547.502930	748.311768
1546.490234	775.961426
1545.476563	803.338684
1544.462891	626.275574
1543.448242	655.718689
1542.434570	628.038452
1541.419922	819.617004
1540.405273	564.131042
1539.390625	349.772858
1538.375000	527.525635
1537.359375	436.546875
1536.343750	185.360428
1535.328125	393.100800
1534.312500	270.372284
1533.295898	108.720955
1532.280273	315.439423
1531.262695	325.903412
1530.246094	111.895241
1529.229492	116.629227
1528.211914	329.661438
1527.194336	374.921295
1526.176758	260.239044
1525.159180	173.605133
1524.140625	50.664902
1523.122070	81.822243
1522.103516	158.948944
1521.084961	212.582001
1520.065430	75.614120
1519.046875	102.903305
1518.027344	214.668549
1517.006836	153.914246
1515.987305	-74.098991
1514.966797	13.562256
1513.947266	-22.375103
1512.925781	-12.413199
1511.905273	2.369133
1510.884766	6.567122
1509.863281	-20.341274
1508.841797	-91.154083
1507.820313	117.278709
1506.797852	-325.922882
1505.776367	-125.833832
1504.753906	-72.222687
1503.731445	-111.179375
1502.708008	-76.139252
1501.685547	-156.655991
1500.662109	-352.672852
1499.638672	-121.370949
1498.615234	-36.352196
1497.591797	-158.936203
1496.567383	-43.832794
1495.542969	-205.314362
1494.518555	-141.964844
1493.494141	-55.910118
1492.468750	-151.673172
1491.443359	-222.111877
1490.417969	77.703835
1489.392578	-49.493141
1488.367188	-141.142685
1487.340820	47.858337
1486.314453	24.625414
1485.288086	-37.137547
1484.261719	201.997070
1483.234375	356.574158
1482.207031	191.995605
1481.179688	279.720490
1480.152344	293.232361
1479.125000	222.384949
1478.096680	620.269287
1477.068359	633.002502
1476.040039	783.077271
1475.011719	848.822083
1473.982422	914.312744
1472.953125	936.289612
1471.923828	919.873352
1470.894531	1195.918091
1469.864258	1377.498291
1468.834961	1464.710327
1467.804688	1622.893433
1466.774414	1694.380127
1465.743164	1874.952148
1464.712891	2022.254395
1463.681641	2047.342773
1462.650391	2107.824951
1461.618164	2198.586670
1460.586914	2365.355225
1459.554688	2303.394531
1458.522461	2236.241455
1457.490234	2412.602295
1456.458008	2266.531982
1455.424805	2594.731689
1454.391602	2534.643799
1453.358398	2499.820313
1452.325195	2652.490479
1451.291016	2617.416260
1450.256836	2622.798340
1449.222656	2506.476074
1448.188477	2658.594727
1447.154297	2721.928711
1446.119141	2549.679199
1445.083984	2633.079590
1444.048828	2541.753662
1443.013672	2612.329102
1441.977539	2437.419922
1440.941406	2242.294434
1439.905273	2264.654053
1438.869141	2087.244629
1437.832031	2041.277100
1436.795898	1649.122803
1435.758789	1524.880005
1434.720703	1342.548706
1433.683594	1372.416870
1432.645508	1341.640991
1431.608398	1149.335083
1430.569336	851.069031
1429.531250	838.062012
1428.493164	663.615967
1427.454102	496.797302
1426.415039	395.620544
1425.375977	370.133331
1424.335938	488.323120
1423.296875	503.190216
1422.256836	167.871643
1421.215820	185.347702
1420.175781	293.532501
1419.135742	227.990433
1418.094727	185.161087
1417.053711	154.986053
1416.011719	36.798492
1414.970703	21.881870
1413.928711	44.743805
1412.886719	-80.688210
1411.844727	-77.780037
1410.802734	60.932461
1409.759766	-109.436081
1408.716797	-118.852211
1407.673828	-213.575577
1406.630859	-124.837502
1405.586914	-206.787842
1404.542969	-45.107586
1403.499023	-104.241142
1402.455078	-62.871250
1401.411133	109.042923
1400.366211	200.726822
1399.321289	104.431267
1398.276367	65.963516
1397.230469	132.895905
1396.185547	257.586487
1395.139648	349.774109
1394.093750	58.824886
1393.046875	188.847595
1392.000977	266.400116
1390.954102	56.184071
1389.907227	-56.184250
1388.860352	141.918243
1387.812500	104.929909
1386.765625	88.144035
1385.717773	-98.520653
1384.669922	0.062708
1383.621094	-246.164215
1382.573242	-177.231949
1381.524414	-18.226593
1380.475586	-103.898178
1379.425781	120.299873
1378.376953	-317.041565
1377.327148	67.236641
1376.277344	54.723358
1375.227539	79.834740
1374.176758	-9.636942
1373.126953	-66.437012
1372.076172	6.635252
1371.025391	87.354897
1369.973633	-235.550751
1368.922852	-72.173553
1367.871094	41.497059
1366.819336	-36.469017
1365.766602	-89.302948
1364.714844	169.333191
1363.662109	258.788177
1362.609375	-42.310566
1361.556641	-37.018532
1360.502930	-31.524212
1359.450195	-100.416901
1358.396484	42.285702
1357.341797	45.917133
1356.288086	186.481369
1355.233398	133.368011
1354.178711	135.158279
1353.124023	32.846931
1352.069336	117.054588
1351.013672	64.885994
1349.958984	328.222992
1348.903320	455.167297
1347.846680	515.281250
1346.791016	521.028320
1345.734375	631.157593
1344.677734	758.823120
1343.621094	951.114563
1342.563477	950.218933
1341.506836	1137.883301
1340.449219	1077.941528
1339.391602	986.052185
1338.333008	1137.108643
1337.275391	1011.036682
1336.216797	981.776306
1335.158203	957.703491
1334.098633	1030.355835
1333.040039	737.098572
1331.980469	867.098633
1330.920898	873.633301
1329.861328	863.083435
1328.800781	655.031433
1327.740234	766.051514
1326.679688	773.483459
1325.619141	877.459839
1324.558594	707.502930
1323.497070	821.755310
1322.435547	854.717712
1321.374023	959.447266
1320.312500	906.438599
1319.250000	999.200256
1318.187500	870.174194
1317.125000	975.650757
1316.062500	1022.126282
1314.999023	970.201599
1313.935547	1058.956421
1312.872070	807.908325
1311.808594	1123.658081
1310.745117	895.267151
1309.680664	832.121155
1308.616211	712.585693
1307.551758	886.137268
1306.486328	966.312134
1305.420898	773.607117
1304.355469	923.008240
1303.290039	996.309143
1302.224609	833.777954
1301.158203	651.838440
1300.091797	863.291931
1299.025391	625.279480
1297.958984	574.202881
1296.891602	680.471741
1295.824219	727.946106
1294.756836	569.394836
1293.689453	683.457825
1292.621094	520.407471
1291.553711	485.131500
1290.485352	641.306274
1289.416016	601.430481
1288.347656	446.514862
1287.278320	360.435791
1286.208984	529.354370
1285.139648	502.374146
1284.069336	477.997711
1283.000000	654.546021
1281.929688	556.979492
1280.858398	601.542603
1279.788086	680.467529
1278.716797	720.346191
1277.645508	562.215454
1276.574219	658.586853
1275.502930	825.929932
1274.430664	761.114258
1273.358398	737.980896
1272.286133	837.123230
1271.213867	772.670959
1270.140625	903.717651
1269.067383	1071.428955
1267.994141	1219.632813
1266.920898	1319.053345
1265.846680	1323.365479
1264.773438	1086.254639
1263.699219	1139.560181
1262.624023	1285.581787
1261.549805	1097.631104
1260.474609	1251.057129
1259.399414	1211.982544
1258.324219	1333.780029
1257.248047	1438.540039
1256.172852	1414.247437
1255.096680	1321.857056
1254.019531	1531.387207
1252.943359	1125.189575
1251.866211	1188.786621
1250.789063	1320.505981
1249.711914	1483.821655
1248.634766	1450.159302
1247.556641	1477.320313
1246.478516	1414.577637
1245.400391	1568.136963
1244.321289	1109.492310
1243.243164	1411.242065
1242.164063	1506.488525
1241.084961	1249.700317
1240.004883	1136.238159
1238.925781	1083.490356
1237.845703	1309.764282
1236.765625	1322.497437
1235.684570	1112.132568
1234.604492	1420.669312
1233.523438	1491.526367
1232.442383	1344.240112
1231.360352	1175.203491
1230.279297	1173.351685
1229.197266	1268.351685
1228.115234	1358.441895
1227.032227	1230.611084
1225.950195	1284.308350
1224.867188	1265.364624
1223.784180	1183.496094
1222.701172	1106.460571
1221.617188	1114.049438
1220.533203	930.611877
1219.449219	788.293518
1218.365234	607.323975
1217.280273	791.171143
1216.195313	643.986389
1215.110352	673.081421
1214.025391	381.012238
1212.940430	682.767273
1211.854492	588.571106
1210.768555	723.540527
1209.681641	665.415588
1208.595703	674.758179
1207.508789	650.267883
1206.421875	681.145813
1205.334961	622.758667
1204.247070	333.016418
1203.160156	385.363556
1202.072266	517.072388
1200.983398	251.352386
1199.895508	103.605705
1198.806641	165.209747
1197.717773	144.877365
1196.628906	-7.857400
1195.539063	-203.918076
1194.449219	-161.948837
1193.359375	-165.783691
1192.269531	-128.869827
1191.179688	-156.964981
1190.088867	-230.803467
1188.998047	-199.046356
1187.907227	-169.823273
1186.815430	-409.616791
1185.723633	-277.390259
1184.631836	-332.523102
1183.540039	-66.270828
1182.448242	-138.468842
1181.355469	-18.915461
1180.262695	148.405304
1179.169922	154.918900
1178.076172	55.854164
1176.982422	33.369186
1175.888672	228.739182
1174.794922	83.815575
1173.700195	63.323994
1172.606445	320.379303
1171.511719	297.171051
1170.416016	72.845490
1169.321289	39.850372
1168.225586	145.442093
1167.129883	131.288132
1166.034180	310.630005
1164.937500	9.352942
1163.840820	16.307556
1162.744141	211.837097
1161.647461	84.697945
1160.550781	346.689484
1159.453125	204.956345
1158.355469	251.692841
1157.256836	83.496544
1156.159180	623.782898
1155.060547	491.056732
1153.961914	205.622589
1152.863281	334.999969
1151.763672	299.702057
1150.664063	199.927475
1149.564453	78.605034
1148.464844	31.026953
1147.364258	147.635803
1146.263672	-12.139572
1145.163086	-122.004875
1144.062500	77.401657
1142.960938	-44.631031
1141.859375	-71.610863
1140.757813	82.015488
1139.656250	-59.402714
1138.553711	134.264008
1137.451172	303.930359
1136.348633	385.460388
1135.246094	414.548309
1134.142578	507.598724
1133.039063	704.936218
1131.935547	883.051025
1130.832031	769.023315
1129.727539	965.737854
1128.623047	808.758240
1127.518555	1265.984131
1126.413086	1198.830322
1125.308594	1176.618408
1124.203125	798.761597
1123.096680	916.175110
1121.991211	765.708679
1120.884766	631.753662
1119.778320	976.053589
1118.671875	685.605164
1117.564453	714.684143
1116.458008	731.797791
1115.350586	838.674438
1114.242188	817.651489
1113.134766	744.500732
1112.026367	754.004761
1110.917969	850.842896
1109.808594	727.748413
1108.700195	517.188416
1107.590820	493.207489
1106.481445	787.927063
1105.372070	817.980103
1104.261719	770.016663
1103.151367	731.411377
1102.041016	770.580627
1100.930664	753.023743
1099.819336	655.191284
1098.708008	750.642151
1097.596680	636.169739
1096.484375	700.757629
1095.373047	736.963440
1094.260742	815.460999
1093.147461	474.643280
1092.035156	578.903259
1090.921875	584.166443
1089.808594	627.007141
1088.695313	634.464233
1087.581055	514.816956
1086.467773	590.363342
1085.353516	616.426941
1084.238281	701.177307
1083.124023	560.224487
1082.008789	534.404358
1080.893555	687.072266
1079.777344	463.848206
1078.662109	388.610046
1077.545898	562.185791
1076.429688	522.070679
1075.312500	395.112061
1074.196289	720.930420
1073.079102	59.188637
1071.960938	274.654205
1070.843750	361.068817
1069.725586	353.665527
1068.607422	182.225922
1067.489258	444.228607
1066.370117	195.518188
1065.251953	155.315033
1064.132813	145.547455
1063.012695	133.429474
1061.893555	193.861206
1060.773438	88.162575
1059.653320	167.284241
1058.532227	92.041550
1057.412109	23.865849
1056.291016	135.691406
1055.169922	193.738373
1054.047852	242.426682
1052.926758	157.994156
1051.804688	-43.133530
1050.681641	166.726486
1049.559570	38.103855
1048.436523	-92.765053
1047.313477	198.717651
1046.190430	-23.009399
1045.066406	-193.296539
1043.942383	-83.705208
1042.818359	30.547941
1041.694336	-193.076050
1040.569336	-92.724251
1039.445313	-57.567066
1038.319336	-243.592560
1037.194336	-136.125061
1036.068359	-207.862823
1034.942383	-114.280861
1033.816406	204.995804
1032.690430	3.205453
1031.563477	115.503174
1030.436523	223.184097
1029.308594	79.875122
1028.181641	-270.082062
1027.053711	-440.905212
1025.925781	-219.027161
1024.797852	-282.771301
1023.668945	-508.901093
1022.540039	-426.125061
1021.411133	-456.984497
1020.281250	-722.040466
1019.152344	-411.642456
1018.022461	-9.090525
1016.892578	-175.063080
1015.761719	-31.700750
1014.630859	10.190654
1013.500000	-13.806005
1012.369141	282.814850
1011.237305	79.245506
1010.105469	-17.601019
1008.973633	237.544113
1007.841797	356.181183
1006.708984	727.066406
1005.576172	1544.318237
1004.443359	2275.774658
1003.310547	2877.571533
1002.176758	2744.232178
1001.042969	1802.332031
999.908203	1170.592041
998.774414	807.230713
997.639648	236.367355
996.504883	233.850372
995.370117	166.868942
994.234375	146.228165
993.098633	35.787628
991.962891	190.807663
990.826172	66.903183
989.690430	215.263962
988.553711	181.638901
987.416016	26.071774
986.279297	117.256149
985.141602	56.557899
984.003906	145.738312
982.865234	264.981354
981.727539	117.360954
980.588867	66.632668
979.450195	124.234673
978.310547	138.289795
977.170898	435.355896
976.031250	263.485474
974.891602	546.961487
973.751953	299.686798
972.611328	293.930298
971.470703	157.446960
970.329102	225.581055
969.188477	135.467743
968.046875	194.769699
966.904297	146.387070
965.762695	258.801544
964.620117	121.356247
963.477539	261.619049
962.334961	106.278427
961.191406	214.773102
960.047852	316.532593
958.904297	411.562500
957.760742	275.415314
956.616211	146.392471
955.471680	100.031914
954.327148	136.276520
953.182617	131.505600
952.037109	-126.999504
950.891602	-44.417595
949.745117	90.904915
948.599609	256.066895
947.453125	39.664391
946.306641	-53.063374
945.159180	311.320740
944.012695	84.190491
942.865234	206.704376
941.716797	30.299145
940.569336	139.435303
939.420898	339.972290
938.272461	401.439789
937.124023	303.410553
935.974609	305.931793
934.825195	281.270813
933.675781	268.188629
932.525391	266.680969
931.375977	299.507172
930.225586	191.290237
929.074219	149.325546
927.923828	0.549177
926.772461	-104.748238
925.621094	-36.915268
924.468750	162.985687
923.317383	-239.723877
922.165039	40.018013
921.011719	-184.849213
919.859375	-198.116348
918.706055	-88.533318
917.552734	-362.743988
916.399414	-157.504807
915.245117	-83.902069
914.090820	-468.720764
912.936523	-426.578827
911.781250	-404.737213
910.625977	-235.335892
909.470703	-249.578918
908.315430	-236.483841
907.160156	7.929751
906.003906	-148.758957
904.846680	-19.780277
903.690430	57.143475
902.533203	-126.277328
901.375977	7.459693
900.218750	148.026108
899.060547	-191.113861
897.903320	-43.583977
896.744141	67.795364
895.585938	-171.306717
894.426758	121.092476
893.267578	-77.045540
892.108398	25.536480
890.949219	110.072327
889.789063	196.908310
888.628906	177.639343
887.467773	45.573696
886.307617	103.217827
885.146484	-1.568859
883.985352	76.484985
882.823242	93.665260
881.661133	162.749039
880.499023	60.507992
879.336914	-34.882942
878.173828	56.844616
877.010742	31.414803
875.847656	199.723251
874.684570	91.011276
873.520508	56.671291
872.356445	-29.399820
871.192383	46.593922
870.027344	-5.657203
868.862305	-10.646997
867.697266	4.605097
866.532227	44.577690
865.366211	167.691513
864.200195	146.932281
863.034180	27.328417
861.867188	78.461769
860.700195	140.776108
859.533203	290.586029
858.366211	227.088028
857.198242	444.068939
856.030273	207.778366
854.862305	229.470459
853.693359	632.288452
852.524414	539.465576
851.355469	408.539185
850.186523	241.770401
849.016602	243.036758
847.846680	147.941864
846.676758	108.802544
845.505859	174.830307
844.334961	104.241287
843.164063	255.113205
841.993164	92.674217
840.821289	-76.468781
839.649414	29.386147
838.477539	157.456558
837.305664	247.384872
836.132813	263.454620
834.959961	257.083099
833.786133	223.824341
832.613281	248.518555
831.439453	157.033539
830.264648	337.742249
829.090820	402.231750
827.916016	303.755249
826.741211	421.518188
825.566406	351.830627
824.390625	362.302979
823.214844	203.286758
822.039063	251.411545
820.862305	105.611900
819.685547	-0.166371
818.508789	-19.203550
817.332031	-36.142151
816.154297	-79.905182
814.976563	-112.663208
813.798828	-47.683464
812.621094	-60.703796
811.442383	-96.087753
810.263672	-193.834152
809.083984	-138.351501
807.905273	-187.462204
806.725586	-223.366776
805.544922	-361.542084
804.365234	-104.655144
803.184570	-34.469425
802.003906	-77.634483
800.823242	-163.082428
799.641602	-77.863564
798.459961	-194.616943
797.278320	-229.448212
796.095703	-87.109818
794.913086	-104.529175
793.730469	-77.791031
792.547852	-237.256378
791.364258	119.111290
790.180664	-202.227676
788.997070	-158.398590
787.813477	31.290808
786.628906	43.772507
785.444336	-32.364220
784.258789	112.492332
783.074219	80.286377
781.888672	202.652390
780.702148	201.084717
779.516602	62.415436
778.330078	45.136070
777.143555	-7.602788
775.956055	116.137779
774.769531	-120.040176
773.582031	-175.317413
772.393555	-27.763063
771.206055	117.384163
770.017578	-90.427834
768.829102	-53.593662
767.639648	110.920471
766.451172	61.523701
765.261719	274.157745
764.072266	101.196495
762.881836	287.081085
761.691406	433.151672
760.500977	594.454956
759.310547	491.571899
758.119141	747.175232
756.927734	877.222168
755.735352	829.038879
754.543945	980.816650
753.351563	785.238953
752.159180	745.667053
750.965820	613.793457
749.773438	530.228455
748.580078	648.624146
747.385742	371.824249
746.192383	389.155365
744.998047	474.445435
743.803711	612.296082
742.608398	524.184387
741.413086	521.587280
740.217773	207.729904
739.022461	330.070892
737.826172	250.791779
736.630859	167.161652
735.433594	118.607513
734.237305	201.435577
733.040039	100.382416
731.842773	255.414749
730.645508	90.994598
729.447266	68.846878
728.249023	197.623947
727.050781	155.863113
725.851563	201.594193
724.653320	249.542419
723.454102	280.050476
722.253906	280.033813
721.053711	430.755981
719.854492	419.938293
718.653320	341.550507
717.453125	333.115479
716.251953	-6.811574
715.050781	100.633072
713.848633	118.735626
712.647461	169.643600
711.445313	211.931274
710.243164	29.889505
709.040039	9.274350
707.836914	-41.685230
706.633789	-24.976965
705.430664	-164.867020
704.226563	-30.306347
703.022461	-61.019047
701.818359	112.934357
700.613281	-141.475235
699.408203	-58.562641
698.203125	37.532990
696.998047	79.432068
695.791992	95.427597
694.585938	11.678006
693.379883	-213.007492
692.172852	-155.112503
690.965820	-207.755157
689.758789	-360.003998
688.551758	-175.652451
687.343750	-253.661133
686.135742	-40.801399
684.926758	-153.068359
683.718750	-74.307281
682.509766	-274.943054
681.300781	-93.914207
680.090820	111.080215
678.881836	8.650018
677.671875	-117.329201
676.460938	101.167168
675.250977	55.729916
674.040039	40.823124
672.828125	142.952316
671.617188	-77.015938
670.405273	66.582993
669.193359	-64.229156
667.981445	96.980049
666.768555	145.949081
665.555664	-25.268503
664.342773	37.018574
663.128906	-4.192081
661.916016	110.195999
660.702148	-36.459202
659.487305	67.397247
658.272461	9.543246
657.058594	-80.525764
655.842773	153.002869
654.627930	-100.687477
653.412109	-89.080528
652.196289	-170.069183
650.979492	-65.700439
649.763672	66.642273
648.546875	-40.065403
647.330078	-8.954890
646.112305	151.259628
644.894531	162.881073
643.676758	299.201630
642.458984	127.806343
641.240234	68.194893
640.021484	72.960571
638.802734	-14.866085
637.583008	41.124439
636.363281	-47.074829
635.143555	-73.207855
633.923828	-80.296341
632.703125	-171.427505
631.482422	56.920925
630.261719	-2.775241
629.040039	-22.116610
627.818359	86.760956
626.596680	-30.088537
625.375000	-40.257278
624.152344	144.016800
622.929688	301.833832
621.707031	388.172455
620.483398	231.682144
619.259766	29.482357
618.036133	194.742401
616.812500	52.924522
615.587891	-87.672493
614.363281	91.665047
613.138672	45.224201
611.913086	44.672550
610.687500	-170.919022
609.461914	-15.801405
608.236328	-75.839127
607.009766	-66.812767
605.783203	19.704445
604.555664	-38.527790
