# Supplementary material for: Raman spectroscopy accurately differentiates mucosal healing from non-healing and biochemical changes following biological therapy in inflammatory bowel disease
Source: PLoS One. 2021 Jun 2;16(6):e0252210. doi: 10.1371/journal.pone.0252210 (PMC8172032; doi:10.1371/journal.pone.0252210)
Supplement: S5 Dataset — (ZIP) [file pone.0252210.s007.zip › CD Active inflammation/OC008-1 pre-treatment_base sub CR removed_68__X_-22091.1__Y_3277.21__Z_-431.158__Time_777.txt]

1714.799805	21.630405
1713.823242	-66.784584
1712.846680	22.329641
1711.869141	-7.257695
1710.892578	67.169891
1709.915039	20.375269
1708.937500	66.903267
1707.958984	24.520369
1706.981445	-63.746033
1706.002930	-203.241806
1705.024414	31.840527
1704.044922	-1.164318
1703.066406	-7.591894
1702.086914	20.536684
1701.107422	-61.177021
1700.127930	-73.443230
1699.147461	5.080181
1698.167969	102.260117
1697.187500	-65.238121
1696.207031	229.586670
1695.226563	163.692505
1694.245117	220.712555
1693.263672	296.492798
1692.282227	345.665070
1691.300781	274.862640
1690.318359	412.355652
1689.336914	560.686462
1688.354492	543.774597
1687.372070	564.439880
1686.388672	755.938232
1685.406250	897.022461
1684.422852	643.934692
1683.439453	758.919556
1682.456055	868.859009
1681.471680	827.280518
1680.487305	980.432129
1679.502930	859.738220
1678.518555	1197.200195
1677.534180	1106.572998
1676.548828	1050.953247
1675.563477	1208.532349
1674.578125	1576.519043
1673.592773	1373.291016
1672.606445	1345.982056
1671.621094	1414.830322
1670.634766	1712.541260
1669.647461	1763.589844
1668.661133	1756.716431
1667.673828	1806.061768
1666.686523	2078.821045
1665.699219	1733.723389
1664.711914	1972.905518
1663.723633	1936.641968
1662.736328	2091.851807
1661.748047	2226.280518
1660.758789	2186.221680
1659.770508	2324.267090
1658.781250	2123.647705
1657.791992	2056.079346
1656.802734	2290.951416
1655.813477	2200.601807
1654.823242	1922.868042
1653.833008	1973.929810
1652.842773	1909.080688
1651.852539	1656.976685
1650.862305	1498.064819
1649.871094	1479.858154
1648.879883	1369.657104
1647.888672	1069.733765
1646.896484	928.973816
1645.905273	936.730774
1644.913086	628.042236
1643.920898	623.647156
1642.928711	376.875549
1641.935547	613.689392
1640.943359	563.270813
1639.950195	349.774384
1638.956055	366.307953
1637.962891	422.868500
1636.968750	411.309021
1635.975586	155.085114
1634.981445	155.037567
1633.986328	173.868866
1632.992188	164.161301
1631.997070	102.210876
1631.001953	-35.646004
1630.006836	-36.140446
1629.010742	76.935875
1628.015625	45.651562
1627.019531	-211.466461
1626.023438	-123.544456
1625.027344	-37.911789
1624.030273	161.094284
1623.033203	-157.409805
1622.036133	-65.486160
1621.039063	121.324562
1620.041992	253.232590
1619.043945	209.464493
1618.045898	326.193146
1617.047852	17.946966
1616.049805	177.272888
1615.050781	16.725618
1614.052734	116.233177
1613.053711	215.976440
1612.053711	-77.361237
1611.054688	80.585915
1610.054688	-154.418640
1609.055664	-116.561905
1608.054688	-52.285683
1607.054688	-66.386650
1606.054688	45.430595
1605.053711	144.320724
1604.052734	314.041473
1603.051758	96.576195
1602.049805	-68.281128
1601.048828	-44.556660
1600.046875	-222.046066
1599.044922	-103.843956
1598.041992	-265.247406
1597.040039	-159.863754
1596.037109	-224.231415
1595.034180	-304.120239
1594.031250	-240.208511
1593.027344	-244.105988
1592.024414	-263.569275
1591.020508	-324.691071
1590.016602	-96.042229
1589.011719	-133.529663
1588.007813	3.827841
1587.002930	-38.753826
1585.998047	75.174004
1584.993164	152.601624
1583.987305	203.975296
1582.982422	83.382645
1581.976563	257.236694
1580.970703	48.171890
1579.964844	557.886047
1578.958008	124.968513
1577.951172	225.803970
1576.944336	97.585648
1575.937500	177.535202
1574.930664	101.355850
1573.922852	222.820923
1572.915039	302.592102
1571.907227	171.728348
1570.899414	253.974365
1569.890625	232.196503
1568.881836	98.658577
1567.873047	206.644684
1566.864258	231.413589
1565.855469	173.013321
1564.845703	171.654160
1563.835938	40.452423
1562.826172	264.638123
1561.816406	291.490173
1560.805664	255.983582
1559.794922	248.895721
1558.784180	122.451202
1557.773438	273.235107
1556.762695	138.809250
1555.750977	245.223801
1554.739258	180.516129
1553.727539	61.315758
1552.715820	120.646889
1551.703125	239.331146
1550.690430	228.421555
1549.677734	452.787415
1548.665039	407.887024
1547.652344	308.530365
1546.638672	296.952972
1545.625000	243.846924
1544.611328	211.259918
1543.597656	279.274902
1542.583008	101.666206
1541.568359	285.525604
1540.553711	161.839752
1539.539063	125.789696
1538.524414	-8.521431
1537.508789	53.145256
1536.493164	52.666222
1535.477539	-38.292572
1534.460938	164.569077
1533.445313	-91.795403
1532.428711	-59.554195
1531.412109	11.121903
1530.395508	58.366241
1529.377930	102.798912
1528.361328	-79.644554
1527.343750	154.916992
1526.326172	309.355377
1525.307617	134.051010
1524.290039	161.898605
1523.271484	143.201920
1522.252930	70.277382
1521.234375	202.896072
1520.214844	162.967285
1519.196289	143.403900
1518.176758	157.033569
1517.156250	234.666199
1516.136719	260.670410
1515.117188	317.262177
1514.096680	173.314041
1513.076172	206.346405
1512.054688	-76.568275
1511.034180	17.649210
1510.012695	14.107123
1508.991211	-40.954140
1507.969727	-75.695778
1506.948242	58.582424
1505.925781	-130.411987
1504.903320	-142.704041
1503.880859	-121.894997
1502.858398	-234.521591
1501.835938	-124.485710
1500.812500	-32.640938
1499.789063	-110.013779
1498.765625	-246.432632
1497.741211	-145.018021
1496.717773	-335.512024
1495.693359	-219.182846
1494.668945	-154.251953
1493.643555	-263.425293
1492.619141	-247.481186
1491.593750	77.498413
1490.568359	-4.133658
1489.542969	-75.704170
1488.517578	-1.847437
1487.491211	38.582474
1486.464844	104.341728
1485.438477	44.818645
1484.412109	235.232666
1483.384766	422.825012
1482.358398	495.385864
1481.331055	414.713318
1480.302734	522.577271
1479.275391	599.649963
1478.247070	480.265747
1477.218750	449.957123
1476.190430	636.047485
1475.162109	806.622986
1474.132813	920.937561
1473.104492	961.233826
1472.075195	1248.260620
1471.044922	1028.579468
1470.015625	1437.314697
1468.985352	1492.140381
1467.955078	1460.338623
1466.924805	1631.837769
1465.894531	1808.221191
1464.863281	1989.475586
1463.832031	1840.194336
1462.800781	2158.317383
1461.769531	2212.033936
1460.738281	2268.157227
1459.706055	2303.826416
1458.673828	2641.441406
1457.641602	2438.258789
1456.608398	2727.285156
1455.576172	2772.584717
1454.542969	2650.372559
1453.509766	2776.622559
1452.476563	2783.588135
1451.442383	3142.762939
1450.408203	3126.675293
1449.374023	3244.798584
1448.339844	3172.835205
1447.305664	3116.034424
1446.270508	3008.546143
1445.235352	3131.399170
1444.200195	2940.332275
1443.165039	2974.489990
1442.128906	2907.385742
1441.093750	2906.042969
1440.057617	2603.743408
1439.020508	2776.803711
1437.984375	2464.488770
1436.947266	2384.749756
1435.910156	2198.911865
1434.873047	1975.246948
1433.835938	1622.869263
1432.797852	1881.624146
1431.759766	1372.876709
1430.721680	1071.291748
1429.683594	1105.422485
1428.644531	915.008911
1427.606445	936.558533
1426.567383	685.762573
1425.528320	820.808899
1424.488281	635.695496
1423.449219	561.575806
1422.409180	633.625610
1421.369141	393.328674
1420.328125	392.395721
1419.288086	477.119568
1418.247070	312.619507
1417.206055	271.552856
1416.165039	228.032303
1415.123047	101.547005
1414.081055	181.407379
1413.040039	236.158936
1411.997070	255.718964
1410.955078	96.887413
1409.912109	-16.592779
1408.870117	136.376465
1407.826172	156.190613
1406.783203	60.562775
1405.740234	208.603256
1404.696289	-39.979660
1403.652344	-19.829704
1402.608398	43.053032
1401.563477	60.828136
1400.519531	10.981741
1399.474609	211.995270
1398.429688	194.906982
1397.383789	-32.635036
1396.338867	156.028229
1395.292969	81.630783
1394.247070	-87.813141
1393.200195	-101.816322
1392.154297	152.221588
1391.107422	205.989395
1390.060547	167.249725
1389.013672	-28.993187
1387.966797	-139.972504
1386.918945	34.337475
1385.871094	-123.881317
1384.823242	-61.896358
1383.775391	-174.774979
1382.726563	-55.078087
1381.677734	-170.151779
1380.628906	-210.101639
1379.580078	-87.565521
1378.530273	-207.146942
1377.481445	0.492470
1376.431641	73.404671
1375.380859	-18.264767
1374.331055	2.525627
1373.280273	-11.473241
1372.229492	-55.238091
1371.178711	30.808628
1370.127930	67.121361
1369.076172	-150.622314
1368.024414	-153.848160
1366.972656	52.323906
1365.920898	168.911575
1364.869141	98.870010
1363.816406	106.179039
1362.763672	14.096437
1361.710938	138.695374
1360.657227	-0.302816
1359.604492	32.549496
1358.550781	254.530151
1357.496094	145.921539
1356.442383	2.737559
1355.387695	148.040054
1354.333984	228.860703
1353.279297	384.327332
1352.223633	371.015991
1351.168945	318.163300
1350.113281	585.721191
1349.057617	649.825439
1348.001953	604.898132
1346.945313	681.711853
1345.888672	872.755310
1344.832031	1039.092041
1343.775391	1158.427124
1342.718750	1297.710571
1341.661133	1367.715576
1340.603516	1279.301880
1339.545898	1384.304199
1338.488281	1390.375488
1337.429688	1401.562866
1336.371094	1209.936157
1335.312500	1417.016235
1334.253906	1260.453247
1333.195313	1403.456421
1332.135742	1259.668091
1331.076172	1182.874878
1330.016602	1042.008545
1328.956055	1165.833984
1327.895508	1055.019775
1326.834961	1119.831665
1325.774414	1004.470093
1324.713867	1148.622437
1323.652344	1102.765137
1322.590820	948.481567
1321.529297	1374.381348
1320.467773	1222.900635
1319.405273	1249.254395
1318.343750	1231.368042
1317.280273	1282.684692
1316.217773	1265.114136
1315.155273	1114.616455
1314.091797	1292.068970
1313.028320	1112.377075
1311.964844	1272.820435
1310.900391	1228.954834
1309.835938	1419.148438
1308.771484	1321.418579
1307.707031	1312.473511
1306.642578	1256.930786
1305.577148	1174.497681
1304.511719	1016.006836
1303.446289	1283.094238
1302.380859	1353.546997
1301.314453	1188.167969
1300.248047	1113.912598
1299.181641	1477.106445
1298.115234	1218.882324
1297.047852	963.358459
1295.980469	1199.080078
1294.913086	1172.197266
1293.845703	1128.274780
1292.778320	839.153992
1291.709961	851.986084
1290.641602	1009.621948
1289.573242	1221.246948
1288.503906	775.953796
1287.434570	823.569519
1286.365234	1067.292114
1285.295898	833.333191
1284.226563	839.598816
1283.156250	877.801086
1282.085938	654.147339
1281.015625	741.527832
1279.945313	819.181458
1278.874023	767.237732
1277.802734	840.152405
1276.731445	957.144897
1275.660156	807.688354
1274.587891	910.149841
1273.515625	941.782532
1272.443359	1058.997192
1271.371094	1146.928101
1270.297852	1237.343872
1269.224609	1081.190796
1268.151367	1262.050293
1267.078125	1242.775513
1266.003906	1448.061890
1264.930664	1416.691528
1263.856445	1375.645020
1262.781250	1322.488281
1261.707031	1383.990479
1260.631836	1369.966553
1259.556641	1507.084595
1258.481445	1580.851074
1257.405273	1245.432495
1256.330078	1441.077759
1255.253906	1549.035034
1254.177734	1454.953735
1253.100586	1584.845459
1252.023438	1517.637817
1250.947266	1401.840698
1249.869141	1531.761353
1248.791992	1506.036499
1247.713867	1477.922485
1246.635742	1585.944458
1245.557617	1365.911499
1244.479492	1454.514526
1243.400391	1152.066772
1242.321289	1323.270508
1241.242188	1169.098633
1240.163086	1255.289917
1239.083008	1261.375732
1238.002930	1248.052124
1236.922852	1288.097900
1235.842773	1257.798584
1234.761719	1106.288330
1233.681641	1342.663818
1232.600586	1336.590088
1231.518555	1037.345703
1230.437500	1094.297363
1229.355469	1027.699707
1228.273438	1120.914917
1227.190430	858.227417
1226.108398	1002.218750
1225.025391	962.231384
1223.942383	898.042725
1222.859375	816.923035
1221.775391	805.931885
1220.692383	748.975586
1219.607422	653.342896
1218.523438	477.968109
1217.439453	611.863098
1216.354492	364.033752
1215.269531	345.674927
1214.184570	286.234741
1213.098633	458.491486
1212.012695	563.051331
1210.926758	612.017761
1209.840820	820.107544
1208.754883	642.192749
1207.667969	792.201904
1206.581055	742.010193
1205.494141	691.776794
1204.406250	682.462463
1203.318359	562.275574
1202.230469	430.030731
1201.142578	365.192047
1200.054688	167.908203
1198.965820	45.250008
1197.876953	95.817001
1196.788086	38.027466
1195.698242	184.623047
1194.609375	-101.759323
1193.519531	-44.313503
1192.428711	77.918762
1191.338867	-69.126221
1190.248047	-23.995207
1189.157227	-204.753845
1188.066406	-263.051941
1186.975586	-102.939590
1185.883789	-77.407013
1184.791992	-243.962769
1183.700195	-110.635391
1182.607422	-205.340027
1181.514648	-38.701073
1180.421875	-30.480368
1179.329102	-130.231674
1178.236328	136.630905
1177.142578	-135.829498
1176.048828	183.407867
1174.955078	102.445641
1173.860352	117.188568
1172.766602	296.994476
1171.671875	275.574127
1170.576172	337.801483
1169.481445	208.513565
1168.385742	74.389442
1167.290039	16.733152
1166.194336	231.522644
1165.097656	223.825317
1164.001953	120.437408
1162.905273	134.043991
1161.807617	202.464706
1160.710938	464.165436
1159.613281	491.667725
1158.515625	542.910522
1157.417969	555.835022
1156.319336	413.561829
1155.220703	557.465881
1154.122070	748.883118
1153.023438	701.681519
1151.924805	640.083801
1150.825195	633.207397
1149.725586	440.378082
1148.625000	199.878220
1147.525391	35.579960
1146.424805	161.712875
1145.324219	99.620972
1144.223633	-81.551926
1143.122070	-129.517914
1142.020508	-156.167923
1140.918945	-154.382385
1139.817383	-90.891350
1138.714844	162.628021
1137.612305	9.513889
1136.509766	67.829315
1135.407227	292.293671
1134.303711	122.289124
1133.200195	213.442459
1132.096680	323.434113
1130.993164	385.799042
1129.888672	673.443604
1128.784180	854.094727
1127.679688	787.890015
1126.575195	821.200562
1125.469727	655.245972
1124.364258	986.996887
1123.258789	827.979797
1122.152344	948.479492
1121.046875	850.919678
1119.940430	682.258728
1118.833008	534.876465
1117.726563	569.720520
1116.619141	625.744019
1115.511719	700.571960
1114.404297	470.145142
1113.295898	480.930634
1112.188477	314.305878
1111.080078	502.216461
1109.970703	541.065979
1108.862305	551.462891
1107.752930	559.401245
1106.643555	760.896606
1105.534180	575.010071
1104.423828	832.889221
1103.313477	767.258789
1102.203125	786.517944
1101.092773	833.995605
1099.981445	994.569580
1098.870117	1039.464111
1097.758789	959.333313
1096.647461	695.345093
1095.535156	935.620239
1094.422852	857.709595
1093.310547	727.958801
1092.197266	946.668274
1091.084961	673.237122
1089.971680	644.625549
1088.857422	743.020142
1087.744141	528.453979
1086.629883	720.795349
1085.515625	891.834961
1084.401367	639.609070
1083.286133	700.025330
1082.171875	736.877319
1081.056641	787.758545
1079.940430	775.155518
1078.825195	661.560181
1077.708984	496.327759
1076.592773	699.614502
1075.475586	489.792938
1074.359375	582.667786
1073.242188	494.871460
1072.125000	385.987183
1071.006836	481.075928
1069.888672	451.882111
1068.770508	272.716675
1067.652344	445.019440
1066.534180	507.148254
1065.415039	431.076233
1064.295898	315.232452
1063.176758	562.214966
1062.056641	334.058502
1060.936523	363.342529
1059.816406	460.441559
1058.696289	265.204651
1057.575195	259.418457
1056.454102	375.182068
1055.333008	378.739136
1054.211914	368.290283
1053.089844	241.071442
1051.967773	139.615295
1050.845703	159.624420
1049.723633	252.001678
1048.600586	162.341446
1047.477539	170.734894
1046.354492	146.500839
1045.230469	217.909576
1044.106445	119.133217
1042.982422	143.972015
1041.858398	234.086594
1040.734375	335.849457
1039.609375	109.188248
1038.484375	218.004410
1037.358398	121.939529
1036.232422	293.641998
1035.107422	139.540207
1033.980469	169.347549
1032.854492	282.940277
1031.727539	389.559540
1030.600586	405.522339
1029.473633	349.490143
1028.345703	333.050201
1027.218750	49.520191
1026.090820	-41.025230
1024.961914	-208.090469
1023.833984	-328.562439
1022.705078	-216.794830
1021.576172	-193.177322
1020.446289	-185.732605
1019.317383	-143.407837
1018.187500	-186.818878
1017.056641	-220.851089
1015.926758	-333.576202
1014.795898	-126.368439
1013.665039	-164.739273
1012.534180	40.212669
1011.402344	266.008179
1010.270508	188.514328
1009.138672	456.041626
1008.006836	610.161255
1006.874023	755.060303
1005.741211	1038.783081
1004.608398	1521.359619
1003.475586	2669.661865
1002.341797	3364.508301
1001.208008	3077.036865
1000.074219	2343.928467
998.939453	1239.406372
997.805664	588.136841
996.669922	417.499817
995.535156	147.821457
994.400391	102.237526
993.264648	252.903778
992.127930	-27.695631
990.992188	-65.896309
989.855469	-55.532539
988.718750	-123.404884
987.582031	37.026012
986.445313	206.736938
985.307617	-256.903870
984.169922	-227.392929
983.031250	62.396915
981.893555	-6.867305
980.754883	-57.545593
979.616211	-114.956406
978.476563	46.312931
977.337891	101.878426
976.198242	157.565521
975.057617	181.197662
973.917969	113.054024
972.777344	81.851303
971.636719	255.235672
970.496094	306.988007
969.354492	159.137924
968.212891	174.474564
967.071289	364.355835
965.929688	152.827133
964.787109	92.933022
963.644531	157.050812
962.501953	294.658356
961.358398	258.166718
960.214844	343.299347
959.071289	144.475327
957.927734	287.172333
956.783203	274.251953
955.638672	325.599030
954.494141	260.353180
953.349609	220.468384
952.204102	80.105476
951.058594	214.426834
949.912109	140.764343
948.766602	140.448761
947.620117	199.718323
946.473633	341.380188
945.327148	124.472031
944.179688	207.022430
943.032227	298.825287
941.884766	370.197449
940.736328	494.189240
939.587891	426.608643
938.439453	377.466675
937.291016	513.242065
936.141602	238.677856
934.993164	367.891083
933.842773	294.363708
932.693359	435.205658
931.542969	359.722595
930.392578	131.834427
929.242188	156.946259
928.090820	332.443298
926.940430	141.583069
925.788086	128.445557
924.636719	-87.002937
923.484375	-99.790276
922.333008	-32.852509
921.179688	45.571362
920.027344	-16.811846
918.874023	-281.240143
917.720703	-220.568939
916.567383	-152.975616
915.413086	-169.284149
914.258789	-140.051590
913.104492	-38.079494
911.950195	-58.546371
910.794922	-228.582565
909.639648	-137.610001
908.483398	-123.637810
907.328125	-311.298859
906.171875	-172.404388
905.015625	45.842800
903.859375	-216.112061
902.702148	208.363831
901.544922	-7.987425
900.387695	-106.420898
899.229492	-3.281179
898.071289	-4.157586
896.913086	-167.790649
895.754883	89.381798
894.595703	54.885490
893.436523	83.794701
892.277344	63.068970
891.118164	98.929520
889.958008	146.165955
888.797852	-91.066841
887.636719	-70.716492
886.476563	-9.671522
885.315430	-126.837379
884.154297	130.640640
882.992188	27.193962
881.831055	-60.352661
880.668945	79.924828
879.505859	-61.530731
878.343750	13.467309
877.180664	47.949726
876.017578	132.029449
874.853516	171.099091
873.690430	221.455185
872.526367	154.809479
871.361328	-69.260559
870.197266	-113.210625
869.032227	187.035492
867.867188	93.672340
866.701172	-103.010796
865.536133	21.828907
864.370117	59.017883
863.203125	132.173523
862.037109	301.890442
860.870117	381.745209
859.703125	308.931213
858.536133	290.037384
857.368164	509.025024
856.200195	573.136230
855.032227	578.916138
853.863281	806.694153
852.694336	686.904724
851.525391	576.140869
850.356445	680.531677
849.186523	672.874268
848.016602	488.289856
846.846680	464.996307
845.676758	343.208740
844.505859	246.092575
843.334961	399.602936
842.163086	362.892548
840.992188	107.001503
839.820313	59.153934
838.648438	281.779755
837.475586	90.838318
836.302734	101.042809
835.129883	173.753021
833.957031	143.664703
832.783203	359.157104
831.609375	134.767838
830.435547	495.132263
829.261719	377.821198
828.086914	235.989258
826.912109	236.897049
825.737305	148.569641
824.561523	468.144012
823.385742	141.253113
822.209961	286.780518
821.033203	142.621964
819.857422	91.987465
818.680664	132.600327
817.502930	61.842178
816.326172	73.374710
815.148438	80.388771
813.969727	-37.225086
812.791992	-39.233360
811.613281	-21.301888
810.434570	-52.358124
809.255859	-183.475952
808.076172	-196.861374
806.896484	-172.567444
805.716797	-52.885654
804.537109	-146.471680
803.356445	123.904922
802.175781	-0.915792
800.994141	-214.501266
799.813477	-173.022003
798.631836	-284.650696
797.450195	-216.753784
796.267578	-91.351852
795.084961	-276.324738
793.902344	-38.182037
792.719727	-267.571960
791.536133	-58.522015
790.352539	-66.616501
789.168945	-6.199699
787.985352	116.043350
786.800781	118.675888
785.616211	90.242180
784.431641	201.019333
783.246094	355.859589
782.060547	223.212952
780.875000	247.404648
779.688477	222.888397
778.501953	346.251465
777.315430	297.229370
776.128906	274.616394
774.941406	81.983360
773.753906	81.297127
772.566406	122.421455
771.378906	17.869625
770.190430	-0.738671
769.001953	20.239799
767.812500	14.666912
766.624023	0.180698
765.434570	91.341087
764.245117	78.856400
763.054688	356.913696
761.864258	498.270416
760.673828	439.203217
759.483398	421.874573
758.291992	701.420715
757.100586	727.844910
755.909180	718.990356
754.716797	696.868469
753.524414	439.530640
752.332031	529.367310
751.139648	531.218262
749.946289	497.855377
748.752930	451.256561
747.559570	452.894531
746.365234	485.183838
745.171875	359.417847
743.976563	452.991302
742.782227	353.473877
741.586914	479.758026
740.391602	441.528503
739.196289	271.774078
738.000000	174.342911
736.803711	269.652496
735.607422	21.060923
734.411133	59.336418
733.213867	71.282280
732.016602	317.324158
730.819336	66.584938
729.621094	249.002670
728.422852	337.267883
727.224609	283.353180
726.026367	281.889343
724.827148	206.104492
723.627930	202.423752
722.428711	255.511185
721.228516	380.617371
720.028320	324.446869
718.828125	270.472321
717.626953	430.361328
716.426758	430.908752
715.225586	592.854919
714.023438	370.942993
712.822266	332.259918
711.620117	411.297852
710.416992	270.224762
709.214844	216.365753
708.011719	221.354553
706.808594	-26.235233
705.605469	129.055191
704.401367	51.411713
703.197266	6.467317
701.993164	46.415024
700.788086	-54.997864
699.583008	67.636765
698.377930	42.419930
697.172852	175.912506
695.966797	102.954376
694.760742	-165.446228
693.554688	-116.579285
692.347656	-121.973305
691.141602	-107.783463
689.934570	-30.607927
688.726563	-161.725342
687.518555	-203.784653
686.310547	-5.027777
685.102539	-107.713425
683.894531	-160.436386
682.685547	-48.356873
681.476563	-152.958817
680.266602	-66.813850
679.056641	-47.794075
677.846680	8.083856
676.636719	-120.019196
675.426758	-68.366417
674.215820	104.494110
673.003906	-53.656242
671.792969	19.737854
670.581055	274.788330
669.369141	114.700851
668.157227	75.770233
666.944336	125.498718
665.731445	86.674965
664.518555	177.497116
663.305664	41.585861
662.091797	132.450058
660.877930	158.551666
659.664063	176.033707
658.449219	12.318041
657.234375	129.077316
656.019531	-62.561295
654.803711	-129.066788
653.588867	-59.764839
652.373047	54.749569
651.156250	-57.005619
649.940430	-132.124985
648.723633	81.304718
647.505859	51.328197
646.289063	79.420807
645.071289	204.274246
643.853516	227.885071
642.635742	272.908173
641.416992	384.477875
640.198242	44.421108
638.979492	16.055048
637.759766	71.375061
636.541016	-2.383387
635.320313	-5.388541
634.100586	17.193672
632.879883	-190.143723
631.659180	-213.011353
630.438477	-75.159409
629.217773	-122.123985
627.996094	-53.511585
626.774414	-146.051468
625.551758	142.758072
624.330078	137.451248
623.107422	223.937119
621.883789	245.729309
620.661133	245.686310
619.437500	168.119797
618.213867	145.796112
616.990234	86.608833
615.765625	-122.867493
614.541016	-120.980774
613.316406	-96.141296
612.090820	9.341044
610.865234	71.374199
609.639648	-100.289413
608.414063	47.975544
607.187500	77.910042
605.960938	-51.025871
604.734375	24.292469
