# Supplementary material for: Raman spectroscopy accurately differentiates mucosal healing from non-healing and biochemical changes following biological therapy in inflammatory bowel disease
Source: PLoS One. 2021 Jun 2;16(6):e0252210. doi: 10.1371/journal.pone.0252210 (PMC8172032; doi:10.1371/journal.pone.0252210)
Supplement: S5 Dataset — (ZIP) [file pone.0252210.s007.zip › CD Active inflammation/OC008-1 post treat_BL sub CR removed_12__X_-35155.8__Y_4586.25__Z_-769.011__Time_136.txt]

1714.715820	264.554504
1713.739258	-130.132416
1712.762695	-126.790199
1711.785156	42.563633
1710.808594	-13.480222
1709.831055	115.270142
1708.853516	109.880836
1707.875000	-99.227692
1706.897461	-80.552933
1705.918945	-3.019675
1704.940430	-29.906107
1703.960938	44.945923
1702.982422	-112.926834
1702.002930	-144.914093
1701.023438	5.138870
1700.043945	-160.281143
1699.063477	-242.604462
1698.083984	-25.260067
1697.103516	-238.096054
1696.123047	-215.467422
1695.141602	13.059916
1694.161133	-25.257360
1693.179688	214.387375
1692.198242	141.917725
1691.216797	157.884369
1690.234375	112.781235
1689.251953	-46.647285
1688.269531	119.752548
1687.287109	19.819244
1686.304688	101.611267
1685.321289	202.394196
1684.337891	29.096172
1683.354492	253.252060
1682.371094	104.864769
1681.387695	201.975616
1680.403320	334.073700
1679.418945	179.116791
1678.434570	341.368988
1677.449219	309.777985
1676.464844	289.357819
1675.479492	516.712463
1674.494141	507.835419
1673.507813	544.613708
1672.522461	486.238739
1671.536133	428.361420
1670.549805	649.926331
1669.563477	709.899719
1668.576172	459.676605
1667.589844	865.772949
1666.602539	892.656921
1665.615234	644.088623
1664.626953	913.402832
1663.639648	963.004333
1662.651367	973.289551
1661.663086	1063.608887
1660.674805	884.051819
1659.685547	946.184448
1658.696289	1186.290039
1657.707031	1180.464966
1656.717773	764.688232
1655.728516	908.204163
1654.738281	784.786804
1653.748047	616.920410
1652.757813	1092.518433
1651.767578	412.460846
1650.777344	703.723083
1649.786133	572.269714
1648.794922	441.333405
1647.803711	408.697540
1646.811523	461.055878
1645.820313	120.253441
1644.828125	165.615417
1643.835938	29.199350
1642.843750	260.211548
1641.850586	3.255245
1640.857422	-81.654762
1639.864258	-44.767719
1638.871094	18.879898
1637.877930	-201.900848
1636.883789	163.066925
1635.889648	-188.689072
1634.895508	153.149704
1633.901367	-121.307266
1632.906250	-426.909393
1631.912109	-76.271973
1630.916992	-57.206951
1629.920898	106.948601
1628.925781	-168.133820
1627.929688	-358.592438
1626.934570	-104.069672
1625.937500	-320.157135
1624.941406	-136.162445
1623.945313	100.613319
1622.948242	219.280380
1621.951172	41.231983
1620.954102	136.746902
1619.956055	132.656799
1618.958984	136.701340
1617.960938	403.517212
1616.962891	148.095993
1615.963867	-41.391899
1614.965820	107.885155
1613.966797	134.005173
1612.967773	79.013504
1611.968750	13.745685
1610.968750	-111.613052
1609.969727	-228.873566
1608.969727	-317.102264
1607.969727	-169.360001
1606.968750	51.797047
1605.968750	136.842087
1604.967773	-55.535965
1603.966797	6.189493
1602.965820	33.989178
1601.963867	-29.692162
1600.962891	55.861877
1599.960938	13.324138
1598.958984	41.486576
1597.956055	-275.340179
1596.954102	-129.365982
1595.951172	-116.653282
1594.948242	58.080040
1593.945313	-263.448517
1592.941406	-227.064331
1591.938477	70.413200
1590.934570	-331.712189
1589.930664	-57.775391
1588.925781	28.209244
1587.921875	69.832634
1586.916992	-115.442749
1585.912109	176.487976
1584.907227	-172.961533
1583.901367	144.890167
1582.896484	-141.902634
1581.890625	256.513672
1580.884766	131.232742
1579.877930	456.434387
1578.872070	377.945038
1577.865234	276.009064
1576.858398	148.041046
1575.851563	46.084488
1574.843750	110.571449
1573.836914	190.567703
1572.829102	166.450455
1571.821289	-125.470383
1570.812500	123.196381
1569.804688	200.189423
1568.795898	43.254940
1567.787109	392.732910
1566.778320	199.271423
1565.768555	208.269562
1564.758789	162.648010
1563.750000	547.691284
1562.739258	398.001038
1561.729492	458.356842
1560.718750	334.433838
1559.708984	15.989539
1558.698242	205.597336
1557.686523	464.950928
1556.675781	255.090164
1555.664063	71.072380
1554.652344	47.562748
1553.640625	324.273376
1552.628906	121.793457
1551.616211	219.469177
1550.603516	205.675705
1549.590820	574.621704
1548.578125	198.322586
1547.565430	393.524353
1546.551758	161.871826
1545.538086	95.581345
1544.524414	191.963669
1543.510742	27.171484
1542.496094	-13.738456
1541.481445	208.627014
1540.466797	126.032211
1539.452148	92.343155
1538.437500	169.474792
1537.421875	-181.971512
1536.406250	-120.665718
1535.390625	-124.051933
1534.374023	-52.845413
1533.358398	263.091248
1532.341797	114.715012
1531.325195	169.810364
1530.308594	-218.472565
1529.291016	55.250233
1528.274414	-155.506638
1527.256836	84.241821
1526.238281	-204.057556
1525.220703	-175.826324
1524.202148	-73.181839
1523.184570	-22.206913
1522.166016	46.552872
1521.146484	-106.072372
1520.127930	121.712784
1519.108398	-267.720062
1518.088867	170.360413
1517.069336	-75.394539
1516.049805	38.416439
1515.029297	116.027740
1514.008789	188.290802
1512.988281	-132.439682
1511.967773	13.921558
1510.946289	183.126144
1509.925781	113.498970
1508.904297	53.973587
1507.882813	-51.860851
1506.860352	-86.044090
1505.838867	-97.296547
1504.816406	-8.777486
1503.793945	130.782837
1502.770508	-62.923244
1501.748047	-443.657654
1500.724609	-202.170471
1499.701172	-124.792664
1498.677734	-308.678345
1497.654297	-216.266815
1496.629883	-290.364258
1495.605469	-244.359467
1494.581055	-180.621216
1493.556641	-48.020199
1492.531250	71.578445
1491.505859	-230.707489
1490.480469	-62.852032
1489.455078	-71.473755
1488.429688	-100.659912
1487.403320	-63.588539
1486.376953	-44.535530
1485.350586	-23.064585
1484.324219	115.661011
1483.296875	167.441452
1482.270508	236.956070
1481.243164	199.195023
1480.214844	-12.063743
1479.187500	36.693806
1478.159180	393.687775
1477.130859	403.883759
1476.102539	424.165588
1475.074219	278.784332
1474.044922	589.164551
1473.015625	677.825012
1471.986328	621.272705
1470.957031	768.243164
1469.927734	876.903442
1468.897461	751.390869
1467.867188	887.802673
1466.836914	1540.241699
1465.806641	1434.781372
1464.775391	1186.949463
1463.744141	1195.800415
1462.712891	940.374695
1461.681641	1609.536743
1460.649414	1521.595337
1459.618164	1360.034180
1458.585938	1416.764526
1457.552734	1511.469116
1456.520508	1608.649414
1455.487305	1411.470459
1454.455078	1655.646729
1453.420898	1656.226563
1452.387695	1836.785156
1451.354492	1829.683716
1450.320313	1878.285522
1449.286133	1942.046143
1448.251953	1927.242188
1447.216797	2216.289551
1446.182617	1697.572632
1445.147461	1728.334351
1444.112305	1442.733276
1443.076172	1605.076050
1442.041016	1638.356323
1441.004883	1828.410645
1439.968750	1454.516846
1438.932617	1593.982544
1437.895508	1237.991089
1436.858398	1324.382568
1435.821289	1112.638672
1434.784180	1176.326660
1433.747070	1272.840088
1432.708984	985.547913
1431.670898	1036.659180
1430.632813	661.274353
1429.594727	651.943115
1428.556641	632.564758
1427.517578	787.236877
1426.478516	324.107605
1425.439453	307.441376
1424.399414	313.494080
1423.359375	432.993683
1422.320313	149.414093
1421.279297	39.771797
1420.239258	159.422562
1419.199219	-23.049664
1418.158203	16.117058
1417.117188	5.001750
1416.075195	300.911346
1415.034180	-157.901459
1413.992188	60.092800
1412.950195	300.703186
1411.908203	166.699493
1410.866211	314.345673
1409.823242	-60.699532
1408.780273	127.276764
1407.737305	109.290314
1406.694336	214.452530
1405.650391	204.148972
1404.606445	-6.876767
1403.562500	78.429977
1402.518555	-79.592979
1401.474609	15.923378
1400.429688	-81.642914
1399.384766	-48.670036
1398.339844	240.109344
1397.294922	120.316017
1396.249023	-102.079910
1395.203125	231.929489
1394.157227	-95.374939
1393.111328	-54.292503
1392.064453	127.082726
1391.018555	-29.423885
1389.971680	252.209030
1388.923828	198.533936
1387.876953	-37.599270
1386.829102	-53.430344
1385.781250	3.385092
1384.733398	182.801300
1383.685547	74.825195
1382.636719	-87.970551
1381.587891	-243.074280
1380.539063	-15.807317
1379.490234	-213.055481
1378.440430	-100.499695
1377.391602	269.269470
1376.341797	-24.866547
1375.291016	292.564087
1374.241211	-63.549648
1373.190430	-244.802216
1372.139648	177.605545
1371.088867	73.935890
1370.038086	341.831879
1368.986328	305.714935
1367.934570	234.869827
1366.882813	218.994156
1365.831055	-324.691040
1364.778320	-18.988628
1363.726563	189.655197
1362.673828	189.279129
1361.620117	-92.139748
1360.567383	76.988487
1359.513672	-218.925674
1358.459961	139.404785
1357.406250	67.632164
1356.352539	-3.970190
1355.297852	-234.452286
1354.243164	-27.428228
1353.188477	129.967026
1352.133789	96.213654
1351.078125	35.291344
1350.023438	91.216507
1348.966797	320.958374
1347.911133	292.701172
1346.855469	281.961700
1345.798828	683.061890
1344.742188	761.772705
1343.685547	647.220581
1342.627930	755.911377
1341.571289	792.841309
1340.513672	644.069702
1339.456055	520.266968
1338.397461	867.160156
1337.339844	728.775635
1336.281250	833.157776
1335.222656	1071.267578
1334.163086	859.076355
1333.104492	802.964905
1332.044922	413.115265
1330.985352	510.679047
1329.925781	645.411072
1328.865234	782.671936
1327.805664	680.317444
1326.745117	718.942810
1325.684570	520.558289
1324.623047	569.315857
1323.561523	907.039795
1322.500977	889.298279
1321.438477	701.385864
1320.376953	846.768982
1319.314453	891.057983
1318.252930	745.553589
1317.189453	834.450195
1316.126953	933.290771
1315.064453	780.807739
1314.000977	704.880432
1312.937500	855.742004
1311.874023	698.767883
1310.809570	1066.468384
1309.745117	742.306824
1308.680664	610.379211
1307.616211	1165.195679
1306.551758	905.496765
1305.486328	1049.410400
1304.420898	927.756592
1303.355469	791.498596
1302.289063	1014.282104
1301.223633	733.248047
1300.157227	796.416199
1299.090820	952.996765
1298.023438	1048.186523
1296.957031	647.410767
1295.889648	740.340454
1294.822266	408.689056
1293.754883	626.941101
1292.686523	599.828979
1291.618164	845.071838
1290.549805	543.417847
1289.481445	609.732178
1288.413086	533.919312
1287.343750	622.395386
1286.274414	512.439758
1285.205078	931.714539
1284.134766	547.561951
1283.064453	616.622375
1281.995117	531.491028
1280.923828	429.311920
1279.853516	505.864960
1278.782227	680.289856
1277.710938	592.982544
1276.639648	645.146179
1275.568359	386.845184
1274.496094	788.648743
1273.423828	667.362793
1272.351563	775.833008
1271.279297	654.686279
1270.206055	687.478271
1269.132813	783.774536
1268.059570	977.705933
1266.986328	934.852478
1265.913086	752.970093
1264.838867	954.184875
1263.764648	660.239929
1262.689453	1049.187256
1261.615234	884.602661
1260.540039	976.023682
1259.464844	828.621094
1258.389648	829.908569
1257.313477	646.094543
1256.238281	759.469421
1255.162109	1177.127686
1254.085938	954.447083
1253.008789	941.153687
1251.931641	976.533264
1250.854492	805.140747
1249.777344	942.681274
1248.700195	1070.436279
1247.622070	1110.618286
1246.543945	776.509094
1245.465820	1130.173584
1244.387695	895.795471
1243.308594	812.089172
1242.229492	835.248962
1241.150391	1064.735962
1240.071289	927.616821
1238.991211	712.887451
1237.911133	842.732178
1236.831055	982.204163
1235.750977	993.071289
1234.669922	882.684875
1233.588867	820.803711
1232.507813	783.158691
1231.426758	585.595886
1230.344727	807.144348
1229.262695	602.338440
1228.180664	518.651367
1227.098633	769.023010
1226.015625	1033.765625
1224.933594	790.244690
1223.849609	924.159424
1222.766602	753.247314
1221.683594	633.150757
1220.599609	641.185852
1219.515625	615.338562
1218.430664	490.382019
1217.346680	452.412720
1216.261719	436.148102
1215.176758	434.332184
1214.091797	560.422791
1213.005859	594.683228
1211.920898	447.896118
1210.834961	182.899673
1209.748047	349.725952
1208.662109	369.323914
1207.575195	463.598022
1206.488281	668.654236
1205.401367	545.811829
1204.313477	377.181763
1203.225586	555.446289
1202.137695	295.256897
1201.049805	401.106964
1199.961914	343.155884
1198.873047	-22.895733
1197.784180	-275.755859
1196.695313	-126.823601
1195.605469	-57.396473
1194.515625	-81.842346
1193.425781	-125.575836
1192.335938	-46.775223
1191.246094	-44.972248
1190.155273	79.281525
1189.064453	49.692886
1187.973633	-133.637009
1186.881836	-72.076180
1185.790039	-236.235962
1184.698242	29.158752
1183.606445	148.015869
1182.514648	122.831253
1181.421875	66.404709
1180.329102	-311.339478
1179.236328	25.332935
1178.142578	-60.008793
1177.049805	142.140961
1175.956055	-19.981480
1174.861328	66.959633
1173.767578	129.853165
1172.672852	326.694946
1171.578125	164.386597
1170.483398	-155.839417
1169.387695	136.402435
1168.291992	129.486603
1167.196289	-209.864014
1166.100586	65.247299
1165.004883	-18.339354
1163.908203	48.571938
1162.811523	-4.065764
1161.714844	86.558449
1160.617188	-126.195526
1159.519531	-57.216164
1158.421875	181.127853
1157.324219	-24.549704
1156.225586	368.610962
1155.127930	394.214081
1154.028320	116.871063
1152.929688	235.362305
1151.831055	72.469536
1150.731445	-4.631150
1149.631836	82.633469
1148.531250	-187.509766
1147.431641	-309.936218
1146.331055	-172.858902
1145.230469	-162.061752
1144.129883	98.549850
1143.028320	-209.672363
1141.926758	5.511381
1140.825195	-269.370636
1139.723633	-132.848740
1138.621094	112.895561
1137.518555	-247.557831
1136.416016	152.436646
1135.313477	542.692566
1134.209961	293.844666
1133.106445	47.434151
1132.002930	197.526566
1130.898438	174.237167
1129.794922	274.307617
1128.690430	452.563019
1127.585938	573.769409
1126.480469	583.422791
1125.375977	185.282852
1124.270508	533.863892
1123.164063	612.104675
1122.058594	557.612732
1120.952148	225.984299
1119.845703	413.056091
1118.739258	318.284546
1117.631836	498.071991
1116.525391	161.889542
1115.417969	462.223969
1114.309570	149.777802
1113.202148	78.659134
1112.093750	392.901520
1110.985352	321.699371
1109.876953	293.044495
1108.767578	580.956299
1107.658203	141.205566
1106.548828	74.756714
1105.439453	105.121086
1104.329102	310.117004
1103.218750	-8.887058
1102.108398	264.436676
1100.998047	65.863274
1099.886719	372.033356
1098.775391	397.485382
1097.664063	333.347961
1096.552734	396.493835
1095.440430	492.585175
1094.328125	256.496399
1093.215820	350.221405
1092.102539	302.627441
1090.990234	330.395264
1089.876953	256.951050
1088.762695	376.474335
1087.649414	303.069611
1086.535156	62.725674
1085.420898	556.096252
1084.306641	332.286560
1083.191406	524.568420
1082.076172	82.376602
1080.960938	-0.177689
1079.845703	196.805695
1078.729492	43.858376
1077.613281	393.368286
1076.497070	38.661362
1075.380859	284.827240
1074.263672	99.260956
1073.146484	110.820999
1072.029297	63.790352
1070.912109	159.817215
1069.793945	108.175659
1068.675781	-76.965416
1067.557617	49.592949
1066.438477	-100.242241
1065.319336	148.102051
1064.200195	-69.483795
1063.081055	153.089767
1061.961914	66.738480
1060.841797	221.426178
1059.721680	331.659241
1058.600586	102.833214
1057.480469	381.474426
1056.359375	28.983772
1055.238281	13.201310
1054.116211	-14.203747
1052.995117	-137.281784
1051.873047	311.847046
1050.750000	76.807480
1049.627930	-76.357491
1048.504883	99.628761
1047.381836	7.318701
1046.258789	190.346619
1045.134766	77.212212
1044.011719	106.422508
1042.886719	-11.155067
1041.762695	-137.912430
1040.638672	15.030971
1039.513672	149.345032
1038.388672	-91.225128
1037.262695	78.135017
1036.136719	117.160622
1035.010742	121.351021
1033.884766	76.773895
1032.758789	-370.073395
1031.631836	15.852481
1030.504883	85.514694
1029.377930	18.107780
1028.250000	-107.273918
1027.122070	-123.308228
1025.994141	-464.412018
1024.866211	-306.000183
1023.737305	-224.179337
1022.608398	-409.215637
1021.479492	-278.473297
1020.350586	-386.646667
1019.220703	-142.115463
1018.090820	-400.792847
1016.960938	-137.613480
1015.830078	-488.675598
1014.700195	-350.514435
1013.569336	-423.135895
1012.437500	-134.290863
1011.306641	189.269913
1010.174805	158.574219
1009.042969	264.567261
1007.910156	97.561409
1006.778320	305.539398
1005.645508	316.930115
1004.512695	929.662537
1003.378906	1687.871704
1002.245117	2069.093750
1001.111328	1525.928589
999.977539	814.486389
998.843750	242.079742
997.708984	-34.368813
996.574219	58.814873
995.438477	122.069000
994.303711	-6.112733
993.167969	151.954407
992.032227	199.358078
990.895508	-32.164371
989.758789	153.824036
988.622070	-10.493009
987.485352	104.212662
986.348633	-154.228851
985.210938	-189.013458
984.073242	-55.560349
982.934570	243.708160
981.796875	-71.580284
980.658203	43.708321
979.519531	-27.281332
978.379883	290.587311
977.240234	49.650082
976.100586	181.381271
974.960938	53.450478
973.821289	212.935440
972.680664	142.730896
971.540039	304.656342
970.398438	209.444489
969.257813	146.536713
968.116211	88.369713
966.974609	282.758514
965.832031	183.529907
964.689453	8.775951
963.546875	235.503784
962.404297	83.978294
961.261719	-0.891095
960.118164	196.238358
958.974609	283.428741
957.830078	363.819824
956.686523	-15.964193
955.541992	261.564148
954.396484	49.283115
953.251953	24.845510
952.106445	183.542007
950.960938	-156.318192
949.815430	144.332184
948.668945	232.346313
947.522461	-40.685745
946.375977	109.234833
945.229492	247.768951
944.082031	-8.774922
942.934570	127.642021
941.787109	309.750916
940.638672	42.264683
939.491211	181.151962
938.342773	208.293121
937.193359	199.026825
936.044922	194.416840
934.895508	299.324402
933.745117	242.463089
932.595703	-110.494522
931.445313	101.748734
930.294922	-34.472675
929.144531	84.468559
927.993164	-53.790230
926.842773	160.852341
925.690430	95.616364
924.539063	-92.350510
923.386719	-150.517838
922.234375	132.473557
921.082031	-36.954250
919.929688	-176.685837
918.776367	-39.083538
917.623047	-24.140059
916.468750	-70.452026
915.315430	3.656636
914.161133	-28.890230
913.006836	-99.941124
911.851563	-64.258530
910.696289	127.980789
909.541016	-196.873535
908.385742	-290.257019
907.229492	-168.203537
906.074219	-139.073074
904.916992	-273.029572
903.760742	-268.706024
902.603516	75.353485
901.446289	16.290068
900.289063	-58.548672
899.131836	-164.996796
897.973633	-115.242210
896.815430	-49.643974
895.656250	52.141285
894.498047	-24.702318
893.338867	-26.884428
892.178711	233.098831
891.019531	246.722443
889.859375	-125.875465
888.699219	131.758362
887.539063	204.160919
886.377930	-37.189522
885.216797	195.472733
884.055664	479.924927
882.893555	94.369995
881.732422	-205.309143
880.570313	-71.981903
879.407227	-179.876892
878.245117	192.246277
877.082031	-3.518941
875.918945	100.364624
874.754883	152.408539
873.590820	-31.959425
872.426758	20.079081
871.262695	135.088486
870.098633	173.543396
868.933594	-80.413734
867.768555	232.375427
866.602539	326.943970
865.436523	257.379944
864.270508	196.814331
863.104492	205.895630
861.938477	430.557556
860.771484	82.514786
859.604492	298.066559
858.436523	383.322052
857.269531	396.698151
856.101563	302.360352
854.932617	452.494415
853.764648	557.673584
852.595703	481.192291
851.426758	702.775818
850.256836	686.713074
849.087891	395.081573
847.917969	390.208771
846.748047	398.724548
845.577148	160.958710
844.406250	113.480736
843.235352	128.621231
842.064453	342.786987
840.892578	391.307770
839.720703	-105.791534
838.548828	43.288525
837.375977	353.147247
836.204102	218.183792
835.031250	34.082428
833.857422	131.392593
832.684570	105.793228
831.510742	-127.443771
830.335938	78.992889
829.162109	675.700562
827.987305	370.921600
826.812500	271.379120
825.637695	281.060547
824.461914	415.490723
823.286133	202.150864
822.110352	200.491394
820.933594	-32.884731
819.757813	219.228516
818.580078	-114.372360
817.403320	-323.244812
816.225586	117.684868
815.048828	-138.015335
813.870117	-124.535767
812.692383	-95.577492
811.513672	-126.731209
810.334961	-309.086823
809.156250	17.427734
807.976563	-287.217621
806.796875	107.836815
805.617188	51.858501
804.436523	-115.170906
803.255859	-140.153137
802.075195	-89.758041
800.894531	-12.842938
799.712891	-219.932098
798.531250	-340.524414
797.349609	-394.633362
796.167969	-457.656982
794.985352	-42.115749
793.802734	-253.769821
792.619141	-341.375977
791.436523	-105.737633
790.252930	21.240602
789.069336	-37.822083
787.884766	-3.998901
786.700195	-215.811081
785.515625	140.785141
784.331055	178.745621
783.145508	106.088943
781.959961	-24.065060
780.774414	148.475983
779.587891	453.406403
778.402344	254.592529
777.215820	2.818543
776.028320	-112.043480
774.840820	-8.431661
773.654297	205.386063
772.465820	-41.982567
771.278320	189.263611
770.089844	299.074402
768.901367	34.047348
767.711914	110.673584
766.523438	171.785812
765.333984	146.907867
764.143555	-133.466583
762.954102	253.356873
761.763672	444.042603
760.573242	414.526581
759.382813	222.168015
758.191406	177.231522
757.000000	433.551819
755.808594	410.492065
754.616211	398.395081
753.423828	291.773438
752.231445	158.804947
751.039063	-0.490820
749.845703	-43.355045
748.652344	122.342316
747.458984	11.372919
746.264648	387.595184
745.070313	201.977234
743.875977	341.050537
742.680664	148.915726
741.486328	86.206306
740.291016	172.560852
739.094727	28.772606
737.899414	20.875547
736.703125	126.871552
735.506836	114.566872
734.309570	62.859116
733.112305	190.654190
731.915039	-66.735016
730.717773	198.867691
729.519531	75.031883
728.322266	128.387268
727.123047	133.633926
725.924805	-86.230110
724.725586	356.129242
723.526367	51.154976
722.327148	395.033051
721.126953	162.299896
719.926758	399.070313
718.726563	-176.161148
717.525391	-81.195885
716.325195	308.275055
715.123047	117.436745
713.921875	66.284477
712.719727	54.437874
711.518555	-88.130363
710.315430	0.390113
709.113281	-6.935565
707.910156	90.334671
706.707031	-27.956450
705.502930	-11.164861
704.299805	-5.205260
703.095703	-3.541618
701.891602	30.814947
700.686523	19.545654
699.481445	104.020058
698.276367	-135.388931
697.071289	-192.050629
695.865234	-142.143158
694.659180	81.604942
693.453125	-174.660187
692.246094	-7.313949
691.039063	-26.663340
689.832031	-67.624924
688.625000	-433.966888
687.416992	93.716644
686.208984	-53.272533
685.000977	-100.364914
683.791992	-242.732803
682.583008	-29.508392
681.374023	-375.333374
680.164063	-289.809784
678.955078	-89.451904
677.745117	-222.552567
676.534180	122.922165
675.324219	-18.640373
674.113281	36.861671
672.902344	295.779175
671.690430	113.461121
670.478516	45.920143
669.266602	129.829987
668.054688	-97.430649
666.841797	127.108192
665.628906	-117.143173
664.416016	-0.507534
663.203125	-106.241417
661.989258	187.539001
660.775391	125.159302
659.561523	-19.100296
658.346680	28.796213
657.131836	9.894514
655.916992	-97.318527
654.701172	39.204624
653.485352	-210.047607
652.269531	-90.637558
651.053711	140.819519
649.836914	400.245850
648.620117	-5.736145
647.403320	19.097698
646.186523	5.248781
644.968750	165.769836
643.750977	-41.588627
642.532227	185.671219
641.314453	152.697083
640.095703	205.788147
638.875977	170.786819
637.657227	-48.948971
636.437500	-66.594856
635.217773	6.016259
633.997070	-5.110759
632.777344	179.158493
631.556641	127.276924
630.335938	-194.932846
629.114258	-186.587585
627.892578	209.988510
626.670898	-107.682121
625.449219	42.163059
624.226563	131.928177
623.003906	86.643875
621.781250	2.804660
620.557617	405.206787
619.333984	239.925354
618.110352	-107.289673
616.886719	142.805664
615.662109	-129.401291
614.437500	86.267670
613.212891	64.358803
611.987305	277.635895
610.761719	-343.070831
609.536133	-211.164627
608.310547	-77.261864
607.083984	3.082137
605.857422	222.136856
604.630859	-5.341331
