# Supplementary material for: Raman spectroscopy accurately differentiates mucosal healing from non-healing and biochemical changes following biological therapy in inflammatory bowel disease
Source: PLoS One. 2021 Jun 2;16(6):e0252210. doi: 10.1371/journal.pone.0252210 (PMC8172032; doi:10.1371/journal.pone.0252210)
Supplement: S5 Dataset — (ZIP) [file pone.0252210.s007.zip › CD Active inflammation/OC011 pre treatment_BL sub CR removed_36__X_-18306.2__Y_2328.51__Z_-3757.21__Time_413.txt]

1714.656250	41.769512
1713.679688	80.670601
1712.703125	-192.637878
1711.725586	4.146666
1710.749023	75.631119
1709.771484	32.534256
1708.792969	-103.623528
1707.815430	-11.200785
1706.836914	-9.176608
1705.858398	12.345428
1704.879883	5.162951
1703.901367	-19.999559
1702.922852	73.347618
1701.943359	-22.591551
1700.963867	-82.963036
1699.983398	-16.905825
1699.003906	119.417145
1698.023438	7.796004
1697.042969	-36.222355
1696.062500	-12.688689
1695.082031	222.593994
1694.100586	218.113358
1693.120117	150.311813
1692.137695	101.887489
1691.156250	168.990356
1690.174805	202.089172
1689.192383	446.591858
1688.209961	211.626038
1687.227539	276.098541
1686.244141	263.899170
1685.261719	534.925720
1684.278320	388.141266
1683.294922	369.965759
1682.311523	474.980804
1681.327148	583.246582
1680.342773	535.044617
1679.358398	700.437561
1678.374023	767.935974
1677.389648	867.957642
1676.404297	689.253601
1675.418945	771.849426
1674.433594	780.571716
1673.448242	858.996826
1672.461914	967.192200
1671.475586	1044.037842
1670.489258	1023.141235
1669.502930	1034.685669
1668.516602	1174.224487
1667.529297	1120.456543
1666.541992	1287.525146
1665.554688	1248.089844
1664.566406	938.602844
1663.579102	1364.419434
1662.590820	1448.488525
1661.602539	1387.210449
1660.614258	1445.711182
1659.625000	1708.684326
1658.635742	1357.393677
1657.647461	1284.828735
1656.657227	1305.406982
1655.667969	1318.480591
1654.677734	1313.441162
1653.688477	1136.824097
1652.697266	1246.413330
1651.707031	1147.400513
1650.716797	1025.022461
1649.725586	985.035461
1648.734375	580.657776
1647.743164	861.295837
1646.750977	471.047546
1645.759766	609.638489
1644.767578	463.270813
1643.775391	731.839905
1642.783203	477.918304
1641.790039	298.311737
1640.796875	274.765381
1639.803711	285.813721
1638.810547	231.198318
1637.817383	176.877609
1636.823242	143.932449
1635.829102	221.956375
1634.834961	57.751698
1633.840820	70.372803
1632.845703	59.507172
1631.850586	25.163580
1630.855469	-69.514549
1629.860352	165.088928
1628.865234	-8.139234
1627.869141	-44.288567
1626.873047	-69.725960
1625.876953	-187.036133
1624.880859	-99.041992
1623.883789	-63.513763
1622.887695	64.129547
1621.890625	10.537804
1620.892578	-84.937363
1619.895508	-1.650036
1618.897461	157.865082
1617.899414	117.881165
1616.901367	169.877762
1615.903320	111.718338
1614.904297	140.246704
1613.906250	-6.917180
1612.907227	-7.088582
1611.907227	-15.066576
1610.908203	63.511894
1609.908203	13.680802
1608.908203	-62.295292
1607.908203	47.788692
1606.908203	322.850830
1605.907227	-56.826279
1604.906250	89.885498
1603.905273	-6.884518
1602.904297	-27.726593
1601.903320	-147.987732
1600.901367	40.443302
1599.899414	111.088715
1598.897461	-3.958717
1597.895508	9.097033
1596.892578	50.856762
1595.889648	-4.121632
1594.886719	-77.412888
1593.883789	3.364431
1592.880859	-297.185486
1591.876953	-172.139282
1590.873047	-34.168720
1589.869141	-5.931965
1588.865234	71.782082
1587.860352	138.944763
1586.855469	119.931908
1585.850586	51.295784
1584.845703	149.416885
1583.839844	114.482437
1582.834961	134.171951
1581.829102	286.595581
1580.823242	102.869675
1579.816406	187.301559
1578.810547	206.491028
1577.803711	168.288010
1576.796875	265.283356
1575.790039	88.936722
1574.782227	-22.444660
1573.775391	11.709580
1572.767578	4.108001
1571.759766	175.718628
1570.750977	-29.716845
1569.743164	-55.937054
1568.734375	11.215075
1567.725586	21.047422
1566.716797	87.839928
1565.707031	-32.469643
1564.697266	39.171486
1563.687500	183.272095
1562.677734	171.485565
1561.667969	164.722260
1560.657227	12.570026
1559.647461	282.912537
1558.636719	197.847122
1557.625000	169.653183
1556.614258	169.797684
1555.602539	112.771797
1554.590820	412.989319
1553.579102	355.574280
1552.567383	-35.943954
1551.554688	387.795258
1550.541992	159.087601
1549.529297	147.606339
1548.516602	254.925156
1547.502930	393.039063
1546.490234	24.173428
1545.476563	146.394897
1544.462891	56.464680
1543.448242	217.003418
1542.434570	38.893459
1541.419922	175.748276
1540.405273	41.238281
1539.390625	-62.422405
1538.375000	125.416649
1537.359375	-6.984470
1536.343750	-118.875298
1535.328125	19.286707
1534.312500	152.047089
1533.295898	26.737436
1532.280273	53.385044
1531.262695	48.896946
1530.246094	44.235050
1529.229492	-55.919346
1528.211914	137.381027
1527.194336	49.753231
1526.176758	72.680847
1525.159180	-82.171799
1524.140625	226.038651
1523.122070	9.111807
1522.103516	28.740503
1521.084961	12.184039
1520.065430	149.716019
1519.046875	19.696091
1518.027344	51.459923
1517.006836	-68.561562
1515.987305	109.297096
1514.966797	-57.245430
1513.947266	-105.753441
1512.925781	50.953606
1511.905273	-59.486500
1510.884766	50.646645
1509.863281	63.076809
1508.841797	-63.162014
1507.820313	-74.097946
1506.797852	-64.678421
1505.776367	-22.075384
1504.753906	-128.289429
1503.731445	-11.686033
1502.708008	-46.424904
1501.685547	-260.556671
1500.662109	50.179874
1499.638672	-141.122070
1498.615234	-17.653399
1497.591797	10.950699
1496.567383	-9.206335
1495.542969	57.488831
1494.518555	-75.437775
1493.494141	-24.338032
1492.468750	26.609930
1491.443359	141.312958
1490.417969	184.312820
1489.392578	73.909081
1488.367188	183.093735
1487.340820	202.742950
1486.314453	166.117706
1485.288086	188.114365
1484.261719	273.804047
1483.234375	241.988464
1482.207031	301.925110
1481.179688	415.303345
1480.152344	380.666046
1479.125000	473.419373
1478.096680	553.297363
1477.068359	577.007202
1476.040039	452.877869
1475.011719	799.921082
1473.982422	673.098145
1472.953125	701.562866
1471.923828	989.578735
1470.894531	1302.859741
1469.864258	1040.935303
1468.834961	1387.029541
1467.804688	1264.968994
1466.774414	1488.709473
1465.743164	1473.338989
1464.712891	1579.941162
1463.681641	1734.723145
1462.650391	1622.655518
1461.618164	1944.911133
1460.586914	1825.163696
1459.554688	1667.341919
1458.522461	1748.161377
1457.490234	1826.385742
1456.458008	1879.185913
1455.424805	1767.049805
1454.391602	2146.953125
1453.358398	1968.857544
1452.325195	2155.873291
1451.291016	2259.151367
1450.256836	2002.562012
1449.222656	2440.234863
1448.188477	2163.456787
1447.154297	2373.007813
1446.119141	2309.029053
1445.083984	2007.152466
1444.048828	2024.286865
1443.013672	1887.089111
1441.977539	1995.327393
1440.941406	1600.254395
1439.905273	1721.195923
1438.869141	1854.751221
1437.832031	1626.837891
1436.795898	1626.490479
1435.758789	1328.049438
1434.720703	1297.497070
1433.683594	1102.866455
1432.645508	991.663513
1431.608398	885.613464
1430.569336	910.857544
1429.531250	739.349060
1428.493164	966.534912
1427.454102	656.462952
1426.415039	381.880981
1425.375977	460.411224
1424.335938	571.717773
1423.296875	541.938965
1422.256836	252.727829
1421.215820	356.629669
1420.175781	468.123047
1419.135742	88.678658
1418.094727	270.791840
1417.053711	188.650955
1416.011719	267.641052
1414.970703	419.639252
1413.928711	206.956833
1412.886719	12.049273
1411.844727	151.666336
1410.802734	29.912271
1409.759766	3.773037
1408.716797	259.118683
1407.673828	293.404877
1406.630859	222.294296
1405.586914	-29.478794
1404.542969	75.400429
1403.499023	54.848450
1402.455078	119.713341
1401.411133	49.185925
1400.366211	154.340576
1399.321289	201.880127
1398.276367	63.986500
1397.230469	76.631729
1396.185547	121.965271
1395.139648	172.386078
1394.093750	197.845291
1393.046875	20.545704
1392.000977	-28.865210
1390.954102	-8.063980
1389.907227	-47.224052
1388.860352	98.905464
1387.812500	130.003296
1386.765625	76.176537
1385.717773	22.480053
1384.669922	113.923241
1383.621094	-4.518981
1382.573242	32.151024
1381.524414	-68.495506
1380.475586	48.333420
1379.425781	-27.068621
1378.376953	-19.914061
1377.327148	-172.408218
1376.277344	-252.338837
1375.227539	-177.413559
1374.176758	22.325682
1373.126953	-2.354478
1372.076172	22.960783
1371.025391	20.967304
1369.973633	148.699631
1368.922852	7.382276
1367.871094	-21.645298
1366.819336	4.264260
1365.766602	-101.705734
1364.714844	-135.293808
1363.662109	189.703613
1362.609375	156.312134
1361.556641	-8.813066
1360.502930	-9.563466
1359.450195	241.016342
1358.396484	344.899475
1357.341797	-30.948101
1356.288086	170.133224
1355.233398	316.578125
1354.178711	152.531143
1353.124023	192.358047
1352.069336	242.225388
1351.013672	321.982697
1349.958984	406.799713
1348.903320	444.544006
1347.846680	730.508301
1346.791016	624.531433
1345.734375	856.014709
1344.677734	901.548645
1343.621094	585.239868
1342.563477	653.353577
1341.506836	872.720581
1340.449219	898.863220
1339.391602	937.497192
1338.333008	929.174194
1337.275391	621.399658
1336.216797	1014.380432
1335.158203	954.422363
1334.098633	859.959351
1333.040039	963.550476
1331.980469	614.615234
1330.920898	720.905396
1329.861328	800.066162
1328.800781	646.970398
1327.740234	924.006958
1326.679688	785.988159
1325.619141	746.932312
1324.558594	794.428162
1323.497070	762.998108
1322.435547	852.632996
1321.374023	1073.123535
1320.312500	864.312256
1319.250000	1001.030457
1318.187500	957.753845
1317.125000	956.507385
1316.062500	856.751709
1314.999023	1025.769531
1313.935547	931.152405
1312.872070	794.786560
1311.808594	771.866760
1310.745117	1209.522461
1309.680664	915.883423
1308.616211	784.907776
1307.551758	828.791321
1306.486328	902.260681
1305.420898	956.098938
1304.355469	997.697083
1303.290039	1135.243896
1302.224609	990.117737
1301.158203	1105.635376
1300.091797	987.751221
1299.025391	946.143433
1297.958984	865.326843
1296.891602	1047.348022
1295.824219	922.487366
1294.756836	1065.278198
1293.689453	930.780457
1292.621094	901.894348
1291.553711	902.516357
1290.485352	893.385376
1289.416016	648.947021
1288.347656	728.229370
1287.278320	812.429504
1286.208984	693.284119
1285.139648	931.880310
1284.069336	785.917603
1283.000000	701.277893
1281.929688	751.358032
1280.858398	691.323303
1279.788086	832.002747
1278.716797	928.623413
1277.645508	858.922607
1276.574219	779.505981
1275.502930	1010.644226
1274.430664	1036.396362
1273.358398	820.241943
1272.286133	1004.888000
1271.213867	954.989075
1270.140625	1017.471497
1269.067383	1180.053833
1267.994141	983.755798
1266.920898	914.469177
1265.846680	1333.219971
1264.773438	1173.662842
1263.699219	1019.067383
1262.624023	1084.002197
1261.549805	910.015381
1260.474609	1026.148071
1259.399414	1037.457764
1258.324219	1248.536377
1257.248047	1077.127930
1256.172852	998.331970
1255.096680	1121.640259
1254.019531	1033.131226
1252.943359	1078.502197
1251.866211	1077.621704
1250.789063	1135.113525
1249.711914	1170.685913
1248.634766	912.036621
1247.556641	1190.704468
1246.478516	1124.134644
1245.400391	974.966980
1244.321289	1192.662476
1243.243164	1011.940002
1242.164063	1159.077637
1241.084961	1012.388428
1240.004883	1052.626465
1238.925781	1202.017578
1237.845703	902.505615
1236.765625	1039.684326
1235.684570	987.627869
1234.604492	1098.000977
1233.523438	956.211060
1232.442383	1037.398071
1231.360352	820.510925
1230.279297	971.866211
1229.197266	801.030334
1228.115234	894.139404
1227.032227	774.151245
1225.950195	639.655151
1224.867188	802.781799
1223.784180	641.643127
1222.701172	611.129517
1221.617188	389.564819
1220.533203	392.870789
1219.449219	502.469025
1218.365234	491.152374
1217.280273	462.877472
1216.195313	173.714630
1215.110352	377.232117
1214.025391	288.488495
1212.940430	489.367432
1211.854492	789.037415
1210.768555	596.349426
1209.681641	671.423889
1208.595703	522.137085
1207.508789	428.308136
1206.421875	585.143799
1205.334961	469.529846
1204.247070	650.253723
1203.160156	387.611237
1202.072266	165.960159
1200.983398	245.309326
1199.895508	343.817230
1198.806641	179.883423
1197.717773	68.890099
1196.628906	5.990894
1195.539063	262.921204
1194.449219	-91.083054
1193.359375	-101.228455
1192.269531	-27.320248
1191.179688	75.319786
1190.088867	122.583092
1188.998047	-89.645485
1187.907227	27.126787
1186.815430	-134.718506
1185.723633	-49.342144
1184.631836	26.322903
1183.540039	145.064407
1182.448242	119.760040
1181.355469	259.856598
1180.262695	121.698685
1179.169922	33.865166
1178.076172	149.690475
1176.982422	47.358311
1175.888672	232.441803
1174.794922	-23.287645
1173.700195	223.823578
1172.606445	233.766891
1171.511719	-72.282280
1170.416016	23.698355
1169.321289	57.366718
1168.225586	59.848114
1167.129883	23.994091
1166.034180	64.576279
1164.937500	145.690369
1163.840820	83.321968
1162.744141	104.518196
1161.647461	-103.657211
1160.550781	63.078255
1159.453125	196.237106
1158.355469	88.194092
1157.256836	56.480198
1156.159180	175.010117
1155.060547	76.357170
1153.961914	70.674782
1152.863281	-11.369558
1151.763672	190.187561
1150.664063	50.809441
1149.564453	-88.577591
1148.464844	41.186241
1147.364258	-114.954323
1146.263672	-144.907715
1145.163086	-141.594193
1144.062500	35.373699
1142.960938	-142.321167
1141.859375	-58.345695
1140.757813	-243.208862
1139.656250	-26.234079
1138.553711	-118.452461
1137.451172	-37.204391
1136.348633	17.805922
1135.246094	58.474880
1134.142578	61.058384
1133.039063	310.516144
1131.935547	222.712448
1130.832031	460.033997
1129.727539	595.152588
1128.623047	587.817322
1127.518555	663.438416
1126.413086	501.846863
1125.308594	567.859497
1124.203125	363.592255
1123.096680	434.226776
1121.991211	476.355713
1120.884766	404.722687
1119.778320	380.430756
1118.671875	237.732193
1117.564453	270.193054
1116.458008	330.996368
1115.350586	275.796539
1114.242188	525.689514
1113.134766	262.292114
1112.026367	400.875824
1110.917969	267.540283
1109.808594	238.196259
1108.700195	336.413055
1107.590820	609.333008
1106.481445	598.717224
1105.372070	533.772095
1104.261719	494.784271
1103.151367	316.552063
1102.041016	480.474304
1100.930664	474.462708
1099.819336	503.795044
1098.708008	655.691589
1097.596680	670.779846
1096.484375	532.654053
1095.373047	625.475037
1094.260742	456.763672
1093.147461	469.441498
1092.035156	390.281708
1090.921875	475.912628
1089.808594	328.507843
1088.695313	294.097229
1087.581055	344.370819
1086.467773	371.103790
1085.353516	475.403046
1084.238281	445.654022
1083.124023	397.123199
1082.008789	383.851044
1080.893555	431.663544
1079.777344	357.325897
1078.662109	459.132935
1077.545898	424.741394
1076.429688	364.557343
1075.312500	398.258118
1074.196289	378.008606
1073.079102	249.889481
1071.960938	152.320435
1070.843750	228.291397
1069.725586	137.837265
1068.607422	106.023178
1067.489258	90.643753
1066.370117	122.128517
1065.251953	296.463257
1064.132813	440.305176
1063.012695	101.970482
1061.893555	168.632278
1060.773438	317.164734
1059.653320	203.714798
1058.532227	167.509033
1057.412109	79.932220
1056.291016	102.275749
1055.169922	162.036026
1054.047852	102.661415
1052.926758	225.539291
1051.804688	142.915451
1050.681641	30.020132
1049.559570	-61.762543
1048.436523	42.548824
1047.313477	86.208084
1046.190430	377.129852
1045.066406	215.592926
1043.942383	147.437881
1042.818359	42.080292
1041.694336	48.679848
1040.569336	57.661003
1039.445313	38.756485
1038.319336	22.241732
1037.194336	287.497528
1036.068359	145.380295
1034.942383	308.228149
1033.816406	194.226089
1032.690430	254.788559
1031.563477	173.544479
1030.436523	236.550400
1029.308594	195.004669
1028.181641	-2.128986
1027.053711	40.189430
1025.925781	-5.692894
1024.797852	-100.236626
1023.668945	-264.306610
1022.540039	-142.731674
1021.411133	-355.277283
1020.281250	-71.175247
1019.152344	-65.441727
1018.022461	-138.469284
1016.892578	-111.684921
1015.761719	-216.941360
1014.630859	-20.813272
1013.500000	59.480644
1012.369141	241.742188
1011.237305	224.865952
1010.105469	50.667465
1008.973633	-60.860153
1007.841797	225.773270
1006.708984	535.503601
1005.576172	1129.681030
1004.443359	1721.369995
1003.310547	2044.708862
1002.176758	1965.827148
1001.042969	1293.215210
999.908203	630.258667
998.774414	205.619354
997.639648	104.564621
996.504883	65.996498
995.370117	57.558182
994.234375	63.075901
993.098633	114.839012
991.962891	19.074596
990.826172	80.265343
989.690430	127.708176
988.553711	-48.333164
987.416016	20.075617
986.279297	58.617481
985.141602	-50.155243
984.003906	-20.602659
982.865234	-71.526756
981.727539	-115.407600
980.588867	-90.121872
979.450195	-103.843689
978.310547	-94.444084
977.170898	154.210175
976.031250	35.034245
974.891602	67.723480
973.751953	-35.059975
972.611328	-121.599915
971.470703	138.830002
970.329102	2.003725
969.188477	53.605637
968.046875	24.966953
966.904297	111.189377
965.762695	-146.625458
964.620117	102.669609
963.477539	312.981628
962.334961	222.996826
961.191406	277.561005
960.047852	98.492897
958.904297	180.779434
957.760742	57.013947
956.616211	210.483871
955.471680	244.954742
954.327148	389.380127
953.182617	124.268234
952.037109	186.524963
950.891602	-30.161833
949.745117	148.940002
948.599609	261.772430
947.453125	287.814178
946.306641	247.690063
945.159180	397.300476
944.012695	343.682220
942.865234	239.964981
941.716797	490.238037
940.569336	416.415466
939.420898	351.862793
938.272461	631.901245
937.124023	699.812073
935.974609	587.666016
934.825195	450.598450
933.675781	418.531158
932.525391	407.086823
931.375977	302.347839
930.225586	311.628113
929.074219	525.922852
927.923828	237.135086
926.772461	244.436600
925.621094	199.495041
924.468750	84.152222
923.317383	294.162079
922.165039	222.230072
921.011719	68.589439
919.859375	8.280679
918.706055	218.464722
917.552734	285.526245
916.399414	155.062454
915.245117	301.740723
914.090820	51.192543
912.936523	-42.571899
911.781250	63.445965
910.625977	71.952568
909.470703	-12.451151
908.315430	-187.432831
907.160156	4.944376
906.003906	190.505402
904.846680	11.282921
903.690430	337.323181
902.533203	-41.002487
901.375977	35.983437
900.218750	122.046768
899.060547	165.136688
897.903320	18.214838
896.744141	-44.883270
895.585938	-119.208641
894.426758	62.029606
893.267578	317.821991
892.108398	347.566071
890.949219	221.456329
889.789063	-3.927026
888.628906	249.567474
887.467773	286.257416
886.307617	119.825233
885.146484	152.091629
883.985352	258.826019
882.823242	270.817780
881.661133	242.246445
880.499023	62.673553
879.336914	484.998566
878.173828	386.631989
877.010742	358.173187
875.847656	325.245209
874.684570	256.325623
873.520508	360.805481
872.356445	107.393394
871.192383	250.142166
870.027344	212.872528
868.862305	150.890762
867.697266	255.340439
866.532227	335.018494
865.366211	300.047455
864.200195	274.084198
863.034180	445.819153
861.867188	426.577118
860.700195	409.586182
859.533203	527.288818
858.366211	492.317932
857.198242	441.653534
856.030273	689.353943
854.862305	717.139893
853.693359	670.912415
852.524414	613.483643
851.355469	674.843079
850.186523	644.290710
849.016602	508.454987
847.846680	410.733185
846.676758	216.756470
845.505859	226.550690
844.334961	180.363907
843.164063	174.443481
841.993164	260.205750
840.821289	66.358215
839.649414	15.658882
838.477539	324.827850
837.305664	318.713226
836.132813	64.570328
834.959961	145.559692
833.786133	418.525482
832.613281	267.114868
831.439453	401.443420
830.264648	227.710831
829.090820	281.574310
827.916016	339.828003
826.741211	360.094879
825.566406	284.434235
824.390625	268.942078
823.214844	213.291412
822.039063	93.003563
820.862305	182.091507
819.685547	121.882767
818.508789	-25.181313
817.332031	119.338715
816.154297	-27.770792
814.976563	147.709656
813.798828	-3.909318
812.621094	0.135144
811.442383	-78.138229
810.263672	83.600761
809.083984	-39.223915
807.905273	-170.946716
806.725586	-240.481659
805.544922	-30.266018
804.365234	-293.076172
803.184570	-143.009918
802.003906	-181.692429
800.823242	-87.324295
799.641602	-130.574417
798.459961	-142.832291
797.278320	-66.482941
796.095703	-167.541016
794.913086	-129.029465
793.730469	33.445126
792.547852	36.311413
791.364258	83.390640
790.180664	-272.511597
788.997070	59.970024
787.813477	31.566086
786.628906	140.255997
785.444336	178.051849
784.258789	156.063889
783.074219	107.484558
781.888672	72.121017
780.702148	346.033112
779.516602	85.175461
778.330078	202.016205
777.143555	356.267395
775.956055	77.729683
774.769531	187.663055
773.582031	15.066603
772.393555	164.537628
771.206055	210.221390
770.017578	103.690041
768.829102	69.885895
767.639648	91.130043
766.451172	160.770523
765.261719	84.940781
764.072266	183.059113
762.881836	296.485687
761.691406	235.909470
760.500977	419.574921
759.310547	581.097595
758.119141	284.977264
756.927734	323.202148
755.735352	317.388275
754.543945	296.138947
753.351563	222.113525
752.159180	306.258575
750.965820	234.369781
749.773438	232.741409
748.580078	119.104897
747.385742	102.059525
746.192383	199.091263
744.998047	403.541840
743.803711	234.988174
742.608398	154.195770
741.413086	12.023908
740.217773	139.483307
739.022461	227.411819
737.826172	140.011490
736.630859	59.197636
735.433594	182.049911
734.237305	81.521042
733.040039	97.024818
731.842773	99.375992
730.645508	127.965332
729.447266	73.417740
728.249023	244.112518
727.050781	294.482452
725.851563	163.416138
724.653320	146.033432
723.454102	115.551765
722.253906	401.780914
721.053711	321.036774
719.854492	74.422340
718.653320	353.929199
717.453125	299.460693
716.251953	238.487137
715.050781	343.313690
713.848633	184.266403
712.647461	58.010910
711.445313	-42.008766
710.243164	165.276016
709.040039	-63.204159
707.836914	-51.975468
706.633789	224.924973
705.430664	68.515648
704.226563	199.501526
703.022461	97.637421
701.818359	65.471016
700.613281	52.931812
699.408203	1.298826
698.203125	1.904714
696.998047	191.636765
695.791992	70.606003
694.585938	95.224869
693.379883	-108.163521
692.172852	-226.725586
690.965820	-115.074615
689.758789	-16.445881
688.551758	6.244624
687.343750	-25.254665
686.135742	25.729509
684.926758	-18.659027
683.718750	-93.322136
682.509766	-68.198631
681.300781	-179.537750
680.090820	-117.465485
678.881836	-81.356232
677.671875	17.587379
676.460938	-19.836863
675.250977	-117.789192
674.040039	-53.357174
672.828125	6.776046
671.617188	25.841105
670.405273	-106.405083
669.193359	109.504089
667.981445	176.238174
666.768555	104.705048
665.555664	216.872574
664.342773	35.311108
663.128906	-74.866898
661.916016	-1.460303
660.702148	-184.877228
659.487305	-107.084221
658.272461	-113.426483
657.058594	26.920403
655.842773	-117.389442
654.627930	48.814617
653.412109	87.802979
652.196289	-36.972107
650.979492	70.982384
649.763672	202.579514
648.546875	82.189194
647.330078	-8.011919
646.112305	218.200409
644.894531	304.428009
643.676758	265.818726
642.458984	207.839508
641.240234	171.354797
640.021484	87.548088
638.802734	121.937012
637.583008	128.317398
636.363281	20.766308
635.143555	87.157646
633.923828	121.221390
632.703125	-115.323669
631.482422	150.368668
630.261719	59.616009
629.040039	9.537927
627.818359	-36.368080
626.596680	-67.396088
625.375000	165.118362
624.152344	77.989761
622.929688	365.710297
621.707031	411.005493
620.483398	104.791389
619.259766	89.712418
618.036133	55.122444
616.812500	-73.897659
615.587891	-59.765858
614.363281	69.588638
613.138672	-98.747139
611.913086	10.655953
610.687500	-8.624496
609.461914	-85.982719
608.236328	20.080988
607.009766	-60.197342
605.783203	2.237070
604.555664	-36.189381
