# Supplementary material for: Raman spectroscopy accurately differentiates mucosal healing from non-healing and biochemical changes following biological therapy in inflammatory bowel disease
Source: PLoS One. 2021 Jun 2;16(6):e0252210. doi: 10.1371/journal.pone.0252210 (PMC8172032; doi:10.1371/journal.pone.0252210)
Supplement: S5 Dataset — (ZIP) [file pone.0252210.s007.zip › CD Active inflammation/OC021 pre treatment-2 _BL sub and CR removed_39__X_-8299.72__Y_63707.6__Z_-14.4282__Time_447.txt]

1714.793945	71.907227
1713.817383	223.692032
1712.840820	38.561646
1711.864258	122.792953
1710.886719	143.690781
1709.909180	-177.412979
1708.931641	-116.751526
1707.953125	11.885318
1706.975586	-185.195984
1705.997070	55.324211
1705.018555	-21.819090
1704.040039	-12.231621
1703.060547	-49.840862
1702.081055	-65.007080
1701.101563	-4.260068
1700.122070	38.738468
1699.142578	-160.600967
1698.162109	-102.301712
1697.181641	192.120087
1696.201172	190.784698
1695.220703	72.859245
1694.239258	-41.449421
1693.257813	224.370621
1692.276367	328.146515
1691.294922	403.421173
1690.313477	292.771637
1689.331055	420.439362
1688.348633	620.931519
1687.366211	630.203918
1686.383789	658.980957
1685.400391	760.510376
1684.416992	657.637512
1683.433594	763.424500
1682.450195	923.236389
1681.465820	993.198059
1680.482422	962.771545
1679.498047	999.639343
1678.512695	1266.074951
1677.528320	1304.362915
1676.542969	1218.324097
1675.558594	1093.183350
1674.572266	1330.347168
1673.586914	1461.804077
1672.601563	1543.399292
1671.615234	1827.539551
1670.628906	1514.539795
1669.642578	1733.487671
1668.655273	1926.409180
1667.668945	1851.785767
1666.681641	2144.046875
1665.694336	2373.106201
1664.706055	2249.820068
1663.718750	2129.847900
1662.730469	2347.244141
1661.742188	2485.578369
1660.753906	2627.056396
1659.764648	2742.498047
1658.775391	2776.294678
1657.787109	2643.744873
1656.796875	2781.841797
1655.807617	2660.932373
1654.818359	2471.745850
1653.828125	2373.083008
1652.837891	2044.748413
1651.846680	1748.745239
1650.856445	1876.464233
1649.865234	1726.928955
1648.874023	1665.115723
1647.882813	1498.030151
1646.891602	1363.127197
1645.899414	1128.283447
1644.907227	1208.213745
1643.915039	657.399719
1642.922852	859.568054
1641.930664	948.505127
1640.937500	702.614014
1639.944336	736.808289
1638.951172	351.930389
1637.957031	352.529877
1636.963867	511.623627
1635.969727	207.019897
1634.975586	113.653694
1633.981445	-82.153816
1632.986328	230.767944
1631.991211	130.337769
1630.996094	-138.315338
1630.000977	169.876221
1629.005859	-32.414413
1628.009766	-131.787521
1627.013672	-196.711838
1626.017578	-82.565704
1625.021484	-247.009598
1624.024414	-116.763794
1623.028320	81.935127
1622.031250	102.016304
1621.033203	38.168728
1620.036133	108.454956
1619.038086	165.713516
1618.041016	241.455826
1617.041992	241.157501
1616.043945	23.152506
1615.045898	172.673462
1614.046875	125.483772
1613.047852	256.739777
1612.048828	-81.328056
1611.048828	60.551983
1610.049805	94.980392
1609.049805	124.207855
1608.049805	116.795120
1607.048828	104.188354
1606.048828	78.531013
1605.047852	-9.921544
1604.046875	79.673882
1603.045898	145.693192
1602.044922	33.779018
1601.042969	225.343079
1600.041016	144.836319
1599.039063	-76.839508
1598.037109	-118.065811
1597.034180	-208.957840
1596.031250	-158.741913
1595.028320	-142.546188
1594.025391	-55.882450
1593.022461	-81.588585
1592.018555	-363.187744
1591.014648	-219.275650
1590.010742	-72.883240
1589.006836	-75.338188
1588.001953	-127.431076
1586.997070	75.986191
1585.992188	349.625305
1584.987305	307.638519
1583.982422	356.788513
1582.976563	212.997681
1581.970703	308.825226
1580.964844	125.820290
1579.958984	221.396393
1578.952148	282.965149
1577.945313	388.628601
1576.938477	135.009521
1575.931641	159.744537
1574.924805	303.982086
1573.916992	489.620941
1572.909180	407.235962
1571.901367	275.348907
1570.893555	221.331299
1569.884766	299.689178
1568.876953	144.061325
1567.868164	274.023834
1566.858398	279.121033
1565.849609	78.961647
1564.839844	-186.175720
1563.830078	-75.108513
1562.820313	61.677185
1561.810547	-66.347572
1560.799805	-57.063053
1559.790039	-162.043411
1558.779297	157.941620
1557.767578	-162.533554
1556.756836	19.602837
1555.745117	95.250153
1554.733398	-70.195641
1553.721680	-189.162140
1552.709961	-5.387364
1551.697266	183.273987
1550.685547	4.204095
1549.672852	122.518433
1548.659180	-41.372829
1547.646484	-171.776459
1546.632813	51.868382
1545.619141	-19.477304
1544.605469	61.471657
1543.591797	-61.948700
1542.577148	-102.876274
1541.562500	26.455799
1540.547852	-113.028290
1539.533203	10.653357
1538.518555	30.821585
1537.502930	-52.467766
1536.487305	-53.382900
1535.471680	218.898254
1534.456055	36.968365
1533.439453	99.821251
1532.422852	12.918771
1531.406250	129.429993
1530.389648	119.416672
1529.373047	165.860535
1528.355469	83.276253
1527.337891	85.482567
1526.320313	208.465347
1525.302734	166.448853
1524.284180	-194.872147
1523.265625	138.389633
1522.247070	72.599243
1521.228516	230.353287
1520.208984	143.556015
1519.190430	133.710251
1518.170898	213.592224
1517.151367	285.517609
1516.130859	308.376434
1515.111328	107.581573
1514.090820	-67.674049
1513.070313	254.985809
1512.049805	22.889799
1511.028320	183.294510
1510.006836	240.802567
1508.986328	154.453903
1507.963867	93.554367
1506.942383	106.851425
1505.919922	-123.595421
1504.898438	-90.149178
1503.875977	-69.739258
1502.852539	6.811597
1501.830078	-114.060539
1500.806641	-124.976410
1499.783203	-338.326111
1498.759766	-160.152390
1497.736328	-158.811356
1496.711914	54.685276
1495.687500	-207.866196
1494.663086	237.918472
1493.638672	123.387436
1492.613281	259.232605
1491.587891	251.728699
1490.563477	486.824829
1489.537109	489.143860
1488.511719	373.827942
1487.485352	370.741119
1486.458984	551.317139
1485.432617	683.164307
1484.406250	840.323425
1483.379883	525.257385
1482.352539	891.239075
1481.325195	884.575256
1480.297852	768.133118
1479.269531	852.972473
1478.241211	950.382996
1477.213867	1248.942871
1476.184570	1017.307495
1475.156250	1149.893066
1474.127930	1407.076660
1473.098633	1305.031738
1472.069336	1541.450317
1471.040039	1673.316040
1470.009766	1581.093140
1468.979492	1666.864502
1467.950195	1902.568970
1466.918945	2135.485107
1465.888672	2253.829102
1464.857422	2379.629639
1463.827148	2512.928955
1462.795898	2704.493652
1461.763672	3007.627930
1460.732422	2739.198975
1459.700195	2955.713135
1458.667969	3149.213135
1457.635742	3045.634277
1456.603516	3030.834961
1455.570313	3026.101318
1454.537109	3419.488281
1453.503906	3320.733154
1452.470703	3581.949219
1451.436523	3472.931641
1450.403320	3627.474854
1449.369141	3802.148438
1448.333984	3637.270264
1447.299805	3902.955322
1446.264648	3889.962646
1445.230469	3408.670898
1444.194336	3448.851563
1443.159180	3261.292480
1442.124023	3433.005859
1441.087891	3076.013428
1440.051758	3288.095215
1439.015625	3353.445801
1437.978516	2978.946289
1436.941406	2690.519531
1435.904297	2336.525635
1434.867188	2401.988037
1433.830078	2131.550537
1432.791992	1848.590454
1431.754883	1792.972412
1430.715820	1288.120483
1429.677734	1106.494141
1428.639648	1048.578125
1427.600586	1058.786743
1426.561523	1071.540405
1425.522461	824.652710
1424.482422	686.262756
1423.443359	734.469238
1422.403320	676.859558
1421.363281	561.381042
1420.322266	468.643677
1419.282227	620.245483
1418.241211	726.504822
1417.200195	850.390198
1416.159180	453.428040
1415.117188	454.150330
1414.076172	497.718903
1413.034180	350.204559
1411.992188	24.329247
1410.949219	221.455246
1409.907227	134.630371
1408.864258	231.306793
1407.821289	39.159176
1406.777344	226.372314
1405.734375	260.456085
1404.690430	-179.847687
1403.646484	40.193794
1402.602539	388.208160
1401.557617	56.302444
1400.513672	-11.985361
1399.468750	150.540588
1398.423828	-123.123940
1397.377930	69.630325
1396.333008	-13.222102
1395.287109	56.888401
1394.241211	104.541008
1393.195313	-85.621323
1392.148438	19.852900
1391.101563	112.890038
1390.054688	-36.751839
1389.007813	-203.717010
1387.960938	-95.292427
1386.913086	-24.319075
1385.865234	-53.262062
1384.817383	-84.554909
1383.769531	-175.683914
1382.720703	53.221241
1381.671875	-140.065002
1380.623047	44.062721
1379.574219	-48.950397
1378.524414	192.787857
1377.475586	-117.093323
1376.425781	42.499352
1375.375977	217.151688
1374.325195	72.547363
1373.274414	-16.964523
1372.224609	0.966394
1371.172852	73.867302
1370.122070	117.004936
1369.070313	117.910019
1368.019531	176.300323
1366.967773	232.328217
1365.915039	-25.305319
1364.863281	26.100721
1363.810547	-166.310181
1362.757813	-156.874588
1361.705078	-129.847290
1360.651367	-62.869221
1359.598633	-85.266663
1358.544922	-72.677879
1357.491211	-129.526443
1356.436523	20.119501
1355.382813	147.529739
1354.328125	178.157059
1353.273438	161.758652
1352.217773	225.009064
1351.163086	109.660889
1350.107422	376.816559
1349.051758	869.890625
1347.996094	752.539673
1346.939453	742.087524
1345.883789	945.138123
1344.827148	984.617798
1343.769531	1341.585938
1342.712891	1453.219604
1341.655273	1240.354370
1340.598633	1344.908447
1339.540039	1268.761230
1338.482422	1163.133179
1337.423828	1359.790649
1336.366211	1202.584106
1335.307617	1347.555786
1334.248047	1777.192627
1333.189453	1234.648315
1332.129883	1130.282715
1331.070313	1189.352051
1330.010742	1211.502686
1328.950195	1389.534912
1327.890625	1335.407349
1326.830078	1254.307617
1325.768555	1121.549927
1324.708008	1290.328125
1323.646484	1281.445679
1322.585938	1418.400146
1321.523438	1377.778564
1320.461914	1167.121338
1319.400391	1218.223999
1318.337891	1143.700684
1317.275391	1241.998535
1316.211914	1446.431152
1315.149414	1626.319458
1314.085938	1281.444702
1313.022461	1158.625610
1311.958984	1358.699219
1310.894531	1088.517090
1309.831055	1569.544556
1308.766602	1235.792847
1307.701172	1377.313965
1306.636719	1378.712769
1305.571289	1628.723999
1304.505859	1564.006714
1303.440430	1514.243042
1302.375000	1516.294922
1301.308594	1602.069824
1300.242188	1663.403687
1299.175781	1533.261841
1298.109375	1506.496338
1297.041992	1524.100952
1295.975586	1517.315552
1294.908203	1476.325195
1293.839844	1538.573608
1292.772461	1362.975830
1291.704102	1501.574707
1290.635742	1139.989746
1289.567383	1124.418335
1288.498047	1184.991821
1287.428711	1226.083252
1286.360352	1036.984619
1285.290039	1186.165283
1284.220703	867.640381
1283.150391	1127.263428
1282.080078	956.052795
1281.009766	1115.471313
1279.939453	964.188843
1278.868164	935.427551
1277.796875	892.133057
1276.725586	1069.070801
1275.654297	974.681824
1274.582031	1146.888062
1273.509766	1167.628662
1272.437500	1159.161011
1271.365234	1268.065063
1270.291992	1323.309570
1269.218750	1520.259277
1268.145508	1653.766968
1267.072266	1628.687744
1265.999023	1515.888550
1264.924805	1483.742920
1263.850586	1510.251465
1262.776367	1602.685059
1261.701172	1473.329834
1260.625977	1519.615723
1259.550781	1561.098633
1258.475586	1561.238892
1257.400391	1654.026367
1256.324219	1505.772827
1255.248047	1274.889771
1254.171875	1910.736328
1253.094727	1813.872192
1252.018555	1245.114990
1250.941406	1355.353149
1249.864258	1470.478394
1248.786133	1887.117310
1247.708008	1664.312012
1246.630859	1290.984985
1245.551758	1129.277954
1244.473633	1553.160889
1243.394531	1141.417847
1242.316406	1132.993896
1241.236328	1107.630737
1240.157227	1249.800171
1239.077148	1292.459839
1237.998047	1182.298950
1236.917969	1283.248047
1235.836914	1272.640625
1234.756836	1072.962158
1233.675781	1198.210083
1232.594727	1018.085754
1231.512695	1182.110962
1230.431641	1256.460693
1229.349609	933.628479
1228.267578	673.907410
1227.185547	607.974487
1226.102539	880.908325
1225.019531	858.535095
1223.936523	524.113953
1222.853516	274.497620
1221.769531	547.288208
1220.686523	413.816559
1219.602539	328.742645
1218.517578	311.360657
1217.433594	349.540619
1216.348633	254.850632
1215.263672	109.478317
1214.178711	215.237518
1213.092773	410.240051
1212.007813	472.408813
1210.921875	787.854858
1209.834961	584.528625
1208.749023	687.533020
1207.662109	790.461304
1206.575195	613.690735
1205.488281	827.377197
1204.400391	715.655701
1203.313477	261.877594
1202.225586	314.014801
1201.136719	161.418365
1200.048828	403.635101
1198.959961	17.531326
1197.871094	184.975052
1196.782227	73.229614
1195.692383	-149.159866
1194.603516	-195.976089
1193.513672	14.400848
1192.423828	56.372498
1191.333008	-269.400909
1190.242188	-265.960999
1189.151367	66.467400
1188.060547	-69.594360
1186.969727	-30.412022
1185.877930	-70.534523
1184.786133	-65.124161
1183.694336	-146.171219
1182.601563	-220.070450
1181.509766	17.735199
1180.416992	238.565552
1179.323242	-15.417442
1178.230469	-319.706940
1177.136719	-108.811630
1176.042969	159.382431
1174.949219	259.713348
1173.854492	158.770309
1172.760742	153.526001
1171.666016	392.297241
1170.570313	39.839985
1169.475586	118.039635
1168.379883	126.734062
1167.284180	-0.981363
1166.188477	136.608704
1165.091797	58.913311
1163.996094	55.217468
1162.899414	-13.096818
1161.801758	193.173920
1160.705078	100.743141
1159.607422	137.152512
1158.509766	474.168396
1157.412109	507.846344
1156.313477	524.682739
1155.215820	641.570007
1154.117188	431.570496
1153.017578	297.829346
1151.918945	364.247589
1150.819336	494.847931
1149.719727	10.562007
1148.620117	88.517914
1147.519531	-105.184967
1146.418945	105.826874
1145.318359	-78.537102
1144.217773	-72.562668
1143.116211	-123.834320
1142.014648	15.086515
1140.913086	-131.583862
1139.811523	-47.685741
1138.708984	-44.790249
1137.606445	-110.958153
1136.503906	46.120773
1135.401367	110.340782
1134.297852	259.890228
1133.194336	387.861359
1132.090820	178.535263
1130.987305	448.591553
1129.882813	635.329590
1128.778320	736.437988
1127.673828	849.221436
1126.569336	1085.115723
1125.463867	1116.876709
1124.358398	1079.748535
1123.252930	1051.975586
1122.146484	789.528503
1121.041016	581.544739
1119.934570	695.559204
1118.828125	357.195587
1117.720703	489.859924
1116.613281	435.379303
1115.505859	496.711334
1114.398438	758.932800
1113.291016	786.782654
1112.182617	535.494568
1111.074219	565.466919
1109.964844	647.273193
1108.856445	740.727600
1107.747070	919.033020
1106.637695	915.283630
1105.528320	1100.285034
1104.417969	1108.028564
1103.307617	1077.878296
1102.197266	1160.862671
1101.086914	1154.045288
1099.975586	1321.610474
1098.864258	1316.854736
1097.752930	1377.978516
1096.641602	1526.149170
1095.529297	1664.695190
1094.416992	1666.431274
1093.304688	1613.878296
1092.191406	1528.259277
1091.079102	1750.945313
1089.965820	1425.046753
1088.852539	1346.242188
1087.738281	1232.064697
1086.624023	1519.994263
1085.509766	1149.315674
1084.395508	1213.593262
1083.280273	1667.860107
1082.166016	1407.522095
1081.050781	1321.026611
1079.934570	1105.287231
1078.819336	1138.454956
1077.703125	964.915955
1076.586914	932.182190
1075.469727	983.831360
1074.353516	927.466370
1073.236328	978.914246
1072.119141	959.906311
1071.000977	736.859924
1069.882813	790.397278
1068.765625	902.419922
1067.646484	772.995789
1066.528320	868.413269
1065.409180	820.864075
1064.290039	679.625061
1063.170898	1039.251465
1062.050781	1040.619385
1060.930664	920.273621
1059.810547	813.955017
1058.690430	532.250061
1057.569336	844.413757
1056.449219	759.053345
1055.327148	757.781982
1054.206055	441.089447
1053.083984	633.656860
1051.961914	524.865479
1050.839844	684.557922
1049.717773	762.449829
1048.594727	751.587158
1047.471680	642.712769
1046.348633	750.774719
1045.224609	697.848328
1044.101563	570.332581
1042.976563	661.928101
1041.852539	567.053406
1040.728516	502.496674
1039.603516	433.286377
1038.478516	494.503448
1037.352539	525.410767
1036.227539	467.864563
1035.101563	391.717743
1033.974609	638.979126
1032.848633	665.178833
1031.721680	640.206970
1030.594727	466.464752
1029.467773	499.685760
1028.340820	542.205078
1027.212891	322.186157
1026.084961	4.741257
1024.956055	98.483154
1023.828125	32.033375
1022.699219	-196.840576
1021.570313	-181.911362
1020.440430	-197.120712
1019.311523	-133.405991
1018.181641	-23.307955
1017.050781	-29.141737
1015.920898	4.494843
1014.790039	211.961716
1013.659180	166.858948
1012.528320	341.884888
1011.396484	414.990845
1010.265625	566.859619
1009.132813	505.761047
1008.000977	428.577881
1006.868164	890.553650
1005.736328	1377.849121
1004.602539	2251.164551
1003.469727	3006.259033
1002.335938	3236.397705
1001.202148	2974.307129
1000.068359	2017.033081
998.933594	970.211182
997.799805	649.092651
996.665039	399.785736
995.529297	434.598328
994.394531	167.218536
993.258789	144.616455
992.123047	105.997818
990.986328	115.932426
989.849609	190.539841
988.712891	223.748566
987.576172	-176.155487
986.439453	-167.958725
985.301758	-150.428757
984.164063	-109.741676
983.025391	41.565540
981.887695	-34.917477
980.749023	82.070686
979.610352	40.409977
978.470703	-1.090481
977.332031	-86.102005
976.192383	-141.039993
975.051758	123.684258
973.912109	27.679747
972.771484	94.988838
971.630859	-7.535110
970.490234	76.156975
969.348633	-44.351509
968.207031	18.987564
967.065430	48.051254
965.923828	256.222443
964.781250	244.280319
963.638672	418.264404
962.496094	321.828888
961.352539	466.278687
960.208984	342.744537
959.065430	-110.433937
957.921875	300.266418
956.777344	246.119766
955.632813	91.464912
954.488281	154.512390
953.343750	178.826187
952.198242	379.477814
951.052734	-12.140159
949.907227	28.799816
948.760742	1.340278
947.614258	134.086060
946.467773	-73.490990
945.321289	16.219629
944.173828	364.178925
943.026367	113.932182
941.878906	295.478394
940.730469	363.030853
939.582031	314.395905
938.433594	263.714905
937.285156	539.418213
936.135742	343.207947
934.987305	270.408417
933.836914	156.834213
932.687500	150.626755
931.537109	171.975525
930.386719	-271.074951
929.236328	65.024414
928.084961	187.199249
926.934570	18.225870
925.783203	45.232800
924.630859	36.050659
923.478516	17.995893
922.327148	-70.313141
921.173828	-156.085709
920.021484	247.025620
918.868164	134.395355
917.714844	-100.626183
916.561523	37.136299
915.407227	-192.769119
914.252930	-213.506577
913.098633	-163.660736
911.944336	-93.201141
910.789063	-176.803833
909.633789	-74.184753
908.478516	-152.784317
907.322266	-126.856384
906.166016	21.653849
905.009766	-144.627853
903.853516	-290.230072
902.696289	-324.580048
901.539063	-163.991180
900.381836	-259.052795
899.223633	12.755445
898.065430	187.353790
896.907227	-289.368805
895.749023	308.515656
894.589844	85.619675
893.430664	283.456329
892.271484	18.133064
891.112305	28.767014
889.952148	57.666451
888.791992	93.521202
887.630859	113.751053
886.470703	-1.275190
885.309570	8.059640
884.148438	-81.690292
882.986328	119.754532
881.825195	271.669617
880.663086	189.229767
879.500000	140.819504
878.337891	214.283585
877.174805	154.971329
876.011719	183.695145
874.847656	138.266403
873.684570	351.913269
872.520508	47.952694
871.355469	18.827372
870.191406	-19.137840
869.026367	35.290657
867.861328	-171.001816
866.695313	173.739929
865.530273	307.179443
864.364258	128.365494
863.197266	174.429794
862.031250	308.187408
860.864258	275.857544
859.697266	275.095856
858.530273	579.687866
857.362305	592.566895
856.194336	805.204590
855.026367	1069.437012
853.857422	835.885376
852.688477	627.204346
851.519531	698.868591
850.350586	701.134094
849.180664	757.264587
848.010742	564.861694
846.840820	455.480072
845.670898	404.430145
844.500000	185.641861
843.329102	224.339462
842.157227	285.466614
840.986328	-138.682770
839.814453	139.505325
838.642578	319.262634
837.469727	141.427444
836.296875	247.479446
835.124023	230.666397
833.951172	142.439209
832.777344	192.728012
831.603516	189.451736
830.429688	219.678436
829.255859	350.316040
828.081055	594.679443
826.906250	569.105469
825.731445	304.994202
824.555664	257.238708
823.379883	307.560577
822.204102	-54.312031
821.027344	221.029617
819.851563	-44.910458
818.674805	170.161987
817.497070	189.252502
816.320313	83.685577
815.142578	-32.975075
813.963867	-162.944580
812.786133	-352.939240
811.607422	-167.151321
810.428711	-43.731949
809.250000	-104.853073
808.070313	167.253265
806.890625	12.727158
805.710938	-161.769241
804.531250	-138.663605
803.350586	101.888153
802.169922	-201.397354
800.988281	-147.431946
799.807617	-459.539795
798.625977	48.871269
797.444336	-170.182831
796.261719	-105.520279
795.079102	-96.374893
793.896484	32.296825
792.713867	-16.373655
791.530273	335.664520
790.346680	120.715256
789.163086	463.488312
787.979492	283.791199
786.794922	418.200104
785.610352	490.501953
784.425781	441.035736
783.240234	813.701843
782.054688	823.613831
780.869141	749.427429
779.682617	593.417786
778.496094	713.412170
777.309570	574.878906
776.123047	350.179138
774.935547	262.283325
773.748047	344.179565
772.560547	286.918762
771.373047	-4.229414
770.184570	134.562836
768.996094	345.882233
767.806641	237.402176
766.618164	362.363220
765.428711	33.344292
764.239258	164.595123
763.048828	293.431702
761.858398	250.354248
760.667969	466.819092
759.477539	566.411438
758.286133	808.779358
757.094727	666.021667
755.903320	516.575684
754.710938	575.860779
753.518555	536.064575
752.326172	454.380585
751.133789	546.099976
749.940430	420.212585
748.747070	535.727295
747.553711	615.908508
746.359375	346.972473
745.166016	595.774231
743.970703	567.935364
742.776367	461.002625
741.581055	213.651672
740.385742	273.127838
739.190430	152.729584
737.994141	409.067780
736.797852	86.884605
735.601563	351.576630
734.405273	283.222198
733.208008	92.188133
732.010742	467.866058
730.813477	639.766418
729.615234	713.023621
728.416992	469.037964
727.218750	476.451080
726.020508	387.559082
724.821289	418.773926
723.622070	526.317139
722.422852	638.059387
721.222656	647.004578
720.022461	601.255737
718.822266	572.883179
717.621094	417.859680
716.420898	679.494202
715.218750	500.335358
714.017578	502.155762
712.815430	536.592102
711.614258	224.378281
710.411133	324.078186
709.208984	207.983231
708.005859	43.960514
706.802734	45.443359
705.599609	25.097052
704.395508	87.418205
703.191406	-70.110596
701.987305	-51.394138
700.782227	284.824097
699.577148	172.915726
698.372070	89.296471
697.166992	60.034473
695.960938	117.691116
694.754883	-167.930054
693.548828	-73.335007
692.341797	-24.378231
691.135742	31.076874
689.927734	-293.294769
688.720703	-229.086075
687.512695	-82.441444
686.304688	174.782593
685.096680	-86.316338
683.888672	-32.908241
682.679688	-66.167778
681.470703	145.499466
680.260742	183.823105
679.050781	-226.131943
677.840820	85.235550
676.630859	134.593094
675.419922	-47.571949
674.209961	220.514008
672.998047	187.870758
671.787109	254.828369
670.575195	248.346313
669.363281	231.165771
668.151367	205.461105
666.938477	294.412537
665.725586	-104.784523
664.512695	126.994820
663.299805	168.777557
662.085938	-152.002701
660.872070	0.170322
659.658203	22.945841
658.443359	-476.211823
657.228516	178.895920
656.013672	-28.676447
654.797852	102.462433
653.583008	-246.950699
652.366211	112.889801
651.150391	-177.893280
649.934570	-240.087891
648.717773	-88.923401
647.500000	-71.150757
646.283203	-3.740532
645.065430	-0.769083
643.847656	368.069183
642.629883	311.009003
641.411133	103.591736
640.192383	57.636395
638.973633	162.280060
637.753906	127.322090
636.534180	94.639603
635.314453	124.363564
634.094727	-133.577057
632.874023	14.448281
631.653320	53.016205
630.432617	136.695694
629.211914	42.320446
627.990234	-99.152428
626.768555	-53.972572
625.545898	124.123695
624.324219	149.945724
623.101563	332.172363
621.877930	319.318359
620.655273	291.410461
619.431641	274.147186
618.208008	282.479797
616.983398	14.563683
615.759766	-56.506744
614.535156	107.626953
613.310547	-299.635956
612.084961	-304.900360
610.859375	5.999767
609.633789	139.045929
608.408203	111.419228
607.181641	102.669327
605.955078	-103.002464
604.728516	15.587510
