# Supplementary material for: Raman spectroscopy accurately differentiates mucosal healing from non-healing and biochemical changes following biological therapy in inflammatory bowel disease
Source: PLoS One. 2021 Jun 2;16(6):e0252210. doi: 10.1371/journal.pone.0252210 (PMC8172032; doi:10.1371/journal.pone.0252210)
Supplement: S5 Dataset — (ZIP) [file pone.0252210.s007.zip › CD Active inflammation/OC024 pre treatment-1_base sub CR removed_95__X_-32921.2__Y_21198.2__Z_-4919.8__Time_1082.txt]

1714.716797	-57.355064
1713.740234	21.598938
1712.763672	52.803772
1711.787109	75.595535
1710.809570	1.514187
1709.832031	-115.712837
1708.854492	-200.994385
1707.875977	51.070812
1706.898438	24.270109
1705.919922	2.628362
1704.941406	2.257138
1703.962891	79.376534
1702.983398	-44.381271
1702.003906	-15.666932
1701.024414	-27.153358
1700.044922	199.333405
1699.065430	48.708210
1698.084961	85.237938
1697.104492	52.285049
1696.124023	313.287140
1695.143555	237.647934
1694.162109	-86.281418
1693.180664	129.372849
1692.199219	240.925980
1691.217773	365.891785
1690.235352	440.215088
1689.253906	469.328033
1688.271484	450.558624
1687.289063	338.647705
1686.305664	592.170288
1685.323242	467.336914
1684.339844	404.034454
1683.356445	479.511444
1682.372070	456.616058
1681.388672	559.148621
1680.404297	542.062134
1679.419922	352.234070
1678.435547	657.716370
1677.451172	644.081909
1676.465820	697.209778
1675.480469	891.545715
1674.495117	806.928894
1673.509766	754.548645
1672.523438	830.039307
1671.537109	911.122070
1670.550781	1037.644165
1669.564453	1222.856812
1668.578125	1028.628784
1667.590820	1129.451782
1666.603516	983.746399
1665.616211	1042.748779
1664.627930	1088.782227
1663.640625	1174.935303
1662.652344	1067.809204
1661.664063	1212.920166
1660.675781	1231.091187
1659.686523	1273.433228
1658.698242	1422.088135
1657.708984	1491.548828
1656.719727	1156.174072
1655.729492	1369.307007
1654.740234	1249.199219
1653.750000	1068.611938
1652.759766	930.780151
1651.768555	751.019409
1650.778320	883.750244
1649.787109	659.815796
1648.795898	684.797546
1647.804688	585.894287
1646.813477	556.067383
1645.821289	782.812805
1644.829102	700.786865
1643.836914	421.089142
1642.844727	331.910645
1641.851563	79.446159
1640.859375	339.332306
1639.866211	340.872101
1638.873047	173.918228
1637.878906	54.800846
1636.885742	59.960148
1635.891602	-105.921005
1634.897461	50.065926
1633.902344	-88.814651
1632.908203	-11.344151
1631.913086	32.130920
1630.917969	-71.579185
1629.922852	6.661218
1628.926758	-128.043732
1627.931641	-117.704254
1626.935547	-214.973206
1625.939453	-185.703278
1624.942383	-40.507416
1623.946289	-71.261452
1622.949219	45.415699
1621.952148	86.070480
1620.955078	-83.239197
1619.958008	81.324799
1618.959961	217.141754
1617.961914	106.319496
1616.963867	98.119865
1615.965820	129.488281
1614.966797	87.570267
1613.967773	119.306709
1612.968750	-19.256489
1611.969727	104.618958
1610.970703	29.382252
1609.970703	38.209984
1608.970703	165.106491
1607.970703	192.552231
1606.970703	-41.781960
1605.969727	109.059410
1604.968750	136.924789
1603.967773	68.063171
1602.966797	-45.129925
1601.965820	-11.641802
1600.963867	-213.472382
1599.961914	26.858065
1598.959961	-54.411160
1597.958008	-54.512367
1596.955078	83.990540
1595.952148	-153.740433
1594.949219	-56.909187
1593.946289	-77.575089
1592.943359	-53.773994
1591.939453	17.072317
1590.935547	-105.200523
1589.931641	-211.712250
1588.927734	-156.375519
1587.922852	78.957588
1586.917969	-35.224003
1585.913086	-8.532035
1584.908203	88.553665
1583.903320	24.037691
1582.897461	105.477531
1581.891602	48.827053
1580.885742	-65.091599
1579.879883	-20.124178
1578.873047	92.505798
1577.866211	72.338333
1576.859375	-12.890105
1575.852539	44.988659
1574.845703	40.394821
1573.837891	223.010376
1572.830078	194.919647
1571.822266	68.027443
1570.814453	-103.030922
1569.805664	-58.406349
1568.796875	25.115807
1567.788086	46.216011
1566.779297	-106.721092
1565.769531	31.098988
1564.760742	-103.728271
1563.750977	106.553230
1562.741211	72.803444
1561.730469	173.866684
1560.720703	217.755341
1559.709961	64.496696
1558.699219	84.887848
1557.688477	185.516296
1556.676758	195.322052
1555.666016	274.968109
1554.654297	160.236237
1553.642578	198.220230
1552.629883	96.285797
1551.618164	35.697678
1550.605469	81.116028
1549.592773	126.398079
1548.580078	251.725845
1547.566406	95.003944
1546.552734	276.918335
1545.540039	231.160370
1544.525391	-104.154083
1543.511719	-33.801521
1542.498047	80.303528
1541.483398	0.522471
1540.468750	62.653809
1539.453125	49.753181
1538.438477	-167.180008
1537.422852	13.224208
1536.407227	154.708542
1535.391602	169.597687
1534.375977	50.236881
1533.359375	139.612122
1532.342773	97.336105
1531.326172	-58.466347
1530.309570	74.222221
1529.292969	-1.957596
1528.275391	-91.142227
1527.257813	64.173767
1526.240234	15.890004
1525.222656	-24.807699
1524.204102	68.157822
1523.185547	-14.020576
1522.166992	207.192764
1521.148438	29.550394
1520.128906	144.919189
1519.110352	141.839737
1518.090820	7.525617
1517.071289	42.689598
1516.050781	-158.665985
1515.031250	-31.345772
1514.010742	-19.797222
1512.990234	-18.685596
1511.968750	-58.809677
1510.948242	-91.372002
1509.926758	52.934868
1508.905273	-64.613007
1507.883789	-13.016088
1506.862305	38.399071
1505.839844	-246.178543
1504.817383	33.029961
1503.794922	65.981392
1502.772461	-6.270660
1501.749023	-109.391060
1500.726563	-181.887314
1499.703125	-231.474838
1498.678711	0.345066
1497.655273	32.319836
1496.630859	-15.192406
1495.607422	-6.552923
1494.582031	12.144054
1493.557617	-138.056351
1492.533203	-17.374989
1491.507813	-252.146515
1490.482422	75.177345
1489.457031	36.904800
1488.430664	31.699986
1487.405273	154.044052
1486.378906	168.960907
1485.352539	211.812225
1484.325195	226.426865
1483.298828	210.296936
1482.271484	319.020721
1481.244141	279.652954
1480.216797	426.303009
1479.188477	409.605042
1478.161133	713.930481
1477.132813	651.066040
1476.104492	532.061462
1475.075195	716.071045
1474.046875	739.471191
1473.017578	729.637756
1471.988281	943.690308
1470.958984	862.340088
1469.928711	964.093750
1468.898438	1269.198120
1467.869141	1307.045044
1466.837891	1311.696045
1465.807617	1440.822021
1464.776367	1407.123779
1463.746094	1708.774658
1462.714844	1629.119629
1461.682617	1851.650391
1460.651367	1726.114136
1459.619141	1887.425781
1458.586914	1672.916382
1457.554688	1793.404907
1456.522461	1936.601929
1455.489258	1856.420532
1454.456055	2126.191162
1453.422852	2091.505127
1452.389648	2132.819580
1451.355469	2171.505127
1450.321289	2093.550537
1449.287109	2109.307617
1448.252930	2084.475830
1447.218750	2312.838379
1446.183594	2260.007324
1445.148438	2019.836914
1444.113281	2007.491089
1443.078125	2000.168701
1442.041992	2007.973999
1441.005859	1866.521240
1439.969727	1768.081665
1438.933594	1725.268433
1437.897461	1642.006104
1436.860352	1632.021729
1435.823242	1558.857422
1434.786133	1230.591187
1433.748047	1276.183228
1432.710938	1145.020142
1431.672852	933.110535
1430.634766	834.849121
1429.596680	862.781677
1428.557617	570.309814
1427.518555	457.031464
1426.479492	575.785217
1425.440430	230.625610
1424.401367	344.348206
1423.361328	437.856659
1422.321289	163.506561
1421.281250	282.230286
1420.241211	365.664246
1419.200195	381.088989
1418.159180	497.219452
1417.118164	107.468353
1416.077148	271.467163
1415.035156	274.413513
1413.994141	46.017391
1412.952148	147.146194
1411.910156	210.560410
1410.867188	-2.508043
1409.825195	55.968777
1408.782227	13.956162
1407.739258	185.517090
1406.695313	70.751755
1405.652344	86.662224
1404.608398	57.424072
1403.564453	161.268921
1402.520508	-111.244316
1401.475586	-165.342407
1400.431641	38.993557
1399.386719	163.053894
1398.341797	294.650848
1397.295898	100.408424
1396.250977	116.834084
1395.205078	-42.063587
1394.159180	147.361221
1393.112305	121.398705
1392.066406	110.565399
1391.019531	-12.838617
1389.972656	-18.476551
1388.925781	-59.055496
1387.877930	123.106621
1386.831055	-97.382889
1385.783203	-165.161713
1384.735352	-70.315544
1383.686523	32.074284
1382.638672	84.550697
1381.589844	-90.261627
1380.541016	-37.589527
1379.492188	22.655497
1378.442383	-96.800926
1377.392578	80.956535
1376.342773	19.155933
1375.292969	-27.536263
1374.243164	15.711428
1373.192383	113.913078
1372.141602	-62.107517
1371.090820	118.569885
1370.039063	2.667586
1368.988281	-294.970032
1367.936523	47.929516
1366.884766	-94.923012
1365.833008	-13.459139
1364.780273	-76.326279
1363.727539	-12.087594
1362.674805	22.383873
1361.622070	121.660347
1360.569336	-144.666443
1359.515625	-94.891937
1358.461914	9.695285
1357.408203	34.814762
1356.353516	-101.514229
1355.299805	241.961121
1354.245117	160.569687
1353.190430	19.734005
1352.134766	144.806686
1351.080078	269.969086
1350.024414	271.088989
1348.968750	302.126343
1347.913086	345.692902
1346.856445	372.005005
1345.800781	519.979797
1344.744141	588.673767
1343.686523	699.612915
1342.629883	535.529785
1341.572266	537.677856
1340.514648	525.099731
1339.457031	762.839294
1338.399414	931.274658
1337.340820	703.630798
1336.282227	585.140015
1335.223633	600.480957
1334.165039	561.520691
1333.106445	648.879211
1332.046875	733.859131
1330.987305	851.088440
1329.926758	617.358154
1328.867188	504.981934
1327.806641	647.307922
1326.746094	577.247498
1325.685547	662.964294
1324.625000	524.062439
1323.563477	602.619690
1322.501953	619.571167
1321.440430	602.101929
1320.378906	718.013123
1319.316406	984.478577
1318.253906	555.485535
1317.191406	814.744263
1316.128906	812.718872
1315.065430	793.570862
1314.001953	611.935303
1312.938477	728.601318
1311.875000	823.182312
1310.811523	735.628662
1309.747070	672.859070
1308.682617	607.786133
1307.618164	806.183228
1306.552734	672.472412
1305.488281	750.493164
1304.422852	754.824951
1303.356445	697.808838
1302.291016	768.769836
1301.224609	741.513550
1300.159180	837.249390
1299.091797	746.358521
1298.025391	817.727783
1296.958984	663.276550
1295.891602	801.150330
1294.824219	779.541138
1293.755859	581.371887
1292.688477	297.535614
1291.620117	607.521423
1290.551758	532.468933
1289.483398	707.639343
1288.414063	488.191315
1287.344727	710.070740
1286.275391	608.536804
1285.206055	521.846741
1284.136719	565.098450
1283.066406	603.534180
1281.996094	620.019043
1280.925781	364.922424
1279.855469	636.126465
1278.784180	484.076660
1277.712891	828.697266
1276.641602	596.158447
1275.569336	644.961548
1274.498047	686.497009
1273.425781	627.907166
1272.353516	664.711365
1271.281250	750.434204
1270.208008	816.662354
1269.134766	775.509644
1268.061523	890.679260
1266.988281	710.569824
1265.914063	940.528809
1264.839844	816.739136
1263.765625	805.262329
1262.691406	788.981262
1261.617188	860.533630
1260.541992	878.498657
1259.466797	872.148804
1258.391602	1060.760254
1257.315430	998.470215
1256.239258	860.773376
1255.163086	693.975403
1254.086914	999.514709
1253.010742	964.272095
1251.933594	955.857361
1250.856445	993.708496
1249.779297	839.464050
1248.701172	1050.040649
1247.624023	976.150696
1246.545898	853.726257
1245.467773	988.949036
1244.388672	932.235840
1243.310547	727.426758
1242.231445	1022.943298
1241.152344	786.703369
1240.072266	824.858337
1238.993164	814.485229
1237.913086	825.975525
1236.833008	742.884888
1235.751953	938.721008
1234.671875	957.500366
1233.590820	985.982727
1232.509766	912.681580
1231.427734	725.552063
1230.346680	763.783386
1229.264648	772.943054
1228.182617	866.844360
1227.100586	817.884766
1226.017578	652.782043
1224.934570	773.262634
1223.851563	659.035522
1222.768555	332.021545
1221.684570	624.150452
1220.601563	439.899719
1219.516602	470.828033
1218.432617	388.154999
1217.348633	271.680573
1216.263672	210.793396
1215.178711	379.316772
1214.093750	376.330902
1213.007813	332.292755
1211.921875	343.749420
1210.835938	473.392365
1209.750000	303.848724
1208.663086	385.151672
1207.577148	555.590759
1206.490234	386.044678
1205.402344	551.518433
1204.315430	353.059631
1203.227539	84.793945
1202.139648	471.669159
1201.051758	323.798798
1199.962891	142.249161
1198.875000	76.254852
1197.786133	-16.226772
1196.696289	-123.148605
1195.607422	-124.253227
1194.517578	-115.790504
1193.427734	108.974968
1192.337891	-38.957321
1191.247070	19.772596
1190.157227	-80.143654
1189.066406	-165.663361
1187.974609	-231.997070
1186.883789	-31.876608
1185.791992	-38.333725
1184.700195	108.727951
1183.608398	-82.630371
1182.515625	-67.688629
1181.423828	31.109211
1180.331055	-172.303268
1179.238281	43.784016
1178.144531	125.495293
1177.050781	209.490051
1175.957031	199.948853
1174.863281	264.574707
1173.768555	39.376442
1172.674805	137.363525
1171.580078	275.910095
1170.484375	96.078468
1169.389648	315.740936
1168.293945	298.446106
1167.198242	137.605316
1166.102539	69.984383
1165.005859	26.206020
1163.910156	-137.115356
1162.813477	-78.278442
1161.715820	-52.996056
1160.619141	144.113358
1159.521484	407.888458
1158.423828	322.976837
1157.326172	374.030243
1156.227539	231.719879
1155.128906	361.294281
1154.030273	457.330078
1152.931641	286.205811
1151.832031	498.819946
1150.733398	315.657410
1149.632813	318.314819
1148.533203	70.769112
1147.433594	220.937454
1146.333008	70.946655
1145.232422	-10.043577
1144.130859	101.668648
1143.030273	-22.314150
1141.928711	-1.238427
1140.827148	5.461284
1139.724609	33.456398
1138.623047	232.495773
1137.520508	8.310904
1136.417969	278.348602
1135.314453	384.251801
1134.211914	314.264252
1133.108398	500.645264
1132.004883	337.881226
1130.900391	255.784698
1129.796875	641.075928
1128.692383	599.082031
1127.586914	715.912476
1126.482422	792.286133
1125.376953	501.070709
1124.271484	809.534668
1123.166016	684.127747
1122.060547	698.456848
1120.954102	681.889893
1119.847656	639.187988
1118.741211	615.351624
1117.633789	723.975220
1116.526367	510.632629
1115.418945	564.631226
1114.311523	460.041168
1113.204102	554.046814
1112.095703	475.328094
1110.987305	654.195923
1109.877930	483.146545
1108.769531	382.970276
1107.660156	639.417603
1106.550781	640.620117
1105.441406	710.204773
1104.331055	765.507568
1103.220703	532.795105
1102.110352	649.291199
1101.000000	536.849426
1099.888672	778.115234
1098.777344	620.735535
1097.666016	675.497681
1096.553711	687.733521
1095.442383	907.233276
1094.330078	596.549011
1093.217773	606.219727
1092.104492	632.290894
1090.991211	655.927673
1089.877930	590.054382
1088.764648	630.023926
1087.651367	526.417969
1086.537109	681.487915
1085.422852	610.702026
1084.308594	683.282593
1083.193359	513.695801
1082.078125	604.939514
1080.962891	773.605103
1079.847656	587.505798
1078.731445	798.248413
1077.615234	508.828003
1076.499023	590.309814
1075.382813	498.070557
1074.265625	619.296021
1073.148438	634.881042
1072.031250	481.591095
1070.914063	464.297119
1069.795898	318.061798
1068.677734	460.066284
1067.559570	475.467743
1066.440430	774.214600
1065.321289	295.396332
1064.202148	483.958252
1063.083008	421.974487
1061.962891	320.206970
1060.843750	391.584076
1059.723633	259.419586
1058.602539	400.872681
1057.482422	591.341614
1056.361328	435.787537
1055.239258	362.069977
1054.118164	190.261993
1052.996094	420.242767
1051.874023	323.197906
1050.751953	207.516113
1049.629883	276.269836
1048.506836	263.311798
1047.383789	383.336365
1046.260742	228.085922
1045.136719	124.206169
1044.012695	-40.233475
1042.888672	105.403854
1041.764648	199.719879
1040.639648	417.471771
1039.515625	120.402519
1038.389648	133.179855
1037.264648	99.414696
1036.138672	277.486542
1035.012695	127.393448
1033.886719	291.466583
1032.760742	232.203201
1031.633789	359.020813
1030.506836	357.946594
1029.379883	463.824493
1028.251953	286.184418
1027.124023	148.160843
1025.996094	-108.214806
1024.868164	-315.664093
1023.739258	-163.130585
1022.610352	-5.977989
1021.481445	-159.798981
1020.352539	-359.897156
1019.222656	-186.424942
1018.092773	-54.718906
1016.962891	-38.933277
1015.832031	-115.815048
1014.702148	-143.930557
1013.571289	-28.336338
1012.439453	128.955124
1011.308594	362.664215
1010.176758	260.635101
1009.044922	269.824615
1007.912109	186.517365
1006.780273	279.156738
1005.647461	741.899902
1004.514648	1396.438721
1003.380859	1972.144897
1002.247070	2076.149414
1001.113281	1597.865479
999.979492	911.967407
998.845703	529.052856
997.710938	287.264313
996.576172	15.667893
995.440430	-1.818352
994.305664	3.880871
993.169922	125.021858
992.033203	-97.466751
990.897461	106.856911
989.760742	-131.457428
988.624023	1.530615
987.487305	-137.350311
986.350586	-4.209094
985.212891	-119.778473
984.075195	-37.146881
982.936523	4.114212
981.798828	20.154896
980.660156	135.248856
979.521484	-25.664555
978.381836	-29.984631
977.242188	115.283394
976.102539	10.017662
974.962891	72.707603
973.823242	259.576996
972.682617	157.014969
971.541992	125.827118
970.400391	122.333382
969.259766	254.419449
968.118164	278.695892
966.976563	261.787109
965.833984	79.838470
964.691406	113.703568
963.548828	39.912453
962.406250	296.409241
961.262695	319.138489
960.120117	456.564819
958.976563	174.828644
957.832031	220.879150
956.688477	241.859787
955.543945	66.088341
954.398438	165.186707
953.253906	145.391251
952.108398	27.374828
950.962891	149.701981
949.817383	70.892509
948.670898	101.990479
947.524414	124.072617
946.377930	100.587318
945.231445	120.657738
944.083984	28.950300
942.936523	8.211984
941.789063	115.464233
940.640625	199.985046
939.493164	200.183136
938.343750	186.837234
937.195313	112.060791
936.045898	306.518707
934.897461	266.226898
933.747070	157.726151
932.597656	83.594093
931.447266	251.106735
930.296875	106.669357
929.146484	117.270691
927.995117	-22.232336
926.843750	-50.013069
925.692383	213.596756
924.541016	22.265375
923.388672	33.571667
922.236328	-130.065582
921.083984	67.944542
919.931641	25.096262
918.778320	-58.491219
917.625000	92.065071
916.470703	-79.800110
915.317383	-13.054094
914.163086	-288.967896
913.008789	-305.909149
911.853516	-295.482880
910.698242	-207.811005
909.542969	-181.284454
908.387695	-91.162422
907.231445	-397.634644
906.076172	-203.012314
904.918945	39.226254
903.762695	-196.477844
902.605469	5.119705
901.448242	-98.909813
900.291016	53.003220
899.133789	-43.972004
897.975586	-118.159546
896.817383	88.276932
895.658203	127.385536
894.500000	37.709152
893.340820	-33.732292
892.180664	-71.135803
891.021484	54.241066
889.861328	-89.124336
888.701172	-1.989332
887.541016	19.726990
886.379883	-161.608551
885.218750	-44.898170
884.057617	-43.213390
882.895508	8.185761
881.734375	104.738457
880.572266	111.156380
879.409180	95.118057
878.247070	162.534821
877.083984	54.278824
875.920898	130.836670
874.756836	218.694656
873.592773	128.731812
872.428711	259.446594
871.264648	228.150940
870.100586	5.710485
868.935547	98.316704
867.770508	123.478127
866.604492	114.966347
865.438477	61.559277
864.272461	95.858757
863.106445	49.315224
861.940430	47.755100
860.773438	250.573120
859.606445	341.090851
858.438477	386.720642
857.271484	270.800507
856.103516	419.677368
854.934570	427.224518
853.766602	345.097198
852.597656	509.621887
851.428711	261.716614
850.259766	388.126587
849.089844	608.578674
847.919922	242.176376
846.750000	236.436356
845.579102	69.538605
844.408203	171.277969
843.237305	0.000262
842.066406	90.518105
840.894531	198.883499
839.722656	-55.017838
838.550781	115.897217
837.377930	121.350578
836.206055	184.865616
835.033203	313.114532
833.859375	90.675575
832.686523	317.074188
831.512695	242.004959
830.337891	164.714127
829.164063	259.212677
827.989258	262.182434
826.814453	33.189064
825.639648	370.552246
824.463867	16.738829
823.288086	10.679978
822.112305	102.601631
820.935547	105.338783
819.759766	41.206001
818.583008	-120.905434
817.405273	64.228424
816.228516	6.651082
815.050781	142.594406
813.872070	15.954320
812.694336	231.745468
811.515625	-192.902069
810.336914	-1.754488
809.158203	102.562996
807.978516	135.667328
806.798828	35.410824
805.619141	-142.600174
804.438477	-20.906977
803.258789	-323.285492
802.077148	46.742771
800.896484	-184.694061
799.714844	-94.514740
798.534180	-221.781433
797.351563	-193.894287
796.169922	-155.044342
794.987305	-149.544327
793.804688	-148.580521
792.622070	-107.854561
791.438477	-14.107289
790.254883	88.344582
789.071289	46.783020
787.886719	109.130188
786.702148	-54.299286
785.517578	-7.659768
784.333008	-45.176834
783.147461	54.269848
781.961914	96.093201
780.776367	91.382324
779.590820	155.034988
778.404297	2.115765
777.217773	133.975769
776.030273	219.303574
774.843750	209.572296
773.656250	84.997421
772.467773	-59.486950
771.280273	91.490601
770.091797	235.664764
768.903320	-14.917745
767.714844	181.866257
766.525391	-141.529160
765.335938	237.783096
764.146484	94.870834
762.956055	207.307205
761.765625	224.922256
760.575195	271.019409
759.384766	369.782043
758.193359	424.390686
757.001953	221.564835
755.810547	559.570129
754.618164	437.910431
753.425781	344.762756
752.233398	266.928192
751.041016	208.789001
749.847656	280.133148
748.654297	263.518311
747.460938	354.358276
746.266602	447.247650
745.072266	364.478027
743.877930	435.185150
742.683594	293.051697
741.488281	352.587341
740.292969	387.890045
739.097656	370.492371
737.901367	177.749725
736.705078	204.039886
735.508789	149.211075
734.311523	-23.894917
733.115234	188.221954
731.917969	233.857025
730.719727	64.998322
729.522461	239.541000
728.324219	210.570328
727.125977	347.697632
725.926758	266.131042
724.727539	215.136475
723.528320	303.927155
722.329102	200.420517
721.128906	413.537689
719.928711	410.380890
718.728516	418.097260
717.528320	294.846588
716.327148	239.247375
715.125977	382.118103
713.923828	404.963959
712.722656	347.114777
711.520508	446.197540
710.317383	410.118347
709.115234	243.335114
707.912109	250.858627
706.708984	182.162994
705.505859	87.376175
704.301758	129.751648
703.097656	63.318249
701.893555	-33.529419
700.688477	191.573502
699.483398	196.973206
698.278320	130.654129
697.073242	-113.825104
695.867188	100.320282
694.661133	36.335800
693.455078	100.561218
692.248047	-37.138584
691.041016	83.604729
689.833984	-27.885811
688.626953	-41.627075
687.418945	14.114901
686.210938	-127.473610
685.002930	-39.087440
683.793945	-15.708542
682.584961	-78.962578
681.375977	-33.772224
680.166992	-263.647186
678.957031	-49.343060
677.747070	76.166130
676.537109	-66.731308
675.326172	-135.887863
674.115234	-101.058502
672.904297	13.888743
671.692383	18.575693
670.481445	23.357077
669.269531	23.911802
668.056641	33.212097
666.844727	10.196526
665.631836	-81.834145
664.417969	217.199982
663.205078	4.450101
661.991211	-56.982559
660.777344	127.758858
659.563477	94.581970
658.348633	-80.856209
657.133789	136.419098
655.918945	45.346722
654.703125	-30.494286
653.488281	81.301147
652.272461	96.173615
651.055664	-3.045841
649.839844	-78.444046
648.623047	-216.169159
647.405273	22.986427
646.188477	-15.543424
644.970703	75.121338
643.752930	47.484161
642.535156	65.080521
641.316406	95.621704
640.097656	46.645481
638.878906	81.546928
637.659180	-94.125519
636.439453	162.108292
635.219727	-34.963940
634.000000	-94.522942
632.779297	-10.232941
631.558594	-170.695694
630.337891	-114.397804
629.116211	72.685516
627.894531	-66.409096
626.672852	2.475824
625.451172	131.253754
624.228516	101.242706
623.005859	15.390190
621.783203	171.511261
620.559570	280.261597
619.336914	39.708652
618.112305	94.496216
616.888672	86.939682
615.664063	-104.918045
614.439453	-121.544746
613.214844	96.801964
611.989258	60.221802
610.764648	-6.651109
609.538086	-99.550331
608.312500	-6.925114
607.085938	-51.552429
605.859375	3.729968
604.632813	22.141983
