# Supplementary material for: Raman spectroscopy accurately differentiates mucosal healing from non-healing and biochemical changes following biological therapy in inflammatory bowel disease
Source: PLoS One. 2021 Jun 2;16(6):e0252210. doi: 10.1371/journal.pone.0252210 (PMC8172032; doi:10.1371/journal.pone.0252210)
Supplement: S5 Dataset — (ZIP) [file pone.0252210.s007.zip › CD Active inflammation/OC004-1 pre-treatment_BL sub CR removed_33__X_-20744.8__Y_2017.08__Z_-579.828__Time_375.txt]

1714.767578	248.158020
1713.791016	123.237213
1712.814453	139.547943
1711.837891	1.796465
1710.860352	74.619759
1709.882813	38.951981
1708.905273	-40.840080
1707.926758	25.413525
1706.949219	18.067030
1705.970703	-116.522141
1704.992188	-257.751587
1704.013672	-191.500900
1703.034180	-172.213806
1702.054688	-12.539667
1701.075195	6.538848
1700.095703	-176.411972
1699.116211	-221.715317
1698.135742	-94.780685
1697.155273	-46.910480
1696.174805	36.817646
1695.194336	25.467815
1694.212891	-150.391632
1693.231445	-4.676609
1692.250000	155.388397
1691.268555	54.880814
1690.287109	123.547211
1689.304688	129.133835
1688.322266	247.726974
1687.339844	153.922272
1686.356445	447.633423
1685.374023	598.254272
1684.390625	387.300781
1683.407227	347.841492
1682.423828	679.504089
1681.439453	359.449799
1680.455078	644.724304
1679.470703	547.416748
1678.486328	533.457336
1677.501953	677.267578
1676.516602	739.310425
1675.531250	653.165344
1674.545898	905.458496
1673.560547	669.272217
1672.574219	1015.878723
1671.588867	1153.147217
1670.602539	1516.802246
1669.615234	1264.806885
1668.628906	1289.723877
1667.641602	1230.297974
1666.654297	1402.408447
1665.666992	1336.239624
1664.679688	1469.643921
1663.691406	1584.978882
1662.703125	1780.365967
1661.714844	1787.984497
1660.726563	1584.090942
1659.738281	1802.123535
1658.749023	1901.329102
1657.759766	1754.648438
1656.770508	1928.919067
1655.781250	1886.474243
1654.791016	1746.544922
1653.800781	1736.775757
1652.810547	1560.745850
1651.820313	1369.323853
1650.829102	1416.380249
1649.838867	1159.741943
1648.847656	1112.402466
1647.856445	994.079529
1646.864258	841.792236
1645.873047	1004.262939
1644.880859	490.856689
1643.888672	646.024780
1642.895508	571.739441
1641.903320	468.739685
1640.910156	368.687683
1639.916992	189.793869
1638.923828	143.104675
1637.930664	46.569046
1636.936523	182.302322
1635.942383	146.861374
1634.948242	177.522751
1633.954102	60.822941
1632.958984	57.621922
1631.964844	83.567932
1630.969727	-222.086945
1629.973633	43.770134
1628.978516	83.324982
1627.982422	-79.608360
1626.987305	-84.501503
1625.991211	-147.138199
1624.994141	124.306007
1623.998047	-27.521614
1623.000977	-68.801140
1622.003906	-41.657391
1621.006836	-161.572281
1620.008789	-23.960619
1619.011719	32.245735
1618.013672	75.349678
1617.015625	-28.514442
1616.016602	96.018654
1615.018555	118.201912
1614.019531	292.541290
1613.020508	-115.399712
1612.021484	137.598557
1611.022461	-5.352537
1610.022461	-38.170921
1609.022461	-34.301376
1608.022461	-12.113516
1607.022461	70.282951
1606.021484	186.653168
1605.020508	135.381104
1604.019531	233.286194
1603.018555	229.041519
1602.017578	-44.736355
1601.015625	-151.047440
1600.013672	-97.847687
1599.011719	-149.326767
1598.009766	-130.276733
1597.006836	246.734283
1596.003906	-123.801620
1595.000977	-225.190781
1593.998047	-258.722748
1592.995117	-396.785614
1591.991211	-75.416061
1590.987305	-119.703957
1589.983398	-46.654194
1588.979492	-59.844772
1587.974609	-47.066231
1586.969727	-8.335267
1585.964844	14.610323
1584.959961	3.531888
1583.955078	10.569801
1582.949219	35.706940
1581.943359	47.669979
1580.937500	-148.869110
1579.931641	19.079132
1578.924805	80.068787
1577.917969	146.088257
1576.911133	107.840218
1575.904297	-125.667839
1574.897461	-67.909752
1573.889648	-192.375595
1572.881836	49.647923
1571.874023	281.006592
1570.866211	-116.818893
1569.857422	179.099136
1568.848633	-143.537720
1567.839844	162.310135
1566.831055	34.223370
1565.822266	30.629435
1564.812500	-17.265985
1563.802734	-3.036360
1562.792969	-46.064495
1561.783203	107.878220
1560.772461	-31.466702
1559.761719	186.862473
1558.750977	60.162998
1557.740234	187.314209
1556.729492	0.716085
1555.717773	-113.457695
1554.706055	44.176804
1553.694336	69.505127
1552.682617	104.995911
1551.669922	-141.837662
1550.657227	43.396179
1549.644531	-17.409866
1548.631836	-70.611076
1547.619141	51.875847
1546.605469	282.710083
1545.591797	402.110779
1544.578125	6.994473
1543.564453	-122.003532
1542.549805	45.937672
1541.535156	99.987419
1540.520508	63.459957
1539.505859	137.777985
1538.490234	15.717052
1537.475586	97.399506
1536.459961	47.283737
1535.444336	33.125443
1534.427734	101.309151
1533.412109	174.457764
1532.395508	95.306923
1531.378906	180.956970
1530.362305	-17.026316
1529.344727	194.487183
1528.328125	197.138840
1527.310547	168.711792
1526.292969	292.021301
1525.274414	23.878702
1524.256836	-15.276364
1523.238281	61.186882
1522.219727	-4.011229
1521.200195	79.802536
1520.181641	40.026226
1519.162109	146.621643
1518.142578	32.000309
1517.123047	63.735451
1516.103516	28.518515
1515.083008	-166.080399
1514.062500	196.471039
1513.041992	163.368286
1512.021484	227.674988
1511.000977	-131.598877
1509.979492	-36.757721
1508.958008	-165.251770
1507.936523	-106.613945
1506.914063	41.593296
1505.892578	-238.465179
1504.870117	-144.366852
1503.847656	-204.169601
1502.825195	112.510765
1501.801758	-21.852503
1500.778320	-299.671417
1499.754883	-139.705215
1498.731445	-225.637009
1497.708008	-293.728973
1496.683594	-185.379333
1495.659180	-261.351074
1494.634766	-186.506836
1493.610352	-152.702545
1492.585938	31.810507
1491.560547	-29.216900
1490.535156	162.653992
1489.509766	198.520508
1488.483398	282.795349
1487.458008	287.806366
1486.431641	254.421249
1485.405273	34.640709
1484.377930	100.676071
1483.351563	424.315674
1482.324219	558.966797
1481.296875	428.261230
1480.269531	555.069885
1479.241211	610.365479
1478.213867	775.184998
1477.185547	687.596252
1476.157227	852.197327
1475.127930	909.683411
1474.099609	855.065430
1473.070313	1116.101440
1472.041016	1267.529053
1471.011719	1319.600098
1469.981445	1404.666870
1468.952148	1418.451538
1467.921875	1531.362915
1466.891602	1707.761353
1465.860352	1975.553345
1464.830078	1864.524170
1463.798828	2259.168213
1462.767578	2371.625732
1461.735352	2390.019775
1460.704102	2469.350586
1459.671875	2429.289063
1458.639648	2480.612793
1457.607422	2468.458984
1456.575195	2263.473389
1455.541992	2436.522949
1454.508789	2660.219971
1453.475586	2901.570557
1452.442383	2823.399902
1451.408203	2965.756836
1450.375000	3024.454590
1449.340820	2928.579590
1448.305664	3179.749512
1447.271484	3337.147949
1446.236328	2950.131348
1445.202148	2943.013916
1444.166016	3052.300781
1443.130859	2602.403564
1442.095703	2936.924561
1441.059570	2659.264404
1440.023438	2743.341553
1438.986328	2493.695068
1437.950195	2363.002930
1436.913086	2305.667969
1435.875977	2205.447998
1434.838867	1845.145752
1433.801758	1783.034790
1432.763672	1713.403076
1431.725586	1328.314575
1430.687500	1266.480225
1429.649414	1134.073853
1428.611328	888.259583
1427.572266	796.438538
1426.533203	891.311157
1425.494141	1008.892883
1424.454102	670.259949
1423.415039	450.289917
1422.375000	469.807129
1421.334961	383.590546
1420.293945	410.789734
1419.253906	309.655701
1418.212891	462.865692
1417.171875	246.125061
1416.130859	125.168816
1415.088867	162.810776
1414.046875	416.815552
1413.004883	54.722698
1411.962891	-15.505363
1410.920898	163.215790
1409.877930	153.459061
1408.834961	43.296085
1407.791992	109.099289
1406.749023	44.374844
1405.706055	419.158203
1404.662109	151.231537
1403.618164	147.033066
1402.574219	-100.459496
1401.529297	-66.796783
1400.484375	104.894585
1399.440430	25.867449
1398.394531	37.198566
1397.349609	131.353241
1396.303711	147.869232
1395.258789	144.451691
1394.212891	-116.877914
1393.166016	220.532974
1392.120117	242.438583
1391.073242	179.315994
1390.026367	-108.918800
1388.979492	-151.706482
1387.931641	15.758657
1386.884766	108.239395
1385.836914	-121.797035
1384.789063	-6.617964
1383.740234	-296.309937
1382.692383	-83.459869
1381.643555	-315.323364
1380.594727	-272.205475
1379.544922	-51.691456
1378.496094	-18.408285
1377.446289	-2.511233
1376.396484	6.006589
1375.346680	-0.335985
1374.296875	-118.819962
1373.246094	67.135895
1372.195313	-113.431839
1371.144531	-9.596268
1370.092773	196.493622
1369.041992	-33.475098
1367.990234	145.358704
1366.938477	-206.333389
1365.886719	-136.881485
1364.833984	52.158627
1363.781250	408.018616
1362.728516	-181.891479
1361.675781	-0.076684
1360.623047	-69.480537
1359.569336	164.685318
1358.515625	296.915497
1357.461914	197.998795
1356.408203	99.240562
1355.353516	251.617966
1354.298828	331.996155
1353.244141	367.743866
1352.189453	512.861633
1351.133789	315.385559
1350.078125	234.778839
1349.022461	541.481384
1347.966797	704.253418
1346.911133	827.374573
1345.854492	1079.517212
1344.797852	1073.779419
1343.741211	1167.318848
1342.683594	1075.026611
1341.626953	1032.454468
1340.569336	1084.146973
1339.511719	1096.295776
1338.453125	1031.768677
1337.395508	1175.360718
1336.336914	1036.798828
1335.278320	1093.912720
1334.218750	1064.500366
1333.160156	864.523560
1332.100586	1013.452454
1331.041016	1189.619995
1329.981445	1143.319946
1328.920898	1102.075562
1327.861328	989.294678
1326.800781	926.067505
1325.740234	1114.903931
1324.678711	938.266907
1323.618164	1063.020508
1322.556641	1145.845337
1321.495117	1485.383789
1320.432617	1200.628296
1319.371094	1239.242798
1318.308594	1554.147095
1317.246094	1758.045532
1316.182617	1478.760742
1315.120117	1204.620117
1314.056641	1263.331055
1312.993164	1420.646240
1311.929688	1159.257935
1310.865234	1188.635498
1309.801758	1353.494019
1308.737305	1333.746704
1307.671875	1021.234314
1306.607422	1178.868530
1305.541992	1412.758301
1304.476563	1412.987671
1303.411133	1550.979126
1302.345703	1413.660767
1301.279297	1620.541748
1300.212891	1439.170654
1299.146484	1483.956055
1298.080078	1474.752075
1297.012695	1406.677246
1295.945313	1304.324951
1294.877930	1265.892700
1293.810547	1178.459106
1292.743164	1439.503052
1291.674805	1097.080933
1290.606445	1130.068848
1289.537109	1217.031128
1288.468750	1022.115601
1287.399414	1047.895874
1286.330078	1166.820190
1285.260742	1253.894653
1284.191406	1086.268066
1283.121094	1092.604492
1282.050781	993.713257
1280.980469	909.590698
1279.909180	945.440247
1278.838867	1057.154907
1277.767578	1119.936157
1276.696289	1160.713867
1275.624023	1027.920166
1274.552734	1161.647095
1273.480469	1158.490723
1272.408203	1018.541138
1271.335938	1108.292847
1270.262695	1254.193604
1269.189453	1170.542236
1268.116211	1165.061890
1267.042969	1164.485229
1265.968750	1268.843994
1264.894531	1202.407959
1263.820313	1145.772949
1262.746094	1362.275391
1261.671875	1100.872437
1260.596680	1234.436035
1259.521484	1358.204346
1258.446289	1201.753906
1257.370117	986.915527
1256.293945	1195.896240
1255.218750	1270.885376
1254.141602	1168.144287
1253.065430	1157.926025
1251.988281	1176.899780
1250.911133	1322.352661
1249.833984	1117.531006
1248.756836	1192.406006
1247.678711	1135.966797
1246.600586	1210.779785
1245.522461	1183.495728
1244.444336	995.876709
1243.365234	990.476379
1242.286133	1043.339722
1241.207031	969.920410
1240.127930	862.535217
1239.047852	750.317749
1237.967773	1089.373657
1236.887695	952.851990
1235.807617	1046.739624
1234.726563	1009.632813
1233.645508	1013.721558
1232.564453	860.258301
1231.483398	840.087341
1230.401367	747.219238
1229.319336	872.316528
1228.237305	871.418945
1227.155273	858.382568
1226.072266	733.981506
1224.990234	558.786865
1223.907227	538.447632
1222.823242	619.649963
1221.740234	763.644836
1220.656250	291.071472
1219.572266	500.237366
1218.488281	491.789825
1217.403320	497.785980
1216.318359	180.078461
1215.233398	451.670135
1214.148438	459.934906
1213.063477	477.797485
1211.977539	558.338379
1210.891602	245.527756
1209.805664	576.831360
1208.718750	454.552307
1207.631836	660.170654
1206.544922	974.109314
1205.458008	473.283508
1204.371094	762.911011
1203.283203	387.490051
1202.195313	334.893707
1201.107422	181.127045
1200.018555	147.725281
1198.929688	13.190619
1197.840820	278.078979
1196.751953	-0.897495
1195.663086	-147.532410
1194.573242	59.297192
1193.483398	-166.763519
1192.393555	119.155922
1191.302734	-39.677055
1190.211914	-25.535027
1189.121094	-76.320854
1188.030273	45.742298
1186.939453	-132.424164
1185.847656	-327.392883
1184.755859	-318.367584
1183.664063	-76.696342
1182.571289	-24.707752
1181.479492	-286.968445
1180.386719	179.677292
1179.292969	80.326614
1178.200195	62.432884
1177.106445	94.782356
1176.012695	28.826265
1174.918945	8.326150
1173.824219	-5.064439
1172.730469	153.837128
1171.635742	200.097870
1170.540039	33.299545
1169.445313	117.689713
1168.349609	-166.362198
1167.253906	-77.345604
1166.158203	-337.475342
1165.061523	-71.756317
1163.965820	2.610549
1162.869141	-35.423763
1161.771484	253.693436
1160.674805	165.318375
1159.577148	599.735718
1158.479492	248.609055
1157.381836	119.491432
1156.283203	391.154938
1155.184570	428.868927
1154.085938	127.862305
1152.987305	253.680328
1151.887695	36.118416
1150.789063	278.520477
1149.689453	60.900791
1148.588867	-11.398585
1147.489258	-124.218811
1146.388672	-65.641632
1145.288086	-4.783591
1144.186523	122.603622
1143.085938	-4.719028
1141.984375	-274.786774
1140.882813	104.452171
1139.781250	-75.306213
1138.678711	251.272156
1137.576172	-42.663013
1136.473633	91.160500
1135.371094	184.472015
1134.267578	225.417999
1133.164063	323.265656
1132.060547	468.482605
1130.957031	575.595215
1129.852539	730.044678
1128.748047	666.110229
1127.643555	704.128784
1126.538086	730.203735
1125.433594	599.752380
1124.328125	625.722534
1123.221680	518.916016
1122.116211	378.941895
1121.009766	265.023193
1119.903320	518.138977
1118.796875	550.915344
1117.690430	396.636627
1116.583008	445.876740
1115.475586	324.704773
1114.368164	104.196182
1113.259766	262.094666
1112.151367	223.643341
1111.042969	187.529053
1109.934570	392.426941
1108.825195	401.084595
1107.716797	412.069397
1106.606445	451.326477
1105.497070	610.948669
1104.387695	527.335876
1103.277344	696.225952
1102.166992	739.958069
1101.055664	632.660706
1099.945313	751.788452
1098.833984	616.184448
1097.721680	744.613953
1096.610352	660.865601
1095.498047	445.177185
1094.385742	500.456573
1093.273438	746.449463
1092.161133	340.106598
1091.047852	583.618958
1089.934570	615.193237
1088.821289	729.087036
1087.707031	617.081116
1086.593750	540.398071
1085.479492	628.320435
1084.364258	746.742554
1083.250000	446.777740
1082.134766	558.124573
1081.019531	662.368958
1079.903320	677.307251
1078.788086	426.918152
1077.671875	439.554565
1076.555664	717.398132
1075.439453	417.893921
1074.322266	599.432190
1073.205078	389.221893
1072.087891	324.495239
1070.969727	301.998077
1069.852539	392.033081
1068.734375	404.705444
1067.615234	377.556000
1066.497070	387.918671
1065.377930	531.758118
1064.258789	392.288940
1063.139648	458.870453
1062.019531	340.582581
1060.900391	294.907440
1059.779297	480.812073
1058.659180	329.950165
1057.538086	310.099304
1056.417969	278.616241
1055.295898	34.523178
1054.174805	96.631561
1053.052734	107.355965
1051.930664	111.113853
1050.808594	163.940201
1049.686523	130.428574
1048.563477	344.319580
1047.440430	82.239479
1046.317383	223.840408
1045.193359	73.935410
1044.069336	117.654472
1042.945313	187.048157
1041.821289	184.229492
1040.696289	-39.857433
1039.572266	150.822372
1038.447266	-80.014542
1037.321289	185.196198
1036.195313	182.683731
1035.070313	298.927002
1033.943359	117.380653
1032.817383	84.858917
1031.690430	345.416962
1030.563477	326.947601
1029.436523	180.727814
1028.308594	97.387871
1027.181641	67.609558
1026.052734	-215.264282
1024.924805	-300.528473
1023.796875	-248.695358
1022.667969	-301.253540
1021.538086	-302.654388
1020.409180	-406.037476
1019.279297	-233.271896
1018.149414	-211.225586
1017.019531	-305.012390
1015.889648	-382.433655
1014.758789	119.596718
1013.627930	-383.983002
1012.497070	136.543350
1011.365234	209.994507
1010.233398	306.667786
1009.101563	310.814423
1007.969727	210.933701
1006.836914	613.235291
1005.704102	1186.617554
1004.571289	2016.526978
1003.438477	2411.519531
1002.304688	2318.734375
1001.170898	1953.427490
1000.037109	895.314331
998.902344	297.448914
997.767578	85.617516
996.632813	176.440201
995.498047	-21.177803
994.362305	-142.438095
993.226563	96.380531
992.090820	-52.287472
990.955078	-200.761597
989.818359	88.987335
988.681641	-305.831757
987.544922	-253.294281
986.407227	-18.655996
985.269531	-94.944717
984.131836	-171.069962
982.994141	-320.701019
981.855469	54.644928
980.716797	36.451244
979.578125	144.929367
978.439453	32.681316
977.299805	-51.790161
976.160156	-182.070709
975.020508	131.443573
973.879883	10.636519
972.739258	64.621254
971.598633	162.353134
970.458008	58.099957
969.316406	149.167770
968.175781	-108.543106
967.033203	-122.765060
965.891602	5.392701
964.749023	83.165565
963.606445	69.313866
962.463867	328.417664
961.320313	74.127327
960.177734	260.052185
959.033203	-39.649231
957.889648	157.938461
956.745117	12.093064
955.600586	154.903900
954.456055	224.542572
953.311523	189.026321
952.166016	384.717133
951.020508	212.221237
949.875000	101.678856
948.728516	-26.965794
947.582031	54.854038
946.435547	-30.036024
945.289063	223.345856
944.141602	-66.831184
942.994141	241.506805
941.846680	264.476288
940.698242	187.145111
939.550781	171.588409
938.402344	30.700354
937.252930	266.324188
936.104492	358.313599
934.955078	297.653137
933.805664	273.614807
932.655273	226.927032
931.504883	196.334167
930.354492	131.715988
929.204102	121.899506
928.052734	-69.904114
926.902344	236.920456
925.750977	-18.287256
924.598633	-100.370010
923.446289	-43.564941
922.294922	-7.136957
921.141602	-25.163832
919.989258	-43.070545
918.835938	-199.452133
917.682617	-21.728062
916.529297	-71.081444
915.375000	-90.784821
914.220703	-173.929886
913.066406	-161.615875
911.911133	-160.542908
910.756836	-209.276535
909.601563	-221.600052
908.445313	-227.011017
907.290039	-71.386169
906.133789	104.659599
904.977539	-27.415600
903.820313	-21.159145
902.664063	-62.376251
901.506836	-250.646164
900.348633	38.871235
899.191406	154.081131
898.033203	-83.620766
896.875000	-79.103210
895.716797	-15.711980
894.557617	0.253947
893.398438	0.464578
892.239258	186.052597
891.079102	143.441772
889.919922	225.145447
888.759766	22.351202
887.598633	-1.923439
886.438477	154.441895
885.277344	173.146744
884.115234	158.066010
882.954102	113.722015
881.791992	-77.117050
880.629883	176.315628
879.467773	174.982620
878.304688	356.229919
877.141602	384.242126
875.978516	175.788406
874.815430	152.120361
873.651367	326.621155
872.487305	122.949814
871.323242	349.197754
870.158203	228.925949
868.993164	-3.714495
867.828125	182.020142
866.663086	158.621613
865.497070	339.785706
864.331055	347.866577
863.165039	299.797333
861.998047	146.213318
860.832031	367.692230
859.664063	530.718933
858.497070	401.907318
857.329102	405.551819
856.161133	371.061188
854.993164	388.171387
853.825195	871.655396
852.656250	684.644592
851.487305	600.809570
850.317383	460.994537
849.148438	435.476532
847.978516	275.585236
846.808594	467.286102
845.637695	231.325790
844.466797	259.539001
843.295898	200.456619
842.125000	139.138947
840.953125	131.502518
839.781250	59.001316
838.609375	189.916351
837.437500	244.755219
836.264648	279.426636
835.091797	204.589844
833.917969	277.145721
832.745117	412.135864
831.571289	301.485199
830.397461	364.907928
829.222656	260.923981
828.047852	377.767242
826.873047	356.238525
825.698242	136.240234
824.522461	163.710281
823.346680	351.560547
822.170898	340.974823
820.995117	118.730652
819.818359	-27.753639
818.641602	193.111908
817.463867	-51.383316
816.287109	-197.922501
815.109375	-273.265106
813.931641	-39.477047
812.752930	156.330627
811.574219	-23.747616
810.395508	-259.381073
809.216797	-39.444054
808.037109	-115.159050
806.857422	-102.075661
805.677734	-35.784840
804.498047	-76.168526
803.317383	-227.585968
802.136719	-203.719101
800.955078	-228.749451
799.774414	-331.484650
798.592773	-502.993835
797.411133	-213.401825
796.228516	-212.155807
795.045898	-191.056091
793.863281	-254.237991
792.680664	-361.774261
791.497070	-194.782059
790.313477	-96.586571
789.129883	78.934990
787.946289	-77.619957
786.761719	2.510261
785.577148	-78.938377
784.391602	-83.051895
783.207031	-295.050903
782.021484	-62.816360
780.835938	100.718399
779.649414	202.234894
778.462891	-241.887421
777.276367	212.754150
776.089844	159.376907
774.902344	24.277567
773.714844	-64.511490
772.527344	25.328756
771.338867	-28.311192
770.151367	30.432487
768.962891	20.730730
767.773438	176.230774
766.584961	56.162304
765.395508	107.881607
764.205078	150.686523
763.015625	204.395279
761.825195	242.592468
760.634766	397.325684
759.443359	331.893646
758.252930	431.388824
757.061523	130.522552
755.869141	196.891968
754.677734	252.166306
753.485352	-31.080019
752.292969	265.760132
751.100586	131.874176
749.907227	213.195740
748.713867	160.492432
747.520508	182.381577
746.326172	234.923767
745.131836	289.580322
743.937500	289.322235
742.743164	192.523010
741.547852	168.071365
740.352539	88.786423
739.156250	-143.901993
737.960938	41.929420
736.764648	-243.284058
735.568359	-13.797143
734.371094	195.843445
733.174805	-126.516685
731.977539	148.639709
730.779297	56.100536
729.582031	129.811234
728.383789	-168.273468
727.185547	242.092133
725.986328	118.943459
724.787109	102.914963
723.587891	121.839668
722.388672	134.199051
721.188477	94.139908
719.988281	272.413971
718.788086	289.094513
717.587891	421.424744
716.386719	265.733154
715.185547	323.871063
713.983398	264.246979
712.782227	141.449142
711.580078	-46.657543
710.377930	227.303513
709.174805	274.596283
707.971680	-74.500412
706.768555	118.795486
705.565430	201.010117
704.361328	180.930847
703.157227	2.054923
701.953125	247.521591
700.748047	166.676712
699.543945	25.033125
698.338867	272.641327
697.132813	341.964539
695.926758	330.913391
694.720703	87.478149
693.514648	-405.554199
692.308594	-164.365509
691.101563	7.307607
689.894531	-90.164192
688.686523	-118.088036
687.478516	-43.972549
686.270508	-362.387054
685.062500	-251.250656
683.854492	-85.900597
682.645508	-124.287193
681.436523	28.097319
680.226563	-176.963318
679.016602	59.969761
677.806641	-294.269897
676.596680	-35.632221
675.386719	-41.092709
674.175781	-165.491608
672.963867	201.304520
671.752930	79.198494
670.541016	-120.628357
669.329102	-41.431225
668.117188	156.658249
666.904297	162.399826
665.691406	6.167972
664.478516	161.064377
663.265625	151.827057
662.051758	-140.166458
660.837891	-121.199677
659.623047	91.990845
658.409180	171.351822
657.194336	250.691971
655.979492	4.405606
654.763672	-36.962490
653.547852	-110.646011
652.332031	-67.952110
651.116211	-1.602516
649.899414	122.837921
648.682617	-172.714325
647.465820	102.308266
646.249023	409.425751
645.031250	359.125305
643.813477	323.819122
642.594727	337.897217
641.376953	287.341919
640.158203	129.189117
638.939453	-97.813751
637.719727	309.030518
636.500000	105.380142
635.280273	-197.173172
634.060547	34.885231
632.839844	-14.634237
631.619141	139.515671
630.398438	-80.063156
629.176758	-91.739525
627.955078	-2.924626
626.733398	-8.849536
625.511719	-45.160374
624.289063	162.493515
623.066406	211.051392
621.843750	338.401062
620.620117	409.513733
619.397461	152.441437
618.172852	372.363831
616.949219	291.942902
615.724609	-103.637787
614.500000	163.551468
613.275391	-87.707657
612.050781	-20.941463
610.825195	42.883270
609.599609	-48.035572
608.373047	61.110294
607.146484	-183.223221
605.919922	126.990891
604.693359	-157.620331
