# Supplementary material for: Raman spectroscopy accurately differentiates mucosal healing from non-healing and biochemical changes following biological therapy in inflammatory bowel disease
Source: PLoS One. 2021 Jun 2;16(6):e0252210. doi: 10.1371/journal.pone.0252210 (PMC8172032; doi:10.1371/journal.pone.0252210)
Supplement: S5 Dataset — (ZIP) [file pone.0252210.s007.zip › CD Active inflammation/OC027 post treatment_base sub CR removed_86__X_-13591.8__Y_77155.8__Z_853.13__Time_966.txt]

1714.774414	194.756760
1713.797852	232.571854
1712.820313	-19.074472
1711.843750	76.701729
1710.866211	58.397682
1709.888672	78.923981
1708.911133	-97.578033
1707.933594	64.847824
1706.955078	-146.591415
1705.976563	-110.312683
1704.998047	-102.262436
1704.019531	-192.028351
1703.040039	-79.879745
1702.061523	-22.716352
1701.082031	24.863531
1700.101563	6.696899
1699.122070	80.656807
1698.141602	16.691448
1697.161133	98.211380
1696.180664	154.104904
1695.200195	208.417953
1694.218750	180.978989
1693.238281	269.495514
1692.256836	273.588776
1691.274414	308.067017
1690.292969	375.638000
1689.310547	396.165039
1688.328125	521.726440
1687.345703	434.926880
1686.363281	511.784668
1685.379883	477.624084
1684.396484	580.352173
1683.413086	590.753235
1682.429688	607.424622
1681.445313	760.804260
1680.461914	773.961426
1679.477539	726.777222
1678.493164	757.681580
1677.507813	906.493530
1676.523438	856.637512
1675.538086	975.174927
1674.552734	1038.668579
1673.566406	1124.209717
1672.581055	1149.424194
1671.594727	1114.303101
1670.608398	1252.649902
1669.622070	1309.383423
1668.634766	1635.011597
1667.648438	1472.818481
1666.661133	1292.842651
1665.673828	1554.133789
1664.685547	1622.353394
1663.698242	1479.075684
1662.709961	1485.026367
1661.721680	1467.786987
1660.733398	1684.453491
1659.744141	1742.669922
1658.755859	1692.882446
1657.766602	1654.324463
1656.777344	1348.933472
1655.787109	1531.408081
1654.797852	1402.053833
1653.807617	1244.211426
1652.817383	1166.368896
1651.827148	999.169983
1650.835938	959.513062
1649.844727	967.986328
1648.853516	791.925110
1647.862305	806.720581
1646.871094	660.815186
1645.878906	481.102661
1644.886719	468.317108
1643.894531	366.207367
1642.902344	301.536530
1641.910156	364.004822
1640.916992	334.502167
1639.923828	310.689056
1638.930664	158.032593
1637.936523	214.146713
1636.943359	199.415390
1635.949219	177.139511
1634.955078	49.805717
1633.960938	59.863495
1632.965820	188.776627
1631.970703	167.831299
1630.975586	20.811752
1629.980469	24.190826
1628.985352	33.108936
1627.989258	-20.854475
1626.993164	-79.799438
1625.997070	37.742901
1625.000977	50.288383
1624.003906	113.009575
1623.007813	160.142242
1622.010742	260.020844
1621.012695	281.241852
1620.015625	113.514755
1619.017578	229.657425
1618.020508	193.629868
1617.021484	202.413116
1616.023438	124.729126
1615.025391	99.691551
1614.026367	-37.995522
1613.027344	-96.824921
1612.028320	64.734322
1611.028320	-67.272697
1610.029297	55.090946
1609.029297	-8.550428
1608.029297	195.127777
1607.028320	210.210953
1606.028320	227.957184
1605.027344	290.261841
1604.026367	386.609344
1603.025391	216.024475
1602.023438	-53.871986
1601.022461	79.190025
1600.020508	-143.454758
1599.018555	-177.744278
1598.016602	-18.579973
1597.013672	-58.113850
1596.010742	-40.163395
1595.007813	48.288784
1594.004883	-46.155319
1593.001953	-57.037617
1591.998047	-107.111755
1590.994141	109.015976
1589.990234	6.626755
1588.986328	34.666462
1587.981445	177.402679
1586.976563	335.646790
1585.971680	352.946136
1584.966797	200.712372
1583.961914	379.432526
1582.956055	401.647247
1581.950195	379.461487
1580.944336	461.353302
1579.938477	360.819458
1578.931641	294.058868
1577.924805	380.765228
1576.917969	459.495728
1575.911133	368.947815
1574.904297	254.888855
1573.896484	343.582153
1572.888672	286.488251
1571.880859	208.469620
1570.873047	226.483582
1569.864258	249.529587
1568.855469	521.781616
1567.846680	450.918610
1566.837891	377.315277
1565.829102	456.732758
1564.819336	356.850403
1563.809570	534.484741
1562.799805	460.198517
1561.790039	383.159546
1560.779297	318.929199
1559.768555	399.720245
1558.757813	513.973755
1557.747070	498.395111
1556.736328	430.796753
1555.724609	391.516998
1554.712891	478.948730
1553.701172	335.676270
1552.689453	280.268768
1551.676758	341.141296
1550.664063	352.601074
1549.651367	449.208893
1548.638672	302.413269
1547.625977	274.411896
1546.612305	303.077698
1545.598633	504.691254
1544.584961	305.412415
1543.571289	250.680496
1542.556641	296.486572
1541.541992	238.730682
1540.527344	224.660980
1539.512695	192.290390
1538.498047	167.440033
1537.482422	240.420654
1536.466797	168.655365
1535.451172	210.174057
1534.434570	207.594696
1533.418945	132.586136
1532.402344	168.210190
1531.385742	10.291013
1530.369141	112.437057
1529.351563	23.667433
1528.334961	-26.669022
1527.317383	7.746458
1526.299805	11.014474
1525.281250	-27.144291
1524.263672	-44.935963
1523.245117	52.811207
1522.226563	29.384134
1521.208008	-9.700743
1520.188477	94.971352
1519.168945	6.570559
1518.150391	49.047298
1517.129883	39.871494
1516.110352	27.902693
1515.089844	0.290621
1514.070313	-50.645573
1513.049805	-1.672917
1512.028320	-55.625053
1511.007813	-7.129076
1509.986328	53.941917
1508.964844	76.285408
1507.943359	-91.377136
1506.921875	-36.124958
1505.899414	-60.589275
1504.876953	35.193138
1503.854492	-74.266930
1502.832031	-145.468414
1501.808594	-170.757935
1500.786133	-4.187987
1499.762695	36.647522
1498.739258	-20.004873
1497.714844	-12.870773
1496.691406	27.328190
1495.666992	3.352269
1494.642578	-61.729736
1493.617188	31.536699
1492.592773	53.003403
1491.567383	-22.857746
1490.541992	143.870621
1489.516602	111.078934
1488.491211	221.149323
1487.464844	134.356873
1486.438477	315.492371
1485.412109	345.779877
1484.385742	432.025085
1483.358398	433.857025
1482.331055	540.106873
1481.303711	477.828003
1480.276367	517.406189
1479.249023	786.239685
1478.220703	672.491516
1477.192383	905.185303
1476.164063	1094.323120
1475.135742	1056.548462
1474.106445	1209.622681
1473.077148	1146.086548
1472.047852	1214.802612
1471.018555	1372.427734
1469.989258	1529.856201
1468.958984	1643.833740
1467.928711	1805.961670
1466.898438	1947.558960
1465.868164	2058.474121
1464.836914	2105.675537
1463.805664	2274.718506
1462.774414	2306.394287
1461.743164	2492.893311
1460.710938	2338.914551
1459.679688	2390.571045
1458.647461	2556.323975
1457.615234	2529.043945
1456.582031	2600.628662
1455.549805	2816.708740
1454.516602	2685.145996
1453.483398	2779.237061
1452.449219	2761.656982
1451.416016	2868.224365
1450.381836	3111.503418
1449.347656	2837.789551
1448.313477	2883.284180
1447.279297	2794.488770
1446.244141	2771.493652
1445.208984	2842.121094
1444.173828	2510.280762
1443.138672	2689.650146
1442.102539	2545.090820
1441.066406	2357.564209
1440.030273	2200.432129
1438.994141	2187.441406
1437.958008	2055.640137
1436.920898	1981.982178
1435.883789	1822.440308
1434.846680	1647.800293
1433.808594	1351.993164
1432.771484	1182.564819
1431.733398	1040.958618
1430.695313	985.222717
1429.657227	1000.166199
1428.618164	780.488647
1427.579102	591.182800
1426.540039	694.477600
1425.500977	714.552734
1424.461914	643.903137
1423.421875	590.934570
1422.381836	616.119507
1421.341797	686.665833
1420.301758	611.153442
1419.260742	407.288910
1418.219727	613.869202
1417.178711	435.345734
1416.137695	395.337830
1415.096680	337.788605
1414.054688	285.334839
1413.012695	331.029572
1411.970703	210.838684
1410.928711	88.250053
1409.885742	33.616009
1408.842773	46.911045
1407.799805	208.474487
1406.756836	144.023087
1405.712891	72.131508
1404.668945	48.047775
1403.625000	197.230209
1402.581055	113.080482
1401.537109	39.091515
1400.492188	80.586807
1399.447266	29.379198
1398.402344	196.404861
1397.357422	210.562347
1396.311523	199.744263
1395.265625	239.145218
1394.219727	143.373627
1393.173828	233.075912
1392.126953	160.092224
1391.081055	72.248909
1390.034180	82.155602
1388.986328	7.091243
1387.939453	104.809593
1386.891602	20.015581
1385.843750	150.436646
1384.795898	55.926422
1383.748047	-5.918347
1382.699219	-30.129829
1381.651367	-54.183575
1380.602539	4.330231
1379.552734	5.507586
1378.503906	-38.105537
1377.454102	-126.500984
1376.404297	62.316158
1375.354492	24.133694
1374.303711	-71.271202
1373.253906	33.057430
1372.203125	-209.129364
1371.152344	-74.603241
1370.100586	-154.348312
1369.049805	-19.579443
1367.998047	-54.140282
1366.946289	-120.908234
1365.894531	-62.967018
1364.841797	52.369190
1363.789063	-125.919701
1362.736328	-50.110916
1361.683594	105.454796
1360.630859	77.030876
1359.577148	-83.041992
1358.523438	-9.131614
1357.469727	-14.638016
1356.415039	39.674847
1355.361328	27.048843
1354.306641	330.124268
1353.251953	158.807159
1352.197266	355.285156
1351.141602	296.109314
1350.085938	271.888153
1349.030273	580.416626
1347.974609	680.562744
1346.918945	597.267395
1345.862305	732.438599
1344.805664	986.754150
1343.749023	973.393066
1342.691406	908.159180
1341.634766	897.657166
1340.577148	1286.215576
1339.519531	1025.814819
1338.460938	884.571838
1337.403320	936.696167
1336.344727	922.137512
1335.286133	979.536682
1334.226563	965.332397
1333.167969	936.475647
1332.108398	764.358948
1331.048828	723.549805
1329.989258	902.960876
1328.928711	687.009094
1327.869141	819.757813
1326.808594	757.449646
1325.748047	888.008423
1324.686523	764.327026
1323.625977	875.430359
1322.564453	631.208557
1321.502930	952.410706
1320.440430	1066.391357
1319.378906	899.282043
1318.316406	1043.167480
1317.253906	984.973877
1316.190430	914.649597
1315.127930	834.669800
1314.064453	969.272461
1313.000977	1022.687561
1311.937500	943.243164
1310.873047	807.361938
1309.809570	1001.611877
1308.745117	932.567322
1307.679688	954.770508
1306.615234	1009.111389
1305.549805	1004.552979
1304.484375	1032.128418
1303.418945	828.726685
1302.353516	895.976257
1301.287109	850.299011
1300.220703	986.625671
1299.154297	806.142090
1298.087891	854.304749
1297.020508	696.330688
1295.954102	791.439880
1294.886719	808.112244
1293.818359	692.410950
1292.750977	675.038330
1291.682617	648.005432
1290.614258	770.716003
1289.545898	702.270691
1288.476563	614.384583
1287.407227	636.953186
1286.338867	769.900818
1285.268555	582.021545
1284.199219	720.082703
1283.128906	654.980713
1282.058594	871.557678
1280.988281	640.266541
1279.917969	962.215393
1278.846680	995.463928
1277.775391	1033.706055
1276.704102	839.734436
1275.632813	1015.130859
1274.560547	1087.902344
1273.488281	1092.324585
1272.416016	1194.579712
1271.343750	1226.054077
1270.270508	1291.808716
1269.197266	1237.994751
1268.124023	1142.801025
1267.050781	1262.510498
1265.977539	1291.978882
1264.903320	1255.661377
1263.829102	1058.475830
1262.753906	1066.291626
1261.679688	1157.067871
1260.604492	1269.824951
1259.529297	1146.239136
1258.454102	1592.865601
1257.378906	1211.221436
1256.302734	1268.153320
1255.226563	1295.910034
1254.150391	1498.975220
1253.073242	1538.966431
1251.997070	1442.744141
1250.919922	1563.117554
1249.841797	1496.235596
1248.764648	1419.702271
1247.686523	1377.289185
1246.608398	1342.231567
1245.530273	1440.872437
1244.452148	1401.040161
1243.373047	1409.843872
1242.293945	1316.693604
1241.214844	1281.880615
1240.135742	1383.032959
1239.055664	1484.172974
1237.975586	1497.954834
1236.895508	1395.325684
1235.815430	1360.661133
1234.734375	1372.097534
1233.654297	1206.591064
1232.573242	1285.937134
1231.491211	1013.947632
1230.410156	1231.386963
1229.328125	1148.436401
1228.246094	1300.384888
1227.163086	1067.376587
1226.081055	1088.578491
1224.998047	877.484619
1223.915039	947.088501
1222.832031	714.329041
1221.748047	907.235474
1220.664063	645.549622
1219.580078	652.241638
1218.496094	617.827454
1217.412109	564.075989
1216.327148	425.788971
1215.242188	444.494049
1214.157227	504.199921
1213.071289	759.360107
1211.985352	698.240601
1210.899414	649.170105
1209.813477	665.205688
1208.727539	611.251648
1207.640625	795.972290
1206.553711	809.412354
1205.466797	627.587036
1204.378906	592.766968
1203.291016	459.139618
1202.203125	402.578644
1201.115234	345.980255
1200.027344	395.262543
1198.938477	155.650665
1197.849609	200.008682
1196.760742	297.199677
1195.670898	64.774773
1194.582031	5.504125
1193.492188	-65.835014
1192.401367	79.099304
1191.311523	60.478130
1190.220703	-8.665771
1189.129883	-34.631596
1188.039063	13.767670
1186.947266	18.843527
1185.856445	-168.202744
1184.764648	23.905104
1183.671875	43.090290
1182.580078	131.726578
1181.487305	61.948673
1180.394531	37.654602
1179.301758	291.327545
1178.208984	197.283691
1177.115234	282.877502
1176.021484	329.996735
1174.927734	456.016327
1173.833008	296.937988
1172.738281	216.813934
1171.643555	234.736496
1170.548828	199.892746
1169.454102	196.045013
1168.358398	189.690262
1167.262695	180.825760
1166.166992	92.952744
1165.070313	134.061111
1163.973633	191.752609
1162.876953	168.066147
1161.780273	194.420090
1160.683594	199.141998
1159.585938	282.517853
1158.488281	427.782928
1157.389648	307.970581
1156.291992	343.153900
1155.193359	342.410248
1154.094727	215.142517
1152.996094	202.236725
1151.896484	179.666275
1150.796875	18.749607
1149.697266	-6.426947
1148.597656	75.459290
1147.498047	42.859455
1146.397461	7.752910
1145.296875	-84.606964
1144.195313	-29.515863
1143.094727	-105.452950
1141.993164	30.213375
1140.891602	39.629749
1139.789063	122.606606
1138.687500	181.632751
1137.584961	214.345337
1136.482422	149.480042
1135.379883	386.195557
1134.276367	525.283325
1133.172852	649.917603
1132.069336	627.168274
1130.964844	597.163574
1129.861328	858.892212
1128.756836	809.582886
1127.652344	1047.138306
1126.546875	992.778503
1125.442383	838.732727
1124.336914	855.264099
1123.230469	717.618286
1122.125000	719.671875
1121.018555	719.212280
1119.912109	870.164307
1118.805664	916.739502
1117.699219	712.259033
1116.591797	668.644348
1115.484375	646.203857
1114.376953	744.267395
1113.268555	681.341309
1112.160156	727.063049
1111.051758	819.902344
1109.943359	754.234741
1108.833984	733.348938
1107.725586	941.466614
1106.616211	965.154358
1105.505859	1059.526245
1104.396484	908.244263
1103.286133	1040.088257
1102.175781	886.261597
1101.064453	989.489014
1099.954102	1040.666748
1098.842773	1119.988281
1097.731445	1067.146729
1096.619141	938.791260
1095.507813	972.956055
1094.395508	1096.496826
1093.282227	897.214783
1092.169922	865.088867
1091.056641	1042.365112
1089.943359	880.553101
1088.830078	801.059875
1087.716797	928.504456
1086.602539	954.651978
1085.488281	907.793823
1084.373047	790.327698
1083.258789	809.134827
1082.143555	799.634827
1081.028320	773.599976
1079.913086	794.455261
1078.796875	782.331726
1077.680664	744.301636
1076.564453	563.037292
1075.448242	562.447144
1074.331055	571.152344
1073.213867	535.211914
1072.096680	508.589294
1070.979492	481.903992
1069.861328	443.431732
1068.743164	627.510925
1067.625000	509.233368
1066.505859	618.123718
1065.386719	523.183289
1064.267578	559.322754
1063.148438	583.686340
1062.029297	514.383972
1060.909180	384.226959
1059.789063	483.291046
1058.667969	404.539337
1057.547852	349.164520
1056.426758	268.054871
1055.305664	453.330414
1054.183594	465.596680
1053.062500	340.027283
1051.940430	321.892090
1050.818359	238.367981
1049.695313	418.594208
1048.572266	435.369720
1047.449219	167.495743
1046.326172	396.533234
1045.203125	366.611511
1044.079102	173.490005
1042.955078	323.076691
1041.830078	309.461548
1040.706055	351.771698
1039.581055	219.364410
1038.456055	359.472900
1037.331055	310.945343
1036.205078	327.612976
1035.079102	251.203720
1033.953125	470.307434
1032.826172	556.741272
1031.700195	589.678650
1030.573242	606.341736
1029.445313	430.096954
1028.318359	300.447540
1027.190430	133.710175
1026.062500	69.285423
1024.934570	-6.681670
1023.805664	-226.521133
1022.676758	20.325697
1021.547852	-92.580612
1020.418945	-233.223450
1019.289063	-49.029381
1018.159180	-41.103497
1017.029297	-72.534203
1015.898438	-85.352882
1014.767578	-144.446564
1013.636719	192.724731
1012.505859	291.237579
1011.375000	229.995239
1010.243164	289.239532
1009.111328	563.795898
1007.978516	648.546021
1006.846680	1112.769165
1005.713867	1657.812866
1004.581055	2332.191650
1003.447266	2786.709961
1002.313477	2381.278076
1001.179688	1671.102417
1000.045898	1076.876343
998.912109	531.536804
997.777344	483.038330
996.642578	81.442581
995.506836	157.928772
994.372070	206.810211
993.236328	29.686962
992.100586	154.923874
990.963867	45.008076
989.828125	154.293900
988.691406	10.110679
987.553711	85.036263
986.416992	-17.330683
985.279297	64.745033
984.141602	89.350861
983.003906	74.947952
981.865234	44.577816
980.726563	-22.452847
979.587891	108.548439
978.448242	74.027748
977.309570	44.276768
976.169922	72.164200
975.030273	235.802536
973.889648	144.448776
972.749023	287.630066
971.608398	332.141113
970.467773	167.830322
969.326172	100.179619
968.184570	383.897095
967.042969	224.774338
965.901367	215.015930
964.758789	86.162857
963.616211	228.126480
962.473633	216.597610
961.330078	216.707321
960.186523	249.074417
959.042969	235.786957
957.899414	215.814835
956.754883	173.132309
955.610352	176.439346
954.465820	255.456635
953.321289	167.580566
952.175781	212.615891
951.030273	296.699219
949.884766	250.592026
948.738281	60.671608
947.591797	79.013390
946.445313	200.362030
945.298828	340.119385
944.151367	336.114319
943.003906	425.921387
941.856445	415.432434
940.708008	338.954224
939.559570	338.002960
938.411133	419.369781
937.262695	589.839844
936.113281	582.569824
934.964844	507.105713
933.814453	354.384918
932.665039	411.554504
931.514648	270.703979
930.364258	412.521515
929.213867	324.493073
928.062500	179.790695
926.912109	99.069771
925.759766	23.134064
924.608398	83.911888
923.456055	219.904694
922.303711	140.018829
921.151367	94.457489
919.999023	153.648407
918.845703	-14.210195
917.692383	-88.668938
916.539063	125.518074
915.384766	-59.818840
914.230469	27.512184
913.076172	-50.684555
911.920898	48.316048
910.766602	-136.103043
909.611328	-54.914459
908.455078	-93.749779
907.299805	67.079529
906.143555	-5.410710
904.987305	-111.680260
903.830078	-181.481491
902.673828	34.256523
901.516602	-137.095520
900.359375	-25.257477
899.201172	-126.026833
898.042969	-75.001297
896.884766	12.349580
895.726563	-92.405724
894.567383	-81.644981
893.408203	-176.973999
892.249023	80.422104
891.088867	35.107647
889.929688	100.629974
888.769531	-84.391434
887.608398	24.320330
886.448242	8.966538
885.287109	169.778030
884.125977	-39.353401
882.963867	29.183350
881.801758	63.987762
880.639648	62.826813
879.477539	129.404449
878.315430	187.052963
877.152344	271.830963
875.989258	133.697571
874.825195	139.860352
873.661133	146.124817
872.497070	145.735168
871.333008	102.688492
870.168945	82.253311
869.003906	95.664757
867.838867	7.968942
866.672852	196.922531
865.506836	125.150505
864.340820	347.848969
863.174805	309.922424
862.008789	263.099670
860.841797	375.799591
859.674805	302.181885
858.506836	563.077576
857.339844	496.294739
856.171875	651.691650
855.003906	517.744080
853.834961	610.379883
852.666016	655.934998
851.497070	744.087280
850.328125	648.496826
849.158203	445.463623
847.988281	515.779480
846.818359	375.612457
845.647461	253.445511
844.477539	106.721260
843.306641	215.154770
842.134766	213.942291
840.963867	230.612366
839.791992	63.939617
838.619141	9.115408
837.447266	-94.869751
836.274414	129.628342
835.101563	264.651123
833.928711	111.501816
832.754883	282.147736
831.581055	262.948792
830.407227	286.125244
829.232422	333.804016
828.058594	392.561157
826.883789	357.592346
825.708008	451.912231
824.533203	169.424820
823.357422	109.869553
822.181641	128.259186
821.004883	46.351841
819.828125	155.927063
818.651367	96.175659
817.474609	109.829536
816.296875	236.897232
815.119141	112.423843
813.941406	-83.252151
812.763672	83.541763
811.584961	-3.270417
810.406250	-30.125042
809.226563	-65.945839
808.047852	73.647865
806.868164	6.518270
805.688477	-100.657578
804.507813	-43.602337
803.327148	-117.638649
802.146484	-87.464012
800.965820	57.937065
799.784180	-71.867668
798.603516	-168.481720
797.420898	-109.979675
796.239258	-91.536186
795.056641	-44.419674
793.874023	-156.960587
792.691406	58.203850
791.507813	-61.217182
790.324219	58.362034
789.140625	5.113142
787.956055	153.107574
786.772461	230.091217
785.586914	298.058716
784.402344	151.361893
783.216797	174.807098
782.032227	251.126984
780.845703	360.414307
779.660156	102.794228
778.473633	375.188812
777.287109	163.753204
776.100586	190.669052
774.913086	54.108681
773.725586	131.479950
772.538086	182.188507
771.349609	226.105881
770.161133	203.700760
768.972656	187.763931
767.784180	96.749886
766.594727	366.967651
765.405273	372.571045
764.215820	318.556915
763.026367	328.265533
761.835938	491.905884
760.645508	609.102966
759.454102	576.487732
758.262695	699.913208
757.072266	688.983643
755.879883	688.912903
754.688477	756.836426
753.496094	670.758545
752.303711	380.254913
751.110352	586.170837
749.917969	460.252167
748.724609	566.985779
747.530273	403.557678
746.336914	643.857788
745.142578	611.872314
743.948242	424.046234
742.752930	462.062012
741.558594	482.402771
740.363281	243.981140
739.166992	275.102692
737.971680	257.903870
736.775391	262.516327
735.579102	299.876404
734.381836	203.578979
733.185547	196.975906
731.988281	216.551285
730.790039	310.421661
729.592773	353.863007
728.394531	314.117645
727.196289	374.889313
725.997070	297.871796
724.797852	393.462524
723.598633	346.951172
722.399414	335.360931
721.199219	260.408691
719.999023	211.652100
718.798828	330.948029
717.598633	351.966431
716.397461	383.862396
715.196289	389.554749
713.994141	260.039490
712.792969	326.784698
711.590820	365.167023
710.388672	264.079132
709.185547	141.266205
707.982422	225.441254
706.779297	46.121712
705.576172	75.907990
704.372070	186.246567
703.167969	107.263908
701.963867	32.716167
700.759766	69.178764
699.554688	86.113327
698.349609	48.754429
697.143555	67.992889
695.938477	30.799194
694.732422	56.704304
693.525391	-84.553513
692.319336	-206.113846
691.112305	-138.652679
689.905273	-64.612358
688.697266	-68.615547
687.490234	-3.089666
686.282227	14.806379
685.073242	-30.069057
683.865234	-126.832535
682.656250	-39.197697
681.447266	-51.150383
680.237305	-106.289154
679.028320	94.299355
677.818359	76.236183
676.607422	112.444809
675.397461	-121.764099
674.186523	126.815163
672.975586	-55.076698
671.763672	53.082760
670.551758	85.658226
669.339844	62.157925
668.127930	140.396774
666.915039	-12.458124
665.703125	14.203846
664.489258	51.802357
663.276367	24.740257
662.062500	-62.615116
660.848633	68.192047
659.634766	39.389771
658.419922	-155.382538
657.205078	74.942871
655.990234	-63.453423
654.775391	0.964827
653.559570	78.386200
652.343750	2.869696
651.126953	11.489074
649.911133	-44.446033
648.694336	136.570877
647.477539	-35.512444
646.259766	61.559776
645.041992	182.274231
643.824219	270.665375
642.606445	290.174835
641.387695	225.785461
640.168945	56.033249
638.950195	51.787464
637.730469	-10.562140
636.511719	-49.370571
635.291016	8.363740
634.071289	-82.264618
632.850586	138.258240
631.629883	-15.007339
630.409180	24.678692
629.188477	-47.493011
627.966797	8.753819
626.745117	-23.292175
625.522461	12.900546
624.300781	209.409836
623.078125	291.795197
621.854492	474.335327
620.631836	322.100800
619.408203	184.334290
618.184570	63.117901
616.960938	131.768890
615.736328	-57.152744
614.511719	24.930077
613.287109	-75.694016
612.061523	2.447416
610.835938	4.746543
609.610352	38.068745
608.384766	36.076714
607.158203	79.909042
605.931641	17.805714
604.705078	-96.846733
