# Supplementary material for: Raman spectroscopy accurately differentiates mucosal healing from non-healing and biochemical changes following biological therapy in inflammatory bowel disease
Source: PLoS One. 2021 Jun 2;16(6):e0252210. doi: 10.1371/journal.pone.0252210 (PMC8172032; doi:10.1371/journal.pone.0252210)
Supplement: S5 Dataset — (ZIP) [file pone.0252210.s007.zip › CD Active inflammation/OC011 pre treatment_BL sub CR removed_94__X_-18304.2__Y_2334.51__Z_-3757.19__Time_1077.txt]

1714.656250	73.457947
1713.679688	50.009602
1712.703125	179.115936
1711.725586	56.758793
1710.749023	130.890640
1709.771484	-73.111580
1708.792969	-142.387375
1707.815430	-87.682671
1706.836914	-16.291973
1705.858398	23.598642
1704.879883	-83.116692
1703.901367	-138.270493
1702.922852	24.012135
1701.943359	-24.522840
1700.963867	77.395607
1699.983398	-68.828217
1699.003906	77.096207
1698.023438	116.630653
1697.042969	100.643333
1696.062500	2.449037
1695.082031	230.791687
1694.100586	213.910919
1693.120117	186.974136
1692.137695	104.533539
1691.156250	188.199646
1690.174805	181.683167
1689.192383	159.710754
1688.209961	410.344330
1687.227539	296.123260
1686.244141	278.451996
1685.261719	559.852112
1684.278320	593.834839
1683.294922	420.538177
1682.311523	495.538422
1681.327148	525.736145
1680.342773	633.633362
1679.358398	696.736938
1678.374023	576.695923
1677.389648	659.389099
1676.404297	715.914307
1675.418945	836.710388
1674.433594	822.328491
1673.448242	957.264221
1672.461914	887.956543
1671.475586	851.008728
1670.489258	957.955872
1669.502930	980.305725
1668.516602	1101.309204
1667.529297	1089.942017
1666.541992	1126.761353
1665.554688	1108.248901
1664.566406	1161.757446
1663.579102	1162.597656
1662.590820	1248.662354
1661.602539	1221.073853
1660.614258	1339.636475
1659.625000	1336.612061
1658.635742	1129.956421
1657.647461	1286.605591
1656.657227	1236.969360
1655.667969	1192.989136
1654.677734	1146.704102
1653.688477	1095.471924
1652.697266	925.510864
1651.707031	964.898865
1650.716797	806.229858
1649.725586	803.911804
1648.734375	664.427368
1647.743164	704.990723
1646.750977	531.789673
1645.759766	617.809204
1644.767578	500.689575
1643.775391	523.815979
1642.783203	401.986786
1641.790039	130.010239
1640.796875	246.272430
1639.803711	307.309113
1638.810547	299.962189
1637.817383	226.908127
1636.823242	101.364723
1635.829102	105.229828
1634.834961	53.947624
1633.840820	13.413979
1632.845703	31.028267
1631.850586	56.710232
1630.855469	66.752380
1629.860352	-59.927715
1628.865234	-73.231285
1627.869141	-128.475693
1626.873047	-23.085505
1625.876953	-188.494019
1624.880859	-27.648144
1623.883789	-176.948959
1622.887695	-113.174400
1621.890625	-17.777699
1620.892578	-51.040665
1619.895508	26.128904
1618.897461	0.951409
1617.899414	-50.375290
1616.901367	79.521713
1615.903320	122.843025
1614.904297	56.030247
1613.906250	7.677833
1612.907227	122.013412
1611.907227	37.093014
1610.908203	99.062164
1609.908203	-59.092167
1608.908203	29.173950
1607.908203	120.063103
1606.908203	45.943974
1605.907227	-12.396603
1604.906250	109.956497
1603.905273	33.355053
1602.904297	-85.064415
1601.903320	-43.826435
1600.901367	-96.759483
1599.899414	-13.677711
1598.897461	-1.225562
1597.895508	-59.360409
1596.892578	52.398125
1595.889648	-212.157883
1594.886719	-129.178467
1593.883789	-140.278427
1592.880859	-117.452393
1591.876953	-172.979507
1590.873047	-197.193741
1589.869141	-57.036255
1588.865234	-91.775826
1587.860352	76.910583
1586.855469	-46.593788
1585.850586	4.589014
1584.845703	-22.503336
1583.839844	117.152451
1582.834961	9.159698
1581.829102	-5.067420
1580.823242	40.546474
1579.816406	39.205353
1578.810547	-89.770851
1577.803711	88.356491
1576.796875	167.447479
1575.790039	215.204987
1574.782227	57.378822
1573.775391	164.780777
1572.767578	27.658318
1571.759766	41.266312
1570.750977	59.974632
1569.743164	-61.727207
1568.734375	63.305260
1567.725586	81.702065
1566.716797	42.864449
1565.707031	107.779793
1564.697266	94.697281
1563.687500	161.952911
1562.677734	37.089809
1561.667969	52.231220
1560.657227	51.693436
1559.647461	-50.073792
1558.636719	47.676109
1557.625000	59.745029
1556.614258	76.869728
1555.602539	80.912979
1554.590820	51.163300
1553.579102	62.729816
1552.567383	115.585480
1551.554688	116.527069
1550.541992	75.937553
1549.529297	262.898010
1548.516602	7.354274
1547.502930	157.782562
1546.490234	-9.988920
1545.476563	98.755730
1544.462891	-7.177005
1543.448242	46.991516
1542.434570	26.090757
1541.419922	28.304600
1540.405273	61.366035
1539.390625	130.417267
1538.375000	3.145743
1537.359375	-100.985474
1536.343750	65.675262
1535.328125	7.725923
1534.312500	11.553133
1533.295898	-105.938744
1532.280273	-112.677811
1531.262695	-52.554188
1530.246094	-46.700050
1529.229492	-7.499526
1528.211914	44.419117
1527.194336	8.630638
1526.176758	-125.106354
1525.159180	-71.038071
1524.140625	0.877777
1523.122070	67.479378
1522.103516	67.039688
1521.084961	130.752625
1520.065430	-26.811522
1519.046875	88.031593
1518.027344	43.349674
1517.006836	88.475578
1515.987305	48.680984
1514.966797	78.109123
1513.947266	-33.828590
1512.925781	-14.934666
1511.905273	-39.807587
1510.884766	17.315443
1509.863281	-128.399429
1508.841797	-97.195618
1507.820313	-178.968033
1506.797852	-12.140128
1505.776367	-137.724487
1504.753906	-14.794261
1503.731445	-56.023262
1502.708008	-112.733681
1501.685547	-56.843307
1500.662109	-6.224411
1499.638672	-45.347561
1498.615234	-10.344651
1497.591797	-93.184952
1496.567383	-78.891327
1495.542969	-90.295578
1494.518555	0.486614
1493.494141	80.893333
1492.468750	230.167542
1491.443359	136.480881
1490.417969	45.283718
1489.392578	86.860909
1488.367188	138.533966
1487.340820	264.128021
1486.314453	318.086304
1485.288086	308.114227
1484.261719	157.697418
1483.234375	272.580688
1482.207031	451.092010
1481.179688	435.618958
1480.152344	453.209290
1479.125000	399.329224
1478.096680	475.357544
1477.068359	472.279968
1476.040039	680.565674
1475.011719	603.422729
1473.982422	808.878967
1472.953125	881.785828
1471.923828	865.501221
1470.894531	877.143799
1469.864258	1099.875610
1468.834961	991.771179
1467.804688	1285.457642
1466.774414	1289.095947
1465.743164	1475.690674
1464.712891	1590.992065
1463.681641	1624.864624
1462.650391	1587.534180
1461.618164	1529.836548
1460.586914	1647.337891
1459.554688	1686.025513
1458.522461	1526.662842
1457.490234	1445.992676
1456.458008	1756.041504
1455.424805	1751.360840
1454.391602	1891.201416
1453.358398	1724.140137
1452.325195	1879.063599
1451.291016	1919.825684
1450.256836	2079.634277
1449.222656	1996.138794
1448.188477	2140.609619
1447.154297	1996.309326
1446.119141	2110.278564
1445.083984	2021.679565
1444.048828	1847.056152
1443.013672	1771.166382
1441.977539	1786.350708
1440.941406	1682.649780
1439.905273	1616.910400
1438.869141	1503.159058
1437.832031	1386.912354
1436.795898	1301.044678
1435.758789	1232.885620
1434.720703	1265.778931
1433.683594	927.451782
1432.645508	768.521057
1431.608398	715.691406
1430.569336	741.106323
1429.531250	584.864563
1428.493164	511.947174
1427.454102	363.403473
1426.415039	522.564514
1425.375977	495.123169
1424.335938	346.722626
1423.296875	473.086243
1422.256836	367.628296
1421.215820	385.653503
1420.175781	365.934875
1419.135742	333.665344
1418.094727	316.534088
1417.053711	412.693512
1416.011719	194.321167
1414.970703	159.726700
1413.928711	230.808670
1412.886719	15.246193
1411.844727	88.925293
1410.802734	89.727089
1409.759766	160.925873
1408.716797	219.579910
1407.673828	24.564409
1406.630859	-12.105815
1405.586914	79.330482
1404.542969	77.904449
1403.499023	61.476532
1402.455078	263.407654
1401.411133	66.444977
1400.366211	163.060837
1399.321289	186.978882
1398.276367	83.094582
1397.230469	164.787674
1396.185547	71.108238
1395.139648	142.881683
1394.093750	-0.721043
1393.046875	21.083260
1392.000977	148.116501
1390.954102	-25.225145
1389.907227	-38.246216
1388.860352	3.861164
1387.812500	-14.018464
1386.765625	-109.336533
1385.717773	-227.046814
1384.669922	17.873257
1383.621094	122.793320
1382.573242	72.826614
1381.524414	97.910042
1380.475586	-174.174957
1379.425781	13.439981
1378.376953	6.321941
1377.327148	54.205242
1376.277344	-17.635466
1375.227539	75.326088
1374.176758	-51.194736
1373.126953	-82.785690
1372.076172	-243.941208
1371.025391	-158.125504
1369.973633	-44.840733
1368.922852	-120.889366
1367.871094	-44.839920
1366.819336	88.564590
1365.766602	30.248034
1364.714844	-12.999645
1363.662109	108.155525
1362.609375	127.321106
1361.556641	146.579147
1360.502930	118.659050
1359.450195	172.933609
1358.396484	-11.429853
1357.341797	105.193367
1356.288086	-54.015018
1355.233398	55.319347
1354.178711	129.929001
1353.124023	159.900620
1352.069336	257.014252
1351.013672	292.116119
1349.958984	297.525696
1348.903320	213.690170
1347.846680	502.173431
1346.791016	525.211304
1345.734375	511.138092
1344.677734	591.402527
1343.621094	808.086670
1342.563477	769.491333
1341.506836	530.305786
1340.449219	588.620728
1339.391602	609.863037
1338.333008	712.919434
1337.275391	687.296997
1336.216797	666.739014
1335.158203	878.924866
1334.098633	873.388367
1333.040039	519.171509
1331.980469	672.209534
1330.920898	649.729614
1329.861328	582.866760
1328.800781	622.411499
1327.740234	607.681519
1326.679688	696.822388
1325.619141	635.360962
1324.558594	690.092224
1323.497070	705.397888
1322.435547	666.495911
1321.374023	783.184509
1320.312500	677.869446
1319.250000	811.972229
1318.187500	699.496948
1317.125000	621.690002
1316.062500	711.644409
1314.999023	740.041382
1313.935547	751.276123
1312.872070	856.216492
1311.808594	845.447144
1310.745117	852.015564
1309.680664	713.421631
1308.616211	757.124451
1307.551758	850.118225
1306.486328	746.338013
1305.420898	834.557556
1304.355469	831.837402
1303.290039	711.190735
1302.224609	750.466187
1301.158203	752.947754
1300.091797	561.404663
1299.025391	792.559143
1297.958984	753.535461
1296.891602	667.958252
1295.824219	700.339539
1294.756836	585.523438
1293.689453	605.801270
1292.621094	562.363708
1291.553711	568.079773
1290.485352	519.920532
1289.416016	611.608154
1288.347656	566.063721
1287.278320	564.725159
1286.208984	563.459961
1285.139648	503.476410
1284.069336	668.903564
1283.000000	540.504272
1281.929688	581.140625
1280.858398	631.616150
1279.788086	684.580444
1278.716797	634.839294
1277.645508	638.990234
1276.574219	491.591827
1275.502930	796.600281
1274.430664	588.245667
1273.358398	529.104675
1272.286133	738.793518
1271.213867	760.362061
1270.140625	691.618225
1269.067383	854.903015
1267.994141	883.910889
1266.920898	939.799377
1265.846680	915.193481
1264.773438	856.490784
1263.699219	719.815613
1262.624023	936.803833
1261.549805	822.194946
1260.474609	602.875305
1259.399414	758.946411
1258.324219	761.505188
1257.248047	803.070496
1256.172852	778.900513
1255.096680	803.466797
1254.019531	884.037964
1252.943359	689.613708
1251.866211	828.621887
1250.789063	777.864258
1249.711914	972.775330
1248.634766	810.212341
1247.556641	788.732361
1246.478516	631.184875
1245.400391	680.254395
1244.321289	848.352417
1243.243164	768.662842
1242.164063	655.029846
1241.084961	752.661377
1240.004883	845.407471
1238.925781	702.744873
1237.845703	848.848938
1236.765625	735.368469
1235.684570	786.840088
1234.604492	787.376160
1233.523438	618.244995
1232.442383	718.176819
1231.360352	677.542786
1230.279297	779.832825
1229.197266	480.070496
1228.115234	693.722900
1227.032227	694.258362
1225.950195	404.369019
1224.867188	579.155579
1223.784180	429.701904
1222.701172	543.915222
1221.617188	295.370728
1220.533203	315.252441
1219.449219	410.030060
1218.365234	193.036667
1217.280273	275.679443
1216.195313	235.083908
1215.110352	117.210083
1214.025391	279.409119
1212.940430	419.785553
1211.854492	492.505341
1210.768555	533.798706
1209.681641	348.310455
1208.595703	363.026123
1207.508789	466.908203
1206.421875	348.947815
1205.334961	467.173431
1204.247070	373.285522
1203.160156	416.701111
1202.072266	349.276489
1200.983398	-7.089292
1199.895508	192.726089
1198.806641	125.267273
1197.717773	91.478889
1196.628906	-86.677818
1195.539063	-41.130970
1194.449219	50.032021
1193.359375	-44.003426
1192.269531	-99.593376
1191.179688	-47.080193
1190.088867	-37.886288
1188.998047	156.190308
1187.907227	-82.110664
1186.815430	-176.315720
1185.723633	0.689923
1184.631836	31.175348
1183.540039	20.801746
1182.448242	-23.209127
1181.355469	-72.057755
1180.262695	-111.357018
1179.169922	-59.616528
1178.076172	99.877670
1176.982422	125.062752
1175.888672	37.586868
1174.794922	60.246655
1173.700195	46.913639
1172.606445	90.968079
1171.511719	173.225998
1170.416016	-7.820763
1169.321289	117.340347
1168.225586	-61.363144
1167.129883	22.961779
1166.034180	49.802849
1164.937500	28.757860
1163.840820	-28.193008
1162.744141	-13.524829
1161.647461	39.276123
1160.550781	120.632782
1159.453125	87.285309
1158.355469	106.385239
1157.256836	113.468567
1156.159180	48.900764
1155.060547	113.083702
1153.961914	210.544785
1152.863281	9.872174
1151.763672	52.333572
1150.664063	-91.177605
1149.564453	-5.984745
1148.464844	-56.679756
1147.364258	-57.422825
1146.263672	-98.719086
1145.163086	47.969521
1144.062500	-162.455154
1142.960938	-165.870758
1141.859375	-7.612098
1140.757813	-42.136135
1139.656250	-105.255257
1138.553711	40.757221
1137.451172	-24.888695
1136.348633	66.232964
1135.246094	83.595070
1134.142578	53.369469
1133.039063	222.528748
1131.935547	353.551727
1130.832031	403.743927
1129.727539	385.022614
1128.623047	442.143951
1127.518555	594.031250
1126.413086	515.766235
1125.308594	487.246735
1124.203125	636.418518
1123.096680	453.706696
1121.991211	323.124390
1120.884766	365.422699
1119.778320	376.844818
1118.671875	172.755173
1117.564453	167.498871
1116.458008	209.502380
1115.350586	253.778488
1114.242188	227.002563
1113.134766	209.631302
1112.026367	376.600067
1110.917969	420.515594
1109.808594	480.880951
1108.700195	288.362885
1107.590820	367.494080
1106.481445	309.558838
1105.372070	456.986298
1104.261719	422.529419
1103.151367	513.097229
1102.041016	483.237732
1100.930664	517.017761
1099.819336	477.613495
1098.708008	640.930481
1097.596680	504.756348
1096.484375	547.686646
1095.373047	590.545959
1094.260742	484.928467
1093.147461	595.962158
1092.035156	516.185242
1090.921875	452.868103
1089.808594	446.010925
1088.695313	512.047119
1087.581055	587.410950
1086.467773	580.386719
1085.353516	472.214172
1084.238281	488.629883
1083.124023	587.256409
1082.008789	483.725372
1080.893555	410.741089
1079.777344	297.823181
1078.662109	506.600311
1077.545898	304.437378
1076.429688	189.170212
1075.312500	210.008347
1074.196289	397.366364
1073.079102	312.549927
1071.960938	251.187485
1070.843750	457.073700
1069.725586	184.725067
1068.607422	322.528046
1067.489258	368.885590
1066.370117	267.647308
1065.251953	320.983063
1064.132813	404.705200
1063.012695	247.304092
1061.893555	335.656769
1060.773438	276.572144
1059.653320	32.738552
1058.532227	78.950951
1057.412109	178.909225
1056.291016	225.055511
1055.169922	7.134453
1054.047852	195.793503
1052.926758	167.161316
1051.804688	56.812881
1050.681641	296.690399
1049.559570	177.036713
1048.436523	265.115875
1047.313477	301.839508
1046.190430	333.892487
1045.066406	167.734344
1043.942383	199.825562
1042.818359	73.428131
1041.694336	110.221054
1040.569336	165.648392
1039.445313	179.152969
1038.319336	148.421463
1037.194336	199.215057
1036.068359	177.855270
1034.942383	182.130035
1033.816406	314.386780
1032.690430	232.633118
1031.563477	162.573074
1030.436523	252.992493
1029.308594	27.302965
1028.181641	-30.929729
1027.053711	-28.696075
1025.925781	-91.455032
1024.797852	-42.679516
1023.668945	-170.323959
1022.540039	-49.511513
1021.411133	-121.305466
1020.281250	-51.502403
1019.152344	-116.200394
1018.022461	-201.687149
1016.892578	-150.297058
1015.761719	-217.083389
1014.630859	84.663292
1013.500000	85.158928
1012.369141	-13.878108
1011.237305	5.289117
1010.105469	218.981094
1008.973633	212.758926
1007.841797	239.005463
1006.708984	443.444641
1005.576172	1020.243835
1004.443359	1467.353638
1003.310547	1990.622803
1002.176758	1658.531738
1001.042969	1107.150757
999.908203	616.169373
998.774414	234.057983
997.639648	140.850052
996.504883	87.016449
995.370117	51.758183
994.234375	58.136158
993.098633	39.222507
991.962891	-14.189563
990.826172	96.232521
989.690430	56.847775
988.553711	54.449562
987.416016	-222.069153
986.279297	-21.478333
985.141602	93.893723
984.003906	-20.960316
982.865234	-2.138148
981.727539	-100.604881
980.588867	19.676525
979.450195	-142.962875
978.310547	55.675873
977.170898	17.481192
976.031250	-2.198913
974.891602	67.873657
973.751953	142.615677
972.611328	107.158524
971.470703	19.000364
970.329102	20.545151
969.188477	150.759995
968.046875	-5.872078
966.904297	115.329483
965.762695	57.648491
964.620117	75.794037
963.477539	-25.192656
962.334961	32.162464
961.191406	64.393723
960.047852	92.141556
958.904297	92.501472
957.760742	118.170044
956.616211	29.453327
955.471680	149.215820
954.327148	202.666153
953.182617	141.799606
952.037109	67.353111
950.891602	70.820015
949.745117	72.116135
948.599609	219.833740
947.453125	159.621353
946.306641	12.726655
945.159180	110.450439
944.012695	324.721924
942.865234	283.277679
941.716797	312.737854
940.569336	374.250671
939.420898	244.188431
938.272461	187.301224
937.124023	246.869354
935.974609	327.047638
934.825195	277.368011
933.675781	487.635986
932.525391	294.627228
931.375977	290.891815
930.225586	84.582092
929.074219	147.157120
927.923828	187.049149
926.772461	17.660494
925.621094	44.135715
924.468750	157.151642
923.317383	63.267063
922.165039	-14.547259
921.011719	25.988699
919.859375	-74.292519
918.706055	-153.969528
917.552734	64.064674
916.399414	129.942749
915.245117	177.731049
914.090820	-87.650780
912.936523	-107.714264
911.781250	-36.912426
910.625977	108.807312
909.470703	-212.607712
908.315430	-209.561279
907.160156	-190.556290
906.003906	-78.551437
904.846680	-75.255539
903.690430	7.401833
902.533203	-95.582466
901.375977	-33.157749
900.218750	18.003410
899.060547	175.586594
897.903320	91.092041
896.744141	113.035095
895.585938	46.847519
894.426758	10.162135
893.267578	-53.555546
892.108398	72.648636
890.949219	-149.056824
889.789063	56.307343
888.628906	-40.951420
887.467773	137.335175
886.307617	-29.739395
885.146484	-106.407356
883.985352	-70.179466
882.823242	15.713728
881.661133	2.402447
880.499023	270.951904
879.336914	228.388779
878.173828	262.513306
877.010742	-41.254971
875.847656	170.936676
874.684570	211.936584
873.520508	54.854687
872.356445	122.952538
871.192383	274.308411
870.027344	184.921921
868.862305	257.541290
867.697266	130.033859
866.532227	128.500748
865.366211	131.492401
864.200195	71.588943
863.034180	261.084900
861.867188	295.546783
860.700195	285.099121
859.533203	207.322556
858.366211	356.265930
857.198242	610.608093
856.030273	413.944214
854.862305	432.674286
853.693359	626.290588
852.524414	445.458099
851.355469	493.298981
850.186523	368.584747
849.016602	273.045990
847.846680	307.431732
846.676758	214.164459
845.505859	190.321838
844.334961	157.519699
843.164063	176.170746
841.993164	67.287315
840.821289	72.487625
839.649414	95.543388
838.477539	107.380547
837.305664	175.047165
836.132813	86.256653
834.959961	209.670517
833.786133	196.768723
832.613281	63.263077
831.439453	88.261169
830.264648	148.911194
829.090820	247.405731
827.916016	236.513840
826.741211	288.013245
825.566406	277.008942
824.390625	243.669235
823.214844	150.119247
822.039063	74.376694
820.862305	101.069809
819.685547	80.923103
818.508789	151.997360
817.332031	-48.572372
816.154297	0.114551
814.976563	59.830418
813.798828	39.374966
812.621094	14.407843
811.442383	20.504940
810.263672	-84.607887
809.083984	-67.531525
807.905273	49.422543
806.725586	-15.879691
805.544922	16.472033
804.365234	-28.977699
803.184570	-25.659042
802.003906	-213.254440
800.823242	-103.583633
799.641602	-76.109428
798.459961	-106.387871
797.278320	-145.608154
796.095703	-182.680359
794.913086	-191.020950
793.730469	-152.928757
792.547852	-81.725502
791.364258	-90.355469
790.180664	-41.519188
788.997070	78.022400
787.813477	2.703249
786.628906	-66.034218
785.444336	-57.427025
784.258789	17.416962
783.074219	251.287552
781.888672	173.346893
780.702148	234.550201
779.516602	244.823746
778.330078	182.123886
777.143555	55.333370
775.956055	-31.752792
774.769531	90.762825
773.582031	49.863174
772.393555	37.572910
771.206055	-78.451050
770.017578	34.793125
768.829102	79.566254
767.639648	166.107269
766.451172	193.035446
765.261719	107.533546
764.072266	10.981183
762.881836	110.345406
761.691406	315.241486
760.500977	324.109741
759.310547	225.095108
758.119141	269.030945
756.927734	205.122513
755.735352	240.112381
754.543945	198.089218
753.351563	204.369202
752.159180	94.144951
750.965820	280.439941
749.773438	154.764938
748.580078	187.168488
747.385742	199.753754
746.192383	260.560791
744.998047	220.377396
743.803711	263.518585
742.608398	144.330399
741.413086	165.472336
740.217773	223.832306
739.022461	6.031183
737.826172	119.116318
736.630859	67.853897
735.433594	132.653946
734.237305	48.539021
733.040039	-7.095069
731.842773	57.638878
730.645508	135.463181
729.447266	226.372757
728.249023	28.601143
727.050781	97.638855
725.851563	59.557083
724.653320	172.278809
723.454102	59.950603
722.253906	157.368759
721.053711	77.895836
719.854492	271.370911
718.653320	183.238815
717.453125	215.195602
716.251953	94.470161
715.050781	196.308731
713.848633	158.595322
712.647461	49.009727
711.445313	137.864517
710.243164	202.767502
709.040039	91.247253
707.836914	12.513911
706.633789	25.340036
705.430664	-7.482360
704.226563	59.902908
703.022461	105.577568
701.818359	-35.771111
700.613281	64.446884
699.408203	92.952919
698.203125	43.277699
696.998047	-86.694221
695.791992	65.966347
694.585938	-250.572784
693.379883	41.255142
692.172852	-57.787441
690.965820	-56.818600
689.758789	-123.021637
688.551758	-119.649399
687.343750	-133.518982
686.135742	2.378310
684.926758	25.577145
683.718750	-70.351196
682.509766	-109.767845
681.300781	-51.545414
680.090820	-95.047394
678.881836	-75.609177
677.671875	-4.097251
676.460938	-101.353844
675.250977	46.104904
674.040039	-126.628548
672.828125	59.930084
671.617188	-0.050495
670.405273	-38.275410
669.193359	-61.251671
667.981445	62.841892
666.768555	83.256096
665.555664	69.182449
664.342773	-31.194611
663.128906	-256.683258
661.916016	38.251747
660.702148	20.169907
659.487305	-47.474506
658.272461	-65.427345
657.058594	87.041306
655.842773	-81.805893
654.627930	-84.572495
653.412109	108.797913
652.196289	-59.926071
650.979492	206.568893
649.763672	95.997360
648.546875	73.716217
647.330078	204.227219
646.112305	108.616043
644.894531	202.307541
643.676758	270.027069
642.458984	60.133392
641.240234	-16.495193
640.021484	136.762787
638.802734	81.275162
637.583008	186.755966
636.363281	169.493225
635.143555	61.762531
633.923828	153.485779
632.703125	180.441666
631.482422	-5.451040
630.261719	7.920573
629.040039	-45.632042
627.818359	52.675308
626.596680	11.073486
625.375000	155.487732
624.152344	78.513603
622.929688	268.837616
621.707031	212.065887
620.483398	210.328247
619.259766	49.405800
618.036133	256.023254
616.812500	110.702362
615.587891	-22.583059
614.363281	74.333939
613.138672	-50.076332
611.913086	-47.154812
610.687500	-36.767593
609.461914	34.457836
608.236328	78.802071
607.009766	-55.483456
605.783203	-77.834839
604.555664	-110.135345
