# Supplementary material for: Raman spectroscopy accurately differentiates mucosal healing from non-healing and biochemical changes following biological therapy in inflammatory bowel disease
Source: PLoS One. 2021 Jun 2;16(6):e0252210. doi: 10.1371/journal.pone.0252210 (PMC8172032; doi:10.1371/journal.pone.0252210)
Supplement: S5 Dataset — (ZIP) [file pone.0252210.s007.zip › CD Active inflammation/OC004-1 pre-treatment_BL sub CR removed_89__X_-20741.8__Y_2022.08__Z_-580.303__Time_1008.txt]

1714.767578	105.158951
1713.791016	85.380753
1712.814453	88.714249
1711.837891	7.086907
1710.860352	-6.678113
1709.882813	74.216766
1708.905273	-37.032982
1707.926758	-85.824806
1706.949219	-117.659988
1705.970703	-140.671768
1704.992188	-28.997351
1704.013672	-87.881454
1703.034180	-266.404694
1702.054688	-5.275489
1701.075195	-64.470444
1700.095703	8.176326
1699.116211	94.925323
1698.135742	38.014683
1697.155273	16.623980
1696.174805	-52.106735
1695.194336	16.165623
1694.212891	106.470856
1693.231445	125.363998
1692.250000	209.028687
1691.268555	317.380920
1690.287109	164.889343
1689.304688	378.596680
1688.322266	307.512970
1687.339844	546.441589
1686.356445	450.001312
1685.374023	229.015717
1684.390625	347.163635
1683.407227	354.004150
1682.423828	364.132446
1681.439453	643.804016
1680.455078	612.474365
1679.470703	741.461121
1678.486328	777.844727
1677.501953	748.282593
1676.516602	557.036133
1675.531250	999.354492
1674.545898	915.607910
1673.560547	827.128723
1672.574219	978.388306
1671.588867	1188.578857
1670.602539	1290.269409
1669.615234	1296.803589
1668.628906	1147.198486
1667.641602	1298.104370
1666.654297	1351.229370
1665.666992	1617.076782
1664.679688	1310.268921
1663.691406	1775.831299
1662.703125	1740.480103
1661.714844	1631.355347
1660.726563	1808.954224
1659.738281	1947.147461
1658.749023	1881.687500
1657.759766	1848.443604
1656.770508	1786.478760
1655.781250	1875.833496
1654.791016	1671.709351
1653.800781	1724.735840
1652.810547	1836.303101
1651.820313	1464.106323
1650.829102	1436.203003
1649.838867	1435.089966
1648.847656	1362.922119
1647.856445	1084.961914
1646.864258	1013.518250
1645.873047	834.101379
1644.880859	657.689148
1643.888672	650.626892
1642.895508	667.594177
1641.903320	558.136169
1640.910156	153.437408
1639.916992	255.692871
1638.923828	286.927521
1637.930664	289.373291
1636.936523	323.675415
1635.942383	171.034180
1634.948242	92.454239
1633.954102	-136.067505
1632.958984	1.840856
1631.964844	66.137749
1630.969727	-87.954140
1629.973633	-70.705627
1628.978516	-45.406155
1627.982422	-27.857206
1626.987305	-202.204147
1625.991211	68.144890
1624.994141	-29.620638
1623.998047	159.335724
1623.000977	-6.498575
1622.003906	3.913276
1621.006836	17.052662
1620.008789	25.030611
1619.011719	-121.838554
1618.013672	-55.895039
1617.015625	73.097115
1616.016602	299.204681
1615.018555	186.815887
1614.019531	79.782913
1613.020508	35.792923
1612.021484	-31.728546
1611.022461	24.029890
1610.022461	66.696381
1609.022461	119.856689
1608.022461	57.748249
1607.022461	443.566589
1606.021484	336.930542
1605.020508	120.390991
1604.019531	197.106598
1603.018555	14.711773
1602.017578	-361.221527
1601.015625	-274.011505
1600.013672	4.051356
1599.011719	70.185768
1598.009766	-23.195078
1597.006836	42.856476
1596.003906	-175.967194
1595.000977	57.201485
1593.998047	-15.357742
1592.995117	-184.551544
1591.991211	-32.614628
1590.987305	-21.747517
1589.983398	-89.234520
1588.979492	-122.843269
1587.974609	-245.194107
1586.969727	36.648781
1585.964844	-85.836807
1584.959961	-28.488457
1583.955078	23.537037
1582.949219	143.195541
1581.943359	-44.682713
1580.937500	61.727177
1579.931641	-48.130642
1578.924805	73.652802
1577.917969	2.672136
1576.911133	7.078792
1575.904297	-82.287216
1574.897461	44.161282
1573.889648	53.414219
1572.881836	364.139435
1571.874023	115.736870
1570.866211	-0.141506
1569.857422	122.944298
1568.848633	-84.063622
1567.839844	43.921524
1566.831055	21.115528
1565.822266	26.740128
1564.812500	78.942131
1563.802734	138.767212
1562.792969	76.491051
1561.783203	-170.061737
1560.772461	-128.804138
1559.761719	10.812338
1558.750977	-80.478294
1557.740234	32.856892
1556.729492	208.179047
1555.717773	-36.385109
1554.706055	11.663236
1553.694336	100.967659
1552.682617	270.332977
1551.669922	27.936398
1550.657227	160.700470
1549.644531	42.301304
1548.631836	50.536179
1547.619141	118.089157
1546.605469	162.180084
1545.591797	219.016739
1544.578125	115.440628
1543.564453	-78.684189
1542.549805	13.849074
1541.535156	155.252029
1540.520508	53.714092
1539.505859	-76.337914
1538.490234	-129.070587
1537.475586	-127.745232
1536.459961	95.285309
1535.444336	18.854050
1534.427734	-70.605377
1533.412109	149.211639
1532.395508	121.307739
1531.378906	216.960129
1530.362305	47.022923
1529.344727	214.454697
1528.328125	0.491527
1527.310547	136.648514
1526.292969	100.106232
1525.274414	145.778961
1524.256836	-130.377106
1523.238281	143.991074
1522.219727	-14.040627
1521.200195	213.581360
1520.181641	50.158329
1519.162109	117.993530
1518.142578	18.602110
1517.123047	-19.228537
1516.103516	76.393524
1515.083008	-87.584183
1514.062500	-128.381119
1513.041992	-46.075939
1512.021484	-148.749191
1511.000977	43.588940
1509.979492	-128.620346
1508.958008	-105.949150
1507.936523	-137.276703
1506.914063	-94.382744
1505.892578	-113.149162
1504.870117	-24.410585
1503.847656	-53.704147
1502.825195	-75.428429
1501.801758	-7.637018
1500.778320	36.954697
1499.754883	-169.487320
1498.731445	25.892391
1497.708008	-42.509689
1496.683594	-0.996567
1495.659180	25.036411
1494.634766	-296.858917
1493.610352	-43.439240
1492.585938	-301.494476
1491.560547	158.606522
1490.535156	150.803085
1489.509766	178.666687
1488.483398	208.958206
1487.458008	124.241455
1486.431641	192.632645
1485.405273	243.033508
1484.377930	436.215424
1483.351563	560.350342
1482.324219	597.602783
1481.296875	433.281036
1480.269531	659.058411
1479.241211	604.232300
1478.213867	669.151245
1477.185547	800.203735
1476.157227	869.983643
1475.127930	929.461121
1474.099609	823.335876
1473.070313	1073.606201
1472.041016	1137.891724
1471.011719	1169.003418
1469.981445	1299.255981
1468.952148	1520.985352
1467.921875	1625.562378
1466.891602	1628.334595
1465.860352	2058.119141
1464.830078	1941.244141
1463.798828	1865.015137
1462.767578	2098.717529
1461.735352	2253.526123
1460.704102	1968.923706
1459.671875	2149.007324
1458.639648	2214.755615
1457.607422	2133.250977
1456.575195	2447.564453
1455.541992	2568.912354
1454.508789	2624.244141
1453.475586	2664.315918
1452.442383	2701.815918
1451.408203	2805.165527
1450.375000	2799.509521
1449.340820	2682.357422
1448.305664	2775.462158
1447.271484	2754.576172
1446.236328	2888.122070
1445.202148	2609.020508
1444.166016	2694.438477
1443.130859	2800.076416
1442.095703	2579.345459
1441.059570	2624.260254
1440.023438	2568.019775
1438.986328	2362.644287
1437.950195	2139.691162
1436.913086	2257.976807
1435.875977	1873.467773
1434.838867	1754.361694
1433.801758	1529.264404
1432.763672	1554.229004
1431.725586	1198.044556
1430.687500	1109.555908
1429.649414	970.672485
1428.611328	864.674683
1427.572266	829.362854
1426.533203	731.062866
1425.494141	494.187927
1424.454102	542.257263
1423.415039	401.365326
1422.375000	457.079956
1421.334961	268.486359
1420.293945	321.769958
1419.253906	269.346985
1418.212891	252.226974
1417.171875	262.853271
1416.130859	338.953308
1415.088867	236.453857
1414.046875	259.813660
1413.004883	34.284466
1411.962891	118.140465
1410.920898	176.891159
1409.877930	74.841469
1408.834961	131.187973
1407.791992	104.688156
1406.749023	-29.715002
1405.706055	-78.620529
1404.662109	5.602913
1403.618164	92.376007
1402.574219	-106.856415
1401.529297	-32.493141
1400.484375	19.347139
1399.440430	-89.224167
1398.394531	-32.224239
1397.349609	-57.865635
1396.303711	167.176132
1395.258789	-83.808731
1394.212891	128.795578
1393.166016	60.900677
1392.120117	133.352798
1391.073242	-59.490593
1390.026367	-14.396836
1388.979492	0.747463
1387.931641	106.031601
1386.884766	-123.771553
1385.836914	-190.848679
1384.789063	77.209038
1383.740234	5.308531
1382.692383	16.018635
1381.643555	24.318382
1380.594727	17.731287
1379.544922	-126.112762
1378.496094	-224.835342
1377.446289	-41.339531
1376.396484	-87.423645
1375.346680	116.141487
1374.296875	-134.301682
1373.246094	-5.429471
1372.195313	-265.503632
1371.144531	30.599411
1370.092773	-4.830586
1369.041992	-179.673279
1367.990234	-169.970734
1366.938477	-135.250061
1365.886719	171.022324
1364.833984	31.584782
1363.781250	96.444946
1362.728516	196.235916
1361.675781	136.851471
1360.623047	167.165878
1359.569336	-83.474678
1358.515625	98.781425
1357.461914	310.909882
1356.408203	185.027039
1355.353516	245.683472
1354.298828	112.641388
1353.244141	272.879272
1352.189453	361.146149
1351.133789	471.829865
1350.078125	470.877563
1349.022461	534.570374
1347.966797	526.395447
1346.911133	806.105530
1345.854492	780.741211
1344.797852	837.332886
1343.741211	946.077637
1342.683594	906.169556
1341.626953	1146.421631
1340.569336	883.743042
1339.511719	997.794434
1338.453125	735.486084
1337.395508	985.923889
1336.336914	1033.382080
1335.278320	1194.775513
1334.218750	975.165405
1333.160156	966.038330
1332.100586	828.414490
1331.041016	977.794128
1329.981445	1104.970581
1328.920898	1125.918335
1327.861328	870.211853
1326.800781	1123.651367
1325.740234	1258.530518
1324.678711	1065.014648
1323.618164	750.716187
1322.556641	959.957703
1321.495117	1117.389648
1320.432617	1018.250977
1319.371094	1200.479248
1318.308594	1044.849121
1317.246094	1301.165771
1316.182617	1293.693604
1315.120117	1197.602173
1314.056641	1160.786377
1312.993164	1062.497681
1311.929688	1493.902588
1310.865234	1218.474365
1309.801758	980.194397
1308.737305	1108.863281
1307.671875	1267.098267
1306.607422	1186.704590
1305.541992	1234.345581
1304.476563	1225.492065
1303.411133	1420.808716
1302.345703	1321.142090
1301.279297	1292.875610
1300.212891	1355.622559
1299.146484	1332.444946
1298.080078	1198.836548
1297.012695	1261.809326
1295.945313	998.319458
1294.877930	1130.194824
1293.810547	1117.307983
1292.743164	1028.448730
1291.674805	1015.739258
1290.606445	944.253723
1289.537109	853.256409
1288.468750	781.982239
1287.399414	914.217773
1286.330078	754.891357
1285.260742	1007.242737
1284.191406	914.224426
1283.121094	831.103821
1282.050781	953.718079
1280.980469	961.306824
1279.909180	937.139648
1278.838867	925.275452
1277.767578	891.458923
1276.696289	821.031677
1275.624023	958.497803
1274.552734	1176.618896
1273.480469	1133.212402
1272.408203	1143.625366
1271.335938	948.894531
1270.262695	1020.488708
1269.189453	1148.253296
1268.116211	1180.802734
1267.042969	1235.343384
1265.968750	1277.698975
1264.894531	1083.445068
1263.820313	933.214783
1262.746094	1065.937988
1261.671875	896.342590
1260.596680	1277.687012
1259.521484	879.121643
1258.446289	987.500488
1257.370117	1047.143311
1256.293945	1060.516113
1255.218750	1037.388306
1254.141602	989.949768
1253.065430	1195.643066
1251.988281	865.997559
1250.911133	1207.883423
1249.833984	995.146484
1248.756836	1018.365356
1247.678711	1031.862061
1246.600586	974.883484
1245.522461	891.210327
1244.444336	839.161133
1243.365234	937.723206
1242.286133	832.276245
1241.207031	770.575439
1240.127930	832.687500
1239.047852	1122.870239
1237.967773	803.980957
1236.887695	861.185852
1235.807617	835.909302
1234.726563	936.707825
1233.645508	1100.475708
1232.564453	655.892273
1231.483398	737.249817
1230.401367	656.264099
1229.319336	679.434998
1228.237305	886.593079
1227.155273	737.798401
1226.072266	610.832092
1224.990234	476.642029
1223.907227	611.007813
1222.823242	445.388977
1221.740234	441.826141
1220.656250	513.178101
1219.572266	241.266266
1218.488281	252.164429
1217.403320	555.345093
1216.318359	138.590820
1215.233398	441.596466
1214.148438	346.079498
1213.063477	354.358887
1211.977539	302.266449
1210.891602	590.340759
1209.805664	432.006348
1208.718750	630.611572
1207.631836	571.106262
1206.544922	470.603424
1205.458008	565.307007
1204.371094	416.570313
1203.283203	487.057983
1202.195313	261.239655
1201.107422	179.940430
1200.018555	341.758453
1198.929688	135.221222
1197.840820	198.217285
1196.751953	-8.304198
1195.663086	167.625488
1194.573242	-60.551884
1193.483398	31.052835
1192.393555	9.592974
1191.302734	-156.097183
1190.211914	-47.896858
1189.121094	105.829781
1188.030273	-180.024582
1186.939453	-100.889519
1185.847656	-185.076401
1184.755859	-134.904495
1183.664063	-58.429279
1182.571289	39.528980
1181.479492	-155.193222
1180.386719	24.124640
1179.292969	188.909454
1178.200195	61.175861
1177.106445	161.045502
1176.012695	85.931190
1174.918945	207.160477
1173.824219	232.485062
1172.730469	157.186951
1171.635742	103.386261
1170.540039	80.637032
1169.445313	318.579132
1168.349609	11.030645
1167.253906	-40.601723
1166.158203	-51.647453
1165.061523	-10.187197
1163.965820	-152.812714
1162.869141	48.560150
1161.771484	53.907490
1160.674805	109.323563
1159.577148	336.524048
1158.479492	219.837280
1157.381836	430.048248
1156.283203	408.662903
1155.184570	337.117310
1154.085938	358.526550
1152.987305	136.664063
1151.887695	241.371521
1150.789063	350.722198
1149.689453	235.981583
1148.588867	104.534271
1147.489258	49.277256
1146.388672	-63.180550
1145.288086	-63.789944
1144.186523	18.811005
1143.085938	-139.011307
1141.984375	-206.452118
1140.882813	-33.741146
1139.781250	31.816216
1138.678711	-138.077484
1137.576172	-96.455383
1136.473633	-107.203850
1135.371094	307.196014
1134.267578	429.199585
1133.164063	432.347290
1132.060547	285.859344
1130.957031	552.329956
1129.852539	624.023865
1128.748047	700.354919
1127.643555	982.919495
1126.538086	921.446960
1125.433594	686.872681
1124.328125	769.926514
1123.221680	367.093323
1122.116211	620.608643
1121.009766	641.815369
1119.903320	461.661224
1118.796875	537.203674
1117.690430	326.245270
1116.583008	235.992661
1115.475586	318.419403
1114.368164	232.804688
1113.259766	492.410767
1112.151367	423.205597
1111.042969	587.972290
1109.934570	480.837799
1108.825195	406.759583
1107.716797	682.244507
1106.606445	645.808533
1105.497070	843.072571
1104.387695	950.490173
1103.277344	817.083252
1102.166992	794.570251
1101.055664	779.081482
1099.945313	633.845215
1098.833984	809.269165
1097.721680	550.825989
1096.610352	549.333374
1095.498047	703.289551
1094.385742	668.678101
1093.273438	643.454529
1092.161133	500.470703
1091.047852	590.543030
1089.934570	652.289307
1088.821289	753.963806
1087.707031	530.916138
1086.593750	679.526245
1085.479492	545.868164
1084.364258	710.772278
1083.250000	518.339417
1082.134766	741.844666
1081.019531	453.104309
1079.903320	547.277527
1078.788086	650.776062
1077.671875	733.064087
1076.555664	648.651611
1075.439453	538.442444
1074.322266	686.299866
1073.205078	587.804138
1072.087891	435.403107
1070.969727	622.963928
1069.852539	627.616455
1068.734375	194.067078
1067.615234	404.924744
1066.497070	774.942505
1065.377930	503.180145
1064.258789	470.318787
1063.139648	521.722351
1062.019531	612.867371
1060.900391	348.381989
1059.779297	460.559753
1058.659180	212.587021
1057.538086	420.593018
1056.417969	240.528122
1055.295898	406.368591
1054.174805	305.821259
1053.052734	125.909027
1051.930664	214.624512
1050.808594	289.303436
1049.686523	200.578384
1048.563477	177.238647
1047.440430	244.910568
1046.317383	305.571503
1045.193359	233.300797
1044.069336	170.409348
1042.945313	245.087402
1041.821289	366.360138
1040.696289	37.962322
1039.572266	129.003937
1038.447266	178.109970
1037.321289	68.908272
1036.195313	197.200745
1035.070313	118.373177
1033.943359	269.925598
1032.817383	302.831207
1031.690430	240.414551
1030.563477	338.485229
1029.436523	162.285156
1028.308594	51.271179
1027.181641	-17.817694
1026.052734	-168.131912
1024.924805	-41.982464
1023.796875	-298.904724
1022.667969	-135.544174
1021.538086	-306.367767
1020.409180	-214.886139
1019.279297	-288.075439
1018.149414	-386.676575
1017.019531	-53.949577
1015.889648	-80.577431
1014.758789	92.155045
1013.627930	14.665879
1012.497070	129.529907
1011.365234	163.356979
1010.233398	181.034653
1009.101563	157.117188
1007.969727	272.131500
1006.836914	553.739441
1005.704102	1101.289185
1004.571289	1671.789917
1003.438477	2323.024414
1002.304688	2220.526855
1001.170898	1545.074707
1000.037109	893.128357
998.902344	430.969116
997.767578	320.117462
996.632813	-173.831573
995.498047	89.613602
994.362305	-66.957764
993.226563	99.628593
992.090820	-88.969826
990.955078	-88.290833
989.818359	23.144768
988.681641	123.104523
987.544922	-37.272694
986.407227	-43.118816
985.269531	-196.267212
984.131836	28.413105
982.994141	-202.742798
981.855469	-159.785522
980.716797	19.028234
979.578125	-25.288803
978.439453	68.530945
977.299805	-10.048189
976.160156	19.575006
975.020508	104.462944
973.879883	157.254028
972.739258	-31.087664
971.598633	168.942596
970.458008	56.701073
969.316406	93.853775
968.175781	2.579752
967.033203	23.904188
965.891602	100.402863
964.749023	60.011986
963.606445	109.193619
962.463867	119.503014
961.320313	31.376266
960.177734	245.888168
959.033203	-0.050269
957.889648	118.424278
956.745117	218.649734
955.600586	149.548080
954.456055	108.072784
953.311523	165.138214
952.166016	39.290474
951.020508	48.573051
949.875000	39.688293
948.728516	-140.519623
947.582031	-98.814262
946.435547	-184.958237
945.289063	181.391281
944.141602	13.261416
942.994141	-45.055378
941.846680	147.898865
940.698242	144.615356
939.550781	57.038265
938.402344	90.539780
937.252930	311.173767
936.104492	351.700989
934.955078	282.919006
933.805664	307.742126
932.655273	45.587914
931.504883	145.890869
930.354492	180.230682
929.204102	178.252396
928.052734	101.283020
926.902344	106.410370
925.750977	47.954952
924.598633	-28.542473
923.446289	2.014690
922.294922	157.737213
921.141602	-291.151306
919.989258	-298.810486
918.835938	-172.283951
917.682617	-250.134995
916.529297	-257.423065
915.375000	-210.089890
914.220703	-269.345734
913.066406	-112.856560
911.911133	-201.358856
910.756836	-235.261444
909.601563	-160.172028
908.445313	14.765058
907.290039	-80.012077
906.133789	-93.042267
904.977539	-110.482140
903.820313	-98.350929
902.664063	-77.057129
901.506836	-35.282509
900.348633	94.863480
899.191406	19.119162
898.033203	-149.239761
896.875000	-231.459656
895.716797	-60.257797
894.557617	74.796234
893.398438	42.622688
892.239258	-57.229191
891.079102	-32.670624
889.919922	-26.100668
888.759766	-71.372368
887.598633	116.015770
886.438477	-157.051697
885.277344	-5.653025
884.115234	96.134094
882.954102	85.179024
881.791992	-42.939877
880.629883	95.113449
879.467773	248.961166
878.304688	296.912292
877.141602	70.070152
875.978516	154.233612
874.815430	148.359711
873.651367	207.855270
872.487305	193.119171
871.323242	187.459946
870.158203	109.886086
868.993164	81.896828
867.828125	71.971542
866.663086	125.059288
865.497070	151.215576
864.331055	163.935425
863.165039	21.697180
861.998047	162.573975
860.832031	173.194290
859.664063	123.259537
858.497070	111.542419
857.329102	198.608536
856.161133	350.731812
854.993164	397.412903
853.825195	329.757050
852.656250	484.102142
851.487305	589.100891
850.317383	315.421387
849.148438	283.825104
847.978516	198.526474
846.808594	115.531555
845.637695	32.604164
844.466797	131.012039
843.295898	160.030212
842.125000	79.439560
840.953125	83.889702
839.781250	-126.293114
838.609375	271.639801
837.437500	141.978088
836.264648	314.013977
835.091797	334.075684
833.917969	104.012962
832.745117	186.626190
831.571289	300.450287
830.397461	211.134781
829.222656	228.951340
828.047852	1.384486
826.873047	79.425140
825.698242	146.265411
824.522461	259.869354
823.346680	61.414906
822.170898	362.086426
820.995117	45.600521
819.818359	96.677025
818.641602	43.060490
817.463867	-52.846626
816.287109	-66.414207
815.109375	-82.228745
813.931641	-69.160744
812.752930	21.697090
811.574219	179.164795
810.395508	-134.689270
809.216797	-212.896393
808.037109	-124.488762
806.857422	-102.805252
805.677734	-96.728600
804.498047	-203.930557
803.317383	-151.327179
802.136719	-227.508011
800.955078	-141.760284
799.774414	-382.154449
798.592773	-360.839294
797.411133	-390.587646
796.228516	-322.863556
795.045898	-33.657383
793.863281	-198.793884
792.680664	-297.480560
791.497070	-128.263580
790.313477	102.783096
789.129883	-82.435608
787.946289	86.383690
786.761719	-116.591339
785.577148	65.272774
784.391602	171.797958
783.207031	52.707035
782.021484	136.919418
780.835938	128.207748
779.649414	50.939716
778.462891	262.934113
777.276367	147.962570
776.089844	6.467644
774.902344	-40.145916
773.714844	-44.906479
772.527344	142.157990
771.338867	115.126976
770.151367	244.556595
768.962891	129.158188
767.773438	29.151833
766.584961	277.214386
765.395508	249.725876
764.205078	246.385056
763.015625	179.098938
761.825195	164.583176
760.634766	396.456390
759.443359	401.512756
758.252930	322.883789
757.061523	323.368713
755.869141	202.840591
754.677734	157.006805
753.485352	225.378235
752.292969	291.427063
751.100586	159.665451
749.907227	60.817158
748.713867	119.998329
747.520508	264.665680
746.326172	336.758759
745.131836	465.772034
743.937500	263.428040
742.743164	153.194534
741.547852	53.889896
740.352539	-45.454693
739.156250	-68.137070
737.960938	31.792372
736.764648	-37.060947
735.568359	237.836624
734.371094	122.831779
733.174805	-5.331162
731.977539	203.482239
730.779297	359.618042
729.582031	198.455933
728.383789	153.193588
727.185547	134.116531
725.986328	390.377075
724.787109	373.302917
723.587891	336.508270
722.388672	450.373962
721.188477	339.210480
719.988281	363.393860
718.788086	468.263062
717.587891	378.821167
716.386719	418.082825
715.185547	365.668488
713.983398	280.521545
712.782227	354.510040
711.580078	299.827026
710.377930	203.726166
709.174805	266.662476
707.971680	190.137787
706.768555	176.761917
705.565430	26.209188
704.361328	291.403381
703.157227	251.809433
701.953125	66.453232
700.748047	248.727310
699.543945	215.625626
698.338867	141.216827
697.132813	136.376450
695.926758	85.894730
694.720703	157.080841
693.514648	58.816162
692.308594	-111.062820
691.101563	-213.569000
689.894531	-62.093765
688.686523	-231.827789
687.478516	17.208574
686.270508	-78.712807
685.062500	-172.412872
683.854492	30.936806
682.645508	-188.425888
681.436523	-314.498138
680.226563	-111.211113
679.016602	-109.420532
677.806641	-5.839299
676.596680	2.465106
675.386719	-261.912781
674.175781	60.251865
672.963867	-11.426061
671.752930	128.913376
670.541016	16.230509
669.329102	-37.998291
668.117188	31.024958
666.904297	89.248138
665.691406	17.862934
664.478516	-57.772537
663.265625	-59.920448
662.051758	56.704472
660.837891	-264.819153
659.623047	130.230164
658.409180	-18.503803
657.194336	1.098328
655.979492	-46.116203
654.763672	-183.815292
653.547852	1.878074
652.332031	88.398140
651.116211	239.539246
649.899414	5.112131
648.682617	121.810028
647.465820	10.281941
646.249023	348.660950
645.031250	318.946136
643.813477	166.637100
642.594727	491.894379
641.376953	288.031158
640.158203	-8.173413
638.939453	46.099091
637.719727	-37.181667
636.500000	-23.759567
635.280273	-53.315289
634.060547	84.612648
632.839844	228.890594
631.619141	270.040558
630.398438	6.414286
629.176758	62.519157
627.955078	-44.472809
626.733398	0.766145
625.511719	180.969498
624.289063	125.227272
623.066406	257.985870
621.843750	326.299377
620.620117	392.315308
619.397461	171.209732
618.172852	69.949600
616.949219	-91.361519
615.724609	115.297035
614.500000	152.647171
613.275391	-107.549728
612.050781	21.351734
610.825195	-183.581833
609.599609	-108.668945
608.373047	-29.800121
607.146484	125.645309
605.919922	-97.388535
604.693359	-128.465225
