# Supplementary material for: Raman spectroscopy accurately differentiates mucosal healing from non-healing and biochemical changes following biological therapy in inflammatory bowel disease
Source: PLoS One. 2021 Jun 2;16(6):e0252210. doi: 10.1371/journal.pone.0252210 (PMC8172032; doi:10.1371/journal.pone.0252210)
Supplement: S5 Dataset — (ZIP) [file pone.0252210.s007.zip › CD Active inflammation/OC012-1b pre treatment _BL sub CR removed_32__X_-19071__Y_-282.892__Z_-3983.57__Time_362.txt]

1714.822266	15.598148
1713.845703	59.489914
1712.868164	-16.965435
1711.891602	-54.226826
1710.914063	-113.964828
1709.936523	-134.428741
1708.958984	-99.504219
1707.981445	-22.565056
1707.002930	26.747850
1706.024414	61.926586
1705.045898	117.840797
1704.067383	-30.316359
1703.088867	-10.370486
1702.109375	97.317863
1701.129883	-44.273720
1700.150391	9.009368
1699.169922	-15.670301
1698.190430	-27.266857
1697.209961	89.108284
1696.229492	42.204266
1695.248047	27.144768
1694.267578	44.011066
1693.286133	68.723625
1692.304688	221.473358
1691.323242	278.021881
1690.340820	262.449371
1689.358398	76.164917
1688.376953	239.431702
1687.393555	210.647430
1686.411133	222.001846
1685.427734	204.133240
1684.445313	199.787186
1683.461914	347.449951
1682.477539	236.864975
1681.494141	270.391083
1680.509766	285.491272
1679.525391	407.330902
1678.541016	399.020264
1677.556641	462.865448
1676.571289	481.770294
1675.585938	487.725250
1674.600586	467.462891
1673.615234	439.623016
1672.628906	635.405396
1671.642578	759.780823
1670.656250	594.989197
1669.669922	542.258362
1668.683594	694.456421
1667.696289	624.043640
1666.708984	859.350952
1665.721680	893.383423
1664.734375	893.412048
1663.746094	774.572876
1662.757813	913.510437
1661.769531	962.772095
1660.781250	991.336487
1659.792969	903.827332
1658.803711	906.950928
1657.814453	1005.970581
1656.825195	965.144897
1655.835938	803.102966
1654.845703	800.484680
1653.855469	753.437622
1652.865234	685.805176
1651.875000	539.408081
1650.884766	570.826111
1649.893555	523.455750
1648.902344	294.272797
1647.911133	176.753113
1646.918945	252.717819
1645.927734	284.315857
1644.935547	70.822899
1643.943359	19.052731
1642.951172	76.097229
1641.958008	170.607513
1640.965820	-11.434120
1639.972656	97.339615
1638.978516	53.616062
1637.985352	57.926018
1636.991211	-8.425902
1635.998047	-13.585924
1635.003906	-139.452484
1634.008789	-75.053169
1633.014648	-162.941940
1632.019531	-129.147751
1631.024414	-287.074371
1630.029297	-181.196213
1629.033203	-40.667809
1628.038086	-60.220081
1627.041992	-26.679966
1626.045898	-105.780403
1625.049805	94.343498
1624.052734	89.771988
1623.055664	96.162308
1622.058594	386.789978
1621.061523	451.779510
1620.064453	338.549713
1619.066406	427.990326
1618.068359	425.904633
1617.070313	342.844421
1616.072266	249.711395
1615.073242	96.651749
1614.075195	-24.491947
1613.076172	-45.559772
1612.077148	-100.352371
1611.077148	-128.559418
1610.078125	95.187401
1609.078125	-0.518393
1608.078125	-6.792524
1607.077148	94.634361
1606.077148	214.642548
1605.076172	196.132996
1604.075195	180.528687
1603.074219	146.882950
1602.072266	105.668068
1601.071289	46.406998
1600.069336	-30.888298
1599.067383	30.659822
1598.064453	84.567963
1597.062500	18.437880
1596.059570	75.356560
1595.056641	27.948879
1594.053711	51.267319
1593.050781	-74.090668
1592.046875	67.070496
1591.042969	54.330151
1590.039063	177.441147
1589.035156	175.406387
1588.030273	285.672150
1587.025391	296.912170
1586.020508	436.017670
1585.015625	496.963440
1584.010742	578.825989
1583.004883	436.663269
1581.999023	612.454895
1580.993164	431.423035
1579.987305	521.337341
1578.980469	538.376953
1577.973633	511.203674
1576.966797	554.335938
1575.959961	761.381104
1574.953125	671.826599
1573.945313	605.732971
1572.937500	573.469299
1571.929688	419.038544
1570.921875	534.943054
1569.913086	528.662659
1568.905273	548.324097
1567.896484	593.919861
1566.886719	553.770020
1565.877930	726.455566
1564.868164	719.924500
1563.858398	741.874329
1562.848633	623.643860
1561.838867	705.109741
1560.828125	768.308289
1559.818359	725.076965
1558.807617	676.587280
1557.795898	628.019653
1556.785156	558.624634
1555.773438	465.833160
1554.761719	629.360718
1553.750000	590.716309
1552.738281	676.215576
1551.725586	663.188477
1550.713867	838.916626
1549.701172	766.055908
1548.687500	690.487915
1547.674805	547.546936
1546.661133	794.913513
1545.647461	713.714783
1544.633789	699.567444
1543.620117	610.313660
1542.605469	500.250427
1541.591797	573.412170
1540.577148	385.553833
1539.561523	551.262390
1538.546875	546.343201
1537.531250	208.339157
1536.515625	252.102386
1535.500000	256.942596
1534.484375	320.877106
1533.467773	351.049500
1532.452148	380.983307
1531.435547	263.781250
1530.417969	293.271545
1529.401367	149.917465
1528.383789	181.528763
1527.366211	117.615509
1526.348633	238.849411
1525.331055	35.482418
1524.312500	66.132843
1523.293945	304.920074
1522.275391	162.668686
1521.256836	269.682404
1520.238281	70.436493
1519.218750	300.310425
1518.199219	92.929260
1517.179688	193.719345
1516.160156	194.024078
1515.139648	196.639923
1514.119141	229.811615
1513.098633	203.664673
1512.078125	43.800793
1511.056641	-23.872232
1510.036133	69.861946
1509.014648	45.300541
1507.993164	15.362332
1506.970703	21.070297
1505.949219	-11.931497
1504.926758	-122.067566
1503.904297	-32.552475
1502.881836	-76.546684
1501.858398	-77.242241
1500.834961	6.308471
1499.811523	-81.962402
1498.788086	-149.973206
1497.764648	-67.225182
1496.740234	117.569862
1495.715820	-56.080616
1494.691406	-30.429535
1493.666992	133.032990
1492.642578	50.771030
1491.617188	-6.150566
1490.591797	-65.847694
1489.566406	257.440857
1488.540039	33.757069
1487.514648	226.172836
1486.488281	265.079102
1485.461914	362.441132
1484.434570	329.371155
1483.408203	352.223419
1482.380859	282.998291
1481.353516	506.864410
1480.326172	442.285797
1479.298828	453.991302
1478.270508	508.792084
1477.242188	573.546326
1476.213867	574.370178
1475.185547	778.748230
1474.156250	796.926514
1473.126953	776.702881
1472.097656	919.194275
1471.068359	1069.061646
1470.039063	1063.465088
1469.008789	1131.438599
1467.978516	1336.530273
1466.948242	1218.424683
1465.917969	1397.622070
1464.886719	1444.387939
1463.855469	1579.896606
1462.824219	1702.473022
1461.792969	1822.289917
1460.760742	1672.695923
1459.729492	1847.999146
1458.697266	1784.451416
1457.665039	1898.425659
1456.631836	1867.564209
1455.599609	1892.390991
1454.566406	1861.255859
1453.533203	1982.135742
1452.499023	1907.612915
1451.465820	1972.406128
1450.431641	2059.839600
1449.397461	2017.904907
1448.363281	2059.456543
1447.329102	2042.632690
1446.293945	1909.225708
1445.258789	1897.272583
1444.223633	1806.769653
1443.188477	1759.221069
1442.152344	1767.239746
1441.116211	1734.697510
1440.080078	1623.697510
1439.043945	1537.945068
1438.007813	1399.074341
1436.970703	1452.228027
1435.933594	1328.437866
1434.896484	1424.391602
1433.859375	1037.896484
1432.821289	1083.245361
1431.783203	926.577393
1430.745117	865.833557
1429.707031	580.505432
1428.667969	391.107391
1427.629883	615.403076
1426.590820	370.539154
1425.550781	382.886993
1424.511719	309.525269
1423.471680	284.041443
1422.432617	291.323700
1421.391602	240.627808
1420.351563	240.330872
1419.311523	222.408585
1418.270508	-1.935849
1417.229492	95.967339
1416.188477	85.642258
1415.146484	100.479111
1414.104492	97.722771
1413.062500	-23.195024
1412.020508	6.810279
1410.978516	157.482864
1409.935547	-109.043861
1408.893555	-48.784237
1407.849609	-78.965881
1406.806641	-254.731415
1405.763672	-91.408928
1404.719727	-76.224281
1403.675781	-194.004059
1402.631836	112.386261
1401.586914	80.025131
1400.542969	102.940979
1399.498047	181.073151
1398.453125	181.529602
1397.407227	209.623810
1396.362305	320.501526
1395.316406	248.506958
1394.270508	23.834927
1393.223633	52.281029
1392.177734	68.307564
1391.130859	91.924271
1390.083984	-77.077850
1389.037109	-30.708363
1387.990234	-144.356262
1386.942383	92.305641
1385.894531	-33.605602
1384.846680	-41.839493
1383.798828	-99.937576
1382.750000	-155.399033
1381.701172	31.643482
1380.652344	-31.055815
1379.603516	-41.148544
1378.553711	33.780968
1377.504883	31.443985
1376.455078	9.272790
1375.404297	97.034424
1374.354492	47.708675
1373.303711	213.041992
1372.253906	9.409472
1371.202148	-2.034755
1370.151367	-132.948212
1369.099609	75.257782
1368.048828	131.565796
1366.997070	68.437592
1365.944336	42.847263
1364.892578	-34.840454
1363.839844	66.896545
1362.787109	-127.405602
1361.734375	188.643982
1360.680664	-7.749325
1359.627930	29.924261
1358.574219	-93.881142
1357.520508	-78.230621
1356.465820	106.606575
1355.412109	92.751389
1354.357422	101.440331
1353.302734	145.085892
1352.247070	221.177109
1351.192383	203.083252
1350.136719	118.154312
1349.081055	236.962982
1348.025391	460.127350
1346.968750	385.689758
1345.913086	621.513489
1344.856445	639.210754
1343.799805	786.012207
1342.742188	727.215576
1341.685547	767.770264
1340.627930	763.904114
1339.570313	780.053650
1338.511719	677.518250
1337.454102	649.511108
1336.395508	530.121582
1335.336914	628.770752
1334.277344	509.832520
1333.218750	608.844666
1332.159180	517.569641
1331.099609	468.571045
1330.040039	486.544098
1328.979492	391.010834
1327.919922	513.181580
1326.859375	699.730591
1325.798828	486.253479
1324.737305	431.114532
1323.676758	566.313416
1322.615234	385.690674
1321.553711	474.346741
1320.491211	602.637695
1319.429688	607.732422
1318.367188	608.087952
1317.304688	396.585876
1316.242188	434.359222
1315.178711	425.480530
1314.115234	500.581726
1313.051758	543.818054
1311.988281	560.134705
1310.923828	532.308838
1309.860352	576.085693
1308.795898	450.191498
1307.731445	445.126129
1306.666016	634.621277
1305.601563	548.717346
1304.536133	386.796295
1303.470703	340.692841
1302.404297	493.910706
1301.338867	607.918518
1300.272461	481.253510
1299.206055	241.817047
1298.138672	405.462921
1297.072266	333.477539
1296.004883	364.808533
1294.937500	295.663971
1293.870117	319.969757
1292.801758	238.936630
1291.733398	94.330681
1290.665039	236.878418
1289.596680	220.157867
1288.528320	125.163040
1287.458984	265.643341
1286.389648	80.340500
1285.320313	235.778641
1284.250000	185.575684
1283.180664	299.598602
1282.110352	93.024925
1281.039063	327.248230
1279.968750	177.329926
1278.897461	436.180634
1277.827148	122.707878
1276.754883	347.501404
1275.683594	396.297516
1274.611328	342.546875
1273.540039	411.134338
1272.467773	433.401550
1271.394531	487.542603
1270.322266	512.471863
1269.249023	732.844055
1268.175781	687.156982
1267.102539	805.121765
1266.028320	774.309082
1264.954102	689.950684
1263.879883	761.828918
1262.805664	816.709534
1261.731445	737.583923
1260.656250	719.529907
1259.581055	1037.859619
1258.505859	849.395569
1257.429688	1033.779053
1256.353516	974.647339
1255.277344	927.799194
1254.201172	846.975952
1253.125000	802.770264
1252.047852	943.577942
1250.970703	970.068787
1249.893555	911.497681
1248.816406	969.728882
1247.738281	1010.988342
1246.660156	1115.480835
1245.582031	1040.177002
1244.503906	1047.558350
1243.424805	1200.720947
1242.345703	856.078369
1241.266602	897.638428
1240.187500	871.262390
1239.107422	891.051514
1238.027344	881.757019
1236.947266	918.586914
1235.867188	986.957092
1234.786133	757.122314
1233.705078	864.342468
1232.624023	937.610718
1231.542969	887.301025
1230.460938	1103.493408
1229.379883	1019.294434
1228.297852	831.037964
1227.214844	940.628357
1226.132813	781.527588
1225.049805	900.766846
1223.966797	879.645081
1222.883789	708.577393
1221.799805	677.832275
1220.715820	373.913849
1219.631836	425.413940
1218.547852	554.201843
1217.463867	361.600922
1216.378906	398.532074
1215.293945	375.052216
1214.208008	399.849792
1213.123047	441.497681
1212.037109	560.325745
1210.951172	546.369568
1209.865234	599.923401
1208.779297	491.836121
1207.692383	586.291260
1206.605469	466.123505
1205.518555	473.691589
1204.430664	510.125244
1203.342773	392.320862
1202.254883	284.147980
1201.166992	279.502655
1200.079102	118.325783
1198.990234	63.061893
1197.901367	43.851425
1196.812500	2.931299
1195.722656	-119.808739
1194.633789	-50.202488
1193.543945	-35.989155
1192.453125	-142.030045
1191.363281	6.610603
1190.272461	-140.393173
1189.181641	-128.886978
1188.090820	-218.329437
1186.999023	-26.913620
1185.908203	-18.102270
1184.816406	-107.771255
1183.724609	-58.337868
1182.631836	26.964062
1181.539063	164.889847
1180.446289	84.470863
1179.353516	95.076462
1178.260742	199.039856
1177.166992	274.104523
1176.073242	274.769562
1174.979492	375.914246
1173.884766	342.821381
1172.791016	362.292633
1171.696289	352.926483
1170.600586	286.027344
1169.505859	247.745712
1168.410156	132.832443
1167.314453	48.938148
1166.218750	328.337952
1165.122070	105.572968
1164.026367	14.208597
1162.929688	305.007996
1161.832031	191.900391
1160.735352	336.612640
1159.637695	361.765259
1158.540039	286.529175
1157.442383	569.147583
1156.343750	465.012238
1155.246094	396.568054
1154.146484	199.253235
1153.047852	366.671143
1151.949219	514.811157
1150.849609	386.311615
1149.750000	345.889252
1148.650391	276.765656
1147.549805	57.504284
1146.449219	116.775925
1145.348633	187.785767
1144.248047	253.865524
1143.146484	172.259491
1142.044922	371.249451
1140.943359	194.245926
1139.841797	178.868347
1138.739258	251.313889
1137.636719	354.483673
1136.534180	407.569122
1135.431641	469.992645
1134.328125	380.246033
1133.224609	572.964966
1132.121094	798.691650
1131.017578	770.222229
1129.913086	819.929565
1128.808594	886.081787
1127.704102	949.692993
1126.599609	1022.622070
1125.494141	1036.111572
1124.388672	1037.605347
1123.283203	918.108704
1122.177734	815.114502
1121.071289	953.622009
1119.964844	885.913330
1118.858398	775.485474
1117.750977	877.996521
1116.644531	838.344482
1115.537109	815.137695
1114.428711	666.444275
1113.321289	773.086792
1112.212891	879.548157
1111.104492	704.550354
1109.996094	801.269348
1108.886719	659.187927
1107.777344	694.201355
1106.667969	795.198730
1105.558594	865.332581
1104.448242	949.471252
1103.337891	995.691284
1102.227539	878.971741
1101.117188	759.827698
1100.005859	987.291199
1098.895508	752.412903
1097.783203	849.891296
1096.671875	874.158997
1095.559570	768.709961
1094.447266	842.228455
1093.334961	724.842041
1092.222656	826.375793
1091.109375	795.930725
1089.996094	800.698242
1088.882813	784.185242
1087.768555	725.233643
1086.655273	852.011780
1085.541016	632.988831
1084.425781	686.657776
1083.311523	838.923767
1082.196289	640.921753
1081.081055	649.647888
1079.965820	749.879639
1078.849609	676.219421
1077.733398	825.526978
1076.617188	580.391479
1075.500977	666.141296
1074.383789	664.971375
1073.266602	560.533020
1072.149414	535.796143
1071.032227	412.541504
1069.914063	537.710999
1068.795898	552.627014
1067.677734	553.417908
1066.558594	554.143738
1065.439453	369.825409
1064.320313	424.325592
1063.201172	303.210327
1062.082031	406.738831
1060.961914	337.047241
1059.841797	454.455566
1058.720703	274.789276
1057.600586	340.643188
1056.479492	516.277100
1055.358398	430.077667
1054.236328	346.216949
1053.115234	344.119110
1051.993164	262.594635
1050.871094	188.086868
1049.748047	332.986664
1048.625977	323.794556
1047.502930	116.279816
1046.378906	163.076904
1045.255859	216.841675
1044.131836	272.898102
1043.007813	231.027573
1041.883789	328.989563
1040.758789	79.768661
1039.633789	135.788834
1038.508789	-59.708519
1037.383789	149.984787
1036.257813	324.670258
1035.131836	68.784081
1034.005859	280.657928
1032.879883	394.760223
1031.752930	443.711365
1030.625977	343.869843
1029.499023	265.019409
1028.371094	174.606750
1027.243164	-10.987360
1026.115234	35.810925
1024.987305	-26.521265
1023.858398	-47.002052
1022.729492	-95.285965
1021.600586	-145.825592
1020.471680	-33.894836
1019.341797	22.359375
1018.211914	20.663158
1017.082031	-80.670532
1015.952148	-35.875629
1014.821289	164.211609
1013.690430	63.082653
1012.559570	302.553314
1011.427734	217.770813
1010.295898	540.566284
1009.164063	270.733887
1008.032227	526.399963
1006.899414	691.786072
1005.766602	1069.970093
1004.633789	1556.742065
1003.500977	2274.562256
1002.367188	2275.591064
1001.233398	1666.636230
1000.099609	1044.189819
998.964844	727.010193
997.830078	465.491669
996.695313	478.925232
995.560547	407.045227
994.424805	337.598175
993.289063	337.496613
992.153320	376.707184
991.017578	275.335114
989.880859	303.216980
988.744141	252.825424
987.607422	386.915924
986.469727	78.710045
985.333008	201.483307
984.195313	174.627441
983.056641	228.474258
981.918945	183.442154
980.780273	205.278763
979.641602	139.799316
978.501953	249.275574
977.362305	418.610321
976.222656	378.778351
975.083008	483.893127
973.943359	409.844360
972.802734	301.493927
971.662109	310.460724
970.521484	526.221191
969.379883	393.048584
968.238281	374.831726
967.096680	278.734497
965.954102	320.462921
964.812500	201.752655
963.669922	310.245514
962.526367	336.289093
961.383789	286.819397
960.240234	505.611542
959.096680	312.066711
957.953125	205.785904
956.808594	305.778320
955.664063	99.091141
954.519531	199.336838
953.374023	86.865700
952.229492	340.620178
951.083984	107.224510
949.937500	41.001301
948.791992	272.141144
947.645508	162.761993
946.499023	183.818817
945.352539	214.142365
944.205078	283.417389
943.057617	106.188194
941.910156	308.136902
940.761719	144.955322
939.613281	251.238922
938.464844	364.453888
937.316406	347.747955
936.166992	214.897186
935.018555	310.207764
933.868164	432.958588
932.718750	378.054565
931.568359	195.739227
930.417969	93.353722
929.267578	227.950699
928.116211	116.761612
926.965820	87.683525
925.814453	163.414841
924.662109	-22.366678
923.510742	62.701992
922.358398	-72.696854
921.205078	71.698341
920.052734	95.691238
918.899414	10.732158
917.746094	-158.117813
916.592773	-76.955078
915.438477	-225.036880
914.284180	-34.704941
913.129883	-223.352676
911.975586	62.404781
910.820313	-130.493378
909.665039	-44.246864
908.509766	-73.570572
907.353516	-86.908012
906.197266	-34.417301
905.041016	-86.076180
903.884766	-117.228622
902.727539	-1.066035
901.570313	38.154301
900.413086	-19.889263
899.254883	17.234030
898.097656	81.569702
896.938477	121.084770
895.780273	183.272156
894.621094	-21.275599
893.462891	165.388702
892.302734	-77.321991
891.143555	116.191742
889.983398	-90.114876
888.823242	19.893255
887.663086	111.850151
886.501953	160.942688
885.340820	-101.346626
884.179688	-94.982498
883.018555	179.841827
881.856445	98.294708
880.694336	176.902344
879.532227	39.134491
878.369141	189.916397
877.206055	101.857056
876.042969	-8.649976
874.879883	54.317127
873.715820	101.528366
872.551758	27.202927
871.387695	-38.065521
870.222656	-38.036270
869.057617	-148.199692
867.892578	-31.185307
866.727539	0.354933
865.561523	38.636829
864.395508	22.975113
863.229492	74.717316
862.062500	164.620728
860.895508	126.486420
859.728516	245.504684
858.561523	169.195923
857.393555	178.180695
856.225586	90.680984
855.057617	323.921326
853.889648	337.286438
852.720703	581.522766
851.551758	428.922791
850.381836	406.326660
849.212891	376.980682
848.042969	242.355347
846.873047	143.577225
845.702148	-20.110191
844.531250	-33.820415
843.360352	10.600476
842.189453	101.923637
841.017578	141.716202
839.845703	62.929890
838.673828	156.242691
837.501953	233.803329
836.329102	-8.237128
835.156250	165.248184
833.982422	251.488434
832.809570	228.207687
831.635742	376.742767
830.461914	252.867950
829.287109	316.389954
828.113281	208.037964
826.937500	224.543289
825.762695	301.146851
824.586914	284.009125
823.412109	186.558441
822.235352	-73.573250
821.059570	-8.478350
819.882813	47.584335
818.706055	-23.383041
817.529297	-58.805031
816.351563	79.264519
815.173828	-3.090703
813.996094	-12.113400
812.818359	63.261433
811.639648	5.101961
810.460938	-59.808739
809.281250	-155.908875
808.102539	18.958652
806.922852	-110.659477
805.743164	41.681675
804.562500	107.254295
803.381836	-27.078835
802.201172	-159.247559
801.020508	125.600609
799.838867	172.876022
798.658203	-83.780022
797.475586	-109.872932
796.293945	-34.122814
795.111328	-5.060647
793.928711	50.450851
792.746094	-153.315720
791.562500	3.821499
790.378906	36.794331
789.195313	14.300502
788.010742	-12.726171
786.827148	141.538330
785.642578	118.680428
784.457031	-32.529266
783.272461	-155.047058
782.086914	120.194153
780.901367	85.851517
779.714844	195.000061
778.528320	147.179657
777.341797	88.232208
776.155273	135.161804
774.967773	-96.113144
773.780273	80.804977
772.592773	1.650604
771.404297	37.112232
770.216797	23.951126
769.028320	-28.979685
767.838867	206.720963
766.650391	164.602249
765.460938	269.999512
764.270508	210.090149
763.081055	205.169235
761.890625	389.473846
760.700195	410.761688
759.509766	533.173645
758.318359	433.288330
757.126953	564.292664
755.935547	789.711670
754.743164	628.094788
753.550781	453.312012
752.358398	535.614319
751.166016	389.387451
749.972656	559.412598
748.779297	435.115967
747.585938	359.130707
746.391602	452.122925
745.197266	409.016266
744.002930	405.388489
742.808594	228.501038
741.613281	121.838127
740.417969	260.708099
739.222656	274.598694
738.026367	270.954285
736.830078	-6.478026
735.633789	46.895103
734.437500	113.393677
733.240234	52.928696
732.042969	64.730804
730.845703	85.308609
729.647461	105.910721
728.449219	10.646749
727.250977	136.282730
726.052734	200.710678
724.853516	225.831329
723.654297	71.857239
722.455078	162.651184
721.254883	345.188293
720.054688	237.358673
718.854492	188.595901
717.653320	211.953369
716.453125	87.046181
715.251953	158.595535
714.049805	180.062408
712.848633	53.385014
711.646484	62.014854
710.443359	184.071945
709.241211	-107.725533
708.038086	-94.331474
706.834961	6.293143
705.631836	-41.026783
704.427734	55.469475
703.223633	-39.417545
702.019531	24.703564
700.814453	-28.495401
699.610352	112.018753
698.404297	65.673851
697.199219	-69.592827
695.993164	-13.403185
694.787109	29.901550
693.581055	-202.470200
692.375000	-32.839062
691.167969	-119.268639
689.960938	-168.574875
688.752930	-100.492989
687.545898	-49.609753
686.337891	-100.494591
685.128906	22.310366
683.920898	-21.678091
682.711914	-54.612507
681.502930	-2.830753
680.292969	23.126863
679.083984	-56.865311
677.874023	43.097893
676.663086	-164.200836
675.453125	22.690659
674.242188	-69.452370
673.031250	113.372177
671.819336	30.264788
670.608398	111.701698
669.395508	5.198523
668.183594	-68.677368
666.971680	119.096107
665.758789	99.546280
664.544922	-1.920570
663.332031	2.595212
662.118164	63.367771
660.904297	141.494095
659.690430	137.691666
658.475586	-6.235283
657.260742	-29.232479
656.045898	-192.310974
654.831055	17.697493
653.615234	18.588007
652.399414	77.682510
651.183594	33.350548
649.966797	-64.811501
648.750000	2.849718
647.533203	-19.988302
646.315430	75.498932
645.097656	179.458115
643.879883	287.557037
642.662109	227.701523
641.443359	165.563461
640.224609	19.418341
639.005859	-47.353775
637.787109	-9.050386
636.567383	-67.717598
635.347656	-49.347427
634.126953	-61.392746
632.907227	-95.287964
631.686523	-35.142876
630.465820	-33.422794
629.244141	83.651466
628.022461	116.479637
626.800781	103.674667
625.579102	158.851196
624.356445	110.440628
623.133789	72.039490
621.911133	270.690002
620.687500	288.492218
619.464844	106.244614
618.240234	107.255737
617.016602	38.769875
615.791992	-75.693718
614.567383	140.389221
613.342773	79.245018
612.118164	-53.706970
610.892578	55.797291
609.666992	-34.950180
608.440430	54.499222
607.214844	-90.530838
605.988281	-141.026978
604.760742	-71.513214
