# Supplementary material for: Raman spectroscopy accurately differentiates mucosal healing from non-healing and biochemical changes following biological therapy in inflammatory bowel disease
Source: PLoS One. 2021 Jun 2;16(6):e0252210. doi: 10.1371/journal.pone.0252210 (PMC8172032; doi:10.1371/journal.pone.0252210)
Supplement: S5 Dataset — (ZIP) [file pone.0252210.s007.zip › CD Active inflammation/OC027 post treatment_base sub CR removed_42__X_-13595.8__Y_77151.8__Z_853__Time_470.txt]

1714.774414	166.889374
1713.797852	108.720245
1712.820313	66.505615
1711.843750	46.860683
1710.866211	-127.295166
1709.888672	-155.596176
1708.911133	-81.021271
1707.933594	58.847755
1706.955078	-73.586983
1705.976563	62.856636
1704.998047	4.811296
1704.019531	-103.050064
1703.040039	-22.572287
1702.061523	-157.792496
1701.082031	-128.827911
1700.101563	-112.296539
1699.122070	-46.607601
1698.141602	52.070877
1697.161133	191.773697
1696.180664	62.528294
1695.200195	182.739807
1694.218750	10.043940
1693.238281	156.162277
1692.256836	118.930534
1691.274414	135.999115
1690.292969	311.461670
1689.310547	314.338806
1688.328125	288.798767
1687.345703	434.837952
1686.363281	595.046875
1685.379883	476.194946
1684.396484	568.796204
1683.413086	710.191162
1682.429688	556.749451
1681.445313	614.579956
1680.461914	556.127686
1679.477539	615.635803
1678.493164	777.077087
1677.507813	774.298950
1676.523438	902.701660
1675.538086	917.483398
1674.552734	893.179016
1673.566406	989.271057
1672.581055	1152.561646
1671.594727	1088.034668
1670.608398	1313.840576
1669.622070	1264.100220
1668.634766	1199.175903
1667.648438	1286.340942
1666.661133	1275.975342
1665.673828	1261.019531
1664.685547	1323.689087
1663.698242	1437.428833
1662.709961	1456.327148
1661.721680	1526.258301
1660.733398	1496.101196
1659.744141	1532.842407
1658.755859	1496.037964
1657.766602	1401.596924
1656.777344	1257.502563
1655.787109	1283.510620
1654.797852	1185.707764
1653.807617	1120.281982
1652.817383	1103.083862
1651.827148	1062.651611
1650.835938	692.212402
1649.844727	859.211426
1648.853516	587.863037
1647.862305	634.295105
1646.871094	564.958862
1645.878906	538.416321
1644.886719	470.117737
1643.894531	370.641815
1642.902344	263.757690
1641.910156	218.082153
1640.916992	323.280701
1639.923828	159.775482
1638.930664	157.660477
1637.936523	153.323654
1636.943359	-45.703598
1635.949219	-57.103584
1634.955078	53.106926
1633.960938	-197.311874
1632.965820	-81.114914
1631.970703	9.047703
1630.975586	36.321075
1629.980469	-170.368866
1628.985352	-37.144463
1627.989258	-56.276352
1626.993164	132.723129
1625.997070	-90.992790
1625.000977	-140.783508
1624.003906	14.778961
1623.007813	-165.900116
1622.010742	32.155186
1621.012695	146.299362
1620.015625	113.528236
1619.017578	220.179230
1618.020508	101.198120
1617.021484	139.977814
1616.023438	168.430374
1615.025391	-123.045403
1614.026367	-31.227190
1613.027344	-52.056404
1612.028320	-20.279587
1611.028320	-137.786987
1610.029297	-40.197365
1609.029297	-18.503948
1608.029297	63.555157
1607.028320	12.119344
1606.028320	0.080502
1605.027344	119.052147
1604.026367	138.593964
1603.025391	79.698044
1602.023438	130.791794
1601.022461	-27.345018
1600.020508	-130.432114
1599.018555	-94.852562
1598.016602	-140.286575
1597.013672	-321.565826
1596.010742	-238.835876
1595.007813	-101.266891
1594.004883	25.802662
1593.001953	-233.646255
1591.998047	18.711008
1590.994141	-110.131508
1589.990234	-134.556763
1588.986328	-20.723488
1587.981445	-84.338943
1586.976563	89.346794
1585.971680	205.549362
1584.966797	146.996231
1583.961914	205.684982
1582.956055	371.118591
1581.950195	179.518021
1580.944336	274.412933
1579.938477	212.946899
1578.931641	65.513634
1577.924805	209.558945
1576.917969	-26.484669
1575.911133	200.561966
1574.904297	65.844460
1573.896484	74.103218
1572.888672	181.034180
1571.880859	111.029877
1570.873047	152.673401
1569.864258	77.243645
1568.855469	326.419922
1567.846680	357.178772
1566.837891	169.656387
1565.829102	155.994598
1564.819336	310.890564
1563.809570	309.858887
1562.799805	350.168640
1561.790039	335.817963
1560.779297	308.335388
1559.768555	221.052048
1558.757813	201.018219
1557.747070	364.808685
1556.736328	251.097488
1555.724609	300.445038
1554.712891	422.091583
1553.701172	414.017700
1552.689453	511.885620
1551.676758	229.035187
1550.664063	424.821167
1549.651367	348.662079
1548.638672	251.629242
1547.625977	345.787872
1546.612305	289.732697
1545.598633	290.348816
1544.584961	308.832092
1543.571289	169.470322
1542.556641	141.023254
1541.541992	65.870987
1540.527344	153.196106
1539.512695	134.406418
1538.498047	167.012894
1537.482422	75.507576
1536.466797	146.341034
1535.451172	206.589920
1534.434570	75.741058
1533.418945	215.428421
1532.402344	53.222202
1531.385742	35.165859
1530.369141	117.363892
1529.351563	253.380569
1528.334961	18.224257
1527.317383	-41.978626
1526.299805	-133.291855
1525.281250	-52.363647
1524.263672	-90.083313
1523.245117	-40.559811
1522.226563	6.126794
1521.208008	75.695099
1520.188477	-11.850993
1519.168945	-68.756119
1518.150391	7.764889
1517.129883	60.877537
1516.110352	-176.555878
1515.089844	-100.794273
1514.070313	-63.817242
1513.049805	-11.697445
1512.028320	-221.647385
1511.007813	-193.087387
1509.986328	-0.582986
1508.964844	55.655529
1507.943359	-98.654640
1506.921875	-83.910004
1505.899414	-56.593067
1504.876953	-3.889532
1503.854492	-79.553589
1502.832031	-170.783218
1501.808594	-98.288559
1500.786133	-84.936546
1499.762695	-233.109329
1498.739258	-25.656422
1497.714844	-166.548813
1496.691406	-8.245749
1495.666992	62.796474
1494.642578	-73.553810
1493.617188	60.960388
1492.592773	75.072075
1491.567383	78.739128
1490.541992	13.209324
1489.516602	29.255684
1488.491211	4.230376
1487.464844	58.169365
1486.438477	321.239349
1485.412109	262.392273
1484.385742	333.530334
1483.358398	384.029236
1482.331055	337.390656
1481.303711	479.313263
1480.276367	496.058777
1479.249023	650.279541
1478.220703	809.347412
1477.192383	853.512085
1476.164063	902.586121
1475.135742	834.311523
1474.106445	1030.728516
1473.077148	1257.455688
1472.047852	1193.754761
1471.018555	1430.223999
1469.989258	1567.214844
1468.958984	1614.957031
1467.928711	1705.771729
1466.898438	1971.854736
1465.868164	2001.269043
1464.836914	2210.979492
1463.805664	2265.466553
1462.774414	2256.291748
1461.743164	2330.818359
1460.710938	2448.351074
1459.679688	2144.275879
1458.647461	2507.790771
1457.615234	2497.984619
1456.582031	2508.362061
1455.549805	2739.342773
1454.516602	2823.014160
1453.483398	2779.773193
1452.449219	2969.674072
1451.416016	2895.827637
1450.381836	2844.720947
1449.347656	2958.231934
1448.313477	2843.653809
1447.279297	3007.614746
1446.244141	2991.659668
1445.208984	2687.077148
1444.173828	2666.007813
1443.138672	2655.011719
1442.102539	2289.792725
1441.066406	2430.507813
1440.030273	2424.456543
1438.994141	2274.264893
1437.958008	2002.774780
1436.920898	2021.953003
1435.883789	1760.653931
1434.846680	1532.274658
1433.808594	1392.338013
1432.771484	1335.775024
1431.733398	1160.560303
1430.695313	955.121643
1429.657227	941.522217
1428.618164	950.609009
1427.579102	851.236389
1426.540039	792.250793
1425.500977	614.804138
1424.461914	709.654785
1423.421875	733.899780
1422.381836	506.204956
1421.341797	361.747559
1420.301758	423.877258
1419.260742	433.114471
1418.219727	480.133575
1417.178711	542.264160
1416.137695	302.457764
1415.096680	196.121521
1414.054688	165.309174
1413.012695	305.545410
1411.970703	216.991165
1410.928711	322.064697
1409.885742	143.167007
1408.842773	57.362041
1407.799805	-86.119057
1406.756836	86.953850
1405.712891	86.758270
1404.668945	23.875366
1403.625000	149.321793
1402.581055	209.550720
1401.537109	-61.310909
1400.492188	279.992249
1399.447266	232.557465
1398.402344	157.652634
1397.357422	168.091614
1396.311523	100.919029
1395.265625	78.969414
1394.219727	149.808426
1393.173828	82.978233
1392.126953	118.923637
1391.081055	74.868340
1390.034180	88.490868
1388.986328	59.667561
1387.939453	81.017822
1386.891602	17.423368
1385.843750	-61.027679
1384.795898	8.179181
1383.748047	-109.983589
1382.699219	-53.053921
1381.651367	-70.960487
1380.602539	-121.214912
1379.552734	-166.332321
1378.503906	160.745026
1377.454102	-23.934290
1376.404297	43.676300
1375.354492	-3.380302
1374.303711	14.575463
1373.253906	-79.556992
1372.203125	-176.006760
1371.152344	26.903164
1370.100586	-171.434891
1369.049805	-165.179474
1367.998047	-138.852661
1366.946289	-132.308517
1365.894531	98.524254
1364.841797	-153.626053
1363.789063	62.485031
1362.736328	-15.012274
1361.683594	-17.666525
1360.630859	-159.466766
1359.577148	146.641052
1358.523438	-47.030300
1357.469727	-193.214142
1356.415039	-172.642242
1355.361328	59.326836
1354.306641	204.401474
1353.251953	106.157089
1352.197266	127.333710
1351.141602	250.463821
1350.085938	314.139740
1349.030273	524.390442
1347.974609	469.230225
1346.918945	511.019897
1345.862305	535.600159
1344.805664	627.298584
1343.749023	724.095093
1342.691406	984.608948
1341.634766	955.263794
1340.577148	859.211060
1339.519531	904.568298
1338.460938	843.593933
1337.403320	894.248108
1336.344727	808.909973
1335.286133	852.482361
1334.226563	903.633423
1333.167969	910.422180
1332.108398	890.178284
1331.048828	744.015503
1329.989258	776.094727
1328.928711	926.973328
1327.869141	843.218201
1326.808594	809.086304
1325.748047	854.189270
1324.686523	726.585938
1323.625977	705.384705
1322.564453	832.473389
1321.502930	922.666992
1320.440430	800.804199
1319.378906	935.722168
1318.316406	888.251404
1317.253906	892.757813
1316.190430	912.224915
1315.127930	862.850891
1314.064453	833.382263
1313.000977	845.979980
1311.937500	730.664490
1310.873047	829.807617
1309.809570	810.904541
1308.745117	829.096741
1307.679688	729.323853
1306.615234	890.562378
1305.549805	874.786621
1304.484375	733.756470
1303.418945	826.532959
1302.353516	880.099121
1301.287109	749.474304
1300.220703	776.322815
1299.154297	714.879517
1298.087891	751.860474
1297.020508	774.247498
1295.954102	813.961853
1294.886719	799.810547
1293.818359	753.914368
1292.750977	744.987488
1291.682617	714.134644
1290.614258	629.487244
1289.545898	679.869568
1288.476563	602.905762
1287.407227	646.199524
1286.338867	545.048279
1285.268555	608.206848
1284.199219	600.444641
1283.128906	766.668762
1282.058594	830.130615
1280.988281	727.260559
1279.917969	724.886597
1278.846680	756.888428
1277.775391	840.361572
1276.704102	855.445313
1275.632813	895.088623
1274.560547	741.730103
1273.488281	1003.991089
1272.416016	1017.038147
1271.343750	1013.086731
1270.270508	945.749573
1269.197266	1220.371094
1268.124023	1177.631592
1267.050781	1300.965942
1265.977539	1038.819946
1264.903320	1167.200317
1263.829102	1229.764404
1262.753906	1448.450562
1261.679688	1191.737793
1260.604492	957.160767
1259.529297	1178.448608
1258.454102	1268.159424
1257.378906	1253.169434
1256.302734	1391.679077
1255.226563	1157.696533
1254.150391	1038.288574
1253.073242	1196.430298
1251.997070	1172.082397
1250.919922	1245.108887
1249.841797	1400.851929
1248.764648	1235.627563
1247.686523	1420.581177
1246.608398	1272.541870
1245.530273	1340.869873
1244.452148	1076.397827
1243.373047	1402.275513
1242.293945	1470.656250
1241.214844	1371.532227
1240.135742	1401.124390
1239.055664	1389.484253
1237.975586	1115.862549
1236.895508	1177.108887
1235.815430	1269.875854
1234.734375	1236.553101
1233.654297	1212.952637
1232.573242	1317.820435
1231.491211	1102.841309
1230.410156	1168.949341
1229.328125	1174.494019
1228.246094	1158.247192
1227.163086	895.101501
1226.081055	765.173706
1224.998047	899.042786
1223.915039	848.993286
1222.832031	801.373230
1221.748047	606.267517
1220.664063	590.124817
1219.580078	474.877167
1218.496094	439.399780
1217.412109	384.587494
1216.327148	329.778259
1215.242188	390.873993
1214.157227	437.424896
1213.071289	278.759064
1211.985352	342.139893
1210.899414	610.527710
1209.813477	490.404480
1208.727539	606.624084
1207.640625	638.363220
1206.553711	506.124756
1205.466797	506.440521
1204.378906	468.154999
1203.291016	492.460785
1202.203125	246.960983
1201.115234	312.117157
1200.027344	266.444580
1198.938477	88.359856
1197.849609	95.563789
1196.760742	121.938934
1195.670898	-20.126534
1194.582031	83.060936
1193.492188	-51.873405
1192.401367	-157.981674
1191.311523	-184.829620
1190.220703	-94.026665
1189.129883	-53.790234
1188.039063	-229.783432
1186.947266	-350.566193
1185.856445	-202.557297
1184.764648	-177.092911
1183.671875	78.590958
1182.580078	113.381317
1181.487305	-175.691223
1180.394531	163.437607
1179.301758	159.528305
1178.208984	165.103119
1177.115234	323.913666
1176.021484	441.821075
1174.927734	97.345322
1173.833008	236.578613
1172.738281	275.095428
1171.643555	150.734146
1170.548828	265.588104
1169.454102	62.106129
1168.358398	167.126221
1167.262695	106.988220
1166.166992	149.550247
1165.070313	34.226284
1163.973633	239.027512
1162.876953	152.151047
1161.780273	213.271606
1160.683594	71.262177
1159.585938	270.585205
1158.488281	240.548553
1157.389648	255.734634
1156.291992	435.398712
1155.193359	278.530670
1154.094727	286.142181
1152.996094	124.339935
1151.896484	24.448151
1150.796875	-6.426316
1149.697266	26.904430
1148.597656	-123.332603
1147.498047	-106.938187
1146.397461	33.118057
1145.296875	-41.265640
1144.195313	-22.941853
1143.094727	195.095200
1141.993164	6.121178
1140.891602	-78.267281
1139.789063	-36.741898
1138.687500	-61.937298
1137.584961	45.826630
1136.482422	77.364029
1135.379883	265.530396
1134.276367	230.216125
1133.172852	401.354065
1132.069336	342.000977
1130.964844	633.791260
1129.861328	716.498779
1128.756836	765.810974
1127.652344	976.239624
1126.546875	776.204773
1125.442383	727.845947
1124.336914	857.127930
1123.230469	770.572449
1122.125000	570.202637
1121.018555	720.326416
1119.912109	605.025208
1118.805664	529.886658
1117.699219	561.155701
1116.591797	485.782196
1115.484375	580.648865
1114.376953	507.400238
1113.268555	694.170410
1112.160156	698.676758
1111.051758	568.317749
1109.943359	664.749817
1108.833984	595.619507
1107.725586	760.242676
1106.616211	806.580139
1105.505859	748.881042
1104.396484	797.307617
1103.286133	925.820190
1102.175781	775.744995
1101.064453	906.312012
1099.954102	711.259888
1098.842773	839.185913
1097.731445	693.497986
1096.619141	773.997192
1095.507813	774.243347
1094.395508	797.925964
1093.282227	854.451904
1092.169922	859.049622
1091.056641	783.496155
1089.943359	710.225525
1088.830078	646.296387
1087.716797	772.837646
1086.602539	694.604187
1085.488281	606.903625
1084.373047	643.731995
1083.258789	701.607544
1082.143555	679.469238
1081.028320	579.730713
1079.913086	797.011475
1078.796875	807.470276
1077.680664	700.465454
1076.564453	623.940796
1075.448242	364.349792
1074.331055	527.057251
1073.213867	316.704102
1072.096680	237.686340
1070.979492	402.442017
1069.861328	309.236206
1068.743164	410.495331
1067.625000	403.885071
1066.505859	432.342316
1065.386719	458.388428
1064.267578	559.282959
1063.148438	512.629089
1062.029297	435.528290
1060.909180	412.216095
1059.789063	379.516998
1058.667969	236.882431
1057.547852	409.888550
1056.426758	337.359314
1055.305664	290.535370
1054.183594	80.163101
1053.062500	262.259338
1051.940430	488.607880
1050.818359	282.935913
1049.695313	222.042511
1048.572266	347.843414
1047.449219	116.631592
1046.326172	272.700043
1045.203125	277.118134
1044.079102	209.252396
1042.955078	248.634842
1041.830078	243.719925
1040.706055	338.999329
1039.581055	196.660233
1038.456055	310.549133
1037.331055	68.201241
1036.205078	154.162949
1035.079102	116.773842
1033.953125	374.889496
1032.826172	393.333679
1031.700195	235.077301
1030.573242	323.355774
1029.445313	302.378265
1028.318359	186.182831
1027.190430	30.582279
1026.062500	-4.120197
1024.934570	-61.978230
1023.805664	-31.543697
1022.676758	-42.848492
1021.547852	-158.513657
1020.418945	-269.423920
1019.289063	-296.725708
1018.159180	-265.973633
1017.029297	-239.802444
1015.898438	-130.134766
1014.767578	58.346642
1013.636719	-47.411011
1012.505859	16.048264
1011.375000	311.132599
1010.243164	326.026062
1009.111328	218.327728
1007.978516	719.370239
1006.846680	1032.886353
1005.713867	1549.892090
1004.581055	2272.568115
1003.447266	2636.657715
1002.313477	2365.053955
1001.179688	1509.042603
1000.045898	958.504395
998.912109	509.968231
997.777344	313.459778
996.642578	105.621689
995.506836	31.869469
994.372070	-14.023718
993.236328	138.635956
992.100586	-190.710602
990.963867	132.822159
989.828125	140.497559
988.691406	-47.615776
987.553711	-23.502546
986.416992	-77.581947
985.279297	6.702606
984.141602	-141.484497
983.003906	-130.598236
981.865234	-11.390043
980.726563	-101.487053
979.587891	-37.245743
978.448242	-44.181919
977.309570	70.924347
976.169922	6.813067
975.030273	119.877663
973.889648	3.259930
972.749023	63.763073
971.608398	151.968750
970.467773	65.785706
969.326172	18.841471
968.184570	68.492172
967.042969	3.561429
965.901367	-8.395741
964.758789	108.271049
963.616211	160.857529
962.473633	213.600174
961.330078	266.499268
960.186523	191.236649
959.042969	230.739014
957.899414	222.311981
956.754883	232.392746
955.610352	109.878059
954.465820	127.224693
953.321289	101.276062
952.175781	311.162170
951.030273	54.560146
949.884766	95.531937
948.738281	244.122894
947.591797	319.699860
946.445313	228.628342
945.298828	247.448563
944.151367	175.097885
943.003906	278.796722
941.856445	478.521606
940.708008	456.962158
939.559570	526.880066
938.411133	373.397186
937.262695	630.709534
936.113281	520.988586
934.964844	386.435455
933.814453	379.773468
932.665039	327.735260
931.514648	262.248627
930.364258	226.592880
929.213867	295.885437
928.062500	226.479095
926.912109	118.602425
925.759766	197.552063
924.608398	49.169033
923.456055	101.183655
922.303711	298.879517
921.151367	207.973160
919.999023	140.020874
918.845703	74.560722
917.692383	138.794312
916.539063	26.036552
915.384766	-122.811974
914.230469	-121.592293
913.076172	-92.963356
911.920898	-7.445221
910.766602	-30.680779
909.611328	41.521133
908.455078	-151.411362
907.299805	-103.811653
906.143555	14.190768
904.987305	-146.380600
903.830078	-252.343185
902.673828	-20.672337
901.516602	-225.917618
900.359375	-263.407898
899.201172	-130.993546
898.042969	-41.478405
896.884766	-87.574089
895.726563	-153.856522
894.567383	-66.216812
893.408203	5.699607
892.249023	5.404537
891.088867	86.587105
889.929688	21.036179
888.769531	27.916117
887.608398	30.411667
886.448242	3.677110
885.287109	-18.402025
884.125977	79.216972
882.963867	64.135681
881.801758	121.332054
880.639648	126.755852
879.477539	163.835327
878.315430	297.896118
877.152344	-34.347725
875.989258	189.989334
874.825195	-47.302402
873.661133	201.881073
872.497070	72.905258
871.333008	38.577984
870.168945	191.067413
869.003906	35.432549
867.838867	118.292519
866.672852	147.233688
865.506836	124.529343
864.340820	209.748856
863.174805	146.713516
862.008789	243.221191
860.841797	315.037994
859.674805	281.352905
858.506836	321.794373
857.339844	463.213715
856.171875	561.983093
855.003906	667.459290
853.834961	680.985657
852.666016	593.647278
851.497070	575.840576
850.328125	416.891632
849.158203	542.527466
847.988281	314.252258
846.818359	383.876373
845.647461	70.684547
844.477539	194.028854
843.306641	216.624344
842.134766	35.640816
840.963867	4.548635
839.791992	205.985641
838.619141	22.827667
837.447266	143.647858
836.274414	-70.760811
835.101563	49.953712
833.928711	179.496552
832.754883	315.636658
831.581055	259.692078
830.407227	112.220589
829.232422	344.053589
828.058594	167.507324
826.883789	142.629181
825.708008	253.699554
824.533203	213.061584
823.357422	250.367859
822.181641	107.110077
821.004883	231.132172
819.828125	107.821587
818.651367	6.739487
817.474609	92.577957
816.296875	78.145676
815.119141	-34.272861
813.941406	93.473602
812.763672	-56.913780
811.584961	88.350128
810.406250	-117.750320
809.226563	-250.533539
808.047852	-54.584782
806.868164	-7.656268
805.688477	-36.375221
804.507813	-40.781845
803.327148	-142.975632
802.146484	-198.655106
800.965820	-258.881927
799.784180	-321.428375
798.603516	-237.742874
797.420898	-209.647964
796.239258	-126.307091
795.056641	-180.527039
793.874023	-250.375290
792.691406	-253.895264
791.507813	-261.986237
790.324219	-101.980667
789.140625	15.744923
787.956055	-10.557444
786.772461	-158.675919
785.586914	11.606790
784.402344	247.980301
783.216797	161.343994
782.032227	127.628052
780.845703	87.152206
779.660156	181.282974
778.473633	21.237535
777.287109	168.020248
776.100586	56.302334
774.913086	187.247406
773.725586	130.427979
772.538086	106.568443
771.349609	195.041397
770.161133	80.471954
768.972656	47.362228
767.784180	316.038696
766.594727	275.978546
765.405273	160.893890
764.215820	144.816681
763.026367	445.649200
761.835938	378.595245
760.645508	227.805466
759.454102	409.173218
758.262695	513.329163
757.072266	678.874390
755.879883	628.747620
754.688477	615.879944
753.496094	345.777283
752.303711	565.620422
751.110352	462.348846
749.917969	440.258484
748.724609	382.938110
747.530273	406.749481
746.336914	371.189728
745.142578	331.157013
743.948242	516.966553
742.752930	353.920471
741.558594	348.712341
740.363281	246.977463
739.166992	202.185043
737.971680	152.952377
736.775391	156.238892
735.579102	141.937378
734.381836	226.099289
733.185547	191.966827
731.988281	-47.899017
730.790039	125.787209
729.592773	224.982086
728.394531	247.558182
727.196289	313.816498
725.997070	288.218048
724.797852	258.241791
723.598633	271.957916
722.399414	383.946472
721.199219	264.413788
719.999023	251.913345
718.798828	241.610199
717.598633	416.806244
716.397461	166.529266
715.196289	326.441193
713.994141	362.019135
712.792969	275.534882
711.590820	215.292130
710.388672	157.307159
709.185547	101.584503
707.982422	113.470375
706.779297	92.756729
705.576172	4.640703
704.372070	47.236214
703.167969	235.687805
701.963867	-30.530302
700.759766	162.389999
699.554688	163.971664
698.349609	102.616302
697.143555	137.034256
695.938477	-63.124271
694.732422	1.969800
693.525391	62.817753
692.319336	-82.516380
691.112305	-151.664474
689.905273	-16.625406
688.697266	-111.511864
687.490234	-93.402832
686.282227	-192.270218
685.073242	-56.754696
683.865234	-320.037018
682.656250	-132.229050
681.447266	-24.524151
680.237305	-131.176651
679.028320	-176.979263
677.818359	56.729939
676.607422	-3.923979
675.397461	-200.746140
674.186523	22.465155
672.975586	-33.339184
671.763672	-41.378490
670.551758	86.962723
669.339844	98.653961
668.127930	-94.841797
666.915039	-7.200064
665.703125	-87.974472
664.489258	8.527165
663.276367	-110.830635
662.062500	156.408188
660.848633	-10.192964
659.634766	-6.156988
658.419922	-191.878296
657.205078	-144.507431
655.990234	64.622314
654.775391	-10.864869
653.559570	75.365685
652.343750	-137.945862
651.126953	-92.638458
649.911133	-23.684790
648.694336	81.809235
647.477539	133.375381
646.259766	148.252625
645.041992	44.668400
643.824219	207.768234
642.606445	157.705994
641.387695	133.294144
640.168945	7.640409
638.950195	137.574265
637.730469	90.973625
636.511719	-39.702660
635.291016	-46.079029
634.071289	-35.657818
632.850586	-40.686588
631.629883	5.338510
630.409180	-92.935913
629.188477	-28.665527
627.966797	37.123959
626.745117	93.659241
625.522461	40.129829
624.300781	213.074936
623.078125	462.277008
621.854492	331.282288
620.631836	188.710205
619.408203	135.148560
618.184570	140.497467
616.960938	-47.927666
615.736328	-36.316116
614.511719	12.523813
613.287109	-74.770355
612.061523	39.688961
610.835938	-80.470123
609.610352	-37.591419
608.384766	-22.074625
607.158203	-12.643920
605.931641	-30.740862
604.705078	-27.328527
