# Supplementary material for: Raman spectroscopy accurately differentiates mucosal healing from non-healing and biochemical changes following biological therapy in inflammatory bowel disease
Source: PLoS One. 2021 Jun 2;16(6):e0252210. doi: 10.1371/journal.pone.0252210 (PMC8172032; doi:10.1371/journal.pone.0252210)
Supplement: S5 Dataset — (ZIP) [file pone.0252210.s007.zip › CD Active inflammation/OC014-1 post treatment_base sub CR removed_85__X_-12967.2__Y_34265.5__Z_286.316__Time_975.txt]

1714.640625	-3.641141
1713.664063	3.692533
1712.687500	-21.504536
1711.709961	-11.763547
1710.733398	30.239733
1709.755859	-16.146864
1708.778320	4.576269
1707.799805	-1.410002
1706.821289	-133.174774
1705.843750	43.198090
1704.864258	-32.076122
1703.885742	-69.711189
1702.907227	-10.865773
1701.927734	-2.760994
1700.948242	0.123923
1699.968750	61.977768
1698.988281	57.093822
1698.007813	1.568592
1697.028320	-59.120144
1696.046875	24.626936
1695.066406	68.429581
1694.084961	10.874830
1693.104492	49.631840
1692.123047	107.206848
1691.140625	50.149651
1690.159180	67.998268
1689.176758	150.016739
1688.194336	149.486603
1687.211914	127.791718
1686.228516	180.908798
1685.246094	207.525497
1684.262695	149.024643
1683.279297	167.975540
1682.295898	208.395050
1681.311523	153.098907
1680.327148	217.797577
1679.342773	303.930634
1678.358398	273.110901
1677.374023	258.437653
1676.388672	376.926086
1675.403320	293.429688
1674.417969	412.196075
1673.432617	371.595093
1672.446289	317.887299
1671.459961	378.615265
1670.473633	378.388062
1669.487305	439.406403
1668.500977	415.598480
1667.513672	468.939819
1666.526367	538.341858
1665.539063	443.367798
1664.550781	571.419189
1663.563477	596.141418
1662.575195	530.851868
1661.586914	489.603638
1660.598633	567.792297
1659.609375	707.038147
1658.620117	594.698059
1657.631836	532.880493
1656.641602	593.038086
1655.652344	491.821381
1654.662109	536.363892
1653.672852	456.653229
1652.681641	461.771362
1651.691406	493.474487
1650.701172	464.471893
1649.709961	454.117096
1648.718750	272.077911
1647.727539	373.018158
1646.735352	220.387100
1645.744141	78.511505
1644.751953	206.197037
1643.759766	180.797485
1642.766602	160.800568
1641.774414	109.252991
1640.781250	10.338915
1639.788086	104.154755
1638.794922	-7.694215
1637.801758	91.561081
1636.807617	43.234337
1635.813477	8.202522
1634.819336	10.171693
1633.825195	91.268074
1632.830078	-69.915268
1631.834961	3.434774
1630.839844	-17.948906
1629.844727	-47.140778
1628.849609	31.657747
1627.853516	-0.012368
1626.857422	-26.335495
1625.861328	-31.538431
1624.865234	13.286555
1623.868164	8.208062
1622.871094	-30.974646
1621.874023	-9.644339
1620.876953	51.139233
1619.879883	25.273596
1618.881836	-81.934532
1617.883789	-0.018136
1616.885742	13.662543
1615.887695	74.617165
1614.888672	-48.070957
1613.889648	-57.873405
1612.890625	0.550341
1611.891602	-98.336121
1610.892578	-3.165133
1609.892578	-25.942953
1608.892578	-30.342899
1607.892578	-81.871506
1606.892578	123.317513
1605.891602	32.541550
1604.890625	127.698578
1603.889648	10.818796
1602.888672	-30.109573
1601.887695	-26.533327
1600.885742	73.831673
1599.883789	4.175224
1598.881836	57.437325
1597.879883	-27.864107
1596.876953	-45.178204
1595.874023	-70.326065
1594.871094	-61.507690
1593.868164	-18.747036
1592.864258	-12.568578
1591.861328	-22.067842
1590.857422	-2.863806
1589.853516	21.536875
1588.848633	19.823177
1587.844727	-2.775477
1586.839844	94.575073
1585.834961	40.644001
1584.830078	-75.846245
1583.824219	102.177895
1582.819336	48.206486
1581.813477	54.145660
1580.807617	34.009014
1579.800781	-59.056129
1578.794922	-8.934586
1577.788086	-21.332378
1576.781250	10.476263
1575.773438	68.251213
1574.766602	99.952072
1573.758789	9.379270
1572.750977	66.999336
1571.743164	56.969757
1570.735352	96.278381
1569.726563	-17.768320
1568.718750	65.610023
1567.708984	0.872654
1566.700195	60.749161
1565.691406	21.903788
1564.681641	45.316547
1563.671875	84.237640
1562.662109	63.421806
1561.652344	68.499786
1560.641602	24.252321
1559.630859	68.119392
1558.620117	16.006035
1557.609375	44.196449
1556.597656	-13.182999
1555.586914	90.010162
1554.575195	58.429478
1553.563477	114.839935
1552.550781	57.263073
1551.539063	92.826080
1550.526367	42.922421
1549.513672	189.596497
1548.500977	67.150154
1547.487305	22.273512
1546.473633	119.551033
1545.459961	40.955811
1544.446289	135.479279
1543.432617	100.712990
1542.417969	86.563492
1541.404297	18.122839
1540.389648	9.035354
1539.374023	15.376429
1538.359375	109.404602
1537.343750	-36.649654
1536.328125	26.262901
1535.312500	58.133244
1534.296875	-28.696060
1533.280273	41.716648
1532.263672	-3.958430
1531.247070	32.789330
1530.230469	-31.027227
1529.212891	-63.969265
1528.196289	36.963486
1527.178711	-6.404948
1526.160156	81.471405
1525.142578	-70.112556
1524.124023	43.347080
1523.106445	4.909909
1522.087891	35.872868
1521.068359	64.187340
1520.049805	-59.259769
1519.030273	35.773769
1518.010742	22.769169
1516.991211	22.556974
1515.971680	-3.402600
1514.951172	-1.161424
1513.930664	8.723209
1512.910156	31.381741
1511.889648	-53.825386
1510.868164	4.644794
1509.846680	-16.497622
1508.826172	-9.469551
1507.803711	-2.504877
1506.782227	-39.181133
1505.759766	-137.418625
1504.737305	0.109311
1503.714844	-72.577805
1502.692383	-65.873268
1501.668945	-148.865997
1500.646484	-6.537551
1499.623047	-130.568481
1498.599609	-111.262825
1497.575195	-10.129814
1496.550781	-44.683575
1495.527344	-7.645576
1494.502930	47.229027
1493.477539	-7.909613
1492.453125	-27.278065
1491.427734	-44.129005
1490.402344	74.406807
1489.376953	139.204315
1488.350586	188.605865
1487.325195	79.633118
1486.298828	100.865097
1485.272461	114.392975
1484.245117	184.015549
1483.218750	164.280167
1482.191406	141.963379
1481.164063	106.871132
1480.136719	214.542740
1479.108398	197.224884
1478.080078	258.889618
1477.052734	315.405609
1476.023438	241.937531
1474.995117	216.868896
1473.965820	352.204376
1472.937500	352.528290
1471.908203	447.000031
1470.877930	370.902802
1469.848633	355.880646
1468.818359	457.848907
1467.788086	473.285095
1466.757813	455.640686
1465.727539	504.078796
1464.696289	555.015625
1463.665039	722.798706
1462.633789	684.718567
1461.602539	666.958984
1460.570313	732.987610
1459.539063	666.960999
1458.506836	707.554260
1457.473633	750.652954
1456.441406	720.148987
1455.408203	709.938354
1454.375000	755.518799
1453.341797	894.888794
1452.308594	795.901794
1451.274414	826.206665
1450.241211	914.779846
1449.207031	894.372314
1448.171875	939.822205
1447.137695	889.028076
1446.102539	863.569763
1445.067383	929.248108
1444.032227	792.445618
1442.997070	734.139709
1441.960938	635.385254
1440.924805	713.713318
1439.888672	698.458801
1438.852539	711.026062
1437.816406	569.422119
1436.779297	546.648438
1435.742188	485.999146
1434.705078	435.490387
1433.666992	369.859650
1432.629883	430.511627
1431.591797	347.267578
1430.553711	271.645050
1429.514648	274.283875
1428.476563	256.761444
1427.437500	188.819336
1426.398438	42.757858
1425.359375	42.994373
1424.320313	189.436447
1423.280273	121.641792
1422.240234	167.269241
1421.200195	61.771023
1420.159180	205.646759
1419.119141	90.162560
1418.078125	27.610079
1417.037109	12.927050
1415.996094	108.986298
1414.954102	111.951576
1413.912109	102.368660
1412.870117	-35.420914
1411.828125	35.537663
1410.786133	0.932091
1409.743164	29.191107
1408.700195	117.766281
1407.657227	-27.262133
1406.614258	61.352829
1405.570313	49.530960
1404.527344	25.200937
1403.483398	53.616024
1402.438477	-30.859076
1401.394531	95.462372
1400.349609	6.071841
1399.304688	107.327461
1398.259766	85.736107
1397.214844	19.077112
1396.168945	65.247757
1395.123047	86.384529
1394.077148	47.437138
1393.031250	63.641140
1391.984375	-52.822144
1390.937500	-71.568619
1389.890625	14.846946
1388.843750	-33.847015
1387.796875	-127.505829
1386.749023	-18.498333
1385.701172	40.495564
1384.653320	2.009160
1383.604492	33.565548
1382.556641	-77.282043
1381.507813	-53.127411
1380.458984	90.958389
1379.410156	-54.658154
1378.360352	-67.840538
1377.310547	13.885911
1376.260742	20.753101
1375.210938	10.198256
1374.161133	-32.734974
1373.110352	-50.663822
1372.059570	48.659019
1371.008789	-41.481384
1369.957031	57.890106
1368.906250	32.672779
1367.854492	-42.315533
1366.802734	17.283018
1365.750000	71.921974
1364.698242	24.506784
1363.645508	136.470581
1362.592773	136.442963
1361.540039	49.378029
1360.486328	32.051754
1359.433594	-2.626304
1358.379883	119.411407
1357.326172	204.155014
1356.271484	157.178711
1355.216797	155.000565
1354.163086	51.012478
1353.107422	235.245697
1352.052734	195.948334
1350.998047	216.303970
1349.942383	244.145020
1348.886719	244.723373
1347.830078	175.875168
1346.774414	397.343658
1345.717773	293.866760
1344.661133	369.013275
1343.604492	335.096436
1342.546875	370.639343
1341.490234	393.825378
1340.432617	365.021332
1339.375000	472.506805
1338.316406	441.314819
1337.258789	558.733826
1336.200195	384.061523
1335.141602	491.634491
1334.082031	463.123260
1333.023438	461.880890
1331.963867	327.133087
1330.904297	429.860229
1329.844727	505.394257
1328.784180	417.817017
1327.723633	409.394073
1326.663086	465.250580
1325.602539	390.218872
1324.541992	344.895233
1323.480469	368.761749
1322.418945	380.318237
1321.357422	411.653320
1320.295898	492.361511
1319.233398	464.538818
1318.170898	473.761505
1317.108398	450.966064
1316.045898	356.731354
1314.982422	415.381042
1313.918945	520.860535
1312.855469	389.834381
1311.791992	401.755402
1310.728516	443.257599
1309.664063	408.458954
1308.599609	383.556854
1307.535156	449.751923
1306.469727	493.810425
1305.404297	488.688904
1304.338867	495.899231
1303.273438	444.131012
1302.208008	554.656311
1301.141602	485.759430
1300.075195	375.153503
1299.008789	357.975616
1297.942383	296.627258
1296.875000	471.061890
1295.807617	426.959656
1294.740234	333.816711
1293.672852	441.959839
1292.604492	321.923645
1291.537109	322.152863
1290.468750	258.649750
1289.399414	258.945465
1288.331055	398.982880
1287.261719	203.244125
1286.192383	340.830902
1285.123047	304.459839
1284.052734	336.700836
1282.983398	312.632538
1281.913086	283.700623
1280.841797	308.646423
1279.771484	331.152710
1278.700195	290.063446
1277.628906	312.601990
1276.557617	305.804535
1275.486328	352.811737
1274.414063	328.933136
1273.341797	248.875427
1272.269531	352.103973
1271.197266	311.187195
1270.124023	316.702484
1269.050781	368.617218
1267.977539	415.639435
1266.904297	448.009399
1265.830078	365.700104
1264.756836	493.223999
1263.681641	354.867584
1262.607422	428.713806
1261.533203	312.387756
1260.458008	303.360718
1259.382813	403.996704
1258.307617	365.731842
1257.231445	432.223145
1256.155273	386.674316
1255.079102	448.271118
1254.002930	319.988739
1252.926758	396.179749
1251.849609	411.515961
1250.772461	404.954865
1249.695313	366.782654
1248.617188	425.882538
1247.540039	431.476379
1246.461914	522.127563
1245.382813	403.779388
1244.304688	307.342377
1243.225586	276.519867
1242.146484	393.823853
1241.067383	401.828918
1239.988281	485.064453
1238.908203	306.192719
1237.828125	319.047272
1236.748047	322.187286
1235.667969	388.366089
1234.586914	236.313278
1233.505859	326.704041
1232.424805	484.897888
1231.343750	274.749420
1230.261719	219.707520
1229.179688	307.559479
1228.097656	327.567627
1227.015625	320.927460
1225.932617	224.734818
1224.850586	176.961151
1223.767578	254.984467
1222.683594	224.127899
1221.600586	161.835464
1220.516602	48.790016
1219.432617	143.629562
1218.347656	252.909332
1217.263672	142.284195
1216.178711	340.844849
1215.093750	155.357590
1214.008789	237.908585
1212.922852	187.653885
1211.836914	176.011459
1210.750977	178.829224
1209.665039	222.629456
1208.579102	244.685638
1207.492188	155.806839
1206.405273	170.593750
1205.318359	125.104088
1204.230469	221.764771
1203.142578	149.741562
1202.054688	140.342163
1200.966797	77.952217
1199.877930	92.596970
1198.790039	37.415955
1197.701172	1.484244
1196.611328	-10.400476
1195.522461	30.604862
1194.432617	-7.783191
1193.342773	-108.684250
1192.252930	86.056671
1191.162109	-103.781624
1190.072266	-10.083306
1188.981445	-70.171577
1187.889648	61.843132
1186.798828	-53.508392
1185.707031	66.385353
1184.615234	-29.775389
1183.523438	-32.355335
1182.430664	-6.179801
1181.337891	-68.774261
1180.245117	86.804939
1179.152344	38.539814
1178.059570	64.556175
1176.965820	76.155334
1175.872070	61.369370
1174.778320	5.846831
1173.683594	50.879707
1172.588867	-14.252501
1171.494141	54.634678
1170.399414	-10.531360
1169.303711	-85.268013
1168.208984	7.410926
1167.113281	45.021751
1166.016602	15.648553
1164.920898	-71.103111
1163.824219	-14.479536
1162.727539	32.531048
1161.630859	46.051197
1160.533203	45.205940
1159.435547	-48.776028
1158.337891	115.024506
1157.240234	97.364899
1156.141602	29.581535
1155.043945	42.892879
1153.944336	-15.373216
1152.845703	7.414520
1151.747070	80.215050
1150.647461	-4.328209
1149.547852	-105.542122
1148.447266	62.416412
1147.347656	56.426460
1146.247070	-18.637663
1145.146484	-69.895897
1144.044922	-99.744225
1142.944336	-117.713226
1141.842773	45.076103
1140.741211	-25.298990
1139.638672	-5.323675
1138.537109	-30.551476
1137.434570	41.640099
1136.332031	-47.799744
1135.228516	26.678188
1134.125977	1.346300
1133.022461	18.735361
1131.917969	36.086281
1130.814453	210.041031
1129.709961	122.881218
1128.605469	272.957184
1127.500977	247.430832
1126.396484	160.238251
1125.291016	248.482971
1124.185547	139.943390
1123.080078	111.991173
1121.973633	91.130928
1120.868164	105.782196
1119.761719	106.192337
1118.654297	144.453918
1117.547852	90.366791
1116.440430	109.634254
1115.333008	53.163387
1114.225586	46.364502
1113.117188	119.943237
1112.008789	184.008667
1110.900391	115.659126
1109.791992	144.204575
1108.682617	144.363068
1107.573242	179.929825
1106.463867	198.928726
1105.354492	232.063828
1104.244141	137.700836
1103.133789	158.993698
1102.023438	262.833038
1100.913086	218.003220
1099.801758	175.532059
1098.690430	194.362152
1097.579102	191.951279
1096.467773	250.796478
1095.355469	241.270248
1094.243164	252.931717
1093.130859	316.382263
1092.017578	167.885376
1090.905273	264.250977
1089.791992	242.887436
1088.677734	287.397827
1087.564453	143.691895
1086.450195	324.580627
1085.335938	249.091110
1084.221680	204.183075
1083.106445	225.086823
1081.991211	220.124649
1080.875977	154.079056
1079.760742	123.281891
1078.644531	123.011780
1077.528320	235.411102
1076.412109	251.527298
1075.295898	206.623108
1074.178711	215.684906
1073.061523	159.068253
1071.944336	200.951202
1070.826172	24.796423
1069.708984	108.867241
1068.590820	103.854340
1067.471680	7.477504
1066.353516	128.954910
1065.234375	168.418884
1064.115234	81.450340
1062.996094	163.032028
1061.875977	172.036774
1060.755859	50.033070
1059.635742	70.753899
1058.515625	11.964711
1057.394531	42.036644
1056.273438	-5.030924
1055.152344	95.135368
1054.031250	94.805618
1052.909180	87.471329
1051.787109	-41.277565
1050.665039	42.477707
1049.541992	-2.169776
1048.418945	-32.790249
1047.295898	60.252819
1046.172852	24.981220
1045.048828	50.358654
1043.925781	201.622681
1042.801758	119.751183
1041.676758	26.274275
1040.552734	44.675049
1039.427734	37.456108
1038.302734	25.593992
1037.176758	60.308067
1036.050781	62.433010
1034.924805	87.839203
1033.798828	89.982231
1032.672852	15.384323
1031.545898	94.305176
1030.418945	180.178497
1029.291992	77.762596
1028.164063	-12.973346
1027.036133	-26.986292
1025.908203	19.412222
1024.780273	-17.789059
1023.651367	-27.098436
1022.522461	-85.126770
1021.393555	-101.340897
1020.264648	-85.049690
1019.134766	-103.539009
1018.004883	-57.071651
1016.875000	-89.428688
1015.744141	-56.853199
1014.613281	15.121177
1013.482422	-14.851096
1012.351563	17.748936
1011.219727	61.933121
1010.088867	99.175529
1008.956055	110.961418
1007.824219	60.288216
1006.691406	266.456635
1005.558594	403.165527
1004.425781	574.521179
1003.292969	808.242188
1002.159180	623.530640
1001.025391	395.026306
999.891602	261.374390
998.756836	167.074966
997.622070	93.628914
996.487305	-39.779900
995.352539	6.931328
994.216797	-1.733391
993.081055	45.001816
991.945313	-5.127688
990.808594	62.395828
989.672852	10.037659
988.536133	-74.535622
987.398438	36.825203
986.261719	-31.529501
985.124023	-46.848797
983.986328	-69.038979
982.847656	-10.613687
981.709961	6.386082
980.571289	-61.731682
979.432617	-12.459351
978.292969	-22.979681
977.153320	1.028114
976.013672	-85.292282
974.874023	55.999187
973.734375	24.917765
972.593750	65.098648
971.453125	38.686420
970.311523	92.686188
969.170898	8.951511
968.029297	19.389265
966.886719	36.737862
965.745117	-51.416672
964.602539	-61.517170
963.459961	29.311390
962.317383	33.016289
961.173828	-18.254398
960.030273	72.597389
958.886719	97.004486
957.743164	84.787674
956.598633	84.057983
955.454102	30.708500
954.309570	48.366352
953.165039	54.607403
952.019531	15.125772
950.874023	10.001153
949.727539	-31.673615
948.582031	52.434071
947.435547	-12.021258
946.289063	28.692776
945.141602	35.153706
943.995117	30.223902
942.847656	43.594948
941.699219	70.688141
940.551758	61.283894
939.403320	6.281185
938.254883	51.707306
937.105469	135.914322
935.957031	144.868423
934.807617	67.225861
933.658203	110.438820
932.507813	51.129955
931.357422	78.441330
930.207031	30.614635
929.056641	96.684288
927.906250	12.513064
926.754883	92.269341
925.603516	76.455368
924.451172	-66.706955
923.298828	67.678589
922.146484	-20.790157
920.994141	43.109894
919.841797	-52.073975
918.688477	-54.030930
917.535156	-17.344383
916.380859	-69.216171
915.227539	-37.031464
914.073242	26.943380
912.918945	-70.212082
911.763672	-26.627602
910.608398	30.571001
909.453125	31.073050
908.297852	-65.892342
907.141602	-58.518837
905.985352	-62.456528
904.829102	-39.181393
903.672852	86.034195
902.515625	25.520315
901.358398	5.809392
900.201172	-20.661243
899.042969	7.213920
897.884766	-105.173630
896.726563	-25.227633
895.568359	38.871304
894.409180	-19.123798
893.250000	49.503666
892.090820	39.025970
890.930664	55.683224
889.771484	-20.256598
888.611328	-111.949036
887.450195	-47.804661
886.289063	-8.501985
885.128906	-39.156105
883.966797	40.767143
882.805664	-3.384737
881.643555	-99.363091
880.481445	9.869310
879.319336	4.116215
878.156250	-37.672665
876.993164	-59.153492
875.830078	38.758732
874.666016	-50.256027
873.502930	2.607449
872.338867	8.194429
871.173828	49.793552
870.009766	-5.351537
868.844727	-42.466560
867.679688	-18.843494
866.513672	-44.677547
865.348633	37.386688
864.182617	83.470978
863.015625	35.193058
861.849609	67.795525
860.682617	64.465607
859.515625	36.450855
858.347656	53.342491
857.180664	130.812042
856.012695	118.522614
854.843750	160.070007
853.675781	141.062256
852.506836	124.310951
851.337891	64.990395
850.167969	142.377655
848.999023	112.207489
847.829102	28.307869
846.658203	47.444798
845.488281	64.334229
844.317383	2.892058
843.146484	-36.146336
841.975586	85.888626
840.803711	31.197912
839.631836	19.013487
838.459961	-53.517498
837.287109	81.817406
836.114258	33.882778
834.941406	144.560638
833.768555	94.398323
832.594727	95.609764
831.420898	114.675797
830.247070	86.867638
829.072266	5.526942
827.898438	53.590275
826.722656	115.010590
825.547852	53.777843
824.372070	-7.427804
823.196289	-8.441123
822.020508	55.150295
820.844727	20.704916
819.667969	-0.365484
818.491211	7.511360
817.313477	15.381759
816.136719	25.467606
814.958984	-6.723770
813.781250	-23.335123
812.602539	28.990913
811.423828	14.593792
810.245117	-10.914261
809.066406	45.800915
807.886719	-57.465294
806.707031	12.551431
805.527344	-115.093521
804.346680	-34.005375
803.166992	-21.764750
801.985352	5.999980
800.804688	-50.553734
799.623047	-71.598465
798.441406	-34.987946
797.259766	-42.735786
796.078125	-3.943247
794.895508	-102.549728
793.712891	4.902636
792.529297	-11.723053
791.346680	-37.203968
790.163086	-56.034687
788.978516	53.502445
787.794922	43.500675
786.610352	18.016459
785.425781	67.733360
784.241211	93.101761
783.055664	76.455757
781.870117	154.844452
780.684570	91.786110
779.498047	13.293332
778.311523	27.589081
777.125000	-50.856678
775.938477	16.419930
774.750977	-79.643906
773.563477	-5.775608
772.375977	-46.646294
771.187500	64.668068
769.999023	-9.272316
768.810547	-162.531845
767.622070	-35.844337
766.432617	-17.172932
765.243164	23.516964
764.053711	66.390724
762.863281	67.415161
761.672852	39.825577
760.482422	104.677010
759.291992	94.696381
758.100586	133.115417
756.909180	65.964127
755.717773	137.355896
754.525391	50.461464
753.333008	11.957049
752.140625	21.809109
750.948242	-64.983444
749.754883	-19.971552
748.561523	-64.987770
747.368164	41.472187
746.173828	40.364223
744.979492	-0.226014
743.785156	29.397413
742.590820	59.014423
741.395508	57.934196
740.200195	76.589027
739.003906	36.080338
737.808594	28.460045
736.612305	12.092969
735.416016	-89.656754
734.218750	-49.046837
733.021484	4.686477
731.824219	-9.428661
730.626953	2.725973
729.428711	38.946613
728.230469	9.562374
727.032227	148.536896
725.833984	29.553776
724.634766	177.224899
723.435547	139.148102
722.235352	129.496735
721.036133	170.083572
719.835938	73.133324
718.635742	50.448761
717.434570	119.435417
716.233398	136.046875
715.032227	152.664291
713.831055	71.164917
712.628906	63.838966
711.426758	52.171124
710.224609	-72.783737
709.021484	59.393471
707.818359	12.930209
706.615234	62.309723
705.412109	-40.705730
704.208008	-8.720124
703.003906	-18.079182
701.799805	-51.350594
700.594727	11.102531
699.389648	32.224842
698.184570	-20.562967
696.979492	-45.061676
695.773438	-8.696811
694.567383	-2.751976
693.361328	-53.269081
692.154297	-1.699422
690.947266	-32.637589
689.740234	-15.807540
688.533203	31.397751
687.325195	9.170320
686.117188	2.138699
684.909180	27.637753
683.700195	-9.737362
682.491211	-49.261646
681.282227	-108.269157
680.072266	-6.945472
678.863281	-46.448982
677.653320	-42.632317
676.442383	-40.986847
675.232422	12.589816
674.021484	-50.709354
672.810547	-12.318194
671.598633	28.205486
670.386719	57.883251
669.174805	14.029613
667.962891	11.239742
666.750000	-15.338091
665.537109	35.839798
664.324219	15.694688
663.110352	40.873966
661.897461	-24.659870
660.683594	145.049286
659.468750	53.556465
658.254883	-57.352791
657.040039	-41.007820
655.824219	24.875242
654.609375	-83.940407
653.393555	50.780682
652.177734	-21.475435
650.960938	5.334197
649.745117	68.675491
648.528320	30.714104
647.311523	59.428387
646.093750	137.550659
644.875977	99.356461
643.658203	177.256531
642.440430	74.361153
641.221680	-22.136118
640.002930	5.990813
638.784180	38.291199
637.564453	66.161896
636.344727	23.002813
635.125000	-61.073853
633.905273	-106.596703
632.684570	-23.432972
631.463867	-6.992171
630.243164	15.722894
629.021484	-43.258266
627.799805	-68.065132
626.578125	59.209290
625.356445	40.458611
624.133789	62.246330
622.911133	135.251022
621.688477	109.463814
620.464844	36.347172
619.241211	65.823624
618.017578	-67.657669
616.793945	-21.529350
615.569336	43.580246
614.344727	44.212322
613.120117	10.346588
611.894531	-53.730190
610.668945	-6.899062
609.443359	24.641674
608.216797	2.422137
606.991211	-69.251701
605.764648	36.051739
604.537109	-40.569637
