# Supplementary material for: Raman spectroscopy accurately differentiates mucosal healing from non-healing and biochemical changes following biological therapy in inflammatory bowel disease
Source: PLoS One. 2021 Jun 2;16(6):e0252210. doi: 10.1371/journal.pone.0252210 (PMC8172032; doi:10.1371/journal.pone.0252210)
Supplement: S5 Dataset — (ZIP) [file pone.0252210.s007.zip › CD Active inflammation/OC042-1 pre treatment_sub base cr removed_28__X_-19016.7__Y_75096.5__Z_1033.13__Time_320.txt]

1714.774414	333.799347
1713.797852	269.170227
1712.820313	-118.445724
1711.843750	161.033905
1710.866211	-284.482117
1709.888672	6.364732
1708.911133	-339.002106
1707.933594	-299.416748
1706.955078	-220.784424
1705.976563	-41.484657
1704.998047	64.354645
1704.019531	43.223110
1703.040039	-182.501419
1702.061523	-61.411301
1701.082031	-284.031677
1700.101563	-77.279152
1699.122070	162.950958
1698.141602	134.422668
1697.161133	104.602852
1696.180664	137.593262
1695.200195	-7.091962
1694.218750	148.639923
1693.238281	-295.144348
1692.256836	-176.951630
1691.274414	155.862274
1690.292969	97.537163
1689.310547	219.090134
1688.328125	373.738800
1687.345703	225.464737
1686.363281	-17.617443
1685.379883	217.526123
1684.396484	504.246338
1683.413086	517.473206
1682.429688	268.017914
1681.445313	232.650024
1680.461914	536.420410
1679.477539	476.308197
1678.493164	611.407959
1677.507813	523.830017
1676.523438	567.552429
1675.538086	745.047241
1674.552734	739.855591
1673.566406	900.262207
1672.581055	1018.917175
1671.594727	962.915527
1670.608398	1175.997192
1669.622070	1267.570801
1668.634766	1165.977173
1667.648438	1091.718994
1666.661133	1217.207153
1665.673828	1643.151611
1664.685547	1525.717285
1663.698242	1493.877197
1662.709961	1563.411621
1661.721680	1498.325928
1660.733398	1889.737793
1659.744141	1629.666016
1658.755859	1587.535889
1657.766602	1463.838013
1656.777344	1565.815918
1655.787109	1419.374390
1654.797852	1315.872559
1653.807617	1390.185425
1652.817383	1091.887085
1651.827148	1153.920166
1650.835938	933.378113
1649.844727	792.682373
1648.853516	863.939880
1647.862305	763.781372
1646.871094	724.829895
1645.878906	403.594299
1644.886719	265.096558
1643.894531	116.450562
1642.902344	-74.032242
1641.910156	110.680519
1640.916992	274.496948
1639.923828	-141.854782
1638.930664	-423.214783
1637.936523	7.803134
1636.943359	11.811821
1635.949219	208.476822
1634.955078	-105.942940
1633.960938	-8.977947
1632.965820	67.080452
1631.970703	-378.122284
1630.975586	-270.002777
1629.980469	-480.258759
1628.985352	-132.294739
1627.989258	-194.796646
1626.993164	-228.169922
1625.997070	-140.388855
1625.000977	-134.015488
1624.003906	-211.648483
1623.007813	-212.884995
1622.010742	214.313690
1621.012695	16.148371
1620.015625	-103.015457
1619.017578	179.741043
1618.020508	-94.130730
1617.021484	180.778015
1616.023438	54.124893
1615.025391	134.868057
1614.026367	42.489544
1613.027344	128.537720
1612.028320	62.509392
1611.028320	98.771965
1610.029297	446.945068
1609.029297	459.573486
1608.029297	184.036163
1607.028320	42.195354
1606.028320	-138.850372
1605.027344	201.161270
1604.026367	67.250404
1603.025391	90.397644
1602.023438	-203.077087
1601.022461	-38.677933
1600.020508	-334.671295
1599.018555	130.289871
1598.016602	121.858757
1597.013672	29.738628
1596.010742	-211.330399
1595.007813	-266.872467
1594.004883	-267.603058
1593.001953	-64.721779
1591.998047	-115.247658
1590.994141	-298.939697
1589.990234	-140.780396
1588.986328	-16.689629
1587.981445	235.063828
1586.976563	124.125999
1585.971680	-138.080795
1584.966797	259.233002
1583.961914	150.677429
1582.956055	229.657684
1581.950195	97.488762
1580.944336	48.611122
1579.938477	-143.571793
1578.931641	283.794464
1577.924805	70.574532
1576.917969	234.648788
1575.911133	146.167191
1574.904297	296.900909
1573.896484	18.339127
1572.888672	12.765532
1571.880859	-146.302292
1570.873047	120.776382
1569.864258	-228.206650
1568.855469	165.777328
1567.846680	-24.913843
1566.837891	-267.596130
1565.829102	73.799431
1564.819336	-153.527359
1563.809570	-134.380630
1562.799805	240.041214
1561.790039	235.457870
1560.779297	139.945938
1559.768555	-30.862318
1558.757813	-61.770397
1557.747070	-123.915710
1556.736328	23.687479
1555.724609	-64.675545
1554.712891	-85.814758
1553.701172	177.730408
1552.689453	267.559265
1551.676758	207.058426
1550.664063	94.676567
1549.651367	-268.766052
1548.638672	136.007935
1547.625977	209.441925
1546.612305	174.082336
1545.598633	167.015671
1544.584961	299.353516
1543.571289	304.873535
1542.556641	-128.934753
1541.541992	-4.849309
1540.527344	126.776901
1539.512695	139.440552
1538.498047	-39.051033
1537.482422	4.283404
1536.466797	199.664978
1535.451172	-2.411337
1534.434570	249.301132
1533.418945	392.487396
1532.402344	53.413330
1531.385742	520.988525
1530.369141	671.294067
1529.351563	203.115402
1528.334961	262.992584
1527.317383	441.127930
1526.299805	364.178040
1525.281250	804.445435
1524.263672	361.762512
1523.245117	533.996765
1522.226563	446.229248
1521.208008	335.217346
1520.188477	596.907776
1519.168945	187.438782
1518.150391	736.648315
1517.129883	658.501709
1516.110352	436.423737
1515.089844	594.409180
1514.070313	297.722839
1513.049805	219.236099
1512.028320	61.071594
1511.007813	180.020233
1509.986328	519.421631
1508.964844	-164.896988
1507.943359	87.011604
1506.921875	-230.502930
1505.899414	-237.838593
1504.876953	-9.497774
1503.854492	-50.402237
1502.832031	-104.204163
1501.808594	-447.524506
1500.786133	-127.562317
1499.762695	-194.434708
1498.739258	-153.873840
1497.714844	-522.893433
1496.691406	-211.266113
1495.666992	-186.373154
1494.642578	-266.432648
1493.617188	-305.655823
1492.592773	-268.234558
1491.567383	-248.822113
1490.541992	-30.188963
1489.516602	-128.506622
1488.491211	-175.772720
1487.464844	11.814905
1486.438477	-17.754181
1485.412109	131.295853
1484.385742	178.141235
1483.358398	163.644501
1482.331055	238.375565
1481.303711	75.838806
1480.276367	58.651886
1479.249023	227.512543
1478.220703	421.712860
1477.192383	276.879578
1476.164063	661.962463
1475.135742	626.575317
1474.106445	802.496338
1473.077148	985.940430
1472.047852	1166.726440
1471.018555	1479.733765
1469.989258	1082.712891
1468.958984	1364.994751
1467.928711	1469.102905
1466.898438	1532.459595
1465.868164	2002.512695
1464.836914	1862.335327
1463.805664	1767.939209
1462.774414	1935.242920
1461.743164	1952.606201
1460.710938	2368.617676
1459.679688	1867.927612
1458.647461	2212.693359
1457.615234	2349.209961
1456.582031	2099.976318
1455.549805	2680.388428
1454.516602	2372.867432
1453.483398	2275.944580
1452.449219	2569.448975
1451.416016	3060.561768
1450.381836	2727.899170
1449.347656	2995.828613
1448.313477	2734.277832
1447.279297	2852.718018
1446.244141	2905.279053
1445.208984	2841.406006
1444.173828	2481.483643
1443.138672	2579.717529
1442.102539	2349.057861
1441.066406	2657.238525
1440.030273	2305.355469
1438.994141	2102.821045
1437.958008	2004.039551
1436.920898	2276.785645
1435.883789	1614.679565
1434.846680	1715.723511
1433.808594	1435.418701
1432.771484	882.630127
1431.733398	794.575012
1430.695313	625.851807
1429.657227	699.487976
1428.618164	944.668457
1427.579102	115.378304
1426.540039	209.408356
1425.500977	585.821045
1424.461914	251.354584
1423.421875	395.872009
1422.381836	353.961273
1421.341797	-32.948090
1420.301758	149.530380
1419.260742	-38.136448
1418.219727	124.258072
1417.178711	548.403137
1416.137695	-1.320797
1415.096680	271.894623
1414.054688	-855.866333
1413.012695	-14.143603
1411.970703	-216.019684
1410.928711	19.629997
1409.885742	-89.027931
1408.842773	-260.358154
1407.799805	-79.855347
1406.756836	-321.242737
1405.712891	-42.712753
1404.668945	-20.253651
1403.625000	32.415173
1402.581055	102.726631
1401.537109	-185.630524
1400.492188	148.235641
1399.447266	-149.849350
1398.402344	-1.444871
1397.357422	-76.077156
1396.311523	97.501534
1395.265625	-4.481490
1394.219727	181.752151
1393.173828	-240.538696
1392.126953	-41.609913
1391.081055	-2.841317
1390.034180	93.566994
1388.986328	132.479538
1387.939453	-58.638622
1386.891602	190.620453
1385.843750	-137.745743
1384.795898	69.160027
1383.748047	236.108017
1382.699219	-19.244675
1381.651367	-186.899506
1380.602539	87.751991
1379.552734	227.529144
1378.503906	-149.453140
1377.454102	-111.781052
1376.404297	65.760239
1375.354492	-81.026054
1374.303711	-175.251617
1373.253906	217.064209
1372.203125	195.387146
1371.152344	517.888245
1370.100586	224.702316
1369.049805	71.342072
1367.998047	-89.313774
1366.946289	84.014595
1365.894531	309.694550
1364.841797	231.627045
1363.789063	-90.228943
1362.736328	-103.205322
1361.683594	130.291718
1360.630859	127.484886
1359.577148	127.283417
1358.523438	-14.530272
1357.469727	224.227371
1356.415039	296.461975
1355.361328	622.284058
1354.306641	6.461960
1353.251953	76.605522
1352.197266	730.452820
1351.141602	619.406006
1350.085938	543.293213
1349.030273	318.434357
1347.974609	642.161255
1346.918945	727.731262
1345.862305	890.265991
1344.805664	1201.635620
1343.749023	1094.031006
1342.691406	862.656006
1341.634766	1124.656494
1340.577148	1354.452271
1339.519531	982.365967
1338.460938	1261.863403
1337.403320	1160.085327
1336.344727	1088.171387
1335.286133	1202.025513
1334.226563	1224.395264
1333.167969	1006.935852
1332.108398	1165.612061
1331.048828	963.330933
1329.989258	776.091919
1328.928711	1113.029663
1327.869141	1111.415405
1326.808594	1114.847656
1325.748047	1108.521851
1324.686523	1045.503052
1323.625977	1172.752686
1322.564453	1206.252808
1321.502930	1420.011108
1320.440430	1142.780396
1319.378906	1043.403687
1318.316406	1097.079102
1317.253906	1249.477417
1316.190430	1261.391113
1315.127930	1160.048950
1314.064453	1504.852905
1313.000977	1214.012451
1311.937500	1270.694336
1310.873047	1004.859375
1309.809570	1098.703857
1308.745117	1106.451172
1307.679688	1274.248657
1306.615234	1112.393799
1305.549805	1368.872070
1304.484375	1463.028687
1303.418945	1611.331177
1302.353516	1386.016479
1301.287109	1315.717773
1300.220703	1754.182251
1299.154297	1735.611694
1298.087891	1130.137573
1297.020508	1573.533813
1295.954102	1150.209351
1294.886719	1041.326904
1293.818359	1322.740967
1292.750977	1137.984497
1291.682617	1156.970947
1290.614258	1038.700439
1289.545898	1312.851318
1288.476563	1182.494995
1287.407227	1172.357910
1286.338867	1184.365479
1285.268555	985.755127
1284.199219	1345.712158
1283.128906	1272.178467
1282.058594	1306.462158
1280.988281	1069.127930
1279.917969	1257.736816
1278.846680	1010.857056
1277.775391	964.714355
1276.704102	1175.420288
1275.632813	1016.926575
1274.560547	1117.649170
1273.488281	1118.196411
1272.416016	1392.437744
1271.343750	1134.109863
1270.270508	1337.511841
1269.197266	1457.860962
1268.124023	1475.683105
1267.050781	1647.300903
1265.977539	1387.009399
1264.903320	1573.295654
1263.829102	1464.435303
1262.753906	1050.856689
1261.679688	956.870117
1260.604492	1360.177734
1259.529297	1368.582397
1258.454102	1515.887085
1257.378906	1380.621582
1256.302734	1557.144043
1255.226563	1463.374390
1254.150391	1413.494629
1253.073242	1193.304565
1251.997070	1155.727051
1250.919922	1507.386841
1249.841797	1328.739624
1248.764648	1266.911133
1247.686523	1487.104492
1246.608398	1522.516602
1245.530273	1448.591187
1244.452148	1146.361938
1243.373047	909.847656
1242.293945	1057.112427
1241.214844	1265.017944
1240.135742	715.570496
1239.055664	1374.824219
1237.975586	888.683044
1236.895508	938.809448
1235.815430	974.369934
1234.734375	1169.926514
1233.654297	1341.163330
1232.573242	1340.260620
1231.491211	1206.091797
1230.410156	992.052063
1229.328125	920.977844
1228.246094	1159.855103
1227.163086	974.988098
1226.081055	802.299255
1224.998047	639.355652
1223.915039	614.358093
1222.832031	884.426208
1221.748047	685.259094
1220.664063	742.416809
1219.580078	693.187256
1218.496094	230.760468
1217.412109	664.807129
1216.327148	301.577026
1215.242188	798.153809
1214.157227	606.423096
1213.071289	619.915833
1211.985352	486.172913
1210.899414	641.982239
1209.813477	742.217773
1208.727539	509.585358
1207.640625	216.741058
1206.553711	222.901688
1205.466797	549.554504
1204.378906	129.101563
1203.291016	373.654419
1202.203125	278.489380
1201.115234	132.765701
1200.027344	23.181665
1198.938477	-93.618469
1197.849609	-85.280792
1196.760742	-269.438965
1195.670898	-27.851118
1194.582031	-358.698822
1193.492188	-81.220131
1192.401367	-133.197113
1191.311523	-329.365814
1190.220703	-261.226105
1189.129883	18.205275
1188.039063	-386.923920
1186.947266	-350.168701
1185.856445	-128.647476
1184.764648	-44.067356
1183.671875	-101.132103
1182.580078	-175.002823
1181.487305	34.085934
1180.394531	29.645224
1179.301758	-180.993378
1178.208984	-15.330306
1177.115234	-300.244904
1176.021484	-36.522728
1174.927734	217.449142
1173.833008	-213.548523
1172.738281	-79.453423
1171.643555	265.140411
1170.548828	219.502289
1169.454102	-194.571136
1168.358398	77.900078
1167.262695	113.470734
1166.166992	-250.261642
1165.070313	0.354734
1163.973633	298.601440
1162.876953	255.029190
1161.780273	466.989563
1160.683594	482.990387
1159.585938	324.644287
1158.488281	584.014465
1157.389648	960.135437
1156.291992	1025.887695
1155.193359	681.289307
1154.094727	584.802246
1152.996094	412.012604
1151.896484	632.536926
1150.796875	395.356812
1149.697266	-53.816494
1148.597656	-145.537369
1147.498047	-125.336700
1146.397461	-207.590225
1145.296875	38.641033
1144.195313	168.086761
1143.094727	-149.879028
1141.993164	74.601013
1140.891602	32.567738
1139.789063	59.450016
1138.687500	-94.381676
1137.584961	6.093951
1136.482422	111.234375
1135.379883	111.751198
1134.276367	335.467834
1133.172852	150.628616
1132.069336	331.414032
1130.964844	255.737289
1129.861328	564.465698
1128.756836	706.936646
1127.652344	652.445618
1126.546875	498.339386
1125.442383	522.075500
1124.336914	673.741150
1123.230469	363.216217
1122.125000	382.102936
1121.018555	415.152557
1119.912109	232.660919
1118.805664	220.675980
1117.699219	748.323853
1116.591797	667.529419
1115.484375	442.424713
1114.376953	148.799942
1113.268555	-78.513680
1112.160156	20.510468
1111.051758	192.740814
1109.943359	173.452057
1108.833984	354.959839
1107.725586	486.769562
1106.616211	689.339355
1105.505859	346.393219
1104.396484	522.897644
1103.286133	505.783356
1102.175781	323.503143
1101.064453	563.517273
1099.954102	508.628204
1098.842773	507.973907
1097.731445	250.374344
1096.619141	676.317200
1095.507813	381.081696
1094.395508	458.157318
1093.282227	207.830795
1092.169922	301.385254
1091.056641	404.306396
1089.943359	497.765900
1088.830078	878.241943
1087.716797	157.638550
1086.602539	222.877182
1085.488281	342.172546
1084.373047	475.516479
1083.258789	498.363953
1082.143555	441.314240
1081.028320	649.757751
1079.913086	562.200256
1078.796875	474.692261
1077.680664	431.850830
1076.564453	419.556610
1075.448242	132.764496
1074.331055	383.330017
1073.213867	99.065346
1072.096680	194.819977
1070.979492	447.634796
1069.861328	-276.986115
1068.743164	423.429565
1067.625000	350.481262
1066.505859	190.935013
1065.386719	237.567642
1064.267578	724.334106
1063.148438	375.365265
1062.029297	223.155075
1060.909180	211.426819
1059.789063	225.476700
1058.667969	64.192131
1057.547852	319.175018
1056.426758	113.643700
1055.305664	-63.695648
1054.183594	277.736023
1053.062500	-128.327026
1051.940430	213.087921
1050.818359	313.948517
1049.695313	277.115295
1048.572266	18.688604
1047.449219	-38.911766
1046.326172	351.409790
1045.203125	142.334793
1044.079102	164.228073
1042.955078	193.181732
1041.830078	10.142755
1040.706055	99.859421
1039.581055	-157.440125
1038.456055	-472.746094
1037.331055	-3.248177
1036.205078	224.051819
1035.079102	-416.645264
1033.953125	-96.107178
1032.826172	26.660528
1031.700195	563.400757
1030.573242	-139.168732
1029.445313	116.305565
1028.318359	-297.476990
1027.190430	-343.899689
1026.062500	-436.645355
1024.934570	-561.747437
1023.805664	-389.523407
1022.676758	-470.261780
1021.547852	-736.496155
1020.418945	-448.006256
1019.289063	-500.503601
1018.159180	-288.496063
1017.029297	-88.060234
1015.898438	-304.813690
1014.767578	254.954117
1013.636719	3.721156
1012.505859	218.289627
1011.375000	57.746822
1010.243164	270.143646
1009.111328	153.893051
1007.978516	176.675003
1006.846680	764.086670
1005.713867	1483.193848
1004.581055	2331.604248
1003.447266	2733.548828
1002.313477	2596.892822
1001.179688	1365.102417
1000.045898	859.459900
998.912109	400.395874
997.777344	498.208496
996.642578	74.359772
995.506836	77.858910
994.372070	46.889782
993.236328	-27.752829
992.100586	259.919830
990.963867	-31.203751
989.828125	-365.839355
988.691406	2.832200
987.553711	203.261246
986.416992	-33.975937
985.279297	69.940521
984.141602	-166.849472
983.003906	-348.114868
981.865234	-59.595310
980.726563	132.297806
979.587891	128.709473
978.448242	302.384735
977.309570	193.295807
976.169922	93.612083
975.030273	368.788452
973.889648	331.476654
972.749023	404.615540
971.608398	645.552917
970.467773	422.687408
969.326172	246.003128
968.184570	202.688217
967.042969	129.723145
965.901367	309.314880
964.758789	378.889404
963.616211	246.805954
962.473633	199.767487
961.330078	219.383835
960.186523	223.115265
959.042969	160.566940
957.899414	329.543182
956.754883	84.138580
955.610352	324.347809
954.465820	-0.724144
953.321289	-302.597351
952.175781	86.713722
951.030273	-157.535217
949.884766	174.713730
948.738281	-485.190338
947.591797	-125.273506
946.445313	24.412582
945.298828	-29.129030
944.151367	59.111294
943.003906	-62.604259
941.856445	44.180332
940.708008	-42.927380
939.559570	153.099869
938.411133	228.280472
937.262695	356.031189
936.113281	219.377853
934.964844	388.401855
933.814453	340.992126
932.665039	362.100769
931.514648	-26.699337
930.364258	138.262253
929.213867	139.343369
928.062500	115.531349
926.912109	-19.653082
925.759766	-231.986740
924.608398	222.424927
923.456055	8.132773
922.303711	-28.580696
921.151367	48.520977
919.999023	-115.192993
918.845703	-205.984711
917.692383	-96.709007
916.539063	-259.883514
915.384766	-68.656853
914.230469	-47.646038
913.076172	-149.079742
911.920898	-12.106445
910.766602	-188.123123
909.611328	-223.334702
908.455078	181.444321
907.299805	-32.695442
906.143555	4.928258
904.987305	-25.330008
903.830078	66.850403
902.673828	-56.061825
901.516602	104.198120
900.359375	-493.812531
899.201172	-82.136276
898.042969	98.662819
896.884766	-68.882721
895.726563	-32.736485
894.567383	-64.343124
893.408203	-269.903870
892.249023	46.723072
891.088867	49.245495
889.929688	370.309875
888.769531	-263.927155
887.608398	-114.378441
886.448242	12.586477
885.287109	53.804173
884.125977	-60.610863
882.963867	-32.810009
881.801758	46.895306
880.639648	392.638855
879.477539	-109.223000
878.315430	195.920074
877.152344	232.869904
875.989258	67.131187
874.825195	11.845631
873.661133	361.849884
872.497070	250.312805
871.333008	231.110214
870.168945	182.692184
869.003906	213.040314
867.838867	34.272377
866.672852	192.819168
865.506836	290.614868
864.340820	120.976669
863.174805	176.069504
862.008789	451.241852
860.841797	393.963593
859.674805	175.075150
858.506836	207.655746
857.339844	392.779938
856.171875	337.777222
855.003906	352.308411
853.834961	909.440979
852.666016	708.585754
851.497070	774.501526
850.328125	793.298584
849.158203	794.142090
847.988281	530.677429
846.818359	213.561783
845.647461	239.057968
844.477539	456.952179
843.306641	151.139984
842.134766	232.419250
840.963867	112.318741
839.791992	318.667419
838.619141	144.856995
837.447266	199.014252
836.274414	38.592987
835.101563	112.727646
833.928711	66.161797
832.754883	245.056442
831.581055	314.417419
830.407227	388.129059
829.232422	510.821045
828.058594	481.684021
826.883789	448.022675
825.708008	244.858063
824.533203	202.178268
823.357422	221.834595
822.181641	228.021362
821.004883	20.286093
819.828125	-169.633682
818.651367	-92.399933
817.474609	-456.014404
816.296875	-298.835938
815.119141	-293.118561
813.941406	28.335386
812.763672	-261.995087
811.584961	-83.195442
810.406250	-351.347198
809.226563	196.046204
808.047852	-170.016037
806.868164	-131.781662
805.688477	19.574728
804.507813	-302.122253
803.327148	17.656296
802.146484	-146.574753
800.965820	19.703451
799.784180	-355.383728
798.603516	-393.373871
797.420898	-391.550049
796.239258	-525.055664
795.056641	-64.764633
793.874023	-178.580048
792.691406	-141.857407
791.507813	-386.483124
790.324219	-71.035583
789.140625	25.032410
787.956055	-281.767120
786.772461	-135.054733
785.586914	-23.912392
784.402344	-127.420876
783.216797	259.755890
782.032227	401.311096
780.845703	385.814331
779.660156	151.510620
778.473633	292.649811
777.287109	318.796387
776.100586	-72.391945
774.913086	-117.016319
773.725586	-342.652222
772.538086	89.069290
771.349609	-90.405952
770.161133	-84.688011
768.972656	-6.337264
767.784180	65.269600
766.594727	72.851944
765.405273	42.890343
764.215820	459.906860
763.026367	559.587830
761.835938	258.515900
760.645508	225.984985
759.454102	477.214661
758.262695	464.288147
757.072266	431.503906
755.879883	332.702148
754.688477	345.982941
753.496094	374.579498
752.303711	282.259399
751.110352	348.078583
749.917969	233.737213
748.724609	84.277092
747.530273	193.846619
746.336914	375.740265
745.142578	79.234253
743.948242	570.272949
742.752930	-15.669337
741.558594	185.710205
740.363281	303.683990
739.166992	-141.591064
737.971680	81.539764
736.775391	464.454498
735.579102	223.086517
734.381836	14.680026
733.185547	130.319763
731.988281	140.880066
730.790039	120.826912
729.592773	105.178703
728.394531	172.665482
727.196289	-68.103302
725.997070	373.222473
724.797852	244.049179
723.598633	71.292107
722.399414	189.163528
721.199219	156.369247
719.999023	232.815521
718.798828	416.241913
717.598633	468.731720
716.397461	200.584717
715.196289	296.890472
713.994141	356.175415
712.792969	212.780869
711.590820	228.664795
710.388672	231.576385
709.185547	208.456284
707.982422	33.002609
706.779297	-275.076813
705.576172	196.480453
704.372070	43.298641
703.167969	-148.846771
701.963867	-62.299198
700.759766	109.175957
699.554688	-149.820572
698.349609	302.337219
697.143555	91.542961
695.938477	72.219444
694.732422	200.798477
693.525391	142.701462
692.319336	-190.966660
691.112305	-148.742706
689.905273	-384.174896
688.697266	-209.206207
687.490234	-49.331467
686.282227	-208.169510
685.073242	-375.421906
683.865234	-69.823586
682.656250	-381.876312
681.447266	-197.393280
680.237305	-32.303108
679.028320	-49.042610
677.818359	326.339142
676.607422	32.798050
675.397461	-243.120499
674.186523	229.959671
672.975586	-21.724007
671.763672	155.128052
670.551758	-106.888702
669.339844	-271.337494
668.127930	-27.067266
666.915039	163.227539
665.703125	-67.687675
664.489258	53.704342
663.276367	-204.874695
662.062500	48.432228
660.848633	-224.891098
659.634766	-187.260941
658.419922	-302.719818
657.205078	-204.517090
655.990234	-369.364410
654.775391	63.080299
653.559570	213.025131
652.343750	-5.540886
651.126953	6.518115
649.911133	115.478516
648.694336	-167.530121
647.477539	-97.393990
646.259766	35.069168
645.041992	197.506088
643.824219	179.050278
642.606445	-28.802679
641.387695	406.233612
640.168945	140.039551
638.950195	359.501343
637.730469	60.756325
636.511719	159.311798
635.291016	199.536758
634.071289	172.828629
632.850586	102.823784
631.629883	313.616394
630.409180	214.847855
629.188477	134.946930
627.966797	408.457611
626.745117	160.175659
625.522461	29.304495
624.300781	114.302887
623.078125	123.536575
621.854492	545.487854
620.631836	336.687225
619.408203	416.193726
618.184570	-46.937519
616.960938	-20.691820
615.736328	-64.005043
614.511719	-144.795425
613.287109	-162.578674
612.061523	53.613346
610.835938	-71.579819
609.610352	158.838165
608.384766	77.786850
607.158203	230.215363
605.931641	-274.860260
604.705078	-307.349091
