# Supplementary material for: Raman spectroscopy accurately differentiates mucosal healing from non-healing and biochemical changes following biological therapy in inflammatory bowel disease
Source: PLoS One. 2021 Jun 2;16(6):e0252210. doi: 10.1371/journal.pone.0252210 (PMC8172032; doi:10.1371/journal.pone.0252210)
Supplement: S5 Dataset — (ZIP) [file pone.0252210.s007.zip › CD Active inflammation/OC022 post treatment-1_cr removed base sub_51__X_-12701.1__Y_34705.1__Z_-569.237__Time_586.txt]

1714.837891	64.202103
1713.861328	68.968002
1712.884766	-47.932762
1711.907227	-6.416777
1710.930664	19.178879
1709.953125	82.444954
1708.975586	-31.009186
1707.997070	-122.813744
1707.019531	32.052635
1706.041016	-8.473051
1705.062500	-51.467644
1704.083984	10.142754
1703.104492	15.706337
1702.125000	66.949249
1701.145508	-143.775909
1700.166016	-52.003983
1699.186523	34.581612
1698.206055	-60.453106
1697.225586	5.113122
1696.245117	1.387321
1695.264648	0.543251
1694.283203	5.237443
1693.301758	-115.354805
1692.320313	95.337227
1691.338867	9.897324
1690.357422	-147.337006
1689.375000	90.520584
1688.392578	45.769535
1687.410156	225.237198
1686.427734	210.224396
1685.444336	243.394653
1684.460938	186.160294
1683.477539	198.429214
1682.494141	194.920700
1681.509766	77.107239
1680.526367	42.095543
1679.541992	127.074295
1678.557617	249.476334
1677.572266	262.936676
1676.587891	180.845108
1675.602539	91.004395
1674.617188	432.121552
1673.630859	215.062988
1672.645508	269.377686
1671.659180	384.965332
1670.672852	439.597260
1669.686523	396.131744
1668.699219	366.143250
1667.712891	426.618408
1666.725586	335.965363
1665.738281	383.513184
1664.750000	330.405731
1663.762695	420.727020
1662.774414	442.234528
1661.786133	318.096802
1660.797852	406.222748
1659.808594	467.972687
1658.820313	474.230896
1657.831055	401.182098
1656.841797	452.787720
1655.851563	467.457306
1654.862305	514.042969
1653.872070	356.984924
1652.881836	358.892303
1651.891602	390.042328
1650.900391	408.094269
1649.910156	249.132919
1648.918945	180.252243
1647.927734	198.750885
1646.935547	225.295792
1645.944336	170.068832
1644.952148	141.399307
1643.959961	218.486145
1642.966797	-39.617519
1641.974609	-30.912010
1640.981445	125.671692
1639.988281	15.838811
1638.995117	-35.810280
1638.001953	-108.429108
1637.007813	40.545399
1636.013672	31.400049
1635.019531	35.530636
1634.025391	-63.002979
1633.031250	30.888855
1632.036133	156.425934
1631.041016	45.021591
1630.045898	-92.577774
1629.049805	-43.180908
1628.054688	53.632549
1627.058594	-15.260513
1626.062500	-34.082859
1625.065430	157.528961
1624.069336	99.369827
1623.072266	38.665356
1622.075195	-45.606239
1621.078125	19.964207
1620.081055	64.543694
1619.083008	109.149918
1618.084961	40.884014
1617.086914	93.437454
1616.088867	-8.830280
1615.089844	-53.294788
1614.091797	93.790199
1613.092773	88.726677
1612.092773	-76.253624
1611.093750	-57.630112
1610.093750	26.530800
1609.094727	110.676422
1608.093750	-153.632141
1607.093750	124.370872
1606.093750	98.501205
1605.092773	-39.925804
1604.091797	67.762230
1603.090820	44.560932
1602.088867	18.755476
1601.087891	63.589634
1600.085938	-119.124992
1599.083984	-176.259338
1598.081055	-3.335210
1597.079102	59.737999
1596.076172	7.801293
1595.073242	-54.575661
1594.070313	-150.894485
1593.067383	-106.179695
1592.063477	-40.619003
1591.059570	45.772999
1590.055664	-196.701935
1589.051758	-24.263981
1588.046875	85.468567
1587.041992	-73.487900
1586.037109	-2.961354
1585.032227	98.782784
1584.027344	-52.351437
1583.021484	179.569473
1582.015625	10.172622
1581.009766	124.700539
1580.003906	-62.918644
1578.997070	-96.901314
1577.990234	-60.637669
1576.984375	-172.761322
1575.976563	-53.336079
1574.969727	84.199120
1573.961914	68.189720
1572.954102	-70.063599
1571.946289	-13.350657
1570.938477	1.701873
1569.929688	-1.496498
1568.921875	86.174622
1567.913086	165.957291
1566.903320	131.393311
1565.894531	55.249966
1564.884766	116.640228
1563.875000	92.309425
1562.865234	96.465668
1561.855469	90.181862
1560.844727	81.241364
1559.834961	-47.022621
1558.824219	3.560977
1557.813477	-98.848839
1556.801758	208.104446
1555.790039	165.140106
1554.779297	272.345825
1553.766602	14.327362
1552.754883	186.100021
1551.743164	148.078995
1550.730469	117.764648
1549.717773	40.823654
1548.705078	163.013947
1547.691406	83.364655
1546.677734	125.197006
1545.665039	86.809128
1544.650391	226.681717
1543.636719	89.955292
1542.623047	149.544235
1541.608398	61.815338
1540.593750	33.441547
1539.579102	-33.717316
1538.563477	84.912468
1537.547852	115.680901
1536.533203	-57.449917
1535.516602	24.773596
1534.500977	-16.892155
1533.485352	44.519146
1532.468750	80.049751
1531.452148	-119.032280
1530.435547	55.512077
1529.417969	147.469574
1528.400391	48.725765
1527.383789	-37.167984
1526.365234	-71.617378
1525.347656	35.445648
1524.329102	-4.292700
1523.311523	-78.149277
1522.292969	0.202653
1521.273438	80.936371
1520.254883	14.810148
1519.235352	-19.029036
1518.215820	-15.623836
1517.196289	10.086870
1516.176758	48.389145
1515.156250	-66.386475
1514.136719	-163.198532
1513.116211	-57.223770
1512.094727	2.433346
1511.074219	72.271492
1510.052734	-88.896606
1509.031250	-37.155907
1508.009766	-39.354752
1506.988281	-3.153965
1505.965820	-5.486415
1504.943359	-82.201881
1503.920898	66.543755
1502.898438	69.144897
1501.875000	-0.033588
1500.852539	-107.643600
1499.829102	61.228237
1498.805664	-64.381706
1497.781250	-49.249828
1496.757813	-64.873260
1495.733398	175.249405
1494.708984	-24.659147
1493.684570	31.155972
1492.659180	-10.248781
1491.633789	-61.907398
1490.608398	83.163094
1489.583008	125.937370
1488.557617	58.820297
1487.531250	-18.533669
1486.504883	190.045349
1485.478516	94.743996
1484.452148	65.794319
1483.424805	156.726639
1482.398438	293.504608
1481.371094	57.830772
1480.342773	135.838043
1479.315430	165.348175
1478.287109	235.583618
1477.259766	56.043499
1476.230469	200.080719
1475.202148	186.114243
1474.173828	330.008698
1473.144531	259.943146
1472.115234	464.787689
1471.085938	387.034760
1470.055664	423.778778
1469.025391	368.905670
1467.996094	497.155792
1466.964844	556.661255
1465.934570	539.862183
1464.904297	675.549805
1463.873047	427.448395
1462.841797	591.004944
1461.809570	731.608765
1460.778320	590.264099
1459.746094	624.144836
1458.713867	680.843994
1457.681641	676.599548
1456.649414	553.093933
1455.616211	523.484314
1454.583008	569.966431
1453.549805	596.136597
1452.516602	672.993103
1451.483398	879.076050
1450.449219	740.430054
1449.415039	698.114929
1448.380859	744.470703
1447.345703	783.202026
1446.311523	743.437134
1445.276367	787.219055
1444.241211	613.336975
1443.205078	555.919006
1442.169922	574.429749
1441.133789	537.291077
1440.097656	788.440613
1439.061523	667.862000
1438.024414	615.581543
1436.988281	522.910034
1435.951172	501.024689
1434.914063	605.459412
1433.875977	356.301117
1432.838867	326.934631
1431.800781	262.249725
1430.762695	399.512054
1429.724609	233.946686
1428.685547	141.622177
1427.646484	172.944199
1426.607422	287.487427
1425.568359	79.307060
1424.529297	118.251663
1423.489258	257.997284
1422.449219	130.646179
1421.409180	225.040558
1420.369141	107.878609
1419.328125	28.555653
1418.288086	-23.006819
1417.247070	255.171890
1416.205078	45.107880
1415.164063	-23.948500
1414.122070	17.717012
1413.080078	-18.554937
1412.038086	-29.635622
1410.996094	29.701815
1409.953125	144.329941
1408.910156	85.585808
1407.867188	34.440361
1406.824219	196.822052
1405.780273	-4.904728
1404.737305	-131.189728
1403.693359	-69.154488
1402.648438	83.221298
1401.604492	47.428528
1400.559570	39.277000
1399.514648	83.832268
1398.469727	35.650597
1397.424805	-4.946617
1396.378906	24.681128
1395.333984	-45.870907
1394.288086	-73.768562
1393.241211	71.189018
1392.195313	80.930283
1391.148438	-29.449158
1390.101563	57.985821
1389.054688	-69.759926
1388.006836	-2.274144
1386.959961	-14.798893
1385.912109	67.750137
1384.864258	-122.195183
1383.815430	-129.545715
1382.767578	-126.839386
1381.718750	-26.647795
1380.669922	-53.841103
1379.621094	-53.498577
1378.571289	-43.120747
1377.522461	-65.140663
1376.472656	145.005753
1375.421875	-54.110760
1374.372070	-155.787888
1373.321289	-257.371429
1372.270508	-4.759418
1371.219727	-101.235367
1370.168945	29.209192
1369.117188	74.919785
1368.066406	28.485184
1367.014648	-55.242096
1365.961914	-69.149963
1364.910156	21.584354
1363.857422	-46.987125
1362.804688	143.364365
1361.751953	45.049984
1360.698242	-75.559532
1359.645508	10.382394
1358.591797	-47.887203
1357.538086	28.176502
1356.483398	42.120167
1355.429688	23.812807
1354.375000	5.566072
1353.320313	163.747253
1352.264648	83.501793
1351.209961	75.356415
1350.154297	74.713974
1349.098633	49.310123
1348.042969	215.033859
1346.986328	132.662201
1345.930664	99.990295
1344.874023	176.491745
1343.817383	248.057648
1342.759766	339.473450
1341.703125	289.657837
1340.645508	393.523804
1339.587891	328.963074
1338.529297	393.258362
1337.471680	286.743896
1336.413086	385.785156
1335.354492	356.144745
1334.295898	289.455170
1333.236328	158.526596
1332.176758	317.079987
1331.117188	280.271667
1330.057617	194.087631
1328.998047	283.481049
1327.937500	155.425949
1326.876953	165.830872
1325.816406	183.692017
1324.754883	352.233917
1323.694336	367.678528
1322.632813	341.200531
1321.571289	159.304932
1320.508789	177.392212
1319.447266	99.315712
1318.384766	393.729492
1317.322266	352.719330
1316.259766	163.860367
1315.196289	224.061630
1314.132813	274.426300
1313.069336	297.714539
1312.005859	387.540558
1310.942383	253.280212
1309.877930	429.333893
1308.813477	408.435852
1307.749023	274.386322
1306.683594	364.332764
1305.619141	291.931488
1304.553711	197.466949
1303.488281	353.881653
1302.421875	252.148499
1301.356445	305.336945
1300.290039	324.138947
1299.223633	291.380676
1298.157227	324.989166
1297.089844	454.385681
1296.022461	318.616882
1294.955078	457.847687
1293.887695	386.010437
1292.819336	326.504059
1291.751953	271.964233
1290.683594	254.265121
1289.614258	315.062866
1288.545898	138.091095
1287.476563	274.922882
1286.407227	178.953735
1285.337891	354.971008
1284.268555	261.532532
1283.198242	99.600380
1282.127930	270.705231
1281.057617	194.559174
1279.986328	101.342155
1278.916016	196.569550
1277.844727	240.414444
1276.773438	201.119263
1275.701172	308.554901
1274.629883	105.535873
1273.557617	335.178314
1272.485352	327.743591
1271.413086	281.248474
1270.339844	198.159225
1269.266602	310.456329
1268.193359	207.903229
1267.120117	254.286713
1266.045898	220.143875
1264.972656	293.369934
1263.898438	251.946091
1262.823242	232.499069
1261.749023	205.759933
1260.673828	283.850586
1259.598633	269.319305
1258.523438	357.128204
1257.448242	457.087555
1256.372070	340.277039
1255.295898	466.993896
1254.219727	260.184631
1253.142578	240.860596
1252.066406	294.543732
1250.989258	294.692047
1249.912109	224.317108
1248.833984	287.706696
1247.756836	212.509125
1246.678711	239.422760
1245.599609	385.388245
1244.521484	162.034943
1243.442383	159.798447
1242.364258	184.273926
1241.285156	201.453186
1240.205078	160.370667
1239.125977	187.249466
1238.045898	340.269867
1236.965820	59.042580
1235.884766	178.063919
1234.804688	326.121460
1233.723633	277.766571
1232.642578	277.894653
1231.561523	265.900635
1230.479492	171.543411
1229.397461	16.674055
1228.315430	268.637115
1227.233398	58.118507
1226.150391	75.180412
1225.068359	203.528076
1223.985352	174.563416
1222.901367	-35.795773
1221.818359	53.763767
1220.734375	44.151215
1219.650391	51.447712
1218.566406	133.635101
1217.481445	82.895210
1216.396484	75.638329
1215.311523	92.515762
1214.226563	12.797477
1213.141602	140.679230
1212.055664	234.700241
1210.969727	142.883698
1209.883789	239.235947
1208.796875	63.012955
1207.709961	99.022194
1206.623047	-45.795414
1205.536133	149.239365
1204.449219	115.266685
1203.361328	1.792010
1202.273438	1.538459
1201.185547	8.485589
1200.096680	32.256493
1199.008789	-16.209743
1197.919922	-35.805195
1196.830078	-216.599640
1195.741211	13.945286
1194.651367	-188.471771
1193.561523	1.041030
1192.471680	91.897888
1191.381836	-2.344872
1190.291016	-151.830872
1189.200195	135.875320
1188.109375	80.024864
1187.017578	9.764650
1185.926758	-53.289799
1184.834961	-13.155467
1183.742188	-9.057781
1182.650391	-136.919113
1181.557617	42.212189
1180.464844	27.024746
1179.372070	-141.599808
1178.279297	3.770973
1177.185547	-227.131699
1176.091797	-84.265038
1174.998047	190.229202
1173.903320	-7.131660
1172.808594	94.799286
1171.713867	-1.993230
1170.619141	-74.846222
1169.524414	10.191877
1168.428711	16.231083
1167.333008	-126.017059
1166.237305	-45.903187
1165.140625	-228.770462
1164.044922	-65.098259
1162.948242	-111.768158
1161.850586	1.578162
1160.753906	-2.166434
1159.656250	-10.718102
1158.558594	-59.874756
1157.460938	203.569214
1156.362305	54.116230
1155.263672	-42.825436
1154.165039	27.175928
1153.066406	-5.406456
1151.967773	-73.760971
1150.868164	96.192879
1149.768555	192.178955
1148.667969	71.322174
1147.568359	5.265205
1146.467773	-191.748169
1145.367188	137.369385
1144.266602	40.308460
1143.165039	-61.500954
1142.063477	0.843036
1140.961914	-124.755074
1139.860352	37.378773
1138.757813	44.888863
1137.655273	-78.350113
1136.552734	-89.885277
1135.450195	171.746536
1134.346680	34.221302
1133.244141	136.557007
1132.139648	10.911858
1131.036133	110.773270
1129.931641	217.677429
1128.827148	68.291771
1127.722656	182.216721
1126.618164	63.679214
1125.512695	236.765259
1124.407227	113.472038
1123.301758	32.862907
1122.196289	208.128677
1121.089844	125.112175
1119.983398	200.766754
1118.876953	82.227577
1117.769531	44.191444
1116.663086	27.450108
1115.555664	-17.700922
1114.447266	107.447243
1113.339844	116.644005
1112.231445	109.260963
1111.123047	21.493879
1110.014648	49.540985
1108.905273	91.727913
1107.795898	79.546875
1106.686523	249.192230
1105.577148	213.331482
1104.466797	113.732132
1103.357422	136.880753
1102.247070	157.638458
1101.135742	190.160568
1100.025391	83.512848
1098.914063	137.224335
1097.802734	131.964706
1096.690430	178.537048
1095.579102	119.048752
1094.466797	134.950699
1093.353516	188.511002
1092.241211	138.436279
1091.127930	64.829178
1090.014648	123.039169
1088.901367	204.740692
1087.788086	-92.342033
1086.673828	295.090179
1085.559570	132.126587
1084.445313	187.851288
1083.330078	95.474602
1082.214844	38.377792
1081.099609	-21.047878
1079.984375	76.905258
1078.868164	156.020248
1077.751953	56.680359
1076.635742	-16.800777
1075.519531	45.843597
1074.402344	-46.378361
1073.285156	215.593872
1072.167969	34.267307
1071.050781	61.667484
1069.932617	28.112644
1068.814453	123.452377
1067.696289	164.867020
1066.578125	154.736633
1065.458984	132.902420
1064.339844	265.592377
1063.220703	61.187527
1062.100586	214.897751
1060.980469	71.431007
1059.860352	19.253784
1058.740234	268.758331
1057.619141	165.137970
1056.498047	101.307144
1055.376953	135.657654
1054.255859	-40.257622
1053.133789	36.167751
1052.011719	54.189999
1050.889648	2.176958
1049.767578	45.896366
1048.644531	10.265228
1047.521484	4.991871
1046.398438	128.019806
1045.274414	192.704056
1044.150391	19.574196
1043.026367	-109.174324
1041.902344	81.402473
1040.778320	-37.948689
1039.653320	98.983231
1038.528320	-34.256184
1037.402344	-39.370407
1036.277344	13.729520
1035.151367	-16.951351
1034.024414	80.357651
1032.898438	56.695049
1031.771484	-66.931541
1030.644531	-20.760416
1029.517578	109.088890
1028.390625	52.996330
1027.262695	-12.342019
1026.134766	-82.270500
1025.005859	-117.310776
1023.877930	-210.347565
1022.749023	-119.949135
1021.620117	-124.709465
1020.490234	-141.042725
1019.361328	-103.989136
1018.231445	-62.289158
1017.101563	-196.779083
1015.970703	72.132362
1014.839844	-73.855545
1013.708984	-99.271149
1012.578125	37.494411
1011.447266	60.757492
1010.315430	84.039650
1009.183594	14.757751
1008.050781	40.416786
1006.918945	89.235580
1005.786133	8.533781
1004.653320	295.589417
1003.519531	443.826996
1002.386719	700.669189
1001.252930	543.777588
1000.118164	329.235687
998.984375	202.603577
997.849609	163.817474
996.714844	-54.994274
995.580078	-132.867020
994.444336	130.862701
993.308594	59.977856
992.172852	-40.821568
991.036133	268.935577
989.900391	101.353195
988.763672	-162.921585
987.626953	1.586369
986.489258	-62.027679
985.351563	-116.358513
984.213867	-11.731152
983.076172	51.446381
981.937500	100.823647
980.798828	97.291008
979.660156	-71.844749
978.521484	-45.352066
977.381836	-2.735091
976.242188	-88.841934
975.102539	87.160019
973.961914	205.671463
972.822266	-54.902237
971.681641	31.513718
970.540039	-54.294403
969.399414	-82.625099
968.257813	79.604897
967.116211	78.875687
965.973633	59.834248
964.832031	29.376545
963.689453	33.370270
962.545898	-63.469193
961.403320	20.849575
960.259766	4.344340
959.116211	100.145256
957.972656	-44.550041
956.828125	131.445160
955.683594	41.837009
954.539063	4.953988
953.393555	71.101509
952.249023	-20.593470
951.103516	4.441013
949.957031	233.016388
948.811523	134.611389
947.665039	168.856277
946.518555	79.733185
945.371094	43.235195
944.224609	-25.180761
943.077148	-84.392021
941.929688	73.338730
940.781250	84.963158
939.632813	-76.796158
938.484375	142.531647
937.335938	142.843658
936.186523	77.067238
935.038086	139.020477
933.887695	89.305008
932.738281	-5.922784
931.587891	217.858734
930.437500	150.048538
929.287109	184.770203
928.135742	89.753471
926.985352	94.956535
925.833984	47.857830
924.681641	-44.681221
923.530273	-62.091282
922.377930	4.669201
921.224609	30.512894
920.072266	51.831184
918.918945	-63.158443
917.765625	-71.296242
916.612305	-4.453839
915.458008	-92.009743
914.303711	-111.394638
913.149414	-46.770718
911.995117	-177.277725
910.839844	-92.195976
909.684570	-63.824425
908.529297	-30.904419
907.373047	17.894140
906.216797	-71.547157
905.060547	122.294968
903.904297	91.815392
902.747070	18.346699
901.589844	-14.310690
900.432617	-123.891815
899.274414	20.062902
898.117188	184.332489
896.958984	104.251839
895.799805	37.797844
894.641602	41.481831
893.482422	-42.971096
892.322266	62.461361
891.163086	75.227913
890.002930	-81.402313
888.842773	-14.376710
887.682617	190.352341
886.521484	-38.378036
885.360352	69.252792
884.199219	14.405705
883.038086	9.219627
881.875977	155.135239
880.713867	-39.437546
879.551758	-94.162056
878.388672	44.945374
877.225586	114.155479
876.062500	-1.354266
874.899414	38.574585
873.735352	-34.073788
872.571289	55.373661
871.407227	30.021662
870.242188	76.676674
869.077148	107.569351
867.912109	-54.933365
866.747070	36.679031
865.581055	-24.584843
864.415039	-7.172555
863.249023	100.091446
862.083008	83.774803
860.916016	164.019455
859.749023	87.079498
858.581055	88.727745
857.414063	38.761700
856.246094	89.765274
855.077148	257.365692
853.909180	66.117851
852.740234	148.446457
851.571289	199.352249
850.402344	218.856583
849.232422	-12.551460
848.062500	62.967308
846.892578	156.353180
845.721680	34.785202
844.551758	9.497152
843.380859	58.047489
842.208984	-54.497021
841.038086	58.876770
839.866211	122.994873
838.694336	8.239587
837.521484	99.129318
836.348633	2.279809
835.175781	146.708115
834.002930	139.191559
832.829102	-6.766082
831.655273	195.549652
830.481445	295.096313
829.307617	283.020416
828.132813	192.861862
826.958008	58.125278
825.783203	19.303913
824.607422	114.223305
823.431641	4.056136
822.255859	94.437317
821.079102	64.474113
819.903320	-105.792206
818.726563	84.675049
817.548828	94.736862
816.372070	-37.649315
815.194336	185.972565
814.016602	113.638283
812.837891	21.302269
811.659180	-148.825806
810.480469	-236.657242
809.301758	-80.032059
808.122070	-54.580746
806.942383	-186.864487
805.762695	-65.962486
804.583008	-187.127731
803.402344	-219.478043
802.221680	-25.498257
801.041016	24.164150
799.859375	-59.298084
798.677734	-147.179733
797.496094	-42.172634
796.313477	9.567811
795.131836	-11.863655
793.949219	-195.027893
792.765625	-94.632828
791.583008	-124.952179
790.399414	-122.073715
789.215820	-41.756226
788.031250	-154.005676
786.846680	-67.127647
785.662109	83.825409
784.477539	88.749313
783.291992	5.224538
782.106445	3.491573
780.920898	125.474136
779.735352	134.717056
778.548828	86.513733
777.362305	208.329910
776.174805	36.473148
774.988281	25.787739
773.800781	37.153030
772.613281	22.023691
771.424805	68.635544
770.236328	42.447723
769.047852	-168.909775
767.859375	16.507536
766.669922	96.062943
765.480469	193.188873
764.291016	78.837181
763.101563	85.622833
761.911133	147.423828
760.720703	-109.919083
759.529297	15.682563
758.338867	95.021919
757.147461	7.178501
755.955078	231.574982
754.763672	75.583244
753.571289	49.317471
752.378906	53.816837
751.186523	-9.783486
749.993164	137.461990
748.799805	181.445541
747.606445	98.095345
746.412109	-7.161144
745.217773	188.206085
744.023438	8.400661
742.829102	83.063194
741.633789	80.958122
740.438477	30.636003
739.243164	96.486038
738.046875	57.149151
736.850586	2.505028
735.654297	109.942879
734.458008	79.411980
733.260742	44.527435
732.063477	90.637184
730.866211	82.043526
729.667969	58.155556
728.469727	49.600471
727.271484	45.437416
726.073242	69.707466
724.874023	34.982346
723.674805	-115.497040
722.474609	48.636955
721.275391	129.734604
720.075195	-16.232494
718.875000	143.461792
717.673828	163.448318
716.473633	183.449753
715.272461	118.404526
714.070313	88.305336
712.869141	1.566049
711.666992	39.131058
710.463867	-158.631042
709.261719	118.654816
708.058594	29.930176
706.855469	-36.945950
705.652344	18.155100
704.448242	-39.915127
703.244141	-108.804138
702.040039	15.992591
700.834961	-83.256920
699.630859	152.444733
698.424805	3.280845
697.219727	23.752636
696.013672	-107.853981
694.807617	82.160133
693.601563	70.133133
692.395508	-20.021669
691.188477	74.432793
689.981445	-93.738792
688.773438	-92.539658
687.566406	-82.625923
686.358398	165.901093
685.149414	78.250244
683.941406	-145.899048
682.732422	-70.807365
681.523438	-23.882643
680.313477	-67.929741
679.104492	24.528494
677.894531	-64.910736
676.683594	25.410507
675.473633	52.956203
674.262695	-47.144363
673.051758	123.251221
671.839844	-65.432961
670.628906	-163.183289
669.416992	-7.924973
668.204102	32.737381
666.992188	-34.637726
665.779297	21.179996
664.566406	-121.712044
663.352539	-139.277771
662.138672	11.568634
660.924805	28.541954
659.710938	34.728855
658.497070	-47.530239
657.282227	25.545572
656.066406	-11.381855
654.851563	106.923401
653.635742	18.258528
652.419922	-31.587971
651.204102	30.600668
649.987305	10.898124
648.770508	92.390167
647.553711	59.717747
646.336914	147.560165
645.119141	52.420326
643.901367	-72.836052
642.682617	53.568760
641.464844	197.064575
640.246094	-48.688118
639.027344	58.103310
637.807617	-2.836868
636.587891	-33.750164
635.368164	-111.988319
634.148438	9.424280
632.927734	-4.573179
631.707031	71.475639
630.486328	42.223694
629.264648	36.460033
628.043945	79.897591
626.822266	52.405891
625.599609	237.023468
624.376953	91.302948
623.155273	146.913864
621.931641	223.739334
620.708984	81.854378
619.485352	151.833786
618.261719	54.565971
617.037109	-104.963333
615.813477	54.200279
614.588867	-43.708321
613.364258	-19.916836
612.138672	61.319202
610.913086	-77.998878
609.687500	71.006012
608.461914	-49.656631
607.235352	-42.414593
606.008789	-95.346016
604.782227	-3.407194
