# Supplementary material for: Raman spectroscopy accurately differentiates mucosal healing from non-healing and biochemical changes following biological therapy in inflammatory bowel disease
Source: PLoS One. 2021 Jun 2;16(6):e0252210. doi: 10.1371/journal.pone.0252210 (PMC8172032; doi:10.1371/journal.pone.0252210)
Supplement: S5 Dataset — (ZIP) [file pone.0252210.s007.zip › CD Active inflammation/OC025-1 post treatment_base sub CR removed_48__X_11681.9__Y_10056.8__Z_2060.6__Time_542.txt]

1714.774414	62.465050
1713.797852	21.629198
1712.820313	-55.273727
1711.843750	-43.824409
1710.866211	-27.215914
1709.888672	-50.965794
1708.911133	-64.103935
1707.933594	24.479980
1706.955078	-26.354948
1705.976563	126.313576
1704.998047	32.577660
1704.019531	-18.286358
1703.040039	96.790703
1702.061523	-20.884150
1701.082031	96.925934
1700.101563	0.796136
1699.122070	212.313919
1698.141602	137.810181
1697.161133	226.499222
1696.180664	336.678131
1695.200195	406.907501
1694.218750	311.683197
1693.238281	424.992340
1692.256836	535.769714
1691.274414	462.547028
1690.292969	539.044495
1689.310547	735.779968
1688.328125	663.315186
1687.345703	884.468750
1686.363281	879.206787
1685.379883	882.213928
1684.396484	858.875732
1683.413086	1019.681091
1682.429688	1039.568848
1681.445313	1062.416382
1680.461914	1133.529541
1679.477539	1186.298950
1678.493164	1239.392212
1677.507813	1220.960449
1676.523438	1410.387451
1675.538086	1485.723145
1674.552734	1665.081909
1673.566406	1512.448486
1672.581055	1761.563110
1671.594727	1612.386108
1670.608398	1803.669189
1669.622070	1875.741089
1668.634766	1812.736694
1667.648438	1954.565430
1666.661133	2168.361084
1665.673828	2095.885254
1664.685547	2052.997803
1663.698242	2360.626709
1662.709961	2390.074707
1661.721680	2417.249756
1660.733398	2402.395020
1659.744141	2342.876221
1658.755859	2458.635986
1657.766602	2272.768799
1656.777344	2330.994629
1655.787109	2167.176025
1654.797852	2162.637695
1653.807617	1957.347534
1652.817383	1898.041626
1651.827148	1646.038208
1650.835938	1487.067749
1649.844727	1376.127441
1648.853516	1371.336914
1647.862305	1311.409424
1646.871094	1196.377930
1645.878906	1020.984619
1644.886719	877.710388
1643.894531	703.157654
1642.902344	716.456482
1641.910156	529.494568
1640.916992	583.067078
1639.923828	375.762421
1638.930664	424.717041
1637.936523	276.185089
1636.943359	331.039185
1635.949219	167.394318
1634.955078	98.991035
1633.960938	202.167801
1632.965820	155.439529
1631.970703	-12.127688
1630.975586	57.622669
1629.980469	32.848057
1628.985352	-104.818069
1627.989258	-10.618131
1626.993164	31.180668
1625.997070	-60.926098
1625.000977	10.278295
1624.003906	-160.176849
1623.007813	32.385044
1622.010742	43.766495
1621.012695	29.087059
1620.015625	33.009686
1619.017578	118.540718
1618.020508	83.458473
1617.021484	106.330185
1616.023438	16.528408
1615.025391	97.486778
1614.026367	181.204086
1613.027344	47.371132
1612.028320	134.005661
1611.028320	-154.117233
1610.029297	21.928940
1609.029297	-147.847107
1608.029297	-29.244043
1607.028320	123.483032
1606.028320	53.676620
1605.027344	201.313309
1604.026367	105.563744
1603.025391	-52.851070
1602.023438	42.683090
1601.022461	-5.608840
1600.020508	-43.336540
1599.018555	-73.130959
1598.016602	17.401983
1597.013672	11.259369
1596.010742	-75.827530
1595.007813	-136.704239
1594.004883	-223.630280
1593.001953	-96.360229
1591.998047	-214.515717
1590.994141	-108.125664
1589.990234	-160.945465
1588.986328	146.309601
1587.981445	49.137363
1586.976563	218.009537
1585.971680	84.358498
1584.966797	203.608398
1583.961914	148.178101
1582.956055	215.218048
1581.950195	79.009430
1580.944336	172.022583
1579.938477	98.308502
1578.931641	191.201889
1577.924805	39.347137
1576.917969	288.248108
1575.911133	151.939987
1574.904297	205.509354
1573.896484	170.573730
1572.888672	242.181503
1571.880859	123.926300
1570.873047	143.381363
1569.864258	170.541214
1568.855469	-2.424548
1567.846680	128.461380
1566.837891	59.254013
1565.829102	54.877625
1564.819336	-11.891552
1563.809570	139.233673
1562.799805	7.394157
1561.790039	51.875351
1560.779297	80.658981
1559.768555	73.009598
1558.757813	91.158264
1557.747070	207.649109
1556.736328	106.310066
1555.724609	134.402969
1554.712891	185.653397
1553.701172	252.275299
1552.689453	121.974434
1551.676758	234.877182
1550.664063	62.933674
1549.651367	289.330414
1548.638672	194.737396
1547.625977	50.892582
1546.612305	126.713570
1545.598633	54.998379
1544.584961	63.264549
1543.571289	107.533127
1542.556641	79.282005
1541.541992	58.619766
1540.527344	107.511581
1539.512695	-29.666140
1538.498047	-40.490532
1537.482422	-25.684769
1536.466797	-21.383600
1535.451172	57.537292
1534.434570	84.664055
1533.418945	5.889926
1532.402344	-18.904692
1531.385742	82.407982
1530.369141	59.814049
1529.351563	-47.969936
1528.334961	-14.237985
1527.317383	19.288387
1526.299805	132.418945
1525.281250	-63.554451
1524.263672	85.194130
1523.245117	-21.017405
1522.226563	219.874695
1521.208008	95.299149
1520.188477	-21.704092
1519.168945	23.097446
1518.150391	-19.684040
1517.129883	14.435374
1516.110352	-95.501091
1515.089844	118.026833
1514.070313	-5.100761
1513.049805	12.829197
1512.028320	-87.510735
1511.007813	-44.283123
1509.986328	6.430803
1508.964844	44.112156
1507.943359	-126.132591
1506.921875	6.059959
1505.899414	-156.786362
1504.876953	5.739729
1503.854492	-121.526016
1502.832031	-131.074921
1501.808594	-192.030060
1500.786133	-53.394615
1499.762695	-91.650513
1498.739258	-137.742508
1497.714844	87.262573
1496.691406	-99.907425
1495.666992	35.125355
1494.642578	29.276413
1493.617188	53.937519
1492.592773	183.242279
1491.567383	130.860977
1490.541992	106.449707
1489.516602	125.320122
1488.491211	192.554901
1487.464844	333.649750
1486.438477	316.245422
1485.412109	262.963318
1484.385742	485.166107
1483.358398	536.174316
1482.331055	520.695374
1481.303711	563.739014
1480.276367	685.669006
1479.249023	621.317566
1478.220703	788.778137
1477.192383	882.140381
1476.164063	830.121704
1475.135742	859.504639
1474.106445	1051.715332
1473.077148	1284.458252
1472.047852	1158.081299
1471.018555	1163.975220
1469.989258	1477.617188
1468.958984	1518.818359
1467.928711	1709.945557
1466.898438	1865.288696
1465.868164	1903.525635
1464.836914	2012.799072
1463.805664	2162.587158
1462.774414	2342.703613
1461.743164	2466.774170
1460.710938	2402.773193
1459.679688	2534.223145
1458.647461	2637.600586
1457.615234	2646.957031
1456.582031	2582.639404
1455.549805	2690.788086
1454.516602	2717.649658
1453.483398	2835.717285
1452.449219	2819.296875
1451.416016	2873.804443
1450.381836	2986.500732
1449.347656	2982.555420
1448.313477	2968.429199
1447.279297	2911.210449
1446.244141	3021.060059
1445.208984	2887.815430
1444.173828	2853.289307
1443.138672	2689.700439
1442.102539	2566.611572
1441.066406	2521.948975
1440.030273	2565.780762
1438.994141	2452.831299
1437.958008	2253.974609
1436.920898	2143.617676
1435.883789	1995.396851
1434.846680	1880.066162
1433.808594	1678.900879
1432.771484	1437.434570
1431.733398	1375.280396
1430.695313	1098.636719
1429.657227	976.032349
1428.618164	886.268860
1427.579102	715.847229
1426.540039	724.544861
1425.500977	614.767639
1424.461914	726.861755
1423.421875	518.881653
1422.381836	555.400940
1421.341797	468.508423
1420.301758	500.047363
1419.260742	430.881836
1418.219727	409.612061
1417.178711	282.689148
1416.137695	432.645660
1415.096680	207.751450
1414.054688	239.531372
1413.012695	253.747437
1411.970703	195.104980
1410.928711	315.003662
1409.885742	73.030899
1408.842773	92.517281
1407.799805	227.607452
1406.756836	131.663864
1405.712891	81.013359
1404.668945	135.889435
1403.625000	-62.665421
1402.581055	2.408371
1401.537109	62.518478
1400.492188	17.331360
1399.447266	105.151726
1398.402344	70.176704
1397.357422	70.398788
1396.311523	-99.705772
1395.265625	96.151138
1394.219727	-88.722664
1393.173828	54.652466
1392.126953	80.376091
1391.081055	36.112816
1390.034180	44.519653
1388.986328	-9.536376
1387.939453	-20.919228
1386.891602	112.868958
1385.843750	-25.851751
1384.795898	-74.395470
1383.748047	-45.315132
1382.699219	-96.107231
1381.651367	-61.797970
1380.602539	-104.826843
1379.552734	-87.786133
1378.503906	29.256582
1377.454102	121.403915
1376.404297	-90.841896
1375.354492	-0.943785
1374.303711	24.176126
1373.253906	21.993238
1372.203125	14.949575
1371.152344	-59.267433
1370.100586	33.675816
1369.049805	-0.364672
1367.998047	-29.276558
1366.946289	-35.616283
1365.894531	22.939926
1364.841797	258.385315
1363.789063	222.538345
1362.736328	371.023010
1361.683594	221.000244
1360.630859	-0.953937
1359.577148	55.891956
1358.523438	92.969284
1357.469727	413.596558
1356.415039	214.745316
1355.361328	277.067169
1354.306641	297.270782
1353.251953	307.682037
1352.197266	233.806244
1351.141602	413.363007
1350.085938	563.208923
1349.030273	504.671906
1347.974609	582.785889
1346.918945	777.615967
1345.862305	900.585449
1344.805664	852.561157
1343.749023	889.003052
1342.691406	1195.747314
1341.634766	1316.666870
1340.577148	1227.094849
1339.519531	1164.963867
1338.460938	1313.510742
1337.403320	1340.834351
1336.344727	1261.855225
1335.286133	1254.837891
1334.226563	1230.653320
1333.167969	1246.220703
1332.108398	1098.697510
1331.048828	1005.793884
1329.989258	1096.023926
1328.928711	1013.351257
1327.869141	1093.964478
1326.808594	972.105408
1325.748047	1028.293945
1324.686523	1012.991943
1323.625977	1131.173950
1322.564453	950.774109
1321.502930	1325.875122
1320.440430	1232.164673
1319.378906	1141.112183
1318.316406	1097.104004
1317.253906	1277.642944
1316.190430	1093.397705
1315.127930	1131.198486
1314.064453	1252.905640
1313.000977	1350.066650
1311.937500	1245.356445
1310.873047	1192.543579
1309.809570	1248.221680
1308.745117	1185.863281
1307.679688	1192.572876
1306.615234	1295.371948
1305.549805	1130.136841
1304.484375	1181.525513
1303.418945	1247.775635
1302.353516	1119.927612
1301.287109	1083.198608
1300.220703	1090.841431
1299.154297	1273.028198
1298.087891	1158.072754
1297.020508	1261.834961
1295.954102	1110.351074
1294.886719	1020.415649
1293.818359	1087.690308
1292.750977	1042.194946
1291.682617	989.475769
1290.614258	1003.106506
1289.545898	1073.233765
1288.476563	969.400757
1287.407227	743.184753
1286.338867	865.099243
1285.268555	783.746399
1284.199219	822.536804
1283.128906	868.757202
1282.058594	863.646484
1280.988281	701.994629
1279.917969	726.477295
1278.846680	819.544373
1277.775391	966.470520
1276.704102	937.355103
1275.632813	1035.469482
1274.560547	1013.856689
1273.488281	1002.110107
1272.416016	1203.009766
1271.343750	1186.499878
1270.270508	1196.938965
1269.197266	1248.954346
1268.124023	1327.871094
1267.050781	1255.507935
1265.977539	1158.843384
1264.903320	1406.254639
1263.829102	1465.821899
1262.753906	1245.008423
1261.679688	1377.839722
1260.604492	1245.000610
1259.529297	1112.275146
1258.454102	1186.740112
1257.378906	1270.964355
1256.302734	1053.238647
1255.226563	1325.017700
1254.150391	1187.787476
1253.073242	1437.599365
1251.997070	1190.995728
1250.919922	1448.067261
1249.841797	1320.809937
1248.764648	1295.755737
1247.686523	1032.516357
1246.608398	1141.264893
1245.530273	1223.259521
1244.452148	1076.885864
1243.373047	1127.328247
1242.293945	1080.635864
1241.214844	1206.343384
1240.135742	1001.915222
1239.055664	1091.209961
1237.975586	1122.246094
1236.895508	934.975464
1235.815430	1145.488525
1234.734375	895.264893
1233.654297	999.039490
1232.573242	950.092285
1231.491211	847.861450
1230.410156	830.444153
1229.328125	844.509094
1228.246094	952.982178
1227.163086	768.489563
1226.081055	821.233093
1224.998047	738.436584
1223.915039	585.500183
1222.832031	539.022705
1221.748047	504.632202
1220.664063	612.859314
1219.580078	472.060760
1218.496094	285.378906
1217.412109	318.588531
1216.327148	366.240387
1215.242188	334.142181
1214.157227	577.242065
1213.071289	383.307617
1211.985352	606.894653
1210.899414	656.622375
1209.813477	730.398315
1208.727539	700.391052
1207.640625	629.357605
1206.553711	739.086792
1205.466797	754.719666
1204.378906	500.430817
1203.291016	624.389465
1202.203125	459.225677
1201.115234	284.438080
1200.027344	227.617218
1198.938477	274.244080
1197.849609	10.377518
1196.760742	107.405952
1195.670898	69.630592
1194.582031	120.763321
1193.492188	34.765125
1192.401367	71.306572
1191.311523	59.688427
1190.220703	-91.347900
1189.129883	-52.651482
1188.039063	-246.991364
1186.947266	-76.404610
1185.856445	-206.021652
1184.764648	-28.501587
1183.671875	91.266777
1182.580078	11.795670
1181.487305	-50.946968
1180.394531	3.724852
1179.301758	43.891956
1178.208984	105.511185
1177.115234	222.110443
1176.021484	139.733627
1174.927734	442.872833
1173.833008	166.332199
1172.738281	370.973816
1171.643555	273.860718
1170.548828	267.609650
1169.454102	225.370148
1168.358398	142.382019
1167.262695	121.491478
1166.166992	23.999502
1165.070313	81.795662
1163.973633	31.923824
1162.876953	75.132339
1161.780273	51.330757
1160.683594	204.132248
1159.585938	234.992493
1158.488281	356.422852
1157.389648	551.657593
1156.291992	560.597778
1155.193359	476.391174
1154.094727	487.493042
1152.996094	484.166321
1151.896484	290.031677
1150.796875	238.850540
1149.697266	235.224258
1148.597656	136.200516
1147.498047	6.142512
1146.397461	-9.694087
1145.296875	26.725752
1144.195313	43.967636
1143.094727	-26.950262
1141.993164	-169.322052
1140.891602	33.094891
1139.789063	168.722382
1138.687500	-47.648941
1137.584961	180.383896
1136.482422	170.585602
1135.379883	177.300735
1134.276367	274.141205
1133.172852	185.610443
1132.069336	438.847565
1130.964844	506.723572
1129.861328	804.621399
1128.756836	793.862183
1127.652344	925.297607
1126.546875	845.513367
1125.442383	824.922119
1124.336914	844.512817
1123.230469	837.910889
1122.125000	869.106873
1121.018555	644.370056
1119.912109	429.094574
1118.805664	478.962616
1117.699219	644.677185
1116.591797	684.783386
1115.484375	597.006592
1114.376953	710.214050
1113.268555	435.435944
1112.160156	494.033844
1111.051758	585.592896
1109.943359	747.901367
1108.833984	829.699829
1107.725586	828.691650
1106.616211	794.518616
1105.505859	899.555847
1104.396484	1013.895081
1103.286133	1005.364258
1102.175781	970.789795
1101.064453	955.003174
1099.954102	1113.653564
1098.842773	1130.667969
1097.731445	1083.941528
1096.619141	1124.340942
1095.507813	1042.122314
1094.395508	1103.543213
1093.282227	1023.543884
1092.169922	915.252075
1091.056641	1117.651611
1089.943359	1023.345642
1088.830078	938.419861
1087.716797	815.821472
1086.602539	888.402954
1085.488281	1045.527466
1084.373047	960.377319
1083.258789	811.750793
1082.143555	790.004944
1081.028320	909.154602
1079.913086	720.522095
1078.796875	703.320129
1077.680664	887.956238
1076.564453	659.384766
1075.448242	663.164490
1074.331055	629.349670
1073.213867	689.317932
1072.096680	627.281555
1070.979492	649.625427
1069.861328	428.159790
1068.743164	675.398193
1067.625000	571.087097
1066.505859	572.176147
1065.386719	484.253448
1064.267578	590.647400
1063.148438	633.770569
1062.029297	674.508972
1060.909180	476.576111
1059.789063	578.091370
1058.667969	597.690979
1057.547852	432.587128
1056.426758	449.844879
1055.305664	350.247833
1054.183594	514.668579
1053.062500	176.850128
1051.940430	334.220367
1050.818359	416.809479
1049.695313	443.337311
1048.572266	348.515198
1047.449219	258.408142
1046.326172	305.963928
1045.203125	309.202576
1044.079102	424.349365
1042.955078	362.318787
1041.830078	393.538300
1040.706055	277.999268
1039.581055	379.143036
1038.456055	259.044220
1037.331055	220.513824
1036.205078	382.195282
1035.079102	264.591797
1033.953125	319.239044
1032.826172	283.179901
1031.700195	463.448273
1030.573242	339.111938
1029.445313	410.114899
1028.318359	337.065887
1027.190430	275.710693
1026.062500	258.568756
1024.934570	92.871025
1023.805664	-44.838326
1022.676758	-105.827133
1021.547852	-18.209251
1020.418945	23.032812
1019.289063	-53.976452
1018.159180	-79.862610
1017.029297	-33.794254
1015.898438	-57.214607
1014.767578	83.982948
1013.636719	74.603394
1012.505859	317.780823
1011.375000	361.779114
1010.243164	503.073853
1009.111328	526.345337
1007.978516	561.261658
1006.846680	841.496216
1005.713867	1253.531250
1004.581055	2107.151367
1003.447266	2831.000488
1002.313477	2710.958252
1001.179688	2036.472290
1000.045898	1117.515015
998.912109	778.845459
997.777344	357.305847
996.642578	305.466064
995.506836	78.340561
994.372070	135.278091
993.236328	28.499155
992.100586	67.202850
990.963867	135.982071
989.828125	147.221741
988.691406	-53.476093
987.553711	1.829005
986.416992	4.253622
985.279297	-50.780300
984.141602	-84.931084
983.003906	-38.354477
981.865234	107.304749
980.726563	22.917099
979.587891	263.094299
978.448242	-55.622639
977.309570	-144.092957
976.169922	15.908656
975.030273	-26.284245
973.889648	122.411697
972.749023	89.692017
971.608398	123.743347
970.467773	27.038389
969.326172	-5.192683
968.184570	56.846554
967.042969	-37.029533
965.901367	206.530487
964.758789	142.785477
963.616211	138.844589
962.473633	89.210526
961.330078	152.063263
960.186523	102.761452
959.042969	273.570313
957.899414	203.966919
956.754883	84.177521
955.610352	172.931122
954.465820	222.895096
953.321289	282.148834
952.175781	133.355484
951.030273	119.736465
949.884766	-19.478584
948.738281	104.433311
947.591797	-27.531605
946.445313	176.624710
945.298828	280.330933
944.151367	249.399246
943.003906	353.365173
941.856445	197.199173
940.708008	251.244980
939.559570	319.117584
938.411133	409.932861
937.262695	441.569305
936.113281	391.268402
934.964844	407.259705
933.814453	448.477936
932.665039	423.756744
931.514648	301.254852
930.364258	169.860123
929.213867	88.778862
928.062500	269.683777
926.912109	18.241619
925.759766	76.526276
924.608398	241.852570
923.456055	168.460785
922.303711	70.246338
921.151367	106.349655
919.999023	3.955097
918.845703	26.729174
917.692383	17.840961
916.539063	0.021527
915.384766	-76.672745
914.230469	37.493088
913.076172	-52.500053
911.920898	82.318489
910.766602	-100.361458
909.611328	-139.937332
908.455078	-13.837739
907.299805	-10.071442
906.143555	-162.537292
904.987305	-217.372299
903.830078	-206.354370
902.673828	-66.133492
901.516602	24.343842
900.359375	103.587463
899.201172	-25.275034
898.042969	-83.817612
896.884766	-94.711380
895.726563	-24.070848
894.567383	44.397820
893.408203	33.834927
892.249023	-5.989393
891.088867	-41.160065
889.929688	95.451538
888.769531	40.160358
887.608398	134.012024
886.448242	254.996841
885.287109	84.926231
884.125977	12.042520
882.963867	146.802582
881.801758	191.387985
880.639648	285.637329
879.477539	244.690460
878.315430	183.564194
877.152344	122.553001
875.989258	167.507339
874.825195	250.801834
873.661133	322.871704
872.497070	199.160400
871.333008	208.335876
870.168945	116.333221
869.003906	170.636063
867.838867	114.787170
866.672852	301.819061
865.506836	362.950623
864.340820	82.553856
863.174805	240.399155
862.008789	216.290100
860.841797	167.538605
859.674805	453.334503
858.506836	501.133270
857.339844	674.585571
856.171875	567.578003
855.003906	592.967834
853.834961	703.578186
852.666016	641.542603
851.497070	691.609924
850.328125	759.588623
849.158203	702.104492
847.988281	525.955200
846.818359	446.169800
845.647461	227.641357
844.477539	291.190216
843.306641	312.197327
842.134766	143.053192
840.963867	25.404404
839.791992	193.994202
838.619141	18.249670
837.447266	191.187698
836.274414	283.592010
835.101563	311.144592
833.928711	383.317108
832.754883	450.963013
831.581055	398.001740
830.407227	494.544708
829.232422	461.602020
828.058594	466.540405
826.883789	313.101685
825.708008	413.856201
824.533203	394.134949
823.357422	225.066254
822.181641	160.729889
821.004883	287.925903
819.828125	23.064754
818.651367	9.839249
817.474609	163.485657
816.296875	196.827423
815.119141	105.490257
813.941406	-45.935890
812.763672	56.132637
811.584961	62.480122
810.406250	48.735203
809.226563	-18.415043
808.047852	58.775806
806.868164	-50.726109
805.688477	-13.712992
804.507813	-32.307430
803.327148	-68.746178
802.146484	-218.434799
800.965820	42.260765
799.784180	29.930250
798.603516	-84.504738
797.420898	9.406842
796.239258	-85.229362
795.056641	-20.384275
793.874023	39.889709
792.691406	26.935654
791.507813	-28.190525
790.324219	89.266907
789.140625	208.766968
787.956055	286.058411
786.772461	257.008331
785.586914	309.694641
784.402344	189.766159
783.216797	206.836823
782.032227	407.210876
780.845703	477.016693
779.660156	305.880676
778.473633	353.351379
777.287109	365.351593
776.100586	299.963867
774.913086	159.454895
773.725586	228.500458
772.538086	140.775208
771.349609	8.867092
770.161133	48.879761
768.972656	124.023766
767.784180	161.548325
766.594727	258.429565
765.405273	203.156693
764.215820	304.153046
763.026367	332.329376
761.835938	377.990417
760.645508	432.319489
759.454102	528.316711
758.262695	672.550049
757.072266	638.474243
755.879883	705.448242
754.688477	508.511047
753.496094	436.826294
752.303711	349.694366
751.110352	326.204254
749.917969	324.584991
748.724609	311.894928
747.530273	321.068268
746.336914	420.117035
745.142578	380.812805
743.948242	299.765289
742.752930	249.374084
741.558594	339.236633
740.363281	271.164825
739.166992	104.438690
737.971680	218.146027
736.775391	130.220169
735.579102	230.593140
734.381836	330.856628
733.185547	293.117767
731.988281	224.704666
730.790039	210.964920
729.592773	271.546600
728.394531	288.319824
727.196289	379.372711
725.997070	367.616425
724.797852	401.718933
723.598633	470.727905
722.399414	506.913727
721.199219	294.122742
719.999023	524.587097
718.798828	556.308228
717.598633	413.432678
716.397461	331.700836
715.196289	455.024231
713.994141	528.135986
712.792969	289.466980
711.590820	255.795456
710.388672	202.538788
709.185547	212.500443
707.982422	183.272079
706.779297	269.487488
705.576172	218.538727
704.372070	202.468964
703.167969	151.625031
701.963867	50.807533
700.759766	65.351700
699.554688	66.888969
698.349609	120.649117
697.143555	-21.171560
695.938477	-21.630697
694.732422	77.901955
693.525391	18.901844
692.319336	-3.092129
691.112305	-96.645576
689.905273	-14.282764
688.697266	-181.419662
687.490234	-150.990112
686.282227	7.468949
685.073242	-3.196485
683.865234	127.135483
682.656250	-63.274948
681.447266	17.345066
680.237305	-21.131811
679.028320	18.466135
677.818359	14.829848
676.607422	145.506363
675.397461	-9.480330
674.186523	257.641815
672.975586	-3.119909
671.763672	23.985022
670.551758	-18.028639
669.339844	84.904991
668.127930	47.390480
666.915039	146.108810
665.703125	134.683533
664.489258	185.979828
663.276367	-45.546009
662.062500	62.040066
660.848633	141.582901
659.634766	63.629719
658.419922	22.444075
657.205078	-72.594307
655.990234	-51.105824
654.775391	93.287560
653.559570	-96.427208
652.343750	67.351685
651.126953	24.253952
649.911133	32.864777
648.694336	2.703739
647.477539	2.674565
646.259766	295.328857
645.041992	273.636230
643.824219	404.637390
642.606445	402.152496
641.387695	363.026062
640.168945	141.076111
638.950195	138.337921
637.730469	-57.933414
636.511719	-108.188431
635.291016	36.859211
634.071289	181.636932
632.850586	27.712847
631.629883	-98.484032
630.409180	-87.556404
629.188477	-16.858564
627.966797	32.036087
626.745117	-7.361852
625.522461	62.218296
624.300781	22.041559
623.078125	290.023834
621.854492	291.744934
620.631836	380.776123
619.408203	349.297729
618.184570	66.757927
616.960938	51.284622
615.736328	33.012119
614.511719	46.134754
613.287109	32.833260
612.061523	93.586266
610.835938	-30.402122
609.610352	77.765335
608.384766	-26.628208
607.158203	-59.333973
605.931641	-112.301895
604.705078	-46.760883
