# Supplementary material for: Raman spectroscopy accurately differentiates mucosal healing from non-healing and biochemical changes following biological therapy in inflammatory bowel disease
Source: PLoS One. 2021 Jun 2;16(6):e0252210. doi: 10.1371/journal.pone.0252210 (PMC8172032; doi:10.1371/journal.pone.0252210)
Supplement: S5 Dataset — (ZIP) [file pone.0252210.s007.zip › CD Active inflammation/OC022 pre treatment-1_CR remove base sub_58__X_-32692.6__Y_23047.9__Z_-4395.15__Time_666.txt]

1714.716797	4.498137
1713.740234	45.024685
1712.763672	143.713608
1711.787109	23.076973
1710.809570	-19.183781
1709.832031	-117.099342
1708.854492	50.937473
1707.875977	2.467374
1706.898438	-13.186698
1705.919922	-9.507711
1704.941406	-40.019421
1703.962891	-40.458019
1702.983398	-42.990177
1702.003906	-26.178064
1701.024414	66.136780
1700.044922	52.050541
1699.065430	-9.545452
1698.084961	-22.420105
1697.104492	-53.390015
1696.124023	212.833847
1695.143555	161.659424
1694.162109	111.079071
1693.180664	79.806999
1692.199219	185.283203
1691.217773	136.507065
1690.235352	213.719574
1689.253906	416.881989
1688.271484	377.804932
1687.289063	459.307281
1686.305664	402.695068
1685.323242	423.985687
1684.339844	499.096832
1683.356445	540.094788
1682.372070	602.910828
1681.388672	559.748108
1680.404297	410.632690
1679.419922	722.583679
1678.435547	587.863525
1677.451172	637.296509
1676.465820	782.960815
1675.480469	897.157654
1674.495117	791.136292
1673.509766	879.699585
1672.523438	1072.341431
1671.537109	869.502686
1670.550781	1033.803223
1669.564453	845.290955
1668.578125	1222.869751
1667.590820	1130.871338
1666.603516	1286.182007
1665.616211	1216.332764
1664.627930	1340.592651
1663.640625	1467.889893
1662.652344	1513.343872
1661.664063	1487.617920
1660.675781	1531.221924
1659.686523	1699.740601
1658.698242	1479.150269
1657.708984	1598.062866
1656.719727	1492.218140
1655.729492	1317.950439
1654.740234	1474.993530
1653.750000	1256.542236
1652.759766	1123.202271
1651.768555	1172.770874
1650.778320	1034.897095
1649.787109	1034.892700
1648.795898	855.459595
1647.804688	879.914246
1646.813477	767.268494
1645.821289	554.584290
1644.829102	564.132507
1643.836914	560.759094
1642.844727	459.986603
1641.851563	375.359619
1640.859375	283.118958
1639.866211	249.208893
1638.873047	379.088684
1637.878906	229.629227
1636.885742	98.924423
1635.891602	89.747719
1634.897461	57.075169
1633.902344	-35.970882
1632.908203	84.589584
1631.913086	-52.791367
1630.917969	68.104294
1629.922852	39.084805
1628.926758	89.205803
1627.931641	-65.758911
1626.935547	-128.423569
1625.939453	-77.814468
1624.942383	-32.338520
1623.946289	-84.010544
1622.949219	-72.445801
1621.952148	-123.823784
1620.955078	3.589065
1619.958008	-5.521958
1618.959961	177.179016
1617.961914	152.492233
1616.963867	36.041180
1615.965820	-17.286936
1614.966797	23.946920
1613.967773	201.643463
1612.968750	6.926950
1611.969727	32.609192
1610.970703	71.445946
1609.970703	133.908646
1608.970703	62.755943
1607.970703	7.394206
1606.970703	-19.096292
1605.969727	72.292473
1604.968750	268.388123
1603.967773	90.122238
1602.966797	-64.500259
1601.965820	-75.149178
1600.963867	-114.561157
1599.961914	50.026314
1598.959961	-18.164244
1597.958008	-20.984922
1596.955078	-149.266312
1595.952148	-102.447693
1594.949219	-194.129471
1593.946289	-217.895309
1592.943359	-9.287802
1591.939453	-103.643127
1590.935547	-111.868782
1589.931641	-15.758069
1588.927734	-16.271688
1587.922852	-42.924381
1586.917969	-80.056732
1585.913086	106.986549
1584.908203	25.392096
1583.903320	32.369560
1582.897461	67.930176
1581.891602	56.506573
1580.885742	128.347733
1579.879883	106.331642
1578.873047	86.840141
1577.866211	155.757202
1576.859375	318.228149
1575.852539	22.643026
1574.845703	221.286514
1573.837891	107.678574
1572.830078	152.608368
1571.822266	109.029282
1570.814453	73.152580
1569.805664	52.764275
1568.796875	143.967743
1567.788086	237.607803
1566.779297	105.182236
1565.769531	107.680489
1564.760742	91.882225
1563.750977	13.682660
1562.741211	155.904648
1561.730469	41.144882
1560.720703	17.063774
1559.709961	78.411789
1558.699219	33.317783
1557.688477	-27.446806
1556.676758	212.225693
1555.666016	91.582870
1554.654297	-44.695118
1553.642578	64.924995
1552.629883	267.543304
1551.618164	319.812103
1550.605469	30.334150
1549.592773	48.694778
1548.580078	387.627563
1547.566406	263.366028
1546.552734	281.202759
1545.540039	99.845062
1544.525391	-9.236095
1543.511719	21.101578
1542.498047	-116.639267
1541.483398	32.193874
1540.468750	-7.688120
1539.453125	213.022385
1538.438477	20.524420
1537.422852	-32.709152
1536.407227	120.313675
1535.391602	17.757521
1534.375977	-43.651390
1533.359375	23.714373
1532.342773	57.382824
1531.326172	-92.096382
1530.309570	-94.804413
1529.292969	-22.963463
1528.275391	-129.023697
1527.257813	76.371101
1526.240234	188.844589
1525.222656	-59.220207
1524.204102	-129.785049
1523.185547	126.262451
1522.166992	88.819138
1521.148438	-23.337229
1520.128906	-30.191225
1519.110352	47.642117
1518.090820	35.335258
1517.071289	-79.891792
1516.050781	28.266081
1515.031250	23.232750
1514.010742	-51.282154
1512.990234	94.871315
1511.968750	135.577026
1510.948242	19.597996
1509.926758	157.510651
1508.905273	46.417774
1507.883789	-100.668861
1506.862305	-50.406414
1505.839844	56.084057
1504.817383	-111.827850
1503.794922	76.357559
1502.772461	-148.108017
1501.749023	-70.395790
1500.726563	-64.532303
1499.703125	-135.609772
1498.678711	82.437752
1497.655273	-34.949203
1496.630859	-44.961567
1495.607422	83.049713
1494.582031	-93.458603
1493.557617	90.515724
1492.533203	182.272278
1491.507813	222.753845
1490.482422	112.353050
1489.457031	254.800491
1488.430664	128.891739
1487.405273	179.139496
1486.378906	267.547852
1485.352539	248.616455
1484.325195	364.835968
1483.298828	361.008911
1482.271484	397.891724
1481.244141	421.917053
1480.216797	570.780579
1479.188477	609.867065
1478.161133	602.989868
1477.132813	624.049988
1476.104492	609.356689
1475.075195	683.725281
1474.046875	648.500793
1473.017578	781.237244
1471.988281	1094.568359
1470.958984	962.351929
1469.928711	1135.428345
1468.898438	1178.635742
1467.869141	1397.256592
1466.837891	1417.373657
1465.807617	1605.216675
1464.776367	1332.888550
1463.746094	1617.123169
1462.714844	1718.258789
1461.682617	1760.871826
1460.651367	1750.108643
1459.619141	1645.355957
1458.586914	1756.364380
1457.554688	1841.910767
1456.522461	1993.353027
1455.489258	1858.037720
1454.456055	1994.118164
1453.422852	2102.219727
1452.389648	2017.584961
1451.355469	2173.729492
1450.321289	2119.464600
1449.287109	2298.281250
1448.252930	2094.536865
1447.218750	2275.782959
1446.183594	2261.977051
1445.148438	2144.385010
1444.113281	1930.668213
1443.078125	2015.601196
1442.041992	2254.789551
1441.005859	2203.028076
1439.969727	1911.075562
1438.933594	1899.863281
1437.897461	1774.925537
1436.860352	1677.832520
1435.823242	1492.367188
1434.786133	1486.331543
1433.748047	1253.020386
1432.710938	1292.516602
1431.672852	920.550232
1430.634766	1018.174561
1429.596680	850.847656
1428.557617	686.127136
1427.518555	675.354126
1426.479492	672.179199
1425.440430	560.634644
1424.401367	492.020325
1423.361328	496.536377
1422.321289	538.880249
1421.281250	513.236450
1420.241211	235.813965
1419.200195	187.659744
1418.159180	167.260971
1417.118164	237.520844
1416.077148	408.446106
1415.035156	196.963669
1413.994141	169.237778
1412.952148	209.459396
1411.910156	149.160187
1410.867188	139.202759
1409.825195	126.809395
1408.782227	1.414575
1407.739258	97.179504
1406.695313	12.141761
1405.652344	208.427292
1404.608398	123.538376
1403.564453	211.924927
1402.520508	16.810078
1401.475586	170.540237
1400.431641	-74.495842
1399.386719	59.277962
1398.341797	15.073720
1397.295898	71.215569
1396.250977	134.943085
1395.205078	95.991089
1394.159180	19.567348
1393.112305	158.621185
1392.066406	-20.268755
1391.019531	166.467865
1389.972656	32.865498
1388.925781	112.094154
1387.877930	168.853470
1386.831055	-4.410779
1385.783203	47.532623
1384.735352	-170.455322
1383.686523	-38.337856
1382.638672	-136.074341
1381.589844	-271.159515
1380.541016	-63.879353
1379.492188	63.494473
1378.442383	33.604527
1377.392578	-83.541611
1376.342773	-88.229378
1375.292969	91.830963
1374.243164	-187.101151
1373.192383	52.957016
1372.141602	-18.681952
1371.090820	-62.761650
1370.039063	90.180367
1368.988281	-1.041890
1367.936523	-7.419037
1366.884766	-51.050293
1365.833008	44.903591
1364.780273	21.403460
1363.727539	0.510827
1362.674805	46.931057
1361.622070	95.929047
1360.569336	82.821426
1359.515625	169.306717
1358.461914	188.726013
1357.408203	103.830414
1356.353516	93.639954
1355.299805	250.066101
1354.245117	182.926224
1353.190430	314.638824
1352.134766	210.476227
1351.080078	369.657501
1350.024414	317.875732
1348.968750	400.243256
1347.913086	442.985474
1346.856445	520.542053
1345.800781	675.066406
1344.744141	601.501587
1343.686523	602.444275
1342.629883	786.915405
1341.572266	852.464844
1340.514648	856.157043
1339.457031	765.831482
1338.399414	987.682068
1337.340820	835.681335
1336.282227	933.862793
1335.223633	811.851074
1334.165039	620.718750
1333.106445	682.096252
1332.046875	840.003235
1330.987305	906.457153
1329.926758	782.628235
1328.867188	829.502075
1327.806641	619.464050
1326.746094	738.198914
1325.685547	553.175598
1324.625000	741.221497
1323.563477	795.961426
1322.501953	781.661743
1321.440430	829.163452
1320.378906	792.855225
1319.316406	956.464722
1318.253906	927.733521
1317.191406	973.081482
1316.128906	922.363098
1315.065430	741.132507
1314.001953	949.400208
1312.938477	842.334167
1311.875000	1023.579712
1310.811523	1042.312744
1309.747070	982.341309
1308.682617	959.405151
1307.618164	1064.532227
1306.552734	985.170837
1305.488281	869.034546
1304.422852	863.697571
1303.356445	1116.611206
1302.291016	986.018616
1301.224609	1106.242676
1300.159180	1088.897339
1299.091797	980.739014
1298.025391	916.916077
1296.958984	1017.716736
1295.891602	1052.260742
1294.824219	780.056885
1293.755859	822.142700
1292.688477	888.816833
1291.620117	673.451965
1290.551758	850.618958
1289.483398	760.531250
1288.414063	942.634094
1287.344727	896.806702
1286.275391	780.006592
1285.206055	690.264648
1284.136719	865.123230
1283.066406	689.819824
1281.996094	639.497986
1280.925781	657.784180
1279.855469	627.176819
1278.784180	574.616699
1277.712891	776.501953
1276.641602	719.142578
1275.569336	796.319275
1274.498047	836.846069
1273.425781	816.306274
1272.353516	1005.933838
1271.281250	963.467407
1270.208008	803.838135
1269.134766	1020.321838
1268.061523	946.263489
1266.988281	1033.347168
1265.914063	915.468140
1264.839844	926.964294
1263.765625	970.193542
1262.691406	1028.063477
1261.617188	1034.741333
1260.541992	895.204590
1259.466797	1043.292114
1258.391602	1120.687866
1257.315430	966.680725
1256.239258	810.326355
1255.163086	904.825317
1254.086914	882.464050
1253.010742	903.933350
1251.933594	981.365173
1250.856445	1143.912476
1249.779297	875.945923
1248.701172	882.855103
1247.624023	921.371582
1246.545898	1027.925781
1245.467773	1012.948120
1244.388672	961.541199
1243.310547	817.868164
1242.231445	965.639771
1241.152344	783.185791
1240.072266	804.686096
1238.993164	566.529480
1237.913086	862.201050
1236.833008	869.098999
1235.751953	948.734192
1234.671875	1013.776794
1233.590820	938.193359
1232.509766	804.470032
1231.427734	850.078613
1230.346680	876.273315
1229.264648	720.806824
1228.182617	521.808838
1227.100586	477.801575
1226.017578	540.277161
1224.934570	622.058838
1223.851563	500.578003
1222.768555	555.677856
1221.684570	472.899567
1220.601563	593.195923
1219.516602	370.204559
1218.432617	405.835083
1217.348633	513.891235
1216.263672	496.269531
1215.178711	435.153870
1214.093750	308.843811
1213.007813	484.264069
1211.921875	353.095795
1210.835938	410.128845
1209.750000	411.617859
1208.663086	439.589050
1207.577148	549.479675
1206.490234	558.034668
1205.402344	590.637573
1204.315430	461.749420
1203.227539	342.505554
1202.139648	271.430420
1201.051758	339.988800
1199.962891	66.633469
1198.875000	245.810303
1197.786133	162.579163
1196.696289	48.055164
1195.607422	89.859322
1194.517578	-43.945782
1193.427734	62.653080
1192.337891	-169.747314
1191.247070	-113.750084
1190.157227	93.515404
1189.066406	17.204121
1187.974609	-167.198563
1186.883789	-58.681007
1185.791992	-171.103149
1184.700195	-144.355484
1183.608398	-33.713108
1182.515625	275.900269
1181.423828	40.937405
1180.331055	129.682419
1179.238281	21.762829
1178.144531	74.386612
1177.050781	138.896271
1175.957031	193.725830
1174.863281	49.683399
1173.768555	111.547119
1172.674805	-25.373638
1171.580078	160.785538
1170.484375	224.754517
1169.389648	25.483747
1168.293945	43.866623
1167.198242	9.562827
1166.102539	144.931412
1165.005859	2.916262
1163.910156	123.738091
1162.813477	141.701920
1161.715820	61.653019
1160.619141	194.089951
1159.521484	68.552742
1158.423828	100.526985
1157.326172	-94.287239
1156.227539	78.310455
1155.128906	-95.101303
1154.030273	-49.122158
1152.931641	-155.824387
1151.832031	73.525436
1150.733398	0.052268
1149.632813	-1.997899
1148.533203	33.991398
1147.433594	77.031937
1146.333008	-63.357891
1145.232422	60.459953
1144.130859	-41.943485
1143.030273	29.315641
1141.928711	62.401665
1140.827148	-44.917122
1139.724609	-187.934097
1138.623047	-31.437639
1137.520508	51.232262
1136.417969	81.517105
1135.314453	102.206367
1134.211914	300.940002
1133.108398	162.333694
1132.004883	73.569511
1130.900391	312.290314
1129.796875	593.545776
1128.692383	580.433716
1127.586914	488.981720
1126.482422	435.445099
1125.376953	640.259155
1124.271484	477.541107
1123.166016	362.218414
1122.060547	384.283936
1120.954102	249.943649
1119.847656	302.666718
1118.741211	305.582825
1117.633789	507.244507
1116.526367	372.726685
1115.418945	134.109222
1114.311523	352.035553
1113.204102	397.173553
1112.095703	624.266113
1110.987305	449.370789
1109.877930	307.571289
1108.769531	529.622070
1107.660156	460.974548
1106.550781	609.559753
1105.441406	436.928497
1104.331055	616.016785
1103.220703	724.171875
1102.110352	645.835266
1101.000000	805.721863
1099.888672	566.928711
1098.777344	776.162781
1097.666016	737.747375
1096.553711	734.642822
1095.442383	759.773804
1094.330078	780.128052
1093.217773	776.878601
1092.104492	728.843994
1090.991211	685.496155
1089.877930	503.275757
1088.764648	721.087463
1087.651367	543.568298
1086.537109	601.265259
1085.422852	588.362488
1084.308594	591.884644
1083.193359	663.520447
1082.078125	467.231415
1080.962891	545.846985
1079.847656	528.105896
1078.731445	564.342224
1077.615234	612.271545
1076.499023	453.622864
1075.382813	393.572418
1074.265625	546.993286
1073.148438	564.294617
1072.031250	318.950500
1070.914063	378.454559
1069.795898	236.347992
1068.677734	370.785980
1067.559570	233.402832
1066.440430	515.298340
1065.321289	530.116943
1064.202148	376.365143
1063.083008	456.725098
1061.962891	298.362030
1060.843750	444.195343
1059.723633	330.338043
1058.602539	345.132507
1057.482422	193.945480
1056.361328	402.758087
1055.239258	471.267303
1054.118164	245.402313
1052.996094	211.160934
1051.874023	289.028595
1050.751953	376.208038
1049.629883	243.961655
1048.506836	233.123672
1047.383789	313.288879
1046.260742	178.853363
1045.136719	247.362442
1044.012695	134.017227
1042.888672	146.607422
1041.764648	140.572128
1040.639648	278.998718
1039.515625	193.795395
1038.389648	17.829533
1037.264648	281.986969
1036.138672	122.436081
1035.012695	232.921722
1033.886719	313.147644
1032.760742	270.097870
1031.633789	475.913635
1030.506836	367.821136
1029.379883	338.845428
1028.251953	258.795807
1027.124023	155.594635
1025.996094	15.324517
1024.868164	5.206703
1023.739258	-65.226631
1022.610352	-52.018204
1021.481445	-154.790527
1020.352539	-71.863388
1019.222656	-137.370468
1018.092773	-119.309799
1016.962891	35.582798
1015.832031	51.388599
1014.702148	-43.976345
1013.571289	143.402054
1012.439453	15.747060
1011.308594	89.686249
1010.176758	353.492432
1009.044922	165.898483
1007.912109	369.530975
1006.780273	487.545197
1005.647461	779.044495
1004.514648	1209.226318
1003.380859	2050.795654
1002.247070	1861.184692
1001.113281	1514.604126
999.979492	1195.988647
998.845703	392.557220
997.710938	439.361725
996.576172	-35.529003
995.440430	6.899905
994.305664	-3.674536
993.169922	246.533051
992.033203	208.395111
990.897461	59.681881
989.760742	51.755329
988.624023	69.277405
987.487305	-39.855350
986.350586	26.246737
985.212891	-48.091393
984.075195	-124.601746
982.936523	-7.598907
981.798828	-201.272141
980.660156	10.235814
979.521484	83.710075
978.381836	111.246490
977.242188	33.095776
976.102539	102.216721
974.962891	35.801510
973.823242	15.479777
972.682617	-57.569302
971.541992	34.890739
970.400391	138.893707
969.259766	75.369148
968.118164	53.293228
966.976563	-3.083411
965.833984	34.732281
964.691406	77.227020
963.548828	108.347595
962.406250	70.788795
961.262695	159.416016
960.120117	94.590660
958.976563	146.741364
957.832031	139.429321
956.688477	187.192001
955.543945	90.819862
954.398438	63.267582
953.253906	223.478180
952.108398	42.863735
950.962891	-55.212635
949.817383	93.823425
948.670898	160.606628
947.524414	28.633486
946.377930	248.726303
945.231445	46.209309
944.083984	28.900108
942.936523	89.349373
941.789063	159.017960
940.640625	176.277390
939.493164	138.882370
938.343750	236.213562
937.195313	374.666260
936.045898	232.712555
934.897461	195.804428
933.747070	254.749405
932.597656	272.768616
931.447266	1.588671
930.296875	341.010773
929.146484	-2.689192
927.995117	4.450910
926.843750	-42.918541
925.692383	-81.051010
924.541016	133.446487
923.388672	81.871254
922.236328	-176.475449
921.083984	206.444763
919.931641	-26.588518
918.778320	22.339439
917.625000	59.996178
916.470703	-106.646790
915.317383	-82.383446
914.163086	252.960526
913.008789	-56.261902
911.853516	-104.309448
910.698242	-25.201443
909.542969	-77.559975
908.387695	-234.085266
907.231445	-5.086604
906.076172	-181.748306
904.918945	4.285341
903.762695	-52.040882
902.605469	-74.270935
901.448242	-10.359658
900.291016	35.509102
899.133789	42.980591
897.975586	-202.850739
896.817383	-20.970432
895.658203	2.620356
894.500000	80.547905
893.340820	102.022202
892.180664	152.954178
891.021484	-44.573402
889.861328	-95.103104
888.701172	-1.003040
887.541016	113.453789
886.379883	148.941391
885.218750	80.687096
884.057617	-5.505051
882.895508	183.594757
881.734375	-26.455402
880.572266	158.197281
879.409180	124.208527
878.247070	20.445557
877.083984	169.122803
875.920898	207.431732
874.756836	146.712723
873.592773	230.164932
872.428711	192.099045
871.264648	203.614792
870.100586	143.192764
868.935547	112.098282
867.770508	85.568245
866.604492	211.975433
865.438477	19.224606
864.272461	127.709320
863.106445	141.836823
861.940430	205.412766
860.773438	322.895050
859.606445	146.284805
858.438477	342.359253
857.271484	201.804092
856.103516	415.790009
854.934570	457.021149
853.766602	388.390991
852.597656	514.851624
851.428711	571.803284
850.259766	427.097504
849.089844	331.769409
847.919922	424.628357
846.750000	244.301208
845.579102	115.566292
844.408203	358.406738
843.237305	39.550957
842.066406	244.288818
840.894531	173.870392
839.722656	148.207443
838.550781	276.796936
837.377930	76.818596
836.206055	19.922312
835.033203	148.454010
833.859375	131.768036
832.686523	353.973297
831.512695	93.928421
830.337891	139.729904
829.164063	221.189880
827.989258	313.753815
826.814453	317.055267
825.639648	427.351929
824.463867	245.587189
823.288086	266.671997
822.112305	283.265503
820.935547	279.782684
819.759766	133.748886
818.583008	165.863281
817.405273	104.451958
816.228516	238.852020
815.050781	-78.466034
813.872070	-6.429990
812.694336	-134.605789
811.515625	192.987625
810.336914	13.622091
809.158203	7.618031
807.978516	-76.181046
806.798828	13.250739
805.619141	78.161644
804.438477	18.673420
803.258789	70.126221
802.077148	-27.163082
800.896484	137.304657
799.714844	-4.432516
798.534180	-57.473370
797.351563	175.428131
796.169922	-72.792572
794.987305	-168.068436
793.804688	-168.111023
792.622070	-26.479361
791.438477	-59.907459
790.254883	227.595551
789.071289	-2.997044
787.886719	47.455673
786.702148	113.291550
785.517578	232.096268
784.333008	240.211441
783.147461	281.403839
781.961914	262.823242
780.776367	356.853363
779.590820	254.155273
778.404297	215.468323
777.217773	344.517914
776.030273	201.908569
774.843750	229.207870
773.656250	93.134506
772.467773	93.802742
771.280273	92.171387
770.091797	209.511551
768.903320	240.737961
767.714844	247.613724
766.525391	155.249954
765.335938	234.648651
764.146484	338.139496
762.956055	197.101059
761.765625	458.849243
760.575195	473.904236
759.384766	387.649689
758.193359	404.723816
757.001953	461.276978
755.810547	355.012299
754.618164	565.223145
753.425781	439.014496
752.233398	358.905914
751.041016	414.921997
749.847656	310.510376
748.654297	256.545990
747.460938	202.511642
746.266602	255.935898
745.072266	280.717560
743.877930	226.431351
742.683594	301.455750
741.488281	293.041901
740.292969	376.596008
739.097656	328.537720
737.901367	370.234375
736.705078	10.994890
735.508789	306.579865
734.311523	258.219910
733.115234	163.830673
731.917969	318.857727
730.719727	370.901611
729.522461	357.219330
728.324219	489.967224
727.125977	327.434662
725.926758	326.635315
724.727539	356.348083
723.528320	562.923035
722.329102	395.836212
721.128906	316.095398
719.928711	345.472137
718.728516	283.093018
717.528320	469.427521
716.327148	332.732330
715.125977	383.602722
713.923828	408.214355
712.722656	452.370667
711.520508	276.310883
710.317383	416.226257
709.115234	394.809326
707.912109	338.496399
706.708984	125.375595
705.505859	18.971418
704.301758	293.445831
703.097656	104.264099
701.893555	182.702835
700.688477	321.957153
699.483398	319.765045
698.278320	243.620911
697.073242	82.710686
695.867188	145.646439
694.661133	141.175171
693.455078	-93.544533
692.248047	32.261539
691.041016	-171.988602
689.833984	-130.917557
688.626953	31.624527
687.418945	-146.518829
686.210938	5.067583
685.002930	-23.402889
683.793945	45.677887
682.584961	-115.018982
681.375977	-82.802605
680.166992	226.681946
678.957031	35.715630
677.747070	199.948029
676.537109	102.165695
675.326172	-73.483307
674.115234	62.542171
672.904297	3.816674
671.692383	44.616150
670.481445	-3.241307
669.269531	91.615173
668.056641	115.121361
666.844727	15.473064
665.631836	177.285233
664.417969	82.031593
663.205078	58.105896
661.991211	-125.532227
660.777344	-95.386246
659.563477	-76.013077
658.348633	107.336464
657.133789	42.605839
655.918945	-88.902718
654.703125	34.066608
653.488281	163.484634
652.272461	27.843935
651.055664	146.510849
649.839844	131.630478
648.623047	15.595610
647.405273	177.364044
646.188477	265.925964
644.970703	128.552887
643.752930	296.770630
642.535156	303.645691
641.316406	215.948410
640.097656	87.489235
638.878906	227.796997
637.659180	2.785228
636.439453	-37.325195
635.219727	-10.793098
634.000000	-16.441948
632.779297	-32.783680
631.558594	-109.178490
630.337891	153.541687
629.116211	-19.331991
627.894531	97.460587
626.672852	42.679508
625.451172	41.546532
624.228516	-19.577805
623.005859	41.490234
621.783203	78.979378
620.559570	232.126282
619.336914	209.615265
618.112305	2.995722
616.888672	-64.401665
615.664063	-52.597927
614.439453	-66.484879
613.214844	112.122910
611.989258	-60.089165
610.764648	32.858738
609.538086	-132.914520
608.312500	-48.626446
607.085938	215.036865
605.859375	44.898766
604.632813	79.780540
