# Supplementary material for: Raman spectroscopy accurately differentiates mucosal healing from non-healing and biochemical changes following biological therapy in inflammatory bowel disease
Source: PLoS One. 2021 Jun 2;16(6):e0252210. doi: 10.1371/journal.pone.0252210 (PMC8172032; doi:10.1371/journal.pone.0252210)
Supplement: S5 Dataset — (ZIP) [file pone.0252210.s007.zip › CD Active inflammation/OC011 pre treatment_BL sub CR removed_21__X_-18308.2__Y_2327.51__Z_-3756.68__Time_240.txt]

1714.656250	142.098328
1713.679688	61.408051
1712.703125	72.986877
1711.725586	101.189972
1710.749023	-9.410645
1709.771484	-30.971264
1708.792969	-19.824186
1707.815430	-184.887939
1706.836914	-86.845184
1705.858398	-116.809868
1704.879883	-127.446953
1703.901367	-153.566147
1702.922852	91.177956
1701.943359	-81.024597
1700.963867	-76.042587
1699.983398	-41.113857
1699.003906	165.505630
1698.023438	102.582512
1697.042969	123.090691
1696.062500	283.077484
1695.082031	122.995384
1694.100586	126.411690
1693.120117	413.419189
1692.137695	441.849854
1691.156250	166.587143
1690.174805	372.257965
1689.192383	471.634827
1688.209961	448.808441
1687.227539	621.161804
1686.244141	703.290955
1685.261719	490.081757
1684.278320	597.204895
1683.294922	752.734192
1682.311523	666.321716
1681.327148	913.270508
1680.342773	793.210205
1679.358398	953.158752
1678.374023	794.189697
1677.389648	784.747620
1676.404297	977.906128
1675.418945	1009.226563
1674.433594	1290.903198
1673.448242	1051.925293
1672.461914	1044.681396
1671.475586	1051.165405
1670.489258	1355.583984
1669.502930	1113.223999
1668.516602	1436.928711
1667.529297	1410.497070
1666.541992	1296.907471
1665.554688	1430.533447
1664.566406	1331.042969
1663.579102	1147.136108
1662.590820	1568.236450
1661.602539	1570.678711
1660.614258	1486.031616
1659.625000	1650.856445
1658.635742	1503.365601
1657.647461	1470.197754
1656.657227	1381.760986
1655.667969	1362.552002
1654.677734	1317.208130
1653.688477	1327.795776
1652.697266	1420.698608
1651.707031	1299.635742
1650.716797	1252.982056
1649.725586	936.964050
1648.734375	938.584595
1647.743164	1030.349609
1646.750977	778.868469
1645.759766	670.431213
1644.767578	718.124512
1643.775391	554.829834
1642.783203	489.539490
1641.790039	630.387512
1640.796875	489.080627
1639.803711	353.352478
1638.810547	447.382019
1637.817383	306.909790
1636.823242	406.623779
1635.829102	253.473785
1634.834961	227.088058
1633.840820	308.936707
1632.845703	24.808325
1631.850586	141.280792
1630.855469	89.380951
1629.860352	-83.405319
1628.865234	30.914703
1627.869141	-88.827385
1626.873047	-61.045631
1625.876953	208.837784
1624.880859	15.970053
1623.883789	109.870018
1622.887695	172.326645
1621.890625	192.839981
1620.892578	42.699371
1619.895508	87.112083
1618.897461	168.376892
1617.899414	-57.461132
1616.901367	37.131294
1615.903320	-20.430624
1614.904297	132.014008
1613.906250	37.905903
1612.907227	19.968187
1611.907227	125.341103
1610.908203	188.796143
1609.908203	53.099964
1608.908203	-48.417534
1607.908203	326.946411
1606.908203	-41.638615
1605.907227	317.933685
1604.906250	43.834034
1603.905273	196.524216
1602.904297	234.033463
1601.903320	-131.359894
1600.901367	-12.672194
1599.899414	-108.466934
1598.897461	-36.878677
1597.895508	-48.967709
1596.892578	-97.642670
1595.889648	-104.497116
1594.886719	-56.501289
1593.883789	-50.328476
1592.880859	-67.679245
1591.876953	-142.480530
1590.873047	85.487968
1589.869141	104.566902
1588.865234	37.508144
1587.860352	93.028442
1586.855469	192.813339
1585.850586	-137.682968
1584.845703	256.561218
1583.839844	283.120148
1582.834961	88.140030
1581.829102	164.096390
1580.823242	94.108063
1579.816406	133.439789
1578.810547	206.526642
1577.803711	214.435699
1576.796875	1.079324
1575.790039	-50.968418
1574.782227	105.000549
1573.775391	117.790573
1572.767578	-46.311951
1571.759766	124.878532
1570.750977	145.164764
1569.743164	14.648942
1568.734375	162.034027
1567.725586	-134.854141
1566.716797	17.481062
1565.707031	-89.961502
1564.697266	54.286137
1563.687500	-154.544815
1562.677734	-93.594200
1561.667969	96.898621
1560.657227	152.338562
1559.647461	65.041626
1558.636719	52.822578
1557.625000	68.983971
1556.614258	209.380798
1555.602539	5.058770
1554.590820	-43.917576
1553.579102	142.620178
1552.567383	152.906937
1551.554688	183.754333
1550.541992	364.531403
1549.529297	203.598267
1548.516602	311.591431
1547.502930	233.201202
1546.490234	40.949890
1545.476563	94.191833
1544.462891	-10.377554
1543.448242	166.574310
1542.434570	-26.087101
1541.419922	-76.774902
1540.405273	-70.784073
1539.390625	-5.570279
1538.375000	-61.847206
1537.359375	52.057560
1536.343750	145.122147
1535.328125	93.554237
1534.312500	-69.029243
1533.295898	-9.978136
1532.280273	-0.072945
1531.262695	202.941589
1530.246094	63.044468
1529.229492	64.733604
1528.211914	202.758331
1527.194336	-43.087757
1526.176758	81.723846
1525.159180	62.196327
1524.140625	194.336502
1523.122070	99.871353
1522.103516	193.060089
1521.084961	-156.255020
1520.065430	-55.651508
1519.046875	255.547684
1518.027344	-32.341370
1517.006836	-140.410233
1515.987305	95.651978
1514.966797	38.668430
1513.947266	45.766068
1512.925781	70.662231
1511.905273	121.077896
1510.884766	94.344330
1509.863281	80.294243
1508.841797	-3.149372
1507.820313	215.905212
1506.797852	-39.607975
1505.776367	79.106514
1504.753906	-125.293442
1503.731445	-76.081245
1502.708008	-55.217751
1501.685547	-54.977600
1500.662109	-13.913735
1499.638672	-121.485413
1498.615234	-119.083748
1497.591797	59.754677
1496.567383	5.558754
1495.542969	58.689186
1494.518555	134.685669
1493.494141	-17.028273
1492.468750	-46.114502
1491.443359	228.816605
1490.417969	301.653503
1489.392578	180.191940
1488.367188	56.111420
1487.340820	194.966507
1486.314453	400.026459
1485.288086	444.085114
1484.261719	465.047699
1483.234375	414.443176
1482.207031	549.961121
1481.179688	455.795959
1480.152344	721.075684
1479.125000	461.017151
1478.096680	555.213379
1477.068359	679.848755
1476.040039	717.722229
1475.011719	730.017639
1473.982422	1098.702637
1472.953125	1090.351807
1471.923828	1234.638184
1470.894531	1215.912598
1469.864258	1309.044922
1468.834961	1241.820435
1467.804688	1637.387817
1466.774414	1524.186523
1465.743164	1494.833984
1464.712891	1699.260010
1463.681641	1888.267822
1462.650391	1792.599854
1461.618164	1961.042603
1460.586914	2004.938110
1459.554688	1939.570923
1458.522461	1973.166992
1457.490234	1851.891724
1456.458008	2019.855957
1455.424805	1908.650757
1454.391602	2106.850586
1453.358398	1980.366333
1452.325195	2300.059570
1451.291016	2310.350586
1450.256836	2330.734619
1449.222656	2308.005615
1448.188477	2384.033936
1447.154297	2396.690186
1446.119141	2282.706787
1445.083984	2290.245361
1444.048828	2168.689453
1443.013672	2031.982910
1441.977539	2193.793457
1440.941406	2041.912109
1439.905273	2006.392944
1438.869141	1897.564575
1437.832031	1760.954224
1436.795898	1566.290771
1435.758789	1177.157593
1434.720703	1273.132202
1433.683594	1235.240479
1432.645508	1086.260132
1431.608398	965.129883
1430.569336	763.267700
1429.531250	624.595276
1428.493164	826.542053
1427.454102	463.458618
1426.415039	551.897461
1425.375977	670.567810
1424.335938	348.113159
1423.296875	562.573669
1422.256836	585.479065
1421.215820	447.180237
1420.175781	487.783569
1419.135742	432.725433
1418.094727	543.842712
1417.053711	347.915192
1416.011719	214.995651
1414.970703	185.326599
1413.928711	193.422714
1412.886719	78.346657
1411.844727	199.679565
1410.802734	280.792603
1409.759766	266.415527
1408.716797	123.965218
1407.673828	147.409454
1406.630859	251.260910
1405.586914	299.873505
1404.542969	-0.393770
1403.499023	178.875977
1402.455078	300.420898
1401.411133	243.869797
1400.366211	267.651978
1399.321289	251.373093
1398.276367	149.934250
1397.230469	224.048172
1396.185547	167.910873
1395.139648	204.558365
1394.093750	-4.205034
1393.046875	-12.472063
1392.000977	49.465263
1390.954102	304.192291
1389.907227	-14.219447
1388.860352	-77.190361
1387.812500	327.737885
1386.765625	352.434387
1385.717773	-145.414185
1384.669922	59.540440
1383.621094	112.019539
1382.573242	-32.830326
1381.524414	-52.615788
1380.475586	-74.793762
1379.425781	-89.384903
1378.376953	-51.424187
1377.327148	11.570299
1376.277344	19.735859
1375.227539	-69.310181
1374.176758	-28.506073
1373.126953	9.905970
1372.076172	165.591354
1371.025391	84.483574
1369.973633	202.904465
1368.922852	14.889132
1367.871094	41.314667
1366.819336	20.514406
1365.766602	12.275318
1364.714844	143.594421
1363.662109	-88.469803
1362.609375	254.573639
1361.556641	-178.725739
1360.502930	102.222198
1359.450195	169.286194
1358.396484	-34.607098
1357.341797	35.160446
1356.288086	162.195084
1355.233398	254.495346
1354.178711	115.825455
1353.124023	54.337219
1352.069336	35.215618
1351.013672	165.184326
1349.958984	334.945648
1348.903320	239.201508
1347.846680	471.132202
1346.791016	722.942200
1345.734375	620.099548
1344.677734	713.314514
1343.621094	809.092957
1342.563477	667.007996
1341.506836	874.515503
1340.449219	893.763489
1339.391602	885.884155
1338.333008	900.411682
1337.275391	863.075439
1336.216797	1006.570129
1335.158203	1021.440308
1334.098633	1063.639648
1333.040039	742.319214
1331.980469	928.255493
1330.920898	664.218140
1329.861328	786.068237
1328.800781	791.819397
1327.740234	496.228119
1326.679688	694.988342
1325.619141	597.391663
1324.558594	993.845825
1323.497070	629.828857
1322.435547	838.749756
1321.374023	872.488831
1320.312500	856.990906
1319.250000	960.017456
1318.187500	979.270874
1317.125000	956.721191
1316.062500	872.673462
1314.999023	828.208862
1313.935547	995.792786
1312.872070	1055.027100
1311.808594	1001.056580
1310.745117	944.765137
1309.680664	873.836853
1308.616211	896.588135
1307.551758	757.028870
1306.486328	743.114807
1305.420898	970.377808
1304.355469	936.976013
1303.290039	763.554016
1302.224609	1010.665466
1301.158203	817.857361
1300.091797	807.068115
1299.025391	960.980225
1297.958984	611.447083
1296.891602	748.354858
1295.824219	777.289856
1294.756836	774.408142
1293.689453	751.999512
1292.621094	852.364502
1291.553711	555.435547
1290.485352	562.813049
1289.416016	859.586853
1288.347656	732.272644
1287.278320	850.172607
1286.208984	830.908020
1285.139648	779.900452
1284.069336	552.670715
1283.000000	680.669006
1281.929688	669.162292
1280.858398	718.930481
1279.788086	856.855957
1278.716797	772.181458
1277.645508	805.027649
1276.574219	752.355774
1275.502930	474.868469
1274.430664	828.191650
1273.358398	785.557800
1272.286133	747.904663
1271.213867	661.490540
1270.140625	816.950378
1269.067383	730.700745
1267.994141	1022.914856
1266.920898	985.604797
1265.846680	653.141968
1264.773438	801.455261
1263.699219	1032.685913
1262.624023	922.508057
1261.549805	673.486023
1260.474609	785.344238
1259.399414	733.949829
1258.324219	935.996521
1257.248047	801.885254
1256.172852	884.612488
1255.096680	969.785889
1254.019531	1086.610840
1252.943359	1050.120483
1251.866211	1067.215820
1250.789063	751.102417
1249.711914	906.958069
1248.634766	1150.314331
1247.556641	827.216125
1246.478516	915.015442
1245.400391	793.851929
1244.321289	1063.877319
1243.243164	913.652100
1242.164063	768.378845
1241.084961	717.872986
1240.004883	757.214966
1238.925781	842.669312
1237.845703	957.218933
1236.765625	623.025879
1235.684570	710.936279
1234.604492	777.005493
1233.523438	772.766479
1232.442383	884.862610
1231.360352	858.820740
1230.279297	573.619995
1229.197266	768.051208
1228.115234	635.543884
1227.032227	771.788940
1225.950195	624.824158
1224.867188	836.021362
1223.784180	652.820862
1222.701172	658.342102
1221.617188	414.805206
1220.533203	480.800049
1219.449219	575.759460
1218.365234	383.123077
1217.280273	103.589714
1216.195313	179.213074
1215.110352	317.570557
1214.025391	318.240601
1212.940430	381.647278
1211.854492	553.595825
1210.768555	414.222107
1209.681641	381.017761
1208.595703	494.905701
1207.508789	480.933411
1206.421875	392.216400
1205.334961	684.273560
1204.247070	549.710815
1203.160156	359.773621
1202.072266	362.548370
1200.983398	153.402618
1199.895508	336.690430
1198.806641	-28.866154
1197.717773	-59.846684
1196.628906	0.558935
1195.539063	-35.311092
1194.449219	-47.163090
1193.359375	-169.640045
1192.269531	-80.606583
1191.179688	-30.107027
1190.088867	73.169380
1188.998047	15.424802
1187.907227	15.284920
1186.815430	29.493998
1185.723633	-95.571770
1184.631836	26.528778
1183.540039	112.529808
1182.448242	37.726040
1181.355469	-159.407913
1180.262695	-61.618580
1179.169922	19.285345
1178.076172	-46.096645
1176.982422	60.992104
1175.888672	62.569122
1174.794922	260.456635
1173.700195	242.696426
1172.606445	318.235168
1171.511719	65.792175
1170.416016	23.948332
1169.321289	156.681107
1168.225586	212.746552
1167.129883	-109.079376
1166.034180	-143.969330
1164.937500	100.709930
1163.840820	163.602798
1162.744141	106.942963
1161.647461	74.114471
1160.550781	112.857887
1159.453125	223.121704
1158.355469	89.803711
1157.256836	400.303497
1156.159180	273.999817
1155.060547	214.454117
1153.961914	340.852661
1152.863281	133.338577
1151.763672	-74.168297
1150.664063	87.701256
1149.564453	158.880447
1148.464844	65.587685
1147.364258	-61.091297
1146.263672	159.806839
1145.163086	52.034790
1144.062500	148.887238
1142.960938	-106.523880
1141.859375	-40.779736
1140.757813	62.897861
1139.656250	183.085968
1138.553711	1.236182
1137.451172	35.647633
1136.348633	46.196289
1135.246094	213.434921
1134.142578	5.264160
1133.039063	478.554871
1131.935547	303.478027
1130.832031	562.711548
1129.727539	418.360992
1128.623047	648.805420
1127.518555	679.833130
1126.413086	362.193176
1125.308594	490.295532
1124.203125	653.799011
1123.096680	449.856201
1121.991211	331.209595
1120.884766	323.844879
1119.778320	607.655579
1118.671875	377.526062
1117.564453	327.293732
1116.458008	381.124023
1115.350586	562.593750
1114.242188	533.385010
1113.134766	501.748535
1112.026367	399.114441
1110.917969	253.901489
1109.808594	404.054382
1108.700195	511.539429
1107.590820	666.130981
1106.481445	426.207245
1105.372070	533.374451
1104.261719	590.840881
1103.151367	669.443909
1102.041016	578.066284
1100.930664	581.007813
1099.819336	605.091797
1098.708008	532.427490
1097.596680	502.154663
1096.484375	521.308350
1095.373047	644.057861
1094.260742	809.076904
1093.147461	413.456268
1092.035156	639.535583
1090.921875	578.262634
1089.808594	533.427063
1088.695313	465.021393
1087.581055	500.081421
1086.467773	640.901550
1085.353516	395.990753
1084.238281	614.214478
1083.124023	714.781555
1082.008789	521.539551
1080.893555	506.862701
1079.777344	362.963470
1078.662109	505.544250
1077.545898	483.680939
1076.429688	419.536072
1075.312500	751.905151
1074.196289	535.158752
1073.079102	517.812195
1071.960938	336.291748
1070.843750	410.343323
1069.725586	355.412628
1068.607422	333.274933
1067.489258	458.696533
1066.370117	396.654419
1065.251953	524.281677
1064.132813	424.736725
1063.012695	381.372803
1061.893555	410.547729
1060.773438	364.817322
1059.653320	468.770599
1058.532227	387.921692
1057.412109	489.444031
1056.291016	537.138489
1055.169922	503.011230
1054.047852	190.880081
1052.926758	376.369751
1051.804688	360.941284
1050.681641	476.237213
1049.559570	465.446716
1048.436523	428.982086
1047.313477	273.554596
1046.190430	267.468872
1045.066406	198.420868
1043.942383	280.941193
1042.818359	403.051331
1041.694336	378.309875
1040.569336	262.725281
1039.445313	228.733810
1038.319336	241.325699
1037.194336	151.501953
1036.068359	524.901611
1034.942383	446.717468
1033.816406	389.529541
1032.690430	253.311554
1031.563477	456.672699
1030.436523	425.164032
1029.308594	177.534500
1028.181641	290.235504
1027.053711	-82.634407
1025.925781	34.782269
1024.797852	-82.350372
1023.668945	-76.354500
1022.540039	-197.975220
1021.411133	47.140022
1020.281250	-67.411888
1019.152344	-144.744614
1018.022461	-82.866478
1016.892578	-7.057014
1015.761719	-137.518951
1014.630859	274.372345
1013.500000	44.400074
1012.369141	101.799500
1011.237305	189.330002
1010.105469	420.418701
1008.973633	535.737427
1007.841797	424.296783
1006.708984	710.887573
1005.576172	1242.587036
1004.443359	1799.548462
1003.310547	2078.900391
1002.176758	2023.052246
1001.042969	1371.125732
999.908203	989.875916
998.774414	273.986511
997.639648	332.077148
996.504883	344.054504
995.370117	116.072556
994.234375	-17.110422
993.098633	117.473427
991.962891	295.908722
990.826172	93.871864
989.690430	71.850815
988.553711	86.810120
987.416016	210.158783
986.279297	121.608788
985.141602	86.171028
984.003906	-220.863281
982.865234	-55.711807
981.727539	-12.511069
980.588867	60.686020
979.450195	-139.805389
978.310547	191.205505
977.170898	-75.688049
976.031250	181.813995
974.891602	-57.142593
973.751953	67.191406
972.611328	51.443718
971.470703	256.313324
970.329102	137.432999
969.188477	172.547409
968.046875	10.379010
966.904297	-23.094313
965.762695	248.690735
964.620117	213.135834
963.477539	-60.749454
962.334961	46.172436
961.191406	93.579773
960.047852	70.060753
958.904297	300.969635
957.760742	257.062988
956.616211	314.057495
955.471680	245.248718
954.327148	82.769112
953.182617	167.623123
952.037109	206.816788
950.891602	365.058167
949.745117	86.624969
948.599609	391.397736
947.453125	200.212723
946.306641	381.701172
945.159180	337.085388
944.012695	135.042709
942.865234	204.949203
941.716797	165.386414
940.569336	342.797394
939.420898	492.883057
938.272461	401.231506
937.124023	458.004822
935.974609	542.253113
934.825195	373.568909
933.675781	471.748871
932.525391	303.439056
931.375977	278.860535
930.225586	265.820251
929.074219	120.865089
927.923828	112.698647
926.772461	209.362823
925.621094	212.832626
924.468750	68.580788
923.317383	-100.481270
922.165039	139.934265
921.011719	75.773376
919.859375	52.685925
918.706055	38.832344
917.552734	-65.739296
916.399414	38.802193
915.245117	-144.918533
914.090820	-31.059942
912.936523	214.500031
911.781250	-123.017067
910.625977	106.833321
909.470703	-141.796585
908.315430	-104.509491
907.160156	-53.512661
906.003906	6.652092
904.846680	100.899811
903.690430	-19.960268
902.533203	-9.293582
901.375977	87.521950
900.218750	19.175291
899.060547	64.129868
897.903320	-105.753593
896.744141	32.182026
895.585938	-80.847618
894.426758	-28.668764
893.267578	5.513497
892.108398	75.944496
890.949219	-95.286728
889.789063	-6.579624
888.628906	-1.361481
887.467773	-99.891029
886.307617	52.257607
885.146484	39.709507
883.985352	97.199966
882.823242	-179.050079
881.661133	171.798935
880.499023	215.972412
879.336914	39.331520
878.173828	347.335632
877.010742	218.232040
875.847656	172.606430
874.684570	196.885223
873.520508	160.452744
872.356445	110.608665
871.192383	333.127960
870.027344	179.933121
868.862305	62.863590
867.697266	256.215759
866.532227	283.187317
865.366211	161.877701
864.200195	33.943348
863.034180	323.959869
861.867188	169.212234
860.700195	156.047165
859.533203	252.932755
858.366211	493.454315
857.198242	368.177155
856.030273	619.863770
854.862305	514.878662
853.693359	573.663208
852.524414	692.978760
851.355469	711.418335
850.186523	588.719482
849.016602	575.871399
847.846680	271.915619
846.676758	333.076965
845.505859	233.064392
844.334961	135.350983
843.164063	151.803146
841.993164	56.412289
840.821289	204.839539
839.649414	-105.140312
838.477539	-14.859104
837.305664	19.509537
836.132813	237.068161
834.959961	342.831818
833.786133	381.546570
832.613281	270.637878
831.439453	95.041084
830.264648	106.966347
829.090820	326.346069
827.916016	282.403625
826.741211	262.985291
825.566406	33.978020
824.390625	264.212860
823.214844	186.785233
822.039063	64.798996
820.862305	67.568512
819.685547	-9.870220
818.508789	68.523277
817.332031	64.479958
816.154297	38.141266
814.976563	-28.280750
813.798828	45.397087
812.621094	-116.723053
811.442383	72.433815
810.263672	188.093735
809.083984	-67.446678
807.905273	-85.229729
806.725586	-40.879623
805.544922	-118.743362
804.365234	-81.208488
803.184570	-68.174828
802.003906	-28.596329
800.823242	-88.942657
799.641602	-180.386063
798.459961	-176.522736
797.278320	-110.673752
796.095703	-73.748703
794.913086	-112.265289
793.730469	-20.152805
792.547852	93.971992
791.364258	-234.883560
790.180664	-96.592094
788.997070	-16.003557
787.813477	214.909119
786.628906	264.226410
785.444336	105.534325
784.258789	260.789276
783.074219	172.709030
781.888672	296.731964
780.702148	422.806213
779.516602	458.146362
778.330078	153.268631
777.143555	278.973969
775.956055	113.140610
774.769531	276.101288
773.582031	121.165863
772.393555	80.902084
771.206055	115.527298
770.017578	187.512146
768.829102	102.853104
767.639648	240.706665
766.451172	184.500198
765.261719	266.986206
764.072266	281.057343
762.881836	235.571335
761.691406	531.177979
760.500977	483.241180
759.310547	362.618042
758.119141	424.512909
756.927734	391.715057
755.735352	350.036255
754.543945	615.997314
753.351563	451.019867
752.159180	246.474899
750.965820	125.392998
749.773438	267.785278
748.580078	144.365967
747.385742	-106.393806
746.192383	244.135941
744.998047	256.551117
743.803711	334.672211
742.608398	250.397064
741.413086	174.845322
740.217773	112.396042
739.022461	218.623703
737.826172	50.874500
736.630859	84.630898
735.433594	-4.328957
734.237305	154.063583
733.040039	-72.903656
731.842773	89.670410
730.645508	88.025894
729.447266	254.732803
728.249023	283.543243
727.050781	251.071518
725.851563	286.316498
724.653320	113.908958
723.454102	227.719513
722.253906	90.261116
721.053711	88.210373
719.854492	217.108322
718.653320	374.284027
717.453125	537.903687
716.251953	252.024445
715.050781	319.581146
713.848633	234.451797
712.647461	121.007584
711.445313	513.246094
710.243164	234.167770
709.040039	186.133209
707.836914	61.891998
706.633789	53.118862
705.430664	-44.898174
704.226563	46.491585
703.022461	-84.090172
701.818359	157.403381
700.613281	281.361267
699.408203	209.594574
698.203125	133.543625
696.998047	316.194641
695.791992	198.942535
694.585938	99.166519
693.379883	40.748207
692.172852	-106.617729
690.965820	-184.395081
689.758789	-153.563766
688.551758	92.125702
687.343750	-139.484604
686.135742	153.931992
684.926758	189.253632
683.718750	-85.363289
682.509766	-153.882645
681.300781	52.889763
680.090820	-34.965118
678.881836	61.394634
677.671875	-41.407055
676.460938	-87.788757
675.250977	-272.570618
674.040039	101.076248
672.828125	-5.598378
671.617188	58.729805
670.405273	151.235153
669.193359	42.751831
667.981445	232.670059
666.768555	111.453110
665.555664	20.635256
664.342773	20.667383
663.128906	-108.755486
661.916016	-4.877999
660.702148	25.669378
659.487305	146.923309
658.272461	-111.459442
657.058594	-22.398998
655.842773	27.899761
654.627930	69.634628
653.412109	-56.675064
652.196289	41.243065
650.979492	-127.935959
649.763672	54.089325
648.546875	186.569138
647.330078	381.472778
646.112305	367.567993
644.894531	396.746674
643.676758	189.306366
642.458984	403.536285
641.240234	174.729065
640.021484	-221.649963
638.802734	54.871853
637.583008	178.688538
636.363281	81.144997
635.143555	52.333672
633.923828	68.571793
632.703125	9.596697
631.482422	6.365322
630.261719	63.115139
629.040039	199.098099
627.818359	86.078140
626.596680	127.344536
625.375000	-93.135712
624.152344	57.085953
622.929688	166.302002
621.707031	247.370743
620.483398	330.272858
619.259766	277.930756
618.036133	253.119995
616.812500	1.083785
615.587891	69.766487
614.363281	212.883209
613.138672	205.761017
611.913086	157.527542
610.687500	-34.445190
609.461914	123.662582
608.236328	80.226761
607.009766	232.733322
605.783203	-100.380920
604.555664	-201.295578
