# Supplementary material for: Raman spectroscopy accurately differentiates mucosal healing from non-healing and biochemical changes following biological therapy in inflammatory bowel disease
Source: PLoS One. 2021 Jun 2;16(6):e0252210. doi: 10.1371/journal.pone.0252210 (PMC8172032; doi:10.1371/journal.pone.0252210)
Supplement: S5 Dataset — (ZIP) [file pone.0252210.s007.zip › CD Active inflammation/OC022 pre treatment-1_CR remove base sub_3__X_-32690.6__Y_23042.9__Z_-4394.55__Time_34.txt]

1714.716797	252.919037
1713.740234	206.494385
1712.763672	-111.827461
1711.787109	-5.631173
1710.809570	55.574162
1709.832031	264.864258
1708.854492	-82.628532
1707.875977	101.151611
1706.898438	-33.136456
1705.919922	12.709477
1704.941406	-224.549744
1703.962891	-134.434814
1702.983398	-102.572365
1702.003906	69.111206
1701.024414	-395.189362
1700.044922	-69.658722
1699.065430	-10.933077
1698.084961	155.352600
1697.104492	140.543472
1696.124023	-15.159964
1695.143555	-194.131851
1694.162109	-196.101501
1693.180664	16.230856
1692.199219	-352.777527
1691.217773	127.763512
1690.235352	157.799911
1689.253906	92.509926
1688.271484	251.919250
1687.289063	361.266907
1686.305664	225.937927
1685.323242	277.934052
1684.339844	24.091997
1683.356445	263.863800
1682.372070	296.386169
1681.388672	143.166321
1680.404297	160.996475
1679.419922	54.342731
1678.435547	411.379059
1677.451172	396.398346
1676.465820	794.274292
1675.480469	727.194336
1674.495117	477.279083
1673.509766	650.689880
1672.523438	880.372375
1671.537109	618.987732
1670.550781	669.060181
1669.564453	1120.668579
1668.578125	1115.928711
1667.590820	1154.165527
1666.603516	948.741638
1665.616211	1277.241455
1664.627930	796.977356
1663.640625	1081.269043
1662.652344	923.077454
1661.664063	1139.219238
1660.675781	1268.264893
1659.686523	1315.542358
1658.698242	1169.868408
1657.708984	1368.997314
1656.719727	1769.715942
1655.729492	1259.920410
1654.740234	978.410278
1653.750000	792.669556
1652.759766	877.258850
1651.768555	1075.911499
1650.778320	838.510010
1649.787109	416.476898
1648.795898	555.375122
1647.804688	472.556000
1646.813477	392.742065
1645.821289	477.049805
1644.829102	477.115021
1643.836914	329.613373
1642.844727	127.029182
1641.851563	114.831833
1640.859375	155.698074
1639.866211	122.926422
1638.873047	82.508530
1637.878906	129.356400
1636.885742	76.248459
1635.891602	-10.889585
1634.897461	44.526913
1633.902344	-165.987366
1632.908203	-228.690659
1631.913086	-30.475609
1630.917969	91.478203
1629.922852	105.620720
1628.926758	-174.852417
1627.931641	-139.292664
1626.935547	125.245453
1625.939453	-230.886887
1624.942383	-247.545898
1623.946289	69.801003
1622.949219	258.319427
1621.952148	220.872116
1620.955078	-50.283489
1619.958008	188.324966
1618.959961	59.254593
1617.961914	-93.321342
1616.963867	221.462433
1615.965820	-62.179111
1614.966797	-146.258514
1613.967773	87.141769
1612.968750	47.725346
1611.969727	-154.216187
1610.970703	55.517097
1609.970703	-46.725327
1608.970703	94.769402
1607.970703	-17.913685
1606.970703	-201.275360
1605.969727	178.413223
1604.968750	55.255966
1603.967773	57.760277
1602.966797	-26.126871
1601.965820	-227.753311
1600.963867	2.248919
1599.961914	-160.179596
1598.959961	-233.696884
1597.958008	-100.738136
1596.955078	21.629293
1595.952148	-329.067383
1594.949219	-104.975899
1593.946289	-210.150131
1592.943359	-430.262939
1591.939453	17.938852
1590.935547	-157.963806
1589.931641	-20.750870
1588.927734	-74.159149
1587.922852	-23.333784
1586.917969	82.115601
1585.913086	-13.361901
1584.908203	-132.381531
1583.903320	-29.960766
1582.897461	1.921323
1581.891602	309.783234
1580.885742	-135.312042
1579.879883	73.214241
1578.873047	263.267670
1577.866211	169.387329
1576.859375	130.042908
1575.852539	244.051910
1574.845703	209.593277
1573.837891	128.164291
1572.830078	166.203751
1571.822266	474.396790
1570.814453	239.131836
1569.805664	203.849335
1568.796875	80.084846
1567.788086	-77.563889
1566.779297	174.936508
1565.769531	89.651291
1564.760742	281.952728
1563.750977	-78.743774
1562.741211	32.702545
1561.730469	-9.133549
1560.720703	280.809509
1559.709961	98.557495
1558.699219	-19.003578
1557.688477	410.113770
1556.676758	183.317917
1555.666016	-51.327290
1554.654297	177.507385
1553.642578	-26.366856
1552.629883	20.745178
1551.618164	59.897411
1550.605469	-7.273359
1549.592773	5.588130
1548.580078	186.378433
1547.566406	159.995438
1546.552734	195.482727
1545.540039	0.722555
1544.525391	265.825439
1543.511719	70.726723
1542.498047	226.836105
1541.483398	95.992332
1540.468750	354.910492
1539.453125	71.378319
1538.438477	198.178207
1537.422852	190.529358
1536.407227	-77.875549
1535.391602	-271.552948
1534.375977	-259.030914
1533.359375	204.471863
1532.342773	260.317047
1531.326172	96.896667
1530.309570	113.725914
1529.292969	4.142287
1528.275391	-301.331177
1527.257813	108.976906
1526.240234	-129.808655
1525.222656	-72.676285
1524.204102	-146.999802
1523.185547	-146.855011
1522.166992	-198.321930
1521.148438	-72.492264
1520.128906	150.796875
1519.110352	-34.863926
1518.090820	77.487640
1517.071289	-69.877274
1516.050781	-60.661373
1515.031250	94.815140
1514.010742	-4.158232
1512.990234	17.416977
1511.968750	36.245907
1510.948242	373.144348
1509.926758	101.691978
1508.905273	32.850803
1507.883789	12.625412
1506.862305	-0.034265
1505.839844	-123.070076
1504.817383	86.984558
1503.794922	86.712479
1502.772461	-159.608154
1501.749023	-249.739777
1500.726563	23.682922
1499.703125	-174.209641
1498.678711	-338.881683
1497.655273	36.378529
1496.630859	-264.086243
1495.607422	-75.942749
1494.582031	-21.014896
1493.557617	-134.935715
1492.533203	93.637398
1491.507813	-86.923927
1490.482422	366.184509
1489.457031	382.170837
1488.430664	86.441658
1487.405273	214.669449
1486.378906	97.650620
1485.352539	233.297226
1484.325195	358.580109
1483.298828	532.240662
1482.271484	147.107971
1481.244141	371.588562
1480.216797	57.919865
1479.188477	549.843994
1478.161133	493.573547
1477.132813	602.872742
1476.104492	485.347443
1475.075195	828.806030
1474.046875	815.598083
1473.017578	535.009094
1471.988281	791.576599
1470.958984	821.512756
1469.928711	1052.375732
1468.898438	1064.351685
1467.869141	1068.696899
1466.837891	1388.254028
1465.807617	1239.932617
1464.776367	1467.785400
1463.746094	1680.310669
1462.714844	1443.041504
1461.682617	1416.656616
1460.651367	1613.773315
1459.619141	1668.600464
1458.586914	1451.808472
1457.554688	1440.673706
1456.522461	1779.689087
1455.489258	1689.842407
1454.456055	1729.391846
1453.422852	1829.793335
1452.389648	1463.721436
1451.355469	1777.052612
1450.321289	2333.534912
1449.287109	2013.237671
1448.252930	1905.870361
1447.218750	1930.263794
1446.183594	1881.233887
1445.148438	1890.481567
1444.113281	1879.517212
1443.078125	1952.099243
1442.041992	1966.484985
1441.005859	1899.982666
1439.969727	1990.328979
1438.933594	1595.307373
1437.897461	1564.467285
1436.860352	1293.611084
1435.823242	1619.163696
1434.786133	1300.541260
1433.748047	971.993835
1432.710938	1067.840454
1431.672852	1067.770386
1430.634766	850.729309
1429.596680	860.939941
1428.557617	646.681641
1427.518555	324.140106
1426.479492	806.192261
1425.440430	239.375061
1424.401367	310.563446
1423.361328	321.302673
1422.321289	97.820755
1421.281250	53.359589
1420.241211	359.053680
1419.200195	123.360634
1418.159180	408.929779
1417.118164	274.184509
1416.077148	345.915405
1415.035156	-150.839615
1413.994141	-28.548450
1412.952148	113.884811
1411.910156	336.805878
1410.867188	285.743195
1409.825195	58.925030
1408.782227	189.047653
1407.739258	384.528442
1406.695313	19.989820
1405.652344	54.952015
1404.608398	9.658856
1403.564453	-155.967056
1402.520508	-25.329067
1401.475586	35.103836
1400.431641	-52.331165
1399.386719	45.925175
1398.341797	-171.627228
1397.295898	-58.136707
1396.250977	-297.892242
1395.205078	-306.950989
1394.159180	-17.809738
1393.112305	-106.845085
1392.066406	-2.907678
1391.019531	138.633652
1389.972656	200.148575
1388.925781	189.196075
1387.877930	25.751547
1386.831055	442.775391
1385.783203	12.032586
1384.735352	239.104889
1383.686523	-363.645233
1382.638672	-53.877708
1381.589844	-78.924377
1380.541016	-3.920952
1379.492188	-91.152611
1378.442383	161.323624
1377.392578	199.137146
1376.342773	-69.915314
1375.292969	-144.103470
1374.243164	41.308796
1373.192383	291.594940
1372.141602	287.551544
1371.090820	153.994598
1370.039063	150.211563
1368.988281	159.030853
1367.936523	-292.964478
1366.884766	-114.445511
1365.833008	-219.781937
1364.780273	-21.211298
1363.727539	331.731537
1362.674805	119.696342
1361.622070	-24.946501
1360.569336	-25.121515
1359.515625	136.467361
1358.461914	22.093086
1357.408203	206.213821
1356.353516	415.209869
1355.299805	62.638435
1354.245117	304.102875
1353.190430	98.471031
1352.134766	496.488800
1351.080078	224.093216
1350.024414	-45.607738
1348.968750	424.489594
1347.913086	301.473907
1346.856445	662.341492
1345.800781	1045.498901
1344.744141	823.551025
1343.686523	457.999023
1342.629883	548.779846
1341.572266	642.087036
1340.514648	1263.159790
1339.457031	913.098328
1338.399414	957.038025
1337.340820	924.288391
1336.282227	545.101746
1335.223633	1059.578247
1334.165039	1148.351318
1333.106445	890.854858
1332.046875	781.937805
1330.987305	547.051208
1329.926758	1014.424866
1328.867188	710.559387
1327.806641	567.513794
1326.746094	1121.301025
1325.685547	746.216492
1324.625000	1075.166626
1323.563477	964.571289
1322.501953	1039.228149
1321.440430	1062.104248
1320.378906	658.200073
1319.316406	1009.361084
1318.253906	1081.755981
1317.191406	1341.580200
1316.128906	1017.115234
1315.065430	1111.829956
1314.001953	839.416260
1312.938477	983.524414
1311.875000	942.902771
1310.811523	1126.443970
1309.747070	1103.142822
1308.682617	1040.524292
1307.618164	1061.656982
1306.552734	780.193909
1305.488281	1212.261108
1304.422852	1103.135010
1303.356445	1055.556396
1302.291016	1307.955322
1301.224609	864.755310
1300.159180	1178.595581
1299.091797	1187.695313
1298.025391	983.161560
1296.958984	1009.571411
1295.891602	1328.130859
1294.824219	1263.688843
1293.755859	1231.193604
1292.688477	791.488831
1291.620117	1210.484863
1290.551758	1016.243347
1289.483398	1211.938110
1288.414063	804.552734
1287.344727	647.334351
1286.275391	737.663696
1285.206055	1016.591736
1284.136719	626.806030
1283.066406	983.997375
1281.996094	1013.006409
1280.925781	599.014893
1279.855469	1041.641968
1278.784180	945.852173
1277.712891	896.577698
1276.641602	839.988647
1275.569336	1062.115845
1274.498047	998.173462
1273.425781	1093.084351
1272.353516	968.056274
1271.281250	1145.962402
1270.208008	1038.038818
1269.134766	1291.502930
1268.061523	1283.647949
1266.988281	1031.726196
1265.914063	958.004639
1264.839844	1262.408081
1263.765625	1273.985718
1262.691406	1244.081421
1261.617188	914.312744
1260.541992	1013.612915
1259.466797	939.828613
1258.391602	771.036377
1257.315430	1121.073730
1256.239258	1244.453491
1255.163086	841.867371
1254.086914	1145.304199
1253.010742	1083.537720
1251.933594	1016.878235
1250.856445	1244.537842
1249.779297	1192.380493
1248.701172	911.635986
1247.624023	917.824524
1246.545898	731.956421
1245.467773	878.999939
1244.388672	744.124573
1243.310547	762.278442
1242.231445	547.250977
1241.152344	956.172852
1240.072266	823.598206
1238.993164	644.932678
1237.913086	725.863770
1236.833008	763.038147
1235.751953	928.646545
1234.671875	808.052063
1233.590820	1281.287720
1232.509766	1078.133301
1231.427734	896.794922
1230.346680	957.714417
1229.264648	698.856140
1228.182617	699.111450
1227.100586	784.022400
1226.017578	897.855652
1224.934570	968.012512
1223.851563	413.949188
1222.768555	643.658997
1221.684570	822.404663
1220.601563	727.836182
1219.516602	925.655090
1218.432617	461.236450
1217.348633	436.628235
1216.263672	663.133972
1215.178711	730.083435
1214.093750	376.851166
1213.007813	547.451477
1211.921875	464.515228
1210.835938	683.114258
1209.750000	303.335968
1208.663086	309.479767
1207.577148	691.670105
1206.490234	603.551208
1205.402344	431.026764
1204.315430	634.376038
1203.227539	724.319092
1202.139648	337.290375
1201.051758	383.752594
1199.962891	362.690399
1198.875000	353.602600
1197.786133	209.671631
1196.696289	-203.725845
1195.607422	224.776627
1194.517578	179.288940
1193.427734	419.812714
1192.337891	402.973022
1191.247070	241.861649
1190.157227	313.785339
1189.066406	-73.181671
1187.974609	-37.439842
1186.883789	-76.209312
1185.791992	146.566269
1184.700195	-204.376297
1183.608398	-123.392212
1182.515625	158.940155
1181.423828	263.618256
1180.331055	142.778030
1179.238281	-64.386223
1178.144531	212.537216
1177.050781	19.643221
1175.957031	-10.356771
1174.863281	383.471344
1173.768555	-3.535074
1172.674805	253.503571
1171.580078	326.046631
1170.484375	309.930450
1169.389648	188.501923
1168.293945	-21.459614
1167.198242	-255.315460
1166.102539	-34.934040
1165.005859	-17.898146
1163.910156	-144.299667
1162.813477	-117.842102
1161.715820	-139.255234
1160.619141	-196.534851
1159.521484	225.978622
1158.423828	435.803406
1157.326172	356.723663
1156.227539	53.332138
1155.128906	324.840698
1154.030273	150.228851
1152.931641	-341.463257
1151.832031	-20.211370
1150.733398	-8.949544
1149.632813	-245.573929
1148.533203	-205.828705
1147.433594	-306.666107
1146.333008	-176.589264
1145.232422	-113.282204
1144.130859	-188.109436
1143.030273	-403.320679
1141.928711	87.978775
1140.827148	-231.967056
1139.724609	16.424484
1138.623047	41.216560
1137.520508	-74.288109
1136.417969	-49.605083
1135.314453	117.531853
1134.211914	9.067061
1133.108398	-28.179356
1132.004883	347.605377
1130.900391	127.445236
1129.796875	251.421585
1128.692383	337.325104
1127.586914	273.713837
1126.482422	302.589264
1125.376953	203.382584
1124.271484	407.563080
1123.166016	7.372588
1122.060547	102.464958
1120.954102	372.735229
1119.847656	332.650879
1118.741211	209.697876
1117.633789	60.722412
1116.526367	148.426407
1115.418945	524.698242
1114.311523	359.131256
1113.204102	262.199799
1112.095703	240.929810
1110.987305	120.380646
1109.877930	89.654434
1108.769531	179.440659
1107.660156	340.018005
1106.550781	462.731110
1105.441406	212.347260
1104.331055	155.611176
1103.220703	580.312805
1102.110352	278.141296
1101.000000	652.310303
1099.888672	375.328552
1098.777344	566.393311
1097.666016	550.612549
1096.553711	629.975098
1095.442383	562.542114
1094.330078	161.921799
1093.217773	159.498703
1092.104492	451.384918
1090.991211	495.987427
1089.877930	540.587219
1088.764648	246.369568
1087.651367	288.691650
1086.537109	375.685181
1085.422852	236.940613
1084.308594	415.631500
1083.193359	460.292023
1082.078125	220.653076
1080.962891	354.661682
1079.847656	223.255005
1078.731445	615.533752
1077.615234	310.465057
1076.499023	381.085663
1075.382813	367.242889
1074.265625	292.437988
1073.148438	426.442505
1072.031250	-21.077894
1070.914063	265.403748
1069.795898	40.853680
1068.677734	308.523712
1067.559570	203.641891
1066.440430	143.342606
1065.321289	282.156738
1064.202148	355.413910
1063.083008	463.801117
1061.962891	314.786896
1060.843750	439.628052
1059.723633	122.410614
1058.602539	81.308067
1057.482422	-158.407623
1056.361328	-38.027012
1055.239258	110.388947
1054.118164	158.365677
1052.996094	-253.744446
1051.874023	459.918549
1050.751953	174.139160
1049.629883	9.932292
1048.506836	153.880386
1047.383789	351.493439
1046.260742	164.251144
1045.136719	63.435356
1044.012695	104.956146
1042.888672	158.193542
1041.764648	1.767798
1040.639648	115.726578
1039.515625	43.401619
1038.389648	-180.194870
1037.264648	-28.764471
1036.138672	199.474930
1035.012695	346.254822
1033.886719	304.613251
1032.760742	132.830429
1031.633789	79.800209
1030.506836	110.579811
1029.379883	-123.529152
1028.251953	-120.425591
1027.124023	-224.097549
1025.996094	-306.718140
1024.868164	-300.964386
1023.739258	-144.225159
1022.610352	110.026634
1021.481445	-287.808014
1020.352539	-239.919937
1019.222656	-48.162552
1018.092773	-266.839386
1016.962891	-218.697952
1015.832031	-177.445038
1014.702148	-94.384438
1013.571289	-147.957413
1012.439453	-208.366425
1011.308594	-296.414001
1010.176758	4.609447
1009.044922	-131.856430
1007.912109	377.452789
1006.780273	386.925049
1005.647461	944.661255
1004.514648	1326.502808
1003.380859	1708.253540
1002.247070	1609.176514
1001.113281	1316.142700
999.979492	729.949219
998.845703	218.048981
997.710938	166.011810
996.576172	314.959442
995.440430	48.473465
994.305664	151.441193
993.169922	44.518143
992.033203	-166.053406
990.897461	-191.929794
989.760742	-268.417908
988.624023	360.530792
987.487305	224.249969
986.350586	51.280243
985.212891	-162.975876
984.075195	219.383133
982.936523	60.642738
981.798828	166.781433
980.660156	254.554230
979.521484	307.885590
978.381836	-75.727875
977.242188	72.130226
976.102539	-127.122810
974.962891	92.133408
973.823242	-72.359673
972.682617	-124.116791
971.541992	138.918411
970.400391	45.993011
969.259766	31.274487
968.118164	-20.070251
966.976563	-27.696281
965.833984	-257.762512
964.691406	-90.834457
963.548828	188.469727
962.406250	343.938049
961.262695	-27.736582
960.120117	288.295197
958.976563	104.846046
957.832031	304.051758
956.688477	-25.688047
955.543945	207.970901
954.398438	105.148727
953.253906	-31.853207
952.108398	297.969940
950.962891	97.106056
949.817383	-44.129810
948.670898	-89.216072
947.524414	-147.915176
946.377930	-117.392578
945.231445	-41.122368
944.083984	89.995346
942.936523	-132.798355
941.789063	50.924713
940.640625	150.182556
939.493164	3.040142
938.343750	339.640594
937.195313	632.818115
936.045898	337.641693
934.897461	382.332001
933.747070	69.235886
932.597656	45.729763
931.447266	1.781452
930.296875	472.615479
929.146484	205.562180
927.995117	330.218079
926.843750	-93.614357
925.692383	-80.335327
924.541016	-32.891911
923.388672	41.855549
922.236328	34.763920
921.083984	-56.391258
919.931641	-67.920387
918.778320	265.949097
917.625000	308.937164
916.470703	108.937485
915.317383	49.840736
914.163086	201.904968
913.008789	231.377258
911.853516	151.952209
910.698242	45.369038
909.542969	-95.151512
908.387695	-54.205074
907.231445	-81.261040
906.076172	52.617596
904.918945	166.049957
903.762695	283.979523
902.605469	-128.053955
901.448242	109.903351
900.291016	107.822189
899.133789	-272.166534
897.975586	-226.633682
896.817383	307.456573
895.658203	0.052935
894.500000	4.803046
893.340820	384.750793
892.180664	373.570038
891.021484	-173.044647
889.861328	-405.455627
888.701172	-48.381065
887.541016	308.513153
886.379883	227.343750
885.218750	19.826195
884.057617	128.239929
882.895508	60.646965
881.734375	268.179474
880.572266	90.076683
879.409180	-33.882034
878.247070	150.916092
877.083984	225.202377
875.920898	378.255035
874.756836	452.389923
873.592773	227.037704
872.428711	-81.518211
871.264648	-83.939651
870.100586	28.338121
868.935547	28.056780
867.770508	200.877579
866.604492	101.553894
865.438477	130.344727
864.272461	523.084473
863.106445	313.541077
861.940430	429.709137
860.773438	287.545105
859.606445	363.148102
858.438477	353.369049
857.271484	552.220520
856.103516	391.991699
854.934570	534.544434
853.766602	365.313507
852.597656	613.044922
851.428711	459.432129
850.259766	545.575378
849.089844	606.966064
847.919922	565.243164
846.750000	436.155457
845.579102	215.268494
844.408203	97.369873
843.237305	162.923370
842.066406	353.638885
840.894531	418.952972
839.722656	-83.744881
838.550781	77.610809
837.377930	111.425285
836.206055	53.549374
835.033203	451.298401
833.859375	507.093292
832.686523	116.257973
831.512695	109.447372
830.337891	144.953583
829.164063	247.304153
827.989258	405.278748
826.814453	134.931915
825.639648	214.661575
824.463867	-13.334327
823.288086	52.846729
822.112305	290.458221
820.935547	-144.798065
819.759766	-377.283905
818.583008	-115.513313
817.405273	-101.021919
816.228516	191.543854
815.050781	81.200966
813.872070	-129.277496
812.694336	131.685226
811.515625	-250.062195
810.336914	-127.174660
809.158203	37.781410
807.978516	-368.379211
806.798828	-598.971313
805.619141	-134.518265
804.438477	160.900146
803.258789	-127.618462
802.077148	-178.681274
800.896484	-47.887642
799.714844	-125.729645
798.534180	-259.046478
797.351563	-396.840454
796.169922	116.954010
794.987305	-193.866425
793.804688	49.197063
792.622070	-483.104980
791.438477	-133.981659
790.254883	217.105255
789.071289	-51.745960
787.886719	-72.748367
786.702148	222.515427
785.517578	-121.594475
784.333008	210.969543
783.147461	459.287262
781.961914	283.081177
780.776367	416.211487
779.590820	32.300106
778.404297	132.137695
777.217773	-245.064667
776.030273	26.807796
774.843750	428.700195
773.656250	-144.901047
772.467773	115.501045
771.280273	60.355865
770.091797	181.544128
768.903320	93.199318
767.714844	414.728790
766.525391	132.336960
765.335938	142.981735
764.146484	356.156433
762.956055	329.174744
761.765625	321.955688
760.575195	290.469269
759.384766	564.759583
758.193359	722.269104
757.001953	241.909317
755.810547	630.161865
754.618164	257.633240
753.425781	324.738861
752.233398	-111.359856
751.041016	331.299255
749.847656	218.103775
748.654297	172.969284
747.460938	-10.470147
746.266602	490.782288
745.072266	-195.154572
743.877930	110.603294
742.683594	146.451614
741.488281	581.238647
740.292969	141.235550
739.097656	148.431854
737.901367	-159.906403
736.705078	-402.421997
735.508789	290.175232
734.311523	172.369965
733.115234	48.035839
731.917969	-23.769072
730.719727	125.378036
729.522461	270.061768
728.324219	-31.452984
727.125977	207.132370
725.926758	299.130280
724.727539	-54.719299
723.528320	109.334404
722.329102	-15.020383
721.128906	96.473885
719.928711	282.119537
718.728516	177.370300
717.528320	57.375107
716.327148	197.000656
715.125977	382.345978
713.923828	277.554962
712.722656	164.086929
711.520508	224.998688
710.317383	85.376320
709.115234	211.589188
707.912109	318.111786
706.708984	63.097469
705.505859	41.116425
704.301758	123.585327
703.097656	12.333119
701.893555	1.179755
700.688477	255.338501
699.483398	-136.443954
698.278320	143.667725
697.073242	38.934547
695.867188	247.108429
694.661133	-40.146286
693.455078	280.833466
692.248047	17.525854
691.041016	34.352749
689.833984	-339.523071
688.626953	-196.833481
687.418945	-19.546131
686.210938	116.416756
685.002930	-68.634056
683.793945	-255.818985
682.584961	-278.240204
681.375977	-166.348999
680.166992	-58.889790
678.957031	-36.003105
677.747070	-95.463379
676.537109	-144.120834
675.326172	-97.596992
674.115234	-390.865784
672.904297	-138.910645
671.692383	13.365143
670.481445	27.125893
669.269531	159.696701
668.056641	6.827808
666.844727	275.320160
665.631836	182.826202
664.417969	-240.169876
663.205078	62.468742
661.991211	-34.512543
660.777344	211.618393
659.563477	-163.904648
658.348633	71.129936
657.133789	346.922791
655.918945	357.250275
654.703125	74.252922
653.488281	-75.100311
652.272461	-368.906342
651.055664	257.149261
649.839844	-49.800350
648.623047	99.721054
647.405273	205.945389
646.188477	421.740417
644.970703	170.315582
643.752930	181.284988
642.535156	310.360840
641.316406	262.848724
640.097656	135.616623
638.878906	117.856766
637.659180	65.498810
636.439453	-27.874371
635.219727	-138.613983
634.000000	328.096619
632.779297	-64.400146
631.558594	-92.091568
630.337891	-29.899712
629.116211	195.028580
627.894531	91.413208
626.672852	56.179375
625.451172	477.318604
624.228516	327.803711
623.005859	278.765167
621.783203	576.498779
620.559570	-100.824394
619.336914	307.547516
618.112305	437.027161
616.888672	212.937454
615.664063	292.436096
614.439453	16.369507
613.214844	199.927368
611.989258	-46.854744
610.764648	-174.178528
609.538086	29.412716
608.312500	-316.709442
607.085938	210.713440
605.859375	-40.075977
604.632813	-90.458649
