# Supplementary material for: Raman spectroscopy accurately differentiates mucosal healing from non-healing and biochemical changes following biological therapy in inflammatory bowel disease
Source: PLoS One. 2021 Jun 2;16(6):e0252210. doi: 10.1371/journal.pone.0252210 (PMC8172032; doi:10.1371/journal.pone.0252210)
Supplement: S5 Dataset — (ZIP) [file pone.0252210.s007.zip › CD Active inflammation/OC030-1 pre treatment_base sub CR removed_34__X_-10364.1__Y_36049.2__Z_-68.8__Time_384.txt]

1714.640625	332.330750
1713.664063	-33.068665
1712.687500	-32.314972
1711.709961	-162.412292
1710.733398	3.139822
1709.755859	-34.510944
1708.778320	-79.531967
1707.799805	114.507790
1706.821289	-186.382172
1705.843750	27.767023
1704.864258	-183.292770
1703.885742	109.726913
1702.907227	106.286285
1701.927734	-193.458817
1700.948242	-53.661568
1699.968750	-46.899471
1698.988281	-50.143215
1698.007813	19.539764
1697.028320	319.832245
1696.046875	-17.920980
1695.066406	257.007385
1694.084961	407.012573
1693.104492	119.894638
1692.123047	375.521606
1691.140625	645.104370
1690.159180	747.301880
1689.176758	570.087036
1688.194336	713.775818
1687.211914	556.879395
1686.228516	608.721741
1685.246094	794.631165
1684.262695	986.519958
1683.279297	926.024109
1682.295898	967.541321
1681.311523	919.237366
1680.327148	972.893005
1679.342773	1256.193970
1678.358398	1178.235840
1677.374023	1127.680298
1676.388672	1325.232178
1675.403320	1177.748657
1674.417969	1557.491943
1673.432617	1509.864746
1672.446289	1858.923096
1671.459961	1910.992920
1670.473633	2000.956177
1669.487305	2179.237793
1668.500977	2225.403076
1667.513672	2035.973389
1666.526367	2096.796875
1665.539063	2192.783936
1664.550781	1979.015625
1663.563477	2389.306152
1662.575195	2328.082275
1661.586914	2551.201172
1660.598633	2639.710938
1659.609375	2156.450928
1658.620117	2323.098389
1657.631836	2609.514648
1656.641602	2552.134766
1655.652344	2283.624023
1654.662109	2126.981201
1653.672852	2002.780640
1652.681641	2125.221924
1651.691406	1621.323853
1650.701172	1670.917114
1649.709961	1340.299072
1648.718750	1557.545532
1647.727539	1164.757324
1646.735352	862.485352
1645.744141	732.585327
1644.751953	645.488098
1643.759766	767.518127
1642.766602	618.061951
1641.774414	405.822662
1640.781250	331.338257
1639.788086	555.444763
1638.794922	297.234894
1637.801758	435.111755
1636.807617	322.884186
1635.813477	60.880524
1634.819336	228.929642
1633.825195	255.030350
1632.830078	220.903152
1631.834961	-44.582314
1630.839844	35.318840
1629.844727	23.402309
1628.849609	-43.436584
1627.853516	-333.577087
1626.857422	-336.540009
1625.861328	-13.074446
1624.865234	97.562660
1623.868164	-167.498825
1622.871094	61.947712
1621.874023	-5.370153
1620.876953	19.544750
1619.879883	99.849808
1618.881836	437.690033
1617.883789	326.663544
1616.885742	158.152496
1615.887695	-25.826107
1614.888672	2.977340
1613.889648	-83.464676
1612.890625	97.802559
1611.891602	-148.225143
1610.892578	164.364120
1609.892578	-214.944489
1608.892578	150.198013
1607.892578	30.664724
1606.892578	147.020248
1605.891602	179.627502
1604.890625	55.239616
1603.889648	9.515212
1602.888672	126.132568
1601.887695	-5.778748
1600.885742	-98.345169
1599.883789	44.543884
1598.881836	-168.169205
1597.879883	-108.901321
1596.876953	109.780266
1595.874023	-356.189392
1594.871094	-565.941711
1593.868164	-472.643036
1592.864258	-355.899323
1591.861328	-129.571823
1590.857422	-328.807281
1589.853516	-141.787216
1588.848633	-291.441284
1587.844727	59.727322
1586.839844	-84.793159
1585.834961	26.193371
1584.830078	483.748169
1583.824219	187.861816
1582.819336	235.958084
1581.813477	46.884644
1580.807617	100.004547
1579.800781	160.804626
1578.794922	49.659122
1577.788086	84.190849
1576.781250	201.853622
1575.773438	121.610893
1574.766602	262.363739
1573.758789	103.853714
1572.750977	-67.730003
1571.743164	121.915825
1570.735352	4.666820
1569.726563	82.168045
1568.718750	-214.587067
1567.708984	-101.059639
1566.700195	87.549606
1565.691406	101.966179
1564.681641	82.442406
1563.671875	36.787254
1562.662109	188.125488
1561.652344	72.044914
1560.641602	171.035934
1559.630859	2.736880
1558.620117	-72.385117
1557.609375	279.910614
1556.597656	445.278290
1555.586914	157.044006
1554.575195	135.455078
1553.563477	35.968281
1552.550781	156.325363
1551.539063	242.760925
1550.526367	347.026947
1549.513672	-53.465298
1548.500977	352.961609
1547.487305	6.447429
1546.473633	223.451324
1545.459961	285.026154
1544.446289	36.209190
1543.432617	-220.503098
1542.417969	3.100740
1541.404297	66.243607
1540.389648	-59.400097
1539.374023	-125.886887
1538.359375	13.886856
1537.343750	-6.657497
1536.328125	235.690918
1535.312500	31.454885
1534.296875	-2.758664
1533.280273	68.469604
1532.263672	348.193787
1531.247070	-184.250336
1530.230469	-5.605015
1529.212891	12.972403
1528.196289	296.562286
1527.178711	157.470978
1526.160156	-87.391762
1525.142578	190.083618
1524.124023	-60.354370
1523.106445	18.371786
1522.087891	-165.572205
1521.068359	218.600952
1520.049805	-42.961086
1519.030273	307.083954
1518.010742	-47.439243
1516.991211	-68.048927
1515.971680	-132.577652
1514.951172	-241.014786
1513.930664	276.866028
1512.910156	319.343842
1511.889648	-13.175261
1510.868164	64.750412
1509.846680	219.362228
1508.826172	165.918137
1507.803711	-180.134613
1506.782227	-59.631496
1505.759766	-116.313217
1504.737305	-132.202499
1503.714844	-153.447266
1502.692383	-236.394638
1501.668945	-258.094330
1500.646484	-6.003668
1499.623047	-66.597824
1498.599609	-209.292358
1497.575195	-155.129700
1496.550781	-234.245575
1495.527344	-119.120483
1494.502930	-306.045776
1493.477539	77.037796
1492.453125	-110.262825
1491.427734	29.416359
1490.402344	89.626740
1489.376953	512.365845
1488.350586	183.818634
1487.325195	266.359772
1486.298828	111.228699
1485.272461	206.116638
1484.245117	185.924927
1483.218750	642.687927
1482.191406	632.267029
1481.164063	698.188293
1480.136719	539.543396
1479.108398	689.223450
1478.080078	876.911255
1477.052734	1100.065674
1476.023438	1091.097412
1474.995117	1222.096069
1473.965820	1192.444336
1472.937500	1511.480713
1471.908203	1733.495850
1470.877930	1759.310059
1469.848633	1874.061035
1468.818359	2138.693359
1467.788086	2278.479492
1466.757813	2611.331543
1465.727539	2471.105469
1464.696289	2577.333984
1463.665039	2642.758301
1462.633789	2918.916016
1461.602539	3062.786377
1460.570313	2988.094482
1459.539063	3301.818359
1458.506836	3021.342285
1457.473633	3134.229248
1456.441406	3432.240479
1455.408203	3527.095703
1454.375000	3715.684082
1453.341797	3708.894531
1452.308594	3681.774414
1451.274414	3456.896729
1450.241211	3650.198975
1449.207031	4167.623535
1448.171875	3742.535889
1447.137695	3543.004883
1446.102539	3566.298584
1445.067383	3741.431152
1444.032227	3362.248779
1442.997070	3218.515381
1441.960938	3482.073242
1440.924805	3110.713867
1439.888672	3085.920166
1438.852539	3033.331299
1437.816406	2682.531250
1436.779297	2892.839355
1435.742188	2572.532715
1434.705078	2638.834717
1433.666992	2114.185059
1432.629883	1663.035156
1431.591797	1699.252563
1430.553711	1361.987915
1429.514648	1246.913574
1428.476563	1192.505493
1427.437500	1075.087158
1426.398438	506.423889
1425.359375	722.080078
1424.320313	904.940674
1423.280273	513.223328
1422.240234	595.380432
1421.200195	508.814362
1420.159180	555.801514
1419.119141	494.615082
1418.078125	174.239624
1417.037109	382.587952
1415.996094	127.972343
1414.954102	-13.264087
1413.912109	-38.650326
1412.870117	144.782043
1411.828125	277.962341
1410.786133	202.581528
1409.743164	-257.151672
1408.700195	89.893181
1407.657227	90.278000
1406.614258	2.894773
1405.570313	199.360748
1404.527344	-86.056503
1403.483398	75.473892
1402.438477	144.209396
1401.394531	175.453674
1400.349609	176.704376
1399.304688	110.398849
1398.259766	407.782227
1397.214844	-497.896545
1396.168945	-102.497833
1395.123047	17.299692
1394.077148	149.731171
1393.031250	-75.841393
1391.984375	-113.393143
1390.937500	-145.753983
1389.890625	27.289488
1388.843750	252.979950
1387.796875	50.976025
1386.749023	239.379303
1385.701172	107.819695
1384.653320	-205.999451
1383.604492	5.363715
1382.556641	-210.465988
1381.507813	98.625481
1380.458984	-26.848459
1379.410156	-142.083160
1378.360352	-244.608765
1377.310547	-399.311066
1376.260742	-154.436325
1375.210938	55.603020
1374.161133	235.822250
1373.110352	-32.784668
1372.059570	-198.831329
1371.008789	51.732513
1369.957031	-83.952240
1368.906250	-5.040145
1367.854492	-197.528000
1366.802734	-148.106934
1365.750000	-1.385442
1364.698242	-81.061020
1363.645508	133.228394
1362.592773	103.753464
1361.540039	196.433029
1360.486328	67.876137
1359.433594	541.494141
1358.379883	107.518196
1357.326172	-87.387947
1356.271484	-155.241531
1355.216797	164.814056
1354.163086	144.609131
1353.107422	335.736420
1352.052734	345.742523
1350.998047	408.112213
1349.942383	371.374115
1348.886719	535.902710
1347.830078	842.002258
1346.774414	922.474609
1345.717773	1184.174561
1344.661133	922.795654
1343.604492	1360.855469
1342.546875	1174.352295
1341.490234	1362.349243
1340.432617	1461.292725
1339.375000	1387.037231
1338.316406	1459.134399
1337.258789	1286.334839
1336.200195	1447.989014
1335.141602	1424.194092
1334.082031	1224.951904
1333.023438	1406.985474
1331.963867	1121.724854
1330.904297	1504.420532
1329.844727	1264.210449
1328.784180	1157.776611
1327.723633	1367.903809
1326.663086	1368.169312
1325.602539	1484.743774
1324.541992	1282.932373
1323.480469	1348.055054
1322.418945	1336.846436
1321.357422	1488.734985
1320.295898	1571.687744
1319.233398	1383.468506
1318.170898	1518.613770
1317.108398	1476.383545
1316.045898	1638.985229
1314.982422	1318.655762
1313.918945	1415.096680
1312.855469	1267.811890
1311.791992	1487.778076
1310.728516	1673.376343
1309.664063	1669.516113
1308.599609	1715.083130
1307.535156	1453.221802
1306.469727	1477.055176
1305.404297	1510.909546
1304.338867	1832.667725
1303.273438	1623.397583
1302.208008	1780.667480
1301.141602	1505.505005
1300.075195	1427.212280
1299.008789	1413.001709
1297.942383	1261.439209
1296.875000	1394.945801
1295.807617	1339.535278
1294.740234	1465.945679
1293.672852	1077.156738
1292.604492	1495.843750
1291.537109	1244.902466
1290.468750	744.094421
1289.399414	1523.458252
1288.331055	1062.341919
1287.261719	1275.503784
1286.192383	1001.149475
1285.123047	967.119934
1284.052734	1087.536743
1282.983398	980.335938
1281.913086	1257.650269
1280.841797	1099.330688
1279.771484	1313.148560
1278.700195	1529.444092
1277.628906	958.216553
1276.557617	1189.420044
1275.486328	1051.487183
1274.414063	1573.673096
1273.341797	1147.591797
1272.269531	1251.978394
1271.197266	1139.035034
1270.124023	1539.081665
1269.050781	1328.673096
1267.977539	1521.224243
1266.904297	1801.645996
1265.830078	1579.411133
1264.756836	1545.201416
1263.681641	1701.324463
1262.607422	1684.343384
1261.533203	1465.117676
1260.458008	1606.780396
1259.382813	1658.297729
1258.307617	1714.738647
1257.231445	1734.687744
1256.155273	2134.573486
1255.079102	1519.127441
1254.002930	1592.849976
1252.926758	1566.821899
1251.849609	1857.143555
1250.772461	1819.011108
1249.695313	2140.864502
1248.617188	1677.288818
1247.540039	1435.166870
1246.461914	1414.343750
1245.382813	1473.746094
1244.304688	1703.201904
1243.225586	2005.443237
1242.146484	1695.687012
1241.067383	1791.498657
1239.988281	1651.861084
1238.908203	1398.254150
1237.828125	1739.143066
1236.748047	1754.877930
1235.667969	1496.596436
1234.586914	1592.391724
1233.505859	1760.861694
1232.424805	1231.340942
1231.343750	1404.652710
1230.261719	1296.900024
1229.179688	1533.063477
1228.097656	1326.034668
1227.015625	1150.548706
1225.932617	919.456909
1224.850586	1015.083191
1223.767578	1490.427612
1222.683594	935.254822
1221.600586	1023.471008
1220.516602	886.793030
1219.432617	680.047607
1218.347656	582.085815
1217.263672	805.427490
1216.178711	436.881073
1215.093750	483.783325
1214.008789	653.735046
1212.922852	811.485657
1211.836914	556.465881
1210.750977	564.469849
1209.665039	922.153259
1208.579102	724.966675
1207.492188	887.030457
1206.405273	868.170227
1205.318359	813.094543
1204.230469	762.786865
1203.142578	755.780212
1202.054688	459.701172
1200.966797	365.922363
1199.877930	192.659698
1198.790039	55.488194
1197.701172	194.992294
1196.611328	252.548508
1195.522461	-91.658180
1194.432617	-277.112030
1193.342773	49.466961
1192.252930	-241.888016
1191.162109	-223.242691
1190.072266	-147.049667
1188.981445	25.071350
1187.889648	-93.553604
1186.798828	-286.655792
1185.707031	-21.343576
1184.615234	-41.830036
1183.523438	160.699600
1182.430664	-87.922340
1181.337891	-235.834259
1180.245117	-86.506409
1179.152344	216.040237
1178.059570	178.030823
1176.965820	190.221237
1175.872070	180.721863
1174.778320	-1.329856
1173.683594	127.823700
1172.588867	10.232865
1171.494141	107.951225
1170.399414	131.319519
1169.303711	111.477966
1168.208984	89.125504
1167.113281	45.119713
1166.016602	-171.126541
1164.920898	-327.659546
1163.824219	-121.067589
1162.727539	99.624969
1161.630859	-95.502403
1160.533203	198.818863
1159.435547	108.510262
1158.337891	516.934570
1157.240234	421.534790
1156.141602	295.012817
1155.043945	607.281982
1153.944336	368.403625
1152.845703	119.956635
1151.747070	43.094173
1150.647461	109.093987
1149.547852	70.090088
1148.447266	209.594452
1147.347656	75.038193
1146.247070	-302.459045
1145.146484	-294.319214
1144.044922	-176.864578
1142.944336	66.497353
1141.842773	-120.948555
1140.741211	-296.564911
1139.638672	578.657776
1138.537109	-10.938798
1137.434570	110.167801
1136.332031	83.764084
1135.228516	434.921783
1134.125977	667.038513
1133.022461	321.922974
1131.917969	698.466370
1130.814453	414.924500
1129.709961	520.500183
1128.605469	711.289734
1127.500977	740.579407
1126.396484	1096.940552
1125.291016	1012.057678
1124.185547	1168.828491
1123.080078	1353.830444
1121.973633	986.626892
1120.868164	638.415466
1119.761719	429.932587
1118.654297	548.107178
1117.547852	261.378143
1116.440430	596.987122
1115.333008	702.837219
1114.225586	716.273743
1113.117188	478.916107
1112.008789	728.562317
1110.900391	817.253235
1109.791992	799.449646
1108.682617	658.677124
1107.573242	827.279053
1106.463867	724.126526
1105.354492	687.018555
1104.244141	765.470642
1103.133789	987.732971
1102.023438	995.094910
1100.913086	884.416077
1099.801758	667.557495
1098.690430	684.115723
1097.579102	858.501282
1096.467773	1072.780884
1095.355469	1138.427002
1094.243164	947.206421
1093.130859	996.197754
1092.017578	826.109619
1090.905273	1025.598755
1089.791992	1396.704956
1088.677734	927.590820
1087.564453	675.044434
1086.450195	511.902100
1085.335938	1004.759583
1084.221680	1140.023926
1083.106445	736.971863
1081.991211	970.791260
1080.875977	729.936157
1079.760742	815.587158
1078.644531	950.444885
1077.528320	951.388733
1076.412109	788.007690
1075.295898	540.193420
1074.178711	541.101624
1073.061523	525.557190
1071.944336	371.651245
1070.826172	421.721039
1069.708984	593.628601
1068.590820	1041.912720
1067.471680	545.892883
1066.353516	794.874573
1065.234375	605.851807
1064.115234	718.895752
1062.996094	731.242249
1061.875977	558.716919
1060.755859	507.918610
1059.635742	782.245056
1058.515625	492.928070
1057.394531	280.887329
1056.273438	298.006683
1055.152344	212.320694
1054.031250	621.955750
1052.909180	155.567978
1051.787109	481.004059
1050.665039	-48.105694
1049.541992	111.570732
1048.418945	243.208099
1047.295898	225.524597
1046.172852	403.808716
1045.048828	146.000122
1043.925781	23.588997
1042.801758	253.216919
1041.676758	84.322968
1040.552734	113.602051
1039.427734	-145.889816
1038.302734	74.492332
1037.176758	-282.518494
1036.050781	484.890564
1034.924805	491.109436
1033.798828	588.137573
1032.672852	327.023071
1031.545898	173.071625
1030.418945	200.617050
1029.291992	263.111786
1028.164063	160.678085
1027.036133	-220.385666
1025.908203	-46.054836
1024.780273	-64.431740
1023.651367	-435.577393
1022.522461	-103.164589
1021.393555	-432.125793
1020.264648	-496.338867
1019.134766	-277.440582
1018.004883	-610.405090
1016.875000	-507.239197
1015.744141	-355.325500
1014.613281	-309.937408
1013.482422	-153.228317
1012.351563	300.021423
1011.219727	204.390503
1010.088867	481.692932
1008.956055	168.788467
1007.824219	448.580566
1006.691406	1126.308350
1005.558594	1579.523438
1004.425781	2606.167480
1003.292969	3301.899658
1002.159180	3442.752686
1001.025391	2137.167480
999.891602	880.877136
998.756836	357.516235
997.622070	282.554840
996.487305	235.510773
995.352539	15.567924
994.216797	10.505870
993.081055	215.573090
991.945313	194.701355
990.808594	-31.204426
989.672852	174.305969
988.536133	-127.156792
987.398438	-124.117691
986.261719	-256.793732
985.124023	-154.284332
983.986328	-380.901367
982.847656	-181.313278
981.709961	71.333496
980.571289	-106.236923
979.432617	-258.204620
978.292969	43.205879
977.153320	-50.816868
976.013672	57.726463
974.874023	230.790192
973.734375	155.824677
972.593750	51.246639
971.453125	261.594940
970.311523	253.923309
969.170898	129.400696
968.029297	168.116074
966.886719	138.195755
965.745117	204.869858
964.602539	-40.181854
963.459961	33.835457
962.317383	259.350006
961.173828	86.191879
960.030273	82.907104
958.886719	82.144356
957.743164	207.581543
956.598633	234.729004
955.454102	-76.712112
954.309570	296.547211
953.165039	129.856476
952.019531	306.619110
950.874023	16.964857
949.727539	-98.544418
948.582031	227.433456
947.435547	119.247231
946.289063	258.119293
945.141602	435.990936
943.995117	237.171204
942.847656	511.322601
941.699219	148.679260
940.551758	277.115204
939.403320	403.440399
938.254883	541.336304
937.105469	214.147324
935.957031	106.224197
934.807617	550.231689
933.658203	283.197723
932.507813	80.309082
931.357422	135.145966
930.207031	-51.230747
929.056641	315.980011
927.906250	259.833160
926.754883	-258.060211
925.603516	-33.757915
924.451172	-14.072445
923.298828	12.637076
922.146484	-142.354111
920.994141	243.936172
919.841797	-76.527496
918.688477	-135.348129
917.535156	180.858047
916.380859	190.535126
915.227539	-176.499420
914.073242	-105.071762
912.918945	-401.125244
911.763672	-206.777893
910.608398	-354.854370
909.453125	-318.988403
908.297852	-310.167267
907.141602	-212.766495
905.985352	-126.570580
904.829102	-96.885368
903.672852	-119.143700
902.515625	-186.513763
901.358398	-242.370697
900.201172	-239.190506
899.042969	-256.219269
897.884766	-164.490936
896.726563	-79.444527
895.568359	-59.872684
894.409180	-65.030960
893.250000	40.704189
892.090820	139.745087
890.930664	105.582420
889.771484	240.956039
888.611328	-253.625443
887.450195	-160.866776
886.289063	56.104633
885.128906	92.549667
883.966797	27.583897
882.805664	100.327858
881.643555	53.632839
880.481445	65.671585
879.319336	165.697784
878.156250	236.478073
876.993164	462.753204
875.830078	256.563904
874.666016	210.430801
873.502930	148.622192
872.338867	188.199249
871.173828	113.073830
870.009766	427.214996
868.844727	-207.841187
867.679688	16.399279
866.513672	242.836166
865.348633	46.670574
864.182617	273.069672
863.015625	207.370926
861.849609	375.294830
860.682617	383.750824
859.515625	255.289352
858.347656	279.523132
857.180664	429.399109
856.012695	455.842468
854.843750	630.301941
853.675781	694.802673
852.506836	712.199585
851.337891	512.191467
850.167969	608.027832
848.999023	730.671448
847.829102	291.123657
846.658203	572.718079
845.488281	513.894165
844.317383	493.114227
843.146484	358.198486
841.975586	-127.886452
840.803711	61.591351
839.631836	210.682831
838.459961	321.647705
837.287109	226.911194
836.114258	335.467896
834.941406	204.901886
833.768555	239.578537
832.594727	341.151550
831.420898	337.686279
830.247070	407.780701
829.072266	223.426392
827.898438	300.029999
826.722656	510.317322
825.547852	205.397659
824.372070	20.892292
823.196289	90.406639
822.020508	153.095810
820.844727	59.734131
819.667969	175.629486
818.491211	253.507111
817.313477	-247.459946
816.136719	-76.299881
814.958984	-305.782898
813.781250	-148.278656
812.602539	-164.416901
811.423828	-443.006348
810.245117	-68.156609
809.066406	-211.361923
807.886719	-32.505955
806.707031	-249.218826
805.527344	-368.267914
804.346680	-254.302505
803.166992	-564.454590
801.985352	103.944199
800.804688	-472.642395
799.623047	-323.857208
798.441406	-476.854156
797.259766	-120.061783
796.078125	-220.146912
794.895508	-138.641647
793.712891	-314.294556
792.529297	-144.518600
791.346680	-152.119720
790.163086	105.773849
788.978516	259.376617
787.794922	180.420975
786.610352	238.502930
785.425781	196.881699
784.241211	91.005173
783.055664	-169.705566
781.870117	301.062256
780.684570	20.235489
779.498047	-8.786209
778.311523	235.902557
777.125000	124.854088
775.938477	287.425507
774.750977	-340.276367
773.563477	60.328793
772.375977	56.940361
771.187500	-308.252716
769.999023	38.735023
768.810547	151.771362
767.622070	-48.306984
766.432617	209.851227
765.243164	84.494202
764.053711	93.404411
762.863281	119.808258
761.672852	152.685165
760.482422	440.706757
759.291992	332.464661
758.100586	342.949219
756.909180	441.289215
755.717773	458.139282
754.525391	263.882507
753.333008	117.970619
752.140625	400.459076
750.948242	58.936577
749.754883	569.530640
748.561523	206.033691
747.368164	367.228210
746.173828	262.767334
744.979492	364.526093
743.785156	189.826340
742.590820	19.550692
741.395508	285.592773
740.200195	172.295029
739.003906	129.148941
737.808594	-95.832085
736.612305	-125.786087
735.416016	260.319305
734.218750	210.587189
733.021484	154.317719
731.824219	277.519257
730.626953	-71.858398
729.428711	106.061661
728.230469	157.105148
727.032227	-25.754536
725.833984	333.553711
724.634766	76.543785
723.435547	326.539429
722.235352	248.873077
721.036133	457.362946
719.835938	585.059753
718.635742	197.701172
717.434570	720.529907
716.233398	364.056793
715.032227	500.766968
713.831055	136.008728
712.628906	331.800323
711.426758	69.935265
710.224609	265.908081
709.021484	87.235123
707.818359	296.465149
706.615234	-69.095169
705.412109	-218.813156
704.208008	12.577518
703.003906	-262.959503
701.799805	-224.936554
700.594727	222.129288
699.389648	-61.422344
698.184570	50.989254
696.979492	35.313679
695.773438	-97.487961
694.567383	63.238689
693.361328	89.442360
692.154297	-75.234650
690.947266	-178.838638
689.740234	-119.408272
688.533203	-194.320480
687.325195	-4.318536
686.117188	-39.742058
684.909180	-83.604027
683.700195	-387.355621
682.491211	-317.971161
681.282227	-341.574585
680.072266	-70.327026
678.863281	-87.045410
677.653320	-62.395508
676.442383	-59.186626
675.232422	-68.763954
674.021484	-294.503204
672.810547	29.525064
671.598633	113.537086
670.386719	292.835480
669.174805	-213.044312
667.962891	-83.114601
666.750000	144.158386
665.537109	276.422913
664.324219	238.150299
663.110352	-9.417240
661.897461	116.700790
660.683594	247.184418
659.468750	138.192505
658.254883	-100.120415
657.040039	-303.753082
655.824219	16.713482
654.609375	-182.491928
653.393555	-189.791534
652.177734	39.906754
650.960938	172.511261
649.745117	117.591331
648.528320	144.423935
647.311523	218.470581
646.093750	369.809021
644.875977	314.311768
643.658203	576.998596
642.440430	548.949951
641.221680	410.956818
640.002930	135.102264
638.784180	39.535660
637.564453	25.252295
636.344727	173.779510
635.125000	-133.606430
633.905273	305.847137
632.684570	-296.706482
631.463867	-111.951958
630.243164	52.684925
629.021484	-81.727341
627.799805	160.572296
626.578125	189.572723
625.356445	316.209595
624.133789	122.397705
622.911133	304.712891
621.688477	172.983154
620.464844	599.086792
619.241211	164.964905
618.017578	80.735596
616.793945	-101.274963
615.569336	64.009697
614.344727	208.282364
613.120117	-132.685318
611.894531	52.813454
610.668945	-56.651878
609.443359	-27.073914
608.216797	-132.210724
606.991211	243.260757
605.764648	-161.386139
604.537109	-335.641357
