# Supplementary material for: Raman spectroscopy accurately differentiates mucosal healing from non-healing and biochemical changes following biological therapy in inflammatory bowel disease
Source: PLoS One. 2021 Jun 2;16(6):e0252210. doi: 10.1371/journal.pone.0252210 (PMC8172032; doi:10.1371/journal.pone.0252210)
Supplement: S5 Dataset — (ZIP) [file pone.0252210.s007.zip › CD Active inflammation/OC024 pre treatment-1_base sub CR removed_93__X_-32919.2__Y_21198.2__Z_-4919.76__Time_1059.txt]

1714.716797	46.763763
1713.740234	19.569696
1712.763672	122.497131
1711.787109	-128.140350
1710.809570	-13.636446
1709.832031	-59.543694
1708.854492	18.305782
1707.875977	-74.909180
1706.898438	-164.887344
1705.919922	-5.333284
1704.941406	-123.804291
1703.962891	197.247574
1702.983398	74.382301
1702.003906	-66.657639
1701.024414	-100.136810
1700.044922	13.987541
1699.065430	75.092804
1698.084961	13.683834
1697.104492	83.764145
1696.124023	92.871880
1695.143555	78.446274
1694.162109	75.192856
1693.180664	120.516235
1692.199219	246.417358
1691.217773	44.509197
1690.235352	275.432922
1689.253906	34.623623
1688.271484	186.462830
1687.289063	192.093719
1686.305664	384.816833
1685.323242	220.847305
1684.339844	286.595367
1683.356445	267.572327
1682.372070	438.144440
1681.388672	468.037476
1680.404297	644.819275
1679.419922	449.389038
1678.435547	403.561981
1677.451172	350.269501
1676.465820	656.551575
1675.480469	524.405212
1674.495117	632.083557
1673.509766	817.279907
1672.523438	787.595276
1671.537109	769.025024
1670.550781	881.093140
1669.564453	1052.002319
1668.578125	963.095459
1667.590820	789.722351
1666.603516	1020.280640
1665.616211	954.009460
1664.627930	864.321106
1663.640625	936.909546
1662.652344	1269.741089
1661.664063	1101.816284
1660.675781	1111.968262
1659.686523	1074.824829
1658.698242	1234.168091
1657.708984	1428.267944
1656.719727	1135.443481
1655.729492	1309.090210
1654.740234	1133.674194
1653.750000	1061.917480
1652.759766	839.768127
1651.768555	969.883667
1650.778320	851.734619
1649.787109	657.316406
1648.795898	473.916077
1647.804688	272.447205
1646.813477	515.305847
1645.821289	438.749939
1644.829102	325.587555
1643.836914	136.228165
1642.844727	345.895782
1641.851563	199.472626
1640.859375	114.120331
1639.866211	213.770248
1638.873047	173.881577
1637.878906	279.328827
1636.885742	216.288773
1635.891602	-81.041275
1634.897461	19.951918
1633.902344	-10.572881
1632.908203	209.416321
1631.913086	-57.643757
1630.917969	-219.023758
1629.922852	70.037262
1628.926758	9.173923
1627.931641	-135.632034
1626.935547	-211.762772
1625.939453	-35.161972
1624.942383	-87.199005
1623.946289	-188.959198
1622.949219	-103.873779
1621.952148	23.406776
1620.955078	-25.206989
1619.958008	194.287292
1618.959961	69.843704
1617.961914	40.133430
1616.963867	131.336655
1615.965820	159.667786
1614.966797	127.782814
1613.967773	-29.862429
1612.968750	-3.725299
1611.969727	-77.109787
1610.970703	127.529770
1609.970703	-34.728912
1608.970703	219.819550
1607.970703	183.569580
1606.970703	186.718399
1605.969727	-14.294367
1604.968750	67.612404
1603.967773	235.937836
1602.966797	181.828598
1601.965820	-159.983643
1600.963867	-77.834076
1599.961914	-100.269592
1598.959961	-122.645264
1597.958008	247.141907
1596.955078	-80.987968
1595.952148	19.577425
1594.949219	-88.858543
1593.946289	-45.739498
1592.943359	5.214632
1591.939453	-144.856842
1590.935547	26.186859
1589.931641	-131.637650
1588.927734	107.167725
1587.922852	103.285545
1586.917969	125.474998
1585.913086	103.317413
1584.908203	94.184227
1583.903320	98.064148
1582.897461	133.181961
1581.891602	-21.911688
1580.885742	-33.729858
1579.879883	-63.810886
1578.873047	114.343590
1577.866211	97.166458
1576.859375	184.032669
1575.852539	-80.415161
1574.845703	34.947105
1573.837891	74.781998
1572.830078	62.533752
1571.822266	250.371658
1570.814453	123.595955
1569.805664	61.753937
1568.796875	-130.026962
1567.788086	-12.750975
1566.779297	75.823837
1565.769531	68.216431
1564.760742	115.023132
1563.750977	-64.045059
1562.741211	-25.211306
1561.730469	60.189754
1560.720703	114.330711
1559.709961	17.963114
1558.699219	35.579330
1557.688477	198.201294
1556.676758	215.539154
1555.666016	313.055023
1554.654297	221.345474
1553.642578	321.162567
1552.629883	190.408691
1551.618164	302.876282
1550.605469	187.450348
1549.592773	40.896423
1548.580078	44.291824
1547.566406	153.572830
1546.552734	192.863037
1545.540039	203.566910
1544.525391	139.173859
1543.511719	190.938629
1542.498047	82.378693
1541.483398	77.023689
1540.468750	143.823654
1539.453125	24.570814
1538.438477	158.163620
1537.422852	183.166153
1536.407227	231.225586
1535.391602	41.812756
1534.375977	184.993317
1533.359375	75.286583
1532.342773	-11.328370
1531.326172	-64.558144
1530.309570	16.060637
1529.292969	111.945526
1528.275391	-70.524193
1527.257813	-57.378139
1526.240234	179.574860
1525.222656	120.279015
1524.204102	102.017548
1523.185547	-57.893570
1522.166992	-145.874222
1521.148438	-92.536621
1520.128906	6.893355
1519.110352	-32.679958
1518.090820	158.897919
1517.071289	134.403183
1516.050781	191.959229
1515.031250	-69.131737
1514.010742	-63.225914
1512.990234	-93.420311
1511.968750	61.034065
1510.948242	69.006294
1509.926758	7.542511
1508.905273	-159.215179
1507.883789	-123.461235
1506.862305	-139.153732
1505.839844	119.281960
1504.817383	77.605911
1503.794922	-117.940582
1502.772461	75.832069
1501.749023	13.246185
1500.726563	-90.420540
1499.703125	-150.677002
1498.678711	-141.952957
1497.655273	17.614197
1496.630859	-199.130585
1495.607422	-88.501823
1494.582031	96.084183
1493.557617	-174.650528
1492.533203	22.392355
1491.507813	119.532341
1490.482422	22.303495
1489.457031	-205.301285
1488.430664	-113.689293
1487.405273	95.228645
1486.378906	242.646957
1485.352539	47.849495
1484.325195	184.748016
1483.298828	147.985489
1482.271484	320.274078
1481.244141	306.201050
1480.216797	345.562256
1479.188477	423.019135
1478.161133	441.722687
1477.132813	592.798279
1476.104492	402.327881
1475.075195	690.659180
1474.046875	637.548523
1473.017578	696.366760
1471.988281	1014.688538
1470.958984	788.182068
1469.928711	1034.901733
1468.898438	1070.291748
1467.869141	1230.205811
1466.837891	1227.206177
1465.807617	1424.960693
1464.776367	1505.621338
1463.746094	1497.242310
1462.714844	1562.447754
1461.682617	1581.816040
1460.651367	1778.871582
1459.619141	1782.804688
1458.586914	1819.663086
1457.554688	1742.237061
1456.522461	2045.363281
1455.489258	1914.510254
1454.456055	1966.254395
1453.422852	1962.135132
1452.389648	1968.101196
1451.355469	2148.879150
1450.321289	2354.869629
1449.287109	2246.576904
1448.252930	2090.157959
1447.218750	2247.775391
1446.183594	2045.753052
1445.148438	2147.531006
1444.113281	2061.954346
1443.078125	2052.287598
1442.041992	1898.388428
1441.005859	1833.046631
1439.969727	1916.891602
1438.933594	1646.752197
1437.897461	1927.701294
1436.860352	1447.884521
1435.823242	1496.277466
1434.786133	1521.902954
1433.748047	1181.319092
1432.710938	1022.671387
1431.672852	962.517456
1430.634766	735.820007
1429.596680	859.939941
1428.557617	850.294556
1427.518555	490.085693
1426.479492	490.619568
1425.440430	707.968933
1424.401367	476.592194
1423.361328	308.312988
1422.321289	523.069397
1421.281250	458.158722
1420.241211	285.009125
1419.200195	205.101440
1418.159180	160.493729
1417.118164	188.917831
1416.077148	184.649460
1415.035156	208.073853
1413.994141	304.473297
1412.952148	239.924622
1411.910156	42.200359
1410.867188	188.933914
1409.825195	114.524376
1408.782227	-17.606508
1407.739258	189.467911
1406.695313	97.643837
1405.652344	-4.118635
1404.608398	-12.916929
1403.564453	-39.222160
1402.520508	175.421799
1401.475586	28.779482
1400.431641	358.811279
1399.386719	14.223924
1398.341797	116.098640
1397.295898	130.259689
1396.250977	292.347473
1395.205078	176.327011
1394.159180	-47.278484
1393.112305	220.123016
1392.066406	151.992493
1391.019531	241.664612
1389.972656	161.195358
1388.925781	118.375465
1387.877930	278.280640
1386.831055	328.167786
1385.783203	15.528480
1384.735352	80.616394
1383.686523	-81.695656
1382.638672	11.059322
1381.589844	21.409657
1380.541016	-10.611204
1379.492188	-10.055580
1378.442383	80.472130
1377.392578	-16.157116
1376.342773	-67.720345
1375.292969	-136.623520
1374.243164	-88.144722
1373.192383	-126.885056
1372.141602	-23.366833
1371.090820	77.721634
1370.039063	191.328262
1368.988281	73.253899
1367.936523	204.475388
1366.884766	89.154305
1365.833008	88.554283
1364.780273	-68.799217
1363.727539	-158.758728
1362.674805	-17.108557
1361.622070	-39.623291
1360.569336	59.886330
1359.515625	-54.430813
1358.461914	-49.220959
1357.408203	207.200165
1356.353516	48.541245
1355.299805	-37.854355
1354.245117	99.503433
1353.190430	122.665848
1352.134766	297.421021
1351.080078	358.022369
1350.024414	346.728302
1348.968750	191.621704
1347.913086	493.257599
1346.856445	288.817108
1345.800781	469.026886
1344.744141	671.595581
1343.686523	621.329468
1342.629883	506.777557
1341.572266	717.018311
1340.514648	570.537598
1339.457031	793.315918
1338.399414	709.050659
1337.340820	657.129700
1336.282227	761.307861
1335.223633	821.023499
1334.165039	598.775574
1333.106445	861.604919
1332.046875	570.445862
1330.987305	722.149048
1329.926758	626.695801
1328.867188	699.487061
1327.806641	500.553192
1326.746094	647.707153
1325.685547	525.695557
1324.625000	594.013184
1323.563477	489.597931
1322.501953	501.369507
1321.440430	715.624329
1320.378906	850.958435
1319.316406	1030.756470
1318.253906	845.598633
1317.191406	719.822266
1316.128906	719.947021
1315.065430	705.402893
1314.001953	801.872009
1312.938477	987.109497
1311.875000	618.206238
1310.811523	825.806030
1309.747070	838.937744
1308.682617	721.727112
1307.618164	712.964294
1306.552734	704.319092
1305.488281	769.590698
1304.422852	751.331604
1303.356445	723.355469
1302.291016	776.629944
1301.224609	859.481323
1300.159180	782.698059
1299.091797	740.445251
1298.025391	907.087646
1296.958984	695.615662
1295.891602	820.672546
1294.824219	599.703613
1293.755859	869.716492
1292.688477	663.761536
1291.620117	524.223389
1290.551758	598.197388
1289.483398	772.762146
1288.414063	479.161041
1287.344727	327.925476
1286.275391	314.060852
1285.206055	572.205383
1284.136719	556.031372
1283.066406	554.646729
1281.996094	690.441711
1280.925781	694.101257
1279.855469	575.497925
1278.784180	638.067017
1277.712891	859.674805
1276.641602	555.518982
1275.569336	518.061401
1274.498047	710.461426
1273.425781	570.505798
1272.353516	758.076965
1271.281250	1009.148865
1270.208008	827.928650
1269.134766	912.991150
1268.061523	885.798340
1266.988281	887.970642
1265.914063	1000.008423
1264.839844	890.070984
1263.765625	741.222961
1262.691406	838.777039
1261.617188	736.445251
1260.541992	877.946045
1259.466797	875.671814
1258.391602	1061.041504
1257.315430	730.015930
1256.239258	947.096619
1255.163086	1098.395996
1254.086914	1162.048950
1253.010742	1055.369873
1251.933594	995.009338
1250.856445	1175.531982
1249.779297	920.697693
1248.701172	896.997681
1247.624023	861.188049
1246.545898	983.401672
1245.467773	913.638550
1244.388672	933.821777
1243.310547	1043.884888
1242.231445	874.686462
1241.152344	965.345703
1240.072266	1046.280762
1238.993164	831.158508
1237.913086	584.612061
1236.833008	743.251770
1235.751953	719.964539
1234.671875	706.398560
1233.590820	923.121765
1232.509766	783.524597
1231.427734	784.523438
1230.346680	867.883545
1229.264648	692.085999
1228.182617	763.331787
1227.100586	522.280212
1226.017578	540.290100
1224.934570	618.779358
1223.851563	634.333923
1222.768555	519.273438
1221.684570	486.470245
1220.601563	398.067657
1219.516602	382.203278
1218.432617	349.415649
1217.348633	157.182755
1216.263672	211.380020
1215.178711	294.511353
1214.093750	239.974457
1213.007813	429.222870
1211.921875	357.742981
1210.835938	450.327118
1209.750000	376.409149
1208.663086	331.434784
1207.577148	312.970612
1206.490234	581.328613
1205.402344	447.075409
1204.315430	262.248596
1203.227539	156.959808
1202.139648	470.728027
1201.051758	189.592773
1199.962891	233.521088
1198.875000	80.035332
1197.786133	-78.238495
1196.696289	-41.630054
1195.607422	11.749509
1194.517578	84.293602
1193.427734	-64.415794
1192.337891	-244.356598
1191.247070	-75.840263
1190.157227	30.082211
1189.066406	-51.444164
1187.974609	-157.004776
1186.883789	-68.112183
1185.791992	-104.131355
1184.700195	-164.193634
1183.608398	-178.705460
1182.515625	-90.132782
1181.423828	-37.635944
1180.331055	-54.757107
1179.238281	50.311279
1178.144531	-24.474039
1177.050781	56.444653
1175.957031	91.743141
1174.863281	105.400948
1173.768555	205.176453
1172.674805	122.905602
1171.580078	148.295502
1170.484375	286.056061
1169.389648	5.046152
1168.293945	116.317322
1167.198242	81.602890
1166.102539	-0.985539
1165.005859	-21.475060
1163.910156	84.610252
1162.813477	-2.940330
1161.715820	317.889008
1160.619141	94.053177
1159.521484	20.639008
1158.423828	312.358154
1157.326172	128.993362
1156.227539	255.772095
1155.128906	222.601654
1154.030273	418.289276
1152.931641	189.428391
1151.832031	239.464066
1150.733398	215.518845
1149.632813	36.631573
1148.533203	186.452423
1147.433594	-90.157455
1146.333008	-7.215091
1145.232422	85.123291
1144.130859	127.355225
1143.030273	-13.721644
1141.928711	66.398537
1140.827148	60.779724
1139.724609	107.382156
1138.623047	267.981750
1137.520508	254.926682
1136.417969	180.012772
1135.314453	295.084869
1134.211914	222.396164
1133.108398	311.113708
1132.004883	364.095276
1130.900391	635.312500
1129.796875	529.045715
1128.692383	591.169434
1127.586914	823.941772
1126.482422	660.536072
1125.376953	698.622498
1124.271484	793.490173
1123.166016	682.077271
1122.060547	629.857971
1120.954102	572.838623
1119.847656	688.625305
1118.741211	546.226501
1117.633789	436.945435
1116.526367	486.179413
1115.418945	400.459442
1114.311523	416.406494
1113.204102	363.691315
1112.095703	750.659851
1110.987305	442.459045
1109.877930	609.306824
1108.769531	379.093170
1107.660156	706.349854
1106.550781	485.515137
1105.441406	585.799988
1104.331055	629.313904
1103.220703	724.655457
1102.110352	859.993835
1101.000000	528.158264
1099.888672	592.592163
1098.777344	605.061401
1097.666016	662.246948
1096.553711	683.988586
1095.442383	510.106720
1094.330078	618.908386
1093.217773	640.463745
1092.104492	676.073425
1090.991211	483.276306
1089.877930	688.239929
1088.764648	514.243042
1087.651367	373.206116
1086.537109	472.061401
1085.422852	493.230133
1084.308594	645.981384
1083.193359	641.148865
1082.078125	692.664673
1080.962891	473.966919
1079.847656	469.047485
1078.731445	496.956757
1077.615234	583.502075
1076.499023	571.398987
1075.382813	474.796661
1074.265625	277.325562
1073.148438	290.994354
1072.031250	400.762878
1070.914063	360.420929
1069.795898	486.469086
1068.677734	439.039246
1067.559570	471.258270
1066.440430	365.251648
1065.321289	533.237366
1064.202148	427.229034
1063.083008	370.403290
1061.962891	407.182587
1060.843750	289.539246
1059.723633	475.985229
1058.602539	271.832977
1057.482422	399.739441
1056.361328	319.562286
1055.239258	321.197998
1054.118164	315.831879
1052.996094	338.490601
1051.874023	281.749695
1050.751953	162.008636
1049.629883	46.998871
1048.506836	237.729919
1047.383789	36.454109
1046.260742	301.761322
1045.136719	263.816376
1044.012695	155.967300
1042.888672	129.764908
1041.764648	355.261993
1040.639648	196.273865
1039.515625	-23.165863
1038.389648	76.530365
1037.264648	-58.917294
1036.138672	78.044754
1035.012695	119.570953
1033.886719	237.886932
1032.760742	86.381393
1031.633789	293.087677
1030.506836	216.110291
1029.379883	285.643585
1028.251953	227.379196
1027.124023	-151.413483
1025.996094	-104.929764
1024.868164	-153.623764
1023.739258	-14.196236
1022.610352	-109.204201
1021.481445	-108.968010
1020.352539	-141.151779
1019.222656	-277.637756
1018.092773	-40.654087
1016.962891	-5.410843
1015.832031	9.017517
1014.702148	-224.434250
1013.571289	93.672966
1012.439453	-33.009422
1011.308594	129.906021
1010.176758	130.758163
1009.044922	-44.218895
1007.912109	130.383163
1006.780273	552.536072
1005.647461	752.527466
1004.514648	1077.382080
1003.380859	1626.423584
1002.247070	2043.550293
1001.113281	1698.006226
999.979492	839.833862
998.845703	552.660706
997.710938	240.313507
996.576172	149.839783
995.440430	-90.523407
994.305664	15.467061
993.169922	-93.048080
992.033203	-51.490051
990.897461	186.164902
989.760742	71.081398
988.624023	-30.011324
987.487305	-183.946991
986.350586	67.769753
985.212891	-95.110748
984.075195	69.185165
982.936523	116.105232
981.798828	-44.027817
980.660156	-72.808800
979.521484	-57.747826
978.381836	-123.077522
977.242188	4.900719
976.102539	167.424118
974.962891	233.460312
973.823242	111.161514
972.682617	299.183105
971.541992	374.697571
970.400391	493.929840
969.259766	296.423462
968.118164	305.701813
966.976563	32.860558
965.833984	239.745010
964.691406	196.661545
963.548828	192.709213
962.406250	138.453873
961.262695	288.338715
960.120117	397.039032
958.976563	191.967300
957.832031	113.091843
956.688477	116.819557
955.543945	132.123978
954.398438	202.483093
953.253906	156.243423
952.108398	123.884888
950.962891	121.407303
949.817383	57.325218
948.670898	272.305267
947.524414	139.919006
946.377930	-5.981236
945.231445	268.655029
944.083984	289.783783
942.936523	94.114624
941.789063	181.739883
940.640625	194.141113
939.493164	197.539459
938.343750	212.476410
937.195313	366.656372
936.045898	297.441711
934.897461	96.169662
933.747070	223.309601
932.597656	359.630859
931.447266	179.375351
930.296875	97.262642
929.146484	13.036921
927.995117	99.706757
926.843750	179.631882
925.692383	-4.293277
924.541016	-160.713409
923.388672	-14.461513
922.236328	125.019783
921.083984	55.422558
919.931641	-29.933210
918.778320	32.557194
917.625000	-61.605122
916.470703	44.244228
915.317383	-65.544243
914.163086	-197.865891
913.008789	-241.509247
911.853516	-232.835114
910.698242	-28.982880
909.542969	-79.115402
908.387695	-45.233452
907.231445	18.205633
906.076172	-18.003109
904.918945	-126.589233
903.762695	-42.496914
902.605469	-8.167096
901.448242	-46.211853
900.291016	4.129469
899.133789	108.846001
897.975586	-91.827896
896.817383	-127.202011
895.658203	47.836014
894.500000	35.215076
893.340820	29.463831
892.180664	197.798920
891.021484	85.975899
889.861328	-9.907940
888.701172	-98.904305
887.541016	58.292004
886.379883	-123.084396
885.218750	43.199703
884.057617	22.212091
882.895508	82.494095
881.734375	151.815826
880.572266	2.481226
879.409180	168.818832
878.247070	310.329895
877.083984	122.909340
875.920898	237.427490
874.756836	279.877899
873.592773	261.560486
872.428711	135.250824
871.264648	202.545792
870.100586	155.104752
868.935547	154.947647
867.770508	130.078293
866.604492	316.563507
865.438477	174.837769
864.272461	217.446045
863.106445	96.053505
861.940430	300.384857
860.773438	48.815548
859.606445	156.546494
858.438477	268.719727
857.271484	403.268280
856.103516	365.021973
854.934570	530.878357
853.766602	517.262756
852.597656	467.778290
851.428711	620.001953
850.259766	431.559906
849.089844	361.914368
847.919922	346.025208
846.750000	506.997040
845.579102	428.347778
844.408203	222.138947
843.237305	96.537743
842.066406	98.458458
840.894531	243.469696
839.722656	274.339233
838.550781	336.440430
837.377930	228.624054
836.206055	281.666107
835.033203	339.099823
833.859375	302.658875
832.686523	241.610870
831.512695	245.265198
830.337891	302.415192
829.164063	529.026123
827.989258	318.278351
826.814453	343.937561
825.639648	340.526917
824.463867	339.274902
823.288086	444.907532
822.112305	202.855331
820.935547	69.979538
819.759766	70.687286
818.583008	75.763634
817.405273	-79.505440
816.228516	-7.819598
815.050781	110.461403
813.872070	-24.964182
812.694336	148.663620
811.515625	41.997475
810.336914	17.517773
809.158203	-133.712463
807.978516	8.278102
806.798828	-25.366556
805.619141	-74.646698
804.438477	-48.526577
803.258789	-160.138779
802.077148	21.099739
800.896484	-259.293457
799.714844	-65.032982
798.534180	-234.629272
797.351563	-104.977623
796.169922	-46.428146
794.987305	-245.050385
793.804688	-38.298065
792.622070	-42.161777
791.438477	-229.917419
790.254883	-17.021109
789.071289	-87.628181
787.886719	74.011818
786.702148	60.701145
785.517578	208.727142
784.333008	161.990524
783.147461	55.478081
781.961914	161.063156
780.776367	-42.848366
779.590820	5.047966
778.404297	282.489929
777.217773	204.208099
776.030273	209.734222
774.843750	-5.543835
773.656250	118.954071
772.467773	71.228043
771.280273	113.835739
770.091797	224.667633
768.903320	238.354126
767.714844	108.686050
766.525391	106.768524
765.335938	133.387802
764.146484	166.504929
762.956055	243.546432
761.765625	36.506134
760.575195	212.388397
759.384766	291.294342
758.193359	378.875214
757.001953	323.391174
755.810547	157.925140
754.618164	313.376495
753.425781	530.211975
752.233398	215.193512
751.041016	122.103592
749.847656	94.872040
748.654297	271.770935
747.460938	169.768616
746.266602	208.204239
745.072266	123.711624
743.877930	298.033783
742.683594	226.626740
741.488281	220.985092
740.292969	215.310577
739.097656	110.996902
737.901367	199.496887
736.705078	184.988144
735.508789	-44.130501
734.311523	-106.773254
733.115234	198.316483
731.917969	67.796265
730.719727	31.407944
729.522461	34.411228
728.324219	54.915005
727.125977	228.454834
725.926758	157.134476
724.727539	267.238556
723.528320	117.346077
722.329102	209.995026
721.128906	307.004211
719.928711	211.895538
718.728516	158.348679
717.528320	192.161377
716.327148	195.471970
715.125977	257.730927
713.923828	409.430115
712.722656	88.061073
711.520508	266.029541
710.317383	84.457542
709.115234	138.335098
707.912109	55.063309
706.708984	93.863449
705.505859	200.230133
704.301758	191.298935
703.097656	-100.393959
701.893555	80.231720
700.688477	-6.626998
699.483398	93.675835
698.278320	-64.641228
697.073242	-79.311943
695.867188	66.950401
694.661133	117.694046
693.455078	-74.700043
692.248047	-54.067463
691.041016	-293.805237
689.833984	-225.094513
688.626953	-86.832611
687.418945	-115.523521
686.210938	-150.554962
685.002930	-53.149227
683.793945	-83.533455
682.584961	-33.557579
681.375977	-31.118649
680.166992	-54.521294
678.957031	-10.613650
677.747070	-31.530762
676.537109	-56.612587
675.326172	11.538001
674.115234	-78.149269
672.904297	-100.583061
671.692383	73.955978
670.481445	-60.651768
669.269531	29.769726
668.056641	14.386259
666.844727	124.460693
665.631836	-9.498008
664.417969	35.989582
663.205078	161.455383
661.991211	81.889435
660.777344	-53.658043
659.563477	78.508148
658.348633	61.842819
657.133789	144.465012
655.918945	56.761021
654.703125	57.532013
653.488281	-116.245918
652.272461	5.282062
651.055664	1.814230
649.839844	-36.128250
648.623047	-11.632830
647.405273	-28.092133
646.188477	73.761169
644.970703	136.756210
643.752930	64.085518
642.535156	365.559296
641.316406	299.047180
640.097656	103.402489
638.878906	49.502098
637.659180	-51.871613
636.439453	-76.113907
635.219727	34.681282
634.000000	50.627632
632.779297	6.108420
631.558594	-8.724735
630.337891	-96.927673
629.116211	74.042267
627.894531	32.097496
626.672852	236.238815
625.451172	236.039581
624.228516	179.489899
623.005859	210.156982
621.783203	235.808929
620.559570	224.268326
619.336914	171.230957
618.112305	-26.103363
616.888672	163.148438
615.664063	126.627953
614.439453	29.170755
613.214844	-47.960770
611.989258	-85.608147
610.764648	-79.574936
609.538086	98.263878
608.312500	20.340273
607.085938	-180.802155
605.859375	-137.745621
604.632813	194.110367
