# Supplementary material for: Raman spectroscopy accurately differentiates mucosal healing from non-healing and biochemical changes following biological therapy in inflammatory bowel disease
Source: PLoS One. 2021 Jun 2;16(6):e0252210. doi: 10.1371/journal.pone.0252210 (PMC8172032; doi:10.1371/journal.pone.0252210)
Supplement: S5 Dataset — (ZIP) [file pone.0252210.s007.zip › CD Active inflammation/OC022 post treatment-1_cr removed base sub_6__X_-12703.1__Y_34700.1__Z_-567.507__Time_69.txt]

1714.837891	47.373581
1713.861328	164.029099
1712.884766	386.626617
1711.907227	-127.220955
1710.930664	143.241928
1709.953125	-274.208923
1708.975586	161.834808
1707.997070	212.925995
1707.019531	-40.210701
1706.041016	117.520134
1705.062500	-235.132217
1704.083984	7.667887
1703.104492	-59.095520
1702.125000	-215.776077
1701.145508	-101.210014
1700.166016	139.987122
1699.186523	-8.313825
1698.206055	-70.094467
1697.225586	-157.629532
1696.245117	-321.677032
1695.264648	-57.327019
1694.283203	223.786530
1693.301758	-23.025013
1692.320313	-20.587879
1691.338867	-57.329811
1690.357422	-93.215599
1689.375000	287.863556
1688.392578	-26.531235
1687.410156	203.981079
1686.427734	256.553131
1685.444336	120.597961
1684.460938	36.085693
1683.477539	-42.319115
1682.494141	-149.266281
1681.509766	207.861588
1680.526367	86.338318
1679.541992	64.004372
1678.557617	-42.810783
1677.572266	103.796509
1676.587891	325.487488
1675.602539	579.584961
1674.617188	464.617188
1673.630859	416.723114
1672.645508	332.256622
1671.659180	351.995026
1670.672852	454.628571
1669.686523	342.643494
1668.699219	725.078430
1667.712891	627.405334
1666.725586	840.772766
1665.738281	876.759399
1664.750000	754.013794
1663.762695	610.596069
1662.774414	467.674866
1661.786133	945.604614
1660.797852	1050.034790
1659.808594	831.528687
1658.820313	624.140869
1657.831055	1097.937256
1656.841797	999.907654
1655.851563	793.721069
1654.862305	797.112915
1653.872070	366.824554
1652.881836	495.321350
1651.891602	727.245972
1650.900391	991.095947
1649.910156	713.123413
1648.918945	493.700867
1647.927734	340.724152
1646.935547	336.034332
1645.944336	513.899353
1644.952148	150.485443
1643.959961	241.641022
1642.966797	98.011398
1641.974609	86.646347
1640.981445	25.339493
1639.988281	3.829519
1638.995117	196.165222
1638.001953	-46.520496
1637.007813	61.704834
1636.013672	-191.074631
1635.019531	-285.475555
1634.025391	-110.950394
1633.031250	-97.054947
1632.036133	-217.367065
1631.041016	-126.871025
1630.045898	-78.428864
1629.049805	-224.678238
1628.054688	-220.778839
1627.058594	-208.921097
1626.062500	-152.282486
1625.065430	85.822487
1624.069336	121.466438
1623.072266	-74.164864
1622.075195	537.069702
1621.078125	212.778137
1620.081055	77.777580
1619.083008	19.002663
1618.084961	60.038242
1617.086914	124.690147
1616.088867	-143.977844
1615.089844	238.155045
1614.091797	140.074326
1613.092773	125.932518
1612.092773	203.534134
1611.093750	-59.707108
1610.093750	38.806915
1609.094727	181.798889
1608.093750	41.718693
1607.093750	-66.906006
1606.093750	57.521267
1605.092773	194.911392
1604.091797	193.446945
1603.090820	-43.611195
1602.088867	-191.699631
1601.087891	-46.816471
1600.085938	-27.626944
1599.083984	-160.185791
1598.081055	-52.294632
1597.079102	34.559311
1596.076172	116.032921
1595.073242	-53.423809
1594.070313	-327.388733
1593.067383	-42.533325
1592.063477	-152.147354
1591.059570	-34.752613
1590.055664	-139.342499
1589.051758	-84.863388
1588.046875	-108.804268
1587.041992	-41.590313
1586.037109	-117.941017
1585.032227	8.930106
1584.027344	-127.618065
1583.021484	-282.502319
1582.015625	-31.074377
1581.009766	-261.734833
1580.003906	-190.386078
1578.997070	91.638962
1577.990234	227.632095
1576.984375	155.247116
1575.976563	-21.361032
1574.969727	186.930847
1573.961914	-239.580688
1572.954102	43.733303
1571.946289	-130.739700
1570.938477	89.729660
1569.929688	50.089314
1568.921875	173.979401
1567.913086	126.214775
1566.903320	-17.791679
1565.894531	-104.769730
1564.884766	18.338978
1563.875000	73.757385
1562.865234	245.729279
1561.855469	-153.190964
1560.844727	-38.655586
1559.834961	114.568962
1558.824219	140.520142
1557.813477	308.830536
1556.801758	108.943298
1555.790039	72.175064
1554.779297	141.458435
1553.766602	218.270264
1552.754883	59.312237
1551.743164	306.615417
1550.730469	-163.180252
1549.717773	3.501038
1548.705078	260.474487
1547.691406	338.709808
1546.677734	189.219116
1545.665039	246.444778
1544.650391	-37.704277
1543.636719	70.868980
1542.623047	86.233917
1541.608398	509.478882
1540.593750	49.277420
1539.579102	-111.420006
1538.563477	76.213005
1537.547852	82.971657
1536.533203	-54.883389
1535.516602	142.440094
1534.500977	17.191988
1533.485352	-84.949753
1532.468750	-189.799896
1531.452148	212.953552
1530.435547	-64.847839
1529.417969	-172.679214
1528.400391	56.787548
1527.383789	56.863579
1526.365234	229.238327
1525.347656	-275.510132
1524.329102	-33.934132
1523.311523	-137.328613
1522.292969	-127.656517
1521.273438	113.306572
1520.254883	204.936493
1519.235352	113.861504
1518.215820	215.454315
1517.196289	-119.931290
1516.176758	145.835892
1515.156250	-153.698944
1514.136719	-124.515907
1513.116211	43.150837
1512.094727	-215.472000
1511.074219	-86.572884
1510.052734	44.703381
1509.031250	-55.040817
1508.009766	-252.297165
1506.988281	-23.945976
1505.965820	-129.063736
1504.943359	124.571495
1503.920898	132.020874
1502.898438	229.038879
1501.875000	-42.917969
1500.852539	-189.344894
1499.829102	-238.532684
1498.805664	68.006783
1497.781250	-398.526062
1496.757813	58.715946
1495.733398	-169.874863
1494.708984	-71.087418
1493.684570	-199.971817
1492.659180	282.070587
1491.633789	-133.237259
1490.608398	-162.586029
1489.583008	-547.082458
1488.557617	8.459669
1487.531250	60.623215
1486.504883	421.635284
1485.478516	192.814911
1484.452148	239.660873
1483.424805	38.929672
1482.398438	328.040009
1481.371094	30.387043
1480.342773	360.049469
1479.315430	284.235229
1478.287109	188.007233
1477.259766	107.112495
1476.230469	222.338364
1475.202148	467.424194
1474.173828	292.208344
1473.144531	254.507675
1472.115234	374.625732
1471.085938	759.352112
1470.055664	1024.292725
1469.025391	701.495300
1467.996094	635.729919
1466.964844	864.891357
1465.934570	1010.093689
1464.904297	1038.321777
1463.873047	1279.970581
1462.841797	1336.062012
1461.809570	1186.375977
1460.778320	1356.766479
1459.746094	927.886169
1458.713867	1037.344971
1457.681641	1319.352051
1456.649414	1121.710693
1455.616211	1393.452515
1454.583008	1500.253540
1453.549805	1001.012573
1452.516602	1315.792358
1451.483398	1465.725830
1450.449219	1194.952393
1449.415039	1588.112427
1448.380859	1499.882080
1447.345703	1670.011841
1446.311523	1766.717773
1445.276367	1546.983398
1444.241211	1405.849243
1443.205078	1548.187256
1442.169922	1470.460693
1441.133789	1400.382202
1440.097656	1740.031006
1439.061523	1447.569214
1438.024414	1231.093262
1436.988281	1148.731934
1435.951172	892.116272
1434.914063	842.805420
1433.875977	871.843567
1432.838867	580.309631
1431.800781	715.555969
1430.762695	507.584656
1429.724609	345.194183
1428.685547	621.874268
1427.646484	25.847486
1426.607422	133.687515
1425.568359	453.333344
1424.529297	301.585236
1423.489258	202.880493
1422.449219	212.642166
1421.409180	-31.925282
1420.369141	169.452866
1419.328125	290.241516
1418.288086	134.188568
1417.247070	177.095581
1416.205078	-139.766418
1415.164063	107.140762
1414.122070	-382.923737
1413.080078	-342.100555
1412.038086	-341.419891
1410.996094	84.146584
1409.953125	-85.972755
1408.910156	-80.046013
1407.867188	194.755814
1406.824219	110.416000
1405.780273	186.888611
1404.737305	47.568790
1403.693359	63.996727
1402.648438	203.454712
1401.604492	-126.141418
1400.559570	-91.829010
1399.514648	-44.885292
1398.469727	-50.501106
1397.424805	121.960800
1396.378906	121.521606
1395.333984	-64.185661
1394.288086	55.875065
1393.241211	-329.910706
1392.195313	-159.541626
1391.148438	110.977951
1390.101563	286.389008
1389.054688	-271.316040
1388.006836	187.001877
1386.959961	59.985336
1385.912109	-96.890503
1384.864258	-126.078773
1383.815430	-107.668625
1382.767578	140.778320
1381.718750	241.802521
1380.669922	-11.807605
1379.621094	-227.731796
1378.571289	-148.839996
1377.522461	-77.333847
1376.472656	-277.804718
1375.421875	-131.254333
1374.372070	167.548401
1373.321289	229.368256
1372.270508	111.734642
1371.219727	201.194122
1370.168945	-100.603241
1369.117188	-45.813732
1368.066406	-63.170689
1367.014648	-162.624939
1365.961914	141.505035
1364.910156	74.641388
1363.857422	346.454956
1362.804688	-143.315186
1361.751953	-172.431366
1360.698242	223.960602
1359.645508	192.512009
1358.591797	-162.097443
1357.538086	-262.859924
1356.483398	-423.141602
1355.429688	122.526131
1354.375000	-114.574646
1353.320313	108.071152
1352.264648	134.517593
1351.209961	185.904221
1350.154297	411.121277
1349.098633	484.952850
1348.042969	474.491791
1346.986328	397.140228
1345.930664	654.768921
1344.874023	575.132385
1343.817383	98.965202
1342.759766	242.740112
1341.703125	441.086792
1340.645508	788.078796
1339.587891	939.333008
1338.529297	828.093994
1337.471680	657.588257
1336.413086	742.200439
1335.354492	821.918274
1334.295898	745.806885
1333.236328	897.392395
1332.176758	574.132874
1331.117188	525.573914
1330.057617	558.704407
1328.998047	633.921692
1327.937500	378.045135
1326.876953	769.655212
1325.816406	489.322876
1324.754883	705.547546
1323.694336	827.951477
1322.632813	1182.398193
1321.571289	751.969482
1320.508789	810.329163
1319.447266	861.348755
1318.384766	880.345520
1317.322266	620.768066
1316.259766	977.683350
1315.196289	1201.397949
1314.132813	900.219788
1313.069336	983.561401
1312.005859	1015.206543
1310.942383	1145.399780
1309.877930	928.438110
1308.813477	849.474854
1307.749023	841.969421
1306.683594	1011.660400
1305.619141	1046.050415
1304.553711	1122.274658
1303.488281	841.993652
1302.421875	1078.102539
1301.356445	1181.455078
1300.290039	972.733582
1299.223633	1218.629761
1298.157227	862.712219
1297.089844	1152.798340
1296.022461	1251.306152
1294.955078	807.363037
1293.887695	748.924316
1292.819336	663.545776
1291.751953	838.263672
1290.683594	576.402039
1289.614258	824.654541
1288.545898	648.768433
1287.476563	840.587158
1286.407227	765.274597
1285.337891	699.821350
1284.268555	920.971985
1283.198242	831.059692
1282.127930	917.470886
1281.057617	837.430481
1279.986328	732.959473
1278.916016	790.030884
1277.844727	416.594421
1276.773438	588.657349
1275.701172	494.158569
1274.629883	842.145325
1273.557617	605.907288
1272.485352	1000.143066
1271.413086	785.972168
1270.339844	496.181427
1269.266602	646.016235
1268.193359	571.205688
1267.120117	1196.873169
1266.045898	841.356445
1264.972656	817.776611
1263.898438	752.724426
1262.823242	646.233643
1261.749023	815.277039
1260.673828	603.992310
1259.598633	443.968658
1258.523438	544.685181
1257.448242	560.089661
1256.372070	794.633179
1255.295898	671.162720
1254.219727	890.938721
1253.142578	404.841827
1252.066406	848.388000
1250.989258	686.004028
1249.912109	723.087830
1248.833984	541.293518
1247.756836	782.547302
1246.678711	680.967407
1245.599609	645.001709
1244.521484	667.338379
1243.442383	767.341492
1242.364258	709.449280
1241.285156	542.291443
1240.205078	532.925476
1239.125977	601.195923
1238.045898	807.673950
1236.965820	890.320313
1235.884766	572.750061
1234.804688	968.097168
1233.723633	779.041931
1232.642578	488.244629
1231.561523	873.516724
1230.479492	810.430298
1229.397461	529.364380
1228.315430	347.654114
1227.233398	354.790649
1226.150391	393.326477
1225.068359	141.454803
1223.985352	271.851715
1222.901367	283.617828
1221.818359	41.446678
1220.734375	739.732910
1219.650391	526.453796
1218.566406	361.549957
1217.481445	71.019066
1216.396484	253.979187
1215.311523	243.617126
1214.226563	759.518188
1213.141602	297.560577
1212.055664	209.788788
1210.969727	242.629730
1209.883789	543.149292
1208.796875	50.040161
1207.709961	-23.379776
1206.623047	221.361618
1205.536133	550.283386
1204.449219	572.998352
1203.361328	116.250023
1202.273438	-186.221664
1201.185547	86.856400
1200.096680	-8.581046
1199.008789	-154.568665
1197.919922	-86.412361
1196.830078	145.219482
1195.741211	205.933151
1194.651367	-53.272762
1193.561523	-64.810013
1192.471680	175.969650
1191.381836	-362.004242
1190.291016	1.113015
1189.200195	116.605270
1188.109375	-260.308807
1187.017578	-46.522900
1185.926758	-94.519424
1184.834961	-29.788746
1183.742188	-296.260712
1182.650391	-190.862671
1181.557617	-119.171204
1180.464844	-157.866684
1179.372070	148.570526
1178.279297	205.562424
1177.185547	212.133087
1176.091797	-107.155380
1174.998047	143.634705
1173.903320	23.097675
1172.808594	10.272389
1171.713867	93.120056
1170.619141	116.047211
1169.524414	83.878403
1168.428711	-170.784348
1167.333008	-145.632294
1166.237305	-142.067398
1165.140625	-339.354889
1164.044922	-137.541214
1162.948242	-60.125999
1161.850586	-121.355003
1160.753906	-125.293861
1159.656250	197.768539
1158.558594	-290.913208
1157.460938	-178.076797
1156.362305	104.027985
1155.263672	271.448914
1154.165039	138.260818
1153.066406	-95.059052
1151.967773	-166.240509
1150.868164	-123.076385
1149.768555	-191.967819
1148.667969	-46.516293
1147.568359	325.073181
1146.467773	-358.340546
1145.367188	-451.154510
1144.266602	291.362640
1143.165039	126.945213
1142.063477	-194.452011
1140.961914	-40.097675
1139.860352	-233.010437
1138.757813	116.098732
1137.655273	103.751198
1136.552734	-10.809919
1135.450195	228.596054
1134.346680	256.453400
1133.244141	186.917557
1132.139648	304.880829
1131.036133	258.999847
1129.931641	490.710938
1128.827148	345.074860
1127.722656	358.373932
1126.618164	710.722595
1125.512695	-6.340309
1124.407227	646.859497
1123.301758	467.979401
1122.196289	632.669006
1121.089844	432.475037
1119.983398	50.001518
1118.876953	224.034821
1117.769531	-18.640053
1116.663086	126.879288
1115.555664	-16.350071
1114.447266	-72.033943
1113.339844	-87.500298
1112.231445	-192.840515
1111.123047	-234.329239
1110.014648	142.460587
1108.905273	20.528864
1107.795898	458.452545
1106.686523	364.811096
1105.577148	-198.648087
1104.466797	512.785889
1103.357422	272.839874
1102.247070	412.840515
1101.135742	175.332138
1100.025391	253.959625
1098.914063	141.545731
1097.802734	677.425293
1096.690430	244.426453
1095.579102	374.772186
1094.466797	502.683746
1093.353516	350.260254
1092.241211	456.931671
1091.127930	389.341217
1090.014648	102.917496
1088.901367	221.333801
1087.788086	436.154083
1086.673828	352.183197
1085.559570	522.205139
1084.445313	532.307312
1083.330078	267.423553
1082.214844	521.962830
1081.099609	405.235107
1079.984375	443.585693
1078.868164	352.780487
1077.751953	323.076080
1076.635742	183.094955
1075.519531	40.858112
1074.402344	431.221527
1073.285156	230.394684
1072.167969	-228.242065
1071.050781	283.906494
1069.932617	200.512863
1068.814453	508.516846
1067.696289	528.259766
1066.578125	437.950012
1065.458984	183.787643
1064.339844	86.634163
1063.220703	207.240997
1062.100586	126.573891
1060.980469	64.705162
1059.860352	119.854958
1058.740234	380.802002
1057.619141	202.148972
1056.498047	304.104645
1055.376953	-290.290558
1054.255859	-92.382889
1053.133789	607.645325
1052.011719	149.174469
1050.889648	-19.536263
1049.767578	213.346466
1048.644531	9.796804
1047.521484	429.308197
1046.398438	88.311577
1045.274414	-42.609325
1044.150391	376.796509
1043.026367	329.913116
1041.902344	-31.473087
1040.778320	36.049290
1039.653320	122.232178
1038.528320	231.728546
1037.402344	217.845139
1036.277344	-189.305267
1035.151367	-147.090775
1034.024414	185.982162
1032.898438	-216.013229
1031.771484	263.578796
1030.644531	208.305115
1029.517578	-181.571503
1028.390625	77.160980
1027.262695	-477.303436
1026.134766	-176.664322
1025.005859	123.913094
1023.877930	-200.077515
1022.749023	223.555908
1021.620117	-415.742126
1020.490234	-231.054489
1019.361328	-932.396118
1018.231445	-545.742249
1017.101563	-404.926178
1015.970703	-278.007111
1014.839844	-408.271576
1013.708984	-54.171906
1012.578125	54.335659
1011.447266	21.634718
1010.315430	155.721115
1009.183594	104.678818
1008.050781	208.788971
1006.918945	259.753174
1005.786133	326.969055
1004.653320	963.133362
1003.519531	1178.316528
1002.386719	1386.578857
1001.252930	1213.541138
1000.118164	712.610535
998.984375	322.901123
997.849609	205.960236
996.714844	520.913391
995.580078	37.194744
994.444336	407.625336
993.308594	51.252277
992.172852	195.681442
991.036133	-109.535347
989.900391	339.405640
988.763672	207.389038
987.626953	-152.589508
986.489258	-67.657532
985.351563	-81.694588
984.213867	49.463570
983.076172	182.973373
981.937500	130.086502
980.798828	86.540054
979.660156	-249.056503
978.521484	165.449249
977.381836	106.156944
976.242188	-28.860893
975.102539	45.454315
973.961914	-298.383484
972.822266	-49.206890
971.681641	234.410507
970.540039	104.660309
969.399414	126.611565
968.257813	329.984192
967.116211	115.740273
965.973633	397.238037
964.832031	109.904968
963.689453	134.672638
962.545898	301.673859
961.403320	471.007324
960.259766	216.441055
959.116211	314.912781
957.972656	156.922089
956.828125	191.460648
955.683594	65.840775
954.539063	-66.477058
953.393555	259.018524
952.249023	-122.423294
951.103516	-117.048691
949.957031	-207.615784
948.811523	-44.266705
947.665039	-136.879929
946.518555	-423.569885
945.371094	249.468262
944.224609	374.150085
943.077148	131.238449
941.929688	404.481659
940.781250	102.540359
939.632813	197.877457
938.484375	183.773361
937.335938	621.363892
936.186523	292.696716
935.038086	454.416077
933.887695	217.303589
932.738281	283.454651
931.587891	130.977463
930.437500	81.154327
929.287109	425.370911
928.135742	0.073688
926.985352	191.847015
925.833984	-444.618164
924.681641	-259.478943
923.530273	-3.827399
922.377930	-66.542419
921.224609	-147.328094
920.072266	-162.073898
918.918945	234.529205
917.765625	31.320919
916.612305	182.581207
915.458008	-127.074814
914.303711	-68.756950
913.149414	-64.857170
911.995117	-138.021378
910.839844	126.908691
909.684570	-39.098976
908.529297	-248.034103
907.373047	141.628922
906.216797	48.471092
905.060547	84.572952
903.904297	-214.520126
902.747070	-409.235474
901.589844	48.277107
900.432617	-177.968307
899.274414	-277.312988
898.117188	130.256866
896.958984	-149.951355
895.799805	-65.876625
894.641602	95.088257
893.482422	72.938416
892.322266	148.023911
891.163086	-120.286659
890.002930	-158.025284
888.842773	-238.604248
887.682617	48.908348
886.521484	-236.992416
885.360352	-190.988556
884.199219	-32.155991
883.038086	54.460567
881.875977	-102.467903
880.713867	65.364670
879.551758	343.593262
878.388672	35.834221
877.225586	257.682587
876.062500	164.124817
874.899414	165.217773
873.735352	308.167725
872.571289	439.819550
871.407227	179.894119
870.242188	95.586044
869.077148	29.333876
867.912109	167.756897
866.747070	-177.209213
865.581055	386.016998
864.415039	140.057526
863.249023	296.348083
862.083008	236.964996
860.916016	476.255341
859.749023	284.419250
858.581055	225.088928
857.414063	260.037506
856.246094	386.945282
855.077148	601.255859
853.909180	340.105591
852.740234	505.002930
851.571289	394.144104
850.402344	1004.828125
849.232422	640.749817
848.062500	305.949127
846.892578	29.510193
845.721680	216.561447
844.551758	244.610428
843.380859	427.013306
842.208984	405.744904
841.038086	572.328491
839.866211	123.932663
838.694336	131.738205
837.521484	517.197632
836.348633	437.714508
835.175781	313.560516
834.002930	627.148193
832.829102	208.222946
831.655273	155.540009
830.481445	252.363419
829.307617	286.633026
828.132813	269.543488
826.958008	321.549408
825.783203	382.407043
824.607422	313.904816
823.431641	383.556000
822.255859	-65.988503
821.079102	-5.287984
819.903320	-0.337467
818.726563	-402.867432
817.548828	-133.059082
816.372070	58.686691
815.194336	-185.778778
814.016602	-9.801097
812.837891	-9.638918
811.659180	-158.493179
810.480469	-49.509609
809.301758	352.689514
808.122070	172.564224
806.942383	-376.246307
805.762695	-585.110352
804.583008	-147.907867
803.402344	-292.499237
802.221680	-184.123886
801.041016	30.615704
799.859375	-276.039398
798.677734	-132.480682
797.496094	-680.736328
796.313477	-49.698143
795.131836	-8.444447
793.949219	-255.281418
792.765625	-287.245117
791.583008	-60.198566
790.399414	55.973686
789.215820	333.580109
788.031250	234.810791
786.846680	182.466583
785.662109	293.730560
784.477539	188.164764
783.291992	400.896637
782.106445	346.028290
780.920898	222.602249
779.735352	483.532318
778.548828	161.195877
777.362305	183.378952
776.174805	28.869045
774.988281	342.227325
773.800781	97.118790
772.613281	-77.365364
771.424805	612.659912
770.236328	490.879730
769.047852	225.790314
767.859375	377.270630
766.669922	116.568977
765.480469	529.964661
764.291016	176.688400
763.101563	334.303009
761.911133	491.755920
760.720703	517.010437
759.529297	839.193665
758.338867	675.017639
757.147461	655.978271
755.955078	601.685303
754.763672	444.031006
753.571289	198.464157
752.378906	201.202866
751.186523	217.044769
749.993164	542.437134
748.799805	277.004639
747.606445	136.736481
746.412109	461.685425
745.217773	652.577942
744.023438	540.610535
742.829102	-170.047729
741.633789	378.007446
740.438477	-12.407113
739.243164	44.342712
738.046875	173.294052
736.850586	-170.997696
735.654297	-94.741989
734.458008	270.406464
733.260742	-51.968319
732.063477	330.380890
730.866211	491.526123
729.667969	219.457703
728.469727	150.829391
727.271484	77.811043
726.073242	-124.181374
724.874023	115.280067
723.674805	94.603424
722.474609	108.833862
721.275391	363.231140
720.075195	-68.053947
718.875000	-71.374687
717.673828	160.939209
716.473633	260.034668
715.272461	123.492233
714.070313	10.962762
712.869141	436.952881
711.666992	-59.249790
710.463867	305.486298
709.261719	354.152405
708.058594	189.325363
706.855469	48.519825
705.652344	-20.386234
704.448242	-8.745431
703.244141	-25.394403
702.040039	223.373093
700.834961	600.349182
699.630859	-405.806335
698.424805	79.847008
697.219727	124.086334
696.013672	-248.889740
694.807617	-80.733864
693.601563	-247.110428
692.395508	194.620956
691.188477	-292.981293
689.981445	333.106171
688.773438	-188.952560
687.566406	-38.196705
686.358398	-84.840767
685.149414	-439.329742
683.941406	-80.351433
682.732422	298.016937
681.523438	-101.630798
680.313477	14.565671
679.104492	-77.132362
677.894531	104.116577
676.683594	-11.221812
675.473633	-141.566086
674.262695	96.093826
673.051758	-129.214539
671.839844	97.713928
670.628906	11.112664
669.416992	171.106018
668.204102	-174.613113
666.992188	225.446182
665.779297	150.166916
664.566406	213.291397
663.352539	-51.696636
662.138672	-46.562721
660.924805	-233.371567
659.710938	61.261414
658.497070	-123.005661
657.282227	-317.809052
656.066406	20.263847
654.851563	235.487564
653.635742	-478.153809
652.419922	-23.351955
651.204102	39.352615
649.987305	300.387665
648.770508	326.799652
647.553711	36.958508
646.336914	165.031113
645.119141	138.344818
643.901367	189.363785
642.682617	-99.228531
641.464844	178.116989
640.246094	-124.864380
639.027344	51.873226
637.807617	-80.629951
636.587891	-53.800892
635.368164	67.821304
634.148438	-46.521107
632.927734	208.764374
631.707031	50.000359
630.486328	52.585747
629.264648	1.868149
628.043945	228.220963
626.822266	32.374546
625.599609	109.264374
624.376953	233.649826
623.155273	-46.656086
621.931641	-95.047821
620.708984	210.407379
619.485352	331.975677
618.261719	10.728194
617.037109	19.700859
615.813477	-317.569611
614.588867	289.307495
613.364258	-200.952805
612.138672	-55.359287
610.913086	7.275414
609.687500	-273.764160
608.461914	191.677780
607.235352	-116.006668
606.008789	194.322266
604.782227	-60.882111
