# Supplementary material for: Raman spectroscopy accurately differentiates mucosal healing from non-healing and biochemical changes following biological therapy in inflammatory bowel disease
Source: PLoS One. 2021 Jun 2;16(6):e0252210. doi: 10.1371/journal.pone.0252210 (PMC8172032; doi:10.1371/journal.pone.0252210)
Supplement: S5 Dataset — (ZIP) [file pone.0252210.s007.zip › CD Active inflammation/OC027 post treatment_base sub CR removed_11__X_-13589.8__Y_77148.8__Z_853__Time_123.txt]

1714.774414	64.110619
1713.797852	55.863274
1712.820313	8.518174
1711.843750	-14.348709
1710.866211	-28.911779
1709.888672	-53.868484
1708.911133	-57.031723
1707.933594	71.451187
1706.955078	95.751335
1705.976563	-184.839615
1704.998047	-143.598083
1704.019531	-144.760361
1703.040039	140.839142
1702.061523	49.580875
1701.082031	226.302551
1700.101563	37.028904
1699.122070	51.606167
1698.141602	47.956894
1697.161133	181.153320
1696.180664	360.270325
1695.200195	278.091064
1694.218750	255.243759
1693.238281	355.861359
1692.256836	304.833008
1691.274414	382.504608
1690.292969	530.170471
1689.310547	555.643555
1688.328125	672.416443
1687.345703	696.446899
1686.363281	699.781006
1685.379883	677.074463
1684.396484	745.629578
1683.413086	630.988708
1682.429688	857.983887
1681.445313	968.341736
1680.461914	754.546082
1679.477539	858.224121
1678.493164	802.857727
1677.507813	1046.134155
1676.523438	997.410034
1675.538086	983.921570
1674.552734	1088.092407
1673.566406	1269.946899
1672.581055	1463.044434
1671.594727	1425.543945
1670.608398	1447.165771
1669.622070	1557.080811
1668.634766	1540.138306
1667.648438	1454.863525
1666.661133	1558.692993
1665.673828	1713.541016
1664.685547	1699.170044
1663.698242	1733.207397
1662.709961	1592.842529
1661.721680	1826.970581
1660.733398	1695.863037
1659.744141	1994.697266
1658.755859	1811.866577
1657.766602	1325.115967
1656.777344	1456.193359
1655.787109	1481.899658
1654.797852	1262.039185
1653.807617	1299.544678
1652.817383	1234.430176
1651.827148	1254.563354
1650.835938	1113.923584
1649.844727	1127.256958
1648.853516	961.384705
1647.862305	848.984985
1646.871094	787.373657
1645.878906	739.517517
1644.886719	531.095703
1643.894531	455.301575
1642.902344	387.964142
1641.910156	429.362488
1640.916992	444.834290
1639.923828	473.966797
1638.930664	97.364944
1637.936523	380.636078
1636.943359	316.227081
1635.949219	104.675804
1634.955078	67.575554
1633.960938	109.954712
1632.965820	321.309082
1631.970703	-43.772385
1630.975586	89.330284
1629.980469	-156.304901
1628.985352	-30.373451
1627.989258	-90.951103
1626.993164	-40.659084
1625.997070	41.516022
1625.000977	-141.589127
1624.003906	-27.217989
1623.007813	79.531891
1622.010742	157.637039
1621.012695	115.155678
1620.015625	83.483604
1619.017578	319.961395
1618.020508	280.925201
1617.021484	244.793777
1616.023438	345.389191
1615.025391	97.216850
1614.026367	114.327065
1613.027344	-225.028458
1612.028320	-110.412254
1611.028320	166.888809
1610.029297	90.432152
1609.029297	-158.749268
1608.029297	1.032988
1607.028320	145.197006
1606.028320	192.555923
1605.027344	-13.909498
1604.026367	31.127436
1603.025391	128.607651
1602.023438	-25.003899
1601.022461	96.209488
1600.020508	-78.046211
1599.018555	-202.459198
1598.016602	-143.753189
1597.013672	-260.101074
1596.010742	-109.815109
1595.007813	-79.711494
1594.004883	-112.257744
1593.001953	-24.637081
1591.998047	-122.377197
1590.994141	-253.986404
1589.990234	-74.989449
1588.986328	83.061737
1587.981445	84.542191
1586.976563	39.067978
1585.971680	189.142136
1584.966797	143.620361
1583.961914	340.456116
1582.956055	255.766068
1581.950195	98.123947
1580.944336	193.126144
1579.938477	248.966797
1578.931641	205.790131
1577.924805	141.734009
1576.917969	134.869919
1575.911133	112.308479
1574.904297	414.797211
1573.896484	209.953125
1572.888672	350.884827
1571.880859	127.721008
1570.873047	208.598373
1569.864258	187.983551
1568.855469	229.590561
1567.846680	343.761505
1566.837891	322.714661
1565.829102	397.580444
1564.819336	324.319519
1563.809570	289.854340
1562.799805	346.041260
1561.790039	417.596252
1560.779297	385.219116
1559.768555	311.191742
1558.757813	275.893585
1557.747070	300.029297
1556.736328	176.271576
1555.724609	319.191986
1554.712891	301.274170
1553.701172	303.873749
1552.689453	352.862152
1551.676758	396.441528
1550.664063	346.628998
1549.651367	428.562012
1548.638672	230.885864
1547.625977	400.284149
1546.612305	445.278870
1545.598633	203.095901
1544.584961	105.506104
1543.571289	284.188660
1542.556641	356.640747
1541.541992	237.699020
1540.527344	281.238373
1539.512695	27.628849
1538.498047	210.074707
1537.482422	25.761009
1536.466797	148.285004
1535.451172	154.430344
1534.434570	-92.410225
1533.418945	98.905258
1532.402344	96.548355
1531.385742	99.086861
1530.369141	44.677101
1529.351563	41.546101
1528.334961	179.810577
1527.317383	19.052288
1526.299805	87.219734
1525.281250	162.810867
1524.263672	34.815971
1523.245117	127.863060
1522.226563	-36.616463
1521.208008	-3.275811
1520.188477	4.067776
1519.168945	90.829201
1518.150391	17.952816
1517.129883	14.205002
1516.110352	-82.281059
1515.089844	-37.738960
1514.070313	109.238792
1513.049805	-129.205231
1512.028320	-121.413567
1511.007813	4.162736
1509.986328	-80.963890
1508.964844	8.110301
1507.943359	-36.466827
1506.921875	-83.847137
1505.899414	50.529911
1504.876953	-112.698196
1503.854492	28.805237
1502.832031	-173.280243
1501.808594	-86.121300
1500.786133	-101.664261
1499.762695	-158.421143
1498.739258	-107.895103
1497.714844	-72.998505
1496.691406	-148.361099
1495.666992	6.273115
1494.642578	71.096535
1493.617188	115.191330
1492.592773	-37.787971
1491.567383	79.967857
1490.541992	233.218765
1489.516602	296.767334
1488.491211	285.997223
1487.464844	275.000519
1486.438477	437.398590
1485.412109	413.182770
1484.385742	534.227173
1483.358398	295.252258
1482.331055	372.480011
1481.303711	559.136353
1480.276367	712.369141
1479.249023	679.248047
1478.220703	814.147156
1477.192383	913.125610
1476.164063	1062.829468
1475.135742	1146.064087
1474.106445	1127.208740
1473.077148	1222.754272
1472.047852	1511.539185
1471.018555	1446.296753
1469.989258	1711.678955
1468.958984	1836.863647
1467.928711	2091.541748
1466.898438	2145.085938
1465.868164	2226.420410
1464.836914	2424.470947
1463.805664	2380.894531
1462.774414	2565.844971
1461.743164	2514.363770
1460.710938	2676.068848
1459.679688	2741.117432
1458.647461	2676.541992
1457.615234	2906.260498
1456.582031	2871.873291
1455.549805	2796.818604
1454.516602	2807.902344
1453.483398	3110.476074
1452.449219	3055.354492
1451.416016	3131.977295
1450.381836	3069.086914
1449.347656	3297.485840
1448.313477	3049.511963
1447.279297	3181.425781
1446.244141	3130.895996
1445.208984	2923.375977
1444.173828	2751.308350
1443.138672	2429.969238
1442.102539	2685.458496
1441.066406	2336.317871
1440.030273	2283.124023
1438.994141	2298.164795
1437.958008	2229.749512
1436.920898	1880.810303
1435.883789	1860.424805
1434.846680	1620.265381
1433.808594	1577.142090
1432.771484	1440.616699
1431.733398	1362.171631
1430.695313	1099.512817
1429.657227	978.257568
1428.618164	1018.480591
1427.579102	945.188354
1426.540039	720.635864
1425.500977	859.216797
1424.461914	723.014099
1423.421875	748.143555
1422.381836	710.294189
1421.341797	501.199341
1420.301758	511.316925
1419.260742	400.587006
1418.219727	493.837006
1417.178711	577.017944
1416.137695	511.748749
1415.096680	378.630859
1414.054688	406.567200
1413.012695	361.622223
1411.970703	372.061157
1410.928711	254.367111
1409.885742	146.820175
1408.842773	393.639618
1407.799805	92.830818
1406.756836	48.383553
1405.712891	413.277283
1404.668945	42.585331
1403.625000	415.017059
1402.581055	245.391129
1401.537109	78.438339
1400.492188	300.391296
1399.447266	193.853012
1398.402344	388.306976
1397.357422	437.403748
1396.311523	208.406448
1395.265625	245.192886
1394.219727	4.032530
1393.173828	83.649940
1392.126953	250.968719
1391.081055	205.574951
1390.034180	52.690022
1388.986328	20.087473
1387.939453	117.732391
1386.891602	172.932709
1385.843750	68.206284
1384.795898	78.664948
1383.748047	-10.721110
1382.699219	-7.479711
1381.651367	-133.998276
1380.602539	81.883995
1379.552734	33.085758
1378.503906	21.929489
1377.454102	-78.950623
1376.404297	77.433243
1375.354492	79.205109
1374.303711	195.877991
1373.253906	135.591888
1372.203125	33.091648
1371.152344	-276.123291
1370.100586	-243.572708
1369.049805	-121.140572
1367.998047	-73.346596
1366.946289	-75.218567
1365.894531	35.153175
1364.841797	100.824593
1363.789063	-52.415382
1362.736328	-168.077194
1361.683594	54.893135
1360.630859	21.715513
1359.577148	16.083212
1358.523438	167.295715
1357.469727	-290.466309
1356.415039	-22.069735
1355.361328	45.123528
1354.306641	127.371941
1353.251953	388.620300
1352.197266	282.400543
1351.141602	506.630554
1350.085938	229.522003
1349.030273	367.189636
1347.974609	564.541138
1346.918945	623.080872
1345.862305	838.032959
1344.805664	765.445740
1343.749023	836.875122
1342.691406	1109.226318
1341.634766	955.439575
1340.577148	948.080078
1339.519531	1074.678345
1338.460938	1288.086304
1337.403320	1003.946777
1336.344727	831.511536
1335.286133	1094.920654
1334.226563	940.246338
1333.167969	788.316895
1332.108398	814.715820
1331.048828	791.844666
1329.989258	986.729309
1328.928711	694.807861
1327.869141	736.810913
1326.808594	1063.098755
1325.748047	833.683289
1324.686523	955.221741
1323.625977	874.451904
1322.564453	909.918823
1321.502930	812.295593
1320.440430	1104.739990
1319.378906	864.421631
1318.316406	898.147766
1317.253906	1050.400879
1316.190430	1123.884277
1315.127930	953.523926
1314.064453	1059.399414
1313.000977	1064.404785
1311.937500	921.806946
1310.873047	1001.074707
1309.809570	841.677734
1308.745117	997.590942
1307.679688	900.134460
1306.615234	1125.208740
1305.549805	816.570496
1304.484375	766.465454
1303.418945	903.419250
1302.353516	986.400696
1301.287109	944.168579
1300.220703	1012.693176
1299.154297	823.405273
1298.087891	722.781433
1297.020508	867.914795
1295.954102	873.208984
1294.886719	660.205750
1293.818359	624.134033
1292.750977	637.298706
1291.682617	756.081299
1290.614258	803.841980
1289.545898	738.945740
1288.476563	617.841064
1287.407227	587.609436
1286.338867	800.100098
1285.268555	904.849365
1284.199219	737.834839
1283.128906	825.680054
1282.058594	774.078857
1280.988281	869.478149
1279.917969	798.567688
1278.846680	962.670776
1277.775391	967.838196
1276.704102	1092.945313
1275.632813	968.739502
1274.560547	1120.908569
1273.488281	882.120056
1272.416016	995.368286
1271.343750	1098.902466
1270.270508	1046.196899
1269.197266	1367.183350
1268.124023	1209.674194
1267.050781	1350.075073
1265.977539	1214.785522
1264.903320	1489.479370
1263.829102	1512.927368
1262.753906	1685.194458
1261.679688	1506.411133
1260.604492	1283.915894
1259.529297	1139.570801
1258.454102	1399.781250
1257.378906	1260.488647
1256.302734	1338.058838
1255.226563	1264.710205
1254.150391	1359.409546
1253.073242	1257.009033
1251.997070	1371.246704
1250.919922	1332.241089
1249.841797	1354.105591
1248.764648	1594.832886
1247.686523	1405.233032
1246.608398	1191.453613
1245.530273	1517.228271
1244.452148	1548.949341
1243.373047	1303.815186
1242.293945	1418.194824
1241.214844	1287.354126
1240.135742	1234.263550
1239.055664	1394.762085
1237.975586	1157.332153
1236.895508	1431.808838
1235.815430	1405.477051
1234.734375	1376.745361
1233.654297	1619.507935
1232.573242	1200.585449
1231.491211	1377.872437
1230.410156	1356.446045
1229.328125	1092.849243
1228.246094	1190.126221
1227.163086	1226.834717
1226.081055	1004.551697
1224.998047	743.639771
1223.915039	976.318787
1222.832031	691.301758
1221.748047	640.937561
1220.664063	738.034851
1219.580078	598.196350
1218.496094	811.184082
1217.412109	598.846924
1216.327148	495.259247
1215.242188	592.103943
1214.157227	288.095306
1213.071289	445.199219
1211.985352	440.500153
1210.899414	597.398926
1209.813477	742.113708
1208.727539	729.955505
1207.640625	941.972168
1206.553711	818.771912
1205.466797	748.581970
1204.378906	598.847412
1203.291016	232.310669
1202.203125	489.630493
1201.115234	248.342743
1200.027344	276.701965
1198.938477	100.399277
1197.849609	87.716576
1196.760742	265.005219
1195.670898	119.842918
1194.582031	-128.739761
1193.492188	21.773104
1192.401367	-77.836555
1191.311523	48.384289
1190.220703	-17.741201
1189.129883	69.787521
1188.039063	-39.735516
1186.947266	-46.072826
1185.856445	-220.533020
1184.764648	130.528656
1183.671875	147.834808
1182.580078	256.174194
1181.487305	54.994808
1180.394531	-28.724211
1179.301758	354.910126
1178.208984	352.415833
1177.115234	368.973267
1176.021484	320.728119
1174.927734	315.492523
1173.833008	281.406555
1172.738281	309.452301
1171.643555	260.776001
1170.548828	61.252422
1169.454102	-116.778717
1168.358398	240.881912
1167.262695	155.889038
1166.166992	190.335419
1165.070313	250.925064
1163.973633	182.320053
1162.876953	314.289032
1161.780273	28.083143
1160.683594	343.629364
1159.585938	262.589417
1158.488281	284.084106
1157.389648	279.181274
1156.291992	343.331299
1155.193359	338.141052
1154.094727	120.574883
1152.996094	22.175316
1151.896484	-38.183571
1150.796875	44.328300
1149.697266	129.044647
1148.597656	-88.933205
1147.498047	-25.940361
1146.397461	-129.786728
1145.296875	94.765869
1144.195313	-128.340652
1143.094727	-87.380882
1141.993164	-67.994423
1140.891602	-29.733440
1139.789063	-22.545946
1138.687500	51.060284
1137.584961	388.292511
1136.482422	69.431313
1135.379883	182.921417
1134.276367	215.464813
1133.172852	297.716614
1132.069336	405.903961
1130.964844	585.098694
1129.861328	785.433167
1128.756836	952.321045
1127.652344	632.779663
1126.546875	901.308350
1125.442383	749.968323
1124.336914	714.694031
1123.230469	1129.523071
1122.125000	726.701233
1121.018555	534.722778
1119.912109	413.739105
1118.805664	510.485657
1117.699219	607.057373
1116.591797	412.383698
1115.484375	537.060852
1114.376953	512.538452
1113.268555	530.460571
1112.160156	843.779358
1111.051758	599.000244
1109.943359	418.016296
1108.833984	726.047546
1107.725586	840.136963
1106.616211	998.919373
1105.505859	805.716553
1104.396484	610.133606
1103.286133	787.388977
1102.175781	995.123596
1101.064453	792.206604
1099.954102	775.589905
1098.842773	773.013611
1097.731445	732.618408
1096.619141	835.890320
1095.507813	731.682495
1094.395508	705.150635
1093.282227	772.729187
1092.169922	755.428223
1091.056641	900.460571
1089.943359	668.785156
1088.830078	731.242065
1087.716797	612.451782
1086.602539	613.569031
1085.488281	739.222900
1084.373047	911.746765
1083.258789	644.634338
1082.143555	730.013916
1081.028320	594.463196
1079.913086	585.730774
1078.796875	494.744659
1077.680664	492.943207
1076.564453	329.138611
1075.448242	531.395996
1074.331055	393.339508
1073.213867	644.622681
1072.096680	703.465027
1070.979492	473.884949
1069.861328	504.511353
1068.743164	499.932678
1067.625000	429.722015
1066.505859	645.236816
1065.386719	462.547119
1064.267578	516.356934
1063.148438	300.955231
1062.029297	591.059753
1060.909180	534.762390
1059.789063	457.421387
1058.667969	450.239929
1057.547852	337.855591
1056.426758	400.797852
1055.305664	201.989487
1054.183594	169.126953
1053.062500	369.852722
1051.940430	348.641632
1050.818359	241.063965
1049.695313	170.878754
1048.572266	252.412140
1047.449219	100.626160
1046.326172	329.109741
1045.203125	291.672607
1044.079102	249.603104
1042.955078	209.908035
1041.830078	191.223526
1040.706055	389.251282
1039.581055	223.861176
1038.456055	126.114502
1037.331055	237.984039
1036.205078	103.112915
1035.079102	245.267441
1033.953125	324.590271
1032.826172	594.647522
1031.700195	455.373566
1030.573242	527.775696
1029.445313	74.899925
1028.318359	386.833679
1027.190430	1.707524
1026.062500	-83.539894
1024.934570	-66.498428
1023.805664	-77.255852
1022.676758	-87.928429
1021.547852	-172.772095
1020.418945	-213.409973
1019.289063	-133.335861
1018.159180	-176.110718
1017.029297	-139.946625
1015.898438	-48.082256
1014.767578	-21.044754
1013.636719	114.971329
1012.505859	114.372002
1011.375000	23.568113
1010.243164	310.281281
1009.111328	367.827545
1007.978516	733.228455
1006.846680	908.875427
1005.713867	1704.438965
1004.581055	2534.442627
1003.447266	3035.885498
1002.313477	2349.173096
1001.179688	1753.035278
1000.045898	977.104919
998.912109	659.007568
997.777344	278.841705
996.642578	2.885558
995.506836	195.751495
994.372070	79.458771
993.236328	182.534592
992.100586	223.437256
990.963867	435.110535
989.828125	72.786270
988.691406	-86.384346
987.553711	-67.889259
986.416992	82.081512
985.279297	-64.986153
984.141602	36.878426
983.003906	131.954254
981.865234	-9.923514
980.726563	14.117557
979.587891	61.324104
978.448242	-54.626640
977.309570	6.720034
976.169922	-12.254502
975.030273	164.326065
973.889648	118.102257
972.749023	288.033966
971.608398	210.009018
970.467773	93.166199
969.326172	157.925735
968.184570	52.993732
967.042969	26.316381
965.901367	45.722649
964.758789	145.582397
963.616211	41.500252
962.473633	412.213196
961.330078	230.569885
960.186523	179.815903
959.042969	307.971222
957.899414	358.385895
956.754883	182.274200
955.610352	166.691345
954.465820	39.160007
953.321289	207.065079
952.175781	171.481674
951.030273	307.646637
949.884766	190.128281
948.738281	253.461014
947.591797	262.106567
946.445313	174.972870
945.298828	348.504974
944.151367	341.720032
943.003906	451.586700
941.856445	388.098602
940.708008	614.691223
939.559570	613.191772
938.411133	404.293030
937.262695	556.037048
936.113281	974.684021
934.964844	670.677063
933.814453	508.313110
932.665039	469.254181
931.514648	343.840118
930.364258	248.280212
929.213867	364.706970
928.062500	399.317596
926.912109	217.882736
925.759766	282.460938
924.608398	87.858780
923.456055	73.198204
922.303711	217.885101
921.151367	80.804474
919.999023	53.051228
918.845703	36.849644
917.692383	-42.777058
916.539063	254.799026
915.384766	186.853226
914.230469	243.955948
913.076172	12.976140
911.920898	-229.072372
910.766602	-209.988495
909.611328	-20.662258
908.455078	-114.676735
907.299805	-83.827873
906.143555	-23.375242
904.987305	100.636757
903.830078	-96.910393
902.673828	-147.026749
901.516602	-110.936951
900.359375	167.475021
899.201172	142.652405
898.042969	-83.387749
896.884766	-182.520477
895.726563	23.810799
894.567383	26.696985
893.408203	-51.670700
892.249023	48.643066
891.088867	51.881695
889.929688	21.342775
888.769531	137.717499
887.608398	84.825066
886.448242	38.822754
885.287109	117.062302
884.125977	326.213318
882.963867	260.189423
881.801758	173.990082
880.639648	322.382202
879.477539	380.627869
878.315430	398.363098
877.152344	404.907928
875.989258	296.650940
874.825195	314.623138
873.661133	141.291092
872.497070	62.632477
871.333008	-0.180696
870.168945	265.541138
869.003906	99.358406
867.838867	234.614258
866.672852	190.008774
865.506836	316.275635
864.340820	377.353333
863.174805	389.008545
862.008789	414.160156
860.841797	659.382385
859.674805	639.608948
858.506836	700.664001
857.339844	745.986084
856.171875	690.352478
855.003906	829.869690
853.834961	807.886353
852.666016	922.652466
851.497070	692.213989
850.328125	603.032898
849.158203	643.812195
847.988281	503.144836
846.818359	593.142273
845.647461	421.170532
844.477539	249.239975
843.306641	81.837578
842.134766	169.493713
840.963867	189.964981
839.791992	340.067413
838.619141	302.288452
837.447266	266.698517
836.274414	264.591003
835.101563	121.696220
833.928711	190.958908
832.754883	262.362244
831.581055	282.319397
830.407227	233.010651
829.232422	368.837067
828.058594	243.530533
826.883789	343.440460
825.708008	282.697296
824.533203	458.156616
823.357422	187.752487
822.181641	231.517273
821.004883	297.441772
819.828125	238.525406
818.651367	94.929512
817.474609	51.454155
816.296875	177.016769
815.119141	75.478798
813.941406	276.369049
812.763672	154.605087
811.584961	61.684357
810.406250	-51.320061
809.226563	-71.062134
808.047852	-146.469711
806.868164	-199.755814
805.688477	-124.356308
804.507813	-100.182098
803.327148	-184.911804
802.146484	-98.878021
800.965820	-141.695435
799.784180	-222.331680
798.603516	-347.426788
797.420898	-89.074440
796.239258	-74.793427
795.056641	-107.193588
793.874023	-0.159758
792.691406	-94.869362
791.507813	-16.964884
790.324219	-10.086309
789.140625	122.793396
787.956055	-56.524921
786.772461	71.579124
785.586914	95.534714
784.402344	108.268356
783.216797	89.902344
782.032227	179.685501
780.845703	114.616310
779.660156	380.779572
778.473633	123.258003
777.287109	37.933895
776.100586	115.855209
774.913086	145.046463
773.725586	216.001068
772.538086	46.338665
771.349609	225.066238
770.161133	341.835175
768.972656	361.419830
767.784180	270.669861
766.594727	71.870651
765.405273	324.600372
764.215820	453.756927
763.026367	507.866272
761.835938	480.383881
760.645508	318.549988
759.454102	772.723389
758.262695	639.260132
757.072266	648.689392
755.879883	563.467468
754.688477	645.232788
753.496094	573.028137
752.303711	593.035889
751.110352	318.602295
749.917969	367.021667
748.724609	252.865021
747.530273	524.995667
746.336914	397.525970
745.142578	561.836426
743.948242	234.671234
742.752930	396.614380
741.558594	347.950043
740.363281	220.343857
739.166992	316.266388
737.971680	228.064880
736.775391	30.346352
735.579102	77.944824
734.381836	-69.359001
733.185547	140.152817
731.988281	91.329544
730.790039	302.856262
729.592773	354.605469
728.394531	296.988098
727.196289	337.780121
725.997070	249.602493
724.797852	296.960724
723.598633	125.846878
722.399414	258.435516
721.199219	329.849701
719.999023	477.675079
718.798828	420.305054
717.598633	354.280457
716.397461	312.337677
715.196289	377.344452
713.994141	60.785290
712.792969	134.674744
711.590820	254.374619
710.388672	110.435837
709.185547	29.827286
707.982422	114.877907
706.779297	64.978600
705.576172	274.267212
704.372070	72.209587
703.167969	131.474747
701.963867	21.141527
700.759766	82.803268
699.554688	281.551575
698.349609	123.810265
697.143555	107.551643
695.938477	34.939384
694.732422	-139.600800
693.525391	-53.283154
692.319336	-101.487389
691.112305	-108.271309
689.905273	-49.786839
688.697266	-258.068573
687.490234	67.567986
686.282227	-14.534904
685.073242	-44.396374
683.865234	-48.073074
682.656250	11.269054
681.447266	-113.438469
680.237305	-125.276031
679.028320	-100.132156
677.818359	-7.715629
676.607422	-140.324142
675.397461	-41.140545
674.186523	-223.145966
672.975586	-143.159485
671.763672	68.867363
670.551758	183.626694
669.339844	6.619525
668.127930	-29.695778
666.915039	109.152718
665.703125	-19.836315
664.489258	-38.505413
663.276367	-26.849678
662.062500	-148.958908
660.848633	-100.435997
659.634766	112.114128
658.419922	9.650109
657.205078	-101.363609
655.990234	-37.649132
654.775391	23.879007
653.559570	40.104076
652.343750	62.750874
651.126953	-63.311417
649.911133	36.754059
648.694336	175.439941
647.477539	55.602066
646.259766	196.108185
645.041992	409.540131
643.824219	304.278992
642.606445	205.291306
641.387695	271.669891
640.168945	180.791153
638.950195	23.000900
637.730469	-3.991519
636.511719	78.195320
635.291016	149.177368
634.071289	73.630829
632.850586	-68.948860
631.629883	-27.433594
630.409180	142.208328
629.188477	66.545731
627.966797	9.517758
626.745117	26.814695
625.522461	-27.457031
624.300781	161.780075
623.078125	283.572479
621.854492	230.780319
620.631836	425.431702
619.408203	259.108093
618.184570	140.916977
616.960938	109.283218
615.736328	54.924530
614.511719	-30.770626
613.287109	138.767792
612.061523	-78.286705
610.835938	-6.127113
609.610352	-175.149216
608.384766	79.343941
607.158203	-69.901192
605.931641	20.267792
604.705078	-199.259689
