# Supplementary material for: Raman spectroscopy accurately differentiates mucosal healing from non-healing and biochemical changes following biological therapy in inflammatory bowel disease
Source: PLoS One. 2021 Jun 2;16(6):e0252210. doi: 10.1371/journal.pone.0252210 (PMC8172032; doi:10.1371/journal.pone.0252210)
Supplement: S5 Dataset — (ZIP) [file pone.0252210.s007.zip › CD Active inflammation/OC025-1 pre treatment_base sub CR removed_44__X_-12027.8__Y_36636.9__Time_490.txt]

1714.793945	119.784935
1713.817383	196.381653
1712.840820	108.785515
1711.864258	121.225563
1710.886719	27.149818
1709.909180	204.609863
1708.931641	-83.523315
1707.953125	-27.866854
1706.975586	-86.608620
1705.997070	-69.621887
1705.018555	-84.014786
1704.040039	-137.799103
1703.060547	-89.155472
1702.081055	-55.842358
1701.101563	-88.675766
1700.122070	90.512009
1699.142578	-18.410803
1698.162109	52.505054
1697.181641	11.866673
1696.201172	-126.897606
1695.220703	2.241972
1694.239258	41.193535
1693.257813	115.540184
1692.276367	222.581787
1691.294922	-48.717323
1690.313477	270.479584
1689.331055	64.647972
1688.348633	376.994263
1687.366211	140.569702
1686.383789	320.787781
1685.400391	237.688232
1684.416992	291.171112
1683.433594	268.010956
1682.450195	365.349854
1681.465820	319.451904
1680.482422	436.615540
1679.498047	282.822510
1678.512695	422.404022
1677.528320	341.719452
1676.542969	540.931824
1675.558594	631.626038
1674.572266	728.134644
1673.586914	782.657227
1672.601563	941.360291
1671.615234	919.856018
1670.628906	1018.443542
1669.642578	1189.231079
1668.655273	1073.698975
1667.668945	1266.687866
1666.681641	1154.882813
1665.694336	1282.440918
1664.706055	1314.927979
1663.718750	1491.125732
1662.730469	1561.651001
1661.742188	1547.788574
1660.753906	1629.816406
1659.764648	1672.510376
1658.775391	1614.964600
1657.787109	1947.257568
1656.796875	1840.234497
1655.807617	1736.345093
1654.818359	1550.867188
1653.828125	1569.644653
1652.837891	1609.984741
1651.846680	1335.920776
1650.856445	1176.092041
1649.865234	1024.639282
1648.874023	934.425720
1647.882813	752.118347
1646.891602	826.546875
1645.899414	734.861084
1644.907227	601.299805
1643.915039	457.569153
1642.922852	501.662506
1641.930664	514.381348
1640.937500	279.357635
1639.944336	311.196350
1638.951172	145.494949
1637.957031	101.454247
1636.963867	149.989883
1635.969727	56.436588
1634.975586	7.988386
1633.981445	109.995880
1632.986328	33.085217
1631.991211	-30.382280
1630.996094	85.453896
1630.000977	-6.492970
1629.005859	-0.803661
1628.009766	-194.879013
1627.013672	-33.525589
1626.017578	-158.724915
1625.021484	-186.387619
1624.024414	-113.954605
1623.028320	16.445557
1622.031250	131.191589
1621.033203	-48.196747
1620.036133	77.337189
1619.038086	-49.136314
1618.041016	42.501423
1617.041992	215.609039
1616.043945	97.466171
1615.045898	110.684189
1614.046875	0.723663
1613.047852	134.823486
1612.048828	-3.726465
1611.048828	-11.043722
1610.049805	-10.407865
1609.049805	-83.056152
1608.049805	95.902992
1607.048828	-34.208439
1606.048828	6.010811
1605.047852	80.309715
1604.046875	15.902102
1603.045898	71.948669
1602.044922	67.837234
1601.042969	-114.107498
1600.041016	-3.037307
1599.039063	-119.464531
1598.037109	-58.064014
1597.034180	-109.053642
1596.031250	-120.817406
1595.028320	-281.478149
1594.025391	-118.204079
1593.022461	-88.180832
1592.018555	-243.537537
1591.014648	-171.761810
1590.010742	-126.133301
1589.006836	-101.421356
1588.001953	14.547402
1586.997070	-39.079483
1585.992188	-134.438278
1584.987305	30.873907
1583.982422	162.187286
1582.976563	-11.461308
1581.970703	88.438591
1580.964844	123.123695
1579.958984	-89.641846
1578.952148	-60.269348
1577.945313	13.266358
1576.938477	201.192566
1575.931641	162.614090
1574.924805	27.729082
1573.916992	41.048626
1572.909180	184.272507
1571.901367	7.612818
1570.893555	114.208961
1569.884766	137.516312
1568.876953	74.984032
1567.868164	243.524536
1566.858398	-8.768169
1565.849609	-4.053414
1564.839844	145.894287
1563.830078	147.749008
1562.820313	203.966232
1561.810547	257.443939
1560.799805	137.025421
1559.790039	190.244110
1558.779297	186.284073
1557.767578	73.347427
1556.756836	144.290359
1555.745117	274.648987
1554.733398	101.792946
1553.721680	211.113083
1552.709961	123.496353
1551.697266	201.421829
1550.685547	186.013382
1549.672852	266.189758
1548.659180	110.803123
1547.646484	276.003845
1546.632813	244.485901
1545.619141	236.094543
1544.605469	217.216370
1543.591797	12.157979
1542.577148	127.355339
1541.562500	157.117447
1540.547852	-37.936844
1539.533203	112.868965
1538.518555	56.967831
1537.502930	11.250865
1536.487305	35.052113
1535.471680	27.730497
1534.456055	27.987310
1533.439453	79.644485
1532.422852	113.074051
1531.406250	9.736768
1530.389648	1.616417
1529.373047	-91.672791
1528.355469	75.038292
1527.337891	4.618401
1526.320313	96.254196
1525.302734	-25.942774
1524.284180	6.144018
1523.265625	-15.972766
1522.247070	26.062735
1521.228516	237.648422
1520.208984	-42.105869
1519.190430	35.412689
1518.170898	20.211283
1517.151367	53.675903
1516.130859	2.187477
1515.111328	68.712822
1514.090820	11.790352
1513.070313	-91.475830
1512.049805	-166.619934
1511.028320	-44.299583
1510.006836	-214.666931
1508.986328	-192.727493
1507.963867	95.745789
1506.942383	30.122919
1505.919922	-281.718292
1504.898438	-145.064926
1503.875977	-57.309689
1502.852539	-85.026810
1501.830078	-240.931625
1500.806641	94.729462
1499.783203	-94.724091
1498.759766	-156.258499
1497.736328	-72.040634
1496.711914	-144.074631
1495.687500	144.456238
1494.663086	-60.850597
1493.638672	-56.540779
1492.613281	11.533564
1491.587891	74.337288
1490.563477	129.328918
1489.537109	61.527008
1488.511719	272.038391
1487.485352	160.575775
1486.458984	163.926102
1485.432617	225.862350
1484.406250	203.440765
1483.379883	275.315247
1482.352539	270.509338
1481.325195	102.374130
1480.297852	576.742798
1479.269531	444.075165
1478.241211	316.456116
1477.213867	458.902008
1476.184570	759.114746
1475.156250	633.754395
1474.127930	793.559509
1473.098633	670.588623
1472.069336	990.481018
1471.040039	997.126709
1470.009766	1052.013794
1468.979492	1277.225098
1467.950195	1311.524658
1466.918945	1442.329468
1465.888672	1573.010376
1464.857422	1591.717651
1463.827148	1973.728027
1462.795898	1722.900269
1461.763672	2094.394775
1460.732422	2044.128662
1459.700195	2087.747314
1458.667969	2146.516357
1457.635742	2301.636963
1456.603516	2174.998047
1455.570313	2248.747803
1454.537109	2418.789307
1453.503906	2418.820801
1452.470703	2271.768311
1451.436523	2527.718994
1450.403320	2380.619629
1449.369141	2626.221924
1448.333984	2527.188721
1447.299805	2534.537354
1446.264648	2691.217773
1445.230469	2528.868896
1444.194336	2444.990723
1443.159180	2424.392090
1442.124023	2631.453369
1441.087891	2289.566895
1440.051758	2395.375000
1439.015625	2217.978516
1437.978516	2316.134766
1436.941406	2394.023193
1435.904297	2029.741943
1434.867188	2062.180176
1433.830078	1617.307007
1432.791992	1485.690552
1431.754883	1331.427734
1430.715820	1298.350464
1429.677734	914.580994
1428.639648	886.683228
1427.600586	886.539734
1426.561523	664.512024
1425.522461	548.479492
1424.482422	515.681946
1423.443359	477.891876
1422.403320	437.611053
1421.363281	692.084778
1420.322266	470.497253
1419.282227	430.330536
1418.241211	319.717590
1417.200195	483.513733
1416.159180	405.721191
1415.117188	363.209930
1414.076172	381.134277
1413.034180	255.752533
1411.992188	185.780060
1410.949219	181.224655
1409.907227	58.625946
1408.864258	147.164352
1407.821289	95.055016
1406.777344	105.797043
1405.734375	201.972488
1404.690430	87.294380
1403.646484	173.506821
1402.602539	-1.208597
1401.557617	147.823227
1400.513672	-1.594752
1399.468750	49.718811
1398.423828	-44.326439
1397.377930	267.787567
1396.333008	126.274193
1395.287109	210.377808
1394.241211	-23.596870
1393.195313	28.107693
1392.148438	-65.358345
1391.101563	149.204941
1390.054688	176.056931
1389.007813	233.012650
1387.960938	-85.217400
1386.913086	147.021133
1385.865234	51.673676
1384.817383	36.464317
1383.769531	-61.127045
1382.720703	-158.588379
1381.671875	-170.962051
1380.623047	-123.279976
1379.574219	-92.997917
1378.524414	-15.195378
1377.475586	180.013031
1376.425781	-98.961578
1375.375977	-10.911388
1374.325195	9.844151
1373.274414	-39.136818
1372.224609	-38.105213
1371.172852	-216.482941
1370.122070	34.055218
1369.070313	32.898174
1368.019531	-60.320889
1366.967773	-8.917766
1365.915039	194.484665
1364.863281	94.161400
1363.810547	115.969086
1362.757813	160.284729
1361.705078	214.652969
1360.651367	264.136200
1359.598633	283.880157
1358.544922	82.417274
1357.491211	231.705856
1356.436523	224.454132
1355.382813	314.253052
1354.328125	309.718872
1353.273438	277.987976
1352.217773	504.664459
1351.163086	366.390869
1350.107422	610.578247
1349.051758	668.650452
1347.996094	461.326447
1346.939453	653.613098
1345.883789	749.220886
1344.827148	847.388123
1343.769531	881.177612
1342.712891	915.085327
1341.655273	887.147888
1340.598633	973.323425
1339.540039	990.222046
1338.482422	1059.252075
1337.423828	1064.000854
1336.366211	930.259338
1335.307617	1009.534363
1334.248047	999.822998
1333.189453	1061.987793
1332.129883	1084.675659
1331.070313	1080.280396
1330.010742	907.907288
1328.950195	970.535278
1327.890625	875.116333
1326.830078	920.682129
1325.768555	803.328308
1324.708008	992.371277
1323.646484	912.335449
1322.585938	1091.647217
1321.523438	1229.043091
1320.461914	1013.674866
1319.400391	1106.873535
1318.337891	1029.977295
1317.275391	935.974792
1316.211914	1120.699585
1315.149414	1115.686523
1314.085938	1105.863159
1313.022461	968.055481
1311.958984	1049.637573
1310.894531	1040.184692
1309.831055	1151.490967
1308.766602	1211.171631
1307.701172	1150.352783
1306.636719	1094.595825
1305.571289	1090.630493
1304.505859	1185.149780
1303.440430	1102.706543
1302.375000	1359.644043
1301.308594	1021.812744
1300.242188	1124.068237
1299.175781	1128.119141
1298.109375	989.818726
1297.041992	949.903320
1295.975586	1084.415161
1294.908203	966.155396
1293.839844	1066.448975
1292.772461	1134.901978
1291.704102	862.472290
1290.635742	1014.512451
1289.567383	938.561951
1288.498047	742.625305
1287.428711	980.646423
1286.360352	650.205811
1285.290039	785.436157
1284.220703	639.044434
1283.150391	649.512146
1282.080078	608.650879
1281.009766	805.299988
1279.939453	801.291748
1278.868164	743.543274
1277.796875	443.752563
1276.725586	765.295898
1275.654297	622.253662
1274.582031	867.992371
1273.509766	854.655884
1272.437500	948.897888
1271.365234	779.355225
1270.291992	1032.449341
1269.218750	1138.999634
1268.145508	1252.889160
1267.072266	1073.924683
1265.999023	992.698120
1264.924805	1072.573608
1263.850586	1071.985352
1262.776367	1154.358276
1261.701172	1036.842651
1260.625977	1085.169556
1259.550781	1133.524414
1258.475586	952.896912
1257.400391	1025.710693
1256.324219	1290.917236
1255.248047	1198.155151
1254.171875	1168.761719
1253.094727	971.503479
1252.018555	1020.105164
1250.941406	1051.694946
1249.864258	1124.646729
1248.786133	869.355286
1247.708008	990.995544
1246.630859	974.076050
1245.551758	971.773193
1244.473633	850.457703
1243.394531	940.521545
1242.316406	1015.993652
1241.236328	909.377869
1240.157227	1038.257324
1239.077148	885.609375
1237.998047	854.342529
1236.917969	849.782837
1235.836914	949.512268
1234.756836	959.496155
1233.675781	879.796753
1232.594727	809.829895
1231.512695	812.583252
1230.431641	679.682251
1229.349609	738.161804
1228.267578	690.075500
1227.185547	690.418457
1226.102539	637.511597
1225.019531	439.440491
1223.936523	727.684875
1222.853516	532.075012
1221.769531	532.399353
1220.686523	450.509094
1219.602539	525.741882
1218.517578	356.863556
1217.433594	528.675537
1216.348633	338.087646
1215.263672	323.839233
1214.178711	246.799637
1213.092773	271.143066
1212.007813	365.425232
1210.921875	495.825348
1209.834961	486.232239
1208.749023	565.833740
1207.662109	498.290314
1206.575195	531.979248
1205.488281	584.892151
1204.400391	435.348572
1203.313477	430.358978
1202.225586	297.685150
1201.136719	290.232697
1200.048828	345.321960
1198.959961	145.222321
1197.871094	164.125977
1196.782227	0.136985
1195.692383	235.421371
1194.603516	68.974869
1193.513672	-171.979431
1192.423828	-54.759689
1191.333008	-223.606262
1190.242188	-185.828415
1189.151367	7.994472
1188.060547	-220.975769
1186.969727	-229.031403
1185.877930	-208.345505
1184.786133	100.234947
1183.694336	22.331848
1182.601563	-156.350098
1181.509766	63.069271
1180.416992	61.737766
1179.323242	31.569183
1178.230469	-10.644721
1177.136719	11.777737
1176.042969	53.276440
1174.949219	197.660995
1173.854492	138.378952
1172.760742	67.074432
1171.666016	62.733265
1170.570313	170.773346
1169.475586	175.816864
1168.379883	-106.229797
1167.284180	142.603317
1166.188477	-7.993107
1165.091797	207.074615
1163.996094	82.643417
1162.899414	56.129822
1161.801758	175.237106
1160.705078	141.375015
1159.607422	116.988037
1158.509766	421.909271
1157.412109	208.771072
1156.313477	224.671600
1155.215820	176.074280
1154.117188	144.098740
1153.017578	150.190689
1151.918945	272.986969
1150.819336	252.647858
1149.719727	191.721176
1148.620117	183.133484
1147.519531	26.802887
1146.418945	25.209225
1145.318359	97.315269
1144.217773	-56.793133
1143.116211	-91.961746
1142.014648	-20.163404
1140.913086	232.254257
1139.811523	-71.920639
1138.708984	-26.611206
1137.606445	87.505112
1136.503906	75.542709
1135.401367	111.002739
1134.297852	162.974579
1133.194336	276.564453
1132.090820	406.627136
1130.987305	531.789856
1129.882813	583.240479
1128.778320	746.072937
1127.673828	771.175354
1126.569336	815.143860
1125.463867	773.651428
1124.358398	857.705627
1123.252930	657.273682
1122.146484	643.997253
1121.041016	647.218872
1119.934570	434.856781
1118.828125	390.592957
1117.720703	431.466248
1116.613281	401.241760
1115.505859	517.626343
1114.398438	439.914673
1113.291016	466.203308
1112.182617	345.807251
1111.074219	412.115234
1109.964844	525.567200
1108.856445	404.990936
1107.747070	622.160034
1106.637695	473.110077
1105.528320	527.094971
1104.417969	708.437378
1103.307617	663.065613
1102.197266	650.669373
1101.086914	694.815247
1099.975586	837.910522
1098.864258	952.573547
1097.752930	751.242065
1096.641602	773.817749
1095.529297	911.759521
1094.416992	611.424377
1093.304688	808.081238
1092.191406	639.622559
1091.079102	723.059326
1089.965820	669.889221
1088.852539	604.915710
1087.738281	848.068359
1086.624023	752.384460
1085.509766	790.711060
1084.395508	577.432556
1083.280273	780.179565
1082.166016	611.537231
1081.050781	734.207703
1079.934570	589.024475
1078.819336	608.230225
1077.703125	674.325684
1076.586914	561.972717
1075.469727	463.701141
1074.353516	628.179871
1073.236328	600.217102
1072.119141	560.504028
1071.000977	494.978729
1069.882813	565.386414
1068.765625	544.348206
1067.646484	422.541931
1066.528320	497.507294
1065.409180	574.744568
1064.290039	654.261841
1063.170898	392.002258
1062.050781	534.651001
1060.930664	707.626343
1059.810547	487.568878
1058.690430	435.957062
1057.569336	379.673279
1056.449219	243.941025
1055.327148	246.115448
1054.206055	292.673462
1053.083984	469.994049
1051.961914	348.332611
1050.839844	74.976303
1049.717773	177.525726
1048.594727	326.693390
1047.471680	209.836258
1046.348633	144.352829
1045.224609	344.733978
1044.101563	335.217865
1042.976563	239.464569
1041.852539	183.389404
1040.728516	362.657074
1039.603516	194.805420
1038.478516	341.416931
1037.352539	241.197433
1036.227539	-7.910944
1035.101563	329.526855
1033.974609	536.546143
1032.848633	345.768494
1031.721680	210.914368
1030.594727	373.739868
1029.467773	313.389618
1028.340820	199.658569
1027.212891	-39.442486
1026.084961	2.658854
1024.956055	-41.141785
1023.828125	-112.730232
1022.699219	-244.590637
1021.570313	-146.605881
1020.440430	-164.620407
1019.311523	26.186569
1018.181641	-165.670700
1017.050781	-178.867889
1015.920898	-138.684128
1014.790039	70.702698
1013.659180	53.011837
1012.528320	16.864292
1011.396484	15.532171
1010.265625	243.476868
1009.132813	237.599045
1008.000977	442.384460
1006.868164	457.434357
1005.736328	685.355957
1004.602539	1176.861328
1003.469727	1781.508423
1002.335938	2224.154053
1001.202148	1908.716553
1000.068359	1508.031616
998.933594	751.910950
997.799805	446.537872
996.665039	194.494202
995.529297	16.518091
994.394531	-8.974392
993.258789	-122.030861
992.123047	244.823029
990.986328	-13.325168
989.849609	-89.120476
988.712891	-47.227501
987.576172	105.360992
986.439453	-16.175901
985.301758	21.376635
984.164063	72.835876
983.025391	-92.032448
981.887695	-8.126082
980.749023	66.643814
979.610352	187.505142
978.470703	92.214142
977.332031	31.580137
976.192383	246.968033
975.051758	96.914322
973.912109	-96.607346
972.771484	-11.936632
971.630859	-131.603424
970.490234	281.650970
969.348633	153.031555
968.207031	-12.127677
967.065430	355.285339
965.923828	275.290863
964.781250	218.395004
963.638672	127.258255
962.496094	270.130249
961.352539	293.879608
960.208984	203.173233
959.065430	259.259644
957.921875	54.346302
956.777344	140.470108
955.632813	334.283630
954.488281	95.558723
953.343750	35.561241
952.198242	186.193604
951.052734	28.121447
949.907227	41.753124
948.760742	112.665070
947.614258	249.958984
946.467773	42.285259
945.321289	172.945633
944.173828	143.803940
943.026367	142.210266
941.878906	184.127304
940.730469	340.274597
939.582031	110.861092
938.433594	175.970490
937.285156	238.902252
936.135742	270.016754
934.987305	221.461288
933.836914	343.996765
932.687500	300.269409
931.537109	204.301620
930.386719	217.831345
929.236328	126.744659
928.084961	158.759842
926.934570	209.094498
925.783203	236.783600
924.630859	230.468216
923.478516	90.100235
922.327148	193.213089
921.173828	-12.746539
920.021484	129.230667
918.868164	175.838898
917.714844	-25.056694
916.561523	87.670685
915.407227	-128.756119
914.252930	136.275696
913.098633	-20.816223
911.944336	-18.893566
910.789063	-121.197113
909.633789	-132.623444
908.478516	-162.069519
907.322266	-136.983978
906.166016	-170.720856
905.009766	-156.753403
903.853516	-95.115479
902.696289	-157.951797
901.539063	-111.977272
900.381836	11.039751
899.223633	68.476173
898.065430	-14.289549
896.907227	-121.800278
895.749023	19.592491
894.589844	-78.636528
893.430664	110.337921
892.271484	-59.998840
891.112305	79.357010
889.952148	-2.620635
888.791992	55.534660
887.630859	34.731426
886.470703	81.727303
885.309570	9.184272
884.148438	-29.408209
882.986328	-2.492056
881.825195	42.517879
880.663086	83.073013
879.500000	-29.587608
878.337891	80.952789
877.174805	171.233749
876.011719	135.399429
874.847656	115.409462
873.684570	221.550247
872.520508	233.168274
871.355469	240.336380
870.191406	225.047684
869.026367	290.786560
867.861328	95.697701
866.695313	161.526016
865.530273	-13.133166
864.364258	279.713531
863.197266	235.487411
862.031250	58.794361
860.864258	147.180618
859.697266	233.305191
858.530273	429.385223
857.362305	326.969452
856.194336	460.167023
855.026367	629.200867
853.857422	654.670593
852.688477	626.336670
851.519531	627.158386
850.350586	482.343018
849.180664	353.285156
848.010742	278.038208
846.840820	480.466736
845.670898	306.720520
844.500000	280.763428
843.329102	129.510223
842.157227	260.174744
840.986328	198.424271
839.814453	248.484894
838.642578	25.789120
837.469727	250.144501
836.296875	145.927979
835.124023	122.147835
833.951172	189.910095
832.777344	362.549622
831.603516	289.534363
830.429688	225.441071
829.255859	411.223541
828.081055	485.351410
826.906250	253.882675
825.731445	211.986084
824.555664	161.149765
823.379883	250.680038
822.204102	315.607056
821.027344	146.575211
819.851563	102.265213
818.674805	4.490347
817.497070	71.416534
816.320313	40.329430
815.142578	84.839027
813.963867	-21.983353
812.786133	-46.550785
811.607422	26.647909
810.428711	-111.413857
809.250000	-111.710266
808.070313	-96.526711
806.890625	-212.470459
805.710938	-39.765514
804.531250	-84.784264
803.350586	-172.029877
802.169922	-230.468491
800.988281	-113.699982
799.807617	-150.113800
798.625977	-257.548187
797.444336	-214.269485
796.261719	-82.439095
795.079102	-136.890472
793.896484	-244.572510
792.713867	-95.377365
791.530273	-94.694977
790.346680	3.301996
789.163086	-84.749100
787.979492	66.121201
786.794922	70.829659
785.610352	-15.234261
784.425781	-37.226810
783.240234	-10.662859
782.054688	-26.195414
780.869141	123.904297
779.682617	101.540367
778.496094	176.270264
777.309570	166.971466
776.123047	-45.499973
774.935547	97.359734
773.748047	-9.261408
772.560547	-18.860567
771.373047	-32.953365
770.184570	52.095875
768.996094	-43.735115
767.806641	67.556587
766.618164	132.441574
765.428711	155.364014
764.239258	61.477097
763.048828	205.345352
761.858398	232.405502
760.667969	459.640808
759.477539	416.075623
758.286133	297.673065
757.094727	236.434921
755.903320	362.041107
754.710938	309.480194
753.518555	322.808136
752.326172	204.247131
751.133789	386.610229
749.940430	283.351013
748.747070	118.613899
747.553711	52.679962
746.359375	265.430664
745.166016	214.760147
743.970703	120.206535
742.776367	144.076645
741.581055	319.178558
740.385742	288.128174
739.190430	103.669006
737.994141	118.640862
736.797852	111.681412
735.601563	148.503113
734.405273	38.609524
733.208008	84.162880
732.010742	44.344105
730.813477	6.728189
729.615234	159.422821
728.416992	14.654001
727.218750	82.024185
726.020508	59.760849
724.821289	293.192566
723.622070	281.849121
722.422852	294.561584
721.222656	300.744598
720.022461	261.111572
718.822266	319.749420
717.621094	308.573822
716.420898	308.353119
715.218750	349.623505
714.017578	218.658310
712.815430	111.791969
711.614258	90.035553
710.411133	196.919739
709.208984	142.606903
708.005859	86.213844
706.802734	56.050900
705.599609	128.299332
704.395508	141.831940
703.191406	-73.035522
701.987305	12.500020
700.782227	8.915751
699.577148	53.266178
698.372070	115.084465
697.166992	61.780594
695.960938	-21.812990
694.754883	-18.366302
693.548828	-245.036255
692.341797	6.223217
691.135742	-37.769566
689.927734	-53.406128
688.720703	-181.758591
687.512695	-194.953171
686.304688	-205.855286
685.096680	-151.582382
683.888672	-105.887932
682.679688	-181.464371
681.470703	-85.704033
680.260742	-124.179657
679.050781	90.884506
677.840820	-40.488285
676.630859	-204.155991
675.419922	-92.760818
674.209961	27.346676
672.998047	-58.000969
671.787109	21.168337
670.575195	-120.149872
669.363281	140.794647
668.151367	127.224823
666.938477	230.439163
665.725586	74.450783
664.512695	-83.547340
663.299805	50.105965
662.085938	-6.210837
660.872070	-202.736298
659.658203	8.701564
658.443359	64.757668
657.228516	81.992081
656.013672	15.139124
654.797852	-77.542969
653.583008	-81.825790
652.366211	-133.524521
651.150391	-101.220230
649.934570	90.402603
648.717773	96.690643
647.500000	-52.103394
646.283203	199.398361
645.065430	89.163567
643.847656	49.835720
642.629883	225.450851
641.411133	159.972015
640.192383	64.221436
638.973633	189.669296
637.753906	99.925980
636.534180	123.806725
635.314453	50.715546
634.094727	95.427261
632.874023	51.731628
631.653320	-13.807518
630.432617	-47.559132
629.211914	-90.344757
627.990234	110.905258
626.768555	105.659348
625.545898	37.660828
624.324219	-33.073177
623.101563	47.708717
621.877930	82.750832
620.655273	191.990204
619.431641	189.016190
618.208008	138.087402
616.983398	-57.141792
615.759766	-4.999265
614.535156	-80.133614
613.310547	-75.027725
612.084961	-92.451889
610.859375	-2.029428
609.633789	-17.652431
608.408203	-4.680078
607.181641	15.420525
605.955078	110.935677
604.728516	-177.413147
