# Supplementary material for: Raman spectroscopy accurately differentiates mucosal healing from non-healing and biochemical changes following biological therapy in inflammatory bowel disease
Source: PLoS One. 2021 Jun 2;16(6):e0252210. doi: 10.1371/journal.pone.0252210 (PMC8172032; doi:10.1371/journal.pone.0252210)
Supplement: S5 Dataset — (ZIP) [file pone.0252210.s007.zip › CD Active inflammation/OC008-1 pre-treatment_base sub CR removed_21__X_-22098.1__Y_3273.21__Z_-430.386__Time_241.txt]

1714.799805	-77.105453
1713.823242	-36.230671
1712.846680	132.939911
1711.869141	-165.487686
1710.892578	-57.077888
1709.915039	-142.512543
1708.937500	-158.959595
1707.958984	-28.746630
1706.981445	132.956604
1706.002930	-40.758732
1705.024414	-145.307434
1704.044922	183.315308
1703.066406	-77.361069
1702.086914	-44.030880
1701.107422	138.734756
1700.127930	37.635330
1699.147461	160.876678
1698.167969	329.310516
1697.187500	150.021637
1696.207031	200.442322
1695.226563	127.840477
1694.245117	-16.955433
1693.263672	316.205261
1692.282227	443.640472
1691.300781	261.433441
1690.318359	375.489960
1689.336914	441.570862
1688.354492	633.029419
1687.372070	501.870697
1686.388672	562.818848
1685.406250	509.324768
1684.422852	631.874329
1683.439453	831.830383
1682.456055	725.618042
1681.471680	763.461487
1680.487305	969.273743
1679.502930	789.324829
1678.518555	814.656555
1677.534180	994.596680
1676.548828	1100.274658
1675.563477	1270.067505
1674.578125	1160.971680
1673.592773	1124.058594
1672.606445	1297.456299
1671.621094	1248.008179
1670.634766	1337.082520
1669.647461	1708.007935
1668.661133	1811.039551
1667.673828	1545.436646
1666.686523	1988.999634
1665.699219	2053.367920
1664.711914	1834.302490
1663.723633	1780.198242
1662.736328	1853.875488
1661.748047	2039.301147
1660.758789	2050.156006
1659.770508	2156.892578
1658.781250	2168.656494
1657.791992	2069.643799
1656.802734	2116.795166
1655.813477	2055.855225
1654.823242	2035.104126
1653.833008	1784.609009
1652.842773	1868.068604
1651.852539	1777.388794
1650.862305	1364.586670
1649.871094	1420.414063
1648.879883	1521.630493
1647.888672	1047.137207
1646.896484	988.142090
1645.905273	948.149475
1644.913086	729.031555
1643.920898	418.054810
1642.928711	743.896118
1641.935547	394.362610
1640.943359	486.122528
1639.950195	388.326630
1638.956055	246.164597
1637.962891	241.641052
1636.968750	300.814880
1635.975586	281.326172
1634.981445	106.774132
1633.986328	80.247711
1632.992188	56.789127
1631.997070	-116.378426
1631.001953	-123.193588
1630.006836	-142.776459
1629.010742	-11.960755
1628.015625	-1.853568
1627.019531	-83.460052
1626.023438	-88.394409
1625.027344	-50.897533
1624.030273	-181.326447
1623.033203	-235.132736
1622.036133	-59.963856
1621.039063	57.657604
1620.041992	123.013695
1619.043945	348.838379
1618.045898	139.035431
1617.047852	150.114182
1616.049805	-108.833023
1615.050781	-15.804732
1614.052734	234.850159
1613.053711	126.353981
1612.053711	-50.014786
1611.054688	140.950928
1610.054688	-121.349342
1609.055664	-118.647003
1608.054688	-5.698131
1607.054688	62.890671
1606.054688	-49.030193
1605.053711	61.828968
1604.052734	159.741013
1603.051758	181.900635
1602.049805	65.554131
1601.048828	-173.518311
1600.046875	-85.428741
1599.044922	-229.935318
1598.041992	-97.145508
1597.040039	-157.682526
1596.037109	-108.326065
1595.034180	-134.635452
1594.031250	-186.943970
1593.027344	-51.119991
1592.024414	-40.575661
1591.020508	-238.763138
1590.016602	-515.075012
1589.011719	-347.670074
1588.007813	-107.241096
1587.002930	-25.943487
1585.998047	138.798950
1584.993164	170.565704
1583.987305	116.345039
1582.982422	109.073120
1581.976563	148.711533
1580.970703	-20.015799
1579.964844	183.692749
1578.958008	233.710709
1577.951172	356.574738
1576.944336	115.056496
1575.937500	144.190445
1574.930664	25.017984
1573.922852	-5.720734
1572.915039	-41.689629
1571.907227	-77.692673
1570.899414	86.376434
1569.890625	89.219009
1568.881836	234.868042
1567.873047	118.066879
1566.864258	84.327576
1565.855469	180.322433
1564.845703	164.580109
1563.835938	42.356213
1562.826172	42.020672
1561.816406	194.616409
1560.805664	-0.462627
1559.794922	312.599609
1558.784180	101.791702
1557.773438	194.167801
1556.762695	255.283142
1555.750977	163.399872
1554.739258	55.879162
1553.727539	124.341080
1552.715820	83.898018
1551.703125	265.911652
1550.690430	144.933655
1549.677734	52.310158
1548.665039	213.052505
1547.652344	65.824471
1546.638672	68.449539
1545.625000	161.375229
1544.611328	60.261829
1543.597656	52.034351
1542.583008	203.791473
1541.568359	-119.915565
1540.553711	46.943111
1539.539063	58.648506
1538.524414	52.094036
1537.508789	-44.968578
1536.493164	-149.921204
1535.477539	155.099640
1534.460938	13.652158
1533.445313	8.721547
1532.428711	80.920914
1531.412109	-86.787346
1530.395508	44.262634
1529.377930	213.689194
1528.361328	71.208527
1527.343750	59.901165
1526.326172	272.366760
1525.307617	124.188210
1524.290039	192.030945
1523.271484	102.692139
1522.252930	23.471912
1521.234375	62.374985
1520.214844	221.887100
1519.196289	206.331482
1518.176758	403.877869
1517.156250	172.023071
1516.136719	65.943306
1515.117188	224.242599
1514.096680	56.145386
1513.076172	44.516922
1512.054688	-236.827744
1511.034180	-28.111275
1510.012695	-73.694580
1508.991211	60.091507
1507.969727	-93.608353
1506.948242	-137.195297
1505.925781	-150.212326
1504.903320	-204.430542
1503.880859	-94.835823
1502.858398	-75.147331
1501.835938	-396.307770
1500.812500	-210.518845
1499.789063	-206.773026
1498.765625	-144.349716
1497.741211	-258.728241
1496.717773	-214.606354
1495.693359	-267.902740
1494.668945	-231.850739
1493.643555	-308.510223
1492.619141	-288.164185
1491.593750	-255.238220
1490.568359	33.020546
1489.542969	-80.100250
1488.517578	-55.419388
1487.491211	129.944138
1486.464844	195.071259
1485.438477	203.852356
1484.412109	342.618286
1483.384766	100.994835
1482.358398	456.234833
1481.331055	464.313507
1480.302734	161.153351
1479.275391	599.814819
1478.247070	426.447296
1477.218750	461.960571
1476.190430	571.200562
1475.162109	550.360840
1474.132813	702.544861
1473.104492	732.344238
1472.075195	1161.620850
1471.044922	1127.408936
1470.015625	1103.286255
1468.985352	1203.688354
1467.955078	1428.552856
1466.924805	1358.260010
1465.894531	1620.912964
1464.863281	2018.041260
1463.832031	1883.817383
1462.800781	2087.444092
1461.769531	2057.213867
1460.738281	2006.592163
1459.706055	2265.635742
1458.673828	2293.495850
1457.641602	2577.585449
1456.608398	2435.200439
1455.576172	2584.545654
1454.542969	2543.527832
1453.509766	2649.531006
1452.476563	2628.673096
1451.442383	2620.422363
1450.408203	2726.153809
1449.374023	2976.197021
1448.339844	2977.859375
1447.305664	3139.019531
1446.270508	2978.508057
1445.235352	2767.403809
1444.200195	2951.157715
1443.165039	2760.330078
1442.128906	2663.140869
1441.093750	2297.897949
1440.057617	2395.513672
1439.020508	2278.169189
1437.984375	2145.716553
1436.947266	2180.077148
1435.910156	1830.398804
1434.873047	1806.712280
1433.835938	1833.547363
1432.797852	1643.224609
1431.759766	1475.711670
1430.721680	1444.567627
1429.683594	1029.924927
1428.644531	822.322876
1427.606445	559.363708
1426.567383	508.341583
1425.528320	510.313660
1424.488281	368.632813
1423.449219	416.065125
1422.409180	445.864716
1421.369141	538.667725
1420.328125	450.139496
1419.288086	374.304474
1418.247070	356.437561
1417.206055	338.633484
1416.165039	109.535942
1415.123047	89.383713
1414.081055	44.154060
1413.040039	97.096367
1411.997070	273.244659
1410.955078	291.057007
1409.912109	107.885323
1408.870117	181.156540
1407.826172	-54.515408
1406.783203	-99.122810
1405.740234	-116.001923
1404.696289	-62.511158
1403.652344	-11.459599
1402.608398	-15.536133
1401.563477	75.803352
1400.519531	9.207615
1399.474609	125.782921
1398.429688	204.809311
1397.383789	118.465912
1396.338867	217.727600
1395.292969	139.159317
1394.247070	100.818825
1393.200195	-80.149658
1392.154297	144.713013
1391.107422	119.258636
1390.060547	71.413452
1389.013672	16.209641
1387.966797	226.334610
1386.918945	-23.723228
1385.871094	-95.999252
1384.823242	-13.106028
1383.775391	-45.091702
1382.726563	-189.393311
1381.677734	-241.051849
1380.628906	-150.166397
1379.580078	-308.915222
1378.530273	144.261093
1377.481445	-134.017654
1376.431641	-110.053894
1375.380859	200.986053
1374.331055	5.631134
1373.280273	89.844246
1372.229492	-40.278667
1371.178711	163.880600
1370.127930	221.044678
1369.076172	-97.964462
1368.024414	-67.874924
1366.972656	74.450813
1365.920898	-34.658382
1364.869141	87.996422
1363.816406	248.086319
1362.763672	69.791374
1361.710938	155.490021
1360.657227	42.284344
1359.604492	-18.469658
1358.550781	331.252014
1357.496094	327.948212
1356.442383	267.650604
1355.387695	304.449402
1354.333984	403.518127
1353.279297	321.369385
1352.223633	380.966583
1351.168945	261.944092
1350.113281	391.364136
1349.057617	674.765320
1348.001953	645.566528
1346.945313	889.419922
1345.888672	880.350952
1344.832031	963.197144
1343.775391	835.445435
1342.718750	1171.410889
1341.661133	1108.418091
1340.603516	1110.032593
1339.545898	1332.260376
1338.488281	1462.926270
1337.429688	1412.947144
1336.371094	1340.872681
1335.312500	1085.851685
1334.253906	1335.859985
1333.195313	1170.325439
1332.135742	1074.265015
1331.076172	1277.601685
1330.016602	1087.932007
1328.956055	1135.771484
1327.895508	795.783508
1326.834961	1125.619507
1325.774414	1122.011719
1324.713867	1074.107300
1323.652344	1068.341064
1322.590820	1151.591431
1321.529297	1143.641479
1320.467773	1454.131226
1319.405273	992.515625
1318.343750	1073.829224
1317.280273	1147.847534
1316.217773	1145.557861
1315.155273	1291.289917
1314.091797	1111.828857
1313.028320	1255.314453
1311.964844	962.912720
1310.900391	1269.163452
1309.835938	1417.847046
1308.771484	1411.526367
1307.707031	1294.596191
1306.642578	1249.196167
1305.577148	1046.509766
1304.511719	1274.416626
1303.446289	1138.447998
1302.380859	1255.858765
1301.314453	1363.504639
1300.248047	1070.702026
1299.181641	1318.603149
1298.115234	1185.813477
1297.047852	1244.726196
1295.980469	1247.257690
1294.913086	938.175415
1293.845703	1100.492798
1292.778320	992.966553
1291.709961	995.967712
1290.641602	1102.066406
1289.573242	879.672546
1288.503906	748.168091
1287.434570	1033.440186
1286.365234	735.529663
1285.295898	876.328674
1284.226563	789.382751
1283.156250	727.045044
1282.085938	1166.669800
1281.015625	786.260742
1279.945313	817.189453
1278.874023	953.377563
1277.802734	1070.012085
1276.731445	876.101501
1275.660156	689.679443
1274.587891	830.943237
1273.515625	840.243652
1272.443359	1120.800903
1271.371094	1034.889038
1270.297852	1176.193604
1269.224609	1092.859253
1268.151367	1041.348267
1267.078125	1456.054810
1266.003906	1392.383423
1264.930664	1501.986450
1263.856445	1499.393188
1262.781250	1321.275269
1261.707031	1326.112793
1260.631836	1270.049683
1259.556641	1274.964355
1258.481445	1248.235474
1257.405273	1275.132813
1256.330078	1467.635498
1255.253906	1260.792969
1254.177734	1553.057739
1253.100586	1373.096558
1252.023438	1477.897217
1250.947266	1431.847534
1249.869141	1626.597168
1248.791992	1286.350098
1247.713867	1760.614258
1246.635742	1226.069702
1245.557617	1401.273560
1244.479492	1284.883667
1243.400391	1221.974976
1242.321289	1127.521729
1241.242188	1251.593628
1240.163086	1263.952271
1239.083008	1327.251709
1238.002930	1140.623413
1236.922852	1075.337280
1235.842773	1145.860229
1234.761719	1126.627441
1233.681641	1097.681396
1232.600586	1114.768188
1231.518555	921.031311
1230.437500	1110.076660
1229.355469	1081.045898
1228.273438	964.827515
1227.190430	1044.703491
1226.108398	993.815491
1225.025391	1114.703247
1223.942383	986.327881
1222.859375	676.572021
1221.775391	596.620117
1220.692383	818.841797
1219.607422	538.188293
1218.523438	479.916565
1217.439453	508.587891
1216.354492	573.421631
1215.269531	432.908661
1214.184570	398.627258
1213.098633	369.126801
1212.012695	510.913025
1210.926758	642.920715
1209.840820	593.893494
1208.754883	580.993652
1207.667969	741.625061
1206.581055	571.872864
1205.494141	925.088196
1204.406250	793.773193
1203.318359	462.501709
1202.230469	482.921814
1201.142578	536.962708
1200.054688	501.829193
1198.965820	38.227409
1197.876953	147.427963
1196.788086	104.938416
1195.698242	-0.153344
1194.609375	-13.909514
1193.519531	-83.040833
1192.428711	-147.425583
1191.338867	-195.050171
1190.248047	81.585220
1189.157227	-177.623871
1188.066406	-155.848282
1186.975586	-69.354568
1185.883789	-203.824738
1184.791992	-386.326660
1183.700195	-55.409946
1182.607422	-233.262619
1181.514648	-135.347702
1180.421875	87.099800
1179.329102	100.800919
1178.236328	35.309757
1177.142578	161.423401
1176.048828	148.441193
1174.955078	-25.098280
1173.860352	268.240601
1172.766602	336.323578
1171.671875	186.478317
1170.576172	-121.330902
1169.481445	214.407837
1168.385742	136.123337
1167.290039	189.281998
1166.194336	103.654205
1165.097656	-53.746746
1164.001953	89.903717
1162.905273	159.319824
1161.807617	221.430008
1160.710938	405.193329
1159.613281	302.275696
1158.515625	132.465881
1157.417969	380.232788
1156.319336	386.812988
1155.220703	574.562988
1154.122070	404.416687
1153.023438	637.165405
1151.924805	571.749023
1150.825195	375.184052
1149.725586	76.151932
1148.625000	203.527481
1147.525391	183.094681
1146.424805	-37.436356
1145.324219	39.580170
1144.223633	-88.209587
1143.122070	-106.598022
1142.020508	-15.656734
1140.918945	-281.592987
1139.817383	-102.877625
1138.714844	-145.423370
1137.612305	-54.957581
1136.509766	-45.417824
1135.407227	-21.724052
1134.303711	82.607346
1133.200195	179.672729
1132.096680	445.150879
1130.993164	558.517456
1129.888672	583.940552
1128.784180	533.346069
1127.679688	636.850342
1126.575195	856.410706
1125.469727	741.508545
1124.364258	967.876770
1123.258789	741.458130
1122.152344	747.223083
1121.046875	613.165405
1119.940430	213.863342
1118.833008	415.995880
1117.726563	395.473267
1116.619141	355.944763
1115.511719	295.066986
1114.404297	546.364990
1113.295898	487.683899
1112.188477	287.110565
1111.080078	412.743988
1109.970703	658.767273
1108.862305	285.612335
1107.752930	477.094788
1106.643555	687.320129
1105.534180	585.735474
1104.423828	793.351868
1103.313477	609.068970
1102.203125	677.269592
1101.092773	780.768005
1099.981445	587.012756
1098.870117	657.366638
1097.758789	774.785767
1096.647461	764.843384
1095.535156	917.429260
1094.422852	652.958191
1093.310547	694.728271
1092.197266	924.796082
1091.084961	818.109009
1089.971680	920.886841
1088.857422	668.286926
1087.744141	660.428528
1086.629883	683.110535
1085.515625	783.350830
1084.401367	773.035217
1083.286133	558.225403
1082.171875	728.850403
1081.056641	655.061646
1079.940430	635.301636
1078.825195	688.335632
1077.708984	382.154724
1076.592773	533.769104
1075.475586	657.141724
1074.359375	318.318176
1073.242188	526.110840
1072.125000	356.291626
1071.006836	132.625381
1069.888672	302.818573
1068.770508	414.359802
1067.652344	354.844055
1066.534180	-53.611191
1065.415039	196.116394
1064.295898	309.963715
1063.176758	491.652740
1062.056641	165.495285
1060.936523	244.234863
1059.816406	451.602234
1058.696289	191.229523
1057.575195	139.065369
1056.454102	271.602173
1055.333008	296.622437
1054.211914	127.762207
1053.089844	45.432121
1051.967773	147.654724
1050.845703	-46.617599
1049.723633	93.012856
1048.600586	146.280151
1047.477539	281.226166
1046.354492	129.273911
1045.230469	47.395885
1044.106445	44.877914
1042.982422	19.112738
1041.858398	429.179626
1040.734375	40.023014
1039.609375	219.427155
1038.484375	-36.641834
1037.358398	117.218536
1036.232422	-131.591187
1035.107422	8.409345
1033.980469	53.020515
1032.854492	188.408783
1031.727539	258.694855
1030.600586	384.827667
1029.473633	57.741772
1028.345703	26.008005
1027.218750	-151.982315
1026.090820	-269.415436
1024.961914	-124.302994
1023.833984	-297.222015
1022.705078	-265.714752
1021.576172	-350.153412
1020.446289	-499.419830
1019.317383	-444.395538
1018.187500	-277.991364
1017.056641	-255.305969
1015.926758	-288.149261
1014.795898	-207.325180
1013.665039	21.845058
1012.534180	137.522125
1011.402344	28.631405
1010.270508	186.148117
1009.138672	387.685974
1008.006836	330.068665
1006.874023	480.811646
1005.741211	751.880798
1004.608398	1499.313599
1003.475586	2265.017578
1002.341797	3194.591553
1001.208008	2772.009521
1000.074219	1945.444458
998.939453	978.493713
997.805664	566.343262
996.669922	353.055878
995.535156	29.211533
994.400391	54.101578
993.264648	-22.402098
992.127930	111.157799
990.992188	-1.948232
989.855469	124.899864
988.718750	83.566139
987.582031	44.694870
986.445313	-173.719131
985.307617	-39.487957
984.169922	166.207825
983.031250	22.006489
981.893555	13.816874
980.754883	28.783125
979.616211	48.486736
978.476563	75.223511
977.337891	69.899193
976.198242	-80.115662
975.057617	298.729401
973.917969	263.917328
972.777344	-57.907242
971.636719	180.995193
970.496094	254.598358
969.354492	234.186020
968.212891	172.615341
967.071289	134.166534
965.929688	47.705727
964.787109	149.508240
963.644531	31.274302
962.501953	284.634552
961.358398	242.352798
960.214844	344.600464
959.071289	382.800049
957.927734	132.538055
956.783203	219.148010
955.638672	102.114075
954.494141	179.825378
953.349609	262.220795
952.204102	70.198639
951.058594	-66.698044
949.912109	100.735832
948.766602	-74.682411
947.620117	-9.891503
946.473633	205.819931
945.327148	163.424637
944.179688	137.178879
943.032227	145.334518
941.884766	256.352509
940.736328	216.824249
939.587891	177.450378
938.439453	265.979767
937.291016	470.918121
936.141602	420.515320
934.993164	247.163528
933.842773	201.660065
932.693359	290.740143
931.542969	261.452118
930.392578	300.629120
929.242188	89.447479
928.090820	144.835342
926.940430	6.864687
925.788086	-133.186646
924.636719	36.318336
923.484375	-73.870636
922.333008	-31.553637
921.179688	-80.062119
920.027344	-160.255524
918.874023	45.994427
917.720703	-61.222771
916.567383	-259.123779
915.413086	-98.076660
914.258789	-7.370225
913.104492	176.444778
911.950195	-218.300568
910.794922	-186.298309
909.639648	-117.928589
908.483398	-171.924332
907.328125	-94.333473
906.171875	-111.864014
905.015625	-131.562515
903.859375	-69.617615
902.702148	49.004559
901.544922	25.016918
900.387695	-57.731159
899.229492	-115.461533
898.071289	-46.387321
896.913086	52.133732
895.754883	-161.394775
894.595703	100.040825
893.436523	26.889174
892.277344	-66.500488
891.118164	-51.337528
889.958008	-27.077858
888.797852	-126.972336
887.636719	-188.376221
886.476563	-148.130020
885.315430	-130.411591
884.154297	-8.870477
882.992188	63.044449
881.831055	157.513794
880.668945	-86.184952
879.505859	118.815033
878.343750	233.613068
877.180664	1.454617
876.017578	-86.410728
874.853516	80.259712
873.690430	264.881470
872.526367	251.383789
871.361328	-23.103903
870.197266	80.500824
869.032227	175.085312
867.867188	112.237892
866.701172	65.176956
865.536133	54.103973
864.370117	137.427902
863.203125	-48.853649
862.037109	452.214691
860.870117	234.517548
859.703125	131.411758
858.536133	120.371582
857.368164	524.448486
856.200195	506.585327
855.032227	484.234924
853.863281	560.548340
852.694336	446.266449
851.525391	459.769775
850.356445	656.980896
849.186523	596.470886
848.016602	509.091064
846.846680	334.403717
845.676758	294.084442
844.505859	88.148674
843.334961	-81.921272
842.163086	159.658554
840.992188	342.935303
839.820313	349.459320
838.648438	139.112671
837.475586	69.623604
836.302734	138.649643
835.129883	216.532730
833.957031	108.973198
832.783203	108.591873
831.609375	59.052456
830.435547	482.592529
829.261719	254.392105
828.086914	363.068054
826.912109	199.568619
825.737305	256.811218
824.561523	178.002594
823.385742	90.256264
822.209961	76.010315
821.033203	1.571050
819.857422	-26.140005
818.680664	153.152222
817.502930	-108.417877
816.326172	-105.128464
815.148438	-17.364828
813.969727	61.394295
812.791992	84.444504
811.613281	-266.082123
810.434570	105.850075
809.255859	-257.998993
808.076172	-357.374847
806.896484	-48.100937
805.716797	7.804586
804.537109	36.965157
803.356445	-89.328705
802.175781	-171.263153
800.994141	-148.966629
799.813477	-91.279137
798.631836	-448.350677
797.450195	-217.860077
796.267578	-195.893784
795.084961	-251.572754
793.902344	-322.815948
792.719727	-214.708282
791.536133	-279.442719
790.352539	-40.944378
789.168945	-85.933708
787.985352	245.175507
786.800781	182.284027
785.616211	145.882339
784.431641	231.028519
783.246094	302.795227
782.060547	171.121567
780.875000	114.555061
779.688477	170.602921
778.501953	341.388214
777.315430	116.787819
776.128906	293.975464
774.941406	-12.313142
773.753906	-31.694626
772.566406	-46.729416
771.378906	72.699852
770.190430	-129.903534
769.001953	81.934135
767.812500	-96.468437
766.624023	234.104935
765.434570	172.365585
764.245117	123.805290
763.054688	189.697845
761.864258	198.266632
760.673828	380.627594
759.483398	382.430908
758.291992	282.995300
757.100586	467.241852
755.909180	387.514252
754.716797	523.190796
753.524414	300.549347
752.332031	495.407288
751.139648	340.878998
749.946289	127.090897
748.752930	203.170731
747.559570	215.521042
746.365234	392.417694
745.171875	345.411316
743.976563	100.990082
742.782227	113.225082
741.586914	335.901154
740.391602	74.039093
739.196289	116.879547
738.000000	65.475754
736.803711	42.552719
735.607422	10.865820
734.411133	-152.176239
733.213867	35.056957
732.016602	-29.457537
730.819336	85.449768
729.621094	189.366302
728.422852	109.548492
727.224609	128.150177
726.026367	330.347656
724.827148	195.939346
723.627930	275.703094
722.428711	458.098358
721.228516	238.631516
720.028320	495.210236
718.828125	317.344727
717.626953	287.971039
716.426758	358.986786
715.225586	549.958008
714.023438	139.031433
712.822266	72.776421
711.620117	148.259903
710.416992	199.777008
709.214844	63.950436
708.011719	76.335381
706.808594	191.098557
705.605469	94.682228
704.401367	-206.230789
703.197266	-110.927238
701.993164	93.153061
700.788086	60.120529
699.583008	1.061079
698.377930	-175.311096
697.172852	-175.497742
695.966797	-173.453140
694.760742	-143.111511
693.554688	-60.601910
692.347656	-88.810493
691.141602	-242.863297
689.934570	-97.267006
688.726563	-233.762390
687.518555	-183.567017
686.310547	-202.740479
685.102539	-100.415787
683.894531	-178.012283
682.685547	-196.992203
681.476563	-116.229477
680.266602	-85.270630
679.056641	-78.094559
677.846680	-150.983856
676.636719	-234.610016
675.426758	103.898216
674.215820	150.185852
673.003906	-39.300056
671.792969	-107.537659
670.581055	-158.399673
669.369141	199.384766
668.157227	155.035004
666.944336	45.916382
665.731445	-47.999043
664.518555	39.576595
663.305664	60.193558
662.091797	80.820503
660.877930	-6.466322
659.664063	139.334534
658.449219	90.913406
657.234375	-80.428909
656.019531	267.964264
654.803711	14.709851
653.588867	30.955570
652.373047	42.853447
651.156250	283.063416
649.940430	107.421631
648.723633	71.771072
647.505859	-24.207138
646.289063	271.498932
645.071289	420.659332
643.853516	191.018036
642.635742	139.891281
641.416992	234.892639
640.198242	80.335220
638.979492	159.981049
637.759766	63.228039
636.541016	65.168846
635.320313	-141.416077
634.100586	-17.414658
632.879883	-189.953735
631.659180	62.336544
630.438477	69.632446
629.217773	53.059875
627.996094	12.619218
626.774414	-199.657166
625.551758	-41.256962
624.330078	-9.732857
623.107422	293.571014
621.883789	112.163605
620.661133	153.201019
619.437500	170.239578
618.213867	75.492561
616.990234	-47.507465
615.765625	-166.666351
614.541016	-8.154716
613.316406	-121.915802
612.090820	112.380280
610.865234	-113.707672
609.639648	-79.538231
608.414063	24.483345
607.187500	-32.476440
605.960938	18.814810
604.734375	-50.258595
