# Supplementary material for: Raman spectroscopy accurately differentiates mucosal healing from non-healing and biochemical changes following biological therapy in inflammatory bowel disease
Source: PLoS One. 2021 Jun 2;16(6):e0252210. doi: 10.1371/journal.pone.0252210 (PMC8172032; doi:10.1371/journal.pone.0252210)
Supplement: S5 Dataset — (ZIP) [file pone.0252210.s007.zip › CD Active inflammation/OC027 post treatment_base sub CR removed_98__X_-13596.8__Y_77156.8__Z_853__Time_1103.txt]

1714.774414	108.245728
1713.797852	141.695938
1712.820313	67.482147
1711.843750	26.263157
1710.866211	-0.844791
1709.888672	18.371872
1708.911133	-98.337234
1707.933594	-13.297735
1706.955078	-32.045036
1705.976563	33.002266
1704.998047	-13.654880
1704.019531	-35.423248
1703.040039	-56.444969
1702.061523	-79.304703
1701.082031	-146.884445
1700.101563	-55.900990
1699.122070	83.999680
1698.141602	77.569443
1697.161133	154.782669
1696.180664	198.020554
1695.200195	65.727814
1694.218750	203.990845
1693.238281	161.455231
1692.256836	191.770828
1691.274414	318.909180
1690.292969	236.019760
1689.310547	316.650238
1688.328125	387.361572
1687.345703	309.500488
1686.363281	397.737610
1685.379883	425.379700
1684.396484	541.716797
1683.413086	634.794067
1682.429688	507.524200
1681.445313	652.659302
1680.461914	598.838440
1679.477539	487.209442
1678.493164	826.101013
1677.507813	827.673035
1676.523438	891.179688
1675.538086	819.738708
1674.552734	1030.876099
1673.566406	1045.912842
1672.581055	1085.590332
1671.594727	1109.991943
1670.608398	1262.583130
1669.622070	1243.170410
1668.634766	1243.017090
1667.648438	1381.591797
1666.661133	1380.094482
1665.673828	1320.881836
1664.685547	1511.695190
1663.698242	1464.381592
1662.709961	1473.393921
1661.721680	1379.638916
1660.733398	1493.277954
1659.744141	1440.523560
1658.755859	1446.688599
1657.766602	1355.430664
1656.777344	1365.424316
1655.787109	1465.994019
1654.797852	1162.114502
1653.807617	1179.123657
1652.817383	1000.887268
1651.827148	989.912537
1650.835938	826.079407
1649.844727	726.293518
1648.853516	661.426453
1647.862305	737.157654
1646.871094	525.341431
1645.878906	483.162048
1644.886719	489.011841
1643.894531	426.668304
1642.902344	251.287857
1641.910156	216.311081
1640.916992	150.115356
1639.923828	327.084198
1638.930664	198.427185
1637.936523	99.236740
1636.943359	5.756557
1635.949219	68.216629
1634.955078	178.457916
1633.960938	38.718864
1632.965820	36.371590
1631.970703	34.369747
1630.975586	-22.588202
1629.980469	-50.239796
1628.985352	-74.932404
1627.989258	3.313269
1626.993164	-47.081375
1625.997070	42.226826
1625.000977	-144.324661
1624.003906	90.105537
1623.007813	227.437546
1622.010742	68.023392
1621.012695	129.609070
1620.015625	317.470337
1619.017578	271.756683
1618.020508	186.886215
1617.021484	86.517319
1616.023438	149.088181
1615.025391	20.280434
1614.026367	20.247221
1613.027344	59.718903
1612.028320	-8.173384
1611.028320	49.950230
1610.029297	-15.001193
1609.029297	17.165592
1608.029297	7.524816
1607.028320	42.536240
1606.028320	174.519440
1605.027344	175.647415
1604.026367	142.836563
1603.025391	0.210014
1602.023438	-21.921516
1601.022461	-15.212944
1600.020508	-123.512016
1599.018555	-38.230862
1598.016602	-143.773209
1597.013672	-74.122566
1596.010742	-35.831535
1595.007813	-39.335781
1594.004883	-82.003952
1593.001953	5.912590
1591.998047	-83.729767
1590.994141	-8.906041
1589.990234	-28.074793
1588.986328	-15.951312
1587.981445	92.656563
1586.976563	201.180069
1585.971680	346.115662
1584.966797	133.817352
1583.961914	140.472260
1582.956055	102.775269
1581.950195	252.588074
1580.944336	298.083496
1579.938477	359.102417
1578.931641	308.072754
1577.924805	228.342819
1576.917969	239.628311
1575.911133	289.831635
1574.904297	267.074554
1573.896484	296.231812
1572.888672	145.860260
1571.880859	195.585861
1570.873047	297.139252
1569.864258	351.753052
1568.855469	302.297028
1567.846680	335.829773
1566.837891	288.706879
1565.829102	298.567719
1564.819336	344.611572
1563.809570	439.781281
1562.799805	371.301056
1561.790039	274.152008
1560.779297	327.288635
1559.768555	496.900452
1558.757813	521.101257
1557.747070	456.997162
1556.736328	483.422485
1555.724609	364.586700
1554.712891	385.467377
1553.701172	403.556335
1552.689453	367.076508
1551.676758	465.005585
1550.664063	373.789642
1549.651367	442.810608
1548.638672	374.507141
1547.625977	523.250610
1546.612305	361.464661
1545.598633	421.838013
1544.584961	386.348846
1543.571289	172.375336
1542.556641	82.272293
1541.541992	260.588135
1540.527344	312.080261
1539.512695	177.451950
1538.498047	145.898331
1537.482422	137.356644
1536.466797	257.587830
1535.451172	68.013351
1534.434570	107.805939
1533.418945	118.990738
1532.402344	104.161491
1531.385742	22.100739
1530.369141	174.314438
1529.351563	107.263260
1528.334961	91.518974
1527.317383	-37.751717
1526.299805	18.156708
1525.281250	6.884065
1524.263672	57.143944
1523.245117	-106.393021
1522.226563	-61.745152
1521.208008	72.657784
1520.188477	160.486679
1519.168945	142.651840
1518.150391	129.735977
1517.129883	167.975235
1516.110352	54.405045
1515.089844	84.476395
1514.070313	157.961838
1513.049805	-102.560440
1512.028320	-44.933220
1511.007813	-79.934158
1509.986328	-127.979309
1508.964844	-37.715427
1507.943359	-6.697725
1506.921875	-11.810919
1505.899414	95.641266
1504.876953	-30.392551
1503.854492	-215.523941
1502.832031	-108.750648
1501.808594	-132.867172
1500.786133	-26.584295
1499.762695	-140.736099
1498.739258	90.494812
1497.714844	-34.294014
1496.691406	-18.510277
1495.666992	137.742050
1494.642578	12.412759
1493.617188	124.716034
1492.592773	50.173149
1491.567383	139.027023
1490.541992	92.224464
1489.516602	111.672798
1488.491211	182.007874
1487.464844	295.528595
1486.438477	276.060608
1485.412109	253.867859
1484.385742	331.033173
1483.358398	576.372498
1482.331055	548.493225
1481.303711	438.846802
1480.276367	538.160828
1479.249023	790.221436
1478.220703	606.179016
1477.192383	722.736572
1476.164063	862.016724
1475.135742	886.468323
1474.106445	928.573914
1473.077148	1227.655762
1472.047852	1302.471069
1471.018555	1351.665527
1469.989258	1497.385864
1468.958984	1620.003296
1467.928711	1762.783203
1466.898438	1813.838013
1465.868164	1941.010620
1464.836914	1925.665161
1463.805664	2039.802002
1462.774414	2146.153320
1461.743164	2242.188721
1460.710938	2200.931152
1459.679688	2360.173584
1458.647461	2453.234375
1457.615234	2571.536133
1456.582031	2623.709961
1455.549805	2800.083008
1454.516602	2453.825684
1453.483398	2739.006104
1452.449219	2631.028809
1451.416016	2753.677979
1450.381836	2812.837402
1449.347656	2882.033203
1448.313477	2697.839355
1447.279297	2599.761230
1446.244141	2701.666016
1445.208984	2578.183350
1444.173828	2404.084961
1443.138672	2551.349609
1442.102539	2518.882080
1441.066406	2407.981934
1440.030273	2185.830078
1438.994141	2115.420654
1437.958008	2080.394287
1436.920898	1850.759521
1435.883789	1623.723999
1434.846680	1608.939453
1433.808594	1399.673462
1432.771484	1273.815186
1431.733398	1213.614624
1430.695313	1034.814941
1429.657227	1012.524963
1428.618164	715.256226
1427.579102	660.240234
1426.540039	756.547119
1425.500977	663.741272
1424.461914	666.765869
1423.421875	626.948914
1422.381836	539.297607
1421.341797	565.053833
1420.301758	570.676392
1419.260742	614.076355
1418.219727	385.622009
1417.178711	398.905762
1416.137695	354.347229
1415.096680	423.052002
1414.054688	250.304276
1413.012695	233.579910
1411.970703	299.875031
1410.928711	275.707245
1409.885742	93.273453
1408.842773	91.869965
1407.799805	108.110962
1406.756836	111.851334
1405.712891	125.686043
1404.668945	21.600513
1403.625000	279.033508
1402.581055	207.725952
1401.537109	236.872452
1400.492188	228.450958
1399.447266	312.896088
1398.402344	229.418381
1397.357422	263.869934
1396.311523	150.531708
1395.265625	155.089737
1394.219727	234.888718
1393.173828	232.106750
1392.126953	191.856598
1391.081055	111.685883
1390.034180	236.866592
1388.986328	189.436417
1387.939453	122.135101
1386.891602	109.986145
1385.843750	-74.584450
1384.795898	21.046429
1383.748047	-70.710060
1382.699219	40.098770
1381.651367	3.585133
1380.602539	22.153000
1379.552734	-64.061676
1378.503906	47.149143
1377.454102	-118.658607
1376.404297	-14.721484
1375.354492	194.103241
1374.303711	-28.619263
1373.253906	-111.426125
1372.203125	-66.895599
1371.152344	77.478058
1370.100586	-17.363676
1369.049805	-32.267769
1367.998047	152.286087
1366.946289	45.466465
1365.894531	90.753578
1364.841797	73.913116
1363.789063	-107.066101
1362.736328	-195.732315
1361.683594	-112.519585
1360.630859	-66.505531
1359.577148	-35.290203
1358.523438	73.152359
1357.469727	-19.670666
1356.415039	4.516482
1355.361328	66.133965
1354.306641	326.634430
1353.251953	135.100967
1352.197266	398.275848
1351.141602	400.787445
1350.085938	423.317322
1349.030273	232.563202
1347.974609	607.784790
1346.918945	633.222168
1345.862305	877.062805
1344.805664	709.336426
1343.749023	767.447510
1342.691406	870.305115
1341.634766	876.645508
1340.577148	1049.135254
1339.519531	830.350891
1338.460938	973.382446
1337.403320	836.744263
1336.344727	1004.796204
1335.286133	848.736145
1334.226563	903.218994
1333.167969	816.843567
1332.108398	879.058716
1331.048828	713.923706
1329.989258	1016.263489
1328.928711	829.249146
1327.869141	808.046997
1326.808594	752.425659
1325.748047	906.942383
1324.686523	693.597961
1323.625977	603.958679
1322.564453	734.205200
1321.502930	726.355164
1320.440430	782.815857
1319.378906	866.549744
1318.316406	827.089111
1317.253906	985.063049
1316.190430	834.973145
1315.127930	847.775513
1314.064453	794.192993
1313.000977	664.418396
1311.937500	951.108826
1310.873047	821.660889
1309.809570	751.509583
1308.745117	937.528381
1307.679688	879.985046
1306.615234	785.710083
1305.549805	826.913696
1304.484375	858.407349
1303.418945	757.259949
1302.353516	752.170288
1301.287109	671.035889
1300.220703	759.622620
1299.154297	931.835266
1298.087891	846.221069
1297.020508	890.924988
1295.954102	690.242371
1294.886719	843.227478
1293.818359	628.185608
1292.750977	590.013855
1291.682617	625.573730
1290.614258	617.104248
1289.545898	704.383911
1288.476563	867.739136
1287.407227	675.790344
1286.338867	765.815735
1285.268555	557.066040
1284.199219	769.771057
1283.128906	705.810608
1282.058594	739.911865
1280.988281	708.027893
1279.917969	771.699707
1278.846680	666.646973
1277.775391	816.121643
1276.704102	806.685303
1275.632813	797.353333
1274.560547	939.674866
1273.488281	986.725647
1272.416016	992.315125
1271.343750	1007.767334
1270.270508	1094.128540
1269.197266	1085.317993
1268.124023	1057.069946
1267.050781	1019.157288
1265.977539	1266.825073
1264.903320	1041.209717
1263.829102	1069.421509
1262.753906	1151.345825
1261.679688	1279.623657
1260.604492	1317.739746
1259.529297	1129.286011
1258.454102	1235.770142
1257.378906	1169.336060
1256.302734	1302.682495
1255.226563	1134.134521
1254.150391	1250.510254
1253.073242	1393.663452
1251.997070	1276.468384
1250.919922	1266.409424
1249.841797	1263.704102
1248.764648	1353.437378
1247.686523	1316.772461
1246.608398	1124.623291
1245.530273	1153.712036
1244.452148	1243.556885
1243.373047	1379.547974
1242.293945	1294.544312
1241.214844	1275.154907
1240.135742	1146.581421
1239.055664	1117.584351
1237.975586	1175.962036
1236.895508	1350.760864
1235.815430	1215.101563
1234.734375	1198.319946
1233.654297	1196.100586
1232.573242	806.154541
1231.491211	959.113342
1230.410156	986.047302
1229.328125	802.282837
1228.246094	860.726501
1227.163086	902.202393
1226.081055	965.436279
1224.998047	888.302307
1223.915039	876.511780
1222.832031	806.670898
1221.748047	560.339172
1220.664063	502.665863
1219.580078	674.613220
1218.496094	438.091980
1217.412109	455.322235
1216.327148	366.251617
1215.242188	451.061829
1214.157227	434.407959
1213.071289	446.701080
1211.985352	553.072144
1210.899414	468.762848
1209.813477	493.000488
1208.727539	497.897797
1207.640625	601.609375
1206.553711	529.266479
1205.466797	553.310608
1204.378906	509.838043
1203.291016	410.932983
1202.203125	237.362534
1201.115234	49.371349
1200.027344	222.502960
1198.938477	-13.641917
1197.849609	120.818047
1196.760742	26.619316
1195.670898	151.272675
1194.582031	59.390339
1193.492188	51.629917
1192.401367	-45.120823
1191.311523	-40.974319
1190.220703	-39.298649
1189.129883	-83.331932
1188.039063	11.861256
1186.947266	-75.524033
1185.856445	12.272620
1184.764648	-68.028488
1183.671875	-64.397804
1182.580078	-48.859058
1181.487305	-35.805584
1180.394531	32.303108
1179.301758	18.795259
1178.208984	62.723747
1177.115234	22.686567
1176.021484	111.932640
1174.927734	107.646301
1173.833008	352.286713
1172.738281	-13.705929
1171.643555	43.986095
1170.548828	58.487202
1169.454102	120.729439
1168.358398	242.639511
1167.262695	53.545387
1166.166992	-121.219879
1165.070313	-64.168236
1163.973633	200.645370
1162.876953	104.497452
1161.780273	149.208984
1160.683594	12.312916
1159.585938	63.977673
1158.488281	58.228546
1157.389648	219.417450
1156.291992	287.380066
1155.193359	71.360870
1154.094727	127.185989
1152.996094	70.821243
1151.896484	-35.684498
1150.796875	-15.949536
1149.697266	113.262558
1148.597656	-100.704308
1147.498047	-228.952972
1146.397461	-126.306442
1145.296875	-52.383801
1144.195313	2.353653
1143.094727	47.435810
1141.993164	23.399714
1140.891602	42.068710
1139.789063	-48.759453
1138.687500	31.496357
1137.584961	18.912582
1136.482422	34.734028
1135.379883	131.203018
1134.276367	213.262970
1133.172852	506.499939
1132.069336	391.173950
1130.964844	634.167664
1129.861328	791.516846
1128.756836	704.331726
1127.652344	700.085754
1126.546875	856.971558
1125.442383	994.710754
1124.336914	698.533630
1123.230469	471.097687
1122.125000	705.628235
1121.018555	504.126648
1119.912109	551.248413
1118.805664	477.499115
1117.699219	514.921509
1116.591797	661.070007
1115.484375	563.362244
1114.376953	396.999420
1113.268555	514.376953
1112.160156	496.834869
1111.051758	446.106140
1109.943359	579.623840
1108.833984	760.228088
1107.725586	716.255920
1106.616211	738.323059
1105.505859	729.584534
1104.396484	742.001709
1103.286133	834.549133
1102.175781	818.428284
1101.064453	863.546387
1099.954102	816.582153
1098.842773	802.551758
1097.731445	592.787964
1096.619141	816.656738
1095.507813	795.301514
1094.395508	714.975220
1093.282227	823.001343
1092.169922	561.238708
1091.056641	751.476074
1089.943359	903.890686
1088.830078	691.454895
1087.716797	599.011230
1086.602539	911.045410
1085.488281	627.984070
1084.373047	765.761230
1083.258789	597.882324
1082.143555	615.630493
1081.028320	661.493347
1079.913086	681.435608
1078.796875	562.765076
1077.680664	631.888489
1076.564453	501.427032
1075.448242	589.187256
1074.331055	618.198486
1073.213867	426.678497
1072.096680	396.987579
1070.979492	364.915924
1069.861328	346.868286
1068.743164	396.735931
1067.625000	406.710846
1066.505859	470.503479
1065.386719	536.568237
1064.267578	457.419922
1063.148438	340.825378
1062.029297	434.848267
1060.909180	538.147705
1059.789063	379.415619
1058.667969	384.407776
1057.547852	384.705261
1056.426758	567.280273
1055.305664	387.557251
1054.183594	357.410156
1053.062500	224.498856
1051.940430	325.140686
1050.818359	108.223648
1049.695313	215.822327
1048.572266	416.705109
1047.449219	402.859680
1046.326172	323.710236
1045.203125	354.196655
1044.079102	181.839813
1042.955078	275.278809
1041.830078	254.494522
1040.706055	238.393967
1039.581055	145.445511
1038.456055	206.244659
1037.331055	332.219574
1036.205078	288.238525
1035.079102	374.612762
1033.953125	472.603455
1032.826172	554.287964
1031.700195	519.699341
1030.573242	424.705719
1029.445313	341.406219
1028.318359	409.233185
1027.190430	89.078857
1026.062500	-70.618286
1024.934570	62.395046
1023.805664	23.586063
1022.676758	-101.037529
1021.547852	-23.664366
1020.418945	-261.796082
1019.289063	38.349655
1018.159180	6.806167
1017.029297	-91.896950
1015.898438	-86.193573
1014.767578	-34.082279
1013.636719	154.760422
1012.505859	371.379669
1011.375000	300.821594
1010.243164	466.510925
1009.111328	491.006836
1007.978516	624.325928
1006.846680	815.505798
1005.713867	1582.610840
1004.581055	2326.318115
1003.447266	2725.282959
1002.313477	2282.805176
1001.179688	1602.606812
1000.045898	1066.057739
998.912109	499.824860
997.777344	261.860077
996.642578	278.059296
995.506836	289.731781
994.372070	91.511688
993.236328	89.586052
992.100586	67.007622
990.963867	203.658203
989.828125	308.081207
988.691406	106.009277
987.553711	-52.075207
986.416992	-62.522083
985.279297	-65.940025
984.141602	-20.880703
983.003906	-65.509605
981.865234	90.248009
980.726563	61.964088
979.587891	24.614634
978.448242	-40.194134
977.309570	81.419365
976.169922	230.689667
975.030273	283.485840
973.889648	281.235657
972.749023	260.741516
971.608398	169.188095
970.467773	169.665390
969.326172	232.263596
968.184570	345.464142
967.042969	371.552124
965.901367	312.884979
964.758789	277.319794
963.616211	299.240662
962.473633	227.299759
961.330078	277.011658
960.186523	409.337067
959.042969	282.870453
957.899414	401.680725
956.754883	385.481049
955.610352	380.882874
954.465820	147.557556
953.321289	264.589478
952.175781	267.330780
951.030273	313.676392
949.884766	149.780869
948.738281	313.022980
947.591797	288.924988
946.445313	429.509521
945.298828	321.171173
944.151367	343.220642
943.003906	360.843597
941.856445	673.099487
940.708008	362.286682
939.559570	526.383118
938.411133	562.803711
937.262695	473.919250
936.113281	633.768494
934.964844	499.618713
933.814453	620.945618
932.665039	441.592834
931.514648	522.171997
930.364258	293.123535
929.213867	333.012329
928.062500	459.537811
926.912109	290.284393
925.759766	364.725220
924.608398	209.518341
923.456055	311.526703
922.303711	374.977692
921.151367	272.599762
919.999023	327.226898
918.845703	138.856934
917.692383	282.368927
916.539063	335.110321
915.384766	231.305740
914.230469	0.568102
913.076172	74.181206
911.920898	7.228318
910.766602	-30.075443
909.611328	-69.491844
908.455078	-158.634384
907.299805	-163.738968
906.143555	42.051346
904.987305	89.272934
903.830078	0.693069
902.673828	154.588516
901.516602	93.448662
900.359375	-26.393816
899.201172	-48.746136
898.042969	26.316359
896.884766	-65.927071
895.726563	165.368225
894.567383	80.148163
893.408203	162.342697
892.249023	219.746567
891.088867	186.862946
889.929688	9.531956
888.769531	211.770462
887.608398	134.066162
886.448242	257.373779
885.287109	51.257961
884.125977	185.998718
882.963867	201.227432
881.801758	155.649750
880.639648	107.923782
879.477539	249.632416
878.315430	341.778473
877.152344	219.941223
875.989258	280.675415
874.825195	228.869507
873.661133	147.889069
872.497070	224.565857
871.333008	150.505508
870.168945	11.299996
869.003906	288.317871
867.838867	180.747101
866.672852	253.133499
865.506836	224.395844
864.340820	429.408722
863.174805	425.444611
862.008789	284.520142
860.841797	269.452271
859.674805	382.386047
858.506836	587.324890
857.339844	444.394775
856.171875	581.978516
855.003906	701.578979
853.834961	540.873047
852.666016	588.738464
851.497070	634.354858
850.328125	590.335449
849.158203	579.954773
847.988281	417.294617
846.818359	366.666046
845.647461	219.813232
844.477539	261.010315
843.306641	-26.717150
842.134766	95.048798
840.963867	288.301544
839.791992	159.491013
838.619141	82.143997
837.447266	96.432251
836.274414	179.960892
835.101563	245.553146
833.928711	317.784302
832.754883	311.812561
831.581055	252.236206
830.407227	319.853699
829.232422	128.597672
828.058594	325.500854
826.883789	268.046936
825.708008	348.809265
824.533203	195.429398
823.357422	238.180344
822.181641	294.221497
821.004883	143.034668
819.828125	78.705635
818.651367	161.281738
817.474609	148.040863
816.296875	250.459335
815.119141	74.660965
813.941406	103.501862
812.763672	170.055481
811.584961	163.140396
810.406250	-117.240257
809.226563	51.307259
808.047852	-78.013214
806.868164	10.313005
805.688477	-219.032211
804.507813	4.533251
803.327148	-67.294777
802.146484	-114.775345
800.965820	43.986362
799.784180	49.543114
798.603516	-66.965897
797.420898	-121.437424
796.239258	-182.640640
795.056641	-184.086258
793.874023	22.601458
792.691406	5.391061
791.507813	-93.841072
790.324219	-78.021935
789.140625	50.553112
787.956055	66.114395
786.772461	1.912560
785.586914	54.855019
784.402344	169.564804
783.216797	140.422241
782.032227	272.509155
780.845703	72.995308
779.660156	134.120499
778.473633	181.853958
777.287109	94.761887
776.100586	102.515213
774.913086	178.567780
773.725586	148.560593
772.538086	180.216095
771.349609	105.887070
770.161133	258.577393
768.972656	278.821320
767.784180	193.158127
766.594727	281.485016
765.405273	285.952118
764.215820	365.181519
763.026367	402.429657
761.835938	476.973633
760.645508	425.934601
759.454102	498.024719
758.262695	541.378723
757.072266	610.994507
755.879883	618.918274
754.688477	490.452515
753.496094	392.716370
752.303711	536.604736
751.110352	500.215210
749.917969	413.238159
748.724609	359.145142
747.530273	561.803467
746.336914	443.885284
745.142578	450.994720
743.948242	517.241272
742.752930	427.682129
741.558594	252.582596
740.363281	408.468048
739.166992	318.777252
737.971680	288.211761
736.775391	235.694290
735.579102	119.634163
734.381836	196.230362
733.185547	242.090912
731.988281	392.916229
730.790039	272.341034
729.592773	346.441132
728.394531	337.370483
727.196289	280.169189
725.997070	330.061798
724.797852	471.677917
723.598633	346.670837
722.399414	468.510284
721.199219	443.970764
719.999023	356.116730
718.798828	421.077209
717.598633	418.355255
716.397461	463.627899
715.196289	303.859100
713.994141	381.854340
712.792969	366.079071
711.590820	236.989731
710.388672	168.992722
709.185547	181.655777
707.982422	298.884796
706.779297	65.511101
705.576172	86.989418
704.372070	-24.267288
703.167969	-57.093994
701.963867	199.479095
700.759766	134.088730
699.554688	31.819704
698.349609	73.136963
697.143555	-26.773655
695.938477	32.050571
694.732422	75.711349
693.525391	80.332428
692.319336	58.970127
691.112305	-23.085840
689.905273	-135.405777
688.697266	-67.484833
687.490234	-79.775093
686.282227	146.609802
685.073242	-88.875778
683.865234	7.525080
682.656250	-56.401443
681.447266	53.150570
680.237305	-101.537445
679.028320	83.985275
677.818359	31.342518
676.607422	56.767883
675.397461	-36.752037
674.186523	8.366685
672.975586	166.064789
671.763672	25.331875
670.551758	57.757259
669.339844	70.817558
668.127930	-69.476326
666.915039	17.287441
665.703125	251.009338
664.489258	-78.979568
663.276367	-15.729144
662.062500	-60.351376
660.848633	-48.747662
659.634766	107.508820
658.419922	7.058198
657.205078	-84.643288
655.990234	2.739744
654.775391	66.431778
653.559570	52.563099
652.343750	38.748997
651.126953	-153.821869
649.911133	-10.282391
648.694336	75.076447
647.477539	80.753357
646.259766	69.212547
645.041992	180.319382
643.824219	338.679352
642.606445	342.068604
641.387695	20.708744
640.168945	144.444824
638.950195	-0.627383
637.730469	-85.561584
636.511719	-91.089851
635.291016	-49.493504
634.071289	-179.866425
632.850586	-123.577087
631.629883	108.487610
630.409180	-24.577768
629.188477	15.945719
627.966797	62.613758
626.745117	57.493496
625.522461	118.509697
624.300781	101.974312
623.078125	280.064545
621.854492	326.964417
620.631836	187.037415
619.408203	153.757263
618.184570	-17.056152
616.960938	-14.977519
615.736328	-11.365531
614.511719	75.039619
613.287109	96.546150
612.061523	-23.835262
610.835938	105.207787
609.610352	-97.955750
608.384766	3.694146
607.158203	172.733414
605.931641	-56.600712
604.705078	-26.327150
