# Supplementary material for: Raman spectroscopy accurately differentiates mucosal healing from non-healing and biochemical changes following biological therapy in inflammatory bowel disease
Source: PLoS One. 2021 Jun 2;16(6):e0252210. doi: 10.1371/journal.pone.0252210 (PMC8172032; doi:10.1371/journal.pone.0252210)
Supplement: S5 Dataset — (ZIP) [file pone.0252210.s007.zip › CD Active inflammation/OC019-1 post treatment_base sub CR removed_36__X_-13280.6__Y_35863.3__Z_122.015__Time_411.txt]

1714.640625	185.880142
1713.664063	-7.703650
1712.687500	32.131611
1711.709961	9.902180
1710.733398	-1.895835
1709.755859	-263.272400
1708.778320	-160.357559
1707.799805	-89.899689
1706.821289	183.874268
1705.843750	71.742111
1704.864258	-13.775063
1703.885742	248.589035
1702.907227	71.841080
1701.927734	-19.334850
1700.948242	130.187668
1699.968750	1.462729
1698.988281	-73.794846
1698.007813	-31.426502
1697.028320	77.751022
1696.046875	245.626999
1695.066406	237.178284
1694.084961	111.248520
1693.104492	303.188385
1692.123047	305.565063
1691.140625	219.935287
1690.159180	345.254822
1689.176758	483.945892
1688.194336	361.333923
1687.211914	217.581345
1686.228516	380.585022
1685.246094	346.469269
1684.262695	344.487946
1683.279297	284.075226
1682.295898	458.253204
1681.311523	414.173798
1680.327148	471.478119
1679.342773	560.903625
1678.358398	615.907959
1677.374023	631.200195
1676.388672	497.741638
1675.403320	686.341003
1674.417969	696.962952
1673.432617	683.896973
1672.446289	556.793152
1671.459961	910.885254
1670.473633	725.848450
1669.487305	928.876892
1668.500977	1020.557983
1667.513672	1048.733643
1666.526367	1077.157227
1665.539063	1142.978516
1664.550781	978.231689
1663.563477	1015.401672
1662.575195	1243.716431
1661.586914	1042.742798
1660.598633	1025.000366
1659.609375	1028.715454
1658.620117	1223.438843
1657.631836	1100.522339
1656.641602	1139.427246
1655.652344	1030.337402
1654.662109	1114.764526
1653.672852	913.632751
1652.681641	990.620361
1651.691406	665.791199
1650.701172	838.527588
1649.709961	691.515381
1648.718750	478.735962
1647.727539	517.361328
1646.735352	651.321716
1645.744141	378.672577
1644.751953	124.860367
1643.759766	198.808762
1642.766602	159.433716
1641.774414	299.786285
1640.781250	419.183411
1639.788086	256.475037
1638.794922	189.007706
1637.801758	124.420860
1636.807617	144.427002
1635.813477	48.658001
1634.819336	-17.880783
1633.825195	108.135246
1632.830078	144.723740
1631.834961	-2.856644
1630.839844	-142.289322
1629.844727	-107.748978
1628.849609	-96.733627
1627.853516	32.841381
1626.857422	-118.946182
1625.861328	-57.476295
1624.865234	-69.501030
1623.868164	-107.664780
1622.871094	-30.021437
1621.874023	-109.933525
1620.876953	-39.927647
1619.879883	-1.339981
1618.881836	74.114349
1617.883789	-31.496305
1616.885742	128.163712
1615.887695	-19.173450
1614.888672	161.614426
1613.889648	-77.273956
1612.890625	-37.972630
1611.891602	122.013252
1610.892578	-119.059715
1609.892578	-3.519988
1608.892578	-63.511059
1607.892578	125.463951
1606.892578	-67.969124
1605.891602	-46.540749
1604.890625	105.832932
1603.889648	51.415527
1602.888672	-55.268589
1601.887695	23.888987
1600.885742	-48.666981
1599.883789	-199.613464
1598.881836	78.321144
1597.879883	16.337227
1596.876953	-40.379955
1595.874023	-78.769035
1594.871094	-2.192972
1593.868164	-17.056654
1592.864258	-16.252712
1591.861328	-41.555061
1590.857422	-106.011009
1589.853516	-144.357742
1588.848633	96.442001
1587.844727	-98.473282
1586.839844	56.108032
1585.834961	-31.879065
1584.830078	307.627899
1583.824219	258.638977
1582.819336	-17.046551
1581.813477	204.883575
1580.807617	158.414612
1579.800781	-41.716679
1578.794922	-109.048286
1577.788086	208.785645
1576.781250	104.871445
1575.773438	-56.306023
1574.766602	84.240425
1573.758789	97.224098
1572.750977	0.930131
1571.743164	39.763718
1570.735352	179.849869
1569.726563	148.301346
1568.718750	217.992462
1567.708984	51.215382
1566.700195	37.616951
1565.691406	18.735966
1564.681641	20.521086
1563.671875	6.634836
1562.662109	-56.640903
1561.652344	58.971920
1560.641602	130.336929
1559.630859	178.225739
1558.620117	223.389297
1557.609375	6.675316
1556.597656	-49.429661
1555.586914	101.609444
1554.575195	68.578133
1553.563477	76.867310
1552.550781	191.159668
1551.539063	2.468073
1550.526367	287.258087
1549.513672	134.583466
1548.500977	287.053406
1547.487305	361.740967
1546.473633	20.014971
1545.459961	215.950638
1544.446289	65.373238
1543.432617	217.022186
1542.417969	-34.514053
1541.404297	29.010090
1540.389648	-52.234509
1539.374023	-25.167707
1538.359375	-13.728498
1537.343750	23.362808
1536.328125	60.298313
1535.312500	53.230122
1534.296875	15.078958
1533.280273	-28.361181
1532.263672	33.759834
1531.247070	13.247697
1530.230469	26.097620
1529.212891	221.686356
1528.196289	138.914139
1527.178711	107.525520
1526.160156	96.592743
1525.142578	-30.283792
1524.124023	92.346924
1523.106445	-124.795883
1522.087891	36.106541
1521.068359	-1.219938
1520.049805	272.437042
1519.030273	78.003059
1518.010742	209.896378
1516.991211	-0.129219
1515.971680	5.581525
1514.951172	-27.378796
1513.930664	-57.891033
1512.910156	-78.251938
1511.889648	-178.301193
1510.868164	-11.577327
1509.846680	-178.571823
1508.826172	-37.811813
1507.803711	33.497272
1506.782227	176.452271
1505.759766	-24.276621
1504.737305	-201.977936
1503.714844	19.986546
1502.692383	-124.585709
1501.668945	-43.846138
1500.646484	136.619293
1499.623047	17.353741
1498.599609	26.001213
1497.575195	-34.571430
1496.550781	-148.955261
1495.527344	-51.081738
1494.502930	-55.662434
1493.477539	-19.450632
1492.453125	8.988125
1491.427734	70.522865
1490.402344	190.700974
1489.376953	249.420929
1488.350586	241.600845
1487.325195	463.520905
1486.298828	353.357025
1485.272461	232.940353
1484.245117	250.274734
1483.218750	270.082458
1482.191406	343.350494
1481.164063	225.239441
1480.136719	303.426361
1479.108398	435.020264
1478.080078	477.282684
1477.052734	420.095490
1476.023438	653.248779
1474.995117	667.211975
1473.965820	752.387024
1472.937500	890.942078
1471.908203	606.836548
1470.877930	689.227966
1469.848633	847.870728
1468.818359	922.433899
1467.788086	877.384766
1466.757813	1277.263916
1465.727539	1150.715210
1464.696289	1245.273804
1463.665039	1309.258057
1462.633789	1223.288208
1461.602539	1327.811157
1460.570313	1561.744751
1459.539063	1473.131348
1458.506836	1491.116943
1457.473633	1425.305542
1456.441406	1504.131958
1455.408203	1562.592773
1454.375000	1506.881226
1453.341797	1458.782959
1452.308594	1471.527954
1451.274414	1603.357910
1450.241211	1887.173096
1449.207031	1686.961914
1448.171875	1704.638916
1447.137695	1585.573486
1446.102539	1603.257202
1445.067383	1793.056396
1444.032227	1544.967163
1442.997070	1593.015381
1441.960938	1527.200928
1440.924805	1721.917969
1439.888672	1420.971680
1438.852539	1489.252808
1437.816406	1393.236206
1436.779297	1405.918945
1435.742188	1193.770264
1434.705078	1075.188843
1433.666992	1194.044678
1432.629883	893.782898
1431.591797	952.100342
1430.553711	518.306946
1429.514648	490.939819
1428.476563	413.183899
1427.437500	118.585899
1426.398438	419.227997
1425.359375	374.410004
1424.320313	246.479553
1423.280273	126.192612
1422.240234	202.512924
1421.200195	190.690414
1420.159180	282.157837
1419.119141	260.355011
1418.078125	226.014755
1417.037109	55.845619
1415.996094	439.352234
1414.954102	161.141373
1413.912109	71.739662
1412.870117	80.504189
1411.828125	-79.106392
1410.786133	-85.263351
1409.743164	79.511375
1408.700195	5.611107
1407.657227	-60.650166
1406.614258	-33.895004
1405.570313	33.081402
1404.527344	-211.146744
1403.483398	-5.978838
1402.438477	-122.002182
1401.394531	53.113693
1400.349609	150.470749
1399.304688	-103.181244
1398.259766	-73.354759
1397.214844	54.295135
1396.168945	121.820389
1395.123047	49.104084
1394.077148	-113.666176
1393.031250	-0.806727
1391.984375	-45.654076
1390.937500	209.993713
1389.890625	135.272369
1388.843750	-44.413918
1387.796875	101.279495
1386.749023	71.917778
1385.701172	-127.370041
1384.653320	41.022285
1383.604492	-80.507858
1382.556641	-139.402405
1381.507813	-155.712006
1380.458984	70.375313
1379.410156	6.779102
1378.360352	245.408783
1377.310547	-152.500214
1376.260742	-38.519699
1375.210938	-54.232204
1374.161133	-47.383408
1373.110352	-20.492243
1372.059570	-108.210709
1371.008789	133.289627
1369.957031	-63.893730
1368.906250	137.833237
1367.854492	75.480698
1366.802734	-121.244675
1365.750000	140.428711
1364.698242	43.577343
1363.645508	158.451309
1362.592773	196.231354
1361.540039	-22.179173
1360.486328	155.136200
1359.433594	48.962685
1358.379883	-22.256346
1357.326172	16.047844
1356.271484	163.793976
1355.216797	301.644257
1354.163086	141.420578
1353.107422	217.322357
1352.052734	129.407471
1350.998047	195.570297
1349.942383	224.567856
1348.886719	308.256897
1347.830078	290.276398
1346.774414	381.566925
1345.717773	559.718506
1344.661133	569.285522
1343.604492	318.651276
1342.546875	561.445374
1341.490234	856.283936
1340.432617	603.572327
1339.375000	564.086914
1338.316406	680.723328
1337.258789	819.700195
1336.200195	797.814270
1335.141602	800.785706
1334.082031	761.783813
1333.023438	683.325256
1331.963867	698.971008
1330.904297	551.513123
1329.844727	488.266144
1328.784180	746.434814
1327.723633	591.927002
1326.663086	580.866760
1325.602539	552.614441
1324.541992	578.792175
1323.480469	523.568787
1322.418945	865.862427
1321.357422	615.822388
1320.295898	822.423157
1319.233398	779.874939
1318.170898	882.935242
1317.108398	983.569702
1316.045898	874.707825
1314.982422	659.991699
1313.918945	783.026062
1312.855469	1056.360474
1311.791992	667.113708
1310.728516	952.822815
1309.664063	778.100647
1308.599609	827.515503
1307.535156	756.401917
1306.469727	956.018677
1305.404297	877.666016
1304.338867	942.053589
1303.273438	910.593079
1302.208008	847.256714
1301.141602	931.466614
1300.075195	762.624268
1299.008789	807.639343
1297.942383	513.766235
1296.875000	826.580627
1295.807617	918.373291
1294.740234	610.114380
1293.672852	979.316162
1292.604492	568.244812
1291.537109	785.329407
1290.468750	683.571655
1289.399414	427.445740
1288.331055	392.092316
1287.261719	442.570953
1286.192383	603.330078
1285.123047	413.771484
1284.052734	581.897034
1282.983398	458.622314
1281.913086	545.962402
1280.841797	469.321075
1279.771484	546.910522
1278.700195	374.966736
1277.628906	763.228821
1276.557617	674.520386
1275.486328	651.891602
1274.414063	609.743164
1273.341797	614.071777
1272.269531	645.300659
1271.197266	569.064941
1270.124023	727.322083
1269.050781	626.728821
1267.977539	626.280640
1266.904297	943.113708
1265.830078	735.234314
1264.756836	559.178040
1263.681641	722.209045
1262.607422	443.846161
1261.533203	755.563538
1260.458008	543.140076
1259.382813	618.351379
1258.307617	752.004639
1257.231445	654.213684
1256.155273	729.362671
1255.079102	580.499878
1254.002930	626.427551
1252.926758	733.171570
1251.849609	932.314636
1250.772461	674.069885
1249.695313	795.309937
1248.617188	632.016968
1247.540039	507.685303
1246.461914	378.534515
1245.382813	555.574829
1244.304688	647.506897
1243.225586	574.230835
1242.146484	505.828186
1241.067383	854.988037
1239.988281	594.781311
1238.908203	494.817993
1237.828125	443.398529
1236.748047	811.584106
1235.667969	568.504272
1234.586914	662.493652
1233.505859	945.475891
1232.424805	605.515015
1231.343750	512.799377
1230.261719	807.649902
1229.179688	509.022430
1228.097656	435.663910
1227.015625	519.646423
1225.932617	615.654053
1224.850586	382.528046
1223.767578	500.223785
1222.683594	315.514465
1221.600586	292.855743
1220.516602	149.292755
1219.432617	133.847260
1218.347656	434.902557
1217.263672	117.341339
1216.178711	273.264252
1215.093750	436.318237
1214.008789	186.427185
1212.922852	366.226288
1211.836914	345.609741
1210.750977	525.197754
1209.665039	352.498322
1208.579102	418.564301
1207.492188	373.641144
1206.405273	598.654602
1205.318359	189.713272
1204.230469	296.498108
1203.142578	407.998535
1202.054688	225.583984
1200.966797	31.157110
1199.877930	149.691711
1198.790039	63.555634
1197.701172	258.912933
1196.611328	-77.517365
1195.522461	146.527466
1194.432617	-31.147127
1193.342773	77.272148
1192.252930	5.323880
1191.162109	-167.580826
1190.072266	-129.055588
1188.981445	99.130470
1187.889648	185.469940
1186.798828	79.653358
1185.707031	7.418143
1184.615234	-108.042900
1183.523438	-67.569885
1182.430664	-159.109360
1181.337891	-63.622593
1180.245117	-20.988676
1179.152344	-50.348415
1178.059570	-110.913872
1176.965820	-137.981354
1175.872070	-93.239250
1174.778320	135.820160
1173.683594	74.993263
1172.588867	160.148544
1171.494141	-10.877099
1170.399414	-64.649055
1169.303711	-130.429672
1168.208984	-126.882622
1167.113281	72.659752
1166.016602	-7.655131
1164.920898	-279.191742
1163.824219	-79.953537
1162.727539	47.461845
1161.630859	-95.133835
1160.533203	67.908966
1159.435547	195.003616
1158.337891	35.562508
1157.240234	-114.325157
1156.141602	98.409973
1155.043945	96.327454
1153.944336	320.708771
1152.845703	6.128729
1151.747070	103.982872
1150.647461	70.656830
1149.547852	-96.133583
1148.447266	-8.050658
1147.347656	-20.079859
1146.247070	36.874645
1145.146484	-18.132189
1144.044922	22.010698
1142.944336	-175.839890
1141.842773	-112.009331
1140.741211	-119.610336
1139.638672	-22.656954
1138.537109	-101.700134
1137.434570	-83.332115
1136.332031	144.062180
1135.228516	357.037964
1134.125977	149.509537
1133.022461	217.443008
1131.917969	142.855667
1130.814453	310.336975
1129.709961	325.826447
1128.605469	300.930786
1127.500977	290.229065
1126.396484	481.032745
1125.291016	313.730804
1124.185547	440.350128
1123.080078	344.128967
1121.973633	510.859680
1120.868164	154.047470
1119.761719	263.829712
1118.654297	203.060791
1117.547852	258.263855
1116.440430	119.356361
1115.333008	238.343063
1114.225586	309.935059
1113.117188	220.651062
1112.008789	363.059479
1110.900391	129.555054
1109.791992	160.789276
1108.682617	345.534790
1107.573242	336.481232
1106.463867	419.500916
1105.354492	306.497345
1104.244141	210.033173
1103.133789	462.845062
1102.023438	448.914703
1100.913086	366.565643
1099.801758	581.358459
1098.690430	362.217529
1097.579102	449.589355
1096.467773	270.604187
1095.355469	508.701538
1094.243164	440.456146
1093.130859	541.787292
1092.017578	457.046722
1090.905273	581.841614
1089.791992	337.081024
1088.677734	266.524139
1087.564453	431.231354
1086.450195	595.850037
1085.335938	414.755737
1084.221680	518.176453
1083.106445	412.374023
1081.991211	574.476074
1080.875977	727.106934
1079.760742	52.989700
1078.644531	381.766174
1077.528320	388.797333
1076.412109	393.483917
1075.295898	351.249237
1074.178711	318.417725
1073.061523	62.808315
1071.944336	121.525917
1070.826172	210.693878
1069.708984	206.098923
1068.590820	513.150452
1067.471680	271.900726
1066.353516	522.622620
1065.234375	318.985504
1064.115234	356.585419
1062.996094	232.701111
1061.875977	211.842804
1060.755859	202.719803
1059.635742	-2.834478
1058.515625	93.372681
1057.394531	-27.853466
1056.273438	334.809570
1055.152344	295.431427
1054.031250	148.642365
1052.909180	104.714531
1051.787109	-62.912579
1050.665039	17.031857
1049.541992	115.642357
1048.418945	60.243053
1047.295898	25.905518
1046.172852	49.935688
1045.048828	134.619614
1043.925781	14.164348
1042.801758	136.201309
1041.676758	130.061951
1040.552734	107.673660
1039.427734	227.416214
1038.302734	128.267517
1037.176758	19.898657
1036.050781	307.308929
1034.924805	199.060013
1033.798828	79.283882
1032.672852	392.235535
1031.545898	121.433922
1030.418945	64.698303
1029.291992	75.455513
1028.164063	-64.779282
1027.036133	48.340305
1025.908203	-235.698395
1024.780273	-92.275238
1023.651367	-67.257713
1022.522461	-316.063416
1021.393555	-379.046844
1020.264648	-105.541100
1019.134766	-221.757202
1018.004883	-212.630661
1016.875000	-122.291451
1015.744141	-249.802048
1014.613281	49.194771
1013.482422	-64.245499
1012.351563	72.588852
1011.219727	109.858223
1010.088867	191.181641
1008.956055	242.443268
1007.824219	115.586525
1006.691406	201.703217
1005.558594	655.616638
1004.425781	1046.964111
1003.292969	1516.816528
1002.159180	1318.555542
1001.025391	868.595642
999.891602	478.996155
998.756836	209.761719
997.622070	208.599701
996.487305	11.291825
995.352539	349.637360
994.216797	94.867821
993.081055	59.469463
991.945313	88.757103
990.808594	118.114769
989.672852	-191.341675
988.536133	186.276581
987.398438	-279.572937
986.261719	121.105980
985.124023	-155.467392
983.986328	63.258778
982.847656	-79.471725
981.709961	134.711502
980.571289	-14.688460
979.432617	27.016485
978.292969	54.990276
977.153320	0.260654
976.013672	95.079590
974.874023	-55.982616
973.734375	105.624779
972.593750	3.054266
971.453125	-69.518509
970.311523	-20.269073
969.170898	15.278330
968.029297	76.143890
966.886719	8.571806
965.745117	-3.818213
964.602539	176.543274
963.459961	120.733482
962.317383	120.058769
961.173828	128.638962
960.030273	-27.673616
958.886719	175.841339
957.743164	262.542816
956.598633	35.593845
955.454102	5.711517
954.309570	-111.036270
953.165039	-154.421509
952.019531	115.705353
950.874023	-105.933113
949.727539	8.742442
948.582031	274.327484
947.435547	-127.487411
946.289063	-149.728165
945.141602	40.573467
943.995117	-91.151810
942.847656	-272.968811
941.699219	125.209854
940.551758	59.988197
939.403320	179.696304
938.254883	196.774414
937.105469	8.665673
935.957031	235.703949
934.807617	230.198288
933.658203	56.123722
932.507813	251.322021
931.357422	-56.925335
930.207031	74.589653
929.056641	-3.354709
927.906250	123.680023
926.754883	187.002640
925.603516	11.464496
924.451172	-193.494675
923.298828	-16.220949
922.146484	-70.877556
920.994141	-77.705856
919.841797	-0.378885
918.688477	88.334320
917.535156	-22.822880
916.380859	-95.258125
915.227539	-31.372585
914.073242	111.990364
912.918945	-191.723053
911.763672	-27.852016
910.608398	-113.518791
909.453125	-38.076241
908.297852	89.530960
907.141602	-34.471764
905.985352	149.832123
904.829102	148.316238
903.672852	-2.643793
902.515625	100.144348
901.358398	-34.791706
900.201172	-203.570557
899.042969	75.836182
897.884766	137.963760
896.726563	141.291245
895.568359	-33.989475
894.409180	96.062180
893.250000	178.621933
892.090820	157.229340
890.930664	-223.333191
889.771484	-160.984512
888.611328	154.279221
887.450195	60.794460
886.289063	-21.329676
885.128906	122.261894
883.966797	204.900208
882.805664	235.647690
881.643555	-10.956406
880.481445	229.528915
879.319336	107.045471
878.156250	363.200104
876.993164	98.851738
875.830078	262.573029
874.666016	396.957184
873.502930	414.227325
872.338867	118.655334
871.173828	111.251442
870.009766	198.338333
868.844727	127.957474
867.679688	5.895437
866.513672	-1.455713
865.348633	283.367310
864.182617	255.730240
863.015625	144.989014
861.849609	166.800293
860.682617	422.115753
859.515625	479.759094
858.347656	68.311867
857.180664	182.087036
856.012695	410.202301
854.843750	198.630814
853.675781	296.564514
852.506836	383.226563
851.337891	537.065735
850.167969	314.397980
848.999023	367.341156
847.829102	317.219910
846.658203	493.239838
845.488281	326.667480
844.317383	-56.926579
843.146484	74.232880
841.975586	209.775406
840.803711	311.682892
839.631836	464.933746
838.459961	358.788422
837.287109	344.287384
836.114258	206.877914
834.941406	306.265869
833.768555	253.717651
832.594727	366.371307
831.420898	329.383301
830.247070	171.867752
829.072266	108.089653
827.898438	376.644684
826.722656	426.491974
825.547852	222.113663
824.372070	283.028992
823.196289	227.992462
822.020508	63.768768
820.844727	113.399933
819.667969	2.629345
818.491211	63.284027
817.313477	148.341705
816.136719	-102.702515
814.958984	15.619397
813.781250	9.279272
812.602539	-43.807735
811.423828	-72.472389
810.245117	-212.309128
809.066406	30.060303
807.886719	-0.991982
806.707031	-174.231995
805.527344	47.798679
804.346680	87.626404
803.166992	94.085495
801.985352	-121.409988
800.804688	-141.646118
799.623047	-224.034607
798.441406	-357.444427
797.259766	-171.631760
796.078125	-194.300095
794.895508	-26.466171
793.712891	-153.400970
792.529297	-244.902542
791.346680	26.700705
790.163086	54.609783
788.978516	139.982635
787.794922	240.739288
786.610352	219.719238
785.425781	57.103256
784.241211	-65.700432
783.055664	231.488510
781.870117	84.261261
780.684570	5.535922
779.498047	311.139252
778.311523	-10.661504
777.125000	104.794022
775.938477	-69.036858
774.750977	35.215508
773.563477	9.180041
772.375977	283.087585
771.187500	80.456177
769.999023	80.698204
768.810547	-0.678039
767.622070	-60.039238
766.432617	65.634575
765.243164	244.054932
764.053711	554.462708
762.863281	67.660980
761.672852	195.150650
760.482422	373.135529
759.291992	192.364471
758.100586	429.540924
756.909180	358.681671
755.717773	360.354034
754.525391	350.978210
753.333008	88.842773
752.140625	340.872467
750.948242	160.029282
749.754883	194.422867
748.561523	307.787354
747.368164	113.762558
746.173828	86.553818
744.979492	261.149414
743.785156	113.195076
742.590820	88.067032
741.395508	146.212845
740.200195	-117.902367
739.003906	89.190430
737.808594	239.191895
736.612305	47.402130
735.416016	-271.336578
734.218750	-108.332481
733.021484	26.110348
731.824219	79.497330
730.626953	231.275345
729.428711	175.169342
728.230469	353.035645
727.032227	-79.139732
725.833984	214.494492
724.634766	326.602783
723.435547	198.332672
722.235352	432.661163
721.036133	324.045776
719.835938	320.251312
718.635742	87.278992
717.434570	279.900818
716.233398	280.448120
715.032227	195.930679
713.831055	-4.118325
712.628906	18.278297
711.426758	106.051643
710.224609	289.658813
709.021484	28.774361
707.818359	64.220078
706.615234	145.382843
705.412109	135.085098
704.208008	-5.781659
703.003906	-66.059639
701.799805	195.667450
700.594727	-51.636532
699.389648	112.153061
698.184570	125.893997
696.979492	59.238968
695.773438	155.605164
694.567383	-41.308525
693.361328	131.113571
692.154297	53.786850
690.947266	113.294968
689.740234	-115.836182
688.533203	-54.061127
687.325195	-165.817749
686.117188	-114.813423
684.909180	-109.315125
683.700195	2.452387
682.491211	-20.148005
681.282227	-135.849976
680.072266	30.178585
678.863281	-5.222336
677.653320	121.855011
676.442383	-77.938004
675.232422	21.105556
674.021484	-104.856125
672.810547	-55.454468
671.598633	-194.155563
670.386719	15.413031
669.174805	-179.271133
667.962891	-49.589806
666.750000	2.339021
665.537109	240.120056
664.324219	15.709546
663.110352	-55.189819
661.897461	42.432400
660.683594	53.791119
659.468750	-128.940186
658.254883	12.117672
657.040039	114.408806
655.824219	27.026802
654.609375	90.717583
653.393555	-80.411858
652.177734	-66.020927
650.960938	-14.874165
649.745117	-97.138390
648.528320	-103.855865
647.311523	165.132172
646.093750	66.116600
644.875977	135.142807
643.658203	432.332062
642.440430	200.467758
641.221680	-76.273582
640.002930	290.069244
638.784180	93.317047
637.564453	184.775909
636.344727	-67.339180
635.125000	-18.455187
633.905273	133.678772
632.684570	-3.868443
631.463867	-136.848831
630.243164	65.193893
629.021484	110.759155
627.799805	-2.186414
626.578125	45.977913
625.356445	147.955048
624.133789	136.534760
622.911133	193.943283
621.688477	-112.621887
620.464844	65.286362
619.241211	147.021103
618.017578	79.131889
616.793945	-48.372543
615.569336	162.583466
614.344727	-49.863907
613.120117	120.962601
611.894531	46.106808
610.668945	-158.806900
609.443359	-288.483429
608.216797	-30.963377
606.991211	55.863667
605.764648	251.949966
604.537109	8.401095
