# Supplementary material for: Raman spectroscopy accurately differentiates mucosal healing from non-healing and biochemical changes following biological therapy in inflammatory bowel disease
Source: PLoS One. 2021 Jun 2;16(6):e0252210. doi: 10.1371/journal.pone.0252210 (PMC8172032; doi:10.1371/journal.pone.0252210)
Supplement: S5 Dataset — (ZIP) [file pone.0252210.s007.zip › CD Active inflammation/OC025-1 pre treatment_base sub CR removed_21__X_-12030.8__Y_36634.9__Time_234.txt]

1714.793945	142.949081
1713.817383	295.751282
1712.840820	211.284729
1711.864258	130.605377
1710.886719	-16.063519
1709.909180	-81.207100
1708.931641	-0.578928
1707.953125	-189.614548
1706.975586	-61.430798
1705.997070	59.609722
1705.018555	-0.476434
1704.040039	63.573009
1703.060547	-104.312912
1702.081055	-70.501442
1701.101563	-14.362026
1700.122070	-72.310944
1699.142578	-105.249779
1698.162109	-99.882263
1697.181641	34.662884
1696.201172	-163.951355
1695.220703	81.836494
1694.239258	61.271725
1693.257813	52.252399
1692.276367	-52.018303
1691.294922	4.724372
1690.313477	147.649521
1689.331055	109.884789
1688.348633	134.282150
1687.366211	327.448303
1686.383789	204.068146
1685.400391	129.455276
1684.416992	287.463440
1683.433594	363.562836
1682.450195	328.500061
1681.465820	320.779297
1680.482422	364.391602
1679.498047	509.807587
1678.512695	336.494934
1677.528320	621.581055
1676.542969	470.962891
1675.558594	722.659729
1674.572266	847.232178
1673.586914	839.510132
1672.601563	952.016052
1671.615234	1049.131592
1670.628906	1083.065186
1669.642578	1170.703979
1668.655273	1290.739990
1667.668945	1283.906372
1666.681641	1407.676758
1665.694336	1386.018677
1664.706055	1473.673706
1663.718750	1527.372437
1662.730469	1528.532837
1661.742188	1638.911377
1660.753906	1543.020386
1659.764648	1789.496704
1658.775391	1917.142578
1657.787109	1798.905273
1656.796875	2081.032227
1655.807617	1974.332764
1654.818359	1833.729004
1653.828125	1611.586548
1652.837891	1688.953979
1651.846680	1293.221313
1650.856445	1482.549927
1649.865234	1389.289429
1648.874023	1172.232178
1647.882813	968.880371
1646.891602	1017.017700
1645.899414	814.541809
1644.907227	414.442719
1643.915039	616.913452
1642.922852	685.010315
1641.930664	127.894409
1640.937500	260.065948
1639.944336	305.443085
1638.951172	116.371590
1637.957031	457.723938
1636.963867	332.582886
1635.969727	2.184056
1634.975586	-19.458981
1633.981445	127.803558
1632.986328	362.188690
1631.991211	-30.055269
1630.996094	70.489212
1630.000977	-226.259247
1629.005859	-148.925903
1628.009766	-55.615444
1627.013672	-185.733780
1626.017578	-113.067116
1625.021484	-113.854652
1624.024414	16.997280
1623.028320	-64.911964
1622.031250	21.570051
1621.033203	121.322098
1620.036133	103.001274
1619.038086	184.635284
1618.041016	253.261597
1617.041992	340.373505
1616.043945	68.053276
1615.045898	194.795670
1614.046875	75.024773
1613.047852	65.574417
1612.048828	218.807922
1611.048828	-21.145973
1610.049805	153.208755
1609.049805	44.580845
1608.049805	132.567657
1607.048828	52.965530
1606.048828	154.156860
1605.047852	148.030060
1604.046875	262.369965
1603.045898	-57.694759
1602.044922	-134.251144
1601.042969	-72.096733
1600.041016	76.370758
1599.039063	-13.128829
1598.037109	-42.441010
1597.034180	-189.329712
1596.031250	-171.523514
1595.028320	13.475102
1594.025391	-188.151718
1593.022461	-313.966827
1592.018555	-136.894913
1591.014648	-228.754974
1590.010742	-286.668243
1589.006836	-250.655258
1588.001953	-191.208801
1586.997070	-32.721752
1585.992188	-4.703660
1584.987305	221.371140
1583.982422	204.929794
1582.976563	3.446515
1581.970703	80.735085
1580.964844	-79.075966
1579.958984	55.360760
1578.952148	-49.836868
1577.945313	8.914986
1576.938477	171.655350
1575.931641	71.478035
1574.924805	106.517937
1573.916992	3.625384
1572.909180	-52.513454
1571.901367	68.038315
1570.893555	113.074142
1569.884766	46.259727
1568.876953	67.694977
1567.868164	8.497923
1566.858398	206.279404
1565.849609	152.045441
1564.839844	118.479118
1563.830078	79.616814
1562.820313	-6.050115
1561.810547	27.509794
1560.799805	156.874069
1559.790039	89.008636
1558.779297	161.011642
1557.767578	292.451599
1556.756836	195.687027
1555.745117	197.257904
1554.733398	-0.739951
1553.721680	132.640610
1552.709961	97.543083
1551.697266	155.484924
1550.685547	120.096306
1549.672852	113.023430
1548.659180	253.229004
1547.646484	160.478104
1546.632813	39.163342
1545.619141	62.495762
1544.605469	271.730804
1543.591797	116.394539
1542.577148	84.949974
1541.562500	-70.616501
1540.547852	55.170582
1539.533203	-7.722016
1538.518555	35.066078
1537.502930	95.722084
1536.487305	1.383927
1535.471680	-31.181549
1534.456055	46.982998
1533.439453	-107.112350
1532.422852	-13.854122
1531.406250	-18.744732
1530.389648	84.408791
1529.373047	-54.808910
1528.355469	107.184021
1527.337891	-4.015368
1526.320313	15.949255
1525.302734	64.040718
1524.284180	117.070953
1523.265625	-5.046645
1522.247070	-183.879318
1521.228516	-144.221771
1520.208984	62.354660
1519.190430	-147.757690
1518.170898	-39.285736
1517.151367	32.990005
1516.130859	58.808353
1515.111328	-2.875294
1514.090820	-100.667824
1513.070313	-106.173088
1512.049805	-204.251678
1511.028320	159.436279
1510.006836	25.064907
1508.986328	-109.410645
1507.963867	-36.296425
1506.942383	3.294681
1505.919922	93.955795
1504.898438	-97.496483
1503.875977	-155.804520
1502.852539	-165.593536
1501.830078	-131.991150
1500.806641	-190.764923
1499.783203	-218.956375
1498.759766	72.651733
1497.736328	-42.913742
1496.711914	-184.187439
1495.687500	-202.777451
1494.663086	36.781673
1493.638672	81.761116
1492.613281	-26.823372
1491.587891	15.276337
1490.563477	215.644882
1489.537109	63.206356
1488.511719	158.450485
1487.485352	-24.846563
1486.458984	302.399170
1485.432617	356.246338
1484.406250	356.339447
1483.379883	343.539001
1482.352539	220.905716
1481.325195	473.086914
1480.297852	429.255585
1479.269531	431.184174
1478.241211	598.648376
1477.213867	541.694885
1476.184570	907.510986
1475.156250	669.415833
1474.127930	1098.485596
1473.098633	928.940430
1472.069336	1235.345947
1471.040039	1164.867554
1470.009766	1135.002563
1468.979492	1367.052490
1467.950195	1596.370728
1466.918945	1627.125366
1465.888672	1678.120239
1464.857422	1728.979736
1463.827148	1914.414673
1462.795898	2158.093262
1461.763672	2160.263184
1460.732422	2312.187256
1459.700195	2420.783447
1458.667969	2453.100098
1457.635742	2495.474121
1456.603516	2629.094482
1455.570313	2656.023438
1454.537109	2799.532959
1453.503906	2456.067627
1452.470703	2845.328369
1451.436523	2892.175537
1450.403320	2822.392578
1449.369141	2932.441650
1448.333984	3136.088623
1447.299805	3063.582275
1446.264648	3145.481934
1445.230469	2850.150146
1444.194336	2926.888916
1443.159180	2932.723389
1442.124023	2870.214844
1441.087891	2749.507813
1440.051758	2669.276855
1439.015625	2685.115723
1437.978516	2690.792969
1436.941406	2587.781006
1435.904297	2360.994629
1434.867188	2255.529541
1433.830078	2165.245117
1432.791992	1893.179077
1431.754883	1810.558105
1430.715820	1442.744263
1429.677734	1387.978760
1428.639648	1065.830688
1427.600586	864.864380
1426.561523	918.668579
1425.522461	639.675781
1424.482422	554.873108
1423.443359	691.892212
1422.403320	571.867798
1421.363281	235.285873
1420.322266	374.819275
1419.282227	340.603333
1418.241211	777.140991
1417.200195	362.860565
1416.159180	675.969849
1415.117188	116.026466
1414.076172	-46.236050
1413.034180	183.869141
1411.992188	137.369751
1410.949219	73.323517
1409.907227	220.456741
1408.864258	196.713379
1407.821289	150.423645
1406.777344	91.634666
1405.734375	494.934540
1404.690430	142.509750
1403.646484	186.836731
1402.602539	276.373901
1401.557617	87.459702
1400.513672	-38.584221
1399.468750	-69.230919
1398.423828	123.337311
1397.377930	60.216881
1396.333008	155.094986
1395.287109	-33.117130
1394.241211	51.867554
1393.195313	31.718224
1392.148438	89.267914
1391.101563	211.967377
1390.054688	56.900757
1389.007813	-62.973820
1387.960938	-120.159180
1386.913086	7.846980
1385.865234	33.372734
1384.817383	161.494263
1383.769531	-42.773830
1382.720703	-124.411346
1381.671875	-100.970642
1380.623047	-52.450855
1379.574219	-223.608978
1378.524414	-172.374741
1377.475586	-193.426315
1376.425781	-82.088692
1375.375977	-63.004932
1374.325195	-113.672760
1373.274414	12.889472
1372.224609	-84.890823
1371.172852	-155.107101
1370.122070	29.088072
1369.070313	188.399460
1368.019531	76.215714
1366.967773	-122.983551
1365.915039	128.785812
1364.863281	54.422283
1363.810547	-149.230545
1362.757813	152.566116
1361.705078	-5.955095
1360.651367	126.783516
1359.598633	65.617355
1358.544922	275.652893
1357.491211	239.616379
1356.436523	124.190361
1355.382813	336.996094
1354.328125	306.364685
1353.273438	104.501076
1352.217773	459.148834
1351.163086	369.368347
1350.107422	401.400848
1349.051758	217.652710
1347.996094	716.488892
1346.939453	689.333130
1345.883789	823.567383
1344.827148	675.204651
1343.769531	569.196045
1342.712891	867.411865
1341.655273	1029.350098
1340.598633	913.901917
1339.540039	902.674683
1338.482422	1307.664063
1337.423828	1066.412231
1336.366211	1132.378296
1335.307617	953.456299
1334.248047	910.848022
1333.189453	1185.070068
1332.129883	1167.480347
1331.070313	907.733032
1330.010742	937.501770
1328.950195	806.752380
1327.890625	864.029846
1326.830078	872.023499
1325.768555	959.205261
1324.708008	984.779358
1323.646484	840.136108
1322.585938	927.753357
1321.523438	1077.173340
1320.461914	987.361938
1319.400391	964.350708
1318.337891	1222.656250
1317.275391	1106.213379
1316.211914	1229.097656
1315.149414	1177.098877
1314.085938	1184.412476
1313.022461	930.736267
1311.958984	1334.963013
1310.894531	1155.542725
1309.831055	1357.968872
1308.766602	1210.926270
1307.701172	1098.548340
1306.636719	1133.999390
1305.571289	1149.900635
1304.505859	1254.479492
1303.440430	1297.693115
1302.375000	1370.532715
1301.308594	1335.346313
1300.242188	1317.518311
1299.175781	1312.127563
1298.109375	1243.024292
1297.041992	1341.069092
1295.975586	1426.937744
1294.908203	1304.276367
1293.839844	1272.599609
1292.772461	1182.195679
1291.704102	1045.359985
1290.635742	886.648621
1289.567383	1078.747803
1288.498047	822.310730
1287.428711	904.318115
1286.360352	1062.378052
1285.290039	635.022278
1284.220703	651.274475
1283.150391	951.679626
1282.080078	380.568268
1281.009766	820.655518
1279.939453	619.559753
1278.868164	714.689880
1277.796875	729.179565
1276.725586	753.560242
1275.654297	861.167908
1274.582031	912.619873
1273.509766	780.877380
1272.437500	874.077148
1271.365234	1021.082520
1270.291992	1334.194702
1269.218750	1429.966064
1268.145508	1259.717041
1267.072266	1350.781494
1265.999023	1439.462036
1264.924805	1067.136353
1263.850586	1134.077148
1262.776367	1296.177856
1261.701172	1263.265381
1260.625977	1128.085938
1259.550781	1017.419495
1258.475586	1128.583252
1257.400391	1098.505615
1256.324219	1246.291260
1255.248047	1211.486694
1254.171875	1230.321899
1253.094727	1037.500366
1252.018555	1165.995361
1250.941406	1082.871216
1249.864258	1077.673828
1248.786133	1233.017212
1247.708008	1147.692993
1246.630859	972.539856
1245.551758	1091.531860
1244.473633	1076.912964
1243.394531	945.772583
1242.316406	909.439331
1241.236328	1038.253052
1240.157227	982.590942
1239.077148	980.382568
1237.998047	912.709045
1236.917969	898.466125
1235.836914	973.991272
1234.756836	707.665283
1233.675781	788.110474
1232.594727	822.503784
1231.512695	827.835571
1230.431641	835.608276
1229.349609	865.197510
1228.267578	567.922607
1227.185547	604.854492
1226.102539	549.818420
1225.019531	790.014648
1223.936523	343.089264
1222.853516	365.570068
1221.769531	400.137024
1220.686523	437.106842
1219.602539	307.291870
1218.517578	286.272736
1217.433594	407.792969
1216.348633	307.041901
1215.263672	322.237244
1214.178711	202.214615
1213.092773	579.461548
1212.007813	428.033142
1210.921875	223.575714
1209.834961	535.384827
1208.749023	270.660248
1207.662109	384.564819
1206.575195	397.149536
1205.488281	547.066467
1204.400391	441.485596
1203.313477	369.640381
1202.225586	468.785187
1201.136719	151.294724
1200.048828	228.698471
1198.959961	82.198006
1197.871094	-54.658310
1196.782227	-80.838364
1195.692383	94.975220
1194.603516	-61.176857
1193.513672	-70.664635
1192.423828	-140.290985
1191.333008	136.086563
1190.242188	-166.709717
1189.151367	-99.538216
1188.060547	-46.867607
1186.969727	-306.396057
1185.877930	31.799963
1184.786133	-105.377762
1183.694336	-5.042351
1182.601563	-12.765497
1181.509766	68.170906
1180.416992	117.826416
1179.323242	-5.209044
1178.230469	-171.406342
1177.136719	-23.735552
1176.042969	102.226364
1174.949219	48.428020
1173.854492	303.441956
1172.760742	67.513969
1171.666016	185.812119
1170.570313	119.722427
1169.475586	316.714935
1168.379883	-53.308357
1167.284180	-62.195026
1166.188477	-183.535248
1165.091797	36.863213
1163.996094	73.067116
1162.899414	-60.466526
1161.801758	30.472775
1160.705078	104.553978
1159.607422	221.468033
1158.509766	221.267746
1157.412109	41.986275
1156.313477	339.833008
1155.215820	506.248505
1154.117188	319.542145
1153.017578	280.623901
1151.918945	86.678207
1150.819336	157.228821
1149.719727	372.968262
1148.620117	-23.681337
1147.519531	63.170605
1146.418945	99.867401
1145.318359	53.117474
1144.217773	75.286491
1143.116211	-24.019403
1142.014648	104.963600
1140.913086	-191.936768
1139.811523	17.630672
1138.708984	-36.886375
1137.606445	127.151482
1136.503906	84.274277
1135.401367	236.090210
1134.297852	226.212769
1133.194336	415.674469
1132.090820	512.344421
1130.987305	440.337860
1129.882813	688.574585
1128.778320	547.516541
1127.673828	1063.384399
1126.569336	1040.622803
1125.463867	1039.083008
1124.358398	918.913818
1123.252930	713.370544
1122.146484	837.099182
1121.041016	918.020569
1119.934570	904.060181
1118.828125	612.990662
1117.720703	672.236206
1116.613281	648.510315
1115.505859	683.823303
1114.398438	335.820313
1113.291016	385.141724
1112.182617	294.827545
1111.074219	554.265808
1109.964844	527.520813
1108.856445	526.668518
1107.747070	783.163818
1106.637695	734.788940
1105.528320	688.685486
1104.417969	500.856903
1103.307617	728.350464
1102.197266	903.723999
1101.086914	854.818359
1099.975586	723.280518
1098.864258	1049.104492
1097.752930	874.940002
1096.641602	905.784485
1095.529297	920.011230
1094.416992	997.733826
1093.304688	1127.131592
1092.191406	924.372498
1091.079102	900.523315
1089.965820	749.493835
1088.852539	652.557556
1087.738281	767.278931
1086.624023	811.302734
1085.509766	791.730286
1084.395508	927.231323
1083.280273	851.054688
1082.166016	1033.303711
1081.050781	865.355164
1079.934570	854.751709
1078.819336	879.302429
1077.703125	762.907043
1076.586914	672.307190
1075.469727	642.674194
1074.353516	814.741638
1073.236328	716.934387
1072.119141	701.175842
1071.000977	725.202026
1069.882813	751.499939
1068.765625	667.602905
1067.646484	426.709137
1066.528320	806.544861
1065.409180	675.676147
1064.290039	781.262451
1063.170898	643.337280
1062.050781	657.519287
1060.930664	500.871399
1059.810547	652.988770
1058.690430	720.814331
1057.569336	669.334778
1056.449219	430.870270
1055.327148	344.354462
1054.206055	367.659576
1053.083984	232.092468
1051.961914	407.135406
1050.839844	381.300781
1049.717773	427.814880
1048.594727	453.279633
1047.471680	359.738983
1046.348633	270.893890
1045.224609	601.812134
1044.101563	370.725616
1042.976563	293.558929
1041.852539	344.600891
1040.728516	181.286591
1039.603516	325.497375
1038.478516	329.929718
1037.352539	266.846863
1036.227539	532.003052
1035.101563	82.645767
1033.974609	101.131378
1032.848633	435.968933
1031.721680	377.672607
1030.594727	149.714172
1029.467773	344.921631
1028.340820	307.691345
1027.212891	-19.899635
1026.084961	-84.832787
1024.956055	-82.359108
1023.828125	-353.787476
1022.699219	-402.224182
1021.570313	-253.340347
1020.440430	-329.523529
1019.311523	-32.169857
1018.181641	14.650832
1017.050781	-93.828995
1015.920898	-37.618191
1014.790039	-294.212006
1013.659180	137.469009
1012.528320	59.448078
1011.396484	159.842041
1010.265625	-1.339140
1009.132813	251.940155
1008.000977	259.898712
1006.868164	311.891815
1005.736328	729.412109
1004.602539	1220.816406
1003.469727	1915.542236
1002.335938	2307.245361
1001.202148	2176.611328
1000.068359	1667.250366
998.933594	934.177429
997.799805	444.032257
996.665039	332.844330
995.529297	159.497253
994.394531	311.727753
993.258789	161.772903
992.123047	18.926964
990.986328	-8.433184
989.849609	211.029419
988.712891	-51.211288
987.576172	-71.237045
986.439453	21.766848
985.301758	54.972633
984.164063	69.877640
983.025391	137.861328
981.887695	139.212158
980.749023	69.364746
979.610352	264.269867
978.470703	261.418671
977.332031	300.115997
976.192383	-3.608892
975.051758	327.336029
973.912109	325.086700
972.771484	38.116432
971.630859	265.935303
970.490234	128.697281
969.348633	143.202835
968.207031	31.627554
967.065430	0.588126
965.923828	107.380905
964.781250	44.562614
963.638672	-146.467361
962.496094	215.266861
961.352539	93.392616
960.208984	297.136810
959.065430	51.941940
957.921875	65.855942
956.777344	43.301468
955.632813	156.006531
954.488281	-85.918610
953.343750	-14.059085
952.198242	12.193711
951.052734	98.084511
949.907227	85.797546
948.760742	165.142899
947.614258	217.210312
946.467773	-32.179413
945.321289	166.491669
944.173828	68.346527
943.026367	-91.215401
941.878906	30.278727
940.730469	126.797874
939.582031	282.789612
938.433594	224.460999
937.285156	305.472107
936.135742	158.618439
934.987305	242.267670
933.836914	266.810852
932.687500	204.948120
931.537109	191.142288
930.386719	88.710167
929.236328	186.887558
928.084961	34.802666
926.934570	112.839935
925.783203	-72.909622
924.630859	151.082977
923.478516	68.129257
922.327148	-182.859329
921.173828	-58.460819
920.021484	102.422188
918.868164	-59.226192
917.714844	-63.878761
916.561523	-13.841498
915.407227	-43.114151
914.252930	-29.064707
913.098633	-216.827484
911.944336	-98.021248
910.789063	-253.568268
909.633789	-379.387238
908.478516	-105.929123
907.322266	-145.241974
906.166016	-84.654282
905.009766	-218.779358
903.853516	-126.162201
902.696289	-167.034180
901.539063	-108.107399
900.381836	-164.492523
899.223633	-7.965619
898.065430	191.627777
896.907227	-29.446215
895.749023	0.751306
894.589844	-152.046707
893.430664	27.644520
892.271484	153.155289
891.112305	-62.407761
889.952148	31.723701
888.791992	76.262230
887.630859	141.236023
886.470703	48.298725
885.309570	192.482300
884.148438	-69.376381
882.986328	-3.930567
881.825195	9.727241
880.663086	48.297543
879.500000	-5.446320
878.337891	157.261826
877.174805	182.576981
876.011719	124.642609
874.847656	255.992218
873.684570	177.993683
872.520508	298.196014
871.355469	56.149471
870.191406	46.008522
869.026367	15.715992
867.861328	338.546356
866.695313	135.250122
865.530273	6.278878
864.364258	239.209610
863.197266	137.372559
862.031250	136.698471
860.864258	14.830880
859.697266	443.070068
858.530273	429.009674
857.362305	439.685425
856.194336	484.043884
855.026367	494.770447
853.857422	727.510254
852.688477	792.035767
851.519531	618.985657
850.350586	748.519714
849.180664	490.474487
848.010742	532.661560
846.840820	451.686096
845.670898	247.628036
844.500000	213.758362
843.329102	184.371033
842.157227	371.976318
840.986328	232.950439
839.814453	223.659882
838.642578	238.936722
837.469727	419.560699
836.296875	213.534836
835.124023	333.696899
833.951172	415.795776
832.777344	290.177521
831.603516	515.018250
830.429688	407.185059
829.255859	502.376190
828.081055	472.555756
826.906250	438.224396
825.731445	446.199585
824.555664	344.884766
823.379883	147.716431
822.204102	347.134216
821.027344	136.535706
819.851563	124.134270
818.674805	340.967957
817.497070	159.187317
816.320313	-7.036597
815.142578	15.829073
813.963867	67.499466
812.786133	-143.370239
811.607422	-36.329586
810.428711	-153.945511
809.250000	-49.410507
808.070313	88.283958
806.890625	45.879101
805.710938	65.542007
804.531250	11.802159
803.350586	4.571323
802.169922	-102.648773
800.988281	54.046741
799.807617	-346.182770
798.625977	-178.703735
797.444336	-341.766510
796.261719	-99.300301
795.079102	-151.806992
793.896484	-58.230827
792.713867	132.596329
791.530273	-124.099541
790.346680	-115.183617
789.163086	4.229395
787.979492	81.383301
786.794922	67.643654
785.610352	5.090614
784.425781	77.279892
783.240234	186.854340
782.054688	329.360748
780.869141	632.929382
779.682617	165.238297
778.496094	262.978607
777.309570	252.312271
776.123047	281.215851
774.935547	122.350761
773.748047	3.106509
772.560547	27.133921
771.373047	-200.430679
770.184570	32.761589
768.996094	-93.630005
767.806641	123.670212
766.618164	74.102234
765.428711	66.247826
764.239258	485.472473
763.048828	402.343964
761.858398	418.151184
760.667969	407.384369
759.477539	656.087585
758.286133	715.351257
757.094727	536.928284
755.903320	393.619141
754.710938	439.269104
753.518555	199.068573
752.326172	450.983459
751.133789	447.842224
749.940430	442.373138
748.747070	289.677826
747.553711	534.219971
746.359375	473.491699
745.166016	478.490997
743.970703	327.639801
742.776367	356.566650
741.581055	291.100800
740.385742	313.238220
739.190430	271.718048
737.994141	131.535843
736.797852	346.166779
735.601563	201.483261
734.405273	431.162476
733.208008	205.390686
732.010742	237.876373
730.813477	412.490479
729.615234	193.261322
728.416992	253.988739
727.218750	85.090889
726.020508	136.992935
724.821289	405.172760
723.622070	258.112427
722.422852	316.416077
721.222656	352.843109
720.022461	271.359314
718.822266	488.936310
717.621094	492.572052
716.420898	480.952332
715.218750	425.737213
714.017578	316.064850
712.815430	352.543732
711.614258	164.558014
710.411133	249.090469
709.208984	246.501678
708.005859	230.910339
706.802734	-15.415707
705.599609	141.199646
704.395508	34.472885
703.191406	121.554451
701.987305	128.204330
700.782227	-10.763158
699.577148	107.037361
698.372070	118.382301
697.166992	142.893677
695.960938	180.567535
694.754883	-263.910736
693.548828	15.217265
692.341797	-205.051483
691.135742	-73.368889
689.927734	19.355829
688.720703	-180.723007
687.512695	18.639090
686.304688	83.624435
685.096680	3.490061
683.888672	97.018112
682.679688	-175.577225
681.470703	-1.467849
680.260742	-284.327576
679.050781	-92.522636
677.840820	-264.366302
676.630859	-150.151611
675.419922	-126.667458
674.209961	-38.056759
672.998047	9.641824
671.787109	-26.807892
670.575195	-19.761377
669.363281	195.043884
668.151367	-61.188610
666.938477	-40.486332
665.725586	75.485123
664.512695	133.312164
663.299805	94.162567
662.085938	191.258820
660.872070	70.532448
659.658203	68.749557
658.443359	-219.748077
657.228516	-167.142273
656.013672	-155.343231
654.797852	65.747360
653.583008	103.696594
652.366211	107.321434
651.150391	-84.956886
649.934570	52.520527
648.717773	58.707798
647.500000	80.072495
646.283203	60.616207
645.065430	168.204010
643.847656	314.518829
642.629883	108.062012
641.411133	250.071335
640.192383	54.478371
638.973633	114.710846
637.753906	303.791016
636.534180	161.846130
635.314453	-158.424530
634.094727	2.311482
632.874023	109.124008
631.653320	192.060471
630.432617	-27.865582
629.211914	-5.554608
627.990234	-17.899338
626.768555	299.624969
625.545898	42.018185
624.324219	521.396179
623.101563	192.156601
621.877930	303.845764
620.655273	575.506775
619.431641	259.607483
618.208008	-22.629108
616.983398	-40.113960
615.759766	-195.413147
614.535156	14.284183
613.310547	220.746384
612.084961	9.028625
610.859375	-41.251663
609.633789	39.791328
608.408203	-19.419640
607.181641	-84.279510
605.955078	69.423576
604.728516	39.953953
