# Supplementary material for: Raman spectroscopy accurately differentiates mucosal healing from non-healing and biochemical changes following biological therapy in inflammatory bowel disease
Source: PLoS One. 2021 Jun 2;16(6):e0252210. doi: 10.1371/journal.pone.0252210 (PMC8172032; doi:10.1371/journal.pone.0252210)
Supplement: S5 Dataset — (ZIP) [file pone.0252210.s007.zip › CD Active inflammation/OC022 pre treatment-1_CR remove base sub_1__X_-32692.6__Y_23042.9__Z_-4393.48__Time_11.txt]

1714.716797	198.915314
1713.740234	323.307373
1712.763672	164.484253
1711.787109	-78.961662
1710.809570	169.353378
1709.832031	-53.097610
1708.854492	-49.279022
1707.875977	-156.987549
1706.898438	-73.369637
1705.919922	-93.258331
1704.941406	-39.836594
1703.962891	-151.393112
1702.983398	-47.879616
1702.003906	16.425964
1701.024414	-60.108803
1700.044922	-116.946411
1699.065430	-186.197754
1698.084961	-64.766785
1697.104492	212.512985
1696.124023	-38.475163
1695.143555	-144.230698
1694.162109	143.457428
1693.180664	196.894730
1692.199219	-181.312683
1691.217773	258.130768
1690.235352	431.310730
1689.253906	165.078537
1688.271484	3.711108
1687.289063	141.815826
1686.305664	333.880066
1685.323242	353.385925
1684.339844	296.286591
1683.356445	295.860413
1682.372070	226.836243
1681.388672	419.514862
1680.404297	522.216736
1679.419922	311.444244
1678.435547	476.609161
1677.451172	594.433838
1676.465820	385.616241
1675.480469	634.883118
1674.495117	589.503906
1673.509766	430.416229
1672.523438	569.562927
1671.537109	863.291687
1670.550781	549.122498
1669.564453	912.819397
1668.578125	1021.965027
1667.590820	884.653748
1666.603516	1283.981201
1665.616211	1004.336853
1664.627930	889.717224
1663.640625	1120.398560
1662.652344	1065.012207
1661.664063	1227.448730
1660.675781	1011.213501
1659.686523	991.528381
1658.698242	850.396362
1657.708984	921.564819
1656.719727	1109.577271
1655.729492	1157.516724
1654.740234	911.989258
1653.750000	897.105042
1652.759766	747.609619
1651.768555	709.560608
1650.778320	785.559937
1649.787109	835.347778
1648.795898	560.250854
1647.804688	607.957886
1646.813477	317.694763
1645.821289	231.187485
1644.829102	583.363892
1643.836914	222.684555
1642.844727	189.719742
1641.851563	109.446793
1640.859375	335.514771
1639.866211	361.148438
1638.873047	162.755569
1637.878906	48.978878
1636.885742	51.429348
1635.891602	-222.750259
1634.897461	-146.183640
1633.902344	-196.002335
1632.908203	265.355164
1631.913086	-39.744072
1630.917969	279.400452
1629.922852	56.239605
1628.926758	-161.487839
1627.931641	-257.986420
1626.935547	-254.420517
1625.939453	156.867523
1624.942383	26.349785
1623.946289	-345.902985
1622.949219	-147.618500
1621.952148	-65.002167
1620.955078	164.730133
1619.958008	73.940758
1618.959961	-50.944073
1617.961914	65.776917
1616.963867	-82.660492
1615.965820	104.876129
1614.966797	121.764740
1613.967773	128.140656
1612.968750	160.718704
1611.969727	-197.420898
1610.970703	47.495564
1609.970703	24.922756
1608.970703	-259.710327
1607.970703	37.313763
1606.970703	260.818054
1605.969727	41.611118
1604.968750	173.253418
1603.967773	207.923843
1602.966797	127.365868
1601.965820	-267.190582
1600.963867	107.356323
1599.961914	-41.379314
1598.959961	-184.909378
1597.958008	-166.399948
1596.955078	-195.053741
1595.952148	-223.796860
1594.949219	306.410065
1593.946289	-54.336849
1592.943359	-96.472610
1591.939453	-297.969391
1590.935547	-293.301056
1589.931641	-288.755768
1588.927734	159.185013
1587.922852	-19.226269
1586.917969	-12.532908
1585.913086	-11.190613
1584.908203	122.956352
1583.903320	90.116570
1582.897461	179.595139
1581.891602	305.361603
1580.885742	6.406098
1579.879883	71.974754
1578.873047	-104.758324
1577.866211	28.159775
1576.859375	197.301636
1575.852539	-377.849915
1574.845703	118.731049
1573.837891	9.001629
1572.830078	-61.837990
1571.822266	69.945419
1570.814453	66.374237
1569.805664	278.276459
1568.796875	115.855179
1567.788086	85.795143
1566.779297	198.396454
1565.769531	-65.661583
1564.760742	487.819122
1563.750977	345.441986
1562.741211	117.345078
1561.730469	322.318787
1560.720703	317.006104
1559.709961	137.798569
1558.699219	145.132126
1557.688477	123.786110
1556.676758	-138.703369
1555.666016	176.441391
1554.654297	392.845215
1553.642578	119.605278
1552.629883	30.095274
1551.618164	-31.050095
1550.605469	210.396545
1549.592773	198.037216
1548.580078	149.304214
1547.566406	312.455627
1546.552734	175.461227
1545.540039	283.951691
1544.525391	12.286798
1543.511719	89.409500
1542.498047	383.329834
1541.483398	-152.097061
1540.468750	120.746414
1539.453125	225.490662
1538.438477	-5.473066
1537.422852	135.065964
1536.407227	74.157738
1535.391602	149.829086
1534.375977	168.581528
1533.359375	29.878954
1532.342773	110.190048
1531.326172	38.268429
1530.309570	-67.263130
1529.292969	244.423294
1528.275391	-8.222512
1527.257813	351.931152
1526.240234	-57.945923
1525.222656	49.552498
1524.204102	41.047756
1523.185547	-284.032898
1522.166992	149.683640
1521.148438	223.058777
1520.128906	-84.270790
1519.110352	-329.875000
1518.090820	-82.090057
1517.071289	191.160614
1516.050781	-93.299126
1515.031250	248.946152
1514.010742	41.397411
1512.990234	-101.995201
1511.968750	-122.265518
1510.948242	-242.686707
1509.926758	37.038429
1508.905273	198.549942
1507.883789	195.764297
1506.862305	67.246376
1505.839844	-330.496979
1504.817383	9.930526
1503.794922	6.773572
1502.772461	-293.633362
1501.749023	-381.449677
1500.726563	91.496567
1499.703125	-206.459778
1498.678711	-384.101532
1497.655273	-129.242599
1496.630859	-219.989929
1495.607422	111.313530
1494.582031	-99.814568
1493.557617	-93.562553
1492.533203	-120.609673
1491.507813	120.614624
1490.482422	453.660065
1489.457031	-120.388748
1488.430664	-37.877392
1487.405273	389.305084
1486.378906	-97.749939
1485.352539	303.609070
1484.325195	383.182861
1483.298828	97.863899
1482.271484	409.487488
1481.244141	116.525505
1480.216797	481.482513
1479.188477	425.608337
1478.161133	418.178467
1477.132813	619.641235
1476.104492	263.077972
1475.075195	558.646729
1474.046875	780.251892
1473.017578	431.429596
1471.988281	818.354980
1470.958984	675.776550
1469.928711	851.254578
1468.898438	772.274841
1467.869141	1036.686035
1466.837891	990.715088
1465.807617	1046.479736
1464.776367	1330.932129
1463.746094	1518.740234
1462.714844	1452.393188
1461.682617	1302.237061
1460.651367	1454.373291
1459.619141	1451.556641
1458.586914	1271.077271
1457.554688	1451.054565
1456.522461	1290.984863
1455.489258	1394.793823
1454.456055	1701.474365
1453.422852	1759.561768
1452.389648	1787.229980
1451.355469	2040.461548
1450.321289	1862.840820
1449.287109	1877.873779
1448.252930	1723.230469
1447.218750	1882.707642
1446.183594	1862.368042
1445.148438	1707.922729
1444.113281	1745.924194
1443.078125	2042.034790
1442.041992	1692.979004
1441.005859	1581.860352
1439.969727	1483.483154
1438.933594	1466.101440
1437.897461	1529.662231
1436.860352	1497.200806
1435.823242	1237.435425
1434.786133	869.232910
1433.748047	847.189514
1432.710938	1224.168579
1431.672852	717.536682
1430.634766	837.067932
1429.596680	996.990479
1428.557617	556.502258
1427.518555	666.090088
1426.479492	336.954529
1425.440430	305.516968
1424.401367	460.683044
1423.361328	192.486877
1422.321289	430.881500
1421.281250	39.543968
1420.241211	232.703979
1419.200195	375.483856
1418.159180	233.838013
1417.118164	542.828186
1416.077148	217.703430
1415.035156	252.512131
1413.994141	-39.540329
1412.952148	-67.373962
1411.910156	143.724686
1410.867188	158.749496
1409.825195	319.639343
1408.782227	48.394802
1407.739258	176.748291
1406.695313	-222.259125
1405.652344	-191.630966
1404.608398	290.899658
1403.564453	-190.402176
1402.520508	-352.735016
1401.475586	-8.182483
1400.431641	-222.954376
1399.386719	124.133049
1398.341797	140.248520
1397.295898	-121.785034
1396.250977	167.727829
1395.205078	-18.829163
1394.159180	456.079285
1393.112305	580.258850
1392.066406	-16.576487
1391.019531	245.539734
1389.972656	157.269211
1388.925781	89.160980
1387.877930	91.208572
1386.831055	195.929367
1385.783203	-46.888893
1384.735352	-164.497345
1383.686523	147.941635
1382.638672	225.473663
1381.589844	-116.677185
1380.541016	113.440491
1379.492188	268.643005
1378.442383	169.190216
1377.392578	431.845612
1376.342773	-41.746490
1375.292969	-53.418339
1374.243164	-139.818634
1373.192383	-433.109009
1372.141602	-202.516891
1371.090820	28.082329
1370.039063	-170.046921
1368.988281	-300.680634
1367.936523	-406.260254
1366.884766	347.667664
1365.833008	229.749146
1364.780273	54.694290
1363.727539	56.559669
1362.674805	80.926727
1361.622070	170.076096
1360.569336	299.089172
1359.515625	84.904968
1358.461914	79.782516
1357.408203	15.100003
1356.353516	84.738083
1355.299805	156.952789
1354.245117	119.896873
1353.190430	395.926361
1352.134766	-110.355103
1351.080078	299.866180
1350.024414	96.856934
1348.968750	601.332092
1347.913086	512.665710
1346.856445	567.992981
1345.800781	658.126587
1344.744141	559.837952
1343.686523	424.474060
1342.629883	566.874146
1341.572266	840.614990
1340.514648	774.906616
1339.457031	664.728394
1338.399414	864.231445
1337.340820	1160.270508
1336.282227	864.656616
1335.223633	673.189453
1334.165039	679.828735
1333.106445	1139.237305
1332.046875	908.481079
1330.987305	497.394043
1329.926758	897.397766
1328.867188	718.969666
1327.806641	708.700195
1326.746094	812.153564
1325.685547	999.609558
1324.625000	732.672363
1323.563477	670.818542
1322.501953	791.717285
1321.440430	1129.796997
1320.378906	937.321899
1319.316406	1068.120239
1318.253906	1021.349182
1317.191406	954.937195
1316.128906	1152.378784
1315.065430	1012.119629
1314.001953	953.289429
1312.938477	1163.066284
1311.875000	1173.300415
1310.811523	939.791016
1309.747070	940.300415
1308.682617	908.856384
1307.618164	815.949585
1306.552734	1023.272156
1305.488281	1210.884399
1304.422852	948.391174
1303.356445	1285.970581
1302.291016	1498.085083
1301.224609	1049.015259
1300.159180	1337.332886
1299.091797	1541.997192
1298.025391	1076.119873
1296.958984	1288.198120
1295.891602	1232.604248
1294.824219	867.798889
1293.755859	839.349609
1292.688477	1247.651611
1291.620117	1013.138794
1290.551758	1283.923828
1289.483398	1280.013184
1288.414063	1126.575928
1287.344727	1019.787537
1286.275391	937.564331
1285.206055	889.682190
1284.136719	805.096497
1283.066406	989.882996
1281.996094	959.173950
1280.925781	788.975586
1279.855469	498.958313
1278.784180	805.979126
1277.712891	697.072449
1276.641602	1148.193970
1275.569336	958.563965
1274.498047	761.698120
1273.425781	997.437256
1272.353516	1088.921143
1271.281250	1033.800903
1270.208008	1100.785034
1269.134766	1057.857300
1268.061523	1046.676514
1266.988281	1128.221680
1265.914063	1238.986694
1264.839844	822.763794
1263.765625	687.184570
1262.691406	1114.907715
1261.617188	784.259949
1260.541992	785.192383
1259.466797	1068.766846
1258.391602	1176.786743
1257.315430	1004.613220
1256.239258	1024.862915
1255.163086	1054.819824
1254.086914	790.209167
1253.010742	769.037537
1251.933594	811.087891
1250.856445	950.387268
1249.779297	955.836853
1248.701172	932.051636
1247.624023	876.661255
1246.545898	1078.854004
1245.467773	763.371948
1244.388672	814.791077
1243.310547	720.444275
1242.231445	890.750366
1241.152344	672.513916
1240.072266	813.525757
1238.993164	719.072327
1237.913086	711.931519
1236.833008	697.474548
1235.751953	724.179688
1234.671875	663.564148
1233.590820	886.503357
1232.509766	765.173462
1231.427734	677.751831
1230.346680	764.736572
1229.264648	875.830933
1228.182617	1197.465332
1227.100586	904.052856
1226.017578	538.091309
1224.934570	595.667358
1223.851563	563.655273
1222.768555	962.093445
1221.684570	286.694244
1220.601563	242.507462
1219.516602	734.800415
1218.432617	178.120926
1217.348633	699.091675
1216.263672	567.624023
1215.178711	378.192200
1214.093750	355.365906
1213.007813	368.673767
1211.921875	538.765869
1210.835938	776.270691
1209.750000	774.808899
1208.663086	426.002777
1207.577148	636.653503
1206.490234	661.521667
1205.402344	744.134094
1204.315430	660.409546
1203.227539	540.506836
1202.139648	875.760254
1201.051758	413.821930
1199.962891	325.122528
1198.875000	46.284554
1197.786133	195.782822
1196.696289	-104.726654
1195.607422	-10.714801
1194.517578	-56.300739
1193.427734	441.377777
1192.337891	-58.683170
1191.247070	229.556320
1190.157227	-25.327183
1189.066406	296.265594
1187.974609	122.951767
1186.883789	-230.394791
1185.791992	-120.417252
1184.700195	-240.936356
1183.608398	-44.776104
1182.515625	122.427406
1181.423828	-3.064636
1180.331055	-83.032471
1179.238281	215.699615
1178.144531	113.995453
1177.050781	211.132477
1175.957031	461.470459
1174.863281	373.947296
1173.768555	63.704117
1172.674805	407.065521
1171.580078	209.309357
1170.484375	-74.579659
1169.389648	383.192230
1168.293945	-82.503586
1167.198242	-38.744545
1166.102539	-150.455780
1165.005859	-283.711243
1163.910156	-218.615021
1162.813477	-12.678924
1161.715820	-12.324215
1160.619141	-40.662529
1159.521484	-372.260498
1158.423828	167.422211
1157.326172	-240.547195
1156.227539	-78.219322
1155.128906	188.930710
1154.030273	141.130341
1152.931641	-59.287487
1151.832031	-142.892990
1150.733398	-240.789093
1149.632813	-312.528168
1148.533203	-353.294159
1147.433594	-191.672897
1146.333008	-89.711151
1145.232422	-83.059341
1144.130859	-140.733032
1143.030273	1.454445
1141.928711	-322.720490
1140.827148	-68.888557
1139.724609	151.481552
1138.623047	-127.466179
1137.520508	-23.717197
1136.417969	153.601898
1135.314453	183.506744
1134.211914	51.879852
1133.108398	138.704437
1132.004883	71.154816
1130.900391	347.719299
1129.796875	382.120422
1128.692383	347.661682
1127.586914	448.356049
1126.482422	115.066833
1125.376953	-168.332230
1124.271484	302.075592
1123.166016	298.326874
1122.060547	90.821373
1120.954102	371.277954
1119.847656	78.543083
1118.741211	380.149445
1117.633789	167.964355
1116.526367	55.248371
1115.418945	332.928772
1114.311523	-49.438301
1113.204102	-22.542767
1112.095703	37.408497
1110.987305	180.055054
1109.877930	-218.544327
1108.769531	-28.662813
1107.660156	102.053955
1106.550781	131.171326
1105.441406	294.847076
1104.331055	595.335449
1103.220703	393.033691
1102.110352	157.798950
1101.000000	101.945229
1099.888672	86.195564
1098.777344	332.173828
1097.666016	264.545685
1096.553711	277.061584
1095.442383	75.205795
1094.330078	507.083191
1093.217773	229.919083
1092.104492	294.280518
1090.991211	356.279449
1089.877930	215.878418
1088.764648	416.735260
1087.651367	170.582016
1086.537109	147.966309
1085.422852	221.792969
1084.308594	74.649483
1083.193359	186.103149
1082.078125	480.816467
1080.962891	174.052689
1079.847656	363.020447
1078.731445	366.423859
1077.615234	273.616669
1076.499023	488.346527
1075.382813	353.404022
1074.265625	155.212234
1073.148438	170.581680
1072.031250	54.685783
1070.914063	335.069000
1069.795898	226.303040
1068.677734	211.362259
1067.559570	540.849731
1066.440430	476.751312
1065.321289	590.701355
1064.202148	241.131012
1063.083008	217.111984
1061.962891	-1.068775
1060.843750	333.030884
1059.723633	89.323326
1058.602539	166.126526
1057.482422	107.389999
1056.361328	-114.875862
1055.239258	195.779709
1054.118164	-63.643478
1052.996094	261.017700
1051.874023	342.752045
1050.751953	-44.716549
1049.629883	90.886635
1048.506836	137.817993
1047.383789	245.460449
1046.260742	119.897232
1045.136719	-42.853329
1044.012695	-35.256264
1042.888672	84.295029
1041.764648	80.379807
1040.639648	69.543983
1039.515625	172.945175
1038.389648	-79.921463
1037.264648	-81.131027
1036.138672	94.626335
1035.012695	144.740204
1033.886719	148.395126
1032.760742	-173.486069
1031.633789	-16.110811
1030.506836	-30.750158
1029.379883	124.389732
1028.251953	-50.433514
1027.124023	-134.471771
1025.996094	-97.587532
1024.868164	-246.389404
1023.739258	-148.951508
1022.610352	-425.139496
1021.481445	-183.624557
1020.352539	-317.949036
1019.222656	-491.553894
1018.092773	-340.328766
1016.962891	-263.249664
1015.832031	-165.253418
1014.702148	-310.495880
1013.571289	-159.034882
1012.439453	-178.947784
1011.308594	-395.559113
1010.176758	281.667633
1009.044922	384.669830
1007.912109	381.272919
1006.780273	81.877960
1005.647461	793.486938
1004.514648	1081.700928
1003.380859	1469.290771
1002.247070	1771.294678
1001.113281	1197.470581
999.979492	968.260071
998.845703	681.526428
997.710938	-73.740257
996.576172	69.524872
995.440430	351.312073
994.305664	19.281364
993.169922	174.288391
992.033203	45.626282
990.897461	-27.502672
989.760742	-54.390774
988.624023	135.506271
987.487305	106.516304
986.350586	8.537447
985.212891	343.720764
984.075195	-189.268890
982.936523	81.555588
981.798828	-110.253929
980.660156	27.187479
979.521484	8.235457
978.381836	10.088377
977.242188	-112.117134
976.102539	0.337033
974.962891	119.743195
973.823242	-160.625916
972.682617	117.483078
971.541992	285.327240
970.400391	294.742065
969.259766	10.417435
968.118164	-216.298965
966.976563	268.540771
965.833984	-338.754883
964.691406	65.804611
963.548828	156.128448
962.406250	79.160858
961.262695	208.597290
960.120117	491.606201
958.976563	504.247498
957.832031	427.645294
956.688477	-170.895905
955.543945	11.574928
954.398438	15.521597
953.253906	21.857376
952.108398	-79.247559
950.962891	-81.870544
949.817383	169.408875
948.670898	68.599228
947.524414	52.482201
946.377930	-68.650749
945.231445	194.144165
944.083984	6.957659
942.936523	-22.507128
941.789063	336.197388
940.640625	55.763638
939.493164	-174.256775
938.343750	47.568497
937.195313	-214.133865
936.045898	28.261202
934.897461	131.562424
933.747070	264.491913
932.597656	292.620758
931.447266	120.328323
930.296875	175.922104
929.146484	186.013458
927.995117	189.318634
926.843750	377.023804
925.692383	-54.189426
924.541016	-30.194212
923.388672	-31.184315
922.236328	22.440172
921.083984	-217.150970
919.931641	-54.330948
918.778320	-77.863762
917.625000	498.346313
916.470703	179.531433
915.317383	33.466892
914.163086	375.533203
913.008789	38.915722
911.853516	140.373962
910.698242	17.245523
909.542969	-76.323448
908.387695	315.375702
907.231445	22.344751
906.076172	-204.801743
904.918945	50.746929
903.762695	-69.816788
902.605469	33.872345
901.448242	-34.543697
900.291016	-100.661034
899.133789	-123.747673
897.975586	172.182556
896.817383	-50.013630
895.658203	8.298379
894.500000	842.057007
893.340820	353.119843
892.180664	-38.433598
891.021484	51.413315
889.861328	73.432121
888.701172	158.655289
887.541016	325.088196
886.379883	139.306793
885.218750	389.105286
884.057617	196.574982
882.895508	299.569153
881.734375	287.483429
880.572266	491.792328
879.409180	522.407410
878.247070	178.915909
877.083984	389.733612
875.920898	122.920517
874.756836	220.966431
873.592773	-57.041180
872.428711	101.668762
871.264648	-16.523256
870.100586	52.009365
868.935547	475.799255
867.770508	301.207550
866.604492	450.344971
865.438477	471.236786
864.272461	602.154236
863.106445	353.290405
861.940430	378.471252
860.773438	315.990875
859.606445	572.234314
858.438477	734.003479
857.271484	559.055359
856.103516	805.831726
854.934570	612.826538
853.766602	670.953430
852.597656	686.368774
851.428711	672.548096
850.259766	571.258911
849.089844	736.478577
847.919922	323.722015
846.750000	1050.721680
845.579102	707.271179
844.408203	263.170837
843.237305	519.489319
842.066406	493.732635
840.894531	403.014587
839.722656	388.249207
838.550781	250.438889
837.377930	181.849503
836.206055	303.096924
835.033203	377.249695
833.859375	198.892014
832.686523	270.570160
831.512695	317.527985
830.337891	127.779564
829.164063	556.016357
827.989258	22.552124
826.814453	394.599304
825.639648	634.805298
824.463867	408.908081
823.288086	147.327606
822.112305	130.816849
820.935547	-48.433167
819.759766	-245.529800
818.583008	494.605164
817.405273	123.568367
816.228516	-51.586590
815.050781	264.858673
813.872070	307.426727
812.694336	-45.960812
811.515625	-141.445419
810.336914	65.253929
809.158203	33.953358
807.978516	111.374588
806.798828	-100.118820
805.619141	-296.105103
804.438477	216.031845
803.258789	-44.577156
802.077148	-165.435379
800.896484	70.804390
799.714844	-331.973480
798.534180	-73.910553
797.351563	-186.347015
796.169922	-278.910706
794.987305	-349.420959
793.804688	-107.684265
792.622070	-81.028130
791.438477	20.749035
790.254883	-158.799332
789.071289	-37.406841
787.886719	322.749084
786.702148	-334.980713
785.517578	2.693792
784.333008	99.066582
783.147461	126.717918
781.961914	361.975861
780.776367	599.197083
779.590820	166.859436
778.404297	-35.738194
777.217773	282.713379
776.030273	101.997299
774.843750	-43.432735
773.656250	-177.894623
772.467773	-1.402609
771.280273	-453.615570
770.091797	520.769348
768.903320	427.699158
767.714844	268.449127
766.525391	560.817871
765.335938	-92.036194
764.146484	283.748322
762.956055	126.423080
761.765625	530.373413
760.575195	280.433594
759.384766	347.336395
758.193359	-21.428354
757.001953	588.486145
755.810547	553.840088
754.618164	404.803070
753.425781	255.753372
752.233398	220.935791
751.041016	58.657616
749.847656	219.170319
748.654297	127.051903
747.460938	186.355850
746.266602	-13.396841
745.072266	-2.506851
743.877930	328.548187
742.683594	391.857056
741.488281	178.819595
740.292969	101.725273
739.097656	33.373878
737.901367	103.012856
736.705078	-173.493927
735.508789	191.688522
734.311523	125.354500
733.115234	-354.642059
731.917969	506.928955
730.719727	81.656410
729.522461	218.691269
728.324219	-267.595886
727.125977	-34.419067
725.926758	-24.327892
724.727539	-40.485626
723.528320	-345.018250
722.329102	267.913086
721.128906	57.309452
719.928711	174.265320
718.728516	339.178009
717.528320	445.097198
716.327148	134.273804
715.125977	469.192749
713.923828	228.280701
712.722656	83.434288
711.520508	213.269775
710.317383	11.832605
709.115234	-19.551241
707.912109	199.554718
706.708984	584.064453
705.505859	530.851196
704.301758	-192.678360
703.097656	6.760483
701.893555	454.138275
700.688477	166.197418
699.483398	269.819885
698.278320	23.428947
697.073242	-61.978012
695.867188	215.548096
694.661133	-69.662262
693.455078	51.438618
692.248047	202.908875
691.041016	148.117416
689.833984	78.201302
688.626953	40.906761
687.418945	94.764030
686.210938	-202.710449
685.002930	-20.802296
683.793945	-70.911469
682.584961	113.110504
681.375977	-4.100782
680.166992	-125.554520
678.957031	75.778221
677.747070	-192.822433
676.537109	-143.042206
675.326172	-240.438858
674.115234	-73.783966
672.904297	82.001480
671.692383	-121.301239
670.481445	-30.409536
669.269531	129.616867
668.056641	330.625275
666.844727	315.486938
665.631836	-222.452530
664.417969	138.305313
663.205078	-99.220917
661.991211	151.211594
660.777344	261.217804
659.563477	-302.084351
658.348633	55.972916
657.133789	-77.926430
655.918945	-144.974365
654.703125	-393.153076
653.488281	-236.087799
652.272461	67.335236
651.055664	58.132790
649.839844	404.221436
648.623047	-23.009739
647.405273	210.716049
646.188477	274.177521
644.970703	341.741852
643.752930	217.642609
642.535156	325.705200
641.316406	519.514404
640.097656	280.907654
638.878906	297.950623
637.659180	435.057526
636.439453	256.029053
635.219727	-54.215755
634.000000	-44.672581
632.779297	-434.782593
631.558594	215.916748
630.337891	396.009460
629.116211	-65.847290
627.894531	79.088646
626.672852	197.793320
625.451172	189.488037
624.228516	296.426636
623.005859	17.075647
621.783203	206.501312
620.559570	101.801064
619.336914	234.271408
618.112305	79.117432
616.888672	68.939407
615.664063	-179.483429
614.439453	87.081139
613.214844	-190.538177
611.989258	-4.809786
610.764648	96.637375
609.538086	-136.343536
608.312500	170.555557
607.085938	-431.703552
605.859375	-15.794729
604.632813	76.411194
