# Supplementary material for: Raman spectroscopy accurately differentiates mucosal healing from non-healing and biochemical changes following biological therapy in inflammatory bowel disease
Source: PLoS One. 2021 Jun 2;16(6):e0252210. doi: 10.1371/journal.pone.0252210 (PMC8172032; doi:10.1371/journal.pone.0252210)
Supplement: S5 Dataset — (ZIP) [file pone.0252210.s007.zip › CD Active inflammation/OC025-1 post treatment_base sub CR removed_36__X_11676.9__Y_10055.8__Z_2060.53__Time_405.txt]

1714.774414	142.042664
1713.797852	-65.247406
1712.820313	-18.884701
1711.843750	-23.558720
1710.866211	-28.324051
1709.888672	-22.406460
1708.911133	39.767319
1707.933594	10.828735
1706.955078	-20.773657
1705.976563	129.791077
1704.998047	26.012695
1704.019531	21.413370
1703.040039	27.606766
1702.061523	-75.740982
1701.082031	-45.173798
1700.101563	255.624786
1699.122070	224.957840
1698.141602	210.516174
1697.161133	271.124756
1696.180664	254.450256
1695.200195	280.766479
1694.218750	248.545898
1693.238281	379.508514
1692.256836	385.201538
1691.274414	497.914215
1690.292969	634.917236
1689.310547	582.742126
1688.328125	658.932495
1687.345703	775.416870
1686.363281	737.567383
1685.379883	708.055603
1684.396484	838.792786
1683.413086	1007.131165
1682.429688	1010.625793
1681.445313	1019.798340
1680.461914	922.875549
1679.477539	1092.530518
1678.493164	1193.309937
1677.507813	1222.585083
1676.523438	1387.919189
1675.538086	1436.551636
1674.552734	1504.176880
1673.566406	1343.561890
1672.581055	1483.745972
1671.594727	1549.866211
1670.608398	1680.120850
1669.622070	1885.091309
1668.634766	1856.713745
1667.648438	1823.469360
1666.661133	1992.340942
1665.673828	2036.841675
1664.685547	2055.193359
1663.698242	2166.791016
1662.709961	2122.290771
1661.721680	2200.167725
1660.733398	2304.922607
1659.744141	2357.028320
1658.755859	2327.398682
1657.766602	2242.550781
1656.777344	2348.801514
1655.787109	2203.878174
1654.797852	2064.715332
1653.807617	1637.543091
1652.817383	1771.845581
1651.827148	1729.244141
1650.835938	1650.007690
1649.844727	1290.917114
1648.853516	1204.626831
1647.862305	1118.739868
1646.871094	988.333618
1645.878906	945.508911
1644.886719	881.926208
1643.894531	459.609894
1642.902344	705.718994
1641.910156	561.434509
1640.916992	557.391663
1639.923828	437.596100
1638.930664	239.044388
1637.936523	291.405579
1636.943359	330.872833
1635.949219	162.388260
1634.955078	102.319153
1633.960938	92.624481
1632.965820	64.776161
1631.970703	-28.621780
1630.975586	-66.416260
1629.980469	-3.899084
1628.985352	-88.533478
1627.989258	0.779939
1626.993164	106.083054
1625.997070	-132.962494
1625.000977	-8.800574
1624.003906	-131.588837
1623.007813	58.669266
1622.010742	-71.534256
1621.012695	103.279625
1620.015625	141.629608
1619.017578	98.746658
1618.020508	108.574966
1617.021484	37.205585
1616.023438	55.264519
1615.025391	31.498518
1614.026367	73.480682
1613.027344	102.481796
1612.028320	-62.418617
1611.028320	-27.876007
1610.029297	-66.606293
1609.029297	-5.622313
1608.029297	18.775322
1607.028320	32.796955
1606.028320	138.565231
1605.027344	184.170868
1604.026367	119.912056
1603.025391	92.401840
1602.023438	-29.205942
1601.022461	-90.530495
1600.020508	10.381732
1599.018555	-11.580386
1598.016602	-38.709812
1597.013672	-115.436157
1596.010742	-118.928162
1595.007813	-127.610466
1594.004883	20.446400
1593.001953	-160.557053
1591.998047	-200.487991
1590.994141	-81.175644
1589.990234	-157.627777
1588.986328	65.983345
1587.981445	-0.042153
1586.976563	82.594193
1585.971680	246.001617
1584.966797	294.617554
1583.961914	100.809189
1582.956055	131.133255
1581.950195	218.713913
1580.944336	196.822418
1579.938477	164.474258
1578.931641	171.136932
1577.924805	182.940948
1576.917969	168.652084
1575.911133	206.332047
1574.904297	145.078812
1573.896484	229.404388
1572.888672	220.010880
1571.880859	93.558525
1570.873047	141.191544
1569.864258	82.178802
1568.855469	101.021919
1567.846680	140.529465
1566.837891	172.120926
1565.829102	-6.694701
1564.819336	118.124779
1563.809570	76.693794
1562.799805	154.498642
1561.790039	63.543777
1560.779297	115.127663
1559.768555	-59.009911
1558.757813	158.204651
1557.747070	141.942215
1556.736328	205.865417
1555.724609	165.996658
1554.712891	227.002640
1553.701172	44.430115
1552.689453	138.784393
1551.676758	31.057877
1550.664063	-69.019272
1549.651367	174.874481
1548.638672	82.243896
1547.625977	193.783234
1546.612305	-31.005648
1545.598633	62.076923
1544.584961	23.144962
1543.571289	87.408272
1542.556641	-52.610130
1541.541992	55.193810
1540.527344	-116.098740
1539.512695	143.628159
1538.498047	23.650208
1537.482422	35.143345
1536.466797	-15.470184
1535.451172	-48.191261
1534.434570	-21.773895
1533.418945	48.279625
1532.402344	-21.084293
1531.385742	35.675102
1530.369141	-46.915783
1529.351563	14.595131
1528.334961	194.367935
1527.317383	100.924324
1526.299805	56.243877
1525.281250	-52.958530
1524.263672	51.284626
1523.245117	90.968536
1522.226563	60.995708
1521.208008	-5.157497
1520.188477	3.083647
1519.168945	-6.861961
1518.150391	47.262775
1517.129883	34.357697
1516.110352	82.929993
1515.089844	61.940876
1514.070313	130.653717
1513.049805	127.261086
1512.028320	121.110100
1511.007813	-28.920343
1509.986328	-102.110184
1508.964844	73.359909
1507.943359	-38.652386
1506.921875	126.110588
1505.899414	-55.445385
1504.876953	-6.443860
1503.854492	-31.947317
1502.832031	-88.356552
1501.808594	-191.026428
1500.786133	-73.597496
1499.762695	5.199352
1498.739258	-177.284485
1497.714844	-96.286095
1496.691406	-102.467499
1495.666992	-1.385814
1494.642578	94.375168
1493.617188	8.388987
1492.592773	75.669373
1491.567383	229.650391
1490.541992	-43.309063
1489.516602	217.620895
1488.491211	261.189575
1487.464844	325.009552
1486.438477	470.353546
1485.412109	390.873352
1484.385742	612.415161
1483.358398	463.760162
1482.331055	631.337952
1481.303711	485.022705
1480.276367	611.462524
1479.249023	612.808411
1478.220703	723.608765
1477.192383	854.622498
1476.164063	868.270447
1475.135742	835.947876
1474.106445	907.917114
1473.077148	1145.229248
1472.047852	1285.604004
1471.018555	1362.189697
1469.989258	1364.853027
1468.958984	1570.902222
1467.928711	1814.913086
1466.898438	1908.703979
1465.868164	1951.518921
1464.836914	1971.337158
1463.805664	2174.016357
1462.774414	2318.091797
1461.743164	2365.503906
1460.710938	2308.687744
1459.679688	2475.255127
1458.647461	2486.826904
1457.615234	2561.767822
1456.582031	2689.878906
1455.549805	2632.705322
1454.516602	2572.944336
1453.483398	2789.535889
1452.449219	2833.579834
1451.416016	2902.913330
1450.381836	2784.636230
1449.347656	2851.308838
1448.313477	3092.682129
1447.279297	3154.112793
1446.244141	2838.221436
1445.208984	2904.660400
1444.173828	2839.439209
1443.138672	2789.400879
1442.102539	2701.399658
1441.066406	2494.545410
1440.030273	2629.123779
1438.994141	2437.509521
1437.958008	2463.331787
1436.920898	2208.625244
1435.883789	2095.501953
1434.846680	1851.077271
1433.808594	1548.660156
1432.771484	1390.303711
1431.733398	1290.066284
1430.695313	1139.406616
1429.657227	1016.578003
1428.618164	924.075134
1427.579102	803.886353
1426.540039	756.896301
1425.500977	641.881348
1424.461914	594.996155
1423.421875	548.146606
1422.381836	599.607300
1421.341797	467.202362
1420.301758	292.079529
1419.260742	373.875671
1418.219727	327.299835
1417.178711	446.894196
1416.137695	334.995880
1415.096680	265.964020
1414.054688	362.999512
1413.012695	273.971619
1411.970703	107.106087
1410.928711	101.237900
1409.885742	95.423622
1408.842773	207.763138
1407.799805	11.161685
1406.756836	188.907303
1405.712891	-15.004813
1404.668945	7.171290
1403.625000	-78.501060
1402.581055	21.624907
1401.537109	74.127586
1400.492188	149.253876
1399.447266	216.913239
1398.402344	119.169296
1397.357422	66.676941
1396.311523	66.914764
1395.265625	27.162298
1394.219727	107.760384
1393.173828	85.746094
1392.126953	73.847748
1391.081055	49.554337
1390.034180	132.983749
1388.986328	-11.226190
1387.939453	227.503082
1386.891602	21.028744
1385.843750	-32.706852
1384.795898	1.197801
1383.748047	22.707630
1382.699219	136.778641
1381.651367	-66.371559
1380.602539	-114.452560
1379.552734	-7.563201
1378.503906	-127.796783
1377.454102	-192.943848
1376.404297	-118.173302
1375.354492	-153.095276
1374.303711	-15.749205
1373.253906	184.033325
1372.203125	62.176193
1371.152344	52.693230
1370.100586	135.564362
1369.049805	-150.271698
1367.998047	27.556086
1366.946289	28.588661
1365.894531	62.134956
1364.841797	185.432678
1363.789063	82.289337
1362.736328	248.121155
1361.683594	389.140198
1360.630859	463.074097
1359.577148	410.265015
1358.523438	240.751038
1357.469727	277.801147
1356.415039	178.266632
1355.361328	429.317413
1354.306641	349.961273
1353.251953	556.440491
1352.197266	529.536438
1351.141602	537.544312
1350.085938	622.650024
1349.030273	566.402588
1347.974609	790.712219
1346.918945	742.191223
1345.862305	912.090210
1344.805664	918.406799
1343.749023	924.868408
1342.691406	1152.065796
1341.634766	1181.072998
1340.577148	1252.327515
1339.519531	1276.636719
1338.460938	1301.077881
1337.403320	1281.094971
1336.344727	1243.935059
1335.286133	1303.456421
1334.226563	1182.469238
1333.167969	1281.851807
1332.108398	997.979858
1331.048828	1199.025635
1329.989258	1113.358398
1328.928711	1124.260742
1327.869141	1006.809326
1326.808594	1146.485840
1325.748047	962.671326
1324.686523	1201.356567
1323.625977	1326.509766
1322.564453	992.621155
1321.502930	1285.856323
1320.440430	1329.897949
1319.378906	1425.864258
1318.316406	1304.890137
1317.253906	1159.446899
1316.190430	1245.927734
1315.127930	1179.696655
1314.064453	1256.543579
1313.000977	1291.607544
1311.937500	1368.657837
1310.873047	1300.512329
1309.809570	1178.363281
1308.745117	1277.921265
1307.679688	1151.155273
1306.615234	1231.241577
1305.549805	1262.216919
1304.484375	1246.572510
1303.418945	1258.101807
1302.353516	1232.869629
1301.287109	1421.584473
1300.220703	1258.957886
1299.154297	1280.762451
1298.087891	1327.230957
1297.020508	1430.266602
1295.954102	1282.954590
1294.886719	1187.356812
1293.818359	1077.183838
1292.750977	891.107056
1291.682617	756.723145
1290.614258	938.850708
1289.545898	919.949829
1288.476563	803.102966
1287.407227	982.940918
1286.338867	756.060791
1285.268555	669.003357
1284.199219	998.424133
1283.128906	767.061829
1282.058594	920.231262
1280.988281	1044.047485
1279.917969	932.980286
1278.846680	885.651794
1277.775391	774.827454
1276.704102	1008.925232
1275.632813	1159.869751
1274.560547	1095.723877
1273.488281	1087.881592
1272.416016	1055.678833
1271.343750	1111.493286
1270.270508	1245.497192
1269.197266	1284.280884
1268.124023	1171.759888
1267.050781	1513.287842
1265.977539	1303.277344
1264.903320	1230.026123
1263.829102	1327.582764
1262.753906	1442.216797
1261.679688	1349.627197
1260.604492	1359.491333
1259.529297	1252.428223
1258.454102	1235.594727
1257.378906	1187.141113
1256.302734	1267.812500
1255.226563	1246.226440
1254.150391	1348.821289
1253.073242	1249.415405
1251.997070	1376.351685
1250.919922	1413.256470
1249.841797	1399.098267
1248.764648	1389.827393
1247.686523	1246.881836
1246.608398	1252.268677
1245.530273	1199.350098
1244.452148	1185.335693
1243.373047	1266.061646
1242.293945	1001.951111
1241.214844	985.586914
1240.135742	966.805725
1239.055664	1071.793335
1237.975586	1167.029541
1236.895508	992.984924
1235.815430	1117.287109
1234.734375	1154.248901
1233.654297	1077.256958
1232.573242	1228.088257
1231.491211	903.962585
1230.410156	877.906128
1229.328125	827.628601
1228.246094	799.143188
1227.163086	857.796814
1226.081055	662.280090
1224.998047	689.431458
1223.915039	731.057251
1222.832031	724.262939
1221.748047	608.630615
1220.664063	667.074158
1219.580078	626.360229
1218.496094	324.653839
1217.412109	433.740234
1216.327148	337.434967
1215.242188	311.156982
1214.157227	432.115356
1213.071289	422.632385
1211.985352	439.649719
1210.899414	408.354980
1209.813477	685.771851
1208.727539	661.562683
1207.640625	630.075928
1206.553711	613.008545
1205.466797	632.038452
1204.378906	593.172363
1203.291016	484.403168
1202.203125	416.559418
1201.115234	204.208908
1200.027344	254.279770
1198.938477	123.754089
1197.849609	115.931870
1196.760742	165.776520
1195.670898	27.924767
1194.582031	-16.162838
1193.492188	-7.416991
1192.401367	-116.525749
1191.311523	53.079845
1190.220703	85.589859
1189.129883	-23.709593
1188.039063	-195.479858
1186.947266	45.685471
1185.856445	-80.589073
1184.764648	30.682386
1183.671875	38.648922
1182.580078	29.731031
1181.487305	-87.189789
1180.394531	-14.739165
1179.301758	-45.487858
1178.208984	139.371338
1177.115234	242.589111
1176.021484	149.236618
1174.927734	187.551331
1173.833008	185.044525
1172.738281	72.324837
1171.643555	237.180115
1170.548828	107.550606
1169.454102	47.253067
1168.358398	94.507034
1167.262695	29.253740
1166.166992	131.270493
1165.070313	170.994934
1163.973633	146.080093
1162.876953	125.849777
1161.780273	153.293839
1160.683594	309.568176
1159.585938	210.214661
1158.488281	356.645752
1157.389648	230.862137
1156.291992	255.335281
1155.193359	270.147888
1154.094727	451.775452
1152.996094	368.572357
1151.896484	270.995148
1150.796875	197.184662
1149.697266	87.562859
1148.597656	147.004776
1147.498047	41.991974
1146.397461	39.296078
1145.296875	-34.917408
1144.195313	-104.448242
1143.094727	-131.224167
1141.993164	-84.355675
1140.891602	26.597666
1139.789063	61.304630
1138.687500	55.480942
1137.584961	2.017960
1136.482422	126.680855
1135.379883	198.919830
1134.276367	237.768127
1133.172852	326.358002
1132.069336	372.072876
1130.964844	628.892639
1129.861328	707.533203
1128.756836	660.299438
1127.652344	859.651245
1126.546875	1070.663208
1125.442383	752.817505
1124.336914	693.360962
1123.230469	821.028503
1122.125000	671.362793
1121.018555	628.248657
1119.912109	684.514160
1118.805664	484.973877
1117.699219	486.619019
1116.591797	502.364380
1115.484375	494.351990
1114.376953	467.330994
1113.268555	456.780518
1112.160156	571.451233
1111.051758	612.708740
1109.943359	715.302307
1108.833984	853.199158
1107.725586	731.126953
1106.616211	823.922180
1105.505859	989.779358
1104.396484	869.872009
1103.286133	898.610474
1102.175781	922.541199
1101.064453	913.354919
1099.954102	1165.877930
1098.842773	911.287964
1097.731445	1045.685425
1096.619141	984.341003
1095.507813	901.758423
1094.395508	840.342468
1093.282227	1045.006714
1092.169922	929.305115
1091.056641	999.554382
1089.943359	864.962036
1088.830078	925.665649
1087.716797	955.706116
1086.602539	823.394775
1085.488281	874.493286
1084.373047	937.265991
1083.258789	936.511963
1082.143555	637.296326
1081.028320	955.997070
1079.913086	800.092773
1078.796875	646.559692
1077.680664	678.513367
1076.564453	583.678467
1075.448242	563.938904
1074.331055	595.777649
1073.213867	510.304688
1072.096680	528.014160
1070.979492	470.671936
1069.861328	558.636963
1068.743164	323.176544
1067.625000	549.310303
1066.505859	552.812378
1065.386719	472.000854
1064.267578	571.472595
1063.148438	659.184875
1062.029297	407.551971
1060.909180	382.945648
1059.789063	491.661560
1058.667969	354.791290
1057.547852	334.881073
1056.426758	459.886139
1055.305664	276.388367
1054.183594	202.774200
1053.062500	189.938553
1051.940430	359.249786
1050.818359	362.741943
1049.695313	282.214600
1048.572266	106.068970
1047.449219	151.654922
1046.326172	64.294029
1045.203125	357.093994
1044.079102	232.467850
1042.955078	250.107651
1041.830078	232.808334
1040.706055	238.854919
1039.581055	228.623138
1038.456055	95.015854
1037.331055	150.087036
1036.205078	247.063416
1035.079102	320.769592
1033.953125	240.940186
1032.826172	254.226837
1031.700195	521.035950
1030.573242	439.036804
1029.445313	194.422119
1028.318359	221.868500
1027.190430	-64.283592
1026.062500	-27.383829
1024.934570	-25.269955
1023.805664	-211.148392
1022.676758	-34.782101
1021.547852	-157.778412
1020.418945	-55.604038
1019.289063	4.841424
1018.159180	-4.232636
1017.029297	3.004852
1015.898438	5.678885
1014.767578	77.953659
1013.636719	69.193382
1012.505859	231.924362
1011.375000	440.983429
1010.243164	450.925568
1009.111328	396.146851
1007.978516	596.032532
1006.846680	839.883057
1005.713867	1197.050049
1004.581055	1942.644043
1003.447266	2641.749756
1002.313477	2751.229248
1001.179688	2296.915527
1000.045898	1299.999390
998.912109	606.236450
997.777344	344.728210
996.642578	4.959392
995.506836	34.762196
994.372070	87.746300
993.236328	237.716232
992.100586	175.532150
990.963867	44.313641
989.828125	146.132309
988.691406	75.153740
987.553711	13.545548
986.416992	-149.273758
985.279297	-21.677114
984.141602	87.564766
983.003906	3.498894
981.865234	-11.351226
980.726563	-83.590752
979.587891	-8.424739
978.448242	140.439117
977.309570	98.508995
976.169922	15.350032
975.030273	84.064301
973.889648	-134.357330
972.749023	-5.633435
971.608398	-14.642191
970.467773	-62.543083
969.326172	-133.239471
968.184570	101.503555
967.042969	-28.576168
965.901367	-66.687111
964.758789	182.064560
963.616211	208.416016
962.473633	166.122513
961.330078	337.149414
960.186523	127.859383
959.042969	122.704765
957.899414	39.826405
956.754883	215.886276
955.610352	185.970963
954.465820	227.170334
953.321289	92.301804
952.175781	53.727867
951.030273	81.646706
949.884766	178.298416
948.738281	-47.284317
947.591797	285.058075
946.445313	167.245224
945.298828	49.634251
944.151367	172.039398
943.003906	173.513092
941.856445	264.164246
940.708008	186.028030
939.559570	343.096802
938.411133	427.237152
937.262695	297.095886
936.113281	374.656738
934.964844	272.231506
933.814453	379.677307
932.665039	377.841492
931.514648	319.200409
930.364258	124.077072
929.213867	-16.168148
928.062500	176.151108
926.912109	252.444305
925.759766	-28.384392
924.608398	80.043739
923.456055	47.554024
922.303711	-14.345121
921.151367	151.236618
919.999023	7.789124
918.845703	-69.565140
917.692383	66.775368
916.539063	1.055273
915.384766	3.611100
914.230469	13.099595
913.076172	79.443977
911.920898	-126.387215
910.766602	-21.237234
909.611328	-43.014046
908.455078	-57.856804
907.299805	-90.716873
906.143555	-103.046700
904.987305	-67.678940
903.830078	-45.804825
902.673828	-107.629562
901.516602	-22.146990
900.359375	-11.297709
899.201172	135.434280
898.042969	-32.287388
896.884766	8.267609
895.726563	69.252388
894.567383	-5.345176
893.408203	101.013092
892.249023	22.105219
891.088867	65.330330
889.929688	235.104141
888.769531	30.024021
887.608398	100.564392
886.448242	207.257660
885.287109	122.172226
884.125977	116.162857
882.963867	153.089874
881.801758	126.927979
880.639648	55.755733
879.477539	210.076477
878.315430	382.413055
877.152344	119.927696
875.989258	335.121094
874.825195	286.811798
873.661133	375.904633
872.497070	197.166550
871.333008	234.579254
870.168945	141.536591
869.003906	100.317154
867.838867	-44.280895
866.672852	98.986893
865.506836	159.062149
864.340820	340.477356
863.174805	234.284454
862.008789	492.013000
860.841797	444.270752
859.674805	392.081268
858.506836	665.372681
857.339844	500.996429
856.171875	657.507751
855.003906	387.829559
853.834961	607.098999
852.666016	669.349243
851.497070	666.576782
850.328125	583.141052
849.158203	454.945892
847.988281	223.783386
846.818359	424.857880
845.647461	363.924713
844.477539	262.715332
843.306641	289.077972
842.134766	344.495331
840.963867	285.800629
839.791992	191.341019
838.619141	266.791687
837.447266	237.132462
836.274414	22.017113
835.101563	247.016434
833.928711	398.175812
832.754883	426.431244
831.581055	405.523529
830.407227	297.547058
829.232422	381.456299
828.058594	585.720154
826.883789	406.274292
825.708008	340.570496
824.533203	323.872986
823.357422	213.536240
822.181641	58.632767
821.004883	93.074982
819.828125	102.941483
818.651367	141.678589
817.474609	31.198446
816.296875	63.124340
815.119141	19.321428
813.941406	-22.311638
812.763672	-128.487488
811.584961	-59.053600
810.406250	32.494312
809.226563	-22.737165
808.047852	-49.149368
806.868164	2.109157
805.688477	75.465088
804.507813	90.982964
803.327148	-17.885847
802.146484	-262.151306
800.965820	-62.700218
799.784180	7.930318
798.603516	-114.485504
797.420898	-97.263008
796.239258	-97.878624
795.056641	3.343442
793.874023	2.517809
792.691406	-89.210617
791.507813	-83.561600
790.324219	37.101440
789.140625	157.608200
787.956055	145.202759
786.772461	150.397003
785.586914	40.492058
784.402344	262.203186
783.216797	278.128113
782.032227	148.077560
780.845703	287.561951
779.660156	164.001923
778.473633	323.094513
777.287109	225.886276
776.100586	406.765411
774.913086	-23.857088
773.725586	31.037563
772.538086	90.221581
771.349609	177.954636
770.161133	67.114357
768.972656	123.761322
767.784180	76.709091
766.594727	282.967377
765.405273	207.082413
764.215820	410.829956
763.026367	160.836395
761.835938	419.354645
760.645508	307.950134
759.454102	387.931458
758.262695	500.787201
757.072266	505.748505
755.879883	303.964264
754.688477	216.496490
753.496094	408.089539
752.303711	195.261063
751.110352	320.729919
749.917969	213.291565
748.724609	389.059326
747.530273	415.422211
746.336914	393.432068
745.142578	362.619080
743.948242	322.990143
742.752930	259.205597
741.558594	254.592407
740.363281	265.278320
739.166992	144.433060
737.971680	84.945526
736.775391	67.062546
735.579102	60.101231
734.381836	129.735809
733.185547	155.530411
731.988281	157.215210
730.790039	169.815826
729.592773	366.115387
728.394531	240.857758
727.196289	255.562653
725.997070	150.036255
724.797852	173.478088
723.598633	297.400299
722.399414	248.713516
721.199219	379.112640
719.999023	358.819733
718.798828	305.805939
717.598633	224.462357
716.397461	178.079666
715.196289	308.406189
713.994141	214.096909
712.792969	244.119568
711.590820	200.054077
710.388672	118.999222
709.185547	181.802261
707.982422	142.247391
706.779297	-58.381500
705.576172	126.458191
704.372070	-65.271606
703.167969	-113.245575
701.963867	-2.333449
700.759766	38.985588
699.554688	167.324677
698.349609	102.185333
697.143555	41.489662
695.938477	41.730259
694.732422	9.455746
693.525391	33.739616
692.319336	-63.514191
691.112305	-143.278137
689.905273	-168.668274
688.697266	-9.525825
687.490234	47.659412
686.282227	-40.412914
685.073242	-6.931766
683.865234	-179.332794
682.656250	71.065819
681.447266	-49.099983
680.237305	-15.314100
679.028320	-11.785676
677.818359	65.446854
676.607422	90.771355
675.397461	-31.012823
674.186523	208.698914
672.975586	104.408669
671.763672	101.895966
670.551758	67.020966
669.339844	187.881714
668.127930	-15.444665
666.915039	57.971413
665.703125	64.438148
664.489258	86.079292
663.276367	62.409695
662.062500	135.942596
660.848633	13.071908
659.634766	-42.820305
658.419922	19.990284
657.205078	20.239677
655.990234	-89.476349
654.775391	-203.455185
653.559570	18.837227
652.343750	49.227753
651.126953	8.483009
649.911133	-2.136755
648.694336	200.373367
647.477539	60.424084
646.259766	122.778511
645.041992	234.499756
643.824219	296.576294
642.606445	306.878082
641.387695	147.157913
640.168945	204.483292
638.950195	72.459976
637.730469	71.380623
636.511719	-2.964579
635.291016	-86.103172
634.071289	-126.521362
632.850586	19.571890
631.629883	-126.619354
630.409180	-52.054272
629.188477	22.115009
627.966797	-43.557472
626.745117	-30.275826
625.522461	128.336121
624.300781	35.616306
623.078125	128.860428
621.854492	137.958710
620.631836	245.002609
619.408203	276.426300
618.184570	114.493477
616.960938	-3.110929
615.736328	94.737923
614.511719	44.137852
613.287109	-24.373264
612.061523	105.155365
610.835938	-12.163720
609.610352	-42.753487
608.384766	26.098677
607.158203	12.654582
605.931641	19.457006
604.705078	-81.699783
