# Supplementary material for: Raman spectroscopy accurately differentiates mucosal healing from non-healing and biochemical changes following biological therapy in inflammatory bowel disease
Source: PLoS One. 2021 Jun 2;16(6):e0252210. doi: 10.1371/journal.pone.0252210 (PMC8172032; doi:10.1371/journal.pone.0252210)
Supplement: S5 Dataset — (ZIP) [file pone.0252210.s007.zip › CD Active inflammation/OC008-1 pre-treatment_base sub CR removed_32__X_-22092.1__Y_3274.21__Z_-431.832__Time_367.txt]

1714.799805	86.820122
1713.823242	-3.035458
1712.846680	49.797939
1711.869141	-39.953403
1710.892578	17.476151
1709.915039	-180.103638
1708.937500	-187.594376
1707.958984	-128.364212
1706.981445	-26.449556
1706.002930	-122.933998
1705.024414	-72.227737
1704.044922	72.030548
1703.066406	55.657280
1702.086914	71.355438
1701.107422	-3.872539
1700.127930	-28.194414
1699.147461	-1.653848
1698.167969	172.051605
1697.187500	161.383759
1696.207031	129.517960
1695.226563	250.127823
1694.245117	242.673737
1693.263672	288.869781
1692.282227	362.007507
1691.300781	195.200577
1690.318359	444.994415
1689.336914	465.617126
1688.354492	550.552124
1687.372070	483.823181
1686.388672	393.475464
1685.406250	575.458984
1684.422852	645.819153
1683.439453	724.565979
1682.456055	742.453430
1681.471680	752.762939
1680.487305	851.384583
1679.502930	1094.167725
1678.518555	946.141541
1677.534180	1006.193909
1676.548828	1018.811035
1675.563477	1117.029297
1674.578125	1229.014893
1673.592773	1267.044434
1672.606445	1172.680908
1671.621094	1437.610107
1670.634766	1519.642944
1669.647461	1487.960693
1668.661133	1576.347656
1667.673828	1633.365356
1666.686523	1619.253906
1665.699219	1794.094971
1664.711914	1937.581177
1663.723633	1898.535156
1662.736328	2263.135742
1661.748047	2150.923096
1660.758789	2296.391846
1659.770508	2280.733887
1658.781250	2186.140869
1657.791992	2484.151123
1656.802734	2245.019043
1655.813477	2178.631836
1654.823242	1903.696655
1653.833008	2034.321167
1652.842773	1869.103882
1651.852539	1746.822021
1650.862305	1395.049072
1649.871094	1390.311401
1648.879883	1185.202026
1647.888672	1258.201904
1646.896484	1186.347778
1645.905273	1027.875000
1644.913086	914.861572
1643.920898	744.306824
1642.928711	603.359436
1641.935547	573.801514
1640.943359	536.831238
1639.950195	392.174835
1638.956055	313.979675
1637.962891	418.242371
1636.968750	446.445282
1635.975586	211.503769
1634.981445	161.562775
1633.986328	104.163353
1632.992188	26.144644
1631.997070	-4.029848
1631.001953	-46.949020
1630.006836	-113.143890
1629.010742	-171.030914
1628.015625	-202.193436
1627.019531	-75.136215
1626.023438	-205.518906
1625.027344	-43.613182
1624.030273	-70.719818
1623.033203	-97.476341
1622.036133	104.725304
1621.039063	183.678696
1620.041992	236.643204
1619.043945	111.310608
1618.045898	54.589432
1617.047852	189.796585
1616.049805	54.912048
1615.050781	-14.054943
1614.052734	-40.762657
1613.053711	-156.381393
1612.053711	181.904526
1611.054688	-51.210098
1610.054688	-79.570869
1609.055664	36.410721
1608.054688	-104.191574
1607.054688	-118.818405
1606.054688	-159.439484
1605.053711	-11.365543
1604.052734	-12.386517
1603.051758	94.046288
1602.049805	9.589524
1601.048828	-85.153152
1600.046875	50.418022
1599.044922	-200.915085
1598.041992	-18.082987
1597.040039	-62.600903
1596.037109	-109.611992
1595.034180	-164.350204
1594.031250	-171.969330
1593.027344	-242.178345
1592.024414	-137.378693
1591.020508	-262.254272
1590.016602	-308.738220
1589.011719	-336.895386
1588.007813	-320.664368
1587.002930	105.022675
1585.998047	-48.275028
1584.993164	179.088425
1583.987305	148.350540
1582.982422	341.702972
1581.976563	123.368469
1580.970703	108.260284
1579.964844	259.785614
1578.958008	374.771301
1577.951172	398.572388
1576.944336	263.584656
1575.937500	183.239273
1574.930664	89.866875
1573.922852	311.140320
1572.915039	142.253326
1571.907227	103.334816
1570.899414	308.645569
1569.890625	168.210251
1568.881836	123.860054
1567.873047	-14.066650
1566.864258	221.877029
1565.855469	364.153717
1564.845703	184.414154
1563.835938	-49.858936
1562.826172	164.674438
1561.816406	231.140503
1560.805664	307.819916
1559.794922	163.949295
1558.784180	165.160172
1557.773438	78.111549
1556.762695	84.229141
1555.750977	191.219315
1554.739258	199.589554
1553.727539	228.511124
1552.715820	132.992279
1551.703125	104.641624
1550.690430	293.499054
1549.677734	132.835876
1548.665039	422.132629
1547.652344	201.674591
1546.638672	278.457825
1545.625000	197.342041
1544.611328	253.044556
1543.597656	125.080681
1542.583008	9.894498
1541.568359	253.557861
1540.553711	132.835480
1539.539063	40.363247
1538.524414	19.998888
1537.508789	146.525986
1536.493164	-132.255478
1535.477539	-3.581167
1534.460938	-145.949966
1533.445313	160.157623
1532.428711	-101.179703
1531.412109	57.464584
1530.395508	9.699144
1529.377930	75.084251
1528.361328	44.939846
1527.343750	-88.409782
1526.326172	187.415634
1525.307617	375.392975
1524.290039	267.148926
1523.271484	-57.382065
1522.252930	171.037933
1521.234375	275.705078
1520.214844	102.426811
1519.196289	198.923218
1518.176758	254.038315
1517.156250	185.574890
1516.136719	240.242798
1515.117188	35.270481
1514.096680	25.320225
1513.076172	138.393433
1512.054688	120.297684
1511.034180	-77.622871
1510.012695	-62.727825
1508.991211	-37.785145
1507.969727	-54.091202
1506.948242	90.937584
1505.925781	-148.821518
1504.903320	-37.564083
1503.880859	-172.537338
1502.858398	-215.424957
1501.835938	-330.204498
1500.812500	-352.954285
1499.789063	-240.198654
1498.765625	-271.017517
1497.741211	-291.786346
1496.717773	-195.028793
1495.693359	-190.593872
1494.668945	-206.800598
1493.643555	-348.476074
1492.619141	-201.393326
1491.593750	-87.784256
1490.568359	-107.265816
1489.542969	-149.899750
1488.517578	78.056961
1487.491211	198.489502
1486.464844	86.383324
1485.438477	132.421066
1484.412109	206.356659
1483.384766	338.778046
1482.358398	328.158020
1481.331055	383.691772
1480.302734	293.708252
1479.275391	463.657745
1478.247070	447.329529
1477.218750	502.223419
1476.190430	442.321259
1475.162109	746.544312
1474.132813	882.430908
1473.104492	903.584351
1472.075195	924.596436
1471.044922	1009.093384
1470.015625	1294.459351
1468.985352	1386.254395
1467.955078	1722.056885
1466.924805	1536.362305
1465.894531	1841.285767
1464.863281	1795.227173
1463.832031	1967.631348
1462.800781	2251.658203
1461.769531	2251.001953
1460.738281	2382.317383
1459.706055	2442.396973
1458.673828	2471.918213
1457.641602	2321.172119
1456.608398	2543.390137
1455.576172	2917.669922
1454.542969	2751.508789
1453.509766	2932.748291
1452.476563	2779.225098
1451.442383	3038.839111
1450.408203	2994.215332
1449.374023	3101.579590
1448.339844	3044.221191
1447.305664	3002.048828
1446.270508	3180.121826
1445.235352	2920.174316
1444.200195	2824.817139
1443.165039	2764.906738
1442.128906	2773.292236
1441.093750	2652.691895
1440.057617	2613.036377
1439.020508	2560.737549
1437.984375	2356.823730
1436.947266	2342.510010
1435.910156	2136.197998
1434.873047	1942.613892
1433.835938	1728.923340
1432.797852	1603.695313
1431.759766	1246.305054
1430.721680	1149.039307
1429.683594	1029.133911
1428.644531	757.933105
1427.606445	832.430969
1426.567383	609.370728
1425.528320	630.989563
1424.488281	566.928955
1423.449219	603.758606
1422.409180	721.228638
1421.369141	453.310516
1420.328125	351.759979
1419.288086	230.185165
1418.247070	403.232178
1417.206055	344.731384
1416.165039	364.326355
1415.123047	165.106018
1414.081055	71.682655
1413.040039	91.546188
1411.997070	98.883659
1410.955078	179.206894
1409.912109	-47.014889
1408.870117	159.100937
1407.826172	28.597776
1406.783203	79.077049
1405.740234	-5.953273
1404.696289	-85.841316
1403.652344	-140.496552
1402.608398	-147.348236
1401.563477	-3.585130
1400.519531	-0.215219
1399.474609	96.031052
1398.429688	84.546196
1397.383789	5.494242
1396.338867	159.662033
1395.292969	211.148941
1394.247070	34.789196
1393.200195	-48.721626
1392.154297	5.652160
1391.107422	130.211853
1390.060547	-110.554672
1389.013672	34.255680
1387.966797	-216.127853
1386.918945	83.971199
1385.871094	8.988237
1384.823242	-215.828140
1383.775391	-90.472542
1382.726563	-222.437103
1381.677734	-164.318420
1380.628906	-48.627869
1379.580078	-212.546814
1378.530273	-61.655888
1377.481445	136.758728
1376.431641	75.667389
1375.380859	47.181953
1374.331055	-130.810013
1373.280273	120.413574
1372.229492	97.385185
1371.178711	166.765823
1370.127930	-30.429113
1369.076172	59.189362
1368.024414	-40.424229
1366.972656	94.312752
1365.920898	12.485841
1364.869141	-39.267750
1363.816406	227.787140
1362.763672	94.192894
1361.710938	-36.693714
1360.657227	-112.640144
1359.604492	311.540894
1358.550781	114.031967
1357.496094	232.499710
1356.442383	174.612747
1355.387695	474.751709
1354.333984	417.163574
1353.279297	511.278320
1352.223633	267.763275
1351.168945	533.517700
1350.113281	583.348328
1349.057617	663.103333
1348.001953	675.992493
1346.945313	691.513245
1345.888672	821.279907
1344.832031	1010.665955
1343.775391	1202.610474
1342.718750	1297.968140
1341.661133	1467.782959
1340.603516	1414.706421
1339.545898	1334.565796
1338.488281	1437.877075
1337.429688	1288.752808
1336.371094	1392.341553
1335.312500	1510.890747
1334.253906	1362.318970
1333.195313	1352.499634
1332.135742	1382.406006
1331.076172	1167.654785
1330.016602	1405.557007
1328.956055	1228.269409
1327.895508	1162.408813
1326.834961	1230.135864
1325.774414	1189.301025
1324.713867	1252.350098
1323.652344	1253.789795
1322.590820	1038.153076
1321.529297	1109.028076
1320.467773	1574.789429
1319.405273	1374.446167
1318.343750	1517.144775
1317.280273	1452.792480
1316.217773	1467.492432
1315.155273	1462.602295
1314.091797	1563.803345
1313.028320	1270.916016
1311.964844	1357.597778
1310.900391	1372.954834
1309.835938	1329.343384
1308.771484	1490.176514
1307.707031	1451.727783
1306.642578	1066.502197
1305.577148	1444.115234
1304.511719	1327.359741
1303.446289	1382.884033
1302.380859	1401.624756
1301.314453	1331.990601
1300.248047	1363.239746
1299.181641	1340.536011
1298.115234	1492.331543
1297.047852	1224.262939
1295.980469	1346.760742
1294.913086	1135.494507
1293.845703	1309.687744
1292.778320	1287.626343
1291.709961	1030.191162
1290.641602	1018.193359
1289.573242	1003.837524
1288.503906	1175.871216
1287.434570	968.050171
1286.365234	1000.520569
1285.295898	729.296692
1284.226563	1073.001099
1283.156250	875.491089
1282.085938	854.400879
1281.015625	941.079590
1279.945313	854.053284
1278.874023	1041.133301
1277.802734	1005.616821
1276.731445	1026.420288
1275.660156	1035.048096
1274.587891	1082.838379
1273.515625	1111.110352
1272.443359	1234.708252
1271.371094	1150.670532
1270.297852	1291.397095
1269.224609	1583.486084
1268.151367	1123.631470
1267.078125	1401.065186
1266.003906	1410.014160
1264.930664	1672.696655
1263.856445	1506.042969
1262.781250	1517.496826
1261.707031	1377.823364
1260.631836	1698.893311
1259.556641	1500.805664
1258.481445	1522.087158
1257.405273	1645.680054
1256.330078	1479.441895
1255.253906	1551.888062
1254.177734	1597.536621
1253.100586	1623.705566
1252.023438	1720.426514
1250.947266	1605.476074
1249.869141	1497.876099
1248.791992	1475.420288
1247.713867	1452.971069
1246.635742	1632.245605
1245.557617	1485.834229
1244.479492	1477.944580
1243.400391	1295.177246
1242.321289	1282.448486
1241.242188	1337.682861
1240.163086	1356.463989
1239.083008	1363.082886
1238.002930	1262.926514
1236.922852	1114.275269
1235.842773	1300.310181
1234.761719	1144.383911
1233.681641	1289.056519
1232.600586	1288.227417
1231.518555	1221.945190
1230.437500	1286.454834
1229.355469	1416.283447
1228.273438	1226.404663
1227.190430	1157.601318
1226.108398	1134.759766
1225.025391	1264.317749
1223.942383	1161.530518
1222.859375	1036.967407
1221.775391	718.962036
1220.692383	891.787842
1219.607422	735.774414
1218.523438	765.830811
1217.439453	725.748596
1216.354492	630.066284
1215.269531	565.751648
1214.184570	547.267761
1213.098633	690.442200
1212.012695	710.406921
1210.926758	696.510925
1209.840820	718.726379
1208.754883	641.979431
1207.667969	842.459656
1206.581055	917.422729
1205.494141	1047.699219
1204.406250	816.418945
1203.318359	722.464844
1202.230469	614.015320
1201.142578	305.676422
1200.054688	370.515350
1198.965820	148.832672
1197.876953	285.682678
1196.788086	136.103302
1195.698242	17.764156
1194.609375	183.125443
1193.519531	-53.163002
1192.428711	-241.372894
1191.338867	-117.206512
1190.248047	-74.880608
1189.157227	-80.711006
1188.066406	-98.647758
1186.975586	-253.525650
1185.883789	-137.203827
1184.791992	-275.413635
1183.700195	-58.579582
1182.607422	33.318897
1181.514648	-109.949150
1180.421875	-59.052238
1179.329102	46.847984
1178.236328	-82.268486
1177.142578	159.943848
1176.048828	128.855270
1174.955078	128.805283
1173.860352	145.404846
1172.766602	173.858795
1171.671875	391.259460
1170.576172	472.060425
1169.481445	179.527847
1168.385742	6.598281
1167.290039	-94.629349
1166.194336	174.623245
1165.097656	128.150177
1164.001953	52.914032
1162.905273	238.000015
1161.807617	-42.864460
1160.710938	94.178421
1159.613281	393.388214
1158.515625	508.564178
1157.417969	349.149994
1156.319336	425.886536
1155.220703	643.207275
1154.122070	781.624329
1153.023438	428.730988
1151.924805	812.429016
1150.825195	511.894714
1149.725586	342.427368
1148.625000	120.520432
1147.525391	41.499363
1146.424805	-9.025540
1145.324219	-83.437988
1144.223633	-207.898346
1143.122070	-123.031563
1142.020508	-271.428009
1140.918945	5.846798
1139.817383	-185.515793
1138.714844	-136.803055
1137.612305	-97.720062
1136.509766	-39.744320
1135.407227	163.014908
1134.303711	375.078735
1133.200195	242.651733
1132.096680	309.599335
1130.993164	452.372009
1129.888672	545.150818
1128.784180	526.296997
1127.679688	576.142090
1126.575195	922.281067
1125.469727	955.234680
1124.364258	774.771973
1123.258789	840.746948
1122.152344	754.980957
1121.046875	588.646057
1119.940430	585.691284
1118.833008	575.550598
1117.726563	394.922882
1116.619141	484.063568
1115.511719	433.504059
1114.404297	252.800735
1113.295898	360.603882
1112.188477	196.407104
1111.080078	252.034592
1109.970703	399.727234
1108.862305	526.029846
1107.752930	614.411865
1106.643555	627.122253
1105.534180	564.215698
1104.423828	777.446655
1103.313477	655.415894
1102.203125	715.058960
1101.092773	788.776306
1099.981445	775.144592
1098.870117	886.432861
1097.758789	733.613831
1096.647461	755.216858
1095.535156	772.047119
1094.422852	694.606262
1093.310547	845.604431
1092.197266	786.935608
1091.084961	813.012451
1089.971680	827.270203
1088.857422	646.191589
1087.744141	662.777222
1086.629883	735.765076
1085.515625	778.130798
1084.401367	625.342407
1083.286133	846.283142
1082.171875	869.739990
1081.056641	566.633606
1079.940430	428.049103
1078.825195	458.587158
1077.708984	517.265930
1076.592773	550.095398
1075.475586	435.073029
1074.359375	432.714508
1073.242188	416.279297
1072.125000	498.337891
1071.006836	73.991394
1069.888672	301.410889
1068.770508	144.449280
1067.652344	179.673294
1066.534180	130.580368
1065.415039	264.163300
1064.295898	212.762085
1063.176758	407.162201
1062.056641	273.892639
1060.936523	386.351929
1059.816406	164.327484
1058.696289	106.122398
1057.575195	3.551908
1056.454102	120.769257
1055.333008	51.032574
1054.211914	-49.001587
1053.089844	68.262444
1051.967773	64.091972
1050.845703	99.660141
1049.723633	58.237717
1048.600586	110.220329
1047.477539	206.559647
1046.354492	153.636749
1045.230469	303.663818
1044.106445	-33.567871
1042.982422	100.243668
1041.858398	59.288059
1040.734375	88.311554
1039.609375	35.863453
1038.484375	-81.690102
1037.358398	-15.200089
1036.232422	30.386955
1035.107422	117.924004
1033.980469	249.693237
1032.854492	188.436005
1031.727539	190.071732
1030.600586	324.311646
1029.473633	256.360779
1028.345703	-74.062065
1027.218750	-109.179771
1026.090820	-23.411066
1024.961914	-448.469696
1023.833984	-304.424835
1022.705078	-411.031708
1021.576172	-373.611206
1020.446289	-431.230164
1019.317383	-226.611023
1018.187500	-492.728027
1017.056641	-276.389801
1015.926758	-486.522522
1014.795898	-369.707428
1013.665039	-178.694962
1012.534180	12.344489
1011.402344	73.728409
1010.270508	118.996925
1009.138672	268.523529
1008.006836	290.828125
1006.874023	560.791016
1005.741211	1043.550415
1004.608398	1419.837036
1003.475586	2464.224365
1002.341797	3353.387939
1001.208008	3089.149170
1000.074219	2159.794922
998.939453	1205.595947
997.805664	510.614166
996.669922	190.094666
995.535156	190.698639
994.400391	145.286362
993.264648	190.006668
992.127930	103.371483
990.992188	-22.283463
989.855469	57.445255
988.718750	35.862473
987.582031	-29.350458
986.445313	-25.273939
985.307617	114.838104
984.169922	-104.202347
983.031250	-5.287712
981.893555	-39.770157
980.754883	-127.017044
979.616211	-117.449486
978.476563	-43.337498
977.337891	-81.787369
976.198242	-30.411701
975.057617	108.431709
973.917969	139.356384
972.777344	211.769882
971.636719	84.473518
970.496094	168.647034
969.354492	76.157822
968.212891	172.071320
967.071289	295.626709
965.929688	302.273071
964.787109	219.616409
963.644531	-25.660353
962.501953	141.985489
961.358398	101.132858
960.214844	211.684845
959.071289	164.261169
957.927734	284.208069
956.783203	95.118484
955.638672	52.783474
954.494141	294.424164
953.349609	-42.825340
952.204102	253.926117
951.058594	262.502106
949.912109	202.623978
948.766602	323.518768
947.620117	147.380890
946.473633	266.237396
945.327148	56.216286
944.179688	280.387909
943.032227	210.036636
941.884766	386.408447
940.736328	355.149200
939.587891	196.262436
938.439453	224.650314
937.291016	310.179779
936.141602	343.364166
934.993164	388.061829
933.842773	487.577148
932.693359	432.230988
931.542969	187.968597
930.392578	492.827454
929.242188	476.619598
928.090820	187.379242
926.940430	178.329269
925.788086	137.562149
924.636719	110.580811
923.484375	-157.337250
922.333008	34.281784
921.179688	-26.387474
920.027344	-123.280945
918.874023	-33.694687
917.720703	-164.382767
916.567383	-104.129280
915.413086	37.948433
914.258789	-117.302521
913.104492	-138.477844
911.950195	-313.825623
910.794922	-128.310608
909.639648	-142.354721
908.483398	-287.792786
907.328125	-297.065796
906.171875	-129.468246
905.015625	-134.052322
903.859375	-81.914948
902.702148	-0.269545
901.544922	-133.666687
900.387695	-56.405483
899.229492	-135.244171
898.071289	0.971508
896.913086	-12.090832
895.754883	78.953232
894.595703	122.553635
893.436523	12.498090
892.277344	-68.059509
891.118164	14.154834
889.958008	-163.357025
888.797852	34.140587
887.636719	-181.547684
886.476563	29.517344
885.315430	-32.508644
884.154297	-58.356033
882.992188	121.118813
881.831055	2.885987
880.668945	-151.311646
879.505859	-75.484253
878.343750	169.343887
877.180664	247.387527
876.017578	50.641552
874.853516	115.239059
873.690430	-54.306358
872.526367	50.854023
871.361328	151.497101
870.197266	-98.845085
869.032227	121.031769
867.867188	-7.714467
866.701172	126.650009
865.536133	258.706970
864.370117	94.111015
863.203125	41.934002
862.037109	295.229370
860.870117	254.264114
859.703125	332.297668
858.536133	143.213409
857.368164	470.303864
856.200195	254.353882
855.032227	496.022339
853.863281	627.703308
852.694336	523.927795
851.525391	704.816650
850.356445	670.499573
849.186523	620.505310
848.016602	588.428589
846.846680	455.585663
845.676758	273.531067
844.505859	192.252625
843.334961	88.605995
842.163086	38.669830
840.992188	22.262203
839.820313	-50.064926
838.648438	94.432991
837.475586	102.504547
836.302734	103.827034
835.129883	80.533417
833.957031	121.968613
832.783203	241.487625
831.609375	356.436035
830.435547	138.764359
829.261719	275.889923
828.086914	203.227295
826.912109	266.577484
825.737305	338.757385
824.561523	161.203018
823.385742	159.720566
822.209961	171.545990
821.033203	38.526455
819.857422	-47.736397
818.680664	57.449150
817.502930	-238.126221
816.326172	-70.771469
815.148438	-190.555847
813.969727	-143.528336
812.791992	-54.349941
811.613281	-78.663330
810.434570	-7.462897
809.255859	3.631471
808.076172	-165.298782
806.896484	-83.240868
805.716797	-5.738318
804.537109	-117.053375
803.356445	49.052605
802.175781	33.045063
800.994141	-167.158661
799.813477	-327.429413
798.631836	-270.391113
797.450195	-206.808289
796.267578	-285.175720
795.084961	-71.094566
793.902344	-267.026703
792.719727	-188.311905
791.536133	-131.851227
790.352539	-119.770691
789.168945	-52.444042
787.985352	-33.906086
786.800781	68.611046
785.616211	20.610744
784.431641	275.480286
783.246094	278.148651
782.060547	207.807114
780.875000	314.186890
779.688477	292.323425
778.501953	84.881050
777.315430	65.142891
776.128906	182.204666
774.941406	-62.793674
773.753906	104.853691
772.566406	100.292473
771.378906	-21.218300
770.190430	22.629303
769.001953	-79.095123
767.812500	2.084320
766.624023	76.550133
765.434570	18.756674
764.245117	49.022045
763.054688	118.849510
761.864258	104.941177
760.673828	157.005798
759.483398	145.187775
758.291992	595.255981
757.100586	563.451050
755.909180	483.244629
754.716797	616.249390
753.524414	524.994324
752.332031	512.835999
751.139648	276.595825
749.946289	271.016418
748.752930	296.141754
747.559570	163.182983
746.365234	262.873993
745.171875	456.827148
743.976563	468.612518
742.782227	247.916656
741.586914	375.899414
740.391602	262.694916
739.196289	85.978462
738.000000	95.556267
736.803711	-98.582901
735.607422	213.208969
734.411133	-35.614452
733.213867	-4.156096
732.016602	20.721329
730.819336	133.098480
729.621094	190.748428
728.422852	375.207886
727.224609	181.373901
726.026367	394.183594
724.827148	296.613159
723.627930	201.289108
722.428711	289.499084
721.228516	336.202667
720.028320	380.725525
718.828125	361.957733
717.626953	295.224091
716.426758	350.719086
715.225586	28.896494
714.023438	333.090729
712.822266	305.805511
711.620117	455.121643
710.416992	273.198517
709.214844	261.327667
708.011719	51.312531
706.808594	13.467184
705.605469	130.258331
704.401367	-31.541260
703.197266	20.035494
701.993164	-24.077204
700.788086	1.490952
699.583008	53.198807
698.377930	189.727341
697.172852	182.805267
695.966797	152.050720
694.760742	84.443359
693.554688	-208.948593
692.347656	-274.135193
691.141602	-217.659821
689.934570	-260.979034
688.726563	-195.713547
687.518555	-91.362320
686.310547	-275.452820
685.102539	-249.060440
683.894531	-64.359482
682.685547	-217.783707
681.476563	-113.215111
680.266602	-283.754730
679.056641	-183.419861
677.846680	-98.229462
676.636719	-73.633438
675.426758	-55.483257
674.215820	86.055672
673.003906	-153.156555
671.792969	23.049747
670.581055	140.844254
669.369141	284.571686
668.157227	212.142700
666.944336	139.789963
665.731445	2.696104
664.518555	114.074631
663.305664	197.355560
662.091797	75.535995
660.877930	109.187881
659.664063	-34.106438
658.449219	-52.201412
657.234375	-61.662914
656.019531	-8.596161
654.803711	-121.561806
653.588867	-268.987152
652.373047	163.273376
651.156250	84.727211
649.940430	51.396202
648.723633	7.261433
647.505859	77.186424
646.289063	-38.101936
645.071289	162.900223
643.853516	402.436310
642.635742	261.056671
641.416992	175.536072
640.198242	193.113815
638.979492	255.675644
637.759766	-38.654884
636.541016	137.463943
635.320313	-197.868408
634.100586	-45.799900
632.879883	-18.532284
631.659180	-75.219772
630.438477	-80.628830
629.217773	-34.813595
627.996094	147.972382
626.774414	-38.466789
625.551758	-19.324898
624.330078	183.798447
623.107422	152.887451
621.883789	310.143036
620.661133	269.860901
619.437500	357.656128
618.213867	134.519547
616.990234	131.479385
615.765625	309.839539
614.541016	-135.003021
613.316406	-139.557449
612.090820	-104.059532
610.865234	101.859276
609.639648	-148.249985
608.414063	73.381706
607.187500	-71.141029
605.960938	204.485672
604.734375	-253.283188
