# Supplementary material for: Raman spectroscopy accurately differentiates mucosal healing from non-healing and biochemical changes following biological therapy in inflammatory bowel disease
Source: PLoS One. 2021 Jun 2;16(6):e0252210. doi: 10.1371/journal.pone.0252210 (PMC8172032; doi:10.1371/journal.pone.0252210)
Supplement: S5 Dataset — (ZIP) [file pone.0252210.s007.zip › CD Active inflammation/OC008-1 post treat_BL sub CR removed_51__X_-35154.8__Y_4590.25__Z_-769.565__Time_581.txt]

1714.715820	35.681931
1713.739258	79.021683
1712.762695	18.209906
1711.785156	-104.756844
1710.808594	101.650627
1709.831055	47.529606
1708.853516	35.916729
1707.875000	15.891831
1706.897461	-141.042038
1705.918945	-41.147446
1704.940430	58.425858
1703.960938	-109.982933
1702.982422	-88.516708
1702.002930	2.285810
1701.023438	-70.293495
1700.043945	-199.148880
1699.063477	-4.579491
1698.083984	50.818508
1697.103516	4.534551
1696.123047	38.364334
1695.141602	29.374493
1694.161133	-91.781708
1693.179688	83.465309
1692.198242	-40.332687
1691.216797	-67.968384
1690.234375	136.570160
1689.251953	28.963039
1688.269531	190.850632
1687.287109	123.441032
1686.304688	104.150703
1685.321289	47.652008
1684.337891	161.845139
1683.354492	366.705353
1682.371094	156.128159
1681.387695	180.139420
1680.403320	262.864075
1679.418945	271.209076
1678.434570	253.131790
1677.449219	293.776733
1676.464844	292.072876
1675.479492	447.466797
1674.494141	416.908966
1673.507813	556.697144
1672.522461	513.311401
1671.536133	451.573364
1670.549805	506.991302
1669.563477	671.525391
1668.576172	578.681519
1667.589844	549.869629
1666.602539	619.519531
1665.615234	657.569763
1664.626953	499.560120
1663.639648	580.610779
1662.651367	701.664978
1661.663086	746.070923
1660.674805	904.711243
1659.685547	692.579590
1658.696289	851.724670
1657.707031	775.360168
1656.717773	728.448669
1655.728516	636.843872
1654.738281	609.083557
1653.748047	576.335510
1652.757813	575.642212
1651.767578	509.112457
1650.777344	318.608490
1649.786133	503.911438
1648.794922	541.390625
1647.803711	248.793442
1646.811523	273.664917
1645.820313	227.496735
1644.828125	91.824867
1643.835938	-69.910530
1642.843750	6.291921
1641.850586	135.512848
1640.857422	8.995755
1639.864258	109.682938
1638.871094	115.641571
1637.877930	53.300983
1636.883789	38.695511
1635.889648	-9.911920
1634.895508	-10.808186
1633.901367	28.065428
1632.906250	-154.099976
1631.912109	-85.752846
1630.916992	17.024218
1629.920898	-61.644360
1628.925781	-68.985092
1627.929688	52.827766
1626.934570	-93.507599
1625.937500	-123.848969
1624.941406	-22.484385
1623.945313	-120.750450
1622.948242	7.262139
1621.951172	98.631104
1620.954102	295.242249
1619.956055	247.682053
1618.958984	168.820740
1617.960938	113.800079
1616.962891	27.481781
1615.963867	132.945038
1614.965820	-176.017609
1613.966797	45.191940
1612.967773	-22.022446
1611.968750	-60.212730
1610.968750	-124.456261
1609.969727	60.455849
1608.969727	88.204185
1607.969727	-35.871643
1606.968750	-41.905128
1605.968750	-105.421837
1604.967773	74.680740
1603.966797	92.536644
1602.965820	-148.580887
1601.963867	-25.823296
1600.962891	-151.517975
1599.960938	-57.390358
1598.958984	-57.343002
1597.956055	-143.476135
1596.954102	-101.434166
1595.951172	-35.821636
1594.948242	-189.605774
1593.945313	-6.341214
1592.941406	-102.497826
1591.938477	-104.574989
1590.934570	-10.028982
1589.930664	-72.050781
1588.925781	-3.559134
1587.921875	2.338006
1586.916992	29.126265
1585.912109	131.538513
1584.907227	187.008804
1583.901367	185.138275
1582.896484	39.975243
1581.890625	199.668900
1580.884766	109.273544
1579.877930	245.454086
1578.872070	201.943542
1577.865234	108.992943
1576.858398	317.924408
1575.851563	94.880501
1574.843750	-104.676758
1573.836914	96.306404
1572.829102	-33.016476
1571.821289	56.033558
1570.812500	165.802444
1569.804688	158.565155
1568.795898	-7.171241
1567.787109	112.805817
1566.778320	84.677589
1565.768555	238.232529
1564.758789	217.770447
1563.750000	122.008400
1562.739258	197.451859
1561.729492	101.610893
1560.718750	21.303864
1559.708984	106.893410
1558.698242	122.386253
1557.686523	199.994385
1556.675781	256.764679
1555.664063	119.146034
1554.652344	46.252071
1553.640625	328.042389
1552.628906	190.243195
1551.616211	44.647884
1550.603516	150.025970
1549.590820	22.426210
1548.578125	0.833914
1547.565430	214.478638
1546.551758	99.579437
1545.538086	196.588303
1544.524414	244.349243
1543.510742	131.792313
1542.496094	122.502686
1541.481445	151.849014
1540.466797	137.176620
1539.452148	-17.004112
1538.437500	86.869072
1537.421875	-77.784851
1536.406250	-54.151989
1535.390625	-89.968719
1534.374023	80.412331
1533.358398	77.863441
1532.341797	113.859032
1531.325195	131.678757
1530.308594	200.902008
1529.291016	112.834137
1528.274414	-29.400124
1527.256836	134.715820
1526.238281	79.813042
1525.220703	109.750565
1524.202148	152.413635
1523.184570	-59.760998
1522.166016	165.295166
1521.146484	73.816063
1520.127930	-105.160072
1519.108398	-104.252762
1518.088867	-3.242527
1517.069336	-36.009098
1516.049805	-79.162613
1515.029297	8.556600
1514.008789	-24.570730
1512.988281	-3.897733
1511.967773	-152.755997
1510.946289	-255.490585
1509.925781	-112.002739
1508.904297	-127.736961
1507.882813	-99.989647
1506.860352	-26.231083
1505.838867	-6.449274
1504.816406	-138.009369
1503.793945	-103.084053
1502.770508	-186.138962
1501.748047	32.951267
1500.724609	-34.967285
1499.701172	-110.653564
1498.677734	-112.194382
1497.654297	-34.520248
1496.629883	-118.181175
1495.605469	-207.033173
1494.581055	-196.221466
1493.556641	-90.920547
1492.531250	-185.169922
1491.505859	-16.245941
1490.480469	34.962200
1489.455078	19.623909
1488.429688	134.448669
1487.403320	106.116402
1486.376953	77.696167
1485.350586	49.190506
1484.324219	99.709450
1483.296875	30.188524
1482.270508	6.527145
1481.243164	130.691406
1480.214844	99.171082
1479.187500	98.172791
1478.159180	308.617310
1477.130859	529.078613
1476.102539	290.803711
1475.074219	513.557129
1474.044922	343.971161
1473.015625	625.006958
1471.986328	496.041504
1470.957031	552.828613
1469.927734	609.519653
1468.897461	526.200867
1467.867188	712.427551
1466.836914	794.260254
1465.806641	964.965698
1464.775391	934.743225
1463.744141	919.717773
1462.712891	1095.177490
1461.681641	996.190857
1460.649414	1031.770630
1459.618164	945.427734
1458.585938	917.441467
1457.552734	1105.119263
1456.520508	1120.149536
1455.487305	1165.558105
1454.455078	1150.047852
1453.420898	1248.585693
1452.387695	1392.685669
1451.354492	1323.786865
1450.320313	1257.407715
1449.286133	1358.232300
1448.251953	1342.469727
1447.216797	1081.037720
1446.182617	1115.924927
1445.147461	1259.607666
1444.112305	1117.235229
1443.076172	1071.041626
1442.041016	1212.054565
1441.004883	1016.609741
1439.968750	1056.392700
1438.932617	898.962036
1437.895508	1012.020386
1436.858398	927.921082
1435.821289	717.533386
1434.784180	858.328186
1433.747070	812.188293
1432.708984	553.976440
1431.670898	596.264709
1430.632813	681.443787
1429.594727	471.382843
1428.556641	223.580948
1427.517578	424.819763
1426.478516	134.282562
1425.439453	113.634354
1424.399414	231.627548
1423.359375	296.670868
1422.320313	187.879974
1421.279297	187.449677
1420.239258	-32.039589
1419.199219	204.310028
1418.158203	148.578140
1417.117188	120.583366
1416.075195	291.400452
1415.034180	132.642166
1413.992188	177.700302
1412.950195	124.708733
1411.908203	119.546112
1410.866211	-146.974335
1409.823242	-136.924255
1408.780273	202.287994
1407.737305	26.472588
1406.694336	-136.662811
1405.650391	-33.547123
1404.606445	46.984200
1403.562500	-55.674740
1402.518555	72.607430
1401.474609	-87.601418
1400.429688	151.092209
1399.384766	169.078049
1398.339844	-18.458893
1397.294922	87.403625
1396.249023	-14.718104
1395.203125	-3.989364
1394.157227	96.975891
1393.111328	22.662308
1392.064453	-111.651558
1391.018555	34.534595
1389.971680	85.616508
1388.923828	49.163895
1387.876953	102.867958
1386.829102	-63.482651
1385.781250	25.371719
1384.733398	44.262154
1383.685547	-104.242973
1382.636719	-182.643036
1381.587891	48.871975
1380.539063	-196.725372
1379.490234	-65.037720
1378.440430	-158.044708
1377.391602	-6.286473
1376.341797	232.831604
1375.291016	112.618118
1374.241211	79.862442
1373.190430	129.504318
1372.139648	-45.209774
1371.088867	-120.038963
1370.038086	-137.420166
1368.986328	-5.193868
1367.934570	97.168198
1366.882813	50.122578
1365.831055	38.052555
1364.778320	80.849312
1363.726563	-50.524998
1362.673828	124.359047
1361.620117	-46.607315
1360.567383	128.386063
1359.513672	223.802261
1358.459961	-108.424286
1357.406250	-52.587322
1356.352539	-128.413223
1355.297852	270.516113
1354.243164	100.426613
1353.188477	114.316414
1352.133789	175.478546
1351.078125	-4.132497
1350.023438	173.887970
1348.966797	71.475777
1347.911133	420.793640
1346.855469	249.107574
1345.798828	479.373291
1344.742188	352.568573
1343.685547	287.889557
1342.627930	590.156433
1341.571289	570.248779
1340.513672	547.962524
1339.456055	572.842163
1338.397461	429.404480
1337.339844	419.825104
1336.281250	548.958130
1335.222656	430.647522
1334.163086	495.573273
1333.104492	340.405334
1332.044922	454.972076
1330.985352	317.368866
1329.925781	338.133301
1328.865234	294.714325
1327.805664	362.605988
1326.745117	376.202881
1325.684570	338.012909
1324.623047	586.382690
1323.561523	387.858032
1322.500977	621.477478
1321.438477	497.238739
1320.376953	304.058685
1319.314453	281.252808
1318.252930	418.849609
1317.189453	775.913086
1316.126953	435.265350
1315.064453	568.057007
1314.000977	562.881409
1312.937500	296.652374
1311.874023	508.445221
1310.809570	348.387573
1309.745117	446.982880
1308.680664	486.538788
1307.616211	659.041626
1306.551758	492.018677
1305.486328	765.445557
1304.420898	507.625061
1303.355469	532.744568
1302.289063	553.006409
1301.223633	369.345642
1300.157227	303.776337
1299.090820	560.116455
1298.023438	632.207153
1296.957031	529.993713
1295.889648	634.106750
1294.822266	524.700989
1293.754883	439.946106
1292.686523	485.318237
1291.618164	395.825287
1290.549805	421.689636
1289.481445	415.728485
1288.413086	350.997162
1287.343750	200.574600
1286.274414	214.435181
1285.205078	314.078583
1284.134766	222.702972
1283.064453	334.647766
1281.995117	236.064636
1280.923828	262.393738
1279.853516	386.637604
1278.782227	471.730316
1277.710938	278.001221
1276.639648	399.849365
1275.568359	223.419922
1274.496094	484.633057
1273.423828	481.848206
1272.351563	317.852112
1271.279297	232.129745
1270.206055	561.642456
1269.132813	524.806091
1268.059570	534.399597
1266.986328	434.197021
1265.913086	539.028015
1264.838867	697.509399
1263.764648	724.247253
1262.689453	558.369080
1261.615234	792.393188
1260.540039	441.387512
1259.464844	541.359436
1258.389648	648.616272
1257.313477	634.061951
1256.238281	643.883484
1255.162109	480.859985
1254.085938	656.261414
1253.008789	568.778076
1251.931641	693.016785
1250.854492	663.966553
1249.777344	703.034180
1248.700195	642.406860
1247.622070	705.787476
1246.543945	572.289856
1245.465820	672.116699
1244.387695	633.435730
1243.308594	628.776062
1242.229492	745.528809
1241.150391	648.597046
1240.071289	522.581909
1238.991211	515.521484
1237.911133	493.904510
1236.831055	416.505127
1235.750977	734.403137
1234.669922	632.726501
1233.588867	657.128906
1232.507813	647.582947
1231.426758	722.829468
1230.344727	681.760132
1229.262695	529.295410
1228.180664	606.898010
1227.098633	447.224030
1226.015625	466.694305
1224.933594	628.893433
1223.849609	449.914276
1222.766602	478.985992
1221.683594	399.214996
1220.599609	355.718414
1219.515625	321.884796
1218.430664	338.784332
1217.346680	208.285217
1216.261719	331.424408
1215.176758	208.174637
1214.091797	188.761444
1213.005859	396.214996
1211.920898	427.385193
1210.834961	200.359695
1209.748047	221.846466
1208.662109	274.639984
1207.575195	312.909790
1206.488281	259.528290
1205.401367	367.601105
1204.313477	422.580200
1203.225586	258.292175
1202.137695	200.003891
1201.049805	245.237030
1199.961914	-49.013050
1198.873047	123.728928
1197.784180	41.298691
1196.695313	-130.147202
1195.605469	-41.809319
1194.515625	-198.819519
1193.425781	-112.997780
1192.335938	-32.067337
1191.246094	75.214386
1190.155273	-93.876686
1189.064453	102.146019
1187.973633	-90.983635
1186.881836	-89.610886
1185.790039	103.733459
1184.698242	-87.013557
1183.606445	-128.974442
1182.514648	-24.649588
1181.421875	91.567802
1180.329102	-34.472889
1179.236328	79.194801
1178.142578	39.383663
1177.049805	-10.044592
1175.956055	175.246872
1174.861328	84.990105
1173.767578	234.156509
1172.672852	206.059296
1171.578125	156.382370
1170.483398	-15.354914
1169.387695	9.088771
1168.291992	-40.672783
1167.196289	-28.297874
1166.100586	-6.419395
1165.004883	3.444047
1163.908203	44.310013
1162.811523	15.823890
1161.714844	-34.199852
1160.617188	-3.069898
1159.519531	18.443333
1158.421875	35.118240
1157.324219	89.910980
1156.225586	294.924866
1155.127930	-41.646957
1154.028320	-8.501725
1152.929688	38.880394
1151.831055	112.407455
1150.731445	-52.458939
1149.631836	25.710629
1148.531250	25.184355
1147.431641	22.227427
1146.331055	-140.304703
1145.230469	25.674879
1144.129883	-44.075661
1143.028320	-25.815582
1141.926758	-76.598412
1140.825195	67.603630
1139.723633	-137.827194
1138.621094	-157.802582
1137.518555	-85.130661
1136.416016	-17.293369
1135.313477	128.856308
1134.209961	99.139977
1133.106445	283.088593
1132.002930	63.344383
1130.898438	166.426132
1129.794922	281.282349
1128.690430	324.869995
1127.585938	313.842407
1126.480469	464.013245
1125.375977	303.519867
1124.270508	268.668640
1123.164063	454.159393
1122.058594	314.968597
1120.952148	306.063599
1119.845703	282.915497
1118.739258	307.087524
1117.631836	295.702820
1116.525391	90.248070
1115.417969	308.326080
1114.309570	-3.555568
1113.202148	13.371282
1112.093750	169.739609
1110.985352	25.818703
1109.876953	184.409286
1108.767578	220.038681
1107.658203	295.775116
1106.548828	182.526794
1105.439453	267.621796
1104.329102	111.883324
1103.218750	312.531128
1102.108398	121.408981
1100.998047	62.442699
1099.886719	477.487640
1098.775391	437.277405
1097.664063	227.346207
1096.552734	290.860138
1095.440430	521.606201
1094.328125	266.979187
1093.215820	255.019272
1092.102539	240.689178
1090.990234	273.432892
1089.876953	381.452179
1088.762695	324.703217
1087.649414	89.194473
1086.535156	140.697052
1085.420898	323.836395
1084.306641	83.753265
1083.191406	114.038368
1082.076172	174.849411
1080.960938	289.655304
1079.845703	157.804871
1078.729492	251.418121
1077.613281	237.001404
1076.497070	330.550049
1075.380859	285.618927
1074.263672	167.982361
1073.146484	97.309807
1072.029297	5.570227
1070.912109	230.351715
1069.793945	119.880775
1068.675781	56.331730
1067.557617	126.350296
1066.438477	-63.629963
1065.319336	275.679504
1064.200195	216.872681
1063.081055	94.912651
1061.961914	-104.193565
1060.841797	19.639061
1059.721680	84.960716
1058.600586	38.027332
1057.480469	23.867695
1056.359375	156.977859
1055.238281	201.252670
1054.116211	170.769409
1052.995117	39.896523
1051.873047	116.927101
1050.750000	121.574272
1049.627930	51.561783
1048.504883	98.280510
1047.381836	65.688576
1046.258789	114.775368
1045.134766	210.504089
1044.011719	-113.407684
1042.886719	47.655056
1041.762695	-143.180313
1040.638672	-189.450577
1039.513672	29.857407
1038.388672	53.499275
1037.262695	-55.533264
1036.136719	-222.662384
1035.010742	17.551426
1033.884766	-14.497287
1032.758789	16.311621
1031.631836	-6.334686
1030.504883	180.310303
1029.377930	-128.158691
1028.250000	-250.538788
1027.122070	-321.702789
1025.994141	-272.004242
1024.866211	-187.445206
1023.737305	-221.278717
1022.608398	-134.347504
1021.479492	-221.442719
1020.350586	-39.324253
1019.220703	-163.404190
1018.090820	-192.295090
1016.960938	24.631790
1015.830078	-124.702522
1014.700195	-65.350616
1013.569336	33.415539
1012.437500	71.971825
1011.306641	115.206696
1010.174805	68.190231
1009.042969	9.686291
1007.910156	62.344681
1006.778320	124.298439
1005.645508	510.102417
1004.512695	821.794556
1003.378906	990.067810
1002.245117	1315.501953
1001.111328	924.499939
999.977539	841.014343
998.843750	434.273254
997.708984	293.346680
996.574219	196.419571
995.438477	-6.566866
994.303711	-57.085602
993.167969	28.603870
992.032227	102.791557
990.895508	142.426682
989.758789	73.761009
988.622070	-158.447357
987.485352	33.525475
986.348633	142.545013
985.210938	16.652477
984.073242	-145.950607
982.934570	82.968491
981.796875	-14.979918
980.658203	200.144089
979.519531	1.137353
978.379883	50.702518
977.240234	-49.146946
976.100586	287.926910
974.960938	-57.711681
973.821289	136.888489
972.680664	189.036682
971.540039	199.894379
970.398438	20.231873
969.257813	157.539612
968.116211	-173.360443
966.974609	-35.921436
965.832031	46.469864
964.689453	71.558372
963.546875	25.626102
962.404297	151.727493
961.261719	174.706009
960.118164	85.468079
958.974609	122.345093
957.830078	140.956421
956.686523	152.763504
955.541992	231.026917
954.396484	155.981827
953.251953	3.244448
952.106445	106.870636
950.960938	20.688227
949.815430	-90.534729
948.668945	244.145691
947.522461	158.205505
946.375977	342.002533
945.229492	57.472717
944.082031	115.731010
942.934570	89.547050
941.787109	10.936779
940.638672	220.000610
939.491211	301.252502
938.342773	72.288506
937.193359	324.722290
936.044922	412.928772
934.895508	40.680004
933.745117	156.391388
932.595703	135.396408
931.445313	314.937134
930.294922	157.390762
929.144531	59.178307
927.993164	88.549934
926.842773	-57.275749
925.690430	26.833645
924.539063	70.012375
923.386719	126.873238
922.234375	-29.965858
921.082031	-145.761780
919.929688	43.082096
918.776367	141.006622
917.623047	11.779846
916.468750	-1.511812
915.315430	55.633358
914.161133	-114.194733
913.006836	-11.565165
911.851563	-160.783035
910.696289	66.658646
909.541016	-23.457111
908.385742	90.564804
907.229492	-173.967346
906.074219	-107.473427
904.916992	-70.420738
903.760742	-19.760443
902.603516	-102.696976
901.446289	-92.732506
900.289063	53.071163
899.131836	180.734253
897.973633	75.338631
896.815430	-179.264526
895.656250	-89.985512
894.498047	-161.244873
893.338867	-29.012297
892.178711	42.170918
891.019531	-1.881532
889.859375	58.013096
888.699219	-105.659439
887.539063	-131.519592
886.377930	-105.431679
885.216797	-20.668776
884.055664	39.253132
882.893555	-31.655231
881.732422	-21.341171
880.570313	67.888016
879.407227	159.342560
878.245117	241.745987
877.082031	6.469766
875.918945	199.250488
874.754883	220.812805
873.590820	188.339584
872.426758	261.666412
871.262695	-101.574203
870.098633	34.777523
868.933594	78.853500
867.768555	129.651077
866.602539	184.920288
865.436523	208.691727
864.270508	133.578369
863.104492	65.232277
861.938477	169.844574
860.771484	184.585236
859.604492	107.267136
858.436523	148.926483
857.269531	224.204010
856.101563	162.596191
854.932617	231.081284
853.764648	28.207399
852.595703	195.289307
851.426758	140.398849
850.256836	249.080994
849.087891	230.002197
847.917969	94.455673
846.748047	75.376678
845.577148	159.255493
844.406250	115.503983
843.235352	42.658268
842.064453	126.401909
840.892578	214.551315
839.720703	67.865250
838.548828	113.454094
837.375977	192.513153
836.204102	7.857105
835.031250	-9.214335
833.857422	103.213921
832.684570	36.938240
831.510742	151.462341
830.335938	312.759979
829.162109	-39.206211
827.987305	117.521484
826.812500	-31.376694
825.637695	114.046837
824.461914	210.325180
823.286133	12.363387
822.110352	-27.365492
820.933594	-33.706299
819.757813	-66.812782
818.580078	171.668289
817.403320	-41.846764
816.225586	-26.100832
815.048828	-81.601753
813.870117	-154.912628
812.692383	49.724258
811.513672	36.349041
810.334961	11.820621
809.156250	-101.627831
807.976563	-50.671307
806.796875	-88.628418
805.617188	-304.258057
804.436523	-129.111252
803.255859	-36.216320
802.075195	-94.302780
800.894531	-119.132332
799.712891	-243.802872
798.531250	-124.551414
797.349609	-60.826088
796.167969	124.718964
794.985352	-195.071777
793.802734	-178.036591
792.619141	-56.963829
791.436523	4.220080
790.252930	29.909901
789.069336	-52.904221
787.884766	76.690536
786.700195	44.692284
785.515625	187.381775
784.331055	97.793686
783.145508	109.891640
781.959961	108.679886
780.774414	-75.964981
779.587891	165.772217
778.402344	113.625404
777.215820	23.927429
776.028320	-26.033945
774.840820	-73.803841
773.654297	-207.641068
772.465820	126.192177
771.278320	40.814335
770.089844	100.959412
768.901367	-134.335358
767.711914	80.017670
766.523438	148.820801
765.333984	41.341141
764.143555	187.135361
762.954102	178.712051
761.763672	256.109741
760.573242	265.221588
759.382813	276.503784
758.191406	303.151520
757.000000	353.953522
755.808594	268.396423
754.616211	398.267181
753.423828	240.178864
752.231445	251.316467
751.039063	350.291687
749.845703	170.313354
748.652344	124.328728
747.458984	326.381226
746.264648	203.550812
745.070313	295.771149
743.875977	368.198029
742.680664	142.351837
741.486328	208.189423
740.291016	309.061615
739.094727	46.121330
737.899414	98.781487
736.703125	-21.617779
735.506836	-67.505936
734.309570	13.609143
733.112305	125.332184
731.915039	182.303421
730.717773	9.543912
729.519531	234.947205
728.322266	-55.805256
727.123047	106.132011
725.924805	163.094330
724.725586	244.082077
723.526367	224.555344
722.327148	209.424820
721.126953	67.671913
719.926758	78.824043
718.726563	68.167801
717.525391	179.737350
716.325195	208.380707
715.123047	112.719055
713.921875	54.199352
712.719727	119.998871
711.518555	65.924324
710.315430	129.575546
709.113281	42.913719
707.910156	-28.425812
706.707031	150.713654
705.502930	157.827103
704.299805	95.327133
703.095703	0.258292
701.891602	40.149998
700.686523	121.389755
699.481445	6.934555
698.276367	-11.771523
697.071289	47.817108
695.865234	-135.942444
694.659180	-100.159027
693.453125	-205.520691
692.246094	25.776846
691.039063	7.362645
689.832031	-58.745514
688.625000	-200.720367
687.416992	-394.646545
686.208984	-159.005814
685.000977	-29.677279
683.791992	-101.969360
682.583008	-122.166031
681.374023	41.869915
680.164063	-21.586208
678.955078	135.941345
677.745117	87.737045
676.534180	33.103699
675.324219	28.314341
674.113281	-75.965919
672.902344	-91.464684
671.690430	46.640530
670.478516	9.571946
669.266602	54.701771
668.054688	151.712601
666.841797	103.938133
665.628906	64.854744
664.416016	-0.103510
663.203125	-82.283012
661.989258	-41.353600
660.775391	36.263836
659.561523	57.756546
658.346680	-199.036072
657.131836	-32.976936
655.916992	122.227081
654.701172	-110.678986
653.485352	72.484299
652.269531	42.231098
651.053711	-91.428535
649.836914	162.637207
648.620117	97.874496
647.403320	-31.470024
646.186523	17.849112
644.968750	107.990005
643.750977	191.588364
642.532227	130.994064
641.314453	96.168900
640.095703	244.028290
638.875977	-128.385208
637.657227	62.278385
636.437500	-13.624311
635.217773	-233.493332
633.997070	-116.234100
632.777344	-112.926910
631.556641	85.575043
630.335938	-91.670158
629.114258	29.230206
627.892578	76.998817
626.670898	-1.934917
625.449219	32.621750
624.226563	43.403442
623.003906	30.413258
621.781250	199.328278
620.557617	16.674555
619.333984	63.006332
618.110352	102.651001
616.886719	152.725601
615.662109	119.048866
614.437500	55.151825
613.212891	82.962898
611.987305	76.232521
610.761719	28.556639
609.536133	-68.602348
608.310547	-127.608612
607.083984	20.278677
605.857422	-114.250374
604.630859	-93.230141
