# Supplementary material for: Raman spectroscopy accurately differentiates mucosal healing from non-healing and biochemical changes following biological therapy in inflammatory bowel disease
Source: PLoS One. 2021 Jun 2;16(6):e0252210. doi: 10.1371/journal.pone.0252210 (PMC8172032; doi:10.1371/journal.pone.0252210)
Supplement: S5 Dataset — (ZIP) [file pone.0252210.s007.zip › CD Active inflammation/OC027 pre treatment-1_base sub CR removed_46__X_651.484__Y_65178.3__Z_-459.731__Time_526.txt]

1714.793945	89.813126
1713.817383	80.779396
1712.840820	64.196091
1711.864258	3.322869
1710.886719	40.211567
1709.909180	-50.331757
1708.931641	-134.254425
1707.953125	-101.781891
1706.975586	-43.999088
1705.997070	22.900774
1705.018555	-117.932549
1704.040039	-3.302773
1703.060547	58.801559
1702.081055	30.977539
1701.101563	-25.210257
1700.122070	-29.534285
1699.142578	71.425262
1698.162109	-29.863277
1697.181641	27.540777
1696.201172	171.369751
1695.220703	241.268890
1694.239258	159.790726
1693.257813	148.667725
1692.276367	263.893738
1691.294922	486.684082
1690.313477	379.350616
1689.331055	467.607452
1688.348633	428.615692
1687.366211	462.431183
1686.383789	608.976746
1685.400391	774.854492
1684.416992	642.960754
1683.433594	613.093994
1682.450195	805.028320
1681.465820	779.202148
1680.482422	815.327759
1679.498047	926.620911
1678.512695	916.096313
1677.528320	946.147400
1676.542969	1149.696289
1675.558594	1063.923218
1674.572266	1236.661499
1673.586914	1330.186401
1672.601563	1408.304810
1671.615234	1391.292725
1670.628906	1292.497070
1669.642578	1427.996216
1668.655273	1420.575684
1667.668945	1596.854858
1666.681641	1648.815674
1665.694336	1518.165405
1664.706055	1778.012207
1663.718750	1648.350464
1662.730469	1771.105713
1661.742188	1827.982422
1660.753906	1819.014648
1659.764648	1783.976074
1658.775391	1791.762451
1657.787109	1770.826904
1656.796875	1872.101929
1655.807617	1663.969482
1654.818359	1734.236816
1653.828125	1828.656738
1652.837891	1518.595947
1651.846680	1576.699951
1650.856445	1447.359497
1649.865234	1151.834961
1648.874023	1221.557983
1647.882813	1180.567505
1646.891602	1073.846436
1645.899414	872.369324
1644.907227	919.533752
1643.915039	858.699341
1642.922852	652.969360
1641.930664	682.497559
1640.937500	458.949097
1639.944336	401.954041
1638.951172	448.092743
1637.957031	563.008423
1636.963867	438.184387
1635.969727	213.471939
1634.975586	181.446335
1633.981445	194.429260
1632.986328	197.068893
1631.991211	47.152550
1630.996094	218.708267
1630.000977	77.110344
1629.005859	98.917297
1628.009766	-5.419573
1627.013672	127.205498
1626.017578	-55.687771
1625.021484	69.295944
1624.024414	5.081536
1623.028320	-72.117867
1622.031250	0.627520
1621.033203	13.037453
1620.036133	59.698631
1619.038086	190.483673
1618.041016	213.664093
1617.041992	152.939713
1616.043945	178.931656
1615.045898	-12.776998
1614.046875	107.841583
1613.047852	-10.178584
1612.048828	100.039902
1611.048828	29.394421
1610.049805	105.604630
1609.049805	27.237436
1608.049805	22.305441
1607.048828	-29.723654
1606.048828	125.175392
1605.047852	57.508129
1604.046875	91.980629
1603.045898	32.251762
1602.044922	202.807114
1601.042969	64.642799
1600.041016	-8.071047
1599.039063	-227.168930
1598.037109	-166.463776
1597.034180	-53.513908
1596.031250	-133.979492
1595.028320	-47.229404
1594.025391	-172.090485
1593.022461	-90.628273
1592.018555	-87.541916
1591.014648	-267.193817
1590.010742	-209.329483
1589.006836	-148.917007
1588.001953	-93.782867
1586.997070	70.814423
1585.992188	-56.722916
1584.987305	97.272057
1583.982422	89.564484
1582.976563	76.596024
1581.970703	89.623360
1580.964844	107.790253
1579.958984	50.369423
1578.952148	68.404083
1577.945313	161.839386
1576.938477	-15.474115
1575.931641	41.360580
1574.924805	-29.365427
1573.916992	-74.136848
1572.909180	78.622047
1571.901367	-49.512794
1570.893555	-21.753447
1569.884766	-1.893822
1568.876953	87.995872
1567.868164	-50.803421
1566.858398	-23.459898
1565.849609	97.222633
1564.839844	28.275164
1563.830078	37.096077
1562.820313	12.073864
1561.810547	80.326096
1560.799805	112.128242
1559.790039	148.981857
1558.779297	-8.711461
1557.767578	-23.919724
1556.756836	144.716431
1555.745117	108.506729
1554.733398	118.803238
1553.721680	30.569191
1552.709961	268.432404
1551.697266	86.763016
1550.685547	73.237602
1549.672852	150.132019
1548.659180	79.420631
1547.646484	73.251198
1546.632813	167.777374
1545.619141	-79.088570
1544.605469	-83.060631
1543.591797	75.605247
1542.577148	-73.350494
1541.562500	-10.607575
1540.547852	-30.667385
1539.533203	-76.682640
1538.518555	-151.219070
1537.502930	-104.591873
1536.487305	6.362504
1535.471680	39.736179
1534.456055	13.630116
1533.439453	41.523689
1532.422852	51.207680
1531.406250	99.390625
1530.389648	72.676125
1529.373047	-23.736441
1528.355469	62.595665
1527.337891	25.136574
1526.320313	-81.972801
1525.302734	11.568663
1524.284180	-106.101860
1523.265625	-59.222584
1522.247070	64.645454
1521.228516	-68.862938
1520.208984	98.344566
1519.190430	-37.999527
1518.170898	28.584213
1517.151367	102.690300
1516.130859	7.054698
1515.111328	111.640274
1514.090820	-107.525208
1513.070313	12.125202
1512.049805	-14.734207
1511.028320	-5.816716
1510.006836	-76.592873
1508.986328	1.285286
1507.963867	-59.519142
1506.942383	76.979500
1505.919922	-35.391281
1504.898438	-37.656952
1503.875977	13.728751
1502.852539	3.452266
1501.830078	18.648285
1500.806641	-71.307098
1499.783203	-53.847404
1498.759766	-87.734833
1497.736328	47.142002
1496.711914	18.063534
1495.687500	-6.031965
1494.663086	-83.966591
1493.638672	-64.850975
1492.613281	-86.794235
1491.587891	59.811054
1490.563477	29.912226
1489.537109	104.612419
1488.511719	36.120750
1487.485352	266.282959
1486.458984	217.930466
1485.432617	304.747803
1484.406250	281.661743
1483.379883	431.950745
1482.352539	398.375305
1481.325195	354.485413
1480.297852	374.232391
1479.269531	457.566986
1478.241211	607.008850
1477.213867	509.105865
1476.184570	642.935974
1475.156250	873.388184
1474.127930	948.288635
1473.098633	931.378174
1472.069336	1059.450073
1471.040039	1067.747681
1470.009766	1167.517090
1468.979492	1340.906372
1467.950195	1252.172119
1466.918945	1544.755371
1465.888672	1699.845825
1464.857422	1524.349731
1463.827148	1902.794312
1462.795898	2031.998901
1461.763672	2021.343140
1460.732422	2023.308472
1459.700195	2195.277832
1458.667969	2143.710449
1457.635742	2239.271973
1456.603516	2408.289551
1455.570313	2450.304932
1454.537109	2479.542236
1453.503906	2209.482666
1452.470703	2372.966553
1451.436523	2500.811523
1450.403320	2549.988037
1449.369141	2708.002686
1448.333984	2698.697510
1447.299805	2641.228027
1446.264648	2609.028076
1445.230469	2571.731445
1444.194336	2430.607178
1443.159180	2383.118652
1442.124023	2408.959473
1441.087891	2159.048096
1440.051758	1972.411011
1439.015625	1977.941772
1437.978516	1910.115479
1436.941406	1794.264038
1435.904297	1870.434082
1434.867188	1451.456787
1433.830078	1466.988281
1432.791992	1308.256226
1431.754883	1242.973633
1430.715820	1124.668823
1429.677734	900.427734
1428.639648	777.167419
1427.600586	742.202454
1426.561523	770.275452
1425.522461	581.510803
1424.482422	740.633728
1423.443359	672.893005
1422.403320	547.214600
1421.363281	620.577454
1420.322266	593.159729
1419.282227	560.730408
1418.241211	430.130798
1417.200195	538.681702
1416.159180	440.864929
1415.117188	400.947174
1414.076172	524.554138
1413.034180	273.436432
1411.992188	331.670593
1410.949219	372.291870
1409.907227	254.612274
1408.864258	184.730286
1407.821289	67.178780
1406.777344	296.260193
1405.734375	216.456192
1404.690430	166.830307
1403.646484	192.553406
1402.602539	80.297218
1401.557617	231.525925
1400.513672	232.256851
1399.468750	283.171539
1398.423828	349.153503
1397.377930	317.389740
1396.333008	132.838043
1395.287109	123.787697
1394.241211	114.796768
1393.195313	105.866875
1392.148438	1.843896
1391.101563	15.582045
1390.054688	139.498901
1389.007813	75.763000
1387.960938	199.747940
1386.913086	168.667999
1385.865234	-19.864252
1384.817383	81.766418
1383.769531	-89.019127
1382.720703	-29.756878
1381.671875	-80.372238
1380.623047	-243.289642
1379.574219	13.506424
1378.524414	70.519753
1377.475586	55.214016
1376.425781	-32.383453
1375.375977	54.814457
1374.325195	-47.539753
1373.274414	47.283875
1372.224609	14.998296
1371.172852	15.214824
1370.122070	-188.847519
1369.070313	-48.833134
1368.019531	-45.796890
1366.967773	7.151807
1365.915039	-124.115646
1364.863281	-21.161636
1363.810547	-244.254227
1362.757813	-14.179866
1361.705078	-5.547080
1360.651367	42.989948
1359.598633	12.039969
1358.544922	110.516502
1357.491211	151.887772
1356.436523	96.413979
1355.382813	185.225296
1354.328125	197.091019
1353.273438	112.199944
1352.217773	99.480598
1351.163086	263.184631
1350.107422	407.077271
1349.051758	302.852570
1347.996094	526.329773
1346.939453	536.488159
1345.883789	752.636597
1344.827148	805.156494
1343.769531	800.757568
1342.712891	878.294678
1341.655273	879.104004
1340.598633	998.974915
1339.540039	948.002686
1338.482422	973.965332
1337.423828	920.816162
1336.366211	788.620728
1335.307617	983.293701
1334.248047	1029.555542
1333.189453	885.460388
1332.129883	875.115723
1331.070313	936.623169
1330.010742	708.999573
1328.950195	800.450317
1327.890625	963.668884
1326.830078	667.426819
1325.768555	781.474121
1324.708008	841.288574
1323.646484	701.228699
1322.585938	741.569580
1321.523438	804.236572
1320.461914	834.946838
1319.400391	1068.063354
1318.337891	958.403809
1317.275391	964.822815
1316.211914	754.439148
1315.149414	844.981079
1314.085938	1034.186279
1313.022461	954.917542
1311.958984	1013.755981
1310.894531	964.354370
1309.831055	905.269226
1308.766602	794.655884
1307.701172	770.359802
1306.636719	871.694458
1305.571289	813.231262
1304.505859	747.553284
1303.440430	861.531921
1302.375000	847.768555
1301.308594	895.588196
1300.242188	911.579102
1299.175781	772.929382
1298.109375	656.579712
1297.041992	611.623413
1295.975586	733.761780
1294.908203	777.434021
1293.839844	710.788452
1292.772461	649.210022
1291.704102	727.600525
1290.635742	707.990662
1289.567383	617.413940
1288.498047	681.431885
1287.428711	647.517456
1286.360352	599.040833
1285.290039	631.545959
1284.220703	642.116272
1283.150391	581.793213
1282.080078	722.355896
1281.009766	662.277527
1279.939453	646.387695
1278.868164	740.710510
1277.796875	759.282227
1276.725586	648.352722
1275.654297	791.846375
1274.582031	800.950439
1273.509766	783.276489
1272.437500	919.640686
1271.365234	828.878296
1270.291992	1023.993408
1269.218750	992.053040
1268.145508	1138.426514
1267.072266	1121.316162
1265.999023	1023.789673
1264.924805	1163.031982
1263.850586	1138.896606
1262.776367	907.598511
1261.701172	1010.482117
1260.625977	1084.160767
1259.550781	967.821655
1258.475586	1073.318237
1257.400391	1227.564941
1256.324219	1167.529175
1255.248047	1075.947388
1254.171875	1028.296509
1253.094727	1175.430542
1252.018555	1354.199341
1250.941406	1248.357666
1249.864258	1171.815063
1248.786133	1105.100952
1247.708008	1019.033386
1246.630859	1093.466919
1245.551758	1099.898804
1244.473633	1035.932861
1243.394531	1144.495728
1242.316406	1121.937500
1241.236328	1206.264893
1240.157227	1110.991699
1239.077148	1081.330078
1237.998047	1170.600830
1236.917969	1099.792114
1235.836914	1033.908325
1234.756836	905.052673
1233.675781	1052.621704
1232.594727	1062.025269
1231.512695	872.785156
1230.431641	828.994019
1229.349609	874.858398
1228.267578	758.503662
1227.185547	731.788879
1226.102539	601.041992
1225.019531	751.049072
1223.936523	707.476746
1222.853516	572.031189
1221.769531	661.536438
1220.686523	477.830505
1219.602539	373.975067
1218.517578	393.410614
1217.433594	263.050842
1216.348633	321.148315
1215.263672	280.209717
1214.178711	434.839172
1213.092773	488.019409
1212.007813	316.734497
1210.921875	410.909332
1209.834961	620.813049
1208.749023	558.092773
1207.662109	591.826782
1206.575195	625.524231
1205.488281	654.362061
1204.400391	524.141235
1203.313477	499.938049
1202.225586	263.782074
1201.136719	355.166046
1200.048828	188.890030
1198.959961	29.874592
1197.871094	123.542343
1196.782227	135.332977
1195.692383	298.601074
1194.603516	48.154903
1193.513672	-74.809898
1192.423828	42.582676
1191.333008	-58.799736
1190.242188	51.223667
1189.151367	-110.275459
1188.060547	-94.060394
1186.969727	-17.892942
1185.877930	-148.246460
1184.786133	-86.625832
1183.694336	-80.282532
1182.601563	-9.245223
1181.509766	83.269951
1180.416992	134.912674
1179.323242	52.222862
1178.230469	89.317368
1177.136719	274.869934
1176.042969	189.570740
1174.949219	267.081573
1173.854492	215.177094
1172.760742	223.054123
1171.666016	235.627045
1170.570313	209.821671
1169.475586	286.800720
1168.379883	79.040154
1167.284180	217.996597
1166.188477	108.168488
1165.091797	15.022964
1163.996094	-97.298241
1162.899414	110.457970
1161.801758	105.444206
1160.705078	186.293091
1159.607422	352.946228
1158.509766	237.767944
1157.412109	377.868286
1156.313477	303.075684
1155.215820	352.237793
1154.117188	348.801270
1153.017578	221.275909
1151.918945	172.352814
1150.819336	116.185699
1149.719727	264.825989
1148.620117	8.338116
1147.519531	-36.201927
1146.418945	-37.986439
1145.318359	-4.185227
1144.217773	31.857620
1143.116211	-13.136688
1142.014648	-51.098625
1140.913086	-55.873131
1139.811523	-34.617115
1138.708984	-118.093048
1137.606445	100.173012
1136.503906	68.722527
1135.401367	177.315247
1134.297852	57.727016
1133.194336	363.093994
1132.090820	295.484680
1130.987305	512.582825
1129.882813	489.790466
1128.778320	507.206787
1127.673828	595.637268
1126.569336	686.266357
1125.463867	757.754028
1124.358398	784.043945
1123.252930	760.427124
1122.146484	656.136536
1121.041016	700.982056
1119.934570	440.198303
1118.828125	416.148071
1117.720703	408.541748
1116.613281	441.034973
1115.505859	340.893677
1114.398438	552.887756
1113.291016	277.509277
1112.182617	562.446777
1111.074219	520.931946
1109.964844	467.486542
1108.856445	496.630981
1107.747070	532.714600
1106.637695	618.245483
1105.528320	826.381104
1104.417969	713.266602
1103.307617	710.992615
1102.197266	807.688477
1101.086914	861.754883
1099.975586	823.693665
1098.864258	919.918396
1097.752930	876.899841
1096.641602	942.187378
1095.529297	637.402161
1094.416992	820.249451
1093.304688	724.995483
1092.191406	749.743286
1091.079102	776.723328
1089.965820	643.535217
1088.852539	726.762756
1087.738281	713.386597
1086.624023	782.219849
1085.509766	601.673706
1084.395508	776.067627
1083.280273	595.385010
1082.166016	696.649170
1081.050781	755.472229
1079.934570	630.968445
1078.819336	717.754700
1077.703125	665.891846
1076.586914	630.385193
1075.469727	655.800659
1074.353516	582.590515
1073.236328	481.171539
1072.119141	499.296051
1071.000977	554.826843
1069.882813	427.434387
1068.765625	435.931091
1067.646484	575.517700
1066.528320	497.150604
1065.409180	627.137085
1064.290039	574.386475
1063.170898	484.139771
1062.050781	569.355286
1060.930664	408.822968
1059.810547	498.560791
1058.690430	340.329010
1057.569336	284.965240
1056.449219	491.351868
1055.327148	220.876633
1054.206055	286.894135
1053.083984	499.968689
1051.961914	409.330750
1050.839844	321.023468
1049.717773	419.437683
1048.594727	450.086212
1047.471680	450.354095
1046.348633	203.350021
1045.224609	523.067261
1044.101563	383.340424
1042.976563	397.467621
1041.852539	362.637299
1040.728516	360.417480
1039.603516	435.035370
1038.478516	260.437378
1037.352539	344.319000
1036.227539	356.005890
1035.101563	314.150330
1033.974609	346.748901
1032.848633	463.074036
1031.721680	535.155579
1030.594727	649.055725
1029.467773	611.829712
1028.340820	463.088959
1027.212891	546.747803
1026.084961	168.164383
1024.956055	10.374324
1023.828125	1.273490
1022.699219	50.221531
1021.570313	-40.057701
1020.440430	29.809355
1019.311523	-55.718143
1018.181641	60.571266
1017.050781	-82.821259
1015.920898	-66.162865
1014.790039	-17.030916
1013.659180	136.383148
1012.528320	229.556442
1011.396484	262.526459
1010.265625	358.057220
1009.132813	344.802338
1008.000977	625.515015
1006.868164	579.947693
1005.736328	696.390259
1004.602539	1256.832031
1003.469727	2228.619629
1002.335938	2520.478516
1001.202148	2172.177002
1000.068359	1611.574707
998.933594	993.570129
997.799805	532.982056
996.665039	310.491333
995.529297	16.641966
994.394531	39.180676
993.258789	64.112000
992.123047	66.072556
990.986328	24.319662
989.849609	127.941841
988.712891	3.442690
987.576172	-3.358311
986.439453	-26.163197
985.301758	-131.761139
984.164063	-168.101379
983.025391	-146.747345
981.887695	-116.061325
980.749023	-18.529016
979.610352	-6.030914
978.470703	-140.611557
977.332031	-166.905319
976.192383	98.922722
975.051758	56.771622
973.912109	152.667282
972.771484	69.466232
971.630859	32.391842
970.490234	160.822571
969.348633	-87.162354
968.207031	-4.359664
967.065430	-33.876862
965.923828	81.313271
964.781250	58.991974
963.638672	87.293900
962.496094	42.388687
961.352539	153.526123
960.208984	193.746506
959.065430	37.100693
957.921875	20.415804
956.777344	223.737411
955.632813	136.397980
954.488281	99.630730
953.343750	81.366081
952.198242	10.672449
951.052734	102.582626
949.907227	226.646469
948.760742	250.246658
947.614258	205.455368
946.467773	112.886734
945.321289	143.911148
944.173828	307.577209
943.026367	297.817535
941.878906	331.627319
940.730469	201.283447
939.582031	413.462006
938.433594	370.232208
937.285156	657.919067
936.135742	487.348267
934.987305	380.880524
933.836914	434.195282
932.687500	656.291931
931.537109	288.469086
930.386719	248.973145
929.236328	239.290222
928.084961	202.490280
926.934570	131.762360
925.783203	270.594727
924.630859	97.907837
923.478516	93.791885
922.327148	203.555618
921.173828	111.149139
920.021484	5.339123
918.868164	147.435196
917.714844	48.865234
916.561523	95.879234
915.407227	-38.579842
914.252930	51.941067
913.098633	-134.267761
911.944336	-218.101669
910.789063	-15.892280
909.633789	34.458546
908.478516	30.551817
907.322266	-120.509285
906.166016	-164.806992
905.009766	-43.510559
903.853516	-121.430878
902.696289	29.591675
901.539063	8.643395
900.381836	-12.125420
899.223633	-75.708755
898.065430	-68.958450
896.907227	-14.546712
895.749023	51.308319
894.589844	69.818474
893.430664	129.163284
892.271484	68.863655
891.112305	4.226533
889.952148	147.581177
888.791992	-92.882942
887.630859	-48.613308
886.470703	-78.715996
885.309570	40.277622
884.148438	130.022125
882.986328	-3.435688
881.825195	242.135361
880.663086	25.555120
879.500000	54.888504
878.337891	79.815086
877.174805	201.727905
876.011719	172.789627
874.847656	315.121552
873.684570	284.136658
872.520508	104.728012
871.355469	15.520620
870.191406	122.167038
869.026367	3.948839
867.861328	101.743042
866.695313	-13.984124
865.530273	288.462585
864.364258	211.104828
863.197266	279.888092
862.031250	207.204361
860.864258	361.418335
859.697266	235.008362
858.530273	559.834106
857.362305	496.384796
856.194336	491.341217
855.026367	665.767456
853.857422	864.825256
852.688477	554.957764
851.519531	673.335510
850.350586	767.038208
849.180664	565.034607
848.010742	457.209229
846.840820	414.382843
845.670898	324.579468
844.500000	407.159943
843.329102	295.044739
842.157227	84.564384
840.986328	180.556412
839.814453	155.763901
838.642578	200.264542
837.469727	200.036819
836.296875	224.363022
835.124023	128.026886
833.951172	194.729675
832.777344	299.328644
831.603516	361.425629
830.429688	314.097870
829.255859	190.885544
828.081055	306.357758
826.906250	307.984772
825.731445	334.073395
824.555664	282.076965
823.379883	305.801910
822.204102	206.903809
821.027344	156.985306
819.851563	84.730453
818.674805	150.465240
817.497070	120.375000
816.320313	112.449577
815.142578	88.863281
813.963867	-23.776518
812.786133	70.329781
811.607422	153.173035
810.428711	24.709520
809.250000	93.961197
808.070313	-205.721588
806.890625	-134.464569
805.710938	-43.382767
804.531250	-70.136986
803.350586	-37.078182
802.169922	-112.902122
800.988281	-46.841629
799.807617	-12.011870
798.625977	-15.034279
797.444336	-129.046646
796.261719	-56.975761
795.079102	-33.840302
793.896484	-110.559975
792.713867	102.736137
791.530273	-49.576565
790.346680	-53.658390
789.163086	-71.181015
787.979492	4.072190
786.794922	227.343231
785.610352	105.322960
784.425781	102.590683
783.240234	-8.626261
782.054688	36.952660
780.869141	316.548767
779.682617	324.131561
778.496094	205.650406
777.309570	170.953018
776.123047	310.485901
774.935547	147.429016
773.748047	262.281250
772.560547	125.430443
771.373047	160.487305
770.184570	69.677734
768.996094	289.546722
767.806641	196.198074
766.618164	309.826538
765.428711	231.589783
764.239258	340.409088
763.048828	292.685242
761.858398	372.485565
760.667969	491.692780
759.477539	467.667206
758.286133	599.666260
757.094727	456.548981
755.903320	537.599182
754.710938	431.617279
753.518555	422.224548
752.326172	362.152954
751.133789	519.419312
749.940430	474.432770
748.747070	288.813202
747.553711	228.257690
746.359375	229.041656
745.166016	240.664841
743.970703	440.791595
742.776367	414.830505
741.581055	285.721313
740.385742	237.659210
739.190430	358.246643
737.994141	178.525574
736.797852	103.927307
735.601563	156.279846
734.405273	199.762421
733.208008	190.609695
732.010742	214.208435
730.813477	193.969727
729.615234	230.542053
728.416992	227.676514
727.218750	285.972595
726.020508	346.380432
724.821289	203.494629
723.622070	329.357452
722.422852	286.952606
721.222656	218.341736
720.022461	90.803772
718.822266	332.182526
717.621094	248.310898
716.420898	243.024460
715.218750	157.051285
714.017578	417.852783
712.815430	270.885864
711.614258	237.360733
710.411133	197.354935
709.208984	344.772095
708.005859	141.514221
706.802734	42.936302
705.599609	218.778366
704.395508	196.555023
703.191406	115.675636
701.987305	93.665253
700.782227	102.213333
699.577148	13.013464
698.372070	115.276459
697.166992	78.511360
695.960938	70.138481
694.754883	22.798798
693.548828	60.325085
692.341797	-134.361023
691.135742	-92.176888
689.927734	10.916120
688.720703	-42.108894
687.512695	-103.619003
686.304688	-143.238831
685.096680	-20.035294
683.888672	-31.116131
682.679688	-126.532524
681.470703	-150.209854
680.260742	-102.193428
679.050781	-17.185619
677.840820	-96.586723
676.630859	-48.027020
675.419922	7.204791
674.209961	27.987270
672.998047	-193.326767
671.787109	109.062523
670.575195	0.672299
669.363281	-5.865170
668.151367	76.408936
666.938477	122.105957
665.725586	72.916039
664.512695	-21.423988
663.299805	42.086525
662.085938	144.601151
660.872070	59.458900
659.658203	-29.803726
658.443359	-6.694321
657.228516	20.853724
656.013672	48.513477
654.797852	5.135752
653.583008	67.481514
652.366211	60.937748
651.150391	-68.336082
649.934570	15.727189
648.717773	48.108101
647.500000	114.934868
646.283203	196.781754
645.065430	321.597382
643.847656	377.454315
642.629883	370.826630
641.411133	278.078888
640.192383	150.833405
638.973633	161.029800
637.753906	125.891037
636.534180	-23.338875
635.314453	44.152321
634.094727	-133.508728
632.874023	36.345016
631.653320	-56.144695
630.432617	-108.273796
629.211914	23.623358
627.990234	30.503845
626.768555	30.341621
625.545898	143.143768
624.324219	32.255749
623.101563	259.218475
621.877930	183.142944
620.655273	151.168793
619.431641	358.064453
618.208008	206.263809
616.983398	-2.261836
615.759766	126.215096
614.535156	45.795845
613.310547	-72.337135
612.084961	105.352119
610.859375	-26.489862
609.633789	-48.789867
608.408203	-30.110287
607.181641	80.678421
605.955078	-7.093367
604.728516	-39.266308
