# Supplementary material for: Raman spectroscopy accurately differentiates mucosal healing from non-healing and biochemical changes following biological therapy in inflammatory bowel disease
Source: PLoS One. 2021 Jun 2;16(6):e0252210. doi: 10.1371/journal.pone.0252210 (PMC8172032; doi:10.1371/journal.pone.0252210)
Supplement: S5 Dataset — (ZIP) [file pone.0252210.s007.zip › CD Active inflammation/OC042-1 pre treatment_sub base cr removed_45__X_-19019.7__Y_75098.5__Z_1032.53__Time_515.txt]

1714.774414	161.121277
1713.797852	53.237022
1712.820313	30.821091
1711.843750	24.990170
1710.866211	-127.895737
1709.888672	27.985390
1708.911133	31.507498
1707.933594	-18.089680
1706.955078	-195.807465
1705.976563	-16.798189
1704.998047	-14.089952
1704.019531	-206.296249
1703.040039	-31.334980
1702.061523	-273.292908
1701.082031	-30.522055
1700.101563	-193.891739
1699.122070	146.019791
1698.141602	-13.619874
1697.161133	158.716507
1696.180664	93.694809
1695.200195	71.961006
1694.218750	202.948425
1693.238281	67.428879
1692.256836	191.394730
1691.274414	246.401566
1690.292969	307.280548
1689.310547	349.947296
1688.328125	323.775116
1687.345703	535.456482
1686.363281	347.681702
1685.379883	584.261414
1684.396484	498.828430
1683.413086	805.576172
1682.429688	572.016357
1681.445313	767.771240
1680.461914	788.273254
1679.477539	708.101440
1678.493164	782.821655
1677.507813	807.434448
1676.523438	1141.121094
1675.538086	1017.727783
1674.552734	1304.331177
1673.566406	1336.093262
1672.581055	1073.376221
1671.594727	1459.527344
1670.608398	1343.943115
1669.622070	1587.415894
1668.634766	1645.369141
1667.648438	1738.301758
1666.661133	1736.092896
1665.673828	1869.670776
1664.685547	2022.190674
1663.698242	1615.504639
1662.709961	1821.946289
1661.721680	2224.917969
1660.733398	2116.611572
1659.744141	2157.154541
1658.755859	2219.323730
1657.766602	1924.292725
1656.777344	2066.744141
1655.787109	1825.635498
1654.797852	1669.757080
1653.807617	1424.351929
1652.817383	1787.972046
1651.827148	1051.427490
1650.835938	1114.235840
1649.844727	979.091980
1648.853516	987.120605
1647.862305	998.151001
1646.871094	668.680481
1645.878906	403.091309
1644.886719	528.842224
1643.894531	440.994934
1642.902344	440.632599
1641.910156	395.725037
1640.916992	480.441040
1639.923828	98.473969
1638.930664	310.438080
1637.936523	171.872223
1636.943359	273.584869
1635.949219	-83.110725
1634.955078	32.340393
1633.960938	26.818132
1632.965820	13.647810
1631.970703	-175.704315
1630.975586	32.856503
1629.980469	12.553935
1628.985352	-112.775055
1627.989258	-129.944504
1626.993164	-125.837044
1625.997070	-200.414459
1625.000977	67.089943
1624.003906	-154.308792
1623.007813	384.192963
1622.010742	-39.121681
1621.012695	-86.385757
1620.015625	92.451393
1619.017578	339.652557
1618.020508	-22.189299
1617.021484	348.620544
1616.023438	23.981911
1615.025391	124.684685
1614.026367	162.521301
1613.027344	-103.746613
1612.028320	-81.342056
1611.028320	179.723221
1610.029297	29.317608
1609.029297	138.496292
1608.029297	171.758820
1607.028320	-38.482090
1606.028320	76.178391
1605.027344	67.821915
1604.026367	153.781799
1603.025391	-108.268013
1602.023438	-202.693359
1601.022461	-61.584084
1600.020508	-106.162140
1599.018555	34.974068
1598.016602	16.639441
1597.013672	-56.531261
1596.010742	-278.568085
1595.007813	-228.788712
1594.004883	-202.506897
1593.001953	-121.376099
1591.998047	-202.132172
1590.994141	-149.721008
1589.990234	77.516617
1588.986328	-0.592021
1587.981445	-99.538300
1586.976563	-8.074510
1585.971680	119.841682
1584.966797	114.746826
1583.961914	286.855316
1582.956055	101.894821
1581.950195	0.345899
1580.944336	104.565727
1579.938477	-10.023983
1578.931641	-2.251979
1577.924805	182.462296
1576.917969	86.011497
1575.911133	137.845001
1574.904297	171.394699
1573.896484	67.037079
1572.888672	69.263458
1571.880859	6.435654
1570.873047	161.872589
1569.864258	122.290680
1568.855469	-143.351410
1567.846680	253.322128
1566.837891	260.249695
1565.829102	251.516220
1564.819336	-133.655960
1563.809570	109.223808
1562.799805	43.172386
1561.790039	47.089504
1560.779297	48.304840
1559.768555	-10.211741
1558.757813	1.179973
1557.747070	53.928875
1556.736328	207.597214
1555.724609	-63.758854
1554.712891	50.790386
1553.701172	-135.190613
1552.689453	230.206406
1551.676758	-100.917587
1550.664063	15.651059
1549.651367	90.654839
1548.638672	248.271881
1547.625977	291.912781
1546.612305	-67.934952
1545.598633	342.548737
1544.584961	44.612617
1543.571289	-46.621487
1542.556641	55.784916
1541.541992	23.715172
1540.527344	40.586292
1539.512695	54.733318
1538.498047	342.327332
1537.482422	356.120941
1536.466797	142.736816
1535.451172	272.361847
1534.434570	288.314911
1533.418945	257.722198
1532.402344	188.325562
1531.385742	505.395081
1530.369141	616.057495
1529.351563	430.271942
1528.334961	741.510010
1527.317383	478.245087
1526.299805	711.812561
1525.281250	692.888306
1524.263672	694.429504
1523.245117	680.379395
1522.226563	673.908203
1521.208008	718.733154
1520.188477	632.260071
1519.168945	468.564056
1518.150391	474.431854
1517.129883	762.771118
1516.110352	174.864807
1515.089844	277.943573
1514.070313	170.294052
1513.049805	170.363297
1512.028320	-11.953688
1511.007813	377.939209
1509.986328	72.234550
1508.964844	-12.877382
1507.943359	245.555634
1506.921875	-232.109863
1505.899414	172.097443
1504.876953	-264.619781
1503.854492	-1.766173
1502.832031	-187.463486
1501.808594	-275.896942
1500.786133	29.940632
1499.762695	-355.726868
1498.739258	-229.436050
1497.714844	34.852196
1496.691406	-202.541367
1495.666992	-171.383820
1494.642578	-222.193558
1493.617188	-42.998158
1492.592773	-104.268829
1491.567383	15.816517
1490.541992	33.533009
1489.516602	130.325806
1488.491211	81.384239
1487.464844	103.842484
1486.438477	366.171509
1485.412109	498.111511
1484.385742	270.068726
1483.358398	307.356812
1482.331055	538.394531
1481.303711	345.888885
1480.276367	408.349823
1479.249023	674.630981
1478.220703	377.434448
1477.192383	714.765320
1476.164063	687.561401
1475.135742	871.692017
1474.106445	900.310120
1473.077148	1188.524902
1472.047852	1064.186279
1471.018555	1347.003418
1469.989258	1482.058716
1468.958984	1588.987549
1467.928711	1533.037842
1466.898438	2100.007080
1465.868164	1975.205811
1464.836914	2071.501953
1463.805664	2111.794189
1462.774414	2083.418945
1461.743164	2024.524902
1460.710938	2191.596680
1459.679688	2140.221191
1458.647461	2248.718750
1457.615234	2296.220703
1456.582031	2419.760498
1455.549805	2662.452637
1454.516602	2395.212646
1453.483398	2658.002686
1452.449219	2928.236328
1451.416016	2719.311768
1450.381836	2766.367188
1449.347656	3137.661377
1448.313477	3024.985840
1447.279297	2621.112305
1446.244141	3027.568359
1445.208984	2770.634277
1444.173828	2339.173584
1443.138672	2747.921143
1442.102539	2529.107666
1441.066406	2507.655762
1440.030273	2397.708496
1438.994141	2265.055420
1437.958008	2268.947021
1436.920898	2161.636963
1435.883789	1905.317871
1434.846680	1532.925415
1433.808594	1347.563232
1432.771484	1283.504150
1431.733398	1146.266968
1430.695313	723.923035
1429.657227	705.492188
1428.618164	608.872803
1427.579102	769.577393
1426.540039	844.506592
1425.500977	430.350159
1424.461914	422.206024
1423.421875	530.000122
1422.381836	421.113708
1421.341797	317.351746
1420.301758	216.190948
1419.260742	198.188248
1418.219727	255.757858
1417.178711	18.892147
1416.137695	222.511139
1415.096680	559.425476
1414.054688	56.180519
1413.012695	267.348358
1411.970703	56.126259
1410.928711	126.565048
1409.885742	51.266869
1408.842773	-182.216064
1407.799805	-114.108421
1406.756836	16.822130
1405.712891	-384.542755
1404.668945	118.032318
1403.625000	138.598007
1402.581055	1.152136
1401.537109	-80.969566
1400.492188	265.896057
1399.447266	249.093292
1398.402344	34.322990
1397.357422	238.315308
1396.311523	23.794168
1395.265625	-50.246193
1394.219727	-44.007378
1393.173828	-30.167568
1392.126953	196.565781
1391.081055	423.311249
1390.034180	274.627136
1388.986328	251.198685
1387.939453	140.333252
1386.891602	-360.574432
1385.843750	284.103485
1384.795898	351.092896
1383.748047	-211.720245
1382.699219	-99.478325
1381.651367	-162.055054
1380.602539	100.214828
1379.552734	155.184296
1378.503906	327.605835
1377.454102	-116.538345
1376.404297	-98.662598
1375.354492	206.267212
1374.303711	102.037071
1373.253906	177.558319
1372.203125	-105.930008
1371.152344	-45.135963
1370.100586	165.287277
1369.049805	455.494171
1367.998047	-54.078220
1366.946289	-92.525261
1365.894531	412.069702
1364.841797	239.315628
1363.789063	420.239716
1362.736328	160.692154
1361.683594	319.407776
1360.630859	503.053070
1359.577148	378.321442
1358.523438	378.100647
1357.469727	355.631256
1356.415039	504.786621
1355.361328	365.752777
1354.306641	137.451935
1353.251953	329.165558
1352.197266	493.602814
1351.141602	707.744934
1350.085938	877.238220
1349.030273	602.541626
1347.974609	898.786194
1346.918945	1098.278442
1345.862305	1134.111572
1344.805664	1028.713989
1343.749023	1278.005737
1342.691406	1257.138672
1341.634766	921.707031
1340.577148	1032.491455
1339.519531	1197.849487
1338.460938	1142.849365
1337.403320	1283.607910
1336.344727	1102.623047
1335.286133	1298.019531
1334.226563	991.164612
1333.167969	1040.800903
1332.108398	1142.470581
1331.048828	1140.367554
1329.989258	703.290222
1328.928711	1119.229614
1327.869141	1246.003052
1326.808594	1078.841064
1325.748047	1144.058228
1324.686523	1424.204346
1323.625977	1235.259888
1322.564453	1330.377930
1321.502930	1242.952637
1320.440430	1358.000977
1319.378906	1342.383179
1318.316406	1097.520752
1317.253906	1350.961548
1316.190430	1266.670166
1315.127930	1293.449097
1314.064453	1206.974731
1313.000977	1204.413330
1311.937500	1258.617432
1310.873047	1325.218140
1309.809570	1293.426880
1308.745117	1224.833008
1307.679688	1235.121216
1306.615234	1358.697754
1305.549805	1499.541138
1304.484375	1259.238525
1303.418945	1660.882446
1302.353516	1265.991211
1301.287109	1475.960327
1300.220703	1322.282715
1299.154297	1355.474487
1298.087891	1410.856812
1297.020508	1198.653564
1295.954102	1092.209839
1294.886719	1312.349854
1293.818359	1188.931885
1292.750977	999.423645
1291.682617	1173.110596
1290.614258	1273.242554
1289.545898	1089.011230
1288.476563	1118.203735
1287.407227	961.213867
1286.338867	872.989868
1285.268555	902.460388
1284.199219	917.310913
1283.128906	1093.838013
1282.058594	983.946716
1280.988281	903.549622
1279.917969	1038.598267
1278.846680	977.944458
1277.775391	1338.084961
1276.704102	1008.545410
1275.632813	1011.718689
1274.560547	1379.156128
1273.488281	1113.563110
1272.416016	1485.836304
1271.343750	1332.829590
1270.270508	1172.621826
1269.197266	1369.021484
1268.124023	1570.276978
1267.050781	1446.907959
1265.977539	1362.690063
1264.903320	1529.823608
1263.829102	1474.993652
1262.753906	1515.332275
1261.679688	1424.060547
1260.604492	1552.233276
1259.529297	1487.888794
1258.454102	1620.951172
1257.378906	1666.313354
1256.302734	1407.292847
1255.226563	1189.814819
1254.150391	1471.463379
1253.073242	1468.290771
1251.997070	1455.423462
1250.919922	1289.344971
1249.841797	1330.082886
1248.764648	1115.534912
1247.686523	1438.333130
1246.608398	1226.333862
1245.530273	1369.205078
1244.452148	1116.062378
1243.373047	1411.946533
1242.293945	1418.760620
1241.214844	1044.442383
1240.135742	1112.042969
1239.055664	1201.464355
1237.975586	960.914368
1236.895508	1091.584595
1235.815430	972.430603
1234.734375	986.678711
1233.654297	1061.527222
1232.573242	986.092896
1231.491211	755.628113
1230.410156	786.875977
1229.328125	866.543152
1228.246094	791.212463
1227.163086	1028.178711
1226.081055	737.437195
1224.998047	596.833252
1223.915039	574.816772
1222.832031	368.987885
1221.748047	385.694275
1220.664063	590.942505
1219.580078	307.860046
1218.496094	534.748108
1217.412109	490.939178
1216.327148	427.804474
1215.242188	528.881958
1214.157227	518.834290
1213.071289	639.106873
1211.985352	667.597168
1210.899414	546.463989
1209.813477	596.614075
1208.727539	776.938782
1207.640625	694.346313
1206.553711	440.609314
1205.466797	529.167969
1204.378906	470.672699
1203.291016	152.007629
1202.203125	360.876587
1201.115234	193.993271
1200.027344	133.063507
1198.938477	113.030640
1197.849609	42.435322
1196.760742	-4.116135
1195.670898	2.218007
1194.582031	-171.838821
1193.492188	-432.414581
1192.401367	-68.008400
1191.311523	84.724503
1190.220703	-216.724808
1189.129883	-397.996857
1188.039063	-190.215622
1186.947266	-213.064850
1185.856445	-111.140594
1184.764648	-83.709930
1183.671875	-389.844116
1182.580078	-17.068512
1181.487305	-505.453125
1180.394531	-5.862549
1179.301758	-50.690022
1178.208984	-11.678410
1177.115234	147.050797
1176.021484	97.244690
1174.927734	255.756180
1173.833008	129.198105
1172.738281	110.358788
1171.643555	294.893982
1170.548828	115.582481
1169.454102	-159.404251
1168.358398	201.857040
1167.262695	182.694138
1166.166992	220.850830
1165.070313	127.465126
1163.973633	167.868988
1162.876953	528.314087
1161.780273	413.224060
1160.683594	381.698273
1159.585938	641.374634
1158.488281	829.259338
1157.389648	804.607422
1156.291992	970.763916
1155.193359	786.141296
1154.094727	847.158325
1152.996094	743.572815
1151.896484	470.723511
1150.796875	379.043152
1149.697266	380.254425
1148.597656	205.128967
1147.498047	165.756775
1146.397461	-7.001915
1145.296875	-20.264854
1144.195313	28.283222
1143.094727	-220.669128
1141.993164	-122.278725
1140.891602	-24.000862
1139.789063	166.891724
1138.687500	5.816685
1137.584961	388.989929
1136.482422	37.712322
1135.379883	168.767609
1134.276367	273.566498
1133.172852	316.517609
1132.069336	589.656677
1130.964844	565.927551
1129.861328	328.596680
1128.756836	760.299194
1127.652344	715.018372
1126.546875	672.061279
1125.442383	614.845215
1124.336914	550.479675
1123.230469	789.391235
1122.125000	400.335297
1121.018555	350.095123
1119.912109	420.589996
1118.805664	299.232941
1117.699219	414.569824
1116.591797	347.583405
1115.484375	221.427582
1114.376953	55.068260
1113.268555	177.230301
1112.160156	415.136230
1111.051758	154.144547
1109.943359	439.113831
1108.833984	263.190765
1107.725586	585.708496
1106.616211	397.935822
1105.505859	536.018433
1104.396484	792.026001
1103.286133	483.848358
1102.175781	553.274963
1101.064453	754.720032
1099.954102	838.128540
1098.842773	680.966431
1097.731445	648.775330
1096.619141	545.857971
1095.507813	808.169617
1094.395508	578.000122
1093.282227	790.655579
1092.169922	675.915527
1091.056641	349.337433
1089.943359	735.980713
1088.830078	569.489624
1087.716797	487.742554
1086.602539	617.671387
1085.488281	629.958801
1084.373047	524.679260
1083.258789	527.551941
1082.143555	288.388275
1081.028320	180.874893
1079.913086	524.333801
1078.796875	442.622620
1077.680664	529.963318
1076.564453	582.056824
1075.448242	413.559143
1074.331055	324.892487
1073.213867	189.360825
1072.096680	480.653412
1070.979492	52.121624
1069.861328	242.533493
1068.743164	416.466400
1067.625000	337.320587
1066.505859	461.983276
1065.386719	497.621704
1064.267578	343.636139
1063.148438	475.280365
1062.029297	391.606995
1060.909180	469.407715
1059.789063	444.283234
1058.667969	536.109314
1057.547852	186.079514
1056.426758	299.013824
1055.305664	260.038269
1054.183594	-47.553352
1053.062500	172.895264
1051.940430	68.692574
1050.818359	391.804352
1049.695313	154.631989
1048.572266	195.297440
1047.449219	82.013512
1046.326172	430.647278
1045.203125	65.612740
1044.079102	-40.428753
1042.955078	-50.808601
1041.830078	46.058498
1040.706055	121.974312
1039.581055	46.509998
1038.456055	-133.648514
1037.331055	-1.694695
1036.205078	169.822220
1035.079102	-17.037001
1033.953125	103.354424
1032.826172	265.621277
1031.700195	274.411987
1030.573242	160.046616
1029.445313	378.183411
1028.318359	-112.455505
1027.190430	-265.922638
1026.062500	-356.523132
1024.934570	-402.882233
1023.805664	-221.618805
1022.676758	-156.411255
1021.547852	-404.420074
1020.418945	-403.983459
1019.289063	-384.905579
1018.159180	-391.251953
1017.029297	-230.579605
1015.898438	-86.114357
1014.767578	-145.543137
1013.636719	362.764496
1012.505859	-155.158737
1011.375000	172.491364
1010.243164	358.864319
1009.111328	533.682861
1007.978516	609.014526
1006.846680	878.761597
1005.713867	1740.616577
1004.581055	2098.063232
1003.447266	2584.919678
1002.313477	2570.093506
1001.179688	1628.738159
1000.045898	902.796204
998.912109	447.554077
997.777344	248.962860
996.642578	359.950928
995.506836	184.793777
994.372070	-22.462473
993.236328	192.693069
992.100586	167.992874
990.963867	194.160004
989.828125	24.481829
988.691406	71.669167
987.553711	33.699806
986.416992	-45.588913
985.279297	-198.417206
984.141602	-127.674706
983.003906	316.129578
981.865234	103.875610
980.726563	140.380341
979.587891	397.863159
978.448242	-181.867966
977.309570	160.922531
976.169922	230.109756
975.030273	76.451309
973.889648	113.730080
972.749023	139.642792
971.608398	186.355835
970.467773	359.482788
969.326172	273.246399
968.184570	301.954010
967.042969	37.068733
965.901367	-275.727600
964.758789	148.012619
963.616211	145.185974
962.473633	380.925354
961.330078	508.973511
960.186523	318.589874
959.042969	339.204010
957.899414	362.241577
956.754883	296.107849
955.610352	259.907196
954.465820	386.369873
953.321289	254.345184
952.175781	294.101959
951.030273	144.148254
949.884766	433.436768
948.738281	-40.818111
947.591797	145.813049
946.445313	46.870705
945.298828	73.760529
944.151367	-1.998119
943.003906	292.328247
941.856445	287.600189
940.708008	438.212341
939.559570	347.022675
938.411133	465.885834
937.262695	240.441483
936.113281	304.822845
934.964844	161.858505
933.814453	406.545776
932.665039	441.621582
931.514648	80.437561
930.364258	345.864105
929.213867	137.687149
928.062500	86.813759
926.912109	67.949593
925.759766	-25.859142
924.608398	-287.839050
923.456055	-67.422432
922.303711	-153.941116
921.151367	-360.777435
919.999023	209.850327
918.845703	73.703232
917.692383	-200.832367
916.539063	-259.373291
915.384766	-61.199352
914.230469	-335.164795
913.076172	115.062607
911.920898	54.687645
910.766602	-7.827582
909.611328	-179.058029
908.455078	-304.755310
907.299805	-1.875957
906.143555	-2.711279
904.987305	-21.573614
903.830078	-47.121105
902.673828	110.864731
901.516602	191.895813
900.359375	-143.518372
899.201172	-3.443992
898.042969	127.600876
896.884766	-17.292223
895.726563	36.968246
894.567383	-82.798965
893.408203	206.690414
892.249023	150.367676
891.088867	-7.518644
889.929688	53.830173
888.769531	-250.604034
887.608398	169.893295
886.448242	23.702503
885.287109	10.790071
884.125977	-144.191238
882.963867	271.616699
881.801758	130.294250
880.639648	300.208038
879.477539	113.964935
878.315430	2.220603
877.152344	160.923141
875.989258	161.929962
874.825195	140.462631
873.661133	146.058197
872.497070	63.903492
871.333008	-4.677879
870.168945	158.516556
869.003906	67.515083
867.838867	-219.049744
866.672852	283.625793
865.506836	98.330444
864.340820	18.749104
863.174805	87.486588
862.008789	347.106689
860.841797	186.727631
859.674805	219.487717
858.506836	135.536407
857.339844	47.131493
856.171875	611.570557
855.003906	637.474426
853.834961	564.707397
852.666016	830.462524
851.497070	434.932617
850.328125	375.669861
849.158203	361.229950
847.988281	465.472107
846.818359	339.020874
845.647461	132.025635
844.477539	86.227104
843.306641	163.489151
842.134766	-5.372309
840.963867	-279.307770
839.791992	17.005508
838.619141	40.432362
837.447266	200.124146
836.274414	207.772629
835.101563	114.852859
833.928711	124.657623
832.754883	313.029694
831.581055	130.721634
830.407227	397.002960
829.232422	464.538666
828.058594	344.609985
826.883789	291.588013
825.708008	403.517609
824.533203	243.387543
823.357422	43.160488
822.181641	194.976532
821.004883	94.959610
819.828125	48.363297
818.651367	-267.671356
817.474609	-211.917297
816.296875	-178.512360
815.119141	-80.681000
813.941406	-245.436234
812.763672	-27.712872
811.584961	29.763327
810.406250	44.897331
809.226563	-344.479980
808.047852	-284.998322
806.868164	-254.498749
805.688477	-50.894093
804.507813	-158.273407
803.327148	-221.301208
802.146484	-382.019135
800.965820	-141.212860
799.784180	-160.100372
798.603516	-185.727615
797.420898	-178.169495
796.239258	-130.814545
795.056641	-229.815109
793.874023	-231.385239
792.691406	-237.476105
791.507813	-37.723637
790.324219	13.521868
789.140625	201.871979
787.956055	-132.147079
786.772461	257.272644
785.586914	51.498161
784.402344	4.927231
783.216797	66.611931
782.032227	-8.847821
780.845703	249.289429
779.660156	160.397308
778.473633	-144.966492
777.287109	31.068264
776.100586	160.580902
774.913086	-65.363144
773.725586	37.474033
772.538086	-31.874844
771.349609	-52.748558
770.161133	149.001404
768.972656	99.288918
767.784180	126.660713
766.594727	-132.477722
765.405273	143.712173
764.215820	360.244232
763.026367	290.382355
761.835938	365.776245
760.645508	238.608856
759.454102	162.051453
758.262695	630.988403
757.072266	378.333588
755.879883	411.572601
754.688477	462.330750
753.496094	376.772552
752.303711	310.988037
751.110352	113.404655
749.917969	295.787842
748.724609	210.204468
747.530273	260.722107
746.336914	370.438599
745.142578	203.645477
743.948242	341.798706
742.752930	133.392441
741.558594	321.894073
740.363281	52.196808
739.166992	152.964371
737.971680	354.459259
736.775391	87.133377
735.579102	76.146271
734.381836	435.170166
733.185547	200.873932
731.988281	211.793655
730.790039	277.425446
729.592773	343.049469
728.394531	299.338745
727.196289	196.654022
725.997070	347.597565
724.797852	384.881714
723.598633	194.986984
722.399414	317.565704
721.199219	125.696785
719.999023	263.629517
718.798828	61.067017
717.598633	498.024811
716.397461	511.617035
715.196289	241.735229
713.994141	405.993622
712.792969	356.606537
711.590820	6.550573
710.388672	-118.814484
709.185547	139.395081
707.982422	218.982132
706.779297	15.551476
705.576172	258.602325
704.372070	116.406944
703.167969	-225.804794
701.963867	82.719879
700.759766	273.764771
699.554688	-126.612823
698.349609	3.755431
697.143555	-35.340935
695.938477	-239.443466
694.732422	-71.838821
693.525391	121.879135
692.319336	-62.195648
691.112305	-185.265900
689.905273	-134.518875
688.697266	-168.288971
687.490234	-8.841451
686.282227	-131.287491
685.073242	37.017456
683.865234	-152.326218
682.656250	-224.410461
681.447266	-183.659744
680.237305	-131.964600
679.028320	86.595406
677.818359	-251.310623
676.607422	-73.702766
675.397461	-4.287386
674.186523	190.719147
672.975586	-62.066242
671.763672	161.195984
670.551758	161.736832
669.339844	222.900299
668.127930	70.152916
666.915039	-95.402008
665.703125	-120.392090
664.489258	273.710083
663.276367	162.403732
662.062500	215.271072
660.848633	265.996918
659.634766	-106.202637
658.419922	-74.791039
657.205078	-80.054451
655.990234	143.244446
654.775391	-99.233932
653.559570	-272.659302
652.343750	-62.498737
651.126953	-67.925728
649.911133	-256.513153
648.694336	-139.338089
647.477539	57.316505
646.259766	385.038635
645.041992	363.854034
643.824219	112.307426
642.606445	366.114319
641.387695	206.717316
640.168945	32.091465
638.950195	123.782898
637.730469	62.562027
636.511719	59.033180
635.291016	18.633009
634.071289	-24.296190
632.850586	162.078491
631.629883	34.533554
630.409180	-91.308014
629.188477	-138.250412
627.966797	-72.066360
626.745117	169.311234
625.522461	111.916016
624.300781	126.720894
623.078125	372.209473
621.854492	186.159866
620.631836	174.994690
619.408203	207.909195
618.184570	-36.322750
616.960938	-215.086517
615.736328	-300.669037
614.511719	-79.239395
613.287109	-55.874504
612.061523	83.856377
610.835938	66.141800
609.610352	-34.158112
608.384766	-146.533081
607.158203	-18.946533
605.931641	81.365303
604.705078	-39.992718
