# Supplementary material for: Raman spectroscopy accurately differentiates mucosal healing from non-healing and biochemical changes following biological therapy in inflammatory bowel disease
Source: PLoS One. 2021 Jun 2;16(6):e0252210. doi: 10.1371/journal.pone.0252210 (PMC8172032; doi:10.1371/journal.pone.0252210)
Supplement: S5 Dataset — (ZIP) [file pone.0252210.s007.zip › CD Active inflammation/OC019-1 post treatment_base sub CR removed_90__X_-13274.6__Y_35869.3__Z_120.797__Time_1028.txt]

1714.640625	80.739449
1713.664063	11.968896
1712.687500	-143.620667
1711.709961	184.216110
1710.733398	177.533569
1709.755859	-13.417675
1708.778320	126.018623
1707.799805	-7.216976
1706.821289	21.002262
1705.843750	-102.720833
1704.864258	-110.655617
1703.885742	-29.562250
1702.907227	-17.425610
1701.927734	6.028365
1700.948242	-36.755108
1699.968750	-118.997269
1698.988281	-18.793486
1698.007813	-59.683182
1697.028320	23.015255
1696.046875	23.407158
1695.066406	101.886948
1694.084961	-43.432728
1693.104492	121.638481
1692.123047	100.330269
1691.140625	90.253113
1690.159180	147.465820
1689.176758	-72.247864
1688.194336	71.393219
1687.211914	122.181267
1686.228516	160.125427
1685.246094	59.998547
1684.262695	317.466644
1683.279297	183.713272
1682.295898	220.971954
1681.311523	282.648804
1680.327148	161.084015
1679.342773	370.082367
1678.358398	478.330505
1677.374023	390.111694
1676.388672	461.952515
1675.403320	568.768921
1674.417969	673.306213
1673.432617	714.422852
1672.446289	761.236023
1671.459961	558.687317
1670.473633	603.657898
1669.487305	579.946655
1668.500977	731.860657
1667.513672	841.595154
1666.526367	665.021545
1665.539063	849.731995
1664.550781	817.173096
1663.563477	1105.884888
1662.575195	875.087585
1661.586914	1010.546509
1660.598633	981.936096
1659.609375	813.199707
1658.620117	960.090149
1657.631836	855.595276
1656.641602	1087.714111
1655.652344	885.833984
1654.662109	925.166687
1653.672852	726.584656
1652.681641	716.174255
1651.691406	700.728149
1650.701172	656.436035
1649.709961	525.138977
1648.718750	542.149170
1647.727539	334.733429
1646.735352	344.269928
1645.744141	385.706024
1644.751953	289.980469
1643.759766	117.912422
1642.766602	376.389771
1641.774414	252.236649
1640.781250	260.234344
1639.788086	28.320686
1638.794922	126.350197
1637.801758	24.074879
1636.807617	214.617386
1635.813477	81.007065
1634.819336	2.920975
1633.825195	-117.165894
1632.830078	-23.730688
1631.834961	-46.101681
1630.839844	-76.260666
1629.844727	-190.544830
1628.849609	-180.999298
1627.853516	-79.285851
1626.857422	-77.501427
1625.861328	-172.956512
1624.865234	-76.356026
1623.868164	15.004052
1622.871094	72.211403
1621.874023	13.824064
1620.876953	118.388428
1619.879883	-2.937691
1618.881836	-61.154709
1617.883789	206.232468
1616.885742	11.556721
1615.887695	-38.681007
1614.888672	-4.926030
1613.889648	162.602142
1612.890625	217.292419
1611.891602	122.507401
1610.892578	153.585403
1609.892578	-150.825684
1608.892578	-85.660767
1607.892578	23.992908
1606.892578	20.955454
1605.891602	49.314487
1604.890625	334.194092
1603.889648	53.556198
1602.888672	-109.239655
1601.887695	86.423927
1600.885742	72.699287
1599.883789	-129.356308
1598.881836	68.653130
1597.879883	-141.263031
1596.876953	46.094543
1595.874023	0.764131
1594.871094	15.471167
1593.868164	-37.801014
1592.864258	26.379423
1591.861328	56.523895
1590.857422	-119.617142
1589.853516	-128.754517
1588.848633	-23.179041
1587.844727	82.267159
1586.839844	-62.767311
1585.834961	-40.966293
1584.830078	228.365234
1583.824219	171.722595
1582.819336	65.507080
1581.813477	198.892227
1580.807617	227.945023
1579.800781	241.256424
1578.794922	111.280571
1577.788086	218.099701
1576.781250	194.657471
1575.773438	67.050613
1574.766602	95.452133
1573.758789	186.136139
1572.750977	198.671997
1571.743164	5.739145
1570.735352	150.614716
1569.726563	188.779007
1568.718750	143.688034
1567.708984	64.726028
1566.700195	102.526443
1565.691406	-51.913677
1564.681641	291.907196
1563.671875	222.873566
1562.662109	143.368607
1561.652344	35.241352
1560.641602	74.843727
1559.630859	85.783615
1558.620117	34.382908
1557.609375	19.159878
1556.597656	47.856823
1555.586914	24.611412
1554.575195	234.329391
1553.563477	249.633408
1552.550781	145.714737
1551.539063	23.602865
1550.526367	38.553402
1549.513672	24.911373
1548.500977	220.655518
1547.487305	103.281502
1546.473633	-11.583888
1545.459961	173.314621
1544.446289	19.465759
1543.432617	118.762589
1542.417969	93.890862
1541.404297	94.739426
1540.389648	12.828623
1539.374023	150.250595
1538.359375	39.725109
1537.343750	102.003403
1536.328125	156.393631
1535.312500	30.089054
1534.296875	164.170639
1533.280273	45.403614
1532.263672	6.476627
1531.247070	165.883881
1530.230469	268.422363
1529.212891	35.913612
1528.196289	-199.176758
1527.178711	96.137001
1526.160156	133.769867
1525.142578	94.070961
1524.124023	414.520630
1523.106445	181.608185
1522.087891	-61.610226
1521.068359	-55.397182
1520.049805	-13.288113
1519.030273	-50.994907
1518.010742	-122.198036
1516.991211	45.480957
1515.971680	97.392242
1514.951172	56.714867
1513.930664	-73.912796
1512.910156	124.019646
1511.889648	57.411301
1510.868164	-52.894970
1509.846680	-176.070892
1508.826172	-204.368912
1507.803711	18.552271
1506.782227	25.936855
1505.759766	-115.449486
1504.737305	-138.969391
1503.714844	-62.631794
1502.692383	-206.711258
1501.668945	-94.702339
1500.646484	-169.728668
1499.623047	-73.283150
1498.599609	71.680298
1497.575195	-131.518600
1496.550781	-86.530861
1495.527344	-41.617615
1494.502930	-19.815283
1493.477539	22.359346
1492.453125	97.697739
1491.427734	22.148523
1490.402344	48.780815
1489.376953	88.120003
1488.350586	119.715889
1487.325195	169.133896
1486.298828	221.023392
1485.272461	152.880508
1484.245117	138.299820
1483.218750	167.065842
1482.191406	193.215332
1481.164063	255.019012
1480.136719	298.910492
1479.108398	261.163910
1478.080078	348.281525
1477.052734	318.131836
1476.023438	445.887665
1474.995117	469.147766
1473.965820	354.853760
1472.937500	650.483032
1471.908203	691.418518
1470.877930	689.043945
1469.848633	887.661072
1468.818359	844.512085
1467.788086	903.095520
1466.757813	842.138794
1465.727539	895.590210
1464.696289	1007.455078
1463.665039	1060.822632
1462.633789	1007.464417
1461.602539	1098.900757
1460.570313	1208.060791
1459.539063	1230.868408
1458.506836	1294.268677
1457.473633	1268.815186
1456.441406	1167.274414
1455.408203	1466.565308
1454.375000	1278.805298
1453.341797	1504.434692
1452.308594	1524.645508
1451.274414	1415.591675
1450.241211	1430.778564
1449.207031	1625.836060
1448.171875	1382.635132
1447.137695	1476.371338
1446.102539	1646.032104
1445.067383	1395.462402
1444.032227	1339.890137
1442.997070	1410.878540
1441.960938	1416.086304
1440.924805	1363.155029
1439.888672	1262.239258
1438.852539	1318.136719
1437.816406	1136.467896
1436.779297	1061.033325
1435.742188	975.565796
1434.705078	988.683960
1433.666992	994.252869
1432.629883	871.113281
1431.591797	697.575745
1430.553711	514.066101
1429.514648	514.861633
1428.476563	273.548706
1427.437500	140.827805
1426.398438	257.846252
1425.359375	251.340637
1424.320313	164.239929
1423.280273	135.179901
1422.240234	234.676697
1421.200195	155.354507
1420.159180	68.561134
1419.119141	210.992111
1418.078125	204.898529
1417.037109	380.070557
1415.996094	225.620514
1414.954102	114.057564
1413.912109	-82.902679
1412.870117	29.572777
1411.828125	-33.907719
1410.786133	-24.401857
1409.743164	-14.839745
1408.700195	45.037735
1407.657227	29.607376
1406.614258	102.151230
1405.570313	54.213985
1404.527344	-76.455460
1403.483398	86.628036
1402.438477	13.851124
1401.394531	-176.711655
1400.349609	-43.585548
1399.304688	-28.290646
1398.259766	-37.993366
1397.214844	-160.401169
1396.168945	-17.059698
1395.123047	16.065187
1394.077148	34.228851
1393.031250	140.117279
1391.984375	-56.919441
1390.937500	41.589897
1389.890625	67.563637
1388.843750	146.154465
1387.796875	149.748428
1386.749023	48.372654
1385.701172	97.156990
1384.653320	-6.494036
1383.604492	-75.029701
1382.556641	243.887726
1381.507813	-24.369986
1380.458984	7.313769
1379.410156	76.529922
1378.360352	-53.944939
1377.310547	-89.421272
1376.260742	52.398788
1375.210938	204.225220
1374.161133	109.106812
1373.110352	46.531406
1372.059570	118.722160
1371.008789	-73.289780
1369.957031	-125.561317
1368.906250	24.130428
1367.854492	186.293869
1366.802734	44.591076
1365.750000	-32.223110
1364.698242	30.515814
1363.645508	177.942810
1362.592773	4.348423
1361.540039	42.409088
1360.486328	-9.022384
1359.433594	78.937286
1358.379883	10.284129
1357.326172	-33.393997
1356.271484	198.914154
1355.216797	242.348969
1354.163086	295.792664
1353.107422	200.251938
1352.052734	330.824585
1350.998047	367.076569
1349.942383	480.338806
1348.886719	208.964020
1347.830078	473.721710
1346.774414	438.289825
1345.717773	211.977600
1344.661133	752.035767
1343.604492	729.193115
1342.546875	468.494812
1341.490234	587.122925
1340.432617	621.537720
1339.375000	740.228638
1338.316406	725.214783
1337.258789	836.552490
1336.200195	838.998352
1335.141602	616.312134
1334.082031	670.903687
1333.023438	651.336548
1331.963867	683.779907
1330.904297	454.181641
1329.844727	560.954834
1328.784180	526.866211
1327.723633	772.085815
1326.663086	663.985840
1325.602539	669.615112
1324.541992	514.794922
1323.480469	826.718933
1322.418945	773.255066
1321.357422	796.378967
1320.295898	708.526123
1319.233398	919.240906
1318.170898	789.589355
1317.108398	778.402344
1316.045898	614.439636
1314.982422	734.026978
1313.918945	873.330688
1312.855469	763.811646
1311.791992	656.855408
1310.728516	648.495056
1309.664063	748.509705
1308.599609	735.306641
1307.535156	810.746948
1306.469727	755.803223
1305.404297	784.561279
1304.338867	737.115662
1303.273438	923.310852
1302.208008	858.734619
1301.141602	838.462158
1300.075195	746.983459
1299.008789	852.108704
1297.942383	655.134583
1296.875000	799.593628
1295.807617	978.394409
1294.740234	877.348145
1293.672852	607.063049
1292.604492	675.485840
1291.537109	515.801575
1290.468750	549.942871
1289.399414	598.806091
1288.331055	476.094757
1287.261719	556.864685
1286.192383	669.476318
1285.123047	784.512329
1284.052734	642.367920
1282.983398	480.720947
1281.913086	656.983826
1280.841797	730.394775
1279.771484	620.274048
1278.700195	368.328278
1277.628906	576.323914
1276.557617	622.853516
1275.486328	569.139526
1274.414063	720.774353
1273.341797	588.885925
1272.269531	904.161438
1271.197266	608.652466
1270.124023	840.767883
1269.050781	818.867004
1267.977539	782.334351
1266.904297	823.915833
1265.830078	748.363220
1264.756836	731.392090
1263.681641	753.446655
1262.607422	775.492615
1261.533203	797.525757
1260.458008	724.492371
1259.382813	839.112976
1258.307617	634.537720
1257.231445	985.372070
1256.155273	878.242798
1255.079102	744.371399
1254.002930	700.608398
1252.926758	739.592468
1251.849609	635.000122
1250.772461	666.657471
1249.695313	700.717834
1248.617188	732.314880
1247.540039	790.622437
1246.461914	635.020264
1245.382813	703.002441
1244.304688	749.075012
1243.225586	952.969177
1242.146484	753.679199
1241.067383	566.593750
1239.988281	614.993164
1238.908203	566.283569
1237.828125	694.668274
1236.748047	633.783081
1235.667969	662.621277
1234.586914	659.899475
1233.505859	628.063293
1232.424805	458.082672
1231.343750	603.108093
1230.261719	585.744873
1229.179688	464.224854
1228.097656	761.587341
1227.015625	412.475159
1225.932617	627.363525
1224.850586	418.700073
1223.767578	585.039551
1222.683594	444.118530
1221.600586	486.988251
1220.516602	399.259094
1219.432617	509.712280
1218.347656	112.644287
1217.263672	322.080322
1216.178711	318.836639
1215.093750	308.308868
1214.008789	358.098053
1212.922852	402.992706
1211.836914	368.191406
1210.750977	241.682861
1209.665039	271.968536
1208.579102	333.546021
1207.492188	438.444946
1206.405273	379.342682
1205.318359	240.692886
1204.230469	82.780060
1203.142578	278.986786
1202.054688	166.798050
1200.966797	242.415619
1199.877930	91.669830
1198.790039	212.899994
1197.701172	103.034645
1196.611328	204.857544
1195.522461	-30.119785
1194.432617	-10.166287
1193.342773	-38.351959
1192.252930	-83.399666
1191.162109	123.823456
1190.072266	-188.005539
1188.981445	98.306992
1187.889648	-9.376914
1186.798828	-35.433582
1185.707031	-131.141266
1184.615234	-42.083145
1183.523438	-75.472153
1182.430664	-106.503761
1181.337891	35.087677
1180.245117	18.325607
1179.152344	-34.435452
1178.059570	-70.450333
1176.965820	164.234787
1175.872070	20.291149
1174.778320	75.132912
1173.683594	280.734344
1172.588867	182.182877
1171.494141	186.533371
1170.399414	157.332870
1169.303711	-70.460083
1168.208984	-6.420207
1167.113281	-193.528076
1166.016602	-33.977882
1164.920898	94.384460
1163.824219	-147.734314
1162.727539	16.325068
1161.630859	34.567825
1160.533203	9.766769
1159.435547	13.575498
1158.337891	170.087173
1157.240234	192.851013
1156.141602	122.508888
1155.043945	-0.318377
1153.944336	-111.223679
1152.845703	202.246170
1151.747070	122.241875
1150.647461	118.480377
1149.547852	-59.246513
1148.447266	-86.881050
1147.347656	-102.635765
1146.247070	31.561335
1145.146484	-67.616890
1144.044922	-128.721161
1142.944336	131.362518
1141.842773	32.096531
1140.741211	61.256500
1139.638672	145.041626
1138.537109	119.408997
1137.434570	-74.991692
1136.332031	49.043102
1135.228516	203.859009
1134.125977	156.704437
1133.022461	33.548218
1131.917969	285.476013
1130.814453	340.274536
1129.709961	485.174194
1128.605469	546.946289
1127.500977	641.862061
1126.396484	487.729980
1125.291016	641.813599
1124.185547	371.550201
1123.080078	281.467102
1121.973633	172.438110
1120.868164	212.650833
1119.761719	181.774857
1118.654297	333.170410
1117.547852	283.295837
1116.440430	261.809845
1115.333008	112.559303
1114.225586	223.529526
1113.117188	48.294445
1112.008789	159.182434
1110.900391	142.364410
1109.791992	340.577667
1108.682617	352.035797
1107.573242	243.009644
1106.463867	306.405487
1105.354492	497.247772
1104.244141	260.753967
1103.133789	366.533905
1102.023438	359.008514
1100.913086	219.383896
1099.801758	259.033813
1098.690430	506.135468
1097.579102	413.686035
1096.467773	333.056671
1095.355469	382.038147
1094.243164	390.948303
1093.130859	395.142731
1092.017578	408.744202
1090.905273	488.255524
1089.791992	261.785492
1088.677734	280.110565
1087.564453	376.062653
1086.450195	359.082611
1085.335938	297.443329
1084.221680	355.723083
1083.106445	538.534973
1081.991211	514.506470
1080.875977	246.195206
1079.760742	353.782043
1078.644531	83.300064
1077.528320	341.130524
1076.412109	221.003998
1075.295898	225.305389
1074.178711	206.157715
1073.061523	327.752686
1071.944336	1.463478
1070.826172	169.965866
1069.708984	207.172348
1068.590820	319.358185
1067.471680	213.647583
1066.353516	201.697998
1065.234375	98.454758
1064.115234	313.657257
1062.996094	46.658154
1061.875977	266.503479
1060.755859	385.684479
1059.635742	219.505966
1058.515625	39.405441
1057.394531	69.811913
1056.273438	100.237968
1055.152344	23.198294
1054.031250	-49.098091
1052.909180	-18.562920
1051.787109	292.200012
1050.665039	2.891920
1049.541992	143.200729
1048.418945	103.812569
1047.295898	85.480354
1046.172852	-14.432666
1045.048828	-79.283333
1043.925781	159.011063
1042.801758	-57.256252
1041.676758	97.117912
1040.552734	104.705215
1039.427734	-129.893250
1038.302734	-17.377596
1037.176758	11.322350
1036.050781	35.404804
1034.924805	227.069824
1033.798828	88.348465
1032.672852	189.309906
1031.545898	267.021545
1030.418945	321.504547
1029.291992	34.354382
1028.164063	70.385643
1027.036133	-97.981300
1025.908203	-22.334599
1024.780273	-104.566147
1023.651367	-63.661007
1022.522461	-164.295761
1021.393555	-292.667999
1020.264648	-19.568129
1019.134766	-6.310138
1018.004883	-6.906844
1016.875000	41.245842
1015.744141	-5.592715
1014.613281	170.112305
1013.482422	-122.173752
1012.351563	53.609196
1011.219727	30.229473
1010.088867	134.262268
1008.956055	122.580093
1007.824219	122.545677
1006.691406	247.504990
1005.558594	742.543945
1004.425781	1077.867065
1003.292969	1279.017578
1002.159180	1181.982056
1001.025391	784.662354
999.891602	475.388977
998.756836	210.211868
997.622070	358.570923
996.487305	65.986855
995.352539	48.274323
994.216797	162.169098
993.081055	-185.315094
991.945313	272.391235
990.808594	1.283706
989.672852	64.659492
988.536133	35.883865
987.398438	-151.804642
986.261719	137.552734
985.124023	92.877266
983.986328	-248.749649
982.847656	22.229479
981.709961	30.772818
980.571289	-266.657867
979.432617	-115.269684
978.292969	-120.280289
977.153320	256.496613
976.013672	-54.206718
974.874023	106.478653
973.734375	21.292761
972.593750	44.192909
971.453125	156.729233
970.311523	76.402107
969.170898	145.407257
968.029297	214.451782
966.886719	60.957378
965.745117	224.191620
964.602539	89.259354
963.459961	119.558762
962.317383	138.452682
961.173828	145.948639
960.030273	217.670135
958.886719	239.029755
957.743164	104.706673
956.598633	174.306229
955.454102	253.098068
954.309570	123.649979
953.165039	-85.755455
952.019531	27.559542
950.874023	218.648468
949.727539	-11.012005
948.582031	63.540798
947.435547	110.697418
946.289063	-127.721382
945.141602	-116.965355
943.995117	142.788986
942.847656	55.418880
941.699219	-13.588055
940.551758	175.393051
939.403320	227.441849
938.254883	318.305328
937.105469	295.151947
935.957031	62.297516
934.807617	105.436234
933.658203	207.865631
932.507813	241.946671
931.357422	61.936695
930.207031	239.619888
929.056641	-83.642426
927.906250	112.304008
926.754883	142.076141
925.603516	55.843147
924.451172	69.787445
923.298828	-34.485382
922.146484	20.493301
920.994141	100.494865
919.841797	60.055321
918.688477	-137.092972
917.535156	-50.166973
916.380859	-208.506546
915.227539	73.733582
914.073242	44.901207
912.918945	-88.270622
911.763672	-157.815033
910.608398	-23.144585
909.453125	-29.105192
908.297852	-105.315254
907.141602	-93.055885
905.985352	18.939913
904.829102	155.833008
903.672852	-60.664936
902.515625	71.708977
901.358398	-121.973701
900.201172	-7.705435
899.042969	-29.245739
897.884766	184.538376
896.726563	174.314606
895.568359	-68.804100
894.409180	278.285126
893.250000	21.730825
892.090820	81.677208
890.930664	125.797478
889.771484	108.923050
888.611328	96.586174
887.450195	253.587357
886.289063	241.243027
885.128906	41.617615
883.966797	-87.966805
882.805664	211.052841
881.643555	-17.719799
880.481445	148.140060
879.319336	230.529602
878.156250	137.121124
876.993164	88.813072
875.830078	99.083694
874.666016	161.137527
873.502930	308.701447
872.338867	80.328362
871.173828	63.571720
870.009766	307.767853
868.844727	198.734268
867.679688	-58.661720
866.513672	-1.224360
865.348633	182.029266
864.182617	360.690094
863.015625	453.888794
861.849609	180.946304
860.682617	188.785538
859.515625	338.025909
858.347656	520.841736
857.180664	261.528656
856.012695	370.206848
854.843750	326.308838
853.675781	569.402954
852.506836	406.623962
851.337891	532.996704
850.167969	527.091064
848.999023	357.636688
847.829102	286.773071
846.658203	267.410492
845.488281	39.851048
844.317383	409.892426
843.146484	25.726885
841.975586	68.950294
840.803711	257.481049
839.631836	273.732208
838.459961	222.882813
837.287109	241.299438
836.114258	326.696136
834.941406	271.293976
833.768555	84.124588
832.594727	408.276245
831.420898	154.123383
830.247070	335.206543
829.072266	431.384460
827.898438	241.971375
826.722656	179.717407
825.547852	206.628494
824.372070	315.955841
823.196289	180.066513
822.020508	233.566681
820.844727	269.181671
819.667969	-33.738525
818.491211	122.055267
817.313477	35.125919
816.136719	135.112915
814.958984	19.213421
813.781250	107.948410
812.602539	-41.331177
811.423828	-3.842522
810.245117	-162.002548
809.066406	28.732826
807.886719	-18.369450
806.707031	-163.217667
805.527344	-152.606522
804.346680	-210.861801
803.166992	-47.188534
801.985352	-72.242409
800.804688	-168.314285
799.623047	-51.467152
798.441406	-138.712326
797.259766	-81.863762
796.078125	-202.384781
794.895508	44.928162
793.712891	-37.985752
792.529297	96.142464
791.346680	2.108842
790.163086	-125.122498
788.978516	-44.295002
787.794922	76.287056
786.610352	-50.978664
785.425781	9.766460
784.241211	-29.047935
783.055664	97.913628
781.870117	67.873238
780.684570	28.980370
779.498047	164.583237
778.311523	119.002769
777.125000	99.911964
775.938477	18.997559
774.750977	180.851959
773.563477	9.448672
772.375977	-0.869244
771.187500	46.133263
769.999023	93.094872
768.810547	-42.938110
767.622070	-51.104904
766.432617	81.721214
765.243164	53.675198
764.053711	10.213626
762.863281	74.643944
761.672852	64.195946
760.482422	209.989380
759.291992	85.095177
758.100586	98.829666
756.909180	99.360260
755.717773	220.809723
754.525391	241.093063
753.333008	-61.663227
752.140625	136.639236
750.948242	229.424088
749.754883	-97.252960
748.561523	201.929932
747.368164	184.916916
746.173828	5.539189
744.979492	45.647884
743.785156	26.534845
742.590820	163.141327
741.395508	34.430443
740.200195	-35.017227
739.003906	173.885483
737.808594	176.783188
736.612305	-107.217049
735.416016	-77.920433
734.218750	-17.957520
733.021484	-28.028145
731.824219	42.904606
730.626953	89.776062
729.428711	79.797539
728.230469	214.184052
727.032227	16.254663
725.833984	209.690689
724.634766	186.754288
723.435547	120.183632
722.235352	130.135422
721.036133	247.129044
719.835938	54.123737
718.635742	-49.252964
717.434570	72.223976
716.233398	97.712166
715.032227	201.762680
713.831055	107.397217
712.628906	100.335892
711.426758	-72.302193
710.224609	38.469315
709.021484	221.140976
707.818359	85.811012
706.615234	26.819054
705.412109	20.166754
704.208008	57.113102
703.003906	24.479389
701.799805	255.150772
700.594727	7.307002
699.389648	7.526708
698.184570	275.200592
696.979492	119.011169
695.773438	43.358696
694.567383	-279.838104
693.361328	-70.715408
692.154297	-72.242393
690.947266	-158.364182
689.740234	-57.733986
688.533203	-87.274719
687.325195	-36.473541
686.117188	-107.086952
684.909180	8.866898
683.700195	-111.462799
682.491211	30.562258
681.282227	-83.103958
680.072266	-116.510971
678.863281	-41.565807
677.653320	18.237932
676.442383	-220.677765
675.232422	-43.905376
674.021484	2.999498
672.810547	99.672150
671.598633	-95.637512
670.386719	100.535301
669.174805	37.231136
667.962891	198.742203
666.750000	154.922852
665.537109	-44.404861
664.324219	175.350204
663.110352	64.638206
661.897461	165.521545
660.683594	59.154736
659.468750	0.284860
658.254883	204.592560
657.040039	171.530029
655.824219	194.500504
654.609375	-73.619011
653.393555	-59.339520
652.177734	73.372261
650.960938	165.013382
649.745117	127.295685
648.528320	246.683609
647.311523	428.333069
646.093750	308.463684
644.875977	212.184784
643.658203	152.376053
642.440430	94.586647
641.221680	92.560226
640.002930	288.128265
638.784180	36.358994
637.564453	134.742081
636.344727	5.134281
635.125000	70.790703
633.905273	172.660263
632.684570	-159.447113
631.463867	111.414696
630.243164	-28.010260
629.021484	85.445793
627.799805	211.367477
626.578125	339.005798
625.356445	262.531128
624.133789	89.227539
622.911133	322.712433
621.688477	304.978302
620.464844	162.540543
619.241211	116.028114
618.017578	161.068146
616.793945	-44.892628
615.569336	-191.425552
614.344727	189.940750
613.120117	-77.599319
611.894531	49.926868
610.668945	-22.128475
609.443359	392.471558
608.216797	224.860352
606.991211	-35.320976
605.764648	11.373913
604.537109	12.339544
