# Supplementary material for: Raman spectroscopy accurately differentiates mucosal healing from non-healing and biochemical changes following biological therapy in inflammatory bowel disease
Source: PLoS One. 2021 Jun 2;16(6):e0252210. doi: 10.1371/journal.pone.0252210 (PMC8172032; doi:10.1371/journal.pone.0252210)
Supplement: S5 Dataset — (ZIP) [file pone.0252210.s007.zip › CD Active inflammation/OC025-1 post treatment_base sub CR removed_32__X_11680.9__Y_10055.8__Z_2060.82__Time_359.txt]

1714.774414	23.130789
1713.797852	62.931534
1712.820313	35.121277
1711.843750	-26.947460
1710.866211	-2.678682
1709.888672	30.182600
1708.911133	-43.593281
1707.933594	-92.649544
1706.955078	-66.142754
1705.976563	-52.454395
1704.998047	-78.345215
1704.019531	-31.362530
1703.040039	45.595142
1702.061523	-13.303439
1701.082031	104.933899
1700.101563	63.227886
1699.122070	6.133090
1698.141602	56.559292
1697.161133	185.070129
1696.180664	241.986389
1695.200195	240.713455
1694.218750	266.724213
1693.238281	354.767395
1692.256836	312.541412
1691.274414	380.335052
1690.292969	424.711365
1689.310547	461.638550
1688.328125	672.506470
1687.345703	502.569214
1686.363281	570.564453
1685.379883	889.631592
1684.396484	836.088623
1683.413086	857.748230
1682.429688	994.508240
1681.445313	966.664246
1680.461914	923.452881
1679.477539	875.486084
1678.493164	1086.232300
1677.507813	1039.357300
1676.523438	1126.072632
1675.538086	1306.357910
1674.552734	1346.196655
1673.566406	1359.960571
1672.581055	1547.010010
1671.594727	1575.072998
1670.608398	1757.716553
1669.622070	1744.270264
1668.634766	1784.432129
1667.648438	1819.786987
1666.661133	1879.498291
1665.673828	2141.334717
1664.685547	1992.345337
1663.698242	1973.873169
1662.709961	2011.556274
1661.721680	2365.162109
1660.733398	2207.535156
1659.744141	2341.906738
1658.755859	2243.537842
1657.766602	2203.913818
1656.777344	2135.609863
1655.787109	2144.530518
1654.797852	2016.231812
1653.807617	1981.013794
1652.817383	1721.325073
1651.827148	1538.855591
1650.835938	1528.745361
1649.844727	1418.546997
1648.853516	1208.319702
1647.862305	1130.690552
1646.871094	953.045898
1645.878906	881.490723
1644.886719	641.278198
1643.894531	728.925964
1642.902344	766.701233
1641.910156	543.482727
1640.916992	500.103729
1639.923828	367.347046
1638.930664	340.446136
1637.936523	327.025360
1636.943359	197.886627
1635.949219	179.778214
1634.955078	-6.717803
1633.960938	141.727875
1632.965820	-4.666784
1631.970703	-16.448862
1630.975586	208.971268
1629.980469	13.333177
1628.985352	-55.677731
1627.989258	-177.075180
1626.993164	109.530762
1625.997070	-6.198809
1625.000977	-100.657921
1624.003906	-8.244184
1623.007813	65.898087
1622.010742	116.520256
1621.012695	96.342232
1620.015625	165.622223
1619.017578	74.824059
1618.020508	209.986298
1617.021484	261.221649
1616.023438	186.581406
1615.025391	169.806076
1614.026367	137.404663
1613.027344	160.188538
1612.028320	-29.334715
1611.028320	51.322426
1610.029297	42.905380
1609.029297	60.766964
1608.029297	21.047541
1607.028320	133.317184
1606.028320	222.015945
1605.027344	276.686371
1604.026367	192.642212
1603.025391	-24.799143
1602.023438	-1.414707
1601.022461	37.667286
1600.020508	-9.555363
1599.018555	-12.303751
1598.016602	-62.105778
1597.013672	-90.981201
1596.010742	-172.115723
1595.007813	-15.507204
1594.004883	-99.276932
1593.001953	-31.588093
1591.998047	-183.256531
1590.994141	-39.957130
1589.990234	-55.947559
1588.986328	79.338867
1587.981445	71.051804
1586.976563	60.099422
1585.971680	231.596512
1584.966797	61.468029
1583.961914	308.324097
1582.956055	192.818405
1581.950195	283.076202
1580.944336	235.169342
1579.938477	327.801086
1578.931641	336.991333
1577.924805	286.212311
1576.917969	250.962921
1575.911133	241.636337
1574.904297	213.992447
1573.896484	201.849472
1572.888672	220.790436
1571.880859	239.598984
1570.873047	315.447052
1569.864258	175.474014
1568.855469	341.960052
1567.846680	261.504639
1566.837891	193.926575
1565.829102	253.440735
1564.819336	180.413376
1563.809570	257.774261
1562.799805	62.539814
1561.790039	134.398483
1560.779297	268.307587
1559.768555	298.291138
1558.757813	146.649628
1557.747070	127.079681
1556.736328	203.219894
1555.724609	191.082458
1554.712891	114.031471
1553.701172	132.647705
1552.689453	267.577942
1551.676758	177.095291
1550.664063	277.963318
1549.651367	272.536133
1548.638672	318.662506
1547.625977	111.156174
1546.612305	293.960266
1545.598633	171.481232
1544.584961	281.462280
1543.571289	264.602753
1542.556641	71.899063
1541.541992	-2.106472
1540.527344	32.181240
1539.512695	35.285122
1538.498047	102.723785
1537.482422	110.587906
1536.466797	-28.798647
1535.451172	138.628387
1534.434570	-70.720299
1533.418945	-22.340336
1532.402344	157.286499
1531.385742	125.315941
1530.369141	23.598295
1529.351563	-29.327385
1528.334961	-61.813400
1527.317383	-30.108118
1526.299805	-6.331371
1525.281250	45.551071
1524.263672	156.412766
1523.245117	43.201447
1522.226563	58.459423
1521.208008	6.659209
1520.188477	114.094742
1519.168945	-56.322285
1518.150391	163.794708
1517.129883	170.353195
1516.110352	204.989944
1515.089844	-68.781227
1514.070313	22.018480
1513.049805	-44.011768
1512.028320	-71.700668
1511.007813	-2.034040
1509.986328	-101.913063
1508.964844	-109.582420
1507.943359	-7.148377
1506.921875	25.841906
1505.899414	91.962570
1504.876953	34.868259
1503.854492	59.624767
1502.832031	-66.939857
1501.808594	-11.776782
1500.786133	-107.870071
1499.762695	-63.285198
1498.739258	-144.297455
1497.714844	-15.601108
1496.691406	-84.107071
1495.666992	-91.356430
1494.642578	108.396301
1493.617188	1.082451
1492.592773	-21.962029
1491.567383	74.968895
1490.541992	112.946594
1489.516602	286.166840
1488.491211	308.482697
1487.464844	488.965057
1486.438477	457.336334
1485.412109	451.116150
1484.385742	602.992188
1483.358398	701.087219
1482.331055	584.746338
1481.303711	570.347717
1480.276367	433.450134
1479.249023	574.361023
1478.220703	715.087158
1477.192383	804.681641
1476.164063	802.418396
1475.135742	927.404114
1474.106445	1087.873779
1473.077148	1075.051514
1472.047852	1184.319092
1471.018555	1301.081299
1469.989258	1412.615234
1468.958984	1572.333374
1467.928711	1642.885254
1466.898438	1743.837524
1465.868164	1959.064941
1464.836914	2044.489624
1463.805664	2391.533691
1462.774414	2230.256348
1461.743164	2228.998535
1460.710938	2217.505371
1459.679688	2365.919678
1458.647461	2432.971680
1457.615234	2664.897705
1456.582031	2683.526611
1455.549805	2641.231445
1454.516602	2690.195801
1453.483398	2627.526611
1452.449219	2815.804443
1451.416016	2955.822510
1450.381836	2928.485840
1449.347656	2738.986328
1448.313477	3025.730713
1447.279297	3097.072021
1446.244141	2912.629883
1445.208984	2834.560303
1444.173828	2989.337891
1443.138672	2637.989014
1442.102539	2527.085205
1441.066406	2530.031494
1440.030273	2527.913574
1438.994141	2381.693604
1437.958008	2394.771484
1436.920898	2281.481934
1435.883789	2064.662109
1434.846680	1895.937134
1433.808594	1520.200562
1432.771484	1323.915649
1431.733398	1243.834717
1430.695313	1118.380249
1429.657227	740.681458
1428.618164	865.166138
1427.579102	835.775757
1426.540039	660.176392
1425.500977	666.201355
1424.461914	662.177551
1423.421875	514.542175
1422.381836	394.724548
1421.341797	509.259460
1420.301758	520.539124
1419.260742	378.262634
1418.219727	482.791626
1417.178711	403.608002
1416.137695	334.579468
1415.096680	227.905182
1414.054688	304.927521
1413.012695	102.862640
1411.970703	102.073700
1410.928711	219.487778
1409.885742	145.924469
1408.842773	-10.444878
1407.799805	104.612381
1406.756836	-31.437244
1405.712891	-69.439972
1404.668945	33.231159
1403.625000	-24.681080
1402.581055	50.505024
1401.537109	150.833450
1400.492188	173.445053
1399.447266	188.616119
1398.402344	20.860725
1397.357422	201.678284
1396.311523	164.484299
1395.265625	32.199570
1394.219727	-119.965683
1393.173828	8.525890
1392.126953	-95.799088
1391.081055	72.896439
1390.034180	-11.160624
1388.986328	-27.523083
1387.939453	-3.728171
1386.891602	22.659565
1385.843750	-18.365173
1384.795898	-29.255087
1383.748047	17.466759
1382.699219	-38.181633
1381.651367	-26.216618
1380.602539	-111.563431
1379.552734	212.807800
1378.503906	-139.467285
1377.454102	-7.193674
1376.404297	117.662941
1375.354492	195.184647
1374.303711	-68.979530
1373.253906	-83.475151
1372.203125	-92.855713
1371.152344	79.894714
1370.100586	78.217499
1369.049805	-40.440372
1367.998047	77.768387
1366.946289	44.115372
1365.894531	115.209641
1364.841797	-25.235498
1363.789063	105.853767
1362.736328	70.277283
1361.683594	-74.628006
1360.630859	176.215500
1359.577148	297.749573
1358.523438	247.795242
1357.469727	359.599884
1356.415039	227.904907
1355.361328	372.255341
1354.306641	417.298309
1353.251953	459.981323
1352.197266	589.707886
1351.141602	684.754517
1350.085938	673.163391
1349.030273	592.229553
1347.974609	593.356201
1346.918945	912.161499
1345.862305	920.940979
1344.805664	1125.753540
1343.749023	1025.687988
1342.691406	1002.640625
1341.634766	1269.684326
1340.577148	1328.638428
1339.519531	1159.827881
1338.460938	1323.071167
1337.403320	1305.650757
1336.344727	1199.260254
1335.286133	1258.873047
1334.226563	1234.469238
1333.167969	1281.961060
1332.108398	1030.306519
1331.048828	1159.697144
1329.989258	1200.173096
1328.928711	1139.429199
1327.869141	982.481323
1326.808594	1018.437195
1325.748047	1024.875122
1324.686523	1164.794800
1323.625977	1129.497192
1322.564453	1027.698242
1321.502930	1241.964966
1320.440430	1096.037476
1319.378906	1066.247925
1318.316406	1080.990967
1317.253906	1201.885620
1316.190430	1340.109985
1315.127930	1310.806396
1314.064453	1274.249390
1313.000977	1090.017334
1311.937500	1371.507324
1310.873047	1133.404785
1309.809570	1259.903687
1308.745117	1105.862427
1307.679688	1328.524902
1306.615234	1283.029785
1305.549805	1240.129395
1304.484375	1322.788940
1303.418945	1361.268433
1302.353516	1254.808716
1301.287109	1205.033325
1300.220703	1265.962402
1299.154297	1145.183105
1298.087891	1240.698730
1297.020508	1088.268188
1295.954102	1252.705078
1294.886719	1203.632935
1293.818359	884.749695
1292.750977	1049.426147
1291.682617	966.388733
1290.614258	998.743408
1289.545898	849.745239
1288.476563	889.652466
1287.407227	760.533569
1286.338867	864.327698
1285.268555	897.125977
1284.199219	738.962585
1283.128906	945.793640
1282.058594	917.603088
1280.988281	1029.013184
1279.917969	895.756287
1278.846680	990.153687
1277.775391	964.735901
1276.704102	919.838806
1275.632813	943.487915
1274.560547	1118.743774
1273.488281	1125.370117
1272.416016	1263.992798
1271.343750	1163.234741
1270.270508	1082.120972
1269.197266	1145.157593
1268.124023	1279.015747
1267.050781	1290.842529
1265.977539	1283.198608
1264.903320	1382.946777
1263.829102	1358.315796
1262.753906	1245.961670
1261.679688	1465.249878
1260.604492	1335.949585
1259.529297	1379.758911
1258.454102	1413.843018
1257.378906	1494.228882
1256.302734	1416.328613
1255.226563	1331.191895
1254.150391	1253.426025
1253.073242	1470.188232
1251.997070	1207.570923
1250.919922	1278.349609
1249.841797	1264.002563
1248.764648	1325.053955
1247.686523	1284.003052
1246.608398	1289.162842
1245.530273	1376.948242
1244.452148	1168.334961
1243.373047	1219.701782
1242.293945	955.387329
1241.214844	1203.435425
1240.135742	1014.492554
1239.055664	993.073364
1237.975586	1100.245972
1236.895508	1013.325623
1235.815430	953.115112
1234.734375	980.208313
1233.654297	956.376221
1232.573242	901.043945
1231.491211	884.490845
1230.410156	887.308228
1229.328125	1020.886108
1228.246094	844.468506
1227.163086	997.325989
1226.081055	818.529602
1224.998047	543.006409
1223.915039	596.575745
1222.832031	529.166260
1221.748047	570.569153
1220.664063	459.622375
1219.580078	389.779114
1218.496094	435.919403
1217.412109	337.050232
1216.327148	293.740967
1215.242188	540.187256
1214.157227	593.339355
1213.071289	542.636841
1211.985352	689.791992
1210.899414	730.677124
1209.813477	578.525940
1208.727539	653.080017
1207.640625	742.016846
1206.553711	623.556030
1205.466797	738.858948
1204.378906	685.394226
1203.291016	694.526062
1202.203125	262.863281
1201.115234	377.906372
1200.027344	211.183151
1198.938477	133.519440
1197.849609	87.104546
1196.760742	148.898010
1195.670898	8.563914
1194.582031	103.871590
1193.492188	-120.674698
1192.401367	-186.560318
1191.311523	-86.686325
1190.220703	-27.773903
1189.129883	-134.696960
1188.039063	-51.942509
1186.947266	-79.742813
1185.856445	24.404716
1184.764648	-58.757278
1183.671875	18.782635
1182.580078	-26.129179
1181.487305	-11.152767
1180.394531	25.308960
1179.301758	-27.024710
1178.208984	83.541618
1177.115234	100.524292
1176.021484	198.855301
1174.927734	52.768707
1173.833008	270.601532
1172.738281	107.622482
1171.643555	162.414383
1170.548828	85.484375
1169.454102	97.006615
1168.358398	79.727028
1167.262695	-6.984957
1166.166992	40.120117
1165.070313	-20.448790
1163.973633	-42.855598
1162.876953	113.824059
1161.780273	160.464294
1160.683594	156.837662
1159.585938	227.119873
1158.488281	292.496735
1157.389648	216.948486
1156.291992	248.695404
1155.193359	399.585938
1154.094727	493.074951
1152.996094	293.167206
1151.896484	286.318268
1150.796875	145.917923
1149.697266	188.934906
1148.597656	110.347252
1147.498047	205.540253
1146.397461	-118.459007
1145.296875	-4.421734
1144.195313	-4.774571
1143.094727	47.118378
1141.993164	-138.995255
1140.891602	-182.432098
1139.789063	161.610031
1138.687500	3.818140
1137.584961	112.174164
1136.482422	208.499191
1135.379883	212.033875
1134.276367	300.963409
1133.172852	263.906097
1132.069336	485.524628
1130.964844	502.827240
1129.861328	752.566589
1128.756836	736.392456
1127.652344	841.087830
1126.546875	1109.250610
1125.442383	888.834534
1124.336914	658.938904
1123.230469	770.274353
1122.125000	623.238403
1121.018555	509.331512
1119.912109	568.248596
1118.805664	293.234680
1117.699219	586.317139
1116.591797	578.640320
1115.484375	443.122314
1114.376953	468.419403
1113.268555	498.341827
1112.160156	594.363647
1111.051758	541.343384
1109.943359	370.106445
1108.833984	607.592834
1107.725586	660.651733
1106.616211	730.132568
1105.505859	922.267944
1104.396484	880.557861
1103.286133	836.424805
1102.175781	988.066223
1101.064453	931.979553
1099.954102	1012.634155
1098.842773	1102.604492
1097.731445	985.029724
1096.619141	1185.585938
1095.507813	1159.799683
1094.395508	1037.373901
1093.282227	1089.209473
1092.169922	893.739624
1091.056641	1110.240356
1089.943359	895.901184
1088.830078	766.307983
1087.716797	874.307983
1086.602539	834.033081
1085.488281	760.805054
1084.373047	734.569092
1083.258789	863.416565
1082.143555	740.736267
1081.028320	540.545410
1079.913086	746.710266
1078.796875	896.377991
1077.680664	797.101318
1076.564453	559.359680
1075.448242	622.034912
1074.331055	602.534973
1073.213867	679.170593
1072.096680	565.810852
1070.979492	597.820129
1069.861328	421.187378
1068.743164	380.518402
1067.625000	513.202881
1066.505859	495.902740
1065.386719	483.275604
1064.267578	580.666260
1063.148438	479.055298
1062.029297	489.798340
1060.909180	437.353180
1059.789063	321.775970
1058.667969	367.584106
1057.547852	443.765717
1056.426758	349.283234
1055.305664	455.804108
1054.183594	230.532333
1053.062500	393.093781
1051.940430	431.820007
1050.818359	351.474243
1049.695313	315.516388
1048.572266	6.568994
1047.449219	117.713364
1046.326172	210.163559
1045.203125	381.875854
1044.079102	192.166672
1042.955078	319.557953
1041.830078	435.258759
1040.706055	252.738342
1039.581055	240.356049
1038.456055	356.087799
1037.331055	225.022675
1036.205078	201.116943
1035.079102	396.002686
1033.953125	439.617584
1032.826172	339.042084
1031.700195	671.091431
1030.573242	338.116852
1029.445313	428.368561
1028.318359	158.449707
1027.190430	100.120842
1026.062500	118.526321
1024.934570	-88.269279
1023.805664	111.372406
1022.676758	53.342625
1021.547852	-44.043114
1020.418945	-187.716385
1019.289063	-141.062057
1018.159180	-247.407928
1017.029297	-126.427811
1015.898438	8.473078
1014.767578	46.062401
1013.636719	167.118454
1012.505859	239.558167
1011.375000	337.520172
1010.243164	291.978424
1009.111328	656.232361
1007.978516	525.187683
1006.846680	683.493591
1005.713867	1235.024170
1004.581055	1994.514038
1003.447266	2788.420898
1002.313477	2768.448975
1001.179688	2096.928711
1000.045898	1231.756714
998.912109	641.955811
997.777344	398.914917
996.642578	253.060104
995.506836	342.810577
994.372070	162.642288
993.236328	-3.490741
992.100586	319.553925
990.963867	192.889114
989.828125	61.794579
988.691406	36.900761
987.553711	76.658546
986.416992	-72.391289
985.279297	-96.874611
984.141602	21.548365
983.003906	59.464783
981.865234	16.927490
980.726563	-16.256392
979.587891	-129.817200
978.448242	51.212212
977.309570	13.835418
976.169922	139.835281
975.030273	146.390259
973.889648	173.755890
972.749023	116.242149
971.608398	-51.356167
970.467773	109.633614
969.326172	80.136322
968.184570	55.382191
967.042969	74.379723
965.901367	217.394211
964.758789	-17.963646
963.616211	230.769135
962.473633	174.622375
961.330078	116.352516
960.186523	131.582214
959.042969	350.841156
957.899414	396.073090
956.754883	-0.510195
955.610352	335.817810
954.465820	218.957718
953.321289	198.405792
952.175781	223.764847
951.030273	246.972565
949.884766	85.100304
948.738281	236.646606
947.591797	223.710785
946.445313	190.363037
945.298828	180.024155
944.151367	288.604126
943.003906	321.928131
941.856445	268.636505
940.708008	334.199127
939.559570	406.723785
938.411133	440.580200
937.262695	301.233765
936.113281	417.480743
934.964844	415.275940
933.814453	267.359161
932.665039	244.975647
931.514648	293.369354
930.364258	323.663391
929.213867	249.347183
928.062500	81.877731
926.912109	249.180420
925.759766	209.495346
924.608398	-50.690971
923.456055	278.425385
922.303711	102.755363
921.151367	84.156281
919.999023	45.248077
918.845703	36.034210
917.692383	-152.495880
916.539063	-2.416734
915.384766	-61.160225
914.230469	-44.836025
913.076172	-103.282471
911.920898	-79.887306
910.766602	-45.039528
909.611328	-157.488724
908.455078	-138.252792
907.299805	-62.238075
906.143555	-74.517891
904.987305	-152.377914
903.830078	-153.062897
902.673828	59.237621
901.516602	24.770279
900.359375	-120.481613
899.201172	-5.302650
898.042969	96.356628
896.884766	157.358475
895.726563	105.365906
894.567383	247.942200
893.408203	361.166534
892.249023	203.259476
891.088867	169.789276
889.929688	156.751587
888.769531	73.815414
887.608398	103.897667
886.448242	109.219002
885.287109	53.701721
884.125977	16.342117
882.963867	238.475342
881.801758	300.477386
880.639648	249.801819
879.477539	14.401260
878.315430	51.845470
877.152344	278.590851
875.989258	268.798126
874.825195	358.161011
873.661133	298.959198
872.497070	345.629486
871.333008	252.820663
870.168945	202.853256
869.003906	188.954376
867.838867	157.121109
866.672852	206.287628
865.506836	304.919647
864.340820	376.580872
863.174805	295.485260
862.008789	416.598877
860.841797	497.277771
859.674805	537.539246
858.506836	553.127075
857.339844	519.360657
856.171875	573.127014
855.003906	752.481262
853.834961	797.239563
852.666016	586.434692
851.497070	687.261963
850.328125	740.996033
849.158203	579.665771
847.988281	557.266846
846.818359	467.704620
845.647461	306.556946
844.477539	326.747559
843.306641	226.102890
842.134766	214.978546
840.963867	250.800323
839.791992	353.670990
838.619141	170.355255
837.447266	400.534973
836.274414	369.175140
835.101563	398.112396
833.928711	487.301025
832.754883	319.659637
831.581055	422.152893
830.407227	406.280121
829.232422	452.850464
828.058594	427.967255
826.883789	534.627380
825.708008	288.929718
824.533203	255.042465
823.357422	294.661469
822.181641	338.659210
821.004883	295.713837
819.828125	226.002640
818.651367	349.952026
817.474609	153.254959
816.296875	110.133469
815.119141	-99.897858
813.941406	139.393173
812.763672	111.647026
811.584961	48.271118
810.406250	38.187725
809.226563	32.475140
808.047852	-37.751892
806.868164	3.026559
805.688477	-18.478670
804.507813	35.421936
803.327148	-52.843735
802.146484	-163.353043
800.965820	27.803020
799.784180	-65.117760
798.603516	-16.186432
797.420898	-18.356665
796.239258	30.341915
795.056641	240.674286
793.874023	91.922005
792.691406	228.839767
791.507813	-68.404198
790.324219	263.083984
789.140625	198.139725
787.956055	234.903885
786.772461	357.807861
785.586914	365.543884
784.402344	362.102875
783.216797	537.611877
782.032227	286.374542
780.845703	401.932770
779.660156	398.028931
778.473633	568.485962
777.287109	248.574097
776.100586	303.964081
774.913086	156.175919
773.725586	114.247963
772.538086	195.752594
771.349609	294.746857
770.161133	192.935684
768.972656	161.593811
767.784180	229.322281
766.594727	382.833405
765.405273	353.325928
764.215820	361.156067
763.026367	511.979858
761.835938	548.158936
760.645508	553.397827
759.454102	637.730896
758.262695	572.337585
757.072266	713.580383
755.879883	669.969666
754.688477	544.940002
753.496094	512.162842
752.303711	417.780334
751.110352	424.380676
749.917969	257.390015
748.724609	421.901184
747.530273	511.608246
746.336914	370.757446
745.142578	497.540955
743.948242	420.184204
742.752930	362.511719
741.558594	434.130096
740.363281	317.127747
739.166992	417.043976
737.971680	221.067093
736.775391	294.516754
735.579102	240.846924
734.381836	338.191833
733.185547	306.282501
731.988281	322.463776
730.790039	216.059769
729.592773	378.675049
728.394531	425.258850
727.196289	272.820709
725.997070	389.243958
724.797852	466.229675
723.598633	337.775330
722.399414	556.619629
721.199219	493.632172
719.999023	371.695221
718.798828	356.731110
717.598633	531.589050
716.397461	503.451263
715.196289	377.156219
713.994141	397.000427
712.792969	357.960114
711.590820	305.849426
710.388672	269.009827
709.185547	142.863403
707.982422	188.840012
706.779297	47.532642
705.576172	-2.267533
704.372070	228.734085
703.167969	211.579163
701.963867	205.328842
700.759766	364.398712
699.554688	223.345062
698.349609	141.082382
697.143555	-1.965924
695.938477	-75.379280
694.732422	16.383904
693.525391	69.051987
692.319336	-177.913864
691.112305	-261.899323
689.905273	-337.113159
688.697266	-8.640072
687.490234	-33.872631
686.282227	81.942047
685.073242	11.285534
683.865234	116.321724
682.656250	-17.033539
681.447266	133.598648
680.237305	-47.219582
679.028320	86.163834
677.818359	35.505802
676.607422	10.924452
675.397461	226.669525
674.186523	50.739365
672.975586	97.789879
671.763672	77.850410
670.551758	107.730560
669.339844	90.115189
668.127930	12.068298
666.915039	338.205780
665.703125	68.022293
664.489258	14.021890
663.276367	91.834633
662.062500	98.443001
660.848633	90.008545
659.634766	-11.142459
658.419922	-19.418669
657.205078	32.758564
655.990234	7.338778
654.775391	53.122643
653.559570	-97.199997
652.343750	-273.271240
651.126953	46.265316
649.911133	5.993931
648.694336	79.888680
647.477539	-89.505310
646.259766	143.668655
645.041992	170.156631
643.824219	336.454651
642.606445	231.649445
641.387695	146.213257
640.168945	67.220665
638.950195	22.596672
637.730469	139.088654
636.511719	-2.360578
635.291016	-87.994942
634.071289	-57.747269
632.850586	-1.878771
631.629883	-19.158293
630.409180	-158.908585
629.188477	-73.510887
627.966797	-14.092111
626.745117	68.665581
625.522461	151.142715
624.300781	14.685982
623.078125	85.866478
621.854492	268.106323
620.631836	439.212341
619.408203	322.918304
618.184570	242.678162
616.960938	-60.559052
615.736328	55.322586
614.511719	-41.146172
613.287109	88.644066
612.061523	-47.359051
610.835938	-8.572416
609.610352	134.308014
608.384766	99.080948
607.158203	-67.172058
605.931641	32.911903
604.705078	-13.061917
