# Supplementary material for: Raman spectroscopy accurately differentiates mucosal healing from non-healing and biochemical changes following biological therapy in inflammatory bowel disease
Source: PLoS One. 2021 Jun 2;16(6):e0252210. doi: 10.1371/journal.pone.0252210 (PMC8172032; doi:10.1371/journal.pone.0252210)
Supplement: S5 Dataset — (ZIP) [file pone.0252210.s007.zip › CD Active inflammation/OC027 pre treatment-1_base sub CR removed_12__X_652.484__Y_65175.3__Z_-459.47__Time_137.txt]

1714.793945	142.775787
1713.817383	50.718704
1712.840820	87.609039
1711.864258	58.946873
1710.886719	15.632651
1709.909180	32.766491
1708.931641	-141.615097
1707.953125	57.845638
1706.975586	-148.478134
1705.997070	-77.563530
1705.018555	37.505272
1704.040039	-49.583981
1703.060547	-44.389297
1702.081055	-120.852257
1701.101563	-118.443573
1700.122070	-39.912060
1699.142578	-222.217667
1698.162109	93.916206
1697.181641	47.630119
1696.201172	200.248962
1695.220703	38.729233
1694.239258	110.718277
1693.257813	202.471436
1692.276367	313.956573
1691.294922	124.874695
1690.313477	443.900177
1689.331055	312.941223
1688.348633	457.763824
1687.366211	624.847656
1686.383789	611.553040
1685.400391	641.839233
1684.416992	729.012939
1683.433594	846.377441
1682.450195	940.626221
1681.465820	905.215820
1680.482422	812.150146
1679.498047	799.810242
1678.512695	849.500916
1677.528320	969.190308
1676.542969	1150.793335
1675.558594	1245.370850
1674.572266	1372.549805
1673.586914	1261.221558
1672.601563	1185.237915
1671.615234	1420.865723
1670.628906	1665.073853
1669.642578	1516.823120
1668.655273	1414.449707
1667.668945	1753.468994
1666.681641	1901.894287
1665.694336	2019.057861
1664.706055	1730.907349
1663.718750	1936.826538
1662.730469	2034.528076
1661.742188	1769.583374
1660.753906	1902.900269
1659.764648	2012.860840
1658.775391	2020.000977
1657.787109	1667.460938
1656.796875	1842.555908
1655.807617	1885.716553
1654.818359	1865.828735
1653.828125	1764.390747
1652.837891	1761.364990
1651.846680	1663.569214
1650.856445	1481.644043
1649.865234	1493.243286
1648.874023	1203.913086
1647.882813	1192.621582
1646.891602	967.713684
1645.899414	959.908752
1644.907227	904.948120
1643.915039	879.424683
1642.922852	817.309570
1641.930664	618.322998
1640.937500	430.312103
1639.944336	464.315643
1638.951172	546.094360
1637.957031	359.165527
1636.963867	365.071869
1635.969727	315.906128
1634.975586	282.846802
1633.981445	192.101547
1632.986328	51.602276
1631.991211	129.992920
1630.996094	103.265175
1630.000977	39.920181
1629.005859	-46.867966
1628.009766	61.302120
1627.013672	74.918571
1626.017578	-37.527248
1625.021484	-15.638564
1624.024414	-22.504988
1623.028320	10.216831
1622.031250	14.175283
1621.033203	-52.654301
1620.036133	85.557213
1619.038086	-44.017632
1618.041016	120.636070
1617.041992	17.596603
1616.043945	30.174536
1615.045898	16.606836
1614.046875	233.980591
1613.047852	210.059860
1612.048828	73.476387
1611.048828	-162.592392
1610.049805	65.400169
1609.049805	62.760918
1608.049805	104.705299
1607.048828	36.669228
1606.048828	-143.909988
1605.047852	107.600471
1604.046875	13.512527
1603.045898	68.643478
1602.044922	113.292183
1601.042969	102.994881
1600.041016	-134.826767
1599.039063	-27.422892
1598.037109	-184.104568
1597.034180	-115.974838
1596.031250	-131.517365
1595.028320	-107.902252
1594.025391	-89.560265
1593.022461	-141.775085
1592.018555	-259.280792
1591.014648	-248.895340
1590.010742	-108.097366
1589.006836	-238.760986
1588.001953	37.479492
1586.997070	-17.673227
1585.992188	-36.380520
1584.987305	-83.838333
1583.982422	176.163254
1582.976563	112.866920
1581.970703	158.911346
1580.964844	64.191803
1579.958984	138.661758
1578.952148	129.684479
1577.945313	65.937996
1576.938477	87.974197
1575.931641	99.472046
1574.924805	17.199450
1573.916992	223.496124
1572.909180	34.373154
1571.901367	157.126572
1570.893555	35.394306
1569.884766	27.898687
1568.876953	100.789192
1567.868164	137.140121
1566.858398	207.080994
1565.849609	-8.731689
1564.839844	-11.776525
1563.830078	-38.334785
1562.820313	-49.478291
1561.810547	53.345753
1560.799805	163.738495
1559.790039	-96.845284
1558.779297	129.836136
1557.767578	32.295841
1556.756836	38.261822
1555.745117	150.255798
1554.733398	163.603714
1553.721680	117.207634
1552.709961	288.107452
1551.697266	274.980194
1550.685547	274.610107
1549.672852	123.995399
1548.659180	400.040405
1547.646484	391.312042
1546.632813	294.485779
1545.619141	145.807312
1544.605469	206.330887
1543.591797	134.857285
1542.577148	-84.033127
1541.562500	-13.764965
1540.547852	74.347595
1539.533203	7.325906
1538.518555	-13.409188
1537.502930	-0.795037
1536.487305	19.351027
1535.471680	18.649767
1534.456055	-44.146637
1533.439453	122.342819
1532.422852	175.135849
1531.406250	-104.753448
1530.389648	4.342419
1529.373047	216.230179
1528.355469	147.085114
1527.337891	149.863754
1526.320313	62.331985
1525.302734	67.292404
1524.284180	154.386581
1523.265625	40.563759
1522.247070	29.474371
1521.228516	-10.101698
1520.208984	42.689499
1519.190430	46.422165
1518.170898	52.514404
1517.151367	240.834946
1516.130859	179.682526
1515.111328	-20.326876
1514.090820	-25.303278
1513.070313	-35.610378
1512.049805	-71.776848
1511.028320	-49.110561
1510.006836	58.016235
1508.986328	54.614891
1507.963867	-105.431404
1506.942383	-37.398178
1505.919922	32.970203
1504.898438	-73.709015
1503.875977	83.379723
1502.852539	-161.994461
1501.830078	-125.702400
1500.806641	-87.058334
1499.783203	-145.897552
1498.759766	38.269466
1497.736328	-90.024231
1496.711914	83.452271
1495.687500	23.906500
1494.663086	33.262737
1493.638672	65.455070
1492.613281	-38.031666
1491.587891	42.373177
1490.563477	145.587097
1489.537109	-6.898223
1488.511719	177.676376
1487.485352	198.571640
1486.458984	272.913849
1485.432617	362.383972
1484.406250	66.318779
1483.379883	367.257202
1482.352539	451.082367
1481.325195	478.617767
1480.297852	426.954681
1479.269531	517.913940
1478.241211	616.341431
1477.213867	872.587585
1476.184570	822.850525
1475.156250	864.710632
1474.127930	993.003296
1473.098633	1093.093628
1472.069336	1386.468140
1471.040039	1336.037720
1470.009766	1466.141968
1468.979492	1440.901367
1467.950195	1626.660767
1466.918945	1631.668335
1465.888672	1921.300537
1464.857422	2078.522217
1463.827148	2164.438965
1462.795898	2407.715088
1461.763672	2257.075928
1460.732422	2467.020020
1459.700195	2547.282959
1458.667969	2665.497314
1457.635742	2720.126709
1456.603516	2416.892822
1455.570313	2575.376709
1454.537109	2721.032227
1453.503906	2577.485352
1452.470703	2869.964844
1451.436523	2860.619385
1450.403320	2977.927490
1449.369141	2884.825684
1448.333984	3075.374268
1447.299805	3012.559082
1446.264648	2942.102051
1445.230469	3046.300049
1444.194336	2970.685547
1443.159180	2859.647949
1442.124023	2804.267334
1441.087891	2741.265381
1440.051758	2592.278076
1439.015625	2359.893066
1437.978516	2094.699219
1436.941406	1998.897705
1435.904297	1685.835449
1434.867188	1686.096191
1433.830078	1580.270020
1432.791992	1471.929932
1431.754883	1222.277222
1430.715820	1240.203369
1429.677734	983.098145
1428.639648	1021.250549
1427.600586	955.958252
1426.561523	779.742859
1425.522461	717.052490
1424.482422	785.444702
1423.443359	760.592346
1422.403320	602.214966
1421.363281	678.176697
1420.322266	615.595764
1419.282227	671.415222
1418.241211	576.179016
1417.200195	523.793152
1416.159180	431.197906
1415.117188	439.282928
1414.076172	198.416733
1413.034180	317.258728
1411.992188	330.497925
1410.949219	175.352127
1409.907227	98.234467
1408.864258	287.497925
1407.821289	125.063644
1406.777344	201.314682
1405.734375	272.580597
1404.690430	117.932510
1403.646484	-1.453843
1402.602539	80.008972
1401.557617	68.666092
1400.513672	268.092438
1399.468750	332.077393
1398.423828	22.556067
1397.377930	81.683334
1396.333008	75.721878
1395.287109	220.153030
1394.241211	294.466125
1393.195313	105.873375
1392.148438	187.844376
1391.101563	202.280243
1390.054688	-30.972128
1389.007813	203.882309
1387.960938	161.043869
1386.913086	213.349701
1385.865234	78.185661
1384.817383	43.184570
1383.769531	-194.161392
1382.720703	-178.916153
1381.671875	-108.604576
1380.623047	-23.227732
1379.574219	-190.011353
1378.524414	-91.958542
1377.475586	8.675684
1376.425781	44.479103
1375.375977	117.813721
1374.325195	-40.784184
1373.274414	72.672096
1372.224609	-165.385941
1371.172852	-69.168488
1370.122070	-119.914505
1369.070313	193.310898
1368.019531	-81.445091
1366.967773	-71.998123
1365.915039	151.739441
1364.863281	114.091278
1363.810547	39.242359
1362.757813	-10.550735
1361.705078	-112.438210
1360.651367	-17.623819
1359.598633	122.070038
1358.544922	107.661514
1357.491211	-43.334888
1356.436523	37.024914
1355.382813	226.846954
1354.328125	260.197205
1353.273438	201.774048
1352.217773	309.902771
1351.163086	564.633484
1350.107422	360.157135
1349.051758	369.355896
1347.996094	532.541016
1346.939453	524.625183
1345.883789	804.579651
1344.827148	806.832092
1343.769531	992.684082
1342.712891	943.151855
1341.655273	953.259399
1340.598633	1211.279053
1339.540039	1092.822266
1338.482422	1246.990967
1337.423828	1213.070190
1336.366211	1137.247559
1335.307617	1061.606323
1334.248047	1169.245850
1333.189453	1076.627319
1332.129883	1028.716431
1331.070313	934.002625
1330.010742	1099.064941
1328.950195	1066.474243
1327.890625	846.259338
1326.830078	1031.462646
1325.768555	967.263000
1324.708008	1090.935425
1323.646484	1108.540649
1322.585938	1037.436768
1321.523438	1080.031616
1320.461914	816.817871
1319.400391	1089.172729
1318.337891	1119.862427
1317.275391	1227.132690
1316.211914	940.072021
1315.149414	1025.461426
1314.085938	926.150757
1313.022461	1021.659485
1311.958984	1075.407593
1310.894531	902.726563
1309.831055	1193.130005
1308.766602	1244.790283
1307.701172	1217.824341
1306.636719	1008.954407
1305.571289	1058.603027
1304.505859	1162.481323
1303.440430	993.535400
1302.375000	1090.297485
1301.308594	1047.068726
1300.242188	984.343689
1299.175781	1059.358521
1298.109375	743.962585
1297.041992	922.407471
1295.975586	857.867859
1294.908203	926.032959
1293.839844	984.484680
1292.772461	957.179077
1291.704102	954.543274
1290.635742	910.351746
1289.567383	907.989746
1288.498047	636.114929
1287.428711	881.592163
1286.360352	632.148987
1285.290039	792.029724
1284.220703	805.017090
1283.150391	614.884644
1282.080078	860.709412
1281.009766	1062.489624
1279.939453	1024.491943
1278.868164	869.194336
1277.796875	706.740417
1276.725586	864.813049
1275.654297	1040.039063
1274.582031	956.198486
1273.509766	980.025269
1272.437500	1145.654297
1271.365234	1001.088257
1270.291992	1093.575195
1269.218750	1225.185547
1268.145508	1217.691895
1267.072266	1173.686523
1265.999023	1117.591431
1264.924805	1266.528687
1263.850586	1137.447266
1262.776367	1254.787476
1261.701172	1257.580566
1260.625977	1192.208008
1259.550781	1341.382446
1258.475586	1242.068237
1257.400391	1262.223267
1256.324219	1326.276855
1255.248047	1251.596802
1254.171875	1196.491699
1253.094727	1212.050781
1252.018555	1225.232910
1250.941406	1386.854126
1249.864258	1178.803467
1248.786133	1359.932739
1247.708008	1125.352295
1246.630859	1396.442505
1245.551758	1232.525024
1244.473633	1270.358398
1243.394531	1213.499390
1242.316406	1343.680176
1241.236328	1350.034668
1240.157227	1145.259888
1239.077148	1263.352783
1237.998047	1284.381714
1236.917969	1227.816528
1235.836914	1241.631226
1234.756836	1214.247803
1233.675781	1162.662354
1232.594727	943.906677
1231.512695	1166.228394
1230.431641	981.515869
1229.349609	1194.072998
1228.267578	1077.256958
1227.185547	1091.220337
1226.102539	913.992065
1225.019531	986.067749
1223.936523	912.968384
1222.853516	721.389771
1221.769531	556.492432
1220.686523	440.011566
1219.602539	463.758850
1218.517578	366.665436
1217.433594	274.432373
1216.348633	571.096008
1215.263672	527.122803
1214.178711	316.564148
1213.092773	378.830475
1212.007813	573.767517
1210.921875	524.912537
1209.834961	531.530640
1208.749023	755.155273
1207.662109	689.320557
1206.575195	891.045959
1205.488281	745.604736
1204.400391	648.377747
1203.313477	589.690979
1202.225586	485.226593
1201.136719	229.069244
1200.048828	273.884888
1198.959961	378.799011
1197.871094	156.364700
1196.782227	111.992935
1195.692383	139.737366
1194.603516	-51.412182
1193.513672	178.173233
1192.423828	-8.220472
1191.333008	48.103775
1190.242188	44.271904
1189.151367	-125.362602
1188.060547	58.007877
1186.969727	-99.698669
1185.877930	-103.793198
1184.786133	31.221760
1183.694336	-45.038460
1182.601563	128.116028
1181.509766	25.319479
1180.416992	-29.566074
1179.323242	-43.765255
1178.230469	30.623348
1177.136719	95.301231
1176.042969	162.251053
1174.949219	109.327660
1173.854492	173.656067
1172.760742	96.619141
1171.666016	266.026093
1170.570313	40.446453
1169.475586	329.195374
1168.379883	213.510361
1167.284180	250.805664
1166.188477	185.177628
1165.091797	71.666794
1163.996094	165.987885
1162.899414	181.315109
1161.801758	74.708488
1160.705078	266.527008
1159.607422	109.582039
1158.509766	305.844635
1157.412109	284.745422
1156.313477	490.182800
1155.215820	232.671295
1154.117188	213.623016
1153.017578	206.378586
1151.918945	330.115356
1150.819336	246.340637
1149.719727	150.564697
1148.620117	164.279007
1147.519531	-7.898778
1146.418945	162.728577
1145.318359	-116.745758
1144.217773	53.571224
1143.116211	52.366226
1142.014648	-193.983200
1140.913086	-302.414001
1139.811523	-123.224380
1138.708984	27.222269
1137.606445	49.130299
1136.503906	173.067841
1135.401367	78.265160
1134.297852	-11.882607
1133.194336	178.065857
1132.090820	187.375137
1130.987305	201.293274
1129.882813	497.436798
1128.778320	698.418579
1127.673828	699.945740
1126.569336	620.716736
1125.463867	849.575317
1124.358398	860.141846
1123.252930	811.328735
1122.146484	726.862427
1121.041016	620.990295
1119.934570	439.252655
1118.828125	501.314606
1117.720703	586.879822
1116.613281	452.199615
1115.505859	416.815674
1114.398438	423.894684
1113.291016	589.280151
1112.182617	529.852173
1111.074219	359.228088
1109.964844	543.023254
1108.856445	577.769348
1107.747070	619.451965
1106.637695	498.044525
1105.528320	782.661438
1104.417969	1029.251709
1103.307617	973.535217
1102.197266	941.316956
1101.086914	791.051331
1099.975586	1013.341309
1098.864258	1051.506226
1097.752930	797.239746
1096.641602	887.052063
1095.529297	837.689636
1094.416992	943.706604
1093.304688	825.833069
1092.191406	875.067200
1091.079102	790.002197
1089.965820	893.137878
1088.852539	805.534851
1087.738281	656.698975
1086.624023	688.921753
1085.509766	603.464783
1084.395508	715.413879
1083.280273	681.492493
1082.166016	692.145081
1081.050781	796.657532
1079.934570	605.099060
1078.819336	763.410645
1077.703125	794.787170
1076.586914	673.511292
1075.469727	667.175354
1074.353516	466.061035
1073.236328	511.216187
1072.119141	553.929810
1071.000977	411.341064
1069.882813	538.279175
1068.765625	510.446716
1067.646484	529.394897
1066.528320	482.700378
1065.409180	611.575439
1064.290039	517.930786
1063.170898	630.238708
1062.050781	555.231934
1060.930664	419.382935
1059.810547	519.775391
1058.690430	407.285034
1057.569336	280.764587
1056.449219	465.129700
1055.327148	422.686432
1054.206055	314.824585
1053.083984	421.848663
1051.961914	400.361511
1050.839844	325.160889
1049.717773	275.644104
1048.594727	410.464813
1047.471680	437.888153
1046.348633	360.322205
1045.224609	317.746887
1044.101563	559.615417
1042.976563	241.949524
1041.852539	273.976532
1040.728516	184.841400
1039.603516	337.973236
1038.478516	192.971375
1037.352539	236.609680
1036.227539	487.402039
1035.101563	368.083801
1033.974609	409.354309
1032.848633	443.657043
1031.721680	682.591736
1030.594727	537.837646
1029.467773	486.151855
1028.340820	309.036285
1027.212891	392.232025
1026.084961	171.151688
1024.956055	-26.574015
1023.828125	205.348526
1022.699219	-184.853455
1021.570313	116.701263
1020.440430	-62.083935
1019.311523	35.297039
1018.181641	-27.323694
1017.050781	-108.409729
1015.920898	7.634502
1014.790039	-119.634911
1013.659180	-149.468033
1012.528320	103.368599
1011.396484	245.001480
1010.265625	30.124096
1009.132813	414.899261
1008.000977	334.460114
1006.868164	876.482727
1005.736328	953.441223
1004.602539	1661.744507
1003.469727	2143.256836
1002.335938	2779.500000
1001.202148	2807.796875
1000.068359	1868.165894
998.933594	1056.112549
997.799805	429.298584
996.665039	382.368591
995.529297	199.389008
994.394531	231.233109
993.258789	11.707982
992.123047	99.181648
990.986328	230.550537
989.849609	202.914810
988.712891	57.875622
987.576172	-80.044998
986.439453	-77.226440
985.301758	-60.452507
984.164063	-94.202896
983.025391	-5.776842
981.887695	27.523033
980.749023	33.341099
979.610352	-4.400688
978.470703	54.629688
977.332031	90.803162
976.192383	127.115601
975.051758	-142.125809
973.912109	23.238907
972.771484	71.521790
971.630859	-84.465874
970.490234	92.756294
969.348633	194.305298
968.207031	105.478157
967.065430	175.205292
965.923828	112.019608
964.781250	81.150826
963.638672	130.738892
962.496094	-7.499859
961.352539	246.441956
960.208984	326.301300
959.065430	296.350006
957.921875	3.208462
956.777344	163.784882
955.632813	127.599518
954.488281	59.584099
953.343750	296.132233
952.198242	8.881070
951.052734	238.863617
949.907227	265.427368
948.760742	184.731308
947.614258	159.128021
946.467773	83.469719
945.321289	375.850708
944.173828	300.582733
943.026367	298.623871
941.878906	589.078003
940.730469	407.158630
939.582031	373.847412
938.433594	534.664063
937.285156	620.348938
936.135742	350.491882
934.987305	534.618408
933.836914	541.095032
932.687500	445.240448
931.537109	308.633362
930.386719	374.994781
929.236328	232.051758
928.084961	344.342163
926.934570	236.024292
925.783203	328.194855
924.630859	83.856544
923.478516	356.098999
922.327148	148.655563
921.173828	293.863617
920.021484	296.025421
918.868164	89.353546
917.714844	55.620953
916.561523	203.788300
915.407227	-4.385798
914.252930	94.184341
913.098633	-4.537920
911.944336	-91.676193
910.789063	-87.840645
909.633789	-124.637001
908.478516	-54.662727
907.322266	-199.872467
906.166016	-156.729095
905.009766	-90.764900
903.853516	-58.626457
902.696289	143.529755
901.539063	-188.557907
900.381836	-49.491360
899.223633	205.103439
898.065430	109.064766
896.907227	-99.857948
895.749023	227.444061
894.589844	-39.853153
893.430664	-3.973699
892.271484	-8.628366
891.112305	43.358707
889.952148	90.964607
888.791992	-30.667414
887.630859	66.908585
886.470703	142.005478
885.309570	194.650055
884.148438	-18.808197
882.986328	214.575928
881.825195	-16.557768
880.663086	156.107224
879.500000	128.223007
878.337891	170.323120
877.174805	352.209839
876.011719	329.161224
874.847656	306.244751
873.684570	269.931488
872.520508	323.778137
871.355469	314.701996
870.191406	312.469330
869.026367	218.123535
867.861328	157.641830
866.695313	223.174957
865.530273	225.818497
864.364258	367.862305
863.197266	215.630524
862.031250	393.687958
860.864258	609.906738
859.697266	668.941101
858.530273	561.921448
857.362305	715.297424
856.194336	541.126465
855.026367	838.064148
853.857422	886.020203
852.688477	981.064392
851.519531	858.699097
850.350586	926.872864
849.180664	956.962158
848.010742	628.720276
846.840820	627.548767
845.670898	330.899170
844.500000	423.813904
843.329102	357.823456
842.157227	381.344177
840.986328	480.871307
839.814453	408.183624
838.642578	386.922943
837.469727	274.028992
836.296875	277.342834
835.124023	238.180222
833.951172	335.224091
832.777344	289.295929
831.603516	283.520172
830.429688	389.278046
829.255859	535.089478
828.081055	526.868591
826.906250	500.744995
825.731445	436.663483
824.555664	205.370148
823.379883	312.835602
822.204102	493.688416
821.027344	222.211609
819.851563	148.956116
818.674805	302.736481
817.497070	287.187012
816.320313	102.410988
815.142578	46.657188
813.963867	104.262177
812.786133	-53.985435
811.607422	247.930283
810.428711	98.375984
809.250000	59.872372
808.070313	154.557526
806.890625	-77.436722
805.710938	-140.698822
804.531250	-2.050541
803.350586	-81.118622
802.169922	-71.540947
800.988281	53.246090
799.807617	-97.212593
798.625977	31.640186
797.444336	91.546318
796.261719	-28.260830
795.079102	-99.431480
793.896484	-106.495537
792.713867	32.446877
791.530273	120.224686
790.346680	99.308784
789.163086	120.273239
787.979492	-51.459152
786.794922	285.508759
785.610352	274.901855
784.425781	244.210724
783.240234	321.667358
782.054688	177.888138
780.869141	-14.626196
779.682617	212.475403
778.496094	326.639343
777.309570	263.914551
776.123047	368.788696
774.935547	276.999481
773.748047	226.977875
772.560547	392.959015
771.373047	329.302216
770.184570	263.274414
768.996094	210.303970
767.806641	300.408783
766.618164	286.716370
765.428711	352.132385
764.239258	507.613861
763.048828	568.150330
761.858398	469.975891
760.667969	624.733521
759.477539	625.211792
758.286133	647.496094
757.094727	542.029846
755.903320	572.739746
754.710938	495.542358
753.518555	470.939575
752.326172	520.866638
751.133789	572.789185
749.940430	380.750641
748.747070	513.565796
747.553711	428.844452
746.359375	598.553955
745.166016	588.116516
743.970703	384.500702
742.776367	479.062103
741.581055	430.920624
740.385742	312.514343
739.190430	417.540070
737.994141	349.297607
736.797852	351.045197
735.601563	324.194061
734.405273	400.129211
733.208008	193.553024
732.010742	297.696472
730.813477	346.988037
729.615234	326.159576
728.416992	281.190887
727.218750	446.028412
726.020508	234.763321
724.821289	467.110199
723.622070	380.312378
722.422852	470.407715
721.222656	521.092468
720.022461	597.899536
718.822266	438.901428
717.621094	266.844360
716.420898	398.083038
715.218750	346.017334
714.017578	202.379166
712.815430	342.205200
711.614258	357.731415
710.411133	466.949768
709.208984	179.639359
708.005859	193.049057
706.802734	178.173859
705.599609	-15.171838
704.395508	259.560852
703.191406	103.371857
701.987305	-43.981087
700.782227	17.596041
699.577148	85.743614
698.372070	90.898064
697.166992	209.160812
695.960938	44.983448
694.754883	-64.700165
693.548828	142.882095
692.341797	-16.482189
691.135742	-80.120468
689.927734	-6.861436
688.720703	-107.082947
687.512695	-37.895893
686.304688	22.739456
685.096680	148.563004
683.888672	10.017530
682.679688	45.101257
681.470703	227.697266
680.260742	-27.206190
679.050781	-149.680969
677.840820	-3.396887
676.630859	-110.263382
675.419922	-119.477386
674.209961	-121.982956
672.998047	109.368347
671.787109	92.106598
670.575195	70.750870
669.363281	-39.003578
668.151367	167.070541
666.938477	-7.024364
665.725586	97.870667
664.512695	-49.752113
663.299805	92.270813
662.085938	-61.300041
660.872070	29.316088
659.658203	23.012156
658.443359	-71.514404
657.228516	49.900154
656.013672	121.875984
654.797852	-12.929460
653.583008	-22.466995
652.366211	185.835602
651.150391	-64.644913
649.934570	66.391815
648.717773	165.236923
647.500000	-4.908791
646.283203	59.766617
645.065430	279.474854
643.847656	314.180603
642.629883	303.800232
641.411133	459.085175
640.192383	285.433350
638.973633	62.468170
637.753906	78.151733
636.534180	242.061142
635.314453	90.130684
634.094727	-197.069214
632.874023	9.565604
631.653320	44.283482
630.432617	-4.849295
629.211914	-101.333672
627.990234	149.490234
626.768555	86.866699
625.545898	249.096680
624.324219	252.305603
623.101563	199.426758
621.877930	368.968445
620.655273	390.167542
619.431641	363.728729
618.208008	43.418728
616.983398	-91.149109
615.759766	165.278229
614.535156	151.266541
613.310547	-184.399597
612.084961	-26.791037
610.859375	35.728710
609.633789	58.725853
608.408203	-43.328171
607.181641	41.507694
605.955078	90.874283
604.728516	-14.882854
