# Supplementary material for: Raman spectroscopy accurately differentiates mucosal healing from non-healing and biochemical changes following biological therapy in inflammatory bowel disease
Source: PLoS One. 2021 Jun 2;16(6):e0252210. doi: 10.1371/journal.pone.0252210 (PMC8172032; doi:10.1371/journal.pone.0252210)
Supplement: S5 Dataset — (ZIP) [file pone.0252210.s007.zip › CD Active inflammation/OC021 pre treatment-2 _BL sub and CR removed_62__X_-8297.72__Y_63710.6__Z_-14.3771__Time_712.txt]

1714.793945	276.209015
1713.817383	84.217842
1712.840820	-96.336769
1711.864258	-155.780869
1710.886719	-5.754631
1709.909180	-34.995995
1708.931641	24.610193
1707.953125	73.844826
1706.975586	-114.861320
1705.997070	10.237019
1705.018555	-289.963898
1704.040039	101.036400
1703.060547	-184.767181
1702.081055	62.477291
1701.101563	39.941360
1700.122070	74.083069
1699.142578	95.356964
1698.162109	240.068161
1697.181641	387.918671
1696.201172	194.238327
1695.220703	279.005890
1694.239258	260.092041
1693.257813	247.084167
1692.276367	336.085480
1691.294922	569.733826
1690.313477	579.711670
1689.331055	630.240662
1688.348633	702.661804
1687.366211	991.616150
1686.383789	1102.410156
1685.400391	1080.442139
1684.416992	824.579224
1683.433594	993.010620
1682.450195	1279.148682
1681.465820	1150.305664
1680.482422	979.543579
1679.498047	1285.861938
1678.512695	1049.739624
1677.528320	1170.846802
1676.542969	1497.271973
1675.558594	1563.549438
1674.572266	1598.423828
1673.586914	1663.129639
1672.601563	1821.397705
1671.615234	1775.561401
1670.628906	1865.792236
1669.642578	2123.865723
1668.655273	2082.333252
1667.668945	2232.532471
1666.681641	2131.072998
1665.694336	2521.090820
1664.706055	2505.583984
1663.718750	2509.214844
1662.730469	2505.408203
1661.742188	2377.539063
1660.753906	2563.009277
1659.764648	2531.614746
1658.775391	2715.343018
1657.787109	2565.783203
1656.796875	2604.777588
1655.807617	2726.344482
1654.818359	2665.711182
1653.828125	2478.552490
1652.837891	2498.324951
1651.846680	2050.353760
1650.856445	1880.741455
1649.865234	1965.473999
1648.874023	1611.813843
1647.882813	1433.182129
1646.891602	1519.290527
1645.899414	1180.470581
1644.907227	1058.791870
1643.915039	921.738525
1642.922852	507.959656
1641.930664	630.547546
1640.937500	669.022705
1639.944336	663.013794
1638.951172	390.985199
1637.957031	335.670990
1636.963867	341.384491
1635.969727	155.020660
1634.975586	237.879089
1633.981445	228.819336
1632.986328	272.764557
1631.991211	135.293457
1630.996094	232.525284
1630.000977	103.628067
1629.005859	96.141945
1628.009766	65.256104
1627.013672	-70.567566
1626.017578	-66.671783
1625.021484	-178.219574
1624.024414	-168.541199
1623.028320	-134.968765
1622.031250	-14.465405
1621.033203	3.745068
1620.036133	148.243317
1619.038086	-27.496881
1618.041016	33.333874
1617.041992	257.068787
1616.043945	184.338074
1615.045898	25.227949
1614.046875	99.814651
1613.047852	40.772053
1612.048828	105.139656
1611.048828	-40.100471
1610.049805	40.253284
1609.049805	-20.802994
1608.049805	146.203888
1607.048828	-74.396645
1606.048828	155.604126
1605.047852	293.964142
1604.046875	270.063629
1603.045898	136.339127
1602.044922	128.325882
1601.042969	-70.573578
1600.041016	-235.336472
1599.039063	-122.827728
1598.037109	-91.365318
1597.034180	123.060211
1596.031250	-323.658142
1595.028320	-187.604691
1594.025391	-85.554115
1593.022461	-74.937233
1592.018555	-163.536118
1591.014648	-197.294327
1590.010742	-126.672722
1589.006836	-40.452312
1588.001953	-56.027206
1586.997070	118.740494
1585.992188	90.019241
1584.987305	290.654358
1583.982422	126.282310
1582.976563	199.029724
1581.970703	172.685577
1580.964844	169.719635
1579.958984	255.208206
1578.952148	88.048538
1577.945313	394.578156
1576.938477	94.560188
1575.931641	242.055725
1574.924805	347.762726
1573.916992	172.451492
1572.909180	259.696869
1571.901367	206.413940
1570.893555	202.404526
1569.884766	148.895981
1568.876953	53.710705
1567.868164	44.131302
1566.858398	143.465530
1565.849609	-81.898582
1564.839844	-19.221920
1563.830078	9.536338
1562.820313	224.914307
1561.810547	1.675803
1560.799805	-154.213928
1559.790039	125.368073
1558.779297	18.418495
1557.767578	66.826096
1556.756836	19.163410
1555.745117	100.854172
1554.733398	60.592056
1553.721680	128.907379
1552.709961	-108.483841
1551.697266	44.849785
1550.685547	55.596985
1549.672852	11.799044
1548.659180	84.205009
1547.646484	-22.062296
1546.632813	171.414520
1545.619141	54.404079
1544.605469	-109.292763
1543.591797	-270.552765
1542.577148	14.933513
1541.562500	142.530716
1540.547852	-1.276304
1539.533203	-140.083618
1538.518555	-144.843643
1537.502930	-49.197628
1536.487305	-38.960064
1535.471680	-10.900436
1534.456055	109.752884
1533.439453	96.043724
1532.422852	35.708679
1531.406250	-143.384613
1530.389648	190.112045
1529.373047	-30.623936
1528.355469	-53.195839
1527.337891	8.981209
1526.320313	-6.336971
1525.302734	132.546936
1524.284180	-17.086088
1523.265625	213.877441
1522.247070	336.473022
1521.228516	415.061401
1520.208984	146.270691
1519.190430	219.255280
1518.170898	9.261035
1517.151367	158.847672
1516.130859	310.693542
1515.111328	66.726601
1514.090820	133.324142
1513.070313	191.961151
1512.049805	363.278442
1511.028320	-112.392929
1510.006836	53.315449
1508.986328	229.000488
1507.963867	214.582352
1506.942383	56.379318
1505.919922	23.614563
1504.898438	259.759125
1503.875977	88.158562
1502.852539	-109.217110
1501.830078	-306.710846
1500.806641	-133.049393
1499.783203	-256.649567
1498.759766	-109.091293
1497.736328	33.078838
1496.711914	70.066986
1495.687500	-0.597343
1494.663086	204.765976
1493.638672	49.325428
1492.613281	95.686104
1491.587891	295.178314
1490.563477	208.225845
1489.537109	338.233826
1488.511719	483.341644
1487.485352	441.773651
1486.458984	665.558533
1485.432617	656.790955
1484.406250	691.234558
1483.379883	633.639526
1482.352539	453.439850
1481.325195	625.091980
1480.297852	669.018066
1479.269531	931.978943
1478.241211	1192.120239
1477.213867	1008.637878
1476.184570	1204.634644
1475.156250	1367.306519
1474.127930	1152.880859
1473.098633	1358.467651
1472.069336	1586.736084
1471.040039	1921.655396
1470.009766	1854.275513
1468.979492	1789.339478
1467.950195	2090.552490
1466.918945	2279.594971
1465.888672	2239.663818
1464.857422	2357.193848
1463.827148	2563.520264
1462.795898	2822.981934
1461.763672	2744.387939
1460.732422	2967.940186
1459.700195	3125.269287
1458.667969	3013.370117
1457.635742	3129.832520
1456.603516	3246.158203
1455.570313	3334.427490
1454.537109	3420.041992
1453.503906	3368.621094
1452.470703	3324.754150
1451.436523	3455.703125
1450.403320	3832.354004
1449.369141	3856.607910
1448.333984	3728.796143
1447.299805	3702.303711
1446.264648	3640.305908
1445.230469	3712.473145
1444.194336	3751.623047
1443.159180	3259.390625
1442.124023	3164.496582
1441.087891	3289.628174
1440.051758	3085.958984
1439.015625	3140.219727
1437.978516	3045.292969
1436.941406	2672.422363
1435.904297	2719.090820
1434.867188	2270.653564
1433.830078	2380.510742
1432.791992	1763.148193
1431.754883	1582.778320
1430.715820	1220.740234
1429.677734	1514.925659
1428.639648	1143.014160
1427.600586	907.454590
1426.561523	1014.954712
1425.522461	945.962646
1424.482422	665.283813
1423.443359	591.418701
1422.403320	756.948303
1421.363281	597.508850
1420.322266	473.418732
1419.282227	709.499207
1418.241211	683.710449
1417.200195	622.754822
1416.159180	332.908295
1415.117188	508.625000
1414.076172	181.327133
1413.034180	306.843506
1411.992188	128.177841
1410.949219	336.724915
1409.907227	35.147362
1408.864258	52.840954
1407.821289	419.764984
1406.777344	158.760788
1405.734375	8.456938
1404.690430	54.093544
1403.646484	-65.834473
1402.602539	52.764755
1401.557617	73.559067
1400.513672	96.979546
1399.468750	-47.527771
1398.423828	68.873123
1397.377930	-25.226776
1396.333008	-84.064453
1395.287109	140.340103
1394.241211	-123.682610
1393.195313	-34.349682
1392.148438	-165.281616
1391.101563	247.189468
1390.054688	68.970390
1389.007813	-129.053604
1387.960938	183.490036
1386.913086	-94.245308
1385.865234	38.382946
1384.817383	53.598751
1383.769531	103.951202
1382.720703	-222.930313
1381.671875	-59.820965
1380.623047	-61.486259
1379.574219	-277.767914
1378.524414	-14.417970
1377.475586	114.196724
1376.425781	200.477432
1375.375977	249.459274
1374.325195	-48.190372
1373.274414	210.656937
1372.224609	-111.432579
1371.172852	-76.729996
1370.122070	-26.895632
1369.070313	-44.203964
1368.019531	125.549858
1366.967773	270.487457
1365.915039	104.229843
1364.863281	72.695526
1363.810547	63.748219
1362.757813	-42.069855
1361.705078	-155.119858
1360.651367	-58.977901
1359.598633	-32.313530
1358.544922	143.715103
1357.491211	24.014271
1356.436523	113.333572
1355.382813	182.941238
1354.328125	312.330780
1353.273438	151.236588
1352.217773	109.601212
1351.163086	510.148163
1350.107422	704.674011
1349.051758	571.716919
1347.996094	657.367126
1346.939453	815.113770
1345.883789	789.468201
1344.827148	989.674011
1343.769531	961.903809
1342.712891	1229.312256
1341.655273	1372.893799
1340.598633	1276.306152
1339.540039	1605.987549
1338.482422	1499.880615
1337.423828	1314.783936
1336.366211	1399.798462
1335.307617	1222.633911
1334.248047	1406.991577
1333.189453	1321.838623
1332.129883	1192.399048
1331.070313	1129.980347
1330.010742	1107.347656
1328.950195	966.279480
1327.890625	1524.801270
1326.830078	1223.519775
1325.768555	986.782349
1324.708008	1152.882813
1323.646484	1067.270508
1322.585938	1236.148315
1321.523438	1247.192139
1320.461914	1174.544678
1319.400391	1252.602417
1318.337891	1476.326904
1317.275391	1497.956177
1316.211914	1329.946167
1315.149414	1573.805420
1314.085938	1228.818481
1313.022461	1142.850952
1311.958984	1419.179077
1310.894531	1552.745728
1309.831055	1413.165161
1308.766602	1379.668335
1307.701172	1331.602051
1306.636719	1305.887817
1305.571289	1447.634644
1304.505859	1783.782715
1303.440430	1480.684082
1302.375000	1578.588989
1301.308594	1593.060547
1300.242188	1580.673218
1299.175781	1445.630249
1298.109375	1197.839844
1297.041992	1326.024048
1295.975586	1483.782227
1294.908203	1035.376709
1293.839844	1311.245483
1292.772461	1373.711426
1291.704102	1230.266235
1290.635742	991.400391
1289.567383	1069.080444
1288.498047	999.800720
1287.428711	1185.582397
1286.360352	981.852295
1285.290039	1290.336670
1284.220703	1064.923950
1283.150391	1126.238525
1282.080078	1133.810303
1281.009766	1102.357788
1279.939453	1041.692993
1278.868164	783.026123
1277.796875	1140.976318
1276.725586	1161.437622
1275.654297	1018.212158
1274.582031	1354.260498
1273.509766	1189.312622
1272.437500	1312.858154
1271.365234	1365.628906
1270.291992	1411.167603
1269.218750	1427.498779
1268.145508	1529.371704
1267.072266	1445.824585
1265.999023	1438.061890
1264.924805	1567.015503
1263.850586	1635.041260
1262.776367	1588.526978
1261.701172	1466.555298
1260.625977	1620.149414
1259.550781	1549.578369
1258.475586	1525.415283
1257.400391	1455.067505
1256.324219	1669.750732
1255.248047	1560.607178
1254.171875	1682.831177
1253.094727	1454.638550
1252.018555	1620.768677
1250.941406	1543.642700
1249.864258	1753.587769
1248.786133	1542.864868
1247.708008	1585.109619
1246.630859	1525.311035
1245.551758	1385.414307
1244.473633	1527.423706
1243.394531	1613.559448
1242.316406	1194.628418
1241.236328	1385.277466
1240.157227	1282.193970
1239.077148	1235.006592
1237.998047	1328.580566
1236.917969	1165.041138
1235.836914	1278.053467
1234.756836	1112.222656
1233.675781	1198.578491
1232.594727	1236.447388
1231.512695	978.727722
1230.431641	965.788025
1229.349609	938.334045
1228.267578	923.006653
1227.185547	1106.187744
1226.102539	599.543335
1225.019531	1031.940796
1223.936523	772.279602
1222.853516	582.863708
1221.769531	533.771057
1220.686523	518.528625
1219.602539	636.213257
1218.517578	657.173706
1217.433594	605.622559
1216.348633	464.706940
1215.263672	413.175385
1214.178711	294.038879
1213.092773	599.740662
1212.007813	729.106873
1210.921875	665.368530
1209.834961	536.493591
1208.749023	716.312439
1207.662109	623.561646
1206.575195	817.654297
1205.488281	700.722595
1204.400391	950.027893
1203.313477	360.866089
1202.225586	458.295685
1201.136719	350.956665
1200.048828	195.456757
1198.959961	311.923584
1197.871094	319.992401
1196.782227	383.318146
1195.692383	-51.318531
1194.603516	33.556099
1193.513672	103.892426
1192.423828	104.416008
1191.333008	-36.916836
1190.242188	-154.246552
1189.151367	-139.503983
1188.060547	-36.004639
1186.969727	-201.536713
1185.877930	-119.854050
1184.786133	81.686630
1183.694336	-237.593353
1182.601563	-204.219528
1181.509766	195.955948
1180.416992	-29.926605
1179.323242	235.588760
1178.230469	59.915138
1177.136719	73.497131
1176.042969	-18.436039
1174.949219	255.984131
1173.854492	307.489471
1172.760742	217.620270
1171.666016	225.801743
1170.570313	446.817261
1169.475586	126.970543
1168.379883	-27.827381
1167.284180	20.570864
1166.188477	40.136627
1165.091797	155.170593
1163.996094	95.591003
1162.899414	74.133255
1161.801758	365.446289
1160.705078	353.230377
1159.607422	290.751648
1158.509766	404.797363
1157.412109	561.612610
1156.313477	517.814026
1155.215820	540.689087
1154.117188	394.102661
1153.017578	152.074112
1151.918945	374.828430
1150.819336	187.448593
1149.719727	250.182114
1148.620117	119.803802
1147.519531	86.981369
1146.418945	-98.347702
1145.318359	132.834717
1144.217773	-147.900467
1143.116211	-26.548962
1142.014648	44.649685
1140.913086	-62.696373
1139.811523	-36.985764
1138.708984	140.703476
1137.606445	-64.470055
1136.503906	172.258240
1135.401367	109.413765
1134.297852	279.201355
1133.194336	185.198303
1132.090820	330.860809
1130.987305	303.056213
1129.882813	801.887573
1128.778320	787.925903
1127.673828	899.533020
1126.569336	1070.222900
1125.463867	1010.731018
1124.358398	1010.373413
1123.252930	1213.662231
1122.146484	824.438354
1121.041016	577.367554
1119.934570	796.759644
1118.828125	570.826050
1117.720703	754.328979
1116.613281	516.390381
1115.505859	784.714172
1114.398438	697.979065
1113.291016	667.900818
1112.182617	597.501160
1111.074219	664.092285
1109.964844	619.443848
1108.856445	754.250183
1107.747070	921.922546
1106.637695	1009.093994
1105.528320	1084.291260
1104.417969	1138.074707
1103.307617	1245.982178
1102.197266	1455.169189
1101.086914	1319.742920
1099.975586	1335.177490
1098.864258	1027.470337
1097.752930	1285.517456
1096.641602	1314.728882
1095.529297	1419.197510
1094.416992	1528.212402
1093.304688	1495.759888
1092.191406	1399.627930
1091.079102	1303.437012
1089.965820	1402.511597
1088.852539	1475.549927
1087.738281	1404.945190
1086.624023	1244.897583
1085.509766	1211.793945
1084.395508	1397.226318
1083.280273	1328.642456
1082.166016	1149.568848
1081.050781	1273.514526
1079.934570	1103.727783
1078.819336	1027.860107
1077.703125	942.541626
1076.586914	946.364136
1075.469727	1043.949219
1074.353516	808.300842
1073.236328	828.318115
1072.119141	855.284668
1071.000977	795.419678
1069.882813	796.446228
1068.765625	802.103577
1067.646484	1116.903198
1066.528320	597.705994
1065.409180	860.769653
1064.290039	927.007324
1063.170898	972.093628
1062.050781	979.655640
1060.930664	1085.423096
1059.810547	800.496460
1058.690430	812.630432
1057.569336	936.918945
1056.449219	603.018311
1055.327148	923.499817
1054.206055	603.692444
1053.083984	592.298828
1051.961914	606.568665
1050.839844	648.823181
1049.717773	571.998962
1048.594727	632.857849
1047.471680	518.702393
1046.348633	768.441772
1045.224609	873.470825
1044.101563	456.231567
1042.976563	365.474640
1041.852539	314.383118
1040.728516	573.170166
1039.603516	575.623291
1038.478516	664.240295
1037.352539	480.429871
1036.227539	478.280426
1035.101563	417.961609
1033.974609	608.943298
1032.848633	909.188843
1031.721680	802.364197
1030.594727	683.994385
1029.467773	649.387329
1028.340820	331.329132
1027.212891	366.582245
1026.084961	155.654175
1024.956055	-15.665319
1023.828125	-100.944702
1022.699219	-95.622978
1021.570313	-67.042480
1020.440430	-12.907341
1019.311523	13.440067
1018.181641	-50.610729
1017.050781	-133.122955
1015.920898	139.117279
1014.790039	-5.826342
1013.659180	92.636986
1012.528320	218.928177
1011.396484	208.607239
1010.265625	471.572784
1009.132813	477.563599
1008.000977	441.997070
1006.868164	1139.926147
1005.736328	1335.711670
1004.602539	2220.604980
1003.469727	3084.389648
1002.335938	3497.146484
1001.202148	2895.354004
1000.068359	2012.093018
998.933594	1027.721191
997.799805	579.675781
996.665039	191.976303
995.529297	153.104111
994.394531	282.839661
993.258789	216.532883
992.123047	-94.108406
990.986328	148.963501
989.849609	133.844788
988.712891	-102.403534
987.576172	48.738518
986.439453	-60.382935
985.301758	-143.977554
984.164063	53.552010
983.025391	-20.531052
981.887695	-48.384953
980.749023	-59.969864
979.610352	-154.214523
978.470703	-117.158058
977.332031	-128.239273
976.192383	-182.839249
975.051758	-0.512220
973.912109	-91.549545
972.771484	-74.401878
971.630859	236.905045
970.490234	261.203064
969.348633	237.450012
968.207031	138.140991
967.065430	126.258141
965.923828	54.914352
964.781250	-135.484863
963.638672	293.519623
962.496094	85.183212
961.352539	143.001526
960.208984	420.964355
959.065430	238.508545
957.921875	486.926300
956.777344	403.387573
955.632813	443.707428
954.488281	63.068569
953.343750	14.600896
952.198242	444.482635
951.052734	387.193939
949.907227	224.948547
948.760742	10.399617
947.614258	173.270798
946.467773	162.605667
945.321289	330.340393
944.173828	507.333649
943.026367	335.089386
941.878906	441.643158
940.730469	486.729065
939.582031	456.699890
938.433594	629.924988
937.285156	292.396698
936.135742	798.900330
934.987305	512.059021
933.836914	357.750336
932.687500	251.571152
931.537109	216.270340
930.386719	276.849213
929.236328	109.912895
928.084961	232.370575
926.934570	245.733002
925.783203	206.967361
924.630859	288.993530
923.478516	105.096489
922.327148	103.390533
921.173828	126.901031
920.021484	286.964325
918.868164	74.527763
917.714844	107.728676
916.561523	66.171501
915.407227	70.250969
914.252930	151.707184
913.098633	-213.756027
911.944336	-172.710205
910.789063	-149.631348
909.633789	-278.311523
908.478516	-5.420179
907.322266	-344.491547
906.166016	-166.503998
905.009766	-45.054855
903.853516	-152.253281
902.696289	-191.269867
901.539063	-19.521309
900.381836	77.633034
899.223633	-117.000565
898.065430	-8.185199
896.907227	222.901260
895.749023	200.778152
894.589844	147.191544
893.430664	-23.733829
892.271484	97.109093
891.112305	-66.606300
889.952148	-76.475395
888.791992	-9.397685
887.630859	301.646820
886.470703	64.208214
885.309570	147.487274
884.148438	494.841553
882.986328	88.836250
881.825195	122.891350
880.663086	51.126385
879.500000	96.749733
878.337891	237.127762
877.174805	195.101257
876.011719	391.979706
874.847656	534.860046
873.684570	105.968887
872.520508	273.862549
871.355469	133.528381
870.191406	101.354347
869.026367	17.592581
867.861328	127.364029
866.695313	118.053108
865.530273	405.523468
864.364258	331.195831
863.197266	113.238777
862.031250	295.253693
860.864258	546.892090
859.697266	336.051392
858.530273	484.495605
857.362305	682.326294
856.194336	709.649658
855.026367	577.799805
853.857422	957.323853
852.688477	883.909607
851.519531	909.207642
850.350586	755.302185
849.180664	691.142578
848.010742	741.283752
846.840820	545.155518
845.670898	293.201233
844.500000	296.552185
843.329102	158.977814
842.157227	61.777321
840.986328	407.452240
839.814453	8.456316
838.642578	-5.851223
837.469727	290.518311
836.296875	526.437805
835.124023	252.959991
833.951172	256.540131
832.777344	224.409180
831.603516	272.652832
830.429688	519.486084
829.255859	313.280182
828.081055	477.447723
826.906250	541.170288
825.731445	459.926514
824.555664	474.554871
823.379883	310.875610
822.204102	345.529663
821.027344	-123.251976
819.851563	-64.084564
818.674805	215.434937
817.497070	76.332245
816.320313	322.217072
815.142578	56.244282
813.963867	-156.261505
812.786133	-92.992905
811.607422	-105.394821
810.428711	-280.109039
809.250000	65.175720
808.070313	-36.309643
806.890625	-20.101130
805.710938	-43.945873
804.531250	-34.559704
803.350586	-118.469589
802.169922	-7.152438
800.988281	-100.066887
799.807617	-37.780457
798.625977	124.175171
797.444336	-113.080620
796.261719	-66.619812
795.079102	-168.742645
793.896484	-5.084232
792.713867	29.935209
791.530273	195.479996
790.346680	205.875534
789.163086	284.762451
787.979492	323.670074
786.794922	422.178680
785.610352	195.411316
784.425781	656.292114
783.240234	365.237305
782.054688	595.774719
780.869141	602.914795
779.682617	603.306091
778.496094	594.734924
777.309570	524.217896
776.123047	537.488342
774.935547	268.142151
773.748047	45.124676
772.560547	84.585709
771.373047	-34.891289
770.184570	154.240662
768.996094	310.086029
767.806641	64.635170
766.618164	-24.403685
765.428711	144.194580
764.239258	378.648621
763.048828	324.437042
761.858398	580.489929
760.667969	376.342896
759.477539	447.182190
758.286133	282.500153
757.094727	403.651520
755.903320	566.389282
754.710938	550.881653
753.518555	339.667572
752.326172	539.277771
751.133789	332.309509
749.940430	296.608612
748.747070	399.119446
747.553711	646.332092
746.359375	261.305542
745.166016	545.496155
743.970703	322.762268
742.776367	527.636841
741.581055	359.600952
740.385742	283.596527
739.190430	240.391830
737.994141	414.006927
736.797852	269.839386
735.601563	140.974243
734.405273	270.412689
733.208008	323.096771
732.010742	436.942413
730.813477	362.501862
729.615234	248.650864
728.416992	373.128143
727.218750	420.958954
726.020508	470.883423
724.821289	557.871155
723.622070	511.489685
722.422852	323.102448
721.222656	654.464355
720.022461	548.992859
718.822266	402.057556
717.621094	364.259125
716.420898	418.065613
715.218750	443.469666
714.017578	621.470093
712.815430	280.514069
711.614258	349.452850
710.411133	159.045624
709.208984	58.037716
708.005859	111.715210
706.802734	76.091164
705.599609	249.482880
704.395508	85.451340
703.191406	182.629761
701.987305	-0.852055
700.782227	-1.522911
699.577148	-2.162760
698.372070	45.059315
697.166992	253.134338
695.960938	-38.614937
694.754883	152.099625
693.548828	-158.933243
692.341797	-89.763924
691.135742	-72.667976
689.927734	-33.802509
688.720703	-274.802734
687.512695	-201.051315
686.304688	-60.018879
685.096680	-77.260231
683.888672	-142.098862
682.679688	68.440735
681.470703	73.125320
680.260742	-145.224075
679.050781	-168.445724
677.840820	40.137882
676.630859	207.598541
675.419922	108.879745
674.209961	358.690826
672.998047	279.678864
671.787109	211.628555
670.575195	96.157402
669.363281	58.681118
668.151367	129.403244
666.938477	12.223755
665.725586	145.809952
664.512695	253.532181
663.299805	-7.922225
662.085938	41.729214
660.872070	225.284531
659.658203	48.509731
658.443359	-173.376373
657.228516	83.754494
656.013672	105.825958
654.797852	37.443092
653.583008	-78.242813
652.366211	8.771452
651.150391	136.747589
649.934570	101.043098
648.717773	39.582371
647.500000	-67.000511
646.283203	20.212477
645.065430	195.649094
643.847656	411.902161
642.629883	417.284180
641.411133	442.020477
640.192383	228.097763
638.973633	-7.250414
637.753906	-85.663841
636.534180	52.880356
635.314453	28.044403
634.094727	-127.867950
632.874023	-187.211929
631.653320	-47.053730
630.432617	-33.728733
629.211914	-185.788361
627.990234	-24.826607
626.768555	37.184566
625.545898	71.038750
624.324219	316.782074
623.101563	371.376312
621.877930	395.601898
620.655273	436.564697
619.431641	455.678253
618.208008	80.388771
616.983398	6.588441
615.759766	-99.813835
614.535156	90.652237
613.310547	102.875801
612.084961	152.924667
610.859375	39.751537
609.633789	-1.451560
608.408203	101.875549
607.181641	-43.550484
605.955078	-61.661598
604.728516	-142.670486
