# Supplementary material for: Raman spectroscopy accurately differentiates mucosal healing from non-healing and biochemical changes following biological therapy in inflammatory bowel disease
Source: PLoS One. 2021 Jun 2;16(6):e0252210. doi: 10.1371/journal.pone.0252210 (PMC8172032; doi:10.1371/journal.pone.0252210)
Supplement: S5 Dataset — (ZIP) [file pone.0252210.s007.zip › CD Active inflammation/OC022 post treatment-1_cr removed base sub_68__X_-12701.1__Y_34706.1__Z_-569.528__Time_782.txt]

1714.837891	51.177979
1713.861328	3.539949
1712.884766	-92.910820
1711.907227	38.960964
1710.930664	42.453228
1709.953125	-15.374620
1708.975586	-32.635258
1707.997070	12.057142
1707.019531	59.759003
1706.041016	-10.076512
1705.062500	70.379486
1704.083984	-49.636059
1703.104492	-89.008263
1702.125000	-53.132790
1701.145508	-86.512154
1700.166016	-23.294079
1699.186523	-154.985657
1698.206055	-40.404888
1697.225586	12.949265
1696.245117	82.600792
1695.264648	56.338852
1694.283203	3.651608
1693.301758	-70.095268
1692.320313	-63.449959
1691.338867	92.920715
1690.357422	-1.334590
1689.375000	144.797684
1688.392578	77.753227
1687.410156	40.324291
1686.427734	120.462349
1685.444336	43.547798
1684.460938	110.804916
1683.477539	26.415697
1682.494141	75.475266
1681.509766	66.150688
1680.526367	83.688904
1679.541992	173.301361
1678.557617	215.193451
1677.572266	182.780289
1676.587891	233.059097
1675.602539	195.759247
1674.617188	278.324646
1673.630859	127.130257
1672.645508	186.155136
1671.659180	263.940979
1670.672852	363.133514
1669.686523	292.499084
1668.699219	206.142761
1667.712891	340.343048
1666.725586	299.489807
1665.738281	219.026840
1664.750000	430.576111
1663.762695	297.411377
1662.774414	204.238937
1661.786133	328.654297
1660.797852	291.492340
1659.808594	315.442871
1658.820313	392.522827
1657.831055	377.005585
1656.841797	385.471863
1655.851563	441.726807
1654.862305	445.157440
1653.872070	440.777618
1652.881836	354.511292
1651.891602	355.701416
1650.900391	386.102661
1649.910156	218.312286
1648.918945	288.621399
1647.927734	255.942261
1646.935547	204.890945
1645.944336	85.289436
1644.952148	26.589560
1643.959961	28.750544
1642.966797	-58.750153
1641.974609	17.527857
1640.981445	22.616404
1639.988281	46.261520
1638.995117	143.838211
1638.001953	64.775192
1637.007813	-37.900551
1636.013672	-16.564335
1635.019531	2.204348
1634.025391	44.751335
1633.031250	-75.966187
1632.036133	-4.311870
1631.041016	-37.943012
1630.045898	12.742186
1629.049805	-49.704624
1628.054688	-62.070438
1627.058594	-61.222321
1626.062500	-89.252327
1625.065430	-75.147545
1624.069336	-5.791974
1623.072266	-2.131257
1622.075195	83.033463
1621.078125	149.811554
1620.081055	119.412521
1619.083008	-39.615643
1618.084961	24.628000
1617.086914	73.125496
1616.088867	74.393097
1615.089844	-105.355461
1614.091797	71.758080
1613.092773	10.155250
1612.092773	-43.533752
1611.093750	65.352470
1610.093750	-74.781914
1609.094727	76.019890
1608.093750	-9.014271
1607.093750	115.537437
1606.093750	-74.196320
1605.092773	-70.102928
1604.091797	41.310913
1603.090820	-40.975761
1602.088867	107.014488
1601.087891	32.595512
1600.085938	115.119171
1599.083984	-37.718460
1598.081055	-195.725479
1597.079102	17.449705
1596.076172	-114.390297
1595.073242	-42.418407
1594.070313	60.851009
1593.067383	-86.622757
1592.063477	-134.843521
1591.059570	-133.468918
1590.055664	45.335461
1589.051758	85.762886
1588.046875	-95.569321
1587.041992	15.234621
1586.037109	-53.940987
1585.032227	41.111423
1584.027344	55.301121
1583.021484	48.608200
1582.015625	-59.710922
1581.009766	3.880053
1580.003906	150.734833
1578.997070	-33.139156
1577.990234	116.189056
1576.984375	20.803438
1575.976563	182.984970
1574.969727	-45.112614
1573.961914	85.723938
1572.954102	13.659804
1571.946289	113.146568
1570.938477	54.012814
1569.929688	10.447490
1568.921875	133.111206
1567.913086	-48.199627
1566.903320	110.677498
1565.894531	15.021235
1564.884766	33.556488
1563.875000	140.261581
1562.865234	10.775842
1561.855469	-9.765254
1560.844727	39.665428
1559.834961	135.690567
1558.824219	122.745560
1557.813477	11.268160
1556.801758	57.834240
1555.790039	86.189339
1554.779297	176.634430
1553.766602	116.792641
1552.754883	111.284378
1551.743164	28.070309
1550.730469	-52.583473
1549.717773	81.471420
1548.705078	67.969910
1547.691406	209.573517
1546.677734	170.068069
1545.665039	-3.898015
1544.650391	44.400055
1543.636719	25.436571
1542.623047	112.331055
1541.608398	-33.323544
1540.593750	-24.049973
1539.579102	83.256065
1538.563477	84.624420
1537.547852	73.024292
1536.533203	161.984756
1535.516602	57.380531
1534.500977	-3.402066
1533.485352	5.389944
1532.468750	32.153358
1531.452148	56.262199
1530.435547	131.827316
1529.417969	14.083278
1528.400391	43.129459
1527.383789	115.875076
1526.365234	13.455111
1525.347656	-9.193917
1524.329102	53.017872
1523.311523	-13.498979
1522.292969	7.399404
1521.273438	-66.932472
1520.254883	167.241089
1519.235352	49.075836
1518.215820	-43.404182
1517.196289	-66.533165
1516.176758	54.143791
1515.156250	-141.211105
1514.136719	69.175804
1513.116211	7.272161
1512.094727	240.502502
1511.074219	139.969467
1510.052734	44.543770
1509.031250	13.223274
1508.009766	63.920059
1506.988281	-21.358574
1505.965820	-50.270096
1504.943359	-20.284094
1503.920898	-23.680811
1502.898438	-42.507568
1501.875000	20.570690
1500.852539	-41.907017
1499.829102	21.026705
1498.805664	81.316261
1497.781250	-6.908027
1496.757813	-215.396210
1495.733398	46.810448
1494.708984	-46.632439
1493.684570	5.651776
1492.659180	101.312271
1491.633789	48.642559
1490.608398	49.602818
1489.583008	32.627857
1488.557617	227.603180
1487.531250	149.203171
1486.504883	183.121078
1485.478516	102.112556
1484.452148	148.688141
1483.424805	126.302376
1482.398438	208.470413
1481.371094	10.015062
1480.342773	166.013702
1479.315430	184.247864
1478.287109	120.866325
1477.259766	133.918854
1476.230469	289.578400
1475.202148	131.846619
1474.173828	165.131516
1473.144531	282.373199
1472.115234	435.162567
1471.085938	267.191956
1470.055664	498.713409
1469.025391	506.244263
1467.996094	531.546021
1466.964844	518.649292
1465.934570	493.020050
1464.904297	518.202271
1463.873047	609.403931
1462.841797	451.561981
1461.809570	598.552856
1460.778320	524.524597
1459.746094	564.745605
1458.713867	566.846863
1457.681641	759.258911
1456.649414	669.924744
1455.616211	676.994568
1454.583008	638.386536
1453.549805	632.736877
1452.516602	713.262939
1451.483398	578.295227
1450.449219	580.197388
1449.415039	673.287537
1448.380859	632.073547
1447.345703	821.305054
1446.311523	818.024780
1445.276367	675.501221
1444.241211	811.413391
1443.205078	782.782410
1442.169922	564.430420
1441.133789	715.415283
1440.097656	426.343842
1439.061523	600.029175
1438.024414	634.611511
1436.988281	484.707947
1435.951172	506.657532
1434.914063	462.919220
1433.875977	419.189911
1432.838867	317.412781
1431.800781	228.293213
1430.762695	341.114288
1429.724609	297.447357
1428.685547	185.682175
1427.646484	200.076019
1426.607422	116.124512
1425.568359	165.831558
1424.529297	134.866135
1423.489258	58.555058
1422.449219	181.321533
1421.409180	155.428757
1420.369141	-71.913330
1419.328125	-77.583427
1418.288086	110.600166
1417.247070	84.784851
1416.205078	76.601509
1415.164063	184.164810
1414.122070	80.419144
1413.080078	200.535065
1412.038086	-18.782368
1410.996094	15.879851
1409.953125	-22.336351
1408.910156	70.132576
1407.867188	34.475029
1406.824219	142.004395
1405.780273	18.506712
1404.737305	30.649384
1403.693359	-45.035942
1402.648438	19.847174
1401.604492	74.701317
1400.559570	96.946938
1399.514648	3.862133
1398.469727	-26.476589
1397.424805	81.087341
1396.378906	100.920219
1395.333984	-44.578232
1394.288086	-47.206486
1393.241211	-42.292770
1392.195313	-17.310158
1391.148438	-89.938286
1390.101563	-127.460472
1389.054688	-12.293459
1388.006836	-114.791946
1386.959961	-12.107635
1385.912109	-24.462830
1384.864258	-79.274376
1383.815430	-69.039429
1382.767578	-41.269444
1381.718750	-148.392975
1380.669922	-160.506271
1379.621094	57.189613
1378.571289	-17.302792
1377.522461	-39.290836
1376.472656	-93.674873
1375.421875	-237.824814
1374.372070	-117.420837
1373.321289	-76.841110
1372.270508	-53.687222
1371.219727	-0.577775
1370.168945	25.139105
1369.117188	90.761154
1368.066406	-182.433975
1367.014648	30.271273
1365.961914	21.282286
1364.910156	-12.545492
1363.857422	-103.567009
1362.804688	29.495977
1361.751953	10.768870
1360.698242	26.926653
1359.645508	70.494606
1358.591797	148.906784
1357.538086	60.767788
1356.483398	-91.908401
1355.429688	28.897167
1354.375000	0.630159
1353.320313	-37.505024
1352.264648	90.819267
1351.209961	67.690323
1350.154297	-129.142090
1349.098633	71.261490
1348.042969	8.617622
1346.986328	62.650131
1345.930664	191.127838
1344.874023	36.918636
1343.817383	202.646240
1342.759766	152.715820
1341.703125	325.897125
1340.645508	256.258667
1339.587891	137.168488
1338.529297	156.867859
1337.471680	233.568420
1336.413086	245.930862
1335.354492	119.754112
1334.295898	154.523544
1333.236328	82.960625
1332.176758	231.608688
1331.117188	115.669876
1330.057617	207.505005
1328.998047	138.702438
1327.937500	139.177170
1326.876953	213.829636
1325.816406	58.794025
1324.754883	59.462051
1323.694336	149.074951
1322.632813	127.626251
1321.571289	269.127808
1320.508789	289.722961
1319.447266	167.295044
1318.384766	160.892151
1317.322266	282.770996
1316.259766	202.507034
1315.196289	132.192581
1314.132813	108.786263
1313.069336	201.238541
1312.005859	123.755684
1310.942383	122.702667
1309.877930	42.921978
1308.813477	206.918808
1307.749023	260.159119
1306.683594	318.352295
1305.619141	187.168060
1304.553711	85.606987
1303.488281	296.413635
1302.421875	167.942535
1301.356445	88.737991
1300.290039	169.338974
1299.223633	240.132416
1298.157227	170.950394
1297.089844	146.051407
1296.022461	170.317307
1294.955078	246.169998
1293.887695	106.092880
1292.819336	-11.792111
1291.751953	39.677979
1290.683594	145.127380
1289.614258	76.500549
1288.545898	52.077793
1287.476563	245.832718
1286.407227	103.870750
1285.337891	74.705490
1284.268555	133.770462
1283.198242	165.921280
1282.127930	65.909164
1281.057617	166.685669
1279.986328	0.739807
1278.916016	62.434021
1277.844727	124.145447
1276.773438	56.268093
1275.701172	49.585056
1274.629883	99.167870
1273.557617	4.586844
1272.485352	-23.942942
1271.413086	67.274132
1270.339844	119.416824
1269.266602	93.442764
1268.193359	57.755547
1267.120117	88.017548
1266.045898	235.425720
1264.972656	197.403854
1263.898438	113.094643
1262.823242	141.025772
1261.749023	264.057343
1260.673828	60.463074
1259.598633	88.490242
1258.523438	143.336334
1257.448242	215.240814
1256.372070	50.929161
1255.295898	74.190521
1254.219727	119.379074
1253.142578	55.064144
1252.066406	185.451431
1250.989258	162.558792
1249.912109	115.383194
1248.833984	129.041382
1247.756836	283.711517
1246.678711	251.198227
1245.599609	77.791298
1244.521484	-63.935253
1243.442383	173.312576
1242.364258	104.517883
1241.285156	193.574875
1240.205078	8.342125
1239.125977	90.139053
1238.045898	193.753510
1236.965820	112.996124
1235.884766	54.116161
1234.804688	145.595505
1233.723633	215.233810
1232.642578	59.477421
1231.561523	-81.660362
1230.479492	169.697220
1229.397461	69.792358
1228.315430	71.634941
1227.233398	121.901367
1226.150391	39.044121
1225.068359	53.017048
1223.985352	45.219131
1222.901367	95.477669
1221.818359	143.300659
1220.734375	-48.226822
1219.650391	147.051376
1218.566406	13.609522
1217.481445	-73.868408
1216.396484	-69.522148
1215.311523	-19.295395
1214.226563	-41.520519
1213.141602	13.502835
1212.055664	-6.309412
1210.969727	-55.067688
1209.883789	-21.795263
1208.796875	-65.712936
1207.709961	90.502487
1206.623047	51.389259
1205.536133	217.135559
1204.449219	67.161499
1203.361328	32.874199
1202.273438	49.169167
1201.185547	24.513393
1200.096680	-19.399866
1199.008789	-190.865173
1197.919922	-44.642235
1196.830078	-42.839745
1195.741211	-81.939674
1194.651367	-116.227180
1193.561523	-114.453613
1192.471680	-175.189011
1191.381836	-38.867710
1190.291016	-20.344835
1189.200195	36.581951
1188.109375	40.633156
1187.017578	-154.607925
1185.926758	-102.549202
1184.834961	-21.736773
1183.742188	-96.933075
1182.650391	50.961452
1181.557617	-89.013939
1180.464844	1.223191
1179.372070	-129.137833
1178.279297	66.466827
1177.185547	-66.297112
1176.091797	-93.625900
1174.998047	13.147372
1173.903320	-9.452256
1172.808594	-99.098473
1171.713867	-33.166332
1170.619141	78.170769
1169.524414	7.615428
1168.428711	104.482658
1167.333008	57.804523
1166.237305	-22.353075
1165.140625	-71.434937
1164.044922	-199.382996
1162.948242	76.440475
1161.850586	-30.052948
1160.753906	54.504086
1159.656250	-102.140488
1158.558594	-110.762398
1157.460938	116.832787
1156.362305	-73.226639
1155.263672	25.380884
1154.165039	-57.331329
1153.066406	24.465963
1151.967773	106.188927
1150.868164	47.233837
1149.768555	9.711047
1148.667969	62.683781
1147.568359	103.686798
1146.467773	11.298978
1145.367188	-78.706047
1144.266602	2.642182
1143.165039	-6.501905
1142.063477	0.969935
1140.961914	-74.840935
1139.860352	20.538935
1138.757813	51.650116
1137.655273	23.290499
1136.552734	-83.508804
1135.450195	18.749624
1134.346680	-107.084145
1133.244141	130.397797
1132.139648	104.218430
1131.036133	227.536255
1129.931641	187.026474
1128.827148	177.334076
1127.722656	198.437531
1126.618164	240.830963
1125.512695	202.557617
1124.407227	204.552719
1123.301758	334.466187
1122.196289	139.710175
1121.089844	288.443085
1119.983398	143.429916
1118.876953	159.430511
1117.769531	118.573929
1116.663086	127.390442
1115.555664	77.013016
1114.447266	99.941216
1113.339844	-33.257797
1112.231445	46.344677
1111.123047	2.955935
1110.014648	28.078617
1108.905273	227.983688
1107.795898	151.389816
1106.686523	34.644417
1105.577148	243.734085
1104.466797	306.336426
1103.357422	59.719090
1102.247070	282.695526
1101.135742	196.517395
1100.025391	77.325142
1098.914063	335.393494
1097.802734	199.644699
1096.690430	177.040405
1095.579102	291.069000
1094.466797	141.174957
1093.353516	139.682312
1092.241211	197.019623
1091.127930	169.548187
1090.014648	222.071915
1088.901367	147.477951
1087.788086	225.789764
1086.673828	167.621185
1085.559570	154.120514
1084.445313	133.540710
1083.330078	218.696274
1082.214844	195.693634
1081.099609	196.162247
1079.984375	41.589474
1078.868164	243.964096
1077.751953	310.058197
1076.635742	225.883636
1075.519531	146.411682
1074.402344	83.367401
1073.285156	168.083572
1072.167969	194.112122
1071.050781	126.330147
1069.932617	79.644775
1068.814453	152.460724
1067.696289	330.639496
1066.578125	44.966427
1065.458984	218.354980
1064.339844	279.269562
1063.220703	185.659088
1062.100586	103.767570
1060.980469	94.416397
1059.860352	234.741089
1058.740234	42.932320
1057.619141	164.461105
1056.498047	75.559586
1055.376953	75.479019
1054.255859	171.167953
1053.133789	140.667664
1052.011719	168.545837
1050.889648	110.017136
1049.767578	179.876312
1048.644531	212.351669
1047.521484	298.459198
1046.398438	22.987780
1045.274414	-91.467087
1044.150391	52.903599
1043.026367	24.718822
1041.902344	33.824158
1040.778320	68.546623
1039.653320	133.524170
1038.528320	137.921814
1037.402344	126.013748
1036.277344	144.369858
1035.151367	60.322357
1034.024414	81.002983
1032.898438	76.090500
1031.771484	210.704254
1030.644531	159.265625
1029.517578	-38.580967
1028.390625	9.991508
1027.262695	-71.560570
1026.134766	9.521554
1025.005859	-44.118233
1023.877930	69.436089
1022.749023	-107.198006
1021.620117	-109.697815
1020.490234	22.372568
1019.361328	-119.306755
1018.231445	-73.075752
1017.101563	-56.994099
1015.970703	37.898575
1014.839844	86.413666
1013.708984	-66.640846
1012.578125	14.334036
1011.447266	-1.973345
1010.315430	65.088356
1009.183594	4.831429
1008.050781	51.067394
1006.918945	69.541916
1005.786133	81.086227
1004.653320	441.832825
1003.519531	504.188965
1002.386719	635.884094
1001.252930	580.358887
1000.118164	335.433533
998.984375	215.379761
997.849609	65.385475
996.714844	33.232899
995.580078	81.909592
994.444336	123.666748
993.308594	13.165370
992.172852	-32.670464
991.036133	-166.085114
989.900391	154.777069
988.763672	56.019444
987.626953	-42.659103
986.489258	33.834553
985.351563	68.867210
984.213867	-64.184982
983.076172	81.433517
981.937500	-168.876480
980.798828	121.744324
979.660156	161.498215
978.521484	-49.438919
977.381836	61.698086
976.242188	55.573036
975.102539	72.476540
973.961914	59.537582
972.822266	-38.355629
971.681641	13.133959
970.540039	32.491825
969.399414	-0.917540
968.257813	-15.907290
967.116211	3.575132
965.973633	59.798542
964.832031	44.939560
963.689453	-24.902611
962.545898	-28.183018
961.403320	67.143318
960.259766	118.932144
959.116211	-44.604706
957.972656	18.733297
956.828125	114.146805
955.683594	-10.212588
954.539063	2.863894
953.393555	116.664871
952.249023	84.049454
951.103516	-133.764755
949.957031	-45.016674
948.811523	-97.997902
947.665039	38.797958
946.518555	27.052767
945.371094	-60.025730
944.224609	6.014091
943.077148	40.105167
941.929688	92.494545
940.781250	106.109795
939.632813	106.079178
938.484375	83.286972
937.335938	81.083771
936.186523	5.966563
935.038086	72.275269
933.887695	20.088930
932.738281	-2.399197
931.587891	130.081909
930.437500	7.470070
929.287109	17.031719
928.135742	-21.165173
926.985352	-107.087112
925.833984	-154.237152
924.681641	-55.724281
923.530273	-98.214554
922.377930	95.837029
921.224609	-128.427124
920.072266	17.913052
918.918945	93.796783
917.765625	-16.579063
916.612305	27.579571
915.458008	-78.090263
914.303711	-129.181915
913.149414	-12.260784
911.995117	-113.165695
910.839844	-14.356201
909.684570	-24.404903
908.529297	-23.066723
907.373047	-42.084343
906.216797	13.738975
905.060547	-23.315123
903.904297	-37.655922
902.747070	31.846027
901.589844	-59.394989
900.432617	-53.216537
899.274414	-78.681984
898.117188	58.806049
896.958984	-2.784747
895.799805	-57.521893
894.641602	-252.372223
893.482422	-15.359612
892.322266	-33.782593
891.163086	-47.643394
890.002930	-79.531189
888.842773	-63.946308
887.682617	5.850628
886.521484	-46.238750
885.360352	129.649338
884.199219	113.716637
883.038086	30.155104
881.875977	106.771690
880.713867	-44.324387
879.551758	43.599812
878.388672	140.524597
877.225586	129.289551
876.062500	-12.552131
874.899414	95.650917
873.735352	48.487419
872.571289	17.123491
871.407227	-81.711433
870.242188	37.743286
869.077148	51.449066
867.912109	-0.044361
866.747070	-6.533966
865.581055	164.555359
864.415039	-30.690044
863.249023	39.259487
862.083008	35.070827
860.916016	91.524666
859.749023	89.594482
858.581055	80.942299
857.414063	88.008301
856.246094	187.056137
855.077148	160.468018
853.909180	113.715302
852.740234	145.450851
851.571289	60.631943
850.402344	150.626114
849.232422	144.254578
848.062500	55.019547
846.892578	15.084445
845.721680	66.947258
844.551758	-66.975327
843.380859	-12.888857
842.208984	79.194801
841.038086	186.881332
839.866211	10.551117
838.694336	89.126335
837.521484	29.095190
836.348633	-8.576159
835.175781	81.082901
834.002930	172.918961
832.829102	19.098928
831.655273	173.377625
830.481445	48.608505
829.307617	59.979527
828.132813	243.084351
826.958008	44.738914
825.783203	114.012573
824.607422	11.598088
823.431641	265.767059
822.255859	63.059628
821.079102	109.897507
819.903320	87.651772
818.726563	78.749870
817.548828	-43.692905
816.372070	-43.714466
815.194336	-34.864506
814.016602	-46.067364
812.837891	31.654852
811.659180	-32.976601
810.480469	17.969706
809.301758	-20.027414
808.122070	-40.265957
806.942383	-38.318394
805.762695	-74.156509
804.583008	-3.450305
803.402344	-28.252661
802.221680	-24.232496
801.041016	-55.747707
799.859375	19.177635
798.677734	-61.190636
797.496094	4.755995
796.313477	72.849907
795.131836	-116.167458
793.949219	-110.185150
792.765625	-73.237206
791.583008	-38.561840
790.399414	-37.148800
789.215820	-148.651611
788.031250	-100.826767
786.846680	-99.520508
785.662109	116.275940
784.477539	166.093872
783.291992	-31.741140
782.106445	161.664215
780.920898	156.075699
779.735352	-13.019649
778.548828	109.450867
777.362305	57.391563
776.174805	-18.965153
774.988281	1.781686
773.800781	95.292870
772.613281	-53.929790
771.424805	90.198685
770.236328	-28.158623
769.047852	7.807980
767.859375	145.098160
766.669922	59.753490
765.480469	47.106323
764.291016	12.408415
763.101563	112.000916
761.911133	75.037308
760.720703	170.102661
759.529297	7.669835
758.338867	177.435181
757.147461	120.578865
755.955078	114.290398
754.763672	129.959763
753.571289	66.482933
752.378906	40.362473
751.186523	86.718292
749.993164	62.756844
748.799805	93.675186
747.606445	56.515240
746.412109	28.132456
745.217773	10.717723
744.023438	133.677826
742.829102	28.501631
741.633789	96.565186
740.438477	-21.725567
739.243164	-17.250322
738.046875	61.705936
736.850586	-126.603073
735.654297	-21.387514
734.458008	-43.202740
733.260742	22.544315
732.063477	37.932686
730.866211	-21.066051
729.667969	84.013817
728.469727	38.166908
727.271484	42.634888
726.073242	-9.715567
724.874023	-44.546085
723.674805	75.769821
722.474609	6.022729
721.275391	-52.752735
720.075195	76.272644
718.875000	80.851295
717.673828	43.992622
716.473633	118.442535
715.272461	81.650505
714.070313	-7.426854
712.869141	1.676395
711.666992	8.631031
710.463867	-45.393482
709.261719	-3.495907
708.058594	-83.547348
706.855469	-39.397846
705.652344	-21.347883
704.448242	-64.201920
703.244141	47.509590
702.040039	9.110045
700.834961	79.529823
699.630859	41.246826
698.424805	-5.658950
697.219727	14.891056
696.013672	-164.421753
694.807617	-9.035343
693.601563	-16.556015
692.395508	-15.326509
691.188477	-198.562714
689.981445	-95.155342
688.773438	-2.581122
687.566406	-139.942673
686.358398	-36.426804
685.149414	-19.628284
683.941406	25.409622
682.732422	16.308573
681.523438	-40.393272
680.313477	-71.006317
679.104492	37.074505
677.894531	-86.523071
676.683594	2.157250
675.473633	-99.605049
674.262695	6.472234
673.051758	-10.750727
671.839844	24.001492
670.628906	28.520248
669.416992	69.843529
668.204102	126.329796
666.992188	-5.154966
665.779297	-73.881935
664.566406	-34.542919
663.352539	69.598244
662.138672	-100.444893
660.924805	62.003510
659.710938	110.037888
658.497070	11.372943
657.282227	50.807648
656.066406	-32.675003
654.851563	-19.104515
653.635742	82.826332
652.419922	-95.427773
651.204102	-30.177057
649.987305	-10.211078
648.770508	50.625141
647.553711	5.900802
646.336914	19.258339
645.119141	82.041763
643.901367	-14.477253
642.682617	198.688583
641.464844	52.549896
640.246094	192.302994
639.027344	35.258434
637.807617	-1.510922
636.587891	45.374187
635.368164	-21.763664
634.148438	56.972115
632.927734	23.838066
631.707031	65.630051
630.486328	-107.419182
629.264648	-38.206844
628.043945	4.965853
626.822266	60.695171
625.599609	56.056538
624.376953	141.111526
623.155273	50.050297
621.931641	87.195015
620.708984	89.647751
619.485352	20.996908
618.261719	91.083382
617.037109	-81.228874
615.813477	-67.793907
614.588867	73.456772
613.364258	42.942253
612.138672	-73.715607
610.913086	63.463776
609.687500	-112.183586
608.461914	-132.460114
607.235352	-57.341450
606.008789	12.678278
604.782227	-14.270286
