# Supplementary material for: Raman spectroscopy accurately differentiates mucosal healing from non-healing and biochemical changes following biological therapy in inflammatory bowel disease
Source: PLoS One. 2021 Jun 2;16(6):e0252210. doi: 10.1371/journal.pone.0252210 (PMC8172032; doi:10.1371/journal.pone.0252210)
Supplement: S5 Dataset — (ZIP) [file pone.0252210.s007.zip › CD Active inflammation/OC024 pre treatment-1_base sub CR removed_87__X_-32918.2__Y_21197.2__Z_-4919.63__Time_991.txt]

1714.716797	188.035675
1713.740234	-54.903782
1712.763672	-173.443222
1711.787109	13.976618
1710.809570	-53.193447
1709.832031	-45.048763
1708.854492	-84.893211
1707.875977	14.822634
1706.898438	18.376232
1705.919922	-17.988123
1704.941406	-131.678558
1703.962891	25.338072
1702.983398	145.104141
1702.003906	13.651386
1701.024414	27.040701
1700.044922	38.098072
1699.065430	-49.418388
1698.084961	-128.544113
1697.104492	-30.878477
1696.124023	104.527618
1695.143555	101.353294
1694.162109	181.333420
1693.180664	-5.329992
1692.199219	-9.982542
1691.217773	20.469236
1690.235352	120.666489
1689.253906	261.278015
1688.271484	287.535675
1687.289063	388.867126
1686.305664	127.999664
1685.323242	190.199738
1684.339844	207.479584
1683.356445	467.614319
1682.372070	429.737915
1681.388672	464.237976
1680.404297	366.025452
1679.419922	353.469116
1678.435547	344.019318
1677.451172	497.302826
1676.465820	672.215332
1675.480469	733.141296
1674.495117	422.264221
1673.509766	638.265564
1672.523438	790.809387
1671.537109	720.540894
1670.550781	764.961121
1669.564453	897.433228
1668.578125	788.660828
1667.590820	1094.455566
1666.603516	869.752319
1665.616211	963.975891
1664.627930	1188.546875
1663.640625	1172.106201
1662.652344	1201.148438
1661.664063	1182.872437
1660.675781	1061.647095
1659.686523	1036.258667
1658.698242	1191.445435
1657.708984	1291.325684
1656.719727	1306.815918
1655.729492	1158.531128
1654.740234	1066.296021
1653.750000	1075.027344
1652.759766	824.850159
1651.768555	966.623047
1650.778320	984.416016
1649.787109	804.254761
1648.795898	574.304688
1647.804688	585.300476
1646.813477	615.133179
1645.821289	539.617676
1644.829102	477.675507
1643.836914	468.899445
1642.844727	220.222107
1641.851563	143.518143
1640.859375	106.749329
1639.866211	101.952255
1638.873047	139.660233
1637.878906	335.857239
1636.885742	197.441940
1635.891602	204.333923
1634.897461	37.573936
1633.902344	-184.176331
1632.908203	-218.538177
1631.913086	-192.060638
1630.917969	40.026264
1629.922852	159.066757
1628.926758	-190.165039
1627.931641	187.205063
1626.935547	-40.409668
1625.939453	-144.090134
1624.942383	-110.782043
1623.946289	-106.193115
1622.949219	-22.556767
1621.952148	-120.074898
1620.955078	5.949218
1619.958008	237.166428
1618.959961	74.555038
1617.961914	25.080418
1616.963867	125.411034
1615.965820	13.288615
1614.966797	132.255676
1613.967773	-105.432968
1612.968750	-248.462265
1611.969727	-76.653847
1610.970703	55.887501
1609.970703	-52.626938
1608.970703	-35.203621
1607.970703	-36.014614
1606.970703	191.146973
1605.969727	98.839668
1604.968750	244.905365
1603.967773	202.539383
1602.966797	89.617722
1601.965820	-33.644676
1600.963867	-10.300925
1599.961914	18.327583
1598.959961	33.929588
1597.958008	39.122589
1596.955078	-47.109966
1595.952148	-99.294556
1594.949219	-101.784210
1593.946289	-62.452389
1592.943359	-104.057251
1591.939453	-75.135391
1590.935547	-197.593063
1589.931641	-160.806381
1588.927734	-90.111366
1587.922852	-108.130264
1586.917969	45.971134
1585.913086	93.102127
1584.908203	278.353760
1583.903320	90.833687
1582.897461	111.817467
1581.891602	106.715858
1580.885742	208.369202
1579.879883	72.989975
1578.873047	234.408569
1577.866211	158.864273
1576.859375	218.618622
1575.852539	293.905914
1574.845703	51.775974
1573.837891	69.740906
1572.830078	-37.161510
1571.822266	-1.119523
1570.814453	76.418938
1569.805664	-28.030033
1568.796875	90.891235
1567.788086	129.169617
1566.779297	89.449303
1565.769531	124.942680
1564.760742	-31.733820
1563.750977	314.974792
1562.741211	184.076569
1561.730469	-99.899750
1560.720703	155.537354
1559.709961	138.526428
1558.699219	193.995132
1557.688477	130.116760
1556.676758	200.881805
1555.666016	17.640697
1554.654297	75.216858
1553.642578	150.773270
1552.629883	210.639236
1551.618164	257.415375
1550.605469	272.990936
1549.592773	81.462326
1548.580078	231.309158
1547.566406	357.681824
1546.552734	96.050301
1545.540039	51.528824
1544.525391	133.513733
1543.511719	117.143860
1542.498047	183.303085
1541.483398	-32.221851
1540.468750	-38.647152
1539.453125	45.136074
1538.438477	35.825611
1537.422852	250.865936
1536.407227	91.582710
1535.391602	241.738785
1534.375977	355.578552
1533.359375	-2.603926
1532.342773	18.135983
1531.326172	203.651291
1530.309570	154.465973
1529.292969	218.493713
1528.275391	114.928589
1527.257813	80.777847
1526.240234	90.251282
1525.222656	-21.402172
1524.204102	-4.506342
1523.185547	-211.598038
1522.166992	82.816971
1521.148438	178.937119
1520.128906	10.033932
1519.110352	74.973129
1518.090820	26.645224
1517.071289	-119.454086
1516.050781	101.696426
1515.031250	-98.597672
1514.010742	-42.188938
1512.990234	19.177908
1511.968750	-27.442049
1510.948242	-40.823902
1509.926758	-131.326981
1508.905273	-65.473526
1507.883789	-143.407135
1506.862305	-72.747894
1505.839844	-104.810387
1504.817383	88.525536
1503.794922	-102.709694
1502.772461	-86.506088
1501.749023	-129.367996
1500.726563	-213.315323
1499.703125	-184.731064
1498.678711	-105.117172
1497.655273	-56.373470
1496.630859	-2.680485
1495.607422	-123.072235
1494.582031	-174.518341
1493.557617	-187.712051
1492.533203	-91.110199
1491.507813	107.538879
1490.482422	-102.852196
1489.457031	-1.613702
1488.430664	56.026321
1487.405273	144.172791
1486.378906	359.800446
1485.352539	217.874359
1484.325195	333.622314
1483.298828	242.557419
1482.271484	289.150757
1481.244141	412.120911
1480.216797	330.950439
1479.188477	412.844238
1478.161133	453.831268
1477.132813	497.233276
1476.104492	739.223633
1475.075195	532.727722
1474.046875	909.373901
1473.017578	707.829041
1471.988281	941.536499
1470.958984	902.756348
1469.928711	963.119690
1468.898438	1069.158081
1467.869141	1320.043091
1466.837891	1270.679565
1465.807617	1267.029541
1464.776367	1413.243164
1463.746094	1404.329590
1462.714844	1456.306885
1461.682617	1586.916504
1460.651367	1669.167847
1459.619141	1763.999512
1458.586914	2000.872803
1457.554688	1844.230347
1456.522461	1946.394165
1455.489258	2010.394897
1454.456055	2023.592407
1453.422852	1732.460938
1452.389648	1923.067261
1451.355469	1994.409912
1450.321289	2156.901611
1449.287109	2131.809570
1448.252930	2200.405762
1447.218750	2241.081299
1446.183594	2046.232910
1445.148438	2003.313599
1444.113281	2221.049316
1443.078125	1937.687134
1442.041992	2104.687744
1441.005859	1935.222046
1439.969727	1942.811157
1438.933594	1791.114624
1437.897461	1730.458252
1436.860352	1712.761108
1435.823242	1538.425537
1434.786133	1492.976196
1433.748047	1227.825439
1432.710938	821.411011
1431.672852	920.008057
1430.634766	821.716980
1429.596680	849.631897
1428.557617	594.993225
1427.518555	733.920837
1426.479492	633.255005
1425.440430	593.150330
1424.401367	575.764465
1423.361328	409.716705
1422.321289	349.575958
1421.281250	223.994888
1420.241211	179.080246
1419.200195	368.353729
1418.159180	270.611633
1417.118164	454.815125
1416.077148	45.161686
1415.035156	143.862579
1413.994141	76.579895
1412.952148	52.101173
1411.910156	248.909836
1410.867188	189.293411
1409.825195	82.018021
1408.782227	-82.959549
1407.739258	319.865326
1406.695313	79.662109
1405.652344	143.434708
1404.608398	13.938087
1403.564453	-112.933800
1402.520508	46.355087
1401.475586	258.308411
1400.431641	194.359940
1399.386719	-35.004345
1398.341797	425.227203
1397.295898	251.183395
1396.250977	310.351074
1395.205078	314.437347
1394.159180	210.889038
1393.112305	-35.294746
1392.066406	214.467804
1391.019531	233.894089
1389.972656	120.751762
1388.925781	192.903625
1387.877930	242.583481
1386.831055	99.757843
1385.783203	-92.941116
1384.735352	122.037849
1383.686523	99.552773
1382.638672	182.138702
1381.589844	-124.979836
1380.541016	-147.113403
1379.492188	25.653265
1378.442383	-141.133011
1377.392578	-108.045876
1376.342773	-102.324471
1375.292969	-29.134720
1374.243164	-180.391632
1373.192383	137.405090
1372.141602	-28.585457
1371.090820	-94.675842
1370.039063	113.534813
1368.988281	114.940842
1367.936523	64.124413
1366.884766	73.222427
1365.833008	284.145813
1364.780273	46.911991
1363.727539	223.114517
1362.674805	33.508892
1361.622070	38.178741
1360.569336	52.911743
1359.515625	177.177872
1358.461914	87.658813
1357.408203	38.071804
1356.353516	-23.813120
1355.299805	225.078644
1354.245117	498.817017
1353.190430	114.315346
1352.134766	345.969971
1351.080078	376.540924
1350.024414	310.399719
1348.968750	425.576324
1347.913086	426.686066
1346.856445	504.809265
1345.800781	565.664673
1344.744141	505.105164
1343.686523	511.620392
1342.629883	612.445862
1341.572266	723.252441
1340.514648	658.231018
1339.457031	746.929321
1338.399414	786.181152
1337.340820	565.561707
1336.282227	513.481934
1335.223633	855.039185
1334.165039	778.415894
1333.106445	677.208374
1332.046875	556.372070
1330.987305	539.560364
1329.926758	718.166443
1328.867188	634.829529
1327.806641	788.863831
1326.746094	737.895691
1325.685547	667.306396
1324.625000	666.009521
1323.563477	610.507996
1322.501953	663.754822
1321.440430	739.304016
1320.378906	911.160828
1319.316406	779.638062
1318.253906	961.498779
1317.191406	909.151306
1316.128906	839.681763
1315.065430	891.116272
1314.001953	706.085449
1312.938477	779.918518
1311.875000	632.156433
1310.811523	723.427246
1309.747070	878.772034
1308.682617	780.630371
1307.618164	817.984619
1306.552734	602.007996
1305.488281	811.777710
1304.422852	910.888428
1303.356445	1037.099976
1302.291016	1099.447021
1301.224609	1038.978638
1300.159180	767.326050
1299.091797	829.977905
1298.025391	811.651978
1296.958984	847.449463
1295.891602	721.293213
1294.824219	664.007996
1293.755859	562.666260
1292.688477	758.319397
1291.620117	784.726868
1290.551758	882.327332
1289.483398	903.965088
1288.414063	629.076050
1287.344727	523.489197
1286.275391	569.940369
1285.206055	623.799133
1284.136719	719.349243
1283.066406	621.495728
1281.996094	864.036743
1280.925781	685.579102
1279.855469	661.428894
1278.784180	908.912354
1277.712891	767.463013
1276.641602	682.385864
1275.569336	707.429199
1274.498047	849.852539
1273.425781	845.652039
1272.353516	907.481567
1271.281250	820.343262
1270.208008	804.122437
1269.134766	1122.463867
1268.061523	1147.794678
1266.988281	1012.095459
1265.914063	954.586609
1264.839844	909.351257
1263.765625	978.813416
1262.691406	1111.690186
1261.617188	1010.522766
1260.541992	1014.247498
1259.466797	888.865112
1258.391602	968.221680
1257.315430	806.447815
1256.239258	1085.547119
1255.163086	996.930969
1254.086914	1095.813477
1253.010742	1043.804199
1251.933594	935.889526
1250.856445	1151.569824
1249.779297	973.209717
1248.701172	987.032837
1247.624023	874.470337
1246.545898	752.257629
1245.467773	873.098083
1244.388672	1003.621887
1243.310547	981.094849
1242.231445	922.171570
1241.152344	819.589539
1240.072266	804.440796
1238.993164	692.246094
1237.913086	611.648376
1236.833008	819.726868
1235.751953	719.748474
1234.671875	692.551331
1233.590820	755.051819
1232.509766	621.232544
1231.427734	797.591919
1230.346680	729.219055
1229.264648	735.946289
1228.182617	769.297363
1227.100586	693.695435
1226.017578	579.394836
1224.934570	728.869446
1223.851563	641.197754
1222.768555	406.019806
1221.684570	540.881836
1220.601563	342.058655
1219.516602	201.310349
1218.432617	454.473389
1217.348633	180.847992
1216.263672	513.561401
1215.178711	353.489227
1214.093750	232.089874
1213.007813	342.429108
1211.921875	233.093536
1210.835938	324.022156
1209.750000	508.948853
1208.663086	274.149353
1207.577148	487.866943
1206.490234	421.837921
1205.402344	387.128235
1204.315430	306.616272
1203.227539	262.231476
1202.139648	290.074554
1201.051758	173.394241
1199.962891	203.561752
1198.875000	-76.794090
1197.786133	-268.045807
1196.696289	-175.394928
1195.607422	13.368745
1194.517578	-211.588440
1193.427734	-6.177058
1192.337891	-58.082764
1191.247070	-90.797798
1190.157227	-99.528419
1189.066406	-250.023651
1187.974609	-165.179199
1186.883789	-142.850342
1185.791992	-108.591042
1184.700195	-4.816183
1183.608398	-177.055969
1182.515625	-207.761826
1181.423828	106.812149
1180.331055	-3.191116
1179.238281	47.391026
1178.144531	205.725174
1177.050781	52.446796
1175.957031	86.012207
1174.863281	42.858215
1173.768555	83.454987
1172.674805	188.598419
1171.580078	104.553741
1170.484375	183.179550
1169.389648	154.051483
1168.293945	112.904221
1167.198242	2.359366
1166.102539	78.256279
1165.005859	-32.380451
1163.910156	-126.313286
1162.813477	109.397026
1161.715820	129.964767
1160.619141	114.630890
1159.521484	192.332382
1158.423828	260.375183
1157.326172	483.419220
1156.227539	205.275864
1155.128906	304.044312
1154.030273	335.918762
1152.931641	155.514267
1151.832031	270.674347
1150.733398	199.830841
1149.632813	55.075748
1148.533203	57.993752
1147.433594	-22.517908
1146.333008	137.395782
1145.232422	109.110252
1144.130859	47.437481
1143.030273	145.130753
1141.928711	-9.448811
1140.827148	16.706461
1139.724609	95.077324
1138.623047	59.237061
1137.520508	-2.811045
1136.417969	215.465469
1135.314453	105.740578
1134.211914	487.613586
1133.108398	254.253387
1132.004883	569.293396
1130.900391	418.932892
1129.796875	531.951416
1128.692383	732.615234
1127.586914	691.190186
1126.482422	882.092224
1125.376953	712.489441
1124.271484	585.552124
1123.166016	577.080688
1122.060547	594.600281
1120.954102	417.818512
1119.847656	605.715576
1118.741211	580.386963
1117.633789	753.815613
1116.526367	512.984924
1115.418945	421.243347
1114.311523	532.890564
1113.204102	455.241943
1112.095703	576.152405
1110.987305	264.392761
1109.877930	482.046448
1108.769531	411.308868
1107.660156	477.535370
1106.550781	567.287048
1105.441406	475.143188
1104.331055	349.932129
1103.220703	573.984802
1102.110352	441.617767
1101.000000	519.189636
1099.888672	525.919312
1098.777344	549.096008
1097.666016	449.637939
1096.553711	581.120483
1095.442383	361.438629
1094.330078	530.474243
1093.217773	626.379089
1092.104492	434.940491
1090.991211	695.505554
1089.877930	638.196838
1088.764648	514.993286
1087.651367	547.060242
1086.537109	477.939789
1085.422852	453.488251
1084.308594	443.117188
1083.193359	571.370544
1082.078125	791.169250
1080.962891	747.734497
1079.847656	516.405701
1078.731445	329.760986
1077.615234	669.012390
1076.499023	618.488647
1075.382813	504.612213
1074.265625	418.910400
1073.148438	581.831726
1072.031250	278.045807
1070.914063	544.035706
1069.795898	364.576721
1068.677734	321.089233
1067.559570	242.470367
1066.440430	320.790436
1065.321289	136.811600
1064.202148	505.390045
1063.083008	316.759888
1061.962891	308.381104
1060.843750	494.180664
1059.723633	415.597351
1058.602539	180.377029
1057.482422	335.683990
1056.361328	79.563515
1055.239258	232.483170
1054.118164	305.918732
1052.996094	173.788620
1051.874023	158.484863
1050.751953	215.573715
1049.629883	158.285431
1048.506836	189.705170
1047.383789	293.450562
1046.260742	63.637657
1045.136719	204.711014
1044.012695	86.967918
1042.888672	335.236298
1041.764648	110.382149
1040.639648	53.392200
1039.515625	180.469238
1038.389648	156.148071
1037.264648	48.070236
1036.138672	9.897971
1035.012695	-35.197701
1033.886719	236.163864
1032.760742	56.215816
1031.633789	101.950027
1030.506836	277.899628
1029.379883	237.656174
1028.251953	-102.290329
1027.124023	-112.131493
1025.996094	-135.850998
1024.868164	-182.727432
1023.739258	-180.777496
1022.610352	-106.818024
1021.481445	-418.038788
1020.352539	-346.257507
1019.222656	-56.425228
1018.092773	-126.092491
1016.962891	-191.024307
1015.832031	-119.112038
1014.702148	-33.255745
1013.571289	-44.676186
1012.439453	8.830506
1011.308594	39.233921
1010.176758	171.559753
1009.044922	35.409222
1007.912109	190.965530
1006.780273	272.502350
1005.647461	853.679626
1004.514648	1173.364868
1003.380859	1749.599854
1002.247070	2043.667847
1001.113281	1332.482422
999.979492	896.639343
998.845703	638.938904
997.710938	157.454391
996.576172	89.536980
995.440430	-114.437111
994.305664	-68.998932
993.169922	-171.139374
992.033203	-35.567963
990.897461	302.967804
989.760742	106.582993
988.624023	-22.767578
987.487305	-25.215704
986.350586	246.594086
985.212891	85.363792
984.075195	-101.016670
982.936523	189.348175
981.798828	217.299011
980.660156	-44.597687
979.521484	13.517233
978.381836	131.513153
977.242188	143.788986
976.102539	186.056381
974.962891	134.182236
973.823242	401.851776
972.682617	315.715912
971.541992	294.046021
970.400391	405.684540
969.259766	28.396477
968.118164	190.771545
966.976563	206.329575
965.833984	157.761963
964.691406	366.215179
963.548828	175.701324
962.406250	106.897385
961.262695	223.894501
960.120117	263.048401
958.976563	11.360431
957.832031	208.818314
956.688477	193.353271
955.543945	88.733704
954.398438	224.601563
953.253906	232.387329
952.108398	281.468292
950.962891	99.647491
949.817383	68.949196
948.670898	58.960354
947.524414	85.665176
946.377930	190.168900
945.231445	230.778870
944.083984	175.567627
942.936523	202.703415
941.789063	159.179962
940.640625	282.404022
939.493164	330.390961
938.343750	330.571045
937.195313	319.465149
936.045898	119.232231
934.897461	35.469723
933.747070	302.843323
932.597656	-108.796463
931.447266	42.540085
930.296875	66.382896
929.146484	176.853241
927.995117	46.088963
926.843750	29.292456
925.692383	178.714737
924.541016	25.631226
923.388672	-4.456726
922.236328	-204.949799
921.083984	-191.561005
919.931641	-30.351002
918.778320	-103.132675
917.625000	-139.430283
916.470703	46.957092
915.317383	-68.617218
914.163086	-111.394676
913.008789	-199.439117
911.853516	-92.215431
910.698242	-220.852158
909.542969	-31.838030
908.387695	-214.650116
907.231445	-55.001171
906.076172	-128.757248
904.918945	35.515839
903.762695	-126.382935
902.605469	87.810127
901.448242	254.443146
900.291016	36.282967
899.133789	83.078850
897.975586	-30.696121
896.817383	-257.433472
895.658203	-22.659105
894.500000	-160.963409
893.340820	103.213104
892.180664	-154.668411
891.021484	-32.807217
889.861328	14.532223
888.701172	66.432335
887.541016	107.085457
886.379883	104.901520
885.218750	-5.536314
884.057617	127.790390
882.895508	125.785782
881.734375	90.007370
880.572266	263.966736
879.409180	205.746796
878.247070	118.305161
877.083984	220.194580
875.920898	135.139313
874.756836	158.256531
873.592773	26.066254
872.428711	105.544746
871.264648	218.773727
870.100586	104.767517
868.935547	65.073067
867.770508	-1.557401
866.604492	127.457260
865.438477	236.207108
864.272461	232.577484
863.106445	287.377594
861.940430	297.250641
860.773438	387.974030
859.606445	159.896545
858.438477	147.398163
857.271484	130.421783
856.103516	295.168274
854.934570	336.495636
853.766602	523.542053
852.597656	499.786713
851.428711	462.591980
850.259766	331.304138
849.089844	305.358856
847.919922	344.361725
846.750000	157.193207
845.579102	287.968658
844.408203	100.873779
843.237305	72.706078
842.066406	4.265051
840.894531	36.473629
839.722656	115.592819
838.550781	223.705368
837.377930	41.219521
836.206055	267.648102
835.033203	58.364491
833.859375	65.766869
832.686523	-74.234245
831.512695	296.952179
830.337891	371.119904
829.164063	266.715851
827.989258	383.141479
826.814453	312.140778
825.639648	143.023346
824.463867	326.113281
823.288086	179.251541
822.112305	137.113968
820.935547	150.624252
819.759766	193.011597
818.583008	146.266785
817.405273	-116.418655
816.228516	32.623356
815.050781	-78.764038
813.872070	-43.366779
812.694336	-154.825836
811.515625	-35.092262
810.336914	-11.064330
809.158203	66.206757
807.978516	-205.420944
806.798828	-334.852234
805.619141	-24.637142
804.438477	-67.627663
803.258789	-234.975998
802.077148	17.060152
800.896484	-128.209930
799.714844	-153.727371
798.534180	-55.150433
797.351563	-149.567520
796.169922	-66.726860
794.987305	-300.871674
793.804688	-136.246170
792.622070	-315.076538
791.438477	-272.488342
790.254883	22.348850
789.071289	-74.779236
787.886719	159.946136
786.702148	148.920303
785.517578	-14.796413
784.333008	-121.041069
783.147461	37.939617
781.961914	161.390198
780.776367	183.049973
779.590820	61.019714
778.404297	71.463776
777.217773	2.322627
776.030273	164.902252
774.843750	-85.382835
773.656250	52.683529
772.467773	-113.815292
771.280273	-159.036331
770.091797	33.795891
768.903320	-16.027483
767.714844	143.442688
766.525391	51.577820
765.335938	-60.155685
764.146484	-41.993031
762.956055	101.572960
761.765625	145.933945
760.575195	342.036591
759.384766	78.135292
758.193359	238.805603
757.001953	216.795227
755.810547	304.647827
754.618164	315.450775
753.425781	291.014679
752.233398	444.477142
751.041016	332.019897
749.847656	147.079926
748.654297	249.767212
747.460938	262.349579
746.266602	263.893036
745.072266	230.272583
743.877930	135.195724
742.683594	222.118042
741.488281	219.060699
740.292969	297.053497
739.097656	57.219185
737.901367	1.482357
736.705078	199.804749
735.508789	183.396255
734.311523	33.413929
733.115234	122.043602
731.917969	127.449127
730.719727	-66.259087
729.522461	111.926399
728.324219	108.511230
727.125977	378.353333
725.926758	-9.832422
724.727539	113.479996
723.528320	201.772415
722.329102	-22.311176
721.128906	196.983307
719.928711	446.740631
718.728516	334.076538
717.528320	241.113617
716.327148	207.109985
715.125977	190.586990
713.923828	270.035217
712.722656	292.788696
711.520508	213.122009
710.317383	-21.186846
709.115234	178.169647
707.912109	92.153694
706.708984	14.929058
705.505859	109.765793
704.301758	30.490572
703.097656	-31.289654
701.893555	63.646229
700.688477	160.771408
699.483398	173.110550
698.278320	96.377785
697.073242	-49.799744
695.867188	127.924179
694.661133	10.194848
693.455078	-18.354961
692.248047	-227.035339
691.041016	-120.759048
689.833984	-44.832088
688.626953	-125.081062
687.418945	-150.968552
686.210938	50.977665
685.002930	-120.027405
683.793945	-221.484604
682.584961	-77.888191
681.375977	59.241997
680.166992	-119.870880
678.957031	-116.866699
677.747070	55.134277
676.537109	56.142700
675.326172	46.437302
674.115234	-196.845276
672.904297	10.056930
671.692383	-51.212582
670.481445	90.906578
669.269531	-41.476692
668.056641	-39.691097
666.844727	-122.073105
665.631836	-37.968311
664.417969	167.149139
663.205078	41.901279
661.991211	337.772095
660.777344	137.199738
659.563477	55.490604
658.348633	66.673294
657.133789	69.309540
655.918945	67.712379
654.703125	-0.632675
653.488281	49.660667
652.272461	39.666973
651.055664	6.042312
649.839844	6.944672
648.623047	14.354620
647.405273	86.385612
646.188477	-33.143082
644.970703	53.979061
643.752930	108.802841
642.535156	230.277206
641.316406	190.418182
640.097656	146.257065
638.878906	84.889313
637.659180	-73.188736
636.439453	-93.760307
635.219727	-56.403961
634.000000	-130.813278
632.779297	-132.295944
631.558594	-50.191730
630.337891	29.592436
629.116211	49.117146
627.894531	-109.566109
626.672852	-53.933262
625.451172	63.629673
624.228516	172.331299
623.005859	87.860588
621.783203	58.847134
620.559570	194.466537
619.336914	19.180824
618.112305	-77.171165
616.888672	-54.005596
615.664063	97.126640
614.439453	27.372459
613.214844	14.921062
611.989258	-57.920792
610.764648	-64.999237
609.538086	-6.402847
608.312500	79.327431
607.085938	59.663155
605.859375	-61.089035
604.632813	-5.276588
