# Supplementary material for: Raman spectroscopy accurately differentiates mucosal healing from non-healing and biochemical changes following biological therapy in inflammatory bowel disease
Source: PLoS One. 2021 Jun 2;16(6):e0252210. doi: 10.1371/journal.pone.0252210 (PMC8172032; doi:10.1371/journal.pone.0252210)
Supplement: S5 Dataset — (ZIP) [file pone.0252210.s007.zip › CD Active inflammation/OC022 pre treatment-1_CR remove base sub_46__X_-32687.6__Y_23046.9__Z_-4395.27__Time_528.txt]

1714.716797	39.476994
1713.740234	107.529594
1712.763672	-5.024509
1711.787109	-1.513329
1710.809570	112.581635
1709.832031	-150.600616
1708.854492	-118.188293
1707.875977	64.903847
1706.898438	-91.523735
1705.919922	12.537603
1704.941406	55.667225
1703.962891	126.235146
1702.983398	-11.310290
1702.003906	-126.704552
1701.024414	-112.971390
1700.044922	-71.824226
1699.065430	-48.738888
1698.084961	-51.756847
1697.104492	-38.073662
1696.124023	19.012466
1695.143555	58.029343
1694.162109	100.321198
1693.180664	-49.004299
1692.199219	104.024956
1691.217773	148.196365
1690.235352	64.875603
1689.253906	273.012848
1688.271484	345.629211
1687.289063	418.823242
1686.305664	428.586578
1685.323242	271.055756
1684.339844	500.538574
1683.356445	456.107178
1682.372070	287.071472
1681.388672	467.536987
1680.404297	643.142456
1679.419922	481.195953
1678.435547	476.876495
1677.451172	675.297424
1676.465820	600.181274
1675.480469	871.333984
1674.495117	813.209656
1673.509766	901.821838
1672.523438	972.282349
1671.537109	982.101074
1670.550781	1101.316650
1669.564453	1064.275513
1668.578125	1083.483032
1667.590820	1389.827759
1666.603516	1301.058105
1665.616211	1483.422485
1664.627930	1472.487305
1663.640625	1488.525879
1662.652344	1361.790283
1661.664063	1508.582764
1660.675781	1531.154053
1659.686523	1546.161377
1658.698242	1437.052246
1657.708984	1712.425781
1656.719727	1408.132080
1655.729492	1519.990112
1654.740234	1341.013916
1653.750000	1395.339600
1652.759766	1367.971924
1651.768555	1256.306885
1650.778320	1364.526367
1649.787109	1047.337646
1648.795898	838.983643
1647.804688	773.741333
1646.813477	780.165955
1645.821289	726.119019
1644.829102	680.302368
1643.836914	265.118011
1642.844727	272.765839
1641.851563	526.122375
1640.859375	249.240952
1639.866211	131.010757
1638.873047	-0.116813
1637.878906	93.183060
1636.885742	239.395645
1635.891602	103.722725
1634.897461	155.418640
1633.902344	25.497753
1632.908203	27.532745
1631.913086	-99.291328
1630.917969	74.271500
1629.922852	32.075169
1628.926758	-159.950745
1627.931641	85.042358
1626.935547	-35.578758
1625.939453	-69.214172
1624.942383	-5.409055
1623.946289	-93.979729
1622.949219	-103.541466
1621.952148	-120.866684
1620.955078	3.790803
1619.958008	78.590340
1618.959961	35.280807
1617.961914	91.846489
1616.963867	103.846375
1615.965820	-4.801078
1614.966797	-3.133499
1613.967773	135.000381
1612.968750	123.644234
1611.969727	107.100647
1610.970703	-6.383397
1609.970703	21.748886
1608.970703	-10.362831
1607.970703	-34.573845
1606.970703	145.542862
1605.969727	45.410732
1604.968750	110.270218
1603.967773	25.911898
1602.966797	216.364700
1601.965820	90.156662
1600.963867	29.389402
1599.961914	-167.354904
1598.959961	-92.112877
1597.958008	-14.313632
1596.955078	-48.954430
1595.952148	-141.097183
1594.949219	-107.845558
1593.946289	-134.721558
1592.943359	-174.688019
1591.939453	-269.510498
1590.935547	-38.087254
1589.931641	-67.774841
1588.927734	-201.870712
1587.922852	-98.611534
1586.917969	-18.939348
1585.913086	149.271042
1584.908203	1.920314
1583.903320	89.103584
1582.897461	204.824493
1581.891602	208.390823
1580.885742	279.579590
1579.879883	230.863220
1578.873047	169.052963
1577.866211	164.427994
1576.859375	224.754959
1575.852539	290.151154
1574.845703	277.377563
1573.837891	53.854698
1572.830078	220.303131
1571.822266	77.236015
1570.814453	90.037712
1569.805664	81.924545
1568.796875	252.930344
1567.788086	28.969040
1566.779297	38.666515
1565.769531	105.338539
1564.760742	57.649471
1563.750977	-62.813080
1562.741211	229.138321
1561.730469	38.378822
1560.720703	0.562429
1559.709961	-63.308941
1558.699219	43.782097
1557.688477	285.442657
1556.676758	78.607155
1555.666016	-1.352795
1554.654297	185.326416
1553.642578	66.235519
1552.629883	123.076256
1551.618164	278.096680
1550.605469	-45.824230
1549.592773	124.376808
1548.580078	281.417938
1547.566406	158.943909
1546.552734	124.271561
1545.540039	37.763378
1544.525391	-30.782822
1543.511719	-40.025784
1542.498047	2.241761
1541.483398	116.642563
1540.468750	-19.628231
1539.453125	35.030472
1538.438477	40.474056
1537.422852	76.716202
1536.407227	-119.406464
1535.391602	-137.628036
1534.375977	-65.742149
1533.359375	127.125229
1532.342773	100.649445
1531.326172	169.382782
1530.309570	88.486938
1529.292969	290.833618
1528.275391	-45.343239
1527.257813	166.926697
1526.240234	67.452789
1525.222656	3.901916
1524.204102	-13.464044
1523.185547	20.479353
1522.166992	105.700882
1521.148438	-58.711498
1520.128906	69.891426
1519.110352	87.766197
1518.090820	7.819464
1517.071289	22.829161
1516.050781	68.504684
1515.031250	83.206390
1514.010742	7.878118
1512.990234	9.457690
1511.968750	-53.279434
1510.948242	86.604485
1509.926758	-135.464203
1508.905273	52.831947
1507.883789	-25.793562
1506.862305	5.731236
1505.839844	-62.870480
1504.817383	-90.566780
1503.794922	-23.574656
1502.772461	-107.879631
1501.749023	-210.211990
1500.726563	-169.217133
1499.703125	-246.134811
1498.678711	-97.909767
1497.655273	45.027233
1496.630859	-34.808289
1495.607422	18.298861
1494.582031	73.806793
1493.557617	198.226303
1492.533203	74.527870
1491.507813	147.554688
1490.482422	143.791794
1489.457031	-36.341702
1488.430664	217.686646
1487.405273	351.502930
1486.378906	319.210785
1485.352539	373.622986
1484.325195	287.552948
1483.298828	433.616791
1482.271484	451.978088
1481.244141	534.004700
1480.216797	638.859985
1479.188477	529.447998
1478.161133	562.739990
1477.132813	725.882446
1476.104492	542.415405
1475.075195	659.488770
1474.046875	781.549011
1473.017578	900.931519
1471.988281	1035.471680
1470.958984	1032.470581
1469.928711	965.791748
1468.898438	1130.563599
1467.869141	1160.434448
1466.837891	1518.215210
1465.807617	1522.453125
1464.776367	1567.292480
1463.746094	1660.359497
1462.714844	1809.219971
1461.682617	1914.784546
1460.651367	2022.817383
1459.619141	1965.728760
1458.586914	2005.086182
1457.554688	1848.986816
1456.522461	2035.450439
1455.489258	1800.703369
1454.456055	1890.658691
1453.422852	2112.403809
1452.389648	2240.238037
1451.355469	2175.362061
1450.321289	2272.672363
1449.287109	2301.524902
1448.252930	2467.131104
1447.218750	2156.574951
1446.183594	2003.103271
1445.148438	2272.416260
1444.113281	2121.510498
1443.078125	1874.521973
1442.041992	2075.376709
1441.005859	1982.773315
1439.969727	1768.844727
1438.933594	1835.628296
1437.897461	1758.327271
1436.860352	1643.155151
1435.823242	1656.895020
1434.786133	1440.793091
1433.748047	1171.757202
1432.710938	1261.393066
1431.672852	979.935181
1430.634766	824.809814
1429.596680	732.858887
1428.557617	522.399475
1427.518555	521.396851
1426.479492	444.781769
1425.440430	461.513153
1424.401367	397.621246
1423.361328	439.620392
1422.321289	486.681763
1421.281250	407.824768
1420.241211	392.005310
1419.200195	421.546478
1418.159180	446.090790
1417.118164	115.820679
1416.077148	286.460510
1415.035156	263.367645
1413.994141	305.744598
1412.952148	167.102264
1411.910156	109.028023
1410.867188	156.592239
1409.825195	244.418732
1408.782227	113.681854
1407.739258	123.731316
1406.695313	68.538071
1405.652344	171.628586
1404.608398	121.609306
1403.564453	18.979935
1402.520508	-108.624359
1401.475586	137.675797
1400.431641	218.424576
1399.386719	-14.239770
1398.341797	3.976902
1397.295898	-88.030212
1396.250977	-104.726501
1395.205078	349.670410
1394.159180	207.799896
1393.112305	-49.135021
1392.066406	217.429779
1391.019531	-39.221813
1389.972656	187.347946
1388.925781	-3.952717
1387.877930	117.613678
1386.831055	-143.438614
1385.783203	-124.233192
1384.735352	27.558723
1383.686523	-125.567322
1382.638672	-26.128218
1381.589844	-14.090681
1380.541016	-139.343246
1379.492188	85.182182
1378.442383	37.548847
1377.392578	-47.408524
1376.342773	-69.835808
1375.292969	-27.278334
1374.243164	47.792759
1373.192383	20.665676
1372.141602	-163.443680
1371.090820	106.363594
1370.039063	7.258702
1368.988281	95.207153
1367.936523	53.657475
1366.884766	-30.113569
1365.833008	127.821075
1364.780273	166.273605
1363.727539	-4.285267
1362.674805	-112.445183
1361.622070	90.574287
1360.569336	281.174652
1359.515625	6.696779
1358.461914	140.246475
1357.408203	55.071812
1356.353516	347.835175
1355.299805	156.011734
1354.245117	262.506348
1353.190430	224.995407
1352.134766	351.503937
1351.080078	301.789307
1350.024414	334.112579
1348.968750	483.173096
1347.913086	600.020386
1346.856445	558.151550
1345.800781	719.787598
1344.744141	742.593811
1343.686523	705.992004
1342.629883	823.188904
1341.572266	766.972412
1340.514648	1037.914673
1339.457031	1130.502686
1338.399414	1121.622681
1337.340820	890.015503
1336.282227	933.374878
1335.223633	944.646729
1334.165039	842.198486
1333.106445	1021.903625
1332.046875	996.351074
1330.987305	590.119690
1329.926758	658.808350
1328.867188	838.794556
1327.806641	811.226868
1326.746094	922.119324
1325.685547	976.251404
1324.625000	1057.621338
1323.563477	988.443481
1322.501953	1005.784180
1321.440430	926.966797
1320.378906	715.042175
1319.316406	1063.255371
1318.253906	1167.253052
1317.191406	1118.422241
1316.128906	1064.773438
1315.065430	1213.332275
1314.001953	989.837097
1312.938477	958.684082
1311.875000	939.946594
1310.811523	844.965271
1309.747070	789.497375
1308.682617	795.673218
1307.618164	988.954590
1306.552734	1066.593994
1305.488281	890.922913
1304.422852	1108.887939
1303.356445	1162.097412
1302.291016	1048.205566
1301.224609	1052.403564
1300.159180	928.907776
1299.091797	1139.628662
1298.025391	925.435364
1296.958984	934.858093
1295.891602	1251.216309
1294.824219	676.540588
1293.755859	1167.178833
1292.688477	1000.164734
1291.620117	909.324341
1290.551758	806.325500
1289.483398	867.701111
1288.414063	757.523010
1287.344727	745.479309
1286.275391	782.502197
1285.206055	836.712341
1284.136719	550.529297
1283.066406	678.329651
1281.996094	855.087463
1280.925781	924.128418
1279.855469	760.728394
1278.784180	700.195923
1277.712891	713.112183
1276.641602	755.412292
1275.569336	768.397888
1274.498047	654.319519
1273.425781	860.458923
1272.353516	814.898071
1271.281250	940.381592
1270.208008	1009.675171
1269.134766	898.296326
1268.061523	999.370361
1266.988281	966.204407
1265.914063	1240.518555
1264.839844	1085.399170
1263.765625	937.691589
1262.691406	829.088501
1261.617188	1066.730103
1260.541992	1123.929199
1259.466797	1105.583740
1258.391602	1077.521240
1257.315430	1103.073364
1256.239258	1114.020874
1255.163086	908.296509
1254.086914	1041.014282
1253.010742	1000.903931
1251.933594	846.468994
1250.856445	991.305542
1249.779297	1031.513672
1248.701172	928.255005
1247.624023	778.861877
1246.545898	887.151306
1245.467773	779.143250
1244.388672	882.527710
1243.310547	964.007080
1242.231445	928.894653
1241.152344	1000.609619
1240.072266	696.083374
1238.993164	527.574890
1237.913086	674.515625
1236.833008	867.465576
1235.751953	822.672363
1234.671875	756.066101
1233.590820	825.211914
1232.509766	947.625916
1231.427734	1016.665161
1230.346680	715.047974
1229.264648	515.256348
1228.182617	533.440369
1227.100586	767.034180
1226.017578	671.360596
1224.934570	716.041504
1223.851563	484.902618
1222.768555	667.405579
1221.684570	680.539246
1220.601563	524.415894
1219.516602	409.414612
1218.432617	357.259277
1217.348633	264.023743
1216.263672	487.197723
1215.178711	473.587860
1214.093750	426.148071
1213.007813	581.438354
1211.921875	533.914917
1210.835938	508.084473
1209.750000	639.008423
1208.663086	663.721191
1207.577148	550.952332
1206.490234	447.827606
1205.402344	578.463989
1204.315430	494.560028
1203.227539	492.544006
1202.139648	278.546478
1201.051758	283.701202
1199.962891	312.873627
1198.875000	82.055687
1197.786133	103.934174
1196.696289	63.199474
1195.607422	27.239418
1194.517578	27.305975
1193.427734	222.039963
1192.337891	205.122223
1191.247070	34.362251
1190.157227	72.630890
1189.066406	-155.790009
1187.974609	72.083046
1186.883789	-158.759552
1185.791992	-12.721770
1184.700195	34.796776
1183.608398	-66.518997
1182.515625	-129.479004
1181.423828	114.484947
1180.331055	305.524109
1179.238281	-54.908215
1178.144531	-12.636714
1177.050781	0.795973
1175.957031	189.019257
1174.863281	348.351074
1173.768555	172.329819
1172.674805	235.702560
1171.580078	184.095367
1170.484375	225.753815
1169.389648	99.872635
1168.293945	50.505360
1167.198242	-89.773682
1166.102539	42.463966
1165.005859	210.417572
1163.910156	-13.653943
1162.813477	87.199944
1161.715820	-79.573853
1160.619141	119.005722
1159.521484	-40.685345
1158.423828	195.834213
1157.326172	-2.130982
1156.227539	153.005722
1155.128906	0.306904
1154.030273	-4.547740
1152.931641	52.512131
1151.832031	42.727314
1150.733398	101.986473
1149.632813	175.429688
1148.533203	-132.345581
1147.433594	81.479607
1146.333008	-97.719376
1145.232422	-0.789326
1144.130859	-103.886208
1143.030273	-57.110542
1141.928711	-117.476646
1140.827148	-101.787018
1139.724609	-107.580582
1138.623047	48.204823
1137.520508	-121.749214
1136.417969	95.597923
1135.314453	120.352661
1134.211914	351.653931
1133.108398	366.700470
1132.004883	322.321381
1130.900391	289.754700
1129.796875	430.354828
1128.692383	480.669739
1127.586914	670.820923
1126.482422	685.353516
1125.376953	616.833923
1124.271484	415.550568
1123.166016	441.773743
1122.060547	581.633972
1120.954102	366.082031
1119.847656	415.777832
1118.741211	235.746567
1117.633789	330.287506
1116.526367	403.426056
1115.418945	476.470642
1114.311523	442.982666
1113.204102	383.439545
1112.095703	520.085693
1110.987305	280.789642
1109.877930	284.940338
1108.769531	480.409180
1107.660156	585.969055
1106.550781	509.590485
1105.441406	740.118103
1104.331055	578.650696
1103.220703	672.072937
1102.110352	817.307678
1101.000000	707.674316
1099.888672	675.858521
1098.777344	639.294861
1097.666016	751.204285
1096.553711	820.589600
1095.442383	682.568481
1094.330078	662.338989
1093.217773	769.248169
1092.104492	798.362366
1090.991211	935.704468
1089.877930	750.527588
1088.764648	706.570374
1087.651367	582.618225
1086.537109	564.511719
1085.422852	609.862915
1084.308594	673.967102
1083.193359	437.179413
1082.078125	475.379700
1080.962891	504.136597
1079.847656	631.493408
1078.731445	620.224426
1077.615234	458.696655
1076.499023	578.853943
1075.382813	682.509094
1074.265625	513.967651
1073.148438	289.196411
1072.031250	432.643066
1070.914063	456.449646
1069.795898	433.349335
1068.677734	508.659607
1067.559570	560.496216
1066.440430	448.344269
1065.321289	369.015442
1064.202148	570.638184
1063.083008	484.283295
1061.962891	547.711243
1060.843750	445.016815
1059.723633	265.178497
1058.602539	534.371643
1057.482422	275.111877
1056.361328	27.652180
1055.239258	369.151306
1054.118164	325.039856
1052.996094	208.544540
1051.874023	309.274017
1050.751953	318.919189
1049.629883	202.536285
1048.506836	67.544182
1047.383789	231.243835
1046.260742	308.585968
1045.136719	78.098892
1044.012695	369.950714
1042.888672	169.895844
1041.764648	286.866486
1040.639648	222.084381
1039.515625	350.683777
1038.389648	292.948090
1037.264648	114.214104
1036.138672	93.858505
1035.012695	108.447617
1033.886719	169.592300
1032.760742	367.971771
1031.633789	487.225952
1030.506836	162.419083
1029.379883	274.768463
1028.251953	177.961960
1027.124023	85.887894
1025.996094	-68.811661
1024.868164	-77.100128
1023.739258	-143.385178
1022.610352	-98.180046
1021.481445	-159.691345
1020.352539	-88.884476
1019.222656	-38.940388
1018.092773	-165.201660
1016.962891	-34.011635
1015.832031	83.260368
1014.702148	31.380474
1013.571289	-13.472281
1012.439453	-95.309113
1011.308594	12.845688
1010.176758	271.488831
1009.044922	157.428619
1007.912109	341.993317
1006.780273	637.592712
1005.647461	903.049072
1004.514648	1441.318848
1003.380859	1875.366211
1002.247070	1895.552856
1001.113281	1589.977417
999.979492	933.457642
998.845703	395.116577
997.710938	138.820114
996.576172	76.649109
995.440430	106.906036
994.305664	42.623997
993.169922	-76.920242
992.033203	-4.891446
990.897461	39.521305
989.760742	137.018021
988.624023	52.468945
987.487305	60.220718
986.350586	61.146343
985.212891	-43.795918
984.075195	-40.370010
982.936523	34.508430
981.798828	45.002426
980.660156	50.978115
979.521484	-64.886475
978.381836	-28.803600
977.242188	28.052986
976.102539	110.267998
974.962891	13.264983
973.823242	-115.765930
972.682617	60.905685
971.541992	10.210032
970.400391	-26.588160
969.259766	141.055786
968.118164	143.464706
966.976563	189.573242
965.833984	20.112213
964.691406	240.741592
963.548828	287.101501
962.406250	269.352509
961.262695	146.283279
960.120117	206.694656
958.976563	-5.435939
957.832031	215.513168
956.688477	239.543335
955.543945	256.798462
954.398438	120.805443
953.253906	55.920460
952.108398	112.416786
950.962891	-9.400521
949.817383	-44.163181
948.670898	-17.078854
947.524414	208.941330
946.377930	261.305603
945.231445	57.896759
944.083984	105.919548
942.936523	204.263107
941.789063	-76.279686
940.640625	318.974609
939.493164	104.925468
938.343750	345.045502
937.195313	133.588287
936.045898	72.827408
934.897461	208.250351
933.747070	330.042633
932.597656	271.882385
931.447266	402.929535
930.296875	73.976212
929.146484	307.686066
927.995117	77.008820
926.843750	55.925686
925.692383	-126.589218
924.541016	-49.587193
923.388672	0.193286
922.236328	104.624519
921.083984	102.271332
919.931641	-15.880577
918.778320	-145.233505
917.625000	-72.254494
916.470703	34.859348
915.317383	23.957184
914.163086	-32.236298
913.008789	-165.463989
911.853516	-185.083878
910.698242	106.167725
909.542969	-144.627045
908.387695	-102.727875
907.231445	7.251571
906.076172	-163.737595
904.918945	-92.120216
903.762695	-131.437332
902.605469	69.406288
901.448242	18.935200
900.291016	0.268420
899.133789	-81.664497
897.975586	-147.630127
896.817383	-111.691208
895.658203	-32.714798
894.500000	-141.342407
893.340820	23.665747
892.180664	-37.297848
891.021484	204.586716
889.861328	105.373055
888.701172	87.580727
887.541016	-9.143171
886.379883	-13.200502
885.218750	-73.595383
884.057617	-59.438618
882.895508	8.919822
881.734375	147.218567
880.572266	37.534515
879.409180	166.889771
878.247070	363.847748
877.083984	94.442688
875.920898	129.290894
874.756836	148.426422
873.592773	111.331696
872.428711	103.573448
871.264648	122.878571
870.100586	90.488586
868.935547	40.178917
867.770508	172.081055
866.604492	4.986093
865.438477	89.740257
864.272461	185.738312
863.106445	-41.752918
861.940430	229.503113
860.773438	193.059341
859.606445	203.815430
858.438477	338.048035
857.271484	167.094070
856.103516	229.561325
854.934570	343.618988
853.766602	370.205353
852.597656	410.264282
851.428711	342.757690
850.259766	333.565521
849.089844	458.812225
847.919922	416.057220
846.750000	335.280151
845.579102	180.695282
844.408203	-43.175121
843.237305	294.670990
842.066406	104.463234
840.894531	325.853394
839.722656	-76.648987
838.550781	117.875114
837.377930	-36.307217
836.206055	160.360992
835.033203	202.817093
833.859375	117.967453
832.686523	350.190338
831.512695	207.306915
830.337891	256.409088
829.164063	428.186646
827.989258	479.429535
826.814453	365.617004
825.639648	419.058777
824.463867	120.291405
823.288086	302.990540
822.112305	162.540131
820.935547	-15.723459
819.759766	19.850811
818.583008	42.031219
817.405273	124.278854
816.228516	-69.475800
815.050781	-31.789743
813.872070	1.405564
812.694336	43.444118
811.515625	234.386002
810.336914	2.904239
809.158203	84.811676
807.978516	64.455299
806.798828	-120.289551
805.619141	41.415401
804.438477	-152.195206
803.258789	-86.083580
802.077148	-190.900192
800.896484	28.172358
799.714844	-83.369804
798.534180	-179.391800
797.351563	-279.846252
796.169922	-81.105621
794.987305	53.231289
793.804688	56.749458
792.622070	-41.670570
791.438477	34.824780
790.254883	-74.725166
789.071289	198.594406
787.886719	80.087181
786.702148	138.541779
785.517578	203.540070
784.333008	31.856365
783.147461	244.827499
781.961914	194.635941
780.776367	422.798279
779.590820	217.820450
778.404297	178.506912
777.217773	311.359863
776.030273	375.650543
774.843750	159.557571
773.656250	217.086182
772.467773	40.694473
771.280273	100.279289
770.091797	75.977470
768.903320	-80.646591
767.714844	214.499329
766.525391	253.852280
765.335938	211.605896
764.146484	356.488251
762.956055	206.197052
761.765625	161.553207
760.575195	317.109161
759.384766	476.911469
758.193359	396.799377
757.001953	459.585449
755.810547	445.308563
754.618164	455.138000
753.425781	420.928619
752.233398	147.177475
751.041016	462.137512
749.847656	181.754242
748.654297	224.155457
747.460938	264.259277
746.266602	251.597092
745.072266	256.409332
743.877930	315.973602
742.683594	281.134033
741.488281	193.613327
740.292969	246.332001
739.097656	193.761261
737.901367	259.440125
736.705078	92.837379
735.508789	68.569801
734.311523	96.777954
733.115234	181.802795
731.917969	284.216766
730.719727	382.130829
729.522461	248.078812
728.324219	247.403442
727.125977	329.730591
725.926758	460.029724
724.727539	365.124207
723.528320	243.976944
722.329102	293.178864
721.128906	222.189667
719.928711	367.292023
718.728516	468.608215
717.528320	432.340668
716.327148	524.737000
715.125977	586.492493
713.923828	384.310791
712.722656	321.685883
711.520508	80.309067
710.317383	124.437500
709.115234	31.244240
707.912109	33.869610
706.708984	75.635330
705.505859	228.354446
704.301758	115.422981
703.097656	39.486061
701.893555	307.257233
700.688477	255.141220
699.483398	142.121277
698.278320	283.458832
697.073242	124.760033
695.867188	-10.003021
694.661133	22.532978
693.455078	104.971313
692.248047	-64.543144
691.041016	-51.658672
689.833984	-125.625481
688.626953	-156.189865
687.418945	-293.066406
686.210938	-76.383743
685.002930	42.599136
683.793945	-87.798241
682.584961	-133.628281
681.375977	-84.116806
680.166992	49.841415
678.957031	73.265038
677.747070	-225.966705
676.537109	-100.771103
675.326172	20.026667
674.115234	26.078257
672.904297	92.691887
671.692383	68.430954
670.481445	46.340263
669.269531	78.300842
668.056641	99.438133
666.844727	172.424774
665.631836	-78.663040
664.417969	100.162300
663.205078	-90.325172
661.991211	-23.827742
660.777344	36.171982
659.563477	-9.580822
658.348633	-66.090691
657.133789	-88.057274
655.918945	-144.503174
654.703125	23.286560
653.488281	-74.087578
652.272461	138.882568
651.055664	106.177948
649.839844	105.808838
648.623047	101.146431
647.405273	-82.184097
646.188477	31.601549
644.970703	95.854744
643.752930	231.084595
642.535156	78.058289
641.316406	137.993622
640.097656	77.523262
638.878906	-2.251047
637.659180	182.323593
636.439453	-69.286636
635.219727	168.931641
634.000000	-121.197845
632.779297	-168.597031
631.558594	73.784477
630.337891	62.845066
629.116211	99.106544
627.894531	62.422421
626.672852	-139.368118
625.451172	-85.953415
624.228516	134.608337
623.005859	123.619980
621.783203	279.726440
620.559570	322.215454
619.336914	225.466827
618.112305	103.038177
616.888672	57.687325
615.664063	80.795021
614.439453	20.406546
613.214844	-121.286224
611.989258	66.354820
610.764648	52.877872
609.538086	50.022282
608.312500	-91.812866
607.085938	-7.193935
605.859375	-29.507257
604.632813	-113.838623
