# Supplementary material for: Raman spectroscopy accurately differentiates mucosal healing from non-healing and biochemical changes following biological therapy in inflammatory bowel disease
Source: PLoS One. 2021 Jun 2;16(6):e0252210. doi: 10.1371/journal.pone.0252210 (PMC8172032; doi:10.1371/journal.pone.0252210)
Supplement: S5 Dataset — (ZIP) [file pone.0252210.s007.zip › CD Active inflammation/OC017-1 pre treatment_base sub CR removed_41__X_-9977.31__Y_44990.4__Z_235.52__Time_469.txt]

1714.640625	169.799118
1713.664063	16.334433
1712.687500	7.405956
1711.709961	-3.663349
1710.733398	-35.599293
1709.755859	37.532482
1708.778320	-79.091316
1707.799805	-2.261364
1706.821289	5.414067
1705.843750	-50.651188
1704.864258	24.958887
1703.885742	-83.639351
1702.907227	-23.109335
1701.927734	67.284248
1700.948242	-42.503540
1699.968750	-117.012215
1698.988281	-94.797401
1698.007813	-138.968826
1697.028320	20.440132
1696.046875	-54.940315
1695.066406	-81.763756
1694.084961	-38.735855
1693.104492	-11.322424
1692.123047	5.790244
1691.140625	87.328484
1690.159180	22.480947
1689.176758	40.726494
1688.194336	30.000954
1687.211914	-31.014751
1686.228516	54.964195
1685.246094	103.954987
1684.262695	86.643135
1683.279297	157.589844
1682.295898	69.031525
1681.311523	74.025482
1680.327148	193.810318
1679.342773	212.711472
1678.358398	226.586197
1677.374023	105.070137
1676.388672	207.316681
1675.403320	259.276550
1674.417969	332.760345
1673.432617	260.290253
1672.446289	209.369568
1671.459961	286.259705
1670.473633	421.806671
1669.487305	111.385406
1668.500977	390.771332
1667.513672	460.555756
1666.526367	405.804291
1665.539063	385.792511
1664.550781	546.385559
1663.563477	542.690674
1662.575195	552.454834
1661.586914	586.272095
1660.598633	453.295319
1659.609375	445.100006
1658.620117	421.195862
1657.631836	572.291138
1656.641602	395.128815
1655.652344	575.618469
1654.662109	512.675659
1653.672852	510.783966
1652.681641	403.210510
1651.691406	372.540527
1650.701172	392.270477
1649.709961	414.768646
1648.718750	289.360596
1647.727539	253.987701
1646.735352	226.675537
1645.744141	231.193634
1644.751953	140.743179
1643.759766	140.214417
1642.766602	195.223434
1641.774414	28.611471
1640.781250	-40.204380
1639.788086	62.576660
1638.794922	22.971767
1637.801758	46.752590
1636.807617	73.235344
1635.813477	115.594223
1634.819336	-15.918928
1633.825195	-41.924297
1632.830078	119.159500
1631.834961	-83.187691
1630.839844	-45.799229
1629.844727	20.578508
1628.849609	-68.298347
1627.853516	-80.790237
1626.857422	-64.300056
1625.861328	-137.200897
1624.865234	-99.601105
1623.868164	-33.071186
1622.871094	-105.842072
1621.874023	-70.822220
1620.876953	95.558472
1619.879883	-27.036543
1618.881836	-18.265247
1617.883789	53.522472
1616.885742	-68.949707
1615.887695	-65.398453
1614.888672	-56.598679
1613.889648	33.513508
1612.890625	-88.841881
1611.891602	45.804268
1610.892578	-31.949492
1609.892578	84.261856
1608.892578	48.434635
1607.892578	143.592865
1606.892578	-59.886833
1605.891602	35.216682
1604.890625	62.189556
1603.889648	104.831429
1602.888672	71.541122
1601.887695	43.469463
1600.885742	10.148294
1599.883789	99.721565
1598.881836	-12.099673
1597.879883	-100.381172
1596.876953	-125.940628
1595.874023	-96.657181
1594.871094	-130.122314
1593.868164	-137.497757
1592.864258	11.755278
1591.861328	48.643513
1590.857422	-86.793922
1589.853516	-5.634864
1588.848633	-2.829261
1587.844727	20.792749
1586.839844	-20.843157
1585.834961	67.846214
1584.830078	62.603374
1583.824219	59.911457
1582.819336	96.248695
1581.813477	83.017029
1580.807617	85.358261
1579.800781	14.730068
1578.794922	154.937973
1577.788086	146.668320
1576.781250	109.715645
1575.773438	96.128387
1574.766602	126.702461
1573.758789	55.779160
1572.750977	23.819445
1571.743164	10.002922
1570.735352	-89.633339
1569.726563	80.918449
1568.718750	25.335075
1567.708984	219.024551
1566.700195	15.294378
1565.691406	-61.213768
1564.681641	-5.394585
1563.671875	-32.704170
1562.662109	176.009598
1561.652344	-82.310608
1560.641602	-78.680702
1559.630859	51.915802
1558.620117	-48.308308
1557.609375	17.296331
1556.597656	-13.066111
1555.586914	145.615845
1554.575195	3.733937
1553.563477	128.538162
1552.550781	40.939087
1551.539063	2.485462
1550.526367	41.602810
1549.513672	209.985840
1548.500977	34.221169
1547.487305	31.716274
1546.473633	44.654900
1545.459961	21.330795
1544.446289	54.801418
1543.432617	-20.328386
1542.417969	72.407715
1541.404297	38.491215
1540.389648	79.396889
1539.374023	-114.704605
1538.359375	-45.528095
1537.343750	15.806152
1536.328125	-13.247691
1535.312500	-6.244262
1534.296875	103.840431
1533.280273	79.742401
1532.263672	32.391235
1531.247070	46.846645
1530.230469	17.431532
1529.212891	127.064362
1528.196289	74.341270
1527.178711	-11.899515
1526.160156	66.588135
1525.142578	-19.734484
1524.124023	-21.168617
1523.106445	-9.791786
1522.087891	-1.055808
1521.068359	-18.101164
1520.049805	59.937363
1519.030273	19.638937
1518.010742	97.520126
1516.991211	103.370819
1515.971680	42.376461
1514.951172	-0.671974
1513.930664	25.574850
1512.910156	2.983058
1511.889648	16.284016
1510.868164	-57.722630
1509.846680	-47.083321
1508.826172	-85.224190
1507.803711	-77.247864
1506.782227	15.294406
1505.759766	-92.194565
1504.737305	-197.118362
1503.714844	15.678257
1502.692383	-15.019533
1501.668945	-91.851341
1500.646484	-194.290405
1499.623047	-145.687271
1498.599609	-138.095139
1497.575195	-168.934525
1496.550781	48.369862
1495.527344	-38.833656
1494.502930	-13.517970
1493.477539	-121.205093
1492.453125	75.319290
1491.427734	-14.514565
1490.402344	-40.461269
1489.376953	-86.863052
1488.350586	60.828140
1487.325195	22.030014
1486.298828	24.063221
1485.272461	105.195244
1484.245117	137.776321
1483.218750	98.890816
1482.191406	52.340176
1481.164063	197.056046
1480.136719	209.106339
1479.108398	52.882706
1478.080078	194.893494
1477.052734	214.526962
1476.023438	144.959824
1474.995117	268.983734
1473.965820	232.509293
1472.937500	346.251007
1471.908203	225.755127
1470.877930	316.510498
1469.848633	236.759445
1468.818359	429.203033
1467.788086	440.992249
1466.757813	468.025024
1465.727539	439.114899
1464.696289	522.032227
1463.665039	640.484131
1462.633789	642.022461
1461.602539	592.759399
1460.570313	566.364380
1459.539063	710.087463
1458.506836	757.288818
1457.473633	675.040710
1456.441406	701.936523
1455.408203	746.573669
1454.375000	715.113281
1453.341797	851.019287
1452.308594	870.262207
1451.274414	937.652466
1450.241211	809.915649
1449.207031	857.039917
1448.171875	937.074463
1447.137695	624.583191
1446.102539	823.648987
1445.067383	807.486938
1444.032227	900.164917
1442.997070	752.453247
1441.960938	741.411865
1440.924805	760.739746
1439.888672	699.162781
1438.852539	678.077271
1437.816406	497.789703
1436.779297	646.089966
1435.742188	741.292236
1434.705078	414.661407
1433.666992	348.289215
1432.629883	357.715973
1431.591797	195.509277
1430.553711	394.279480
1429.514648	388.609131
1428.476563	332.520203
1427.437500	122.629295
1426.398438	99.446480
1425.359375	38.485085
1424.320313	123.762817
1423.280273	151.067429
1422.240234	97.770134
1421.200195	4.224065
1420.159180	66.874260
1419.119141	262.974457
1418.078125	116.676872
1417.037109	174.322723
1415.996094	70.944260
1414.954102	143.727356
1413.912109	63.094639
1412.870117	68.023643
1411.828125	2.593445
1410.786133	178.514465
1409.743164	-7.466286
1408.700195	183.520844
1407.657227	-82.687286
1406.614258	30.457071
1405.570313	23.068707
1404.527344	-129.864914
1403.483398	3.400017
1402.438477	23.730192
1401.394531	-48.722157
1400.349609	39.404655
1399.304688	-65.545052
1398.259766	-27.512886
1397.214844	43.125957
1396.168945	33.581215
1395.123047	46.628628
1394.077148	42.177620
1393.031250	-7.307706
1391.984375	75.962578
1390.937500	-101.094894
1389.890625	-37.778263
1388.843750	-29.494087
1387.796875	-73.704597
1386.749023	62.217186
1385.701172	10.584121
1384.653320	-88.484039
1383.604492	-182.472519
1382.556641	-103.948570
1381.507813	-25.419859
1380.458984	-61.781815
1379.410156	-68.117874
1378.360352	-54.438007
1377.310547	178.946640
1376.260742	-16.982918
1375.210938	166.477417
1374.161133	38.076187
1373.110352	14.520364
1372.059570	8.473154
1371.008789	99.699173
1369.957031	21.437712
1368.906250	-56.742058
1367.854492	-67.581223
1366.802734	-55.954445
1365.750000	-236.048096
1364.698242	-27.610285
1363.645508	96.142120
1362.592773	117.847916
1361.540039	107.241333
1360.486328	94.190361
1359.433594	163.266235
1358.379883	1.101083
1357.326172	139.857361
1356.271484	47.442238
1355.216797	99.236801
1354.163086	223.102936
1353.107422	98.561577
1352.052734	103.253922
1350.998047	60.812275
1349.942383	236.866638
1348.886719	211.865189
1347.830078	246.461441
1346.774414	162.014557
1345.717773	290.931976
1344.661133	92.527847
1343.604492	347.916138
1342.546875	429.734375
1341.490234	405.006378
1340.432617	452.170135
1339.375000	477.060577
1338.316406	551.502380
1337.258789	395.700195
1336.200195	210.296371
1335.141602	507.590027
1334.082031	475.715485
1333.023438	228.683197
1331.963867	426.960052
1330.904297	402.650116
1329.844727	343.776917
1328.784180	319.563324
1327.723633	446.126984
1326.663086	523.260437
1325.602539	620.153625
1324.541992	302.177246
1323.480469	297.916046
1322.418945	409.700928
1321.357422	442.500092
1320.295898	519.726685
1319.233398	397.143829
1318.170898	319.035797
1317.108398	312.496368
1316.045898	473.617767
1314.982422	553.364929
1313.918945	443.373505
1312.855469	392.582947
1311.791992	400.953705
1310.728516	416.735229
1309.664063	467.000916
1308.599609	436.045959
1307.535156	395.286835
1306.469727	462.821411
1305.404297	422.121582
1304.338867	585.579834
1303.273438	564.588745
1302.208008	526.422058
1301.141602	417.021606
1300.075195	467.401550
1299.008789	461.280090
1297.942383	465.006287
1296.875000	284.588318
1295.807617	499.514435
1294.740234	432.109253
1293.672852	391.744751
1292.604492	302.347168
1291.537109	421.496429
1290.468750	422.899536
1289.399414	492.964661
1288.331055	364.470825
1287.261719	331.621765
1286.192383	374.755646
1285.123047	180.274734
1284.052734	326.308441
1282.983398	340.073212
1281.913086	307.330933
1280.841797	284.402863
1279.771484	430.333923
1278.700195	260.628326
1277.628906	267.107544
1276.557617	229.577621
1275.486328	343.647827
1274.414063	276.802246
1273.341797	356.615173
1272.269531	375.320953
1271.197266	452.647980
1270.124023	437.146271
1269.050781	338.644501
1267.977539	367.122620
1266.904297	429.759705
1265.830078	348.414398
1264.756836	481.776886
1263.681641	434.603912
1262.607422	655.671814
1261.533203	408.587189
1260.458008	339.530060
1259.382813	377.719757
1258.307617	272.156647
1257.231445	415.074432
1256.155273	336.332092
1255.079102	481.603882
1254.002930	485.634338
1252.926758	516.428833
1251.849609	369.597473
1250.772461	419.854248
1249.695313	336.329498
1248.617188	379.265198
1247.540039	538.857422
1246.461914	452.912537
1245.382813	313.542694
1244.304688	259.251221
1243.225586	277.834625
1242.146484	344.963959
1241.067383	412.055237
1239.988281	384.451721
1238.908203	240.375381
1237.828125	341.378174
1236.748047	308.925476
1235.667969	351.648132
1234.586914	377.368225
1233.505859	277.024017
1232.424805	397.233673
1231.343750	260.562714
1230.261719	354.049438
1229.179688	173.828491
1228.097656	187.366241
1227.015625	229.931305
1225.932617	286.980469
1224.850586	162.524246
1223.767578	280.006866
1222.683594	162.826813
1221.600586	231.865341
1220.516602	165.479202
1219.432617	9.680617
1218.347656	143.891632
1217.263672	294.937500
1216.178711	146.402878
1215.093750	166.946579
1214.008789	192.289474
1212.922852	261.045471
1211.836914	100.504768
1210.750977	193.336014
1209.665039	237.864120
1208.579102	171.422760
1207.492188	80.877266
1206.405273	86.768471
1205.318359	164.931549
1204.230469	57.514999
1203.142578	92.244781
1202.054688	117.302795
1200.966797	123.065262
1199.877930	-138.400909
1198.790039	86.376244
1197.701172	118.536598
1196.611328	-63.441574
1195.522461	-134.727310
1194.432617	-133.872192
1193.342773	-56.114380
1192.252930	-125.026299
1191.162109	-66.580681
1190.072266	-212.384781
1188.981445	-53.118286
1187.889648	-35.627594
1186.798828	-20.568136
1185.707031	-127.955154
1184.615234	-158.529495
1183.523438	-18.776104
1182.430664	82.507957
1181.337891	-68.076744
1180.245117	105.046860
1179.152344	110.277168
1178.059570	57.963730
1176.965820	24.812353
1175.872070	41.952568
1174.778320	23.135813
1173.683594	107.253899
1172.588867	-24.131927
1171.494141	26.400709
1170.399414	-28.394762
1169.303711	53.158081
1168.208984	70.077049
1167.113281	-39.767944
1166.016602	118.147499
1164.920898	-1.271944
1163.824219	70.490517
1162.727539	-125.365898
1161.630859	44.263386
1160.533203	15.595709
1159.435547	-27.409359
1158.337891	110.973877
1157.240234	98.935959
1156.141602	-18.096346
1155.043945	101.032593
1153.944336	103.229713
1152.845703	88.714348
1151.747070	-87.900688
1150.647461	-78.589584
1149.547852	66.492752
1148.447266	20.927294
1147.347656	-48.453220
1146.247070	-196.398163
1145.146484	-161.016449
1144.044922	-204.210526
1142.944336	-14.239776
1141.842773	-105.069504
1140.741211	11.019135
1139.638672	-1.363682
1138.537109	29.027752
1137.434570	37.989716
1136.332031	-90.883347
1135.228516	-46.314304
1134.125977	164.461273
1133.022461	161.420700
1131.917969	20.672651
1130.814453	74.583221
1129.709961	62.006611
1128.605469	217.844559
1127.500977	39.181396
1126.396484	164.088242
1125.291016	127.712746
1124.185547	74.743866
1123.080078	59.693180
1121.973633	108.590157
1120.868164	138.502411
1119.761719	123.388451
1118.654297	37.238819
1117.547852	-11.015466
1116.440430	-59.268036
1115.333008	-17.615923
1114.225586	16.905632
1113.117188	32.474968
1112.008789	147.316406
1110.900391	51.728210
1109.791992	64.870964
1108.682617	144.141251
1107.573242	183.208267
1106.463867	222.243851
1105.354492	249.444229
1104.244141	253.012146
1103.133789	150.373688
1102.023438	158.658218
1100.913086	284.866669
1099.801758	186.971313
1098.690430	306.017883
1097.579102	142.142639
1096.467773	246.986664
1095.355469	198.625702
1094.243164	392.899048
1093.130859	262.086426
1092.017578	166.639633
1090.905273	115.957932
1089.791992	227.672302
1088.677734	259.329651
1087.564453	163.947418
1086.450195	254.389053
1085.335938	229.575394
1084.221680	174.210098
1083.106445	215.219498
1081.991211	155.174362
1080.875977	118.645523
1079.760742	239.483124
1078.644531	83.197495
1077.528320	203.982468
1076.412109	200.325378
1075.295898	257.675964
1074.178711	132.023132
1073.061523	156.527954
1071.944336	120.060112
1070.826172	64.854095
1069.708984	295.608521
1068.590820	125.580940
1067.471680	96.187889
1066.353516	190.945343
1065.234375	4.679219
1064.115234	195.401672
1062.996094	74.764610
1061.875977	129.678833
1060.755859	34.855701
1059.635742	178.644363
1058.515625	65.164001
1057.394531	162.138458
1056.273438	-19.049572
1055.152344	61.562344
1054.031250	60.383415
1052.909180	47.534500
1051.787109	146.785446
1050.665039	187.640198
1049.541992	39.433971
1048.418945	5.647540
1047.295898	111.863434
1046.172852	78.103638
1045.048828	86.343582
1043.925781	-45.277199
1042.801758	156.468506
1041.676758	-24.016413
1040.552734	-64.618904
1039.427734	-39.973473
1038.302734	91.792557
1037.176758	-39.554760
1036.050781	106.148705
1034.924805	44.705677
1033.798828	127.548256
1032.672852	168.507477
1031.545898	44.366070
1030.418945	43.517548
1029.291992	133.337357
1028.164063	-109.156860
1027.036133	-167.984741
1025.908203	-85.081902
1024.780273	-32.380524
1023.651367	-211.838959
1022.522461	12.667545
1021.393555	-120.259018
1020.264648	-86.062584
1019.134766	-177.107193
1018.004883	-124.313622
1016.875000	-199.025696
1015.744141	4.454603
1014.613281	-128.132446
1013.482422	-10.425632
1012.351563	26.188694
1011.219727	48.917904
1010.088867	25.366404
1008.956055	29.624426
1007.824219	-3.111455
1006.691406	214.049835
1005.558594	387.194977
1004.425781	664.347778
1003.292969	675.539246
1002.159180	726.046753
1001.025391	478.472534
999.891602	293.421814
998.756836	69.222321
997.622070	115.331604
996.487305	73.725029
995.352539	59.868172
994.216797	13.743143
993.081055	29.962610
991.945313	101.563423
990.808594	69.395920
989.672852	39.586269
988.536133	102.016594
987.398438	-10.676595
986.261719	-5.787757
985.124023	-210.461945
983.986328	10.993259
982.847656	80.436668
981.709961	-2.020712
980.571289	-79.803505
979.432617	10.426062
978.292969	77.647491
977.153320	25.301991
976.013672	18.997074
974.874023	60.997486
973.734375	100.717369
972.593750	-75.492554
971.453125	44.700310
970.311523	-34.899666
969.170898	-100.648613
968.029297	150.400085
966.886719	-23.137245
965.745117	-116.260513
964.602539	40.690926
963.459961	4.995166
962.317383	148.165375
961.173828	-63.943584
960.030273	285.475067
958.886719	-45.615368
957.743164	109.033623
956.598633	-54.632191
955.454102	-87.697327
954.309570	-24.583256
953.165039	118.623985
952.019531	108.528976
950.874023	-31.887070
949.727539	42.733879
948.582031	87.640747
947.435547	29.715757
946.289063	-30.429678
945.141602	-113.354912
943.995117	2.492387
942.847656	-16.394991
941.699219	-23.824266
940.551758	108.004715
939.403320	34.452587
938.254883	-13.936425
937.105469	79.132484
935.957031	222.356155
934.807617	260.686737
933.658203	196.478348
932.507813	73.093277
931.357422	111.535950
930.207031	93.059486
929.056641	111.056190
927.906250	31.195185
926.754883	-128.248566
925.603516	-30.477837
924.451172	87.752090
923.298828	-62.396893
922.146484	-114.674652
920.994141	-25.961916
919.841797	-21.345472
918.688477	-34.876385
917.535156	-105.157616
916.380859	-48.200630
915.227539	49.628670
914.073242	20.325802
912.918945	-2.124932
911.763672	-119.827713
910.608398	-6.079054
909.453125	-8.011728
908.297852	-198.095901
907.141602	-68.458145
905.985352	-115.615822
904.829102	-67.567932
903.672852	-141.831055
902.515625	-23.546360
901.358398	22.259405
900.201172	81.648735
899.042969	57.305710
897.884766	103.132683
896.726563	-25.203369
895.568359	-56.217621
894.409180	3.237448
893.250000	60.426392
892.090820	174.103073
890.930664	70.862785
889.771484	26.417625
888.611328	-49.600830
887.450195	102.454376
886.289063	130.317871
885.128906	155.929306
883.966797	100.330772
882.805664	26.731474
881.643555	18.577124
880.481445	-32.391399
879.319336	200.668106
878.156250	59.578091
876.993164	-52.144718
875.830078	-17.402779
874.666016	-14.188533
873.502930	38.563156
872.338867	100.305016
871.173828	-8.981107
870.009766	-30.470865
868.844727	11.034616
867.679688	99.749199
866.513672	13.086744
865.348633	7.382258
864.182617	-49.991005
863.015625	164.486877
861.849609	122.838356
860.682617	157.558304
859.515625	127.167191
858.347656	33.955349
857.180664	142.729889
856.012695	163.971054
854.843750	196.418976
853.675781	206.432007
852.506836	180.576370
851.337891	197.314850
850.167969	236.451996
848.999023	250.930130
847.829102	106.395584
846.658203	174.631912
845.488281	23.465748
844.317383	71.543884
843.146484	108.409218
841.975586	113.937630
840.803711	32.242752
839.631836	-42.710621
838.459961	47.775658
837.287109	178.439240
836.114258	150.405121
834.941406	66.535492
833.768555	109.988037
832.594727	70.804581
831.420898	91.897751
830.247070	184.381744
829.072266	67.095276
827.898438	63.609322
826.722656	118.094398
825.547852	43.233936
824.372070	180.144852
823.196289	25.059174
822.020508	39.351917
820.844727	229.583633
819.667969	-18.969490
818.491211	151.121933
817.313477	-10.519221
816.136719	48.198307
814.958984	-57.755653
813.781250	89.880402
812.602539	-2.723812
811.423828	-17.491800
810.245117	-218.967911
809.066406	72.931931
807.886719	-144.056656
806.707031	-109.986946
805.527344	-47.085888
804.346680	-159.611023
803.166992	7.546912
801.985352	-100.539833
800.804688	39.863972
799.623047	-254.520645
798.441406	-18.842983
797.259766	-16.063766
796.078125	-146.284821
794.895508	-116.930748
793.712891	-182.867996
792.529297	-120.342957
791.346680	21.840540
790.163086	-126.056114
788.978516	38.147011
787.794922	73.917229
786.610352	18.951412
785.425781	94.470711
784.241211	192.041397
783.055664	-114.984314
781.870117	132.821381
780.684570	51.273830
779.498047	126.576294
778.311523	190.776321
777.125000	-60.808777
775.938477	89.445023
774.750977	10.088619
773.563477	30.031502
772.375977	-42.704338
771.187500	8.066277
769.999023	54.379402
768.810547	-102.145752
767.622070	-64.692223
766.432617	21.189819
765.243164	104.804626
764.053711	161.929672
762.863281	86.903931
761.672852	168.170914
760.482422	185.557968
759.291992	229.314285
758.100586	169.646530
756.909180	-15.362505
755.717773	54.723480
754.525391	76.397240
753.333008	146.383301
752.140625	-20.960115
750.948242	132.438080
749.754883	61.755219
748.561523	6.452787
747.368164	170.646866
746.173828	99.942017
744.979492	55.577171
743.785156	48.500500
742.590820	142.279297
741.395508	27.722746
740.200195	-202.963806
739.003906	-25.979492
737.808594	45.747242
736.612305	-9.612512
735.416016	125.545662
734.218750	28.564142
733.021484	-2.725070
731.824219	116.971062
730.626953	94.397255
729.428711	76.193733
728.230469	-44.786869
727.032227	31.029295
725.833984	-46.195530
724.634766	-9.770793
723.435547	118.379852
722.235352	62.995785
721.036133	138.644180
719.835938	170.585876
718.635742	78.099442
717.434570	-51.446793
716.233398	170.287781
715.032227	110.561241
713.831055	-14.557332
712.628906	104.536736
711.426758	156.007385
710.224609	102.860733
709.021484	38.843575
707.818359	51.083736
706.615234	2.349106
705.412109	25.476904
704.208008	185.708572
703.003906	-30.565321
701.799805	86.101334
700.594727	11.325515
699.389648	14.866912
698.184570	-33.760456
696.979492	41.522865
695.773438	-67.915642
694.567383	63.835571
693.361328	-88.977043
692.154297	-9.377082
690.947266	-1.440809
689.740234	-71.628319
688.533203	-61.487587
687.325195	-112.080276
686.117188	0.024652
684.909180	23.192280
683.700195	26.853664
682.491211	-38.822906
681.282227	14.720996
680.072266	124.580521
678.863281	-116.445847
677.653320	95.199532
676.442383	-158.657791
675.232422	0.998794
674.021484	-198.580612
672.810547	-110.331436
671.598633	-37.240013
670.386719	33.679546
669.174805	212.678925
667.962891	17.727106
666.750000	-15.053367
665.537109	36.458031
664.324219	-78.325462
663.110352	70.398430
661.897461	63.654953
660.683594	9.463052
659.468750	15.742294
658.254883	138.541168
657.040039	-38.471424
655.824219	92.970695
654.609375	-14.901110
653.393555	-127.000389
652.177734	-64.481094
650.960938	-51.504337
649.745117	56.265381
648.528320	172.632370
647.311523	129.677811
646.093750	11.449501
644.875977	97.727219
643.658203	216.269394
642.440430	68.098557
641.221680	38.296200
640.002930	105.282898
638.784180	32.572273
637.564453	13.649553
636.344727	-52.490692
635.125000	83.326630
633.905273	-38.557907
632.684570	77.942871
631.463867	147.206024
630.243164	-17.421709
629.021484	-74.674042
627.799805	-16.045755
626.578125	-0.298696
625.356445	9.041567
624.133789	20.553175
622.911133	85.660889
621.688477	30.796446
620.464844	40.242439
619.241211	-48.791996
618.017578	-116.349464
616.793945	-115.357407
615.569336	146.728729
614.344727	-34.143536
613.120117	1.121534
611.894531	100.544861
610.668945	161.457916
609.443359	57.775024
608.216797	-26.612524
606.991211	162.523865
605.764648	22.639271
604.537109	-55.241005
