# Supplementary material for: Raman spectroscopy accurately differentiates mucosal healing from non-healing and biochemical changes following biological therapy in inflammatory bowel disease
Source: PLoS One. 2021 Jun 2;16(6):e0252210. doi: 10.1371/journal.pone.0252210 (PMC8172032; doi:10.1371/journal.pone.0252210)
Supplement: S5 Dataset — (ZIP) [file pone.0252210.s007.zip › CD Active inflammation/OC019-1 post treatment_base sub CR removed_4__X_-13279.6__Y_35860.3__Z_122.615__Time_46.txt]

1714.640625	-144.508865
1713.664063	93.637749
1712.687500	25.349373
1711.709961	212.350449
1710.733398	161.334122
1709.755859	-197.374054
1708.778320	240.554092
1707.799805	368.046448
1706.821289	145.206223
1705.843750	-277.686676
1704.864258	-81.466492
1703.885742	-307.557281
1702.907227	26.366117
1701.927734	119.900528
1700.948242	-125.693420
1699.968750	-57.665997
1698.988281	510.849823
1698.007813	66.654465
1697.028320	-253.720215
1696.046875	126.549713
1695.066406	26.515160
1694.084961	252.890060
1693.104492	-115.577530
1692.123047	-29.527250
1691.140625	374.613464
1690.159180	314.970703
1689.176758	34.485863
1688.194336	378.797241
1687.211914	763.544678
1686.228516	703.458496
1685.246094	529.434631
1684.262695	529.208191
1683.279297	494.924988
1682.295898	589.067322
1681.311523	406.742279
1680.327148	363.487701
1679.342773	429.929810
1678.358398	840.155579
1677.374023	995.333923
1676.388672	884.940918
1675.403320	1086.248901
1674.417969	756.254272
1673.432617	814.992493
1672.446289	914.015442
1671.459961	1069.287842
1670.473633	975.286316
1669.487305	677.318970
1668.500977	600.326965
1667.513672	1065.301392
1666.526367	1350.063477
1665.539063	1332.667236
1664.550781	697.585266
1663.563477	1368.112549
1662.575195	1182.273682
1661.586914	885.590149
1660.598633	1230.830566
1659.609375	1345.742920
1658.620117	1755.054199
1657.631836	1370.025391
1656.641602	1446.209229
1655.652344	1390.390137
1654.662109	1456.665405
1653.672852	803.512573
1652.681641	1074.242920
1651.691406	1086.007446
1650.701172	1172.126343
1649.709961	362.190918
1648.718750	795.279846
1647.727539	631.208191
1646.735352	224.376617
1645.744141	71.624817
1644.751953	162.142395
1643.759766	-169.591019
1642.766602	-192.111099
1641.774414	-69.181816
1640.781250	56.525391
1639.788086	10.922827
1638.794922	155.450851
1637.801758	-11.036058
1636.807617	349.978790
1635.813477	257.668701
1634.819336	-403.623413
1633.825195	-100.183517
1632.830078	-25.915787
1631.834961	464.559540
1630.839844	-308.816742
1629.844727	0.161903
1628.849609	-185.633835
1627.853516	-94.989899
1626.857422	95.687881
1625.861328	170.664932
1624.865234	216.784897
1623.868164	26.344658
1622.871094	419.543671
1621.874023	397.468018
1620.876953	-10.717957
1619.879883	287.876678
1618.881836	389.409027
1617.883789	107.633286
1616.885742	17.628172
1615.887695	-40.812588
1614.888672	281.191315
1613.889648	109.929375
1612.890625	75.125298
1611.891602	-12.102577
1610.892578	165.465759
1609.892578	245.941666
1608.892578	72.201019
1607.892578	320.284454
1606.892578	96.787392
1605.891602	-74.307281
1604.890625	-232.283432
1603.889648	138.485962
1602.888672	134.827271
1601.887695	-195.917389
1600.885742	-123.796059
1599.883789	42.365177
1598.881836	132.561096
1597.879883	251.392090
1596.876953	-97.752144
1595.874023	-420.708771
1594.871094	19.177645
1593.868164	48.730598
1592.864258	109.464928
1591.861328	-64.853897
1590.857422	-14.777509
1589.853516	-95.317665
1588.848633	-389.904755
1587.844727	69.352890
1586.839844	150.122101
1585.834961	-233.358032
1584.830078	272.057373
1583.824219	417.437927
1582.819336	-36.619816
1581.813477	225.698807
1580.807617	141.372314
1579.800781	-245.154709
1578.794922	368.024353
1577.788086	-18.698282
1576.781250	146.242813
1575.773438	399.362427
1574.766602	-268.517181
1573.758789	-65.160744
1572.750977	-18.056492
1571.743164	101.633369
1570.735352	467.981110
1569.726563	-142.971405
1568.718750	-112.184601
1567.708984	-47.904388
1566.700195	156.412781
1565.691406	-23.741699
1564.681641	174.884705
1563.671875	103.372566
1562.662109	166.607498
1561.652344	312.623657
1560.641602	-78.439919
1559.630859	-2.857087
1558.620117	-194.483994
1557.609375	-36.364212
1556.597656	-215.370712
1555.586914	395.615936
1554.575195	179.944000
1553.563477	-38.420444
1552.550781	-412.249146
1551.539063	-170.088882
1550.526367	-158.568954
1549.513672	108.871521
1548.500977	-273.212524
1547.487305	552.266113
1546.473633	278.404327
1545.459961	330.155640
1544.446289	162.024582
1543.432617	45.445469
1542.417969	122.419174
1541.404297	219.867981
1540.389648	-212.281296
1539.374023	176.440582
1538.359375	-51.999874
1537.343750	11.006961
1536.328125	-57.771694
1535.312500	169.911560
1534.296875	118.804176
1533.280273	446.488312
1532.263672	387.200867
1531.247070	258.173920
1530.230469	-211.083145
1529.212891	-242.441589
1528.196289	151.022018
1527.178711	214.516449
1526.160156	76.965019
1525.142578	178.706329
1524.124023	244.163269
1523.106445	31.620453
1522.087891	662.613586
1521.068359	238.781143
1520.049805	262.369659
1519.030273	-236.062347
1518.010742	-79.111053
1516.991211	483.581390
1515.971680	-25.322437
1514.951172	-59.077816
1513.930664	145.836990
1512.910156	114.330811
1511.889648	-150.863312
1510.868164	2.135776
1509.846680	116.444206
1508.826172	-133.606552
1507.803711	-227.351563
1506.782227	-3.219759
1505.759766	182.192459
1504.737305	285.388672
1503.714844	24.578819
1502.692383	-236.238129
1501.668945	-240.994125
1500.646484	-248.371201
1499.623047	-35.744030
1498.599609	-25.518475
1497.575195	30.611563
1496.550781	155.689682
1495.527344	19.763689
1494.502930	-180.182404
1493.477539	26.342579
1492.453125	-10.107604
1491.427734	-105.459465
1490.402344	-88.426697
1489.376953	342.361084
1488.350586	47.486855
1487.325195	664.313660
1486.298828	336.160522
1485.272461	-119.537445
1484.245117	348.615143
1483.218750	145.559799
1482.191406	526.607483
1481.164063	12.306720
1480.136719	181.484985
1479.108398	809.342224
1478.080078	557.614563
1477.052734	316.194519
1476.023438	469.601135
1474.995117	493.060059
1473.965820	610.643616
1472.937500	735.832886
1471.908203	1431.043701
1470.877930	1219.939697
1469.848633	1288.821899
1468.818359	1494.969727
1467.788086	1047.416260
1466.757813	1406.055176
1465.727539	1205.276489
1464.696289	1850.854126
1463.665039	1919.352417
1462.633789	1825.231445
1461.602539	2071.501953
1460.570313	1929.102417
1459.539063	2180.341309
1458.506836	1880.627075
1457.473633	1903.302612
1456.441406	1667.238770
1455.408203	2235.367676
1454.375000	2237.729736
1453.341797	1345.058105
1452.308594	1956.070801
1451.274414	2044.702026
1450.241211	2361.435547
1449.207031	2062.406494
1448.171875	2168.754883
1447.137695	2277.686523
1446.102539	2092.879883
1445.067383	2351.171631
1444.032227	2189.310547
1442.997070	2083.233154
1441.960938	2159.346436
1440.924805	1689.209351
1439.888672	2094.203369
1438.852539	2102.198242
1437.816406	2405.969971
1436.779297	1885.863647
1435.742188	1919.324097
1434.705078	1914.959351
1433.666992	1201.020874
1432.629883	1406.524292
1431.591797	1124.802612
1430.553711	472.307922
1429.514648	1119.546021
1428.476563	815.621277
1427.437500	693.465027
1426.398438	420.161652
1425.359375	48.752224
1424.320313	-138.409714
1423.280273	-136.446762
1422.240234	563.482605
1421.200195	379.106781
1420.159180	398.854218
1419.119141	149.346268
1418.078125	448.762177
1417.037109	448.673157
1415.996094	58.701969
1414.954102	204.785233
1413.912109	267.923309
1412.870117	557.457642
1411.828125	-45.465893
1410.786133	75.853455
1409.743164	-285.276154
1408.700195	152.801056
1407.657227	-94.909744
1406.614258	184.979431
1405.570313	236.359192
1404.527344	-264.356567
1403.483398	-99.711952
1402.438477	-37.920330
1401.394531	-71.310989
1400.349609	517.404724
1399.304688	20.248020
1398.259766	-336.166870
1397.214844	337.848358
1396.168945	402.739929
1395.123047	-131.038025
1394.077148	-58.285610
1393.031250	262.505646
1391.984375	262.774628
1390.937500	373.330048
1389.890625	-209.261108
1388.843750	572.200806
1387.796875	345.329590
1386.749023	443.795074
1385.701172	172.287842
1384.653320	-33.961334
1383.604492	617.295898
1382.556641	-360.830780
1381.507813	-116.727684
1380.458984	694.423645
1379.410156	41.959278
1378.360352	138.909332
1377.310547	-173.420029
1376.260742	398.010223
1375.210938	375.492981
1374.161133	767.235107
1373.110352	251.076035
1372.059570	7.082538
1371.008789	324.262207
1369.957031	100.552414
1368.906250	211.038635
1367.854492	-248.943146
1366.802734	624.028442
1365.750000	420.910675
1364.698242	708.553345
1363.645508	184.680161
1362.592773	-154.655441
1361.540039	307.491211
1360.486328	602.871033
1359.433594	-4.515689
1358.379883	557.149963
1357.326172	-241.138214
1356.271484	131.683640
1355.216797	19.917534
1354.163086	102.161758
1353.107422	157.114075
1352.052734	748.617859
1350.998047	803.717529
1349.942383	801.797913
1348.886719	1291.402100
1347.830078	485.704254
1346.774414	888.603027
1345.717773	527.549377
1344.661133	719.730164
1343.604492	545.058350
1342.546875	675.411682
1341.490234	1130.488037
1340.432617	668.802124
1339.375000	918.313477
1338.316406	1286.673706
1337.258789	776.106812
1336.200195	904.480103
1335.141602	867.104004
1334.082031	1505.298462
1333.023438	1027.727783
1331.963867	1233.037598
1330.904297	652.080444
1329.844727	958.964294
1328.784180	1090.314453
1327.723633	643.498657
1326.663086	1207.413818
1325.602539	980.808411
1324.541992	1144.575195
1323.480469	1133.046875
1322.418945	958.719666
1321.357422	1302.802734
1320.295898	1439.587402
1319.233398	1226.102051
1318.170898	1387.666382
1317.108398	1430.899902
1316.045898	1134.023315
1314.982422	1687.612305
1313.918945	1238.181519
1312.855469	1358.108032
1311.791992	1721.897949
1310.728516	1351.806885
1309.664063	1341.364258
1308.599609	875.650452
1307.535156	1340.417480
1306.469727	1748.433105
1305.404297	1398.742310
1304.338867	1664.081421
1303.273438	928.686768
1302.208008	1943.888550
1301.141602	1579.958496
1300.075195	2081.144531
1299.008789	1638.858521
1297.942383	990.520569
1296.875000	1494.113647
1295.807617	1550.744751
1294.740234	1865.118652
1293.672852	1433.428833
1292.604492	992.135132
1291.537109	1004.882141
1290.468750	1223.626953
1289.399414	1682.562988
1288.331055	1758.986694
1287.261719	1230.074341
1286.192383	841.088379
1285.123047	890.784546
1284.052734	1143.736572
1282.983398	1717.396606
1281.913086	1081.503906
1280.841797	1341.654297
1279.771484	1070.768433
1278.700195	1157.167847
1277.628906	862.001282
1276.557617	1381.266846
1275.486328	880.861023
1274.414063	1094.377441
1273.341797	831.292847
1272.269531	1447.874878
1271.197266	1324.086304
1270.124023	1217.423462
1269.050781	1249.987915
1267.977539	1275.215332
1266.904297	956.334229
1265.830078	1110.911255
1264.756836	843.432678
1263.681641	839.410645
1262.607422	1157.274658
1261.533203	1214.149902
1260.458008	822.509460
1259.382813	891.575928
1258.307617	1014.191406
1257.231445	771.367920
1256.155273	1359.011841
1255.079102	1371.816650
1254.002930	1311.581543
1252.926758	1154.011963
1251.849609	1320.045654
1250.772461	663.823608
1249.695313	1430.527710
1248.617188	1231.584229
1247.540039	767.772522
1246.461914	1251.919556
1245.382813	897.531494
1244.304688	689.048035
1243.225586	1320.917114
1242.146484	1075.912598
1241.067383	772.716492
1239.988281	1093.374390
1238.908203	620.343994
1237.828125	829.188110
1236.748047	906.925110
1235.667969	1071.881714
1234.586914	1391.847656
1233.505859	1321.390015
1232.424805	947.999695
1231.343750	671.636475
1230.261719	1012.992432
1229.179688	1160.404297
1228.097656	1084.957031
1227.015625	1050.637573
1225.932617	982.364746
1224.850586	1194.770752
1223.767578	775.627380
1222.683594	878.980591
1221.600586	747.712769
1220.516602	369.841858
1219.432617	876.650513
1218.347656	737.983093
1217.263672	589.683411
1216.178711	820.550476
1215.093750	686.628906
1214.008789	453.718811
1212.922852	638.379272
1211.836914	0.018505
1210.750977	1086.870117
1209.665039	1063.628906
1208.579102	1018.630249
1207.492188	804.780884
1206.405273	962.165100
1205.318359	844.684692
1204.230469	640.414490
1203.142578	385.579498
1202.054688	414.964539
1200.966797	415.373962
1199.877930	-145.199570
1198.790039	-178.504059
1197.701172	-26.624174
1196.611328	-96.232132
1195.522461	839.463501
1194.432617	531.499023
1193.342773	598.619751
1192.252930	321.946655
1191.162109	319.222351
1190.072266	-113.569717
1188.981445	426.469727
1187.889648	-220.073486
1186.798828	-287.793610
1185.707031	-206.772034
1184.615234	20.522358
1183.523438	-191.402420
1182.430664	-144.288300
1181.337891	108.962502
1180.245117	131.865891
1179.152344	-27.484035
1178.059570	234.940399
1176.965820	188.069107
1175.872070	625.015869
1174.778320	206.734283
1173.683594	188.388580
1172.588867	95.772469
1171.494141	319.034943
1170.399414	3.770354
1169.303711	-24.392271
1168.208984	-86.064651
1167.113281	385.405243
1166.016602	-321.978058
1164.920898	-202.130646
1163.824219	99.161850
1162.727539	180.475067
1161.630859	-232.709686
1160.533203	113.529556
1159.435547	173.077194
1158.337891	148.996674
1157.240234	-125.687607
1156.141602	60.098629
1155.043945	23.955847
1153.944336	190.401810
1152.845703	30.123997
1151.747070	77.235855
1150.647461	-385.727386
1149.547852	30.599707
1148.447266	-29.735907
1147.347656	414.796509
1146.247070	-14.729815
1145.146484	100.980453
1144.044922	7.138350
1142.944336	113.181152
1141.842773	675.810913
1140.741211	177.479431
1139.638672	-187.551468
1138.537109	-276.684082
1137.434570	325.724976
1136.332031	27.319073
1135.228516	474.875732
1134.125977	41.125648
1133.022461	-29.213552
1131.917969	529.492493
1130.814453	-18.021564
1129.709961	542.739319
1128.605469	1048.657104
1127.500977	662.557434
1126.396484	461.559265
1125.291016	703.908997
1124.185547	483.957367
1123.080078	621.889648
1121.973633	539.389771
1120.868164	362.208313
1119.761719	540.250610
1118.654297	301.506714
1117.547852	230.938080
1116.440430	-45.506863
1115.333008	241.221893
1114.225586	135.184753
1113.117188	123.749542
1112.008789	107.587341
1110.900391	500.344543
1109.791992	250.163681
1108.682617	167.811111
1107.573242	482.321167
1106.463867	390.520020
1105.354492	157.120468
1104.244141	556.385193
1103.133789	417.442230
1102.023438	540.461426
1100.913086	264.808075
1099.801758	838.237122
1098.690430	680.536743
1097.579102	317.861084
1096.467773	695.352905
1095.355469	693.341553
1094.243164	672.525085
1093.130859	635.257080
1092.017578	546.210876
1090.905273	730.327026
1089.791992	347.208130
1088.677734	-47.495213
1087.564453	367.251007
1086.450195	532.526245
1085.335938	556.707825
1084.221680	1142.735229
1083.106445	776.704285
1081.991211	1014.742004
1080.875977	789.967590
1079.760742	750.875244
1078.644531	594.435852
1077.528320	799.635742
1076.412109	-41.913788
1075.295898	611.617310
1074.178711	572.872253
1073.061523	599.875854
1071.944336	-3.791646
1070.826172	405.552032
1069.708984	531.235474
1068.590820	523.340393
1067.471680	-112.310837
1066.353516	-7.468275
1065.234375	656.997131
1064.115234	71.164276
1062.996094	1100.589722
1061.875977	599.300232
1060.755859	587.265015
1059.635742	512.181274
1058.515625	540.105347
1057.394531	397.431641
1056.273438	208.175766
1055.152344	516.816040
1054.031250	428.276001
1052.909180	715.880066
1051.787109	760.612122
1050.665039	663.028442
1049.541992	75.430382
1048.418945	542.934143
1047.295898	189.150726
1046.172852	332.433258
1045.048828	382.466156
1043.925781	805.627502
1042.801758	457.214325
1041.676758	330.416016
1040.552734	665.101990
1039.427734	801.749695
1038.302734	679.997620
1037.176758	944.843262
1036.050781	455.596802
1034.924805	24.876684
1033.798828	171.434189
1032.672852	171.536194
1031.545898	257.774628
1030.418945	0.036843
1029.291992	156.277130
1028.164063	-266.045105
1027.036133	-262.902344
1025.908203	-245.676346
1024.780273	-193.483231
1023.651367	-754.089722
1022.522461	101.523148
1021.393555	-576.948303
1020.264648	-603.057922
1019.134766	150.287506
1018.004883	-272.229736
1016.875000	107.734901
1015.744141	-50.076660
1014.613281	-10.701378
1013.482422	-460.013550
1012.351563	-221.059341
1011.219727	173.051987
1010.088867	-141.248138
1008.956055	-82.663315
1007.824219	64.011147
1006.691406	1025.088013
1005.558594	1569.552246
1004.425781	1535.818481
1003.292969	2094.089844
1002.159180	2129.883545
1001.025391	2010.995972
999.891602	1155.364990
998.756836	538.155945
997.622070	628.008972
996.487305	221.619354
995.352539	332.596619
994.216797	674.411377
993.081055	342.585632
991.945313	490.814575
990.808594	53.412998
989.672852	517.806030
988.536133	710.146729
987.398438	485.466522
986.261719	106.713066
985.124023	62.251060
983.986328	255.139954
982.847656	293.843689
981.709961	433.980316
980.571289	307.259369
979.432617	507.442657
978.292969	714.572632
977.153320	475.660767
976.013672	499.104858
974.874023	476.724579
973.734375	114.441093
972.593750	425.563080
971.453125	614.975952
970.311523	627.629272
969.170898	504.996674
968.029297	437.649872
966.886719	365.877472
965.745117	647.597412
964.602539	511.897827
963.459961	550.678467
962.317383	1015.992920
961.173828	362.760193
960.030273	-56.292294
958.886719	184.756042
957.743164	696.099243
956.598633	492.922455
955.454102	120.577179
954.309570	563.335510
953.165039	287.531982
952.019531	309.383270
950.874023	429.701233
949.727539	117.929314
948.582031	101.355736
947.435547	206.033081
946.289063	54.881874
945.141602	38.697491
943.995117	230.501373
942.847656	31.870377
941.699219	-47.837551
940.551758	-22.390881
939.403320	-124.626190
938.254883	-543.772522
937.105469	410.325470
935.957031	7.445105
934.807617	-299.397858
933.658203	417.301361
932.507813	-69.286011
931.357422	-61.210205
930.207031	252.136002
929.056641	89.570770
927.906250	532.701233
926.754883	160.964676
925.603516	-356.103912
924.451172	30.214088
923.298828	343.680023
922.146484	68.205574
920.994141	186.202454
919.841797	33.801071
918.688477	-36.670292
917.535156	229.166306
916.380859	177.006439
915.227539	506.404694
914.073242	254.606308
912.918945	68.816925
911.763672	-187.158295
910.608398	-329.535797
909.453125	324.213074
908.297852	279.413818
907.141602	570.153015
905.985352	584.338867
904.829102	319.906219
903.672852	488.282043
902.515625	-77.095352
901.358398	-513.114929
900.201172	33.478409
899.042969	-37.947269
897.884766	162.195450
896.726563	120.263145
895.568359	-14.332893
894.409180	16.197414
893.250000	225.300629
892.090820	-87.666695
890.930664	-27.703453
889.771484	194.882828
888.611328	306.729980
887.450195	127.296219
886.289063	214.293457
885.128906	68.847626
883.966797	376.913300
882.805664	344.264587
881.643555	117.703621
880.481445	599.137573
879.319336	458.266724
878.156250	-9.290517
876.993164	309.591766
875.830078	207.137314
874.666016	345.636414
873.502930	605.632813
872.338867	172.272415
871.173828	405.114929
870.009766	295.891663
868.844727	443.084442
867.679688	551.936462
866.513672	887.753662
865.348633	672.744019
864.182617	437.561218
863.015625	701.147827
861.849609	746.719788
860.682617	659.735413
859.515625	631.109924
858.347656	559.782104
857.180664	789.116638
856.012695	854.516968
854.843750	1188.925659
853.675781	597.121887
852.506836	1204.790161
851.337891	615.353882
850.167969	913.376709
848.999023	1224.638184
847.829102	892.924194
846.658203	894.880432
845.488281	444.607422
844.317383	907.515564
843.146484	774.982178
841.975586	861.630005
840.803711	471.795715
839.631836	819.872498
838.459961	689.334839
837.287109	784.464661
836.114258	10.335073
834.941406	690.600342
833.768555	367.758575
832.594727	576.318054
831.420898	507.883728
830.247070	434.914642
829.072266	413.176880
827.898438	654.539185
826.722656	659.271912
825.547852	492.234192
824.372070	652.795654
823.196289	485.585510
822.020508	77.727249
820.844727	104.274162
819.667969	235.327927
818.491211	479.729248
817.313477	158.540726
816.136719	442.649017
814.958984	119.133598
813.781250	180.429581
812.602539	48.091530
811.423828	189.125153
810.245117	-221.243927
809.066406	-440.454041
807.886719	148.932007
806.707031	-246.009125
805.527344	-141.293716
804.346680	-45.656551
803.166992	129.713791
801.985352	-112.323479
800.804688	-236.800339
799.623047	-631.943787
798.441406	-270.933868
797.259766	-326.997253
796.078125	-250.196686
794.895508	-262.220337
793.712891	-261.083405
792.529297	-271.177338
791.346680	-188.398819
790.163086	162.039581
788.978516	85.012825
787.794922	368.562531
786.610352	5.889841
785.425781	439.410431
784.241211	-53.843887
783.055664	370.352417
781.870117	235.079605
780.684570	382.541626
779.498047	534.206055
778.311523	323.474091
777.125000	-63.926777
775.938477	822.395203
774.750977	474.501282
773.563477	131.051086
772.375977	449.381897
771.187500	860.039246
769.999023	154.753632
768.810547	236.596893
767.622070	463.726898
766.432617	1014.478149
765.243164	434.863098
764.053711	921.258545
762.863281	458.366211
761.672852	887.042786
760.482422	351.532410
759.291992	623.602905
758.100586	-114.192589
756.909180	599.628296
755.717773	442.388184
754.525391	632.382446
753.333008	424.445435
752.140625	130.821869
750.948242	-105.649742
749.754883	-111.548935
748.561523	260.084137
747.368164	115.642906
746.173828	559.266602
744.979492	388.313873
743.785156	85.764366
742.590820	79.308617
741.395508	436.695251
740.200195	239.314743
739.003906	-168.420212
737.808594	192.955994
736.612305	-155.570251
735.416016	102.579369
734.218750	128.481781
733.021484	-25.159466
731.824219	322.323303
730.626953	492.402557
729.428711	738.897461
728.230469	320.496307
727.032227	-95.554878
725.833984	122.396210
724.634766	390.458038
723.435547	151.553467
722.235352	214.134796
721.036133	366.215851
719.835938	133.978500
718.635742	-222.552597
717.434570	706.293762
716.233398	615.925171
715.032227	608.494263
713.831055	117.013222
712.628906	251.419098
711.426758	76.299171
710.224609	352.337555
709.021484	279.705872
707.818359	43.803921
706.615234	-24.285700
705.412109	92.738373
704.208008	177.102753
703.003906	39.535255
701.799805	589.516968
700.594727	249.759171
699.389648	-433.315186
698.184570	162.236008
696.979492	57.768837
695.773438	18.596432
694.567383	33.844669
693.361328	494.400940
692.154297	312.109833
690.947266	227.698547
689.740234	-77.945541
688.533203	232.900833
687.325195	3.535773
686.117188	88.881340
684.909180	-57.698593
683.700195	144.922440
682.491211	-202.911972
681.282227	-34.744316
680.072266	170.294373
678.863281	-588.356567
677.653320	-515.065063
676.442383	-153.748337
675.232422	-91.085182
674.021484	-127.833466
672.810547	-428.315002
671.598633	-77.503899
670.386719	9.527636
669.174805	345.299194
667.962891	91.088097
666.750000	182.889374
665.537109	268.364319
664.324219	148.821350
663.110352	-15.814555
661.897461	135.023758
660.683594	609.713989
659.468750	488.861572
658.254883	-168.858261
657.040039	159.557983
655.824219	-1.425107
654.609375	-358.258698
653.393555	-410.829102
652.177734	-424.352875
650.960938	-2.490022
649.745117	23.142277
648.528320	-151.255219
647.311523	148.279358
646.093750	561.977051
644.875977	343.119324
643.658203	679.645752
642.440430	-7.488760
641.221680	142.384628
640.002930	352.647675
638.784180	255.723679
637.564453	109.680130
636.344727	110.046158
635.125000	810.861816
633.905273	-88.114235
632.684570	-162.048645
631.463867	4.703439
630.243164	195.251755
629.021484	-212.570175
627.799805	201.537598
626.578125	-34.011005
625.356445	241.049332
624.133789	730.583557
622.911133	397.304108
621.688477	124.436699
620.464844	42.572937
619.241211	183.720932
618.017578	23.207392
616.793945	124.163506
615.569336	30.595051
614.344727	258.242859
613.120117	-198.410904
611.894531	-4.516701
610.668945	125.407257
609.443359	-161.290298
608.216797	1.162039
606.991211	-325.467316
605.764648	557.273438
604.537109	-89.189026
