# Supplementary material for: Raman spectroscopy accurately differentiates mucosal healing from non-healing and biochemical changes following biological therapy in inflammatory bowel disease
Source: PLoS One. 2021 Jun 2;16(6):e0252210. doi: 10.1371/journal.pone.0252210 (PMC8172032; doi:10.1371/journal.pone.0252210)
Supplement: S5 Dataset — (ZIP) [file pone.0252210.s007.zip › CD Active inflammation/OC025-1 post treatment_base sub CR removed_65__X_11678.9__Y_10058.8__Z_2060.56__Time_736.txt]

1714.774414	-48.047775
1713.797852	56.703533
1712.820313	-132.567902
1711.843750	-32.860077
1710.866211	74.141312
1709.888672	-76.867447
1708.911133	-81.020302
1707.933594	29.474684
1706.955078	-45.436050
1705.976563	-5.639176
1704.998047	28.345373
1704.019531	72.619469
1703.040039	100.431160
1702.061523	55.680241
1701.082031	93.554726
1700.101563	321.003082
1699.122070	377.019409
1698.141602	264.382599
1697.161133	357.406036
1696.180664	410.164764
1695.200195	425.385773
1694.218750	443.159363
1693.238281	538.314392
1692.256836	590.654358
1691.274414	682.966675
1690.292969	695.218140
1689.310547	790.169495
1688.328125	815.784424
1687.345703	897.454285
1686.363281	1013.834229
1685.379883	994.320374
1684.396484	1081.529053
1683.413086	931.739075
1682.429688	1248.285278
1681.445313	1122.806152
1680.461914	1165.317627
1679.477539	1330.431885
1678.493164	1168.375488
1677.507813	1522.739990
1676.523438	1552.699341
1675.538086	1492.463623
1674.552734	1520.257202
1673.566406	1731.705688
1672.581055	1775.938599
1671.594727	1913.419800
1670.608398	1891.761475
1669.622070	1931.504395
1668.634766	2040.564819
1667.648438	2136.643799
1666.661133	2025.983154
1665.673828	2220.847900
1664.685547	2254.130859
1663.698242	2271.846924
1662.709961	2297.845215
1661.721680	2401.065918
1660.733398	2398.580811
1659.744141	2470.639160
1658.755859	2500.653564
1657.766602	2350.896240
1656.777344	2307.495850
1655.787109	2192.987793
1654.797852	2131.850586
1653.807617	2081.683350
1652.817383	1952.536133
1651.827148	1852.912842
1650.835938	1634.686401
1649.844727	1660.173340
1648.853516	1368.807251
1647.862305	1104.364990
1646.871094	1168.042114
1645.878906	1060.337646
1644.886719	921.348694
1643.894531	751.093201
1642.902344	710.624207
1641.910156	633.574829
1640.916992	504.127289
1639.923828	448.951263
1638.930664	341.390503
1637.936523	429.349335
1636.943359	209.146500
1635.949219	308.304291
1634.955078	202.193253
1633.960938	157.048752
1632.965820	149.113785
1631.970703	-40.219154
1630.975586	-65.918755
1629.980469	-22.863024
1628.985352	-13.743574
1627.989258	-78.013901
1626.993164	-107.772491
1625.997070	-47.815311
1625.000977	-29.682589
1624.003906	-61.240757
1623.007813	49.408878
1622.010742	162.893188
1621.012695	-33.433628
1620.015625	38.486023
1619.017578	134.245575
1618.020508	7.028006
1617.021484	111.082596
1616.023438	63.097874
1615.025391	99.305870
1614.026367	91.108368
1613.027344	-8.678691
1612.028320	-11.215486
1611.028320	23.135071
1610.029297	-5.254228
1609.029297	-12.496229
1608.029297	22.345062
1607.028320	52.092865
1606.028320	76.738258
1605.027344	117.227737
1604.026367	110.721252
1603.025391	-29.114773
1602.023438	64.090912
1601.022461	-64.971199
1600.020508	-8.184828
1599.018555	-50.676704
1598.016602	-147.949738
1597.013672	5.809341
1596.010742	-15.482947
1595.007813	-151.634109
1594.004883	-159.678146
1593.001953	-39.704720
1591.998047	-45.035748
1590.994141	-225.192383
1589.990234	-154.710861
1588.986328	-71.177231
1587.981445	7.137243
1586.976563	7.207059
1585.971680	64.655373
1584.966797	142.944763
1583.961914	171.689255
1582.956055	150.919189
1581.950195	208.302673
1580.944336	200.537933
1579.938477	85.998550
1578.931641	83.432877
1577.924805	70.427818
1576.917969	335.831818
1575.911133	210.831741
1574.904297	10.408564
1573.896484	259.916779
1572.888672	285.663605
1571.880859	243.752777
1570.873047	1.681737
1569.864258	167.578979
1568.855469	47.577530
1567.846680	85.973885
1566.837891	74.932320
1565.829102	131.302277
1564.819336	31.825108
1563.809570	241.089294
1562.799805	188.126678
1561.790039	62.451660
1560.779297	37.857800
1559.768555	103.902618
1558.757813	68.704811
1557.747070	85.229340
1556.736328	73.117081
1555.724609	156.727905
1554.712891	170.239075
1553.701172	144.764908
1552.689453	108.804115
1551.676758	150.362411
1550.664063	96.008636
1549.651367	142.424911
1548.638672	206.772430
1547.625977	100.256973
1546.612305	47.922131
1545.598633	163.466400
1544.584961	134.070450
1543.571289	99.351593
1542.556641	-36.269855
1541.541992	75.932983
1540.527344	48.476658
1539.512695	49.252319
1538.498047	-86.945938
1537.482422	-104.565331
1536.466797	1.476873
1535.451172	-119.696327
1534.434570	-114.642235
1533.418945	11.402317
1532.402344	21.205481
1531.385742	-56.809772
1530.369141	45.380939
1529.351563	36.562183
1528.334961	99.670830
1527.317383	-74.340782
1526.299805	83.626541
1525.281250	99.765198
1524.263672	131.143799
1523.245117	43.962120
1522.226563	-17.657564
1521.208008	69.707932
1520.188477	120.838913
1519.168945	-10.759189
1518.150391	-24.273973
1517.129883	159.857895
1516.110352	14.898783
1515.089844	47.014938
1514.070313	-82.845871
1513.049805	146.563080
1512.028320	-1.634612
1511.007813	-24.216852
1509.986328	35.109089
1508.964844	-159.725800
1507.943359	-44.365112
1506.921875	-18.985050
1505.899414	-22.012293
1504.876953	-94.425949
1503.854492	-143.938141
1502.832031	-219.234573
1501.808594	-87.234978
1500.786133	-78.382362
1499.762695	-15.963015
1498.739258	-33.100540
1497.714844	-22.271269
1496.691406	-60.229538
1495.666992	-44.641636
1494.642578	-54.811375
1493.617188	-14.023111
1492.592773	82.822441
1491.567383	92.550125
1490.541992	178.761322
1489.516602	239.221359
1488.491211	373.560394
1487.464844	372.329926
1486.438477	220.309860
1485.412109	474.041687
1484.385742	615.223633
1483.358398	643.919495
1482.331055	496.442688
1481.303711	591.158630
1480.276367	616.844360
1479.249023	726.499084
1478.220703	685.583130
1477.192383	670.026550
1476.164063	998.264343
1475.135742	936.531250
1474.106445	844.124634
1473.077148	1136.067993
1472.047852	1196.128906
1471.018555	1467.265991
1469.989258	1450.659424
1468.958984	1566.207642
1467.928711	1836.730103
1466.898438	1936.666138
1465.868164	1807.658691
1464.836914	2031.872070
1463.805664	2309.250488
1462.774414	2350.143311
1461.743164	2441.723145
1460.710938	2474.751465
1459.679688	2362.972656
1458.647461	2548.129639
1457.615234	2512.335205
1456.582031	2494.224609
1455.549805	2686.606445
1454.516602	2744.402100
1453.483398	2774.210693
1452.449219	2864.769287
1451.416016	2775.285889
1450.381836	3012.654785
1449.347656	2958.516113
1448.313477	2871.418457
1447.279297	3070.468750
1446.244141	3033.910156
1445.208984	2931.511230
1444.173828	2831.644775
1443.138672	2752.027588
1442.102539	2644.569824
1441.066406	2562.418701
1440.030273	2348.788086
1438.994141	2390.560547
1437.958008	2538.450439
1436.920898	2345.103027
1435.883789	2025.502808
1434.846680	1920.730347
1433.808594	1747.797241
1432.771484	1526.975952
1431.733398	1255.749146
1430.695313	1262.252930
1429.657227	981.114624
1428.618164	652.161499
1427.579102	663.848083
1426.540039	620.070740
1425.500977	659.525330
1424.461914	656.136597
1423.421875	471.323029
1422.381836	520.923279
1421.341797	474.816498
1420.301758	562.236145
1419.260742	402.896790
1418.219727	278.908417
1417.178711	348.804688
1416.137695	227.487549
1415.096680	151.553162
1414.054688	151.144485
1413.012695	100.499451
1411.970703	163.066711
1410.928711	92.452591
1409.885742	69.665894
1408.842773	11.782101
1407.799805	82.098839
1406.756836	72.094872
1405.712891	137.481812
1404.668945	-78.232185
1403.625000	24.963282
1402.581055	78.013618
1401.537109	8.202584
1400.492188	-106.649086
1399.447266	94.594604
1398.402344	95.281761
1397.357422	-14.222490
1396.311523	51.824703
1395.265625	52.801975
1394.219727	-96.411484
1393.173828	-47.612316
1392.126953	-78.860161
1391.081055	70.262276
1390.034180	44.228313
1388.986328	-79.277573
1387.939453	90.091805
1386.891602	134.438217
1385.843750	-26.163244
1384.795898	-9.069638
1383.748047	103.121719
1382.699219	42.949482
1381.651367	-114.498169
1380.602539	-44.449356
1379.552734	-224.047577
1378.503906	98.437500
1377.454102	46.463940
1376.404297	-40.292637
1375.354492	7.867441
1374.303711	13.726656
1373.253906	-22.667828
1372.203125	-158.659119
1371.152344	-45.140842
1370.100586	70.956451
1369.049805	30.161554
1367.998047	34.369087
1366.946289	-40.987206
1365.894531	0.886147
1364.841797	-69.160164
1363.789063	122.353920
1362.736328	82.480507
1361.683594	244.325378
1360.630859	145.044540
1359.577148	207.620056
1358.523438	213.131577
1357.469727	313.268646
1356.415039	244.494110
1355.361328	151.063782
1354.306641	308.758240
1353.251953	324.958405
1352.197266	356.211029
1351.141602	516.713318
1350.085938	610.283081
1349.030273	736.235962
1347.974609	815.151184
1346.918945	847.059204
1345.862305	926.232422
1344.805664	817.078003
1343.749023	998.190613
1342.691406	956.307800
1341.634766	1278.884033
1340.577148	1271.966431
1339.519531	1225.581177
1338.460938	1206.614258
1337.403320	1101.163086
1336.344727	1250.878418
1335.286133	1244.774658
1334.226563	1174.497559
1333.167969	1072.255371
1332.108398	1111.187988
1331.048828	1038.990967
1329.989258	1105.424927
1328.928711	1016.272156
1327.869141	966.855713
1326.808594	937.379333
1325.748047	1029.102539
1324.686523	1093.774414
1323.625977	1094.382568
1322.564453	991.468689
1321.502930	1076.311157
1320.440430	1151.397217
1319.378906	1157.533447
1318.316406	1220.539307
1317.253906	1189.968872
1316.190430	1238.445068
1315.127930	1062.764404
1314.064453	1281.564819
1313.000977	1066.823242
1311.937500	1160.199951
1310.873047	1362.028442
1309.809570	1093.672241
1308.745117	1064.332031
1307.679688	1241.859375
1306.615234	1429.288696
1305.549805	1191.218872
1304.484375	1125.538086
1303.418945	1037.890015
1302.353516	1188.859619
1301.287109	1185.058228
1300.220703	1051.157471
1299.154297	1168.016968
1298.087891	1130.216309
1297.020508	1212.877808
1295.954102	1084.492554
1294.886719	951.374634
1293.818359	1088.368042
1292.750977	975.168457
1291.682617	805.717773
1290.614258	697.761841
1289.545898	930.764038
1288.476563	886.781738
1287.407227	901.742981
1286.338867	769.788330
1285.268555	816.822876
1284.199219	856.588745
1283.128906	818.082520
1282.058594	669.528198
1280.988281	697.354187
1279.917969	810.904480
1278.846680	934.283997
1277.775391	923.172241
1276.704102	1090.664063
1275.632813	1101.696289
1274.560547	1139.695679
1273.488281	1104.444946
1272.416016	998.433472
1271.343750	1285.816650
1270.270508	1194.615723
1269.197266	1276.879639
1268.124023	1242.004150
1267.050781	1287.747925
1265.977539	1296.934814
1264.903320	1311.061035
1263.829102	1447.187256
1262.753906	1271.197998
1261.679688	1295.241577
1260.604492	1297.394897
1259.529297	1397.067993
1258.454102	1377.367920
1257.378906	1204.270264
1256.302734	1279.684570
1255.226563	1162.768311
1254.150391	1269.879395
1253.073242	1325.877197
1251.997070	1454.871216
1250.919922	1459.784180
1249.841797	1306.649048
1248.764648	1255.723389
1247.686523	1199.985474
1246.608398	1246.368408
1245.530273	1331.626099
1244.452148	1169.074951
1243.373047	1300.492432
1242.293945	1084.628052
1241.214844	1368.969604
1240.135742	1104.657715
1239.055664	1029.746338
1237.975586	1146.528931
1236.895508	1064.365845
1235.815430	1025.885986
1234.734375	1142.586792
1233.654297	1203.474365
1232.573242	1034.107178
1231.491211	813.926270
1230.410156	811.832947
1229.328125	841.210205
1228.246094	831.815613
1227.163086	979.753235
1226.081055	728.269409
1224.998047	801.106018
1223.915039	810.984863
1222.832031	569.299377
1221.748047	453.428986
1220.664063	456.031799
1219.580078	497.267273
1218.496094	282.306122
1217.412109	536.078430
1216.327148	581.978638
1215.242188	475.680817
1214.157227	391.110596
1213.071289	516.525757
1211.985352	576.677124
1210.899414	735.667175
1209.813477	701.560364
1208.727539	725.289368
1207.640625	949.067383
1206.553711	678.530823
1205.466797	615.307678
1204.378906	711.072998
1203.291016	462.256409
1202.203125	565.101257
1201.115234	342.773773
1200.027344	298.611084
1198.938477	304.938416
1197.849609	210.125778
1196.760742	240.372253
1195.670898	-20.493177
1194.582031	-57.698284
1193.492188	80.528801
1192.401367	124.874832
1191.311523	0.903588
1190.220703	28.256210
1189.129883	-136.644684
1188.039063	-95.044624
1186.947266	-34.346432
1185.856445	-69.782722
1184.764648	108.283104
1183.671875	-92.902916
1182.580078	-80.614754
1181.487305	-18.067816
1180.394531	13.181964
1179.301758	94.654961
1178.208984	94.507820
1177.115234	218.849930
1176.021484	343.031586
1174.927734	227.560150
1173.833008	214.993561
1172.738281	238.232315
1171.643555	177.586594
1170.548828	277.174255
1169.454102	312.016968
1168.358398	167.355972
1167.262695	103.947914
1166.166992	-59.950539
1165.070313	89.211716
1163.973633	78.093597
1162.876953	16.696991
1161.780273	146.289963
1160.683594	232.726028
1159.585938	273.645844
1158.488281	292.948761
1157.389648	347.919312
1156.291992	335.946808
1155.193359	307.163605
1154.094727	392.740692
1152.996094	347.031830
1151.896484	227.330521
1150.796875	312.509827
1149.697266	261.725891
1148.597656	110.800964
1147.498047	121.764351
1146.397461	27.840872
1145.296875	12.393036
1144.195313	34.907738
1143.094727	-14.084092
1141.993164	-139.296814
1140.891602	-119.499161
1139.789063	-21.368565
1138.687500	43.321228
1137.584961	255.211151
1136.482422	138.987137
1135.379883	293.509491
1134.276367	355.216187
1133.172852	345.543579
1132.069336	475.820374
1130.964844	508.609375
1129.861328	650.422424
1128.756836	950.997314
1127.652344	897.926392
1126.546875	904.042725
1125.442383	760.692566
1124.336914	773.721985
1123.230469	665.779053
1122.125000	702.291748
1121.018555	669.986084
1119.912109	658.898132
1118.805664	626.399109
1117.699219	629.311768
1116.591797	516.158630
1115.484375	502.317627
1114.376953	374.843658
1113.268555	460.149689
1112.160156	628.062256
1111.051758	601.974304
1109.943359	727.040833
1108.833984	814.144348
1107.725586	757.029724
1106.616211	999.755005
1105.505859	977.837891
1104.396484	807.133789
1103.286133	912.521057
1102.175781	1003.613464
1101.064453	908.220947
1099.954102	1098.144775
1098.842773	995.527710
1097.731445	1017.806091
1096.619141	882.087036
1095.507813	1144.544189
1094.395508	1135.900635
1093.282227	1014.133667
1092.169922	1139.577881
1091.056641	1005.945190
1089.943359	1065.283813
1088.830078	1164.524048
1087.716797	1113.098267
1086.602539	1028.696289
1085.488281	930.159912
1084.373047	974.994751
1083.258789	939.846802
1082.143555	944.592957
1081.028320	869.408813
1079.913086	735.488831
1078.796875	709.580200
1077.680664	840.916321
1076.564453	763.260498
1075.448242	631.625183
1074.331055	701.745728
1073.213867	548.981262
1072.096680	651.831970
1070.979492	541.265930
1069.861328	566.644470
1068.743164	556.828857
1067.625000	628.978516
1066.505859	548.819031
1065.386719	592.772827
1064.267578	692.866150
1063.148438	502.666229
1062.029297	464.631348
1060.909180	499.110138
1059.789063	615.417236
1058.667969	500.152802
1057.547852	321.815460
1056.426758	482.448303
1055.305664	243.418320
1054.183594	221.752335
1053.062500	99.668381
1051.940430	381.607941
1050.818359	401.946838
1049.695313	307.905792
1048.572266	265.252228
1047.449219	441.925537
1046.326172	373.624878
1045.203125	475.596741
1044.079102	498.265564
1042.955078	320.493896
1041.830078	340.890350
1040.706055	235.503220
1039.581055	207.047272
1038.456055	162.331741
1037.331055	387.728180
1036.205078	256.928711
1035.079102	333.330902
1033.953125	298.064026
1032.826172	446.596283
1031.700195	539.300110
1030.573242	455.308746
1029.445313	355.127045
1028.318359	243.428986
1027.190430	180.616562
1026.062500	141.114273
1024.934570	8.800378
1023.805664	50.722897
1022.676758	-58.183586
1021.547852	-115.924179
1020.418945	-134.131439
1019.289063	-133.712738
1018.159180	68.523087
1017.029297	43.534706
1015.898438	-37.001575
1014.767578	121.259415
1013.636719	260.992157
1012.505859	271.032196
1011.375000	403.882080
1010.243164	261.246216
1009.111328	533.081604
1007.978516	640.574219
1006.846680	879.986145
1005.713867	1484.828369
1004.581055	2110.297363
1003.447266	2865.034180
1002.313477	2794.354980
1001.179688	2092.948730
1000.045898	1244.113159
998.912109	790.748779
997.777344	356.172272
996.642578	240.506943
995.506836	60.373581
994.372070	23.513819
993.236328	72.142624
992.100586	268.482849
990.963867	45.154095
989.828125	128.678787
988.691406	53.241833
987.553711	-28.953819
986.416992	-21.133528
985.279297	-79.990761
984.141602	-152.509689
983.003906	-93.639168
981.865234	-11.653084
980.726563	-198.807999
979.587891	-52.154465
978.448242	37.060257
977.309570	82.679497
976.169922	61.740807
975.030273	47.844746
973.889648	123.710197
972.749023	25.079489
971.608398	142.539001
970.467773	85.566208
969.326172	1.212325
968.184570	27.212694
967.042969	110.712616
965.901367	56.670322
964.758789	46.377136
963.616211	54.580414
962.473633	260.085907
961.330078	101.215012
960.186523	190.046082
959.042969	251.494125
957.899414	269.546387
956.754883	180.117798
955.610352	200.769470
954.465820	24.729218
953.321289	80.035339
952.175781	302.469849
951.030273	108.690254
949.884766	70.644447
948.738281	73.919823
947.591797	251.048904
946.445313	357.412964
945.298828	176.036850
944.151367	170.763641
943.003906	195.330719
941.856445	240.585495
940.708008	338.466553
939.559570	463.836243
938.411133	201.488068
937.262695	365.908447
936.113281	327.470367
934.964844	400.902100
933.814453	346.825287
932.665039	402.293823
931.514648	348.543884
930.364258	251.696640
929.213867	211.967590
928.062500	224.766953
926.912109	226.325226
925.759766	105.167313
924.608398	129.797699
923.456055	154.564835
922.303711	-0.159858
921.151367	172.672318
919.999023	88.754562
918.845703	77.730087
917.692383	-33.099232
916.539063	-148.279083
915.384766	-229.204651
914.230469	-96.576462
913.076172	-84.156197
911.920898	-137.401779
910.766602	-106.563240
909.611328	-50.657528
908.455078	32.564594
907.299805	-104.005585
906.143555	-6.957248
904.987305	15.402837
903.830078	-186.370132
902.673828	-70.882935
901.516602	-104.754852
900.359375	-50.213146
899.201172	33.844978
898.042969	-63.021397
896.884766	159.207230
895.726563	-0.737752
894.567383	140.205658
893.408203	93.580879
892.249023	-77.206497
891.088867	57.199139
889.929688	83.216881
888.769531	256.110901
887.608398	221.320572
886.448242	159.548615
885.287109	68.569321
884.125977	164.977921
882.963867	202.790970
881.801758	170.766571
880.639648	231.274857
879.477539	143.074600
878.315430	264.561768
877.152344	86.441589
875.989258	246.331558
874.825195	289.129364
873.661133	219.412277
872.497070	82.271477
871.333008	73.521706
870.168945	55.838093
869.003906	33.730270
867.838867	81.396263
866.672852	263.984924
865.506836	358.883118
864.340820	211.106705
863.174805	279.108002
862.008789	427.973633
860.841797	296.138214
859.674805	326.034760
858.506836	443.489502
857.339844	572.131226
856.171875	628.963379
855.003906	544.500305
853.834961	599.126892
852.666016	622.364319
851.497070	542.514526
850.328125	626.284241
849.158203	506.184723
847.988281	583.234253
846.818359	525.911011
845.647461	432.810364
844.477539	127.138481
843.306641	217.647537
842.134766	214.166275
840.963867	174.889206
839.791992	231.771118
838.619141	310.974762
837.447266	269.438416
836.274414	225.676880
835.101563	333.810028
833.928711	430.702911
832.754883	400.267761
831.581055	278.299927
830.407227	343.815308
829.232422	288.794037
828.058594	443.428833
826.883789	401.714691
825.708008	484.838959
824.533203	351.660614
823.357422	229.647705
822.181641	268.055450
821.004883	244.032852
819.828125	86.355301
818.651367	37.787575
817.474609	75.990967
816.296875	7.308216
815.119141	105.453072
813.941406	81.152367
812.763672	27.886904
811.584961	-16.522640
810.406250	143.501648
809.226563	21.171526
808.047852	9.897333
806.868164	-61.411999
805.688477	-32.842186
804.507813	-95.382233
803.327148	-60.318302
802.146484	-16.479731
800.965820	42.779797
799.784180	-104.338387
798.603516	-131.743179
797.420898	-39.503822
796.239258	-47.142830
795.056641	-37.140396
793.874023	-51.607807
792.691406	-52.876366
791.507813	29.904030
790.324219	185.598602
789.140625	214.965103
787.956055	295.113342
786.772461	337.508240
785.586914	275.842407
784.402344	260.528564
783.216797	322.492706
782.032227	309.173401
780.845703	401.821533
779.660156	275.619720
778.473633	279.675690
777.287109	318.948669
776.100586	287.455444
774.913086	83.731415
773.725586	124.905754
772.538086	-43.608505
771.349609	85.576019
770.161133	121.985977
768.972656	169.290970
767.784180	185.610428
766.594727	146.734497
765.405273	140.809647
764.215820	251.498489
763.026367	355.421234
761.835938	302.905579
760.645508	554.002441
759.454102	712.470764
758.262695	800.370605
757.072266	674.805359
755.879883	536.010193
754.688477	529.060791
753.496094	427.520172
752.303711	398.430725
751.110352	327.523956
749.917969	375.135925
748.724609	407.263458
747.530273	476.598328
746.336914	361.470062
745.142578	320.901581
743.948242	308.777130
742.752930	347.009888
741.558594	161.512222
740.363281	179.865402
739.166992	294.550323
737.971680	389.381958
736.775391	245.347046
735.579102	197.656586
734.381836	110.510361
733.185547	244.400818
731.988281	319.078186
730.790039	343.338379
729.592773	216.603577
728.394531	459.426605
727.196289	400.380615
725.997070	520.536072
724.797852	391.472687
723.598633	509.289124
722.399414	578.952698
721.199219	373.402618
719.999023	390.588531
718.798828	543.052673
717.598633	309.178009
716.397461	426.621124
715.196289	308.424744
713.994141	366.886963
712.792969	405.679688
711.590820	291.869507
710.388672	398.181519
709.185547	88.334816
707.982422	164.135071
706.779297	70.050507
705.576172	19.549355
704.372070	210.665634
703.167969	212.388687
701.963867	96.644737
700.759766	102.765755
699.554688	50.191040
698.349609	28.095901
697.143555	58.197456
695.938477	60.062069
694.732422	-42.320278
693.525391	-72.947289
692.319336	-105.696716
691.112305	-75.435005
689.905273	13.455606
688.697266	-175.393829
687.490234	-92.936737
686.282227	-201.326187
685.073242	39.496357
683.865234	-75.266785
682.656250	46.325550
681.447266	-11.925634
680.237305	-2.927664
679.028320	-13.361852
677.818359	-93.011688
676.607422	56.919891
675.397461	-20.401985
674.186523	123.097992
672.975586	-31.931353
671.763672	-147.878876
670.551758	71.464813
669.339844	59.472301
668.127930	121.050171
666.915039	137.306122
665.703125	-23.511665
664.489258	59.889679
663.276367	-55.324100
662.062500	30.367876
660.848633	8.186442
659.634766	78.881279
658.419922	108.636505
657.205078	-38.401310
655.990234	19.554268
654.775391	96.959282
653.559570	-21.728218
652.343750	103.201790
651.126953	-41.144779
649.911133	-77.672516
648.694336	94.750175
647.477539	-25.632708
646.259766	26.280012
645.041992	254.758728
643.824219	321.971832
642.606445	416.701752
641.387695	225.753128
640.168945	417.223663
638.950195	11.350634
637.730469	59.082634
636.511719	-86.561691
635.291016	-10.911430
634.071289	-83.484421
632.850586	120.898094
631.629883	11.778262
630.409180	-129.527206
629.188477	-19.817888
627.966797	-0.313421
626.745117	51.262810
625.522461	87.712654
624.300781	141.177933
623.078125	162.349487
621.854492	301.204590
620.631836	418.414337
619.408203	107.105064
618.184570	106.183281
616.960938	-14.818380
615.736328	-37.556858
614.511719	22.901094
613.287109	-122.287933
612.061523	-28.193348
610.835938	-7.155458
609.610352	9.253033
608.384766	1.775870
607.158203	-18.912748
605.931641	45.427544
604.705078	-31.661734
