# Supplementary material for: Raman spectroscopy accurately differentiates mucosal healing from non-healing and biochemical changes following biological therapy in inflammatory bowel disease
Source: PLoS One. 2021 Jun 2;16(6):e0252210. doi: 10.1371/journal.pone.0252210 (PMC8172032; doi:10.1371/journal.pone.0252210)
Supplement: S5 Dataset — (ZIP) [file pone.0252210.s007.zip › CD Active inflammation/OC022 post treatment-1_cr removed base sub_74__X_-12704.1__Y_34707.1__Z_-570.5__Time_850.txt]

1714.837891	19.973579
1713.861328	42.435230
1712.884766	13.092115
1711.907227	26.688007
1710.930664	24.244074
1709.953125	-7.647328
1708.975586	-87.704659
1707.997070	-47.110344
1707.019531	25.691334
1706.041016	186.898849
1705.062500	24.154991
1704.083984	-34.030712
1703.104492	-68.020515
1702.125000	34.560116
1701.145508	-20.620495
1700.166016	23.286604
1699.186523	115.417686
1698.206055	28.517828
1697.225586	40.666447
1696.245117	-86.000732
1695.264648	-46.855534
1694.283203	-50.332775
1693.301758	-2.936338
1692.320313	127.337463
1691.338867	1.483041
1690.357422	-78.804466
1689.375000	86.514618
1688.392578	145.228546
1687.410156	126.743240
1686.427734	25.780144
1685.444336	84.930771
1684.460938	106.909477
1683.477539	110.391708
1682.494141	47.447285
1681.509766	192.393768
1680.526367	238.942154
1679.541992	232.392654
1678.557617	196.739365
1677.572266	214.470795
1676.587891	282.906830
1675.602539	261.053528
1674.617188	260.645905
1673.630859	268.371826
1672.645508	387.884735
1671.659180	382.625122
1670.672852	260.651550
1669.686523	335.424103
1668.699219	450.147919
1667.712891	392.440094
1666.725586	398.608887
1665.738281	420.855042
1664.750000	443.244354
1663.762695	484.352631
1662.774414	507.031067
1661.786133	362.837311
1660.797852	354.034302
1659.808594	448.727234
1658.820313	268.005127
1657.831055	455.676788
1656.841797	402.432129
1655.851563	415.538727
1654.862305	349.377136
1653.872070	320.429443
1652.881836	394.817841
1651.891602	434.920837
1650.900391	387.863892
1649.910156	314.522034
1648.918945	280.989319
1647.927734	276.668701
1646.935547	198.487701
1645.944336	186.507675
1644.952148	198.418747
1643.959961	99.539261
1642.966797	138.091980
1641.974609	179.380859
1640.981445	75.624672
1639.988281	74.910706
1638.995117	18.910076
1638.001953	65.879807
1637.007813	65.468468
1636.013672	86.240425
1635.019531	-101.093239
1634.025391	-109.092918
1633.031250	-80.124214
1632.036133	1.586846
1631.041016	70.178833
1630.045898	33.523460
1629.049805	20.645880
1628.054688	-21.095081
1627.058594	-128.514877
1626.062500	-43.821499
1625.065430	-48.504654
1624.069336	-26.832504
1623.072266	-39.279613
1622.075195	29.798315
1621.078125	98.900978
1620.081055	26.185308
1619.083008	-20.189058
1618.084961	-0.858761
1617.086914	78.881035
1616.088867	142.881180
1615.089844	-81.725807
1614.091797	105.647995
1613.092773	4.481280
1612.092773	139.376556
1611.093750	-8.880657
1610.093750	8.070932
1609.094727	87.928421
1608.093750	78.697884
1607.093750	30.202293
1606.093750	0.074565
1605.092773	24.953075
1604.091797	26.274302
1603.090820	4.052016
1602.088867	-10.304780
1601.087891	79.981575
1600.085938	-52.064938
1599.083984	-150.062912
1598.081055	-125.157898
1597.079102	-40.156113
1596.076172	-15.296126
1595.073242	-42.703239
1594.070313	16.081451
1593.067383	-32.234097
1592.063477	-114.482300
1591.059570	-141.898621
1590.055664	-7.527436
1589.051758	-118.481926
1588.046875	23.608683
1587.041992	-97.781876
1586.037109	72.873955
1585.032227	71.382584
1584.027344	-8.322604
1583.021484	-15.067053
1582.015625	71.942123
1581.009766	-72.921616
1580.003906	79.091690
1578.997070	14.920762
1577.990234	156.362198
1576.984375	32.273312
1575.976563	43.483856
1574.969727	124.877739
1573.961914	29.353825
1572.954102	-3.774308
1571.946289	51.447227
1570.938477	85.806351
1569.929688	75.929268
1568.921875	-89.858223
1567.913086	110.580238
1566.903320	-3.315074
1565.894531	64.513008
1564.884766	77.750961
1563.875000	93.523186
1562.865234	155.932861
1561.855469	80.784851
1560.844727	98.968910
1559.834961	122.274544
1558.824219	-51.495991
1557.813477	-100.853477
1556.801758	75.171364
1555.790039	-20.943783
1554.779297	-132.616470
1553.766602	69.009346
1552.754883	40.082054
1551.743164	96.517769
1550.730469	119.223610
1549.717773	43.543079
1548.705078	76.469513
1547.691406	176.552063
1546.677734	142.081268
1545.665039	89.468086
1544.650391	41.975956
1543.636719	90.043762
1542.623047	78.609863
1541.608398	134.263763
1540.593750	71.047546
1539.579102	-30.931349
1538.563477	-81.313499
1537.547852	126.311157
1536.533203	99.007736
1535.516602	-83.120392
1534.500977	36.493591
1533.485352	104.424492
1532.468750	84.614067
1531.452148	69.901649
1530.435547	13.904192
1529.417969	4.232318
1528.400391	-57.010715
1527.383789	-59.063175
1526.365234	67.535797
1525.347656	-63.367722
1524.329102	-70.762070
1523.311523	-42.192589
1522.292969	-65.146805
1521.273438	68.716423
1520.254883	12.200814
1519.235352	-10.938278
1518.215820	202.315842
1517.196289	58.260651
1516.176758	86.325966
1515.156250	-8.965468
1514.136719	-32.370647
1513.116211	-58.395012
1512.094727	167.070877
1511.074219	-2.803836
1510.052734	-41.818291
1509.031250	-80.871132
1508.009766	56.992523
1506.988281	102.439964
1505.965820	9.385272
1504.943359	-93.933212
1503.920898	-64.016106
1502.898438	-39.285404
1501.875000	-76.089363
1500.852539	-66.828491
1499.829102	-60.184067
1498.805664	-117.579002
1497.781250	55.315090
1496.757813	43.882767
1495.733398	-57.123451
1494.708984	28.563192
1493.684570	-75.038254
1492.659180	-35.486740
1491.633789	73.013947
1490.608398	-30.656281
1489.583008	34.289726
1488.557617	40.425262
1487.531250	10.766448
1486.504883	-24.021141
1485.478516	45.824772
1484.452148	202.375076
1483.424805	108.781044
1482.398438	-5.205455
1481.371094	36.391880
1480.342773	154.430008
1479.315430	60.808426
1478.287109	262.843628
1477.259766	87.645149
1476.230469	243.675110
1475.202148	211.137650
1474.173828	160.765518
1473.144531	263.146820
1472.115234	258.555450
1471.085938	297.209839
1470.055664	419.787415
1469.025391	488.876068
1467.996094	435.847534
1466.964844	301.448578
1465.934570	408.605530
1464.904297	477.579742
1463.873047	348.301575
1462.841797	437.555756
1461.809570	557.235962
1460.778320	473.705597
1459.746094	560.305603
1458.713867	616.401794
1457.681641	545.576782
1456.649414	611.792175
1455.616211	667.822876
1454.583008	609.698792
1453.549805	650.489380
1452.516602	458.031158
1451.483398	552.064453
1450.449219	661.258667
1449.415039	709.605164
1448.380859	770.600159
1447.345703	628.975037
1446.311523	715.291382
1445.276367	756.009277
1444.241211	622.092590
1443.205078	589.447144
1442.169922	559.361389
1441.133789	686.103088
1440.097656	577.640442
1439.061523	464.180878
1438.024414	459.463379
1436.988281	444.660919
1435.951172	399.557983
1434.914063	490.891602
1433.875977	372.590729
1432.838867	330.110840
1431.800781	338.150116
1430.762695	336.111084
1429.724609	165.038483
1428.685547	120.190392
1427.646484	52.686001
1426.607422	161.747833
1425.568359	187.592514
1424.529297	84.904449
1423.489258	73.001785
1422.449219	202.221802
1421.409180	147.533539
1420.369141	108.008064
1419.328125	63.488483
1418.288086	-64.047081
1417.247070	57.657654
1416.205078	86.237289
1415.164063	-26.036360
1414.122070	-14.990819
1413.080078	94.154167
1412.038086	127.865051
1410.996094	-69.648048
1409.953125	117.442520
1408.910156	40.682453
1407.867188	-25.959892
1406.824219	-115.138245
1405.780273	76.969780
1404.737305	7.968167
1403.693359	-0.734692
1402.648438	25.730974
1401.604492	-68.185928
1400.559570	-131.928375
1399.514648	147.941437
1398.469727	49.165146
1397.424805	-72.084442
1396.378906	-170.689789
1395.333984	-26.174240
1394.288086	-16.947659
1393.241211	82.473862
1392.195313	46.693604
1391.148438	46.016293
1390.101563	25.362591
1389.054688	-20.258404
1388.006836	76.778900
1386.959961	-21.265030
1385.912109	-9.196418
1384.864258	-94.589539
1383.815430	5.064629
1382.767578	12.264396
1381.718750	34.495842
1380.669922	21.794800
1379.621094	-8.334169
1378.571289	111.406685
1377.522461	-10.995615
1376.472656	-68.409088
1375.421875	61.392109
1374.372070	71.443489
1373.321289	-113.009438
1372.270508	96.661919
1371.219727	-100.083412
1370.168945	49.772671
1369.117188	-101.925407
1368.066406	5.610147
1367.014648	-51.257008
1365.961914	13.977645
1364.910156	12.010251
1363.857422	52.409306
1362.804688	-63.954967
1361.751953	43.726425
1360.698242	56.873371
1359.645508	132.247391
1358.591797	115.628822
1357.538086	126.414421
1356.483398	-66.577354
1355.429688	85.989792
1354.375000	29.837412
1353.320313	-1.402122
1352.264648	79.173279
1351.209961	147.350159
1350.154297	272.638489
1349.098633	199.373505
1348.042969	247.771759
1346.986328	363.175446
1345.930664	138.787109
1344.874023	204.664932
1343.817383	337.498871
1342.759766	247.243073
1341.703125	295.848206
1340.645508	339.521179
1339.587891	239.553833
1338.529297	174.343750
1337.471680	440.985718
1336.413086	222.375031
1335.354492	266.239716
1334.295898	312.603333
1333.236328	371.358276
1332.176758	286.681702
1331.117188	276.265991
1330.057617	228.814362
1328.998047	253.103668
1327.937500	326.844360
1326.876953	368.477020
1325.816406	185.357559
1324.754883	197.448013
1323.694336	389.809723
1322.632813	243.949265
1321.571289	298.091095
1320.508789	322.638275
1319.447266	174.535095
1318.384766	344.684906
1317.322266	334.796844
1316.259766	413.697510
1315.196289	354.575714
1314.132813	362.046753
1313.069336	379.403992
1312.005859	268.706940
1310.942383	313.232300
1309.877930	466.098755
1308.813477	190.634247
1307.749023	370.595032
1306.683594	402.883972
1305.619141	302.357117
1304.553711	315.032715
1303.488281	327.731750
1302.421875	342.911926
1301.356445	289.298126
1300.290039	162.018692
1299.223633	241.180634
1298.157227	268.755951
1297.089844	301.255157
1296.022461	422.147461
1294.955078	317.195831
1293.887695	197.590576
1292.819336	176.197235
1291.751953	302.010773
1290.683594	278.196045
1289.614258	386.811554
1288.545898	250.271072
1287.476563	209.389008
1286.407227	200.397522
1285.337891	260.019104
1284.268555	410.251617
1283.198242	168.656570
1282.127930	130.374741
1281.057617	324.642242
1279.986328	305.949860
1278.916016	250.583618
1277.844727	187.917282
1276.773438	220.662369
1275.701172	158.055771
1274.629883	149.263794
1273.557617	250.457672
1272.485352	292.979736
1271.413086	325.722382
1270.339844	241.234573
1269.266602	205.625214
1268.193359	370.210999
1267.120117	290.674408
1266.045898	311.220673
1264.972656	300.050598
1263.898438	301.085114
1262.823242	163.133667
1261.749023	239.781784
1260.673828	391.957306
1259.598633	358.870605
1258.523438	160.132431
1257.448242	236.723557
1256.372070	344.939636
1255.295898	190.162964
1254.219727	298.341675
1253.142578	182.579483
1252.066406	164.189514
1250.989258	260.134796
1249.912109	222.275192
1248.833984	225.763306
1247.756836	431.012817
1246.678711	230.291977
1245.599609	241.051819
1244.521484	327.110413
1243.442383	318.401459
1242.364258	285.407623
1241.285156	354.384369
1240.205078	224.294037
1239.125977	344.196960
1238.045898	299.061951
1236.965820	263.640137
1235.884766	354.324829
1234.804688	241.301468
1233.723633	300.417725
1232.642578	340.108398
1231.561523	215.013596
1230.479492	278.904053
1229.397461	88.463142
1228.315430	183.802673
1227.233398	177.414856
1226.150391	241.200806
1225.068359	121.049301
1223.985352	90.442719
1222.901367	219.460159
1221.818359	130.780090
1220.734375	112.229538
1219.650391	202.433899
1218.566406	63.018772
1217.481445	160.405716
1216.396484	134.546860
1215.311523	24.161570
1214.226563	280.778778
1213.141602	134.164734
1212.055664	79.297607
1210.969727	77.513443
1209.883789	152.898346
1208.796875	129.351852
1207.709961	125.083138
1206.623047	154.542099
1205.536133	109.255783
1204.449219	136.251266
1203.361328	127.077446
1202.273438	38.408470
1201.185547	36.437950
1200.096680	44.073631
1199.008789	3.547620
1197.919922	44.827019
1196.830078	40.354427
1195.741211	-38.699421
1194.651367	72.221840
1193.561523	94.117332
1192.471680	55.889698
1191.381836	24.862520
1190.291016	-39.811447
1189.200195	-90.070465
1188.109375	-116.318466
1187.017578	-34.542873
1185.926758	-106.449417
1184.834961	-96.758400
1183.742188	-0.725857
1182.650391	-46.285378
1181.557617	104.798195
1180.464844	-24.736397
1179.372070	-17.604042
1178.279297	-96.778419
1177.185547	15.736832
1176.091797	6.005301
1174.998047	-89.966675
1173.903320	51.122879
1172.808594	14.975359
1171.713867	-54.689011
1170.619141	81.431061
1169.524414	-86.353355
1168.428711	25.740620
1167.333008	39.719212
1166.237305	36.929661
1165.140625	-80.611320
1164.044922	114.908730
1162.948242	33.184803
1161.850586	-5.536975
1160.753906	60.803574
1159.656250	-73.457069
1158.558594	-0.024320
1157.460938	-69.831642
1156.362305	65.544327
1155.263672	-35.308300
1154.165039	-45.521667
1153.066406	30.075279
1151.967773	-51.708679
1150.868164	-0.027893
1149.768555	-62.759411
1148.667969	-11.151355
1147.568359	7.068993
1146.467773	-203.316986
1145.367188	-116.079285
1144.266602	-119.340721
1143.165039	46.306782
1142.063477	-68.843231
1140.961914	-19.864214
1139.860352	-77.928276
1138.757813	-40.903259
1137.655273	-75.217186
1136.552734	80.551132
1135.450195	39.053852
1134.346680	14.176979
1133.244141	55.777817
1132.139648	40.359928
1131.036133	122.239731
1129.931641	42.704010
1128.827148	183.812256
1127.722656	239.451050
1126.618164	69.775024
1125.512695	281.841522
1124.407227	261.514282
1123.301758	129.803955
1122.196289	111.852516
1121.089844	112.838326
1119.983398	73.549080
1118.876953	83.977852
1117.769531	-40.532951
1116.663086	-6.451648
1115.555664	44.157166
1114.447266	61.610268
1113.339844	5.733377
1112.231445	18.428635
1111.123047	139.835434
1110.014648	291.893677
1108.905273	221.778687
1107.795898	123.336983
1106.686523	187.875626
1105.577148	162.653351
1104.466797	161.033493
1103.357422	242.003616
1102.247070	157.764542
1101.135742	167.906052
1100.025391	229.918213
1098.914063	145.707382
1097.802734	301.965332
1096.690430	118.774147
1095.579102	258.456940
1094.466797	190.769638
1093.353516	116.037880
1092.241211	192.028198
1091.127930	126.733315
1090.014648	195.611191
1088.901367	111.510941
1087.788086	163.883224
1086.673828	157.428268
1085.559570	45.162613
1084.445313	203.285492
1083.330078	229.716339
1082.214844	216.187561
1081.099609	52.316345
1079.984375	71.711555
1078.868164	128.663727
1077.751953	49.431160
1076.635742	45.339516
1075.519531	219.581665
1074.402344	102.846588
1073.285156	72.946266
1072.167969	115.751793
1071.050781	10.848112
1069.932617	41.931530
1068.814453	150.331116
1067.696289	97.038559
1066.578125	186.646118
1065.458984	32.686554
1064.339844	37.996216
1063.220703	181.400772
1062.100586	27.563370
1060.980469	126.464859
1059.860352	117.737549
1058.740234	-12.574163
1057.619141	217.207031
1056.498047	-6.545442
1055.376953	52.562408
1054.255859	-19.176006
1053.133789	79.630524
1052.011719	21.947165
1050.889648	102.042900
1049.767578	212.455261
1048.644531	77.806450
1047.521484	71.545464
1046.398438	69.964691
1045.274414	103.373878
1044.150391	13.218526
1043.026367	-74.550751
1041.902344	-13.126924
1040.778320	-12.290349
1039.653320	93.373230
1038.528320	66.268715
1037.402344	36.862148
1036.277344	54.039497
1035.151367	-114.941360
1034.024414	51.189022
1032.898438	168.416122
1031.771484	36.783047
1030.644531	191.191132
1029.517578	-33.323620
1028.390625	74.589706
1027.262695	-35.918190
1026.134766	-78.995850
1025.005859	-184.734726
1023.877930	-72.166779
1022.749023	12.513564
1021.620117	-97.753006
1020.490234	5.494356
1019.361328	-21.174910
1018.231445	-47.812054
1017.101563	-141.649338
1015.970703	-61.581306
1014.839844	55.549850
1013.708984	-26.596428
1012.578125	62.722782
1011.447266	22.342678
1010.315430	134.805786
1009.183594	-14.315186
1008.050781	158.317245
1006.918945	-32.335430
1005.786133	165.712524
1004.653320	562.567444
1003.519531	624.027222
1002.386719	754.828186
1001.252930	448.835968
1000.118164	330.148071
998.984375	156.107391
997.849609	178.459259
996.714844	108.478226
995.580078	98.568718
994.444336	120.995644
993.308594	67.304451
992.172852	119.766747
991.036133	119.191414
989.900391	-45.044357
988.763672	16.706903
987.626953	-11.415754
986.489258	-0.332856
985.351563	-127.427879
984.213867	72.560463
983.076172	39.955471
981.937500	159.305435
980.798828	-73.452934
979.660156	-62.206821
978.521484	-117.641258
977.381836	-9.753778
976.242188	-101.904198
975.102539	-0.910383
973.961914	24.230177
972.822266	35.604252
971.681641	104.420990
970.540039	-12.769767
969.399414	-61.002995
968.257813	108.862213
967.116211	-21.931667
965.973633	42.368000
964.832031	5.746018
963.689453	83.822968
962.545898	38.092491
961.403320	109.304855
960.259766	68.227730
959.116211	15.743021
957.972656	125.929718
956.828125	107.857979
955.683594	-84.167046
954.539063	165.663605
953.393555	154.541702
952.249023	115.999313
951.103516	-2.549555
949.957031	9.322252
948.811523	21.215963
947.665039	170.263962
946.518555	125.040695
945.371094	-16.084690
944.224609	94.118706
943.077148	33.038811
941.929688	104.420837
940.781250	57.112038
939.632813	73.742340
938.484375	5.982436
937.335938	29.508869
936.186523	66.729996
935.038086	90.280602
933.887695	145.751984
932.738281	178.435684
931.587891	97.224907
930.437500	125.397293
929.287109	105.763161
928.135742	-4.895986
926.985352	-13.064323
925.833984	-25.756687
924.681641	-42.969864
923.530273	69.482246
922.377930	-27.282757
921.224609	-12.592248
920.072266	88.475594
918.918945	19.105354
917.765625	36.110088
916.612305	55.399166
915.458008	-120.567505
914.303711	10.021098
913.149414	163.262344
911.995117	-64.730804
910.839844	9.101235
909.684570	21.684643
908.529297	-24.669371
907.373047	-89.117012
906.216797	-53.800030
905.060547	44.958023
903.904297	-8.080964
902.747070	0.068938
901.589844	-27.993849
900.432617	-126.197868
899.274414	-145.131851
898.117188	73.523285
896.958984	-24.586346
895.799805	108.034088
894.641602	-112.095726
893.482422	47.637199
892.322266	-95.509132
891.163086	84.507362
890.002930	-11.117752
888.842773	-7.320878
887.682617	68.733597
886.521484	156.052261
885.360352	22.190889
884.199219	-14.581822
883.038086	-62.602623
881.875977	11.182985
880.713867	8.292625
879.551758	59.509663
878.388672	103.954056
877.225586	31.236662
876.062500	159.025116
874.899414	201.192657
873.735352	74.502815
872.571289	130.195328
871.407227	14.851411
870.242188	27.805460
869.077148	159.967590
867.912109	71.708092
866.747070	212.805954
865.581055	-37.233994
864.415039	58.897266
863.249023	-6.759552
862.083008	120.775719
860.916016	77.603638
859.749023	115.274918
858.581055	123.757805
857.414063	94.095879
856.246094	109.320671
855.077148	55.016869
853.909180	153.216309
852.740234	235.682510
851.571289	185.883133
850.402344	142.832565
849.232422	137.889236
848.062500	211.337738
846.892578	105.628479
845.721680	6.688271
844.551758	277.069458
843.380859	222.889572
842.208984	97.156219
841.038086	27.393385
839.866211	58.281651
838.694336	238.925919
837.521484	-69.942780
836.348633	-68.095993
835.175781	14.166735
834.002930	24.926708
832.829102	62.475044
831.655273	122.327789
830.481445	61.641472
829.307617	137.082855
828.132813	36.270721
826.958008	129.521896
825.783203	122.398201
824.607422	95.216148
823.431641	-172.631714
822.255859	-14.814034
821.079102	18.191763
819.903320	97.943939
818.726563	-47.207455
817.548828	14.712493
816.372070	-85.849266
815.194336	60.587196
814.016602	49.027748
812.837891	44.142433
811.659180	28.140257
810.480469	83.268127
809.301758	-1.629890
808.122070	24.590384
806.942383	81.889923
805.762695	-29.605942
804.583008	-101.092667
803.402344	-132.597488
802.221680	-39.827843
801.041016	44.019337
799.859375	-100.627121
798.677734	-56.728558
797.496094	-61.627392
796.313477	-106.424110
795.131836	-51.491886
793.949219	-20.959282
792.765625	-10.379661
791.583008	15.688284
790.399414	-86.658936
789.215820	134.168182
788.031250	-21.276089
786.846680	71.112411
785.662109	-22.329533
784.477539	145.180679
783.291992	78.280334
782.106445	31.295279
780.920898	114.690239
779.735352	47.823509
778.548828	128.952942
777.362305	81.972298
776.174805	99.024185
774.988281	65.299599
773.800781	18.345106
772.613281	110.378220
771.424805	-35.822723
770.236328	-67.309242
769.047852	-19.432039
767.859375	112.159859
766.669922	69.620247
765.480469	119.609543
764.291016	134.329788
763.101563	278.938110
761.911133	115.297234
760.720703	129.982193
759.529297	250.260971
758.338867	203.297913
757.147461	154.149155
755.955078	118.206650
754.763672	16.327154
753.571289	116.666374
752.378906	52.166546
751.186523	88.729904
749.993164	4.483288
748.799805	67.367004
747.606445	218.011307
746.412109	96.457085
745.217773	7.859506
744.023438	125.478226
742.829102	153.120270
741.633789	158.814758
740.438477	61.475697
739.243164	-94.996147
738.046875	35.599712
736.850586	-46.342216
735.654297	-12.195082
734.458008	-63.459473
733.260742	-108.144409
732.063477	0.360472
730.866211	58.483803
729.667969	-14.667745
728.469727	8.420053
727.271484	-16.612749
726.073242	150.698608
724.874023	57.878769
723.674805	118.019142
722.474609	3.384084
721.275391	163.933472
720.075195	25.301548
718.875000	37.325417
717.673828	79.880745
716.473633	124.584740
715.272461	101.641434
714.070313	-34.695320
712.869141	-75.056747
711.666992	0.105370
710.463867	153.666534
709.261719	54.430157
708.058594	-142.783569
706.855469	-8.932734
705.652344	98.718582
704.448242	-74.462708
703.244141	74.473579
702.040039	10.129151
700.834961	50.202488
699.630859	116.338631
698.424805	-39.312115
697.219727	76.781044
696.013672	-54.907410
694.807617	-75.750786
693.601563	38.064697
692.395508	-106.582680
691.188477	39.731277
689.981445	79.616821
688.773438	58.717457
687.566406	-107.530785
686.358398	62.469753
685.149414	35.059944
683.941406	-61.716591
682.732422	79.957619
681.523438	-92.635925
680.313477	-135.172333
679.104492	-52.072582
677.894531	-77.282700
676.683594	83.694298
675.473633	2.187613
674.262695	-29.512781
673.051758	40.479515
671.839844	-25.817791
670.628906	-9.912158
669.416992	68.683945
668.204102	24.053442
666.992188	52.919071
665.779297	53.696362
664.566406	84.720963
663.352539	40.167439
662.138672	-75.592751
660.924805	63.399342
659.710938	-26.384556
658.497070	-6.082466
657.282227	145.798630
656.066406	62.594612
654.851563	-85.218102
653.635742	-2.312499
652.419922	-18.534607
651.204102	53.614017
649.987305	147.306015
648.770508	60.116589
647.553711	-14.070617
646.336914	-23.605215
645.119141	190.709122
643.901367	95.186394
642.682617	161.081955
641.464844	-13.829053
640.246094	34.994293
639.027344	135.452942
637.807617	31.801258
636.587891	-125.429619
635.368164	76.195038
634.148438	-76.498199
632.927734	-10.039466
631.707031	-89.461479
630.486328	75.896492
629.264648	80.390572
628.043945	82.859711
626.822266	-51.784389
625.599609	-14.713124
624.376953	-54.677933
623.155273	-60.186760
621.931641	185.138977
620.708984	107.081215
619.485352	123.464012
618.261719	17.988531
617.037109	143.934021
615.813477	45.322582
614.588867	49.671741
613.364258	-27.039181
612.138672	-86.367653
610.913086	-49.208443
609.687500	142.097763
608.461914	113.468460
607.235352	63.773479
606.008789	138.291779
604.782227	25.151182
