# Supplementary material for: Raman spectroscopy accurately differentiates mucosal healing from non-healing and biochemical changes following biological therapy in inflammatory bowel disease
Source: PLoS One. 2021 Jun 2;16(6):e0252210. doi: 10.1371/journal.pone.0252210 (PMC8172032; doi:10.1371/journal.pone.0252210)
Supplement: S5 Dataset — (ZIP) [file pone.0252210.s007.zip › CD Active inflammation/OC021 pre treatment-2 _BL sub and CR removed_25__X_-8294.72__Y_63706.6__Z_-14.3361__Time_286.txt]

1714.793945	178.236450
1713.817383	60.361053
1712.840820	91.396088
1711.864258	-5.030713
1710.886719	149.118103
1709.909180	-19.887383
1708.931641	-26.800570
1707.953125	-80.774918
1706.975586	-4.900566
1705.997070	5.124631
1705.018555	104.669556
1704.040039	-214.920944
1703.060547	-121.148239
1702.081055	-283.139404
1701.101563	-254.022430
1700.122070	-170.334473
1699.142578	-131.054123
1698.162109	-178.976257
1697.181641	-17.366615
1696.201172	153.225815
1695.220703	20.238354
1694.239258	179.388062
1693.257813	107.164612
1692.276367	153.412567
1691.294922	29.795788
1690.313477	355.456696
1689.331055	159.006912
1688.348633	296.951660
1687.366211	427.742004
1686.383789	332.763611
1685.400391	220.016556
1684.416992	281.387238
1683.433594	404.851257
1682.450195	443.859894
1681.465820	462.338562
1680.482422	154.174942
1679.498047	695.993164
1678.512695	626.264526
1677.528320	469.552917
1676.542969	757.838745
1675.558594	1006.855774
1674.572266	1171.356079
1673.586914	1155.750854
1672.601563	1010.619141
1671.615234	1057.505737
1670.628906	1115.653931
1669.642578	1240.815674
1668.655273	891.257751
1667.668945	1376.026733
1666.681641	1229.515991
1665.694336	1423.293335
1664.706055	1230.235596
1663.718750	1488.716064
1662.730469	1286.231934
1661.742188	1548.303833
1660.753906	1551.035400
1659.764648	1448.267456
1658.775391	1550.033081
1657.787109	1646.949829
1656.796875	1619.809082
1655.807617	1627.565186
1654.818359	1463.708984
1653.828125	1572.919922
1652.837891	1468.193726
1651.846680	1348.039795
1650.856445	1291.810913
1649.865234	1011.239380
1648.874023	950.565002
1647.882813	842.703369
1646.891602	1015.313171
1645.899414	464.355957
1644.907227	767.035522
1643.915039	312.066681
1642.922852	602.055969
1641.930664	126.795723
1640.937500	171.853043
1639.944336	262.005035
1638.951172	101.800224
1637.957031	102.764915
1636.963867	122.422554
1635.969727	245.088120
1634.975586	186.079147
1633.981445	-20.243616
1632.986328	142.490631
1631.991211	131.522034
1630.996094	141.795715
1630.000977	-224.203934
1629.005859	-100.371353
1628.009766	-155.375229
1627.013672	42.324223
1626.017578	-93.958000
1625.021484	-67.032730
1624.024414	28.338623
1623.028320	13.378949
1622.031250	-335.212402
1621.033203	151.882477
1620.036133	-117.631172
1619.038086	4.320901
1618.041016	-222.910568
1617.041992	-22.132643
1616.043945	275.701904
1615.045898	114.280663
1614.046875	-47.042488
1613.047852	232.326691
1612.048828	21.261843
1611.048828	96.036263
1610.049805	76.425140
1609.049805	-163.294983
1608.049805	102.691452
1607.048828	206.149460
1606.048828	68.622452
1605.047852	64.642273
1604.046875	0.421596
1603.045898	-61.199810
1602.044922	-41.739464
1601.042969	-56.349758
1600.041016	4.824281
1599.039063	-276.616302
1598.037109	-87.472626
1597.034180	-295.745483
1596.031250	-83.326195
1595.028320	-197.636597
1594.025391	-50.808353
1593.022461	64.523094
1592.018555	-277.170166
1591.014648	-102.018623
1590.010742	-112.333092
1589.006836	-70.577599
1588.001953	-5.487028
1586.997070	161.158691
1585.992188	134.664459
1584.987305	157.579453
1583.982422	347.144409
1582.976563	137.828476
1581.970703	89.975067
1580.964844	-155.942352
1579.958984	262.096741
1578.952148	310.125885
1577.945313	108.112503
1576.938477	140.230789
1575.931641	260.633514
1574.924805	250.768539
1573.916992	279.747345
1572.909180	84.948845
1571.901367	-109.933678
1570.893555	87.526573
1569.884766	178.194794
1568.876953	120.583153
1567.868164	132.939545
1566.858398	145.107651
1565.849609	-11.647064
1564.839844	119.580765
1563.830078	84.493774
1562.820313	38.861385
1561.810547	-131.439453
1560.799805	-213.686722
1559.790039	-93.846703
1558.779297	-36.462761
1557.767578	173.605576
1556.756836	202.029144
1555.745117	28.186605
1554.733398	102.863121
1553.721680	244.640488
1552.709961	8.200211
1551.697266	-129.982590
1550.685547	18.946259
1549.672852	102.934135
1548.659180	106.502174
1547.646484	321.942413
1546.632813	45.849804
1545.619141	-2.841628
1544.605469	-64.622589
1543.591797	-56.803024
1542.577148	-124.100105
1541.562500	252.669235
1540.547852	-140.392624
1539.533203	-30.059219
1538.518555	-51.593254
1537.502930	355.048340
1536.487305	103.446312
1535.471680	58.121380
1534.456055	-142.097122
1533.439453	90.729942
1532.422852	11.371792
1531.406250	-6.277584
1530.389648	53.201252
1529.373047	161.424088
1528.355469	-8.740796
1527.337891	34.716217
1526.320313	114.024361
1525.302734	110.766426
1524.284180	61.008545
1523.265625	-78.940002
1522.247070	207.992996
1521.228516	245.189377
1520.208984	91.933586
1519.190430	133.961411
1518.170898	90.989151
1517.151367	-75.453987
1516.130859	-118.684502
1515.111328	-15.637195
1514.090820	123.152298
1513.070313	71.758842
1512.049805	140.878128
1511.028320	-98.129112
1510.006836	65.627945
1508.986328	108.633430
1507.963867	289.939789
1506.942383	-62.255344
1505.919922	-94.018730
1504.898438	-13.113297
1503.875977	-47.689190
1502.852539	-128.500992
1501.830078	-268.291351
1500.806641	-88.070351
1499.783203	-205.017990
1498.759766	-63.510483
1497.736328	29.204884
1496.711914	-88.039665
1495.687500	-72.326935
1494.663086	-118.100441
1493.638672	-102.588844
1492.613281	219.559311
1491.587891	124.885689
1490.563477	178.380539
1489.537109	98.887161
1488.511719	-1.074651
1487.485352	207.889099
1486.458984	355.411346
1485.432617	352.195190
1484.406250	93.710251
1483.379883	345.545380
1482.352539	214.557281
1481.325195	504.359741
1480.297852	452.307220
1479.269531	553.151794
1478.241211	717.611877
1477.213867	718.883728
1476.184570	457.665741
1475.156250	705.937134
1474.127930	709.591431
1473.098633	825.204834
1472.069336	1019.636536
1471.040039	1048.530029
1470.009766	1168.953613
1468.979492	1121.404297
1467.950195	1226.458374
1466.918945	1453.453979
1465.888672	1718.478516
1464.857422	1685.982788
1463.827148	1762.766724
1462.795898	1852.188232
1461.763672	1824.699341
1460.732422	1952.137085
1459.700195	1876.382935
1458.667969	2049.416260
1457.635742	2029.497559
1456.603516	2179.588623
1455.570313	2078.463379
1454.537109	2294.410156
1453.503906	2355.601074
1452.470703	2201.292725
1451.436523	2460.179443
1450.403320	2077.882813
1449.369141	2364.591064
1448.333984	2623.318115
1447.299805	2770.551270
1446.264648	2350.593994
1445.230469	2447.252930
1444.194336	2311.034912
1443.159180	2339.393555
1442.124023	2223.584717
1441.087891	2138.195557
1440.051758	2295.632080
1439.015625	2288.719238
1437.978516	1915.348389
1436.941406	1870.693237
1435.904297	1522.935791
1434.867188	1564.369263
1433.830078	1535.130615
1432.791992	1245.886841
1431.754883	1216.845703
1430.715820	867.329895
1429.677734	815.783630
1428.639648	519.625671
1427.600586	342.186279
1426.561523	364.099274
1425.522461	459.185944
1424.482422	332.485657
1423.443359	389.889343
1422.403320	568.262878
1421.363281	207.597031
1420.322266	471.704712
1419.282227	315.322845
1418.241211	534.151733
1417.200195	390.564545
1416.159180	204.351898
1415.117188	211.999954
1414.076172	305.266937
1413.034180	350.795380
1411.992188	137.453812
1410.949219	248.527405
1409.907227	-80.103424
1408.864258	-86.915688
1407.821289	-156.422180
1406.777344	311.620514
1405.734375	-21.370085
1404.690430	-148.283356
1403.646484	186.756958
1402.602539	137.853607
1401.557617	68.997429
1400.513672	10.327363
1399.468750	-85.833183
1398.423828	129.033905
1397.377930	25.582884
1396.333008	162.877426
1395.287109	94.769989
1394.241211	59.372841
1393.195313	-61.039753
1392.148438	139.193695
1391.101563	-188.732040
1390.054688	-15.846488
1389.007813	21.966261
1387.960938	-195.286316
1386.913086	-247.260681
1385.865234	-49.028450
1384.817383	-148.265839
1383.769531	-29.876654
1382.720703	-283.774841
1381.671875	-40.245510
1380.623047	-88.951385
1379.574219	107.233864
1378.524414	-81.064293
1377.475586	-27.001049
1376.425781	211.843216
1375.375977	211.168747
1374.325195	240.549622
1373.274414	304.964050
1372.224609	-61.906166
1371.172852	214.704468
1370.122070	109.977814
1369.070313	-46.918911
1368.019531	0.693436
1366.967773	-8.889559
1365.915039	121.115570
1364.863281	114.260139
1363.810547	236.971268
1362.757813	165.633759
1361.705078	39.714184
1360.651367	68.206711
1359.598633	47.081181
1358.544922	100.683739
1357.491211	89.749985
1356.436523	133.624084
1355.382813	152.764984
1354.328125	286.302887
1353.273438	248.515747
1352.217773	421.953186
1351.163086	486.201904
1350.107422	302.305115
1349.051758	632.350647
1347.996094	612.513672
1346.939453	642.416504
1345.883789	811.330078
1344.827148	744.714539
1343.769531	888.968018
1342.712891	909.358704
1341.655273	1058.712524
1340.598633	1232.902832
1339.540039	1060.342773
1338.482422	1019.232422
1337.423828	958.443726
1336.366211	944.837097
1335.307617	758.105042
1334.248047	967.449951
1333.189453	1204.036255
1332.129883	760.484680
1331.070313	819.195251
1330.010742	890.350342
1328.950195	828.110962
1327.890625	956.284729
1326.830078	1175.917236
1325.768555	970.706848
1324.708008	1027.464478
1323.646484	1044.790894
1322.585938	1062.217529
1321.523438	1161.166260
1320.461914	1186.157715
1319.400391	1085.429321
1318.337891	1288.187866
1317.275391	1276.434937
1316.211914	1173.564819
1315.149414	1191.605469
1314.085938	1199.869995
1313.022461	1188.512085
1311.958984	1036.854736
1310.894531	1121.747437
1309.831055	1241.162354
1308.766602	1200.612793
1307.701172	1214.298706
1306.636719	1316.640869
1305.571289	1404.252563
1304.505859	1440.261597
1303.440430	1478.791260
1302.375000	1219.933594
1301.308594	1057.109375
1300.242188	1425.177979
1299.175781	1220.763062
1298.109375	969.839294
1297.041992	1244.581543
1295.975586	1232.033936
1294.908203	1320.190186
1293.839844	971.562439
1292.772461	1310.110596
1291.704102	1099.121582
1290.635742	1121.256958
1289.567383	988.976074
1288.498047	974.465698
1287.428711	1141.369873
1286.360352	1141.642578
1285.290039	1298.738770
1284.220703	890.069275
1283.150391	1015.416138
1282.080078	775.993164
1281.009766	1065.382690
1279.939453	823.692383
1278.868164	1113.025391
1277.796875	944.884583
1276.725586	891.787781
1275.654297	1056.340698
1274.582031	954.421936
1273.509766	1033.419067
1272.437500	1017.127197
1271.365234	1210.943115
1270.291992	1121.405762
1269.218750	1095.417969
1268.145508	1225.693115
1267.072266	1092.352417
1265.999023	1329.974365
1264.924805	1145.478760
1263.850586	1443.991211
1262.776367	1274.213135
1261.701172	1211.787354
1260.625977	1295.641846
1259.550781	1206.456787
1258.475586	1068.593750
1257.400391	1230.392822
1256.324219	1243.576904
1255.248047	1203.197388
1254.171875	1372.170288
1253.094727	1163.863281
1252.018555	1262.212524
1250.941406	1367.811646
1249.864258	1174.225830
1248.786133	1260.334229
1247.708008	1061.980957
1246.630859	1111.604126
1245.551758	864.752625
1244.473633	1018.835449
1243.394531	1099.969971
1242.316406	889.668579
1241.236328	1130.989990
1240.157227	1044.522949
1239.077148	1086.683716
1237.998047	1009.928162
1236.917969	916.203735
1235.836914	790.969910
1234.756836	782.141785
1233.675781	1134.455688
1232.594727	866.195862
1231.512695	806.389648
1230.431641	744.157715
1229.349609	941.052551
1228.267578	694.735474
1227.185547	760.765625
1226.102539	601.653076
1225.019531	575.652832
1223.936523	624.617249
1222.853516	707.381042
1221.769531	69.493187
1220.686523	282.803345
1219.602539	363.043488
1218.517578	547.104980
1217.433594	310.679535
1216.348633	690.221619
1215.263672	383.742645
1214.178711	417.763031
1213.092773	652.054321
1212.007813	531.455200
1210.921875	461.519501
1209.834961	488.044891
1208.749023	705.022827
1207.662109	625.286194
1206.575195	661.235474
1205.488281	530.823059
1204.400391	831.697144
1203.313477	638.558716
1202.225586	375.599640
1201.136719	408.858063
1200.048828	208.535385
1198.959961	193.559540
1197.871094	108.745743
1196.782227	33.530849
1195.692383	-3.235930
1194.603516	-68.901436
1193.513672	-45.655289
1192.423828	138.550552
1191.333008	-117.143829
1190.242188	-146.959747
1189.151367	-229.671143
1188.060547	-81.881973
1186.969727	-68.674713
1185.877930	-53.143787
1184.786133	48.700813
1183.694336	-5.518219
1182.601563	-189.317291
1181.509766	13.001402
1180.416992	-154.077057
1179.323242	64.773094
1178.230469	297.837952
1177.136719	274.348450
1176.042969	4.066760
1174.949219	81.098183
1173.854492	253.793243
1172.760742	-4.549487
1171.666016	-23.523788
1170.570313	77.073235
1169.475586	-80.805099
1168.379883	167.899490
1167.284180	-11.598978
1166.188477	-128.933243
1165.091797	-19.235491
1163.996094	28.217859
1162.899414	118.574448
1161.801758	-27.646217
1160.705078	179.547485
1159.607422	329.269684
1158.509766	244.942139
1157.412109	110.467484
1156.313477	388.717133
1155.215820	480.726440
1154.117188	427.150024
1153.017578	173.249847
1151.918945	236.422958
1150.819336	18.286654
1149.719727	86.087601
1148.620117	132.347733
1147.519531	-209.667206
1146.418945	-146.837296
1145.318359	-74.581917
1144.217773	-28.605566
1143.116211	64.863190
1142.014648	-174.805374
1140.913086	-407.298126
1139.811523	35.520340
1138.708984	35.911613
1137.606445	109.914230
1136.503906	-82.301163
1135.401367	-177.093185
1134.297852	48.713661
1133.194336	-39.072235
1132.090820	117.635880
1130.987305	34.500938
1129.882813	485.231567
1128.778320	264.331726
1127.673828	588.985901
1126.569336	548.265320
1125.463867	505.128571
1124.358398	497.509460
1123.252930	470.885620
1122.146484	465.533844
1121.041016	363.030426
1119.934570	71.074455
1118.828125	401.846283
1117.720703	178.550385
1116.613281	113.855469
1115.505859	84.633736
1114.398438	164.183197
1113.291016	26.092903
1112.182617	339.584778
1111.074219	352.702850
1109.964844	226.337006
1108.856445	485.107513
1107.747070	493.332001
1106.637695	468.453125
1105.528320	639.513184
1104.417969	657.023071
1103.307617	757.089600
1102.197266	663.606628
1101.086914	555.983704
1099.975586	648.827454
1098.864258	840.629578
1097.752930	801.305481
1096.641602	728.981567
1095.529297	545.918701
1094.416992	786.927063
1093.304688	759.324463
1092.191406	1068.406982
1091.079102	864.164856
1089.965820	676.464172
1088.852539	604.126953
1087.738281	630.601624
1086.624023	555.921143
1085.509766	711.690552
1084.395508	808.610535
1083.280273	881.967346
1082.166016	786.112793
1081.050781	514.102417
1079.934570	610.937622
1078.819336	623.202698
1077.703125	593.197266
1076.586914	638.309937
1075.469727	354.891541
1074.353516	313.244965
1073.236328	313.832062
1072.119141	370.699646
1071.000977	500.216156
1069.882813	264.055267
1068.765625	517.755920
1067.646484	431.647003
1066.528320	394.787445
1065.409180	327.510406
1064.290039	503.751221
1063.170898	588.650146
1062.050781	502.704620
1060.930664	557.185974
1059.810547	244.460922
1058.690430	186.784927
1057.569336	405.018890
1056.449219	396.471008
1055.327148	144.920273
1054.206055	59.395443
1053.083984	312.607178
1051.961914	533.043274
1050.839844	400.894684
1049.717773	422.889496
1048.594727	125.216965
1047.471680	270.985840
1046.348633	48.205376
1045.224609	359.566956
1044.101563	176.592743
1042.976563	152.230896
1041.852539	200.172897
1040.728516	87.391357
1039.603516	244.892273
1038.478516	111.293716
1037.352539	266.488464
1036.227539	228.486267
1035.101563	309.229523
1033.974609	52.647514
1032.848633	368.435150
1031.721680	342.294922
1030.594727	432.473358
1029.467773	362.295990
1028.340820	136.523956
1027.212891	13.140257
1026.084961	147.701706
1024.956055	117.390694
1023.828125	-258.751312
1022.699219	-184.358841
1021.570313	-270.047302
1020.440430	-56.345013
1019.311523	-369.179871
1018.181641	129.831635
1017.050781	-103.930161
1015.920898	-200.745193
1014.790039	-311.340851
1013.659180	-51.118351
1012.528320	111.784775
1011.396484	-116.663284
1010.265625	-64.776489
1009.132813	33.453274
1008.000977	400.166443
1006.868164	324.904114
1005.736328	615.228577
1004.602539	1203.807007
1003.469727	1861.567993
1002.335938	2040.652588
1001.202148	1813.037598
1000.068359	1285.284424
998.933594	549.986938
997.799805	399.374084
996.665039	-25.810570
995.529297	38.627392
994.394531	218.519791
993.258789	-3.006478
992.123047	52.457943
990.986328	-131.828522
989.849609	-71.548538
988.712891	-98.777641
987.576172	-12.974200
986.439453	-256.557556
985.301758	43.656868
984.164063	-89.080620
983.025391	-0.640007
981.887695	-146.900787
980.749023	-164.124908
979.610352	76.439445
978.470703	153.690125
977.332031	-88.616524
976.192383	73.920341
975.051758	-230.097107
973.912109	81.987213
972.771484	-35.579666
971.630859	14.693433
970.490234	166.091873
969.348633	115.502388
968.207031	-15.285423
967.065430	168.476624
965.923828	-101.976974
964.781250	116.348183
963.638672	164.999039
962.496094	183.936523
961.352539	145.676788
960.208984	325.239014
959.065430	207.011795
957.921875	297.377869
956.777344	321.410309
955.632813	128.061325
954.488281	143.196030
953.343750	407.855194
952.198242	61.686413
951.052734	250.991013
949.907227	37.874195
948.760742	261.612610
947.614258	85.388123
946.467773	249.827286
945.321289	48.785194
944.173828	19.245798
943.026367	213.605286
941.878906	312.103424
940.730469	385.562225
939.582031	299.373657
938.433594	393.552734
937.285156	435.341064
936.135742	342.689850
934.987305	630.890137
933.836914	378.916290
932.687500	86.153854
931.537109	278.857880
930.386719	170.948563
929.236328	-16.498680
928.084961	424.542053
926.934570	78.020439
925.783203	-8.842864
924.630859	129.644867
923.478516	104.420746
922.327148	74.761337
921.173828	-45.707916
920.021484	-16.028482
918.868164	-104.412437
917.714844	98.106071
916.561523	-139.960358
915.407227	-73.565620
914.252930	65.531181
913.098633	-131.223816
911.944336	-280.146240
910.789063	-86.379204
909.633789	-151.147079
908.478516	-349.568268
907.322266	39.290432
906.166016	-120.377663
905.009766	-26.126574
903.853516	-72.277931
902.696289	-113.790924
901.539063	-374.820251
900.381836	79.640549
899.223633	97.202728
898.065430	105.785538
896.907227	-64.255020
895.749023	191.009293
894.589844	-44.384293
893.430664	68.498772
892.271484	-24.243401
891.112305	179.094711
889.952148	206.224319
888.791992	109.206650
887.630859	208.721741
886.470703	134.447815
885.309570	39.965324
884.148438	290.768768
882.986328	117.473923
881.825195	30.002678
880.663086	244.734650
879.500000	112.314812
878.337891	358.578827
877.174805	291.631165
876.011719	301.344818
874.847656	479.992035
873.684570	192.579971
872.520508	314.988770
871.355469	149.359406
870.191406	161.569916
869.026367	81.602173
867.861328	271.543732
866.695313	200.659164
865.530273	215.244232
864.364258	92.792732
863.197266	410.744415
862.031250	445.580414
860.864258	581.476318
859.697266	436.720612
858.530273	460.383850
857.362305	537.916321
856.194336	557.106384
855.026367	863.382141
853.857422	638.121582
852.688477	675.263428
851.519531	678.784607
850.350586	659.909851
849.180664	533.531006
848.010742	434.098511
846.840820	401.890015
845.670898	405.518982
844.500000	158.498383
843.329102	155.479858
842.157227	389.583801
840.986328	384.275360
839.814453	-36.902229
838.642578	264.130432
837.469727	419.757446
836.296875	228.985992
835.124023	424.738281
833.951172	173.739273
832.777344	295.710968
831.603516	210.019974
830.429688	235.934296
829.255859	310.903595
828.081055	169.458405
826.906250	259.983093
825.731445	145.327713
824.555664	39.622478
823.379883	303.869019
822.204102	-22.439953
821.027344	45.632366
819.851563	-209.256653
818.674805	-18.782797
817.497070	-4.263883
816.320313	-9.819656
815.142578	95.836899
813.963867	-210.074875
812.786133	-222.352188
811.607422	-152.399551
810.428711	-195.874924
809.250000	118.392433
808.070313	-222.901001
806.890625	-197.596588
805.710938	-243.408279
804.531250	-100.538292
803.350586	-246.315567
802.169922	67.258659
800.988281	-31.992245
799.807617	-137.905380
798.625977	-175.073257
797.444336	-81.477280
796.261719	25.323055
795.079102	-200.356644
793.896484	-36.087414
792.713867	119.192513
791.530273	172.490036
790.346680	112.804672
789.163086	185.885818
787.979492	309.768066
786.794922	108.346954
785.610352	294.001221
784.425781	278.298767
783.240234	266.967133
782.054688	516.371643
780.869141	540.222961
779.682617	329.850067
778.496094	464.042419
777.309570	408.223663
776.123047	-53.801704
774.935547	-63.243748
773.748047	218.503769
772.560547	-24.947893
771.373047	139.651276
770.184570	-0.158829
768.996094	-29.746222
767.806641	103.704369
766.618164	267.875244
765.428711	81.666412
764.239258	67.262955
763.048828	107.849258
761.858398	207.790283
760.667969	197.590317
759.477539	334.745880
758.286133	405.789001
757.094727	314.004883
755.903320	193.624603
754.710938	475.496552
753.518555	227.560547
752.326172	232.348526
751.133789	564.363159
749.940430	380.103241
748.747070	347.364410
747.553711	178.499115
746.359375	242.275604
745.166016	352.040833
743.970703	417.840057
742.776367	226.983521
741.581055	275.143585
740.385742	259.665344
739.190430	64.458176
737.994141	125.628227
736.797852	-102.401031
735.601563	241.178299
734.405273	13.144831
733.208008	135.386032
732.010742	178.753387
730.813477	257.066650
729.615234	204.070724
728.416992	11.115345
727.218750	307.930511
726.020508	136.832245
724.821289	260.786133
723.622070	279.788666
722.422852	322.780945
721.222656	293.666077
720.022461	89.891876
718.822266	268.149536
717.621094	204.088333
716.420898	316.748932
715.218750	235.224075
714.017578	166.803558
712.815430	111.483391
711.614258	45.279068
710.411133	229.689575
709.208984	361.717743
708.005859	-20.333698
706.802734	-136.551712
705.599609	-135.160919
704.395508	-11.884946
703.191406	176.613159
701.987305	75.690834
700.782227	-40.404804
699.577148	-82.504753
698.372070	51.516033
697.166992	-64.461525
695.960938	-60.858231
694.754883	-70.274635
693.548828	-70.980202
692.341797	-210.635941
691.135742	-52.790775
689.927734	-70.794945
688.720703	-134.333298
687.512695	-180.458282
686.304688	-7.473725
685.096680	-21.018299
683.888672	121.564217
682.679688	10.536736
681.470703	42.610897
680.260742	-66.100754
679.050781	-137.900375
677.840820	136.831039
676.630859	-40.971153
675.419922	-47.659222
674.209961	123.138695
672.998047	155.456100
671.787109	27.762791
670.575195	-132.252960
669.363281	4.031873
668.151367	-56.367542
666.938477	56.184784
665.725586	134.180740
664.512695	-150.645950
663.299805	65.680580
662.085938	141.651749
660.872070	-39.186329
659.658203	-83.932205
658.443359	41.839066
657.228516	232.325592
656.013672	-133.534332
654.797852	-199.495514
653.583008	-155.436813
652.366211	80.455956
651.150391	-157.640182
649.934570	-10.021360
648.717773	120.379677
647.500000	9.678477
646.283203	116.483170
645.065430	3.830222
643.847656	65.558609
642.629883	90.765663
641.411133	212.803452
640.192383	31.727215
638.973633	128.071381
637.753906	20.304993
636.534180	20.076431
635.314453	-123.992386
634.094727	-70.369530
632.874023	-18.848087
631.653320	-111.094933
630.432617	101.479973
629.211914	67.296585
627.990234	-136.255051
626.768555	-56.594643
625.545898	113.130463
624.324219	38.476990
623.101563	23.910183
621.877930	103.669312
620.655273	114.886467
619.431641	10.503062
618.208008	8.970794
616.983398	90.951683
615.759766	-60.339256
614.535156	107.253563
613.310547	50.190609
612.084961	-205.708725
610.859375	-44.566525
609.633789	7.492853
608.408203	53.114319
607.181641	55.981480
605.955078	7.568910
604.728516	-196.740982
