# Supplementary material for: Raman spectroscopy accurately differentiates mucosal healing from non-healing and biochemical changes following biological therapy in inflammatory bowel disease
Source: PLoS One. 2021 Jun 2;16(6):e0252210. doi: 10.1371/journal.pone.0252210 (PMC8172032; doi:10.1371/journal.pone.0252210)
Supplement: S5 Dataset — (ZIP) [file pone.0252210.s007.zip › CD Active inflammation/OC010-1 pre treatment_BL sub CR removed_75__X_-8951.64__Y_1569.21__Z_-3684.92__Time_857.txt]

1714.656250	46.003094
1713.679688	53.602528
1712.703125	-81.240242
1711.725586	-75.348557
1710.749023	-54.682373
1709.771484	-99.634560
1708.792969	-102.895470
1707.815430	66.923393
1706.836914	-67.054588
1705.858398	122.106857
1704.879883	55.969570
1703.901367	117.539452
1702.922852	1.727400
1701.943359	-47.852703
1700.963867	91.896980
1699.983398	-71.189156
1699.003906	-66.209305
1698.023438	-61.698708
1697.042969	-100.321442
1696.062500	53.126099
1695.082031	118.088287
1694.100586	105.316856
1693.120117	223.255112
1692.137695	322.252258
1691.156250	309.080627
1690.174805	279.873657
1689.192383	114.601334
1688.209961	240.157700
1687.227539	413.742157
1686.244141	587.334656
1685.261719	379.927917
1684.278320	465.877808
1683.294922	618.619202
1682.311523	377.369049
1681.327148	658.391296
1680.342773	542.937805
1679.358398	563.627258
1678.374023	406.394318
1677.389648	733.828735
1676.404297	683.807190
1675.418945	767.217529
1674.433594	805.861145
1673.448242	943.323486
1672.461914	855.313110
1671.475586	844.917908
1670.489258	1050.229858
1669.502930	932.015564
1668.516602	941.872742
1667.529297	936.355103
1666.541992	950.019470
1665.554688	1165.944824
1664.566406	915.488953
1663.579102	1106.066406
1662.590820	1283.917480
1661.602539	1229.059082
1660.614258	1243.797607
1659.625000	1264.472900
1658.635742	1216.935425
1657.647461	1246.936401
1656.657227	1044.534546
1655.667969	1015.021729
1654.677734	994.132263
1653.688477	1011.021240
1652.697266	898.917969
1651.707031	996.549683
1650.716797	729.897888
1649.725586	868.565369
1648.734375	487.135956
1647.743164	418.420715
1646.750977	273.794373
1645.759766	79.757439
1644.767578	147.942871
1643.775391	61.005535
1642.783203	246.700211
1641.790039	155.859604
1640.796875	105.320694
1639.803711	105.603531
1638.810547	64.357613
1637.817383	42.252579
1636.823242	-100.468430
1635.829102	29.013550
1634.834961	-117.612457
1633.840820	-97.553246
1632.845703	-242.825256
1631.850586	-174.097809
1630.855469	-110.050316
1629.860352	-142.817551
1628.865234	-77.598000
1627.869141	-74.970009
1626.873047	-184.875854
1625.876953	-204.741333
1624.880859	-39.974884
1623.883789	83.206841
1622.887695	333.038971
1621.890625	365.191284
1620.892578	345.308868
1619.895508	396.866364
1618.897461	464.657257
1617.899414	380.636932
1616.901367	470.372223
1615.903320	98.666145
1614.904297	-28.414696
1613.906250	-8.100327
1612.907227	17.886112
1611.907227	-76.322388
1610.908203	-54.738934
1609.908203	-95.660583
1608.908203	-75.909256
1607.908203	145.927795
1606.908203	195.170502
1605.907227	158.337616
1604.906250	229.201263
1603.905273	187.814697
1602.904297	36.856194
1601.903320	137.432724
1600.901367	-78.236275
1599.899414	-34.628342
1598.897461	95.510994
1597.895508	-106.126259
1596.892578	29.711676
1595.889648	-30.239849
1594.886719	-19.409811
1593.883789	-29.267166
1592.880859	-83.310104
1591.876953	-105.806114
1590.873047	-83.745255
1589.869141	220.294388
1588.865234	127.801247
1587.860352	403.276276
1586.855469	358.005463
1585.850586	438.021362
1584.845703	499.863586
1583.839844	603.483093
1582.834961	605.519897
1581.829102	513.862122
1580.823242	568.154846
1579.816406	586.034424
1578.810547	627.370361
1577.803711	650.512390
1576.796875	499.322906
1575.790039	514.713562
1574.782227	670.565430
1573.775391	511.678223
1572.767578	508.844818
1571.759766	485.192841
1570.750977	349.775665
1569.743164	645.668152
1568.734375	582.909607
1567.725586	675.941895
1566.716797	771.457153
1565.707031	708.503479
1564.697266	783.044617
1563.687500	652.460938
1562.677734	700.833008
1561.667969	653.101990
1560.657227	760.866821
1559.647461	637.702698
1558.636719	618.143921
1557.625000	766.904175
1556.614258	552.703613
1555.602539	724.412964
1554.590820	792.287048
1553.579102	787.455750
1552.567383	857.519043
1551.554688	699.612000
1550.541992	753.762329
1549.529297	735.251953
1548.516602	874.319214
1547.502930	788.142151
1546.490234	699.192200
1545.476563	700.531555
1544.462891	487.146057
1543.448242	712.857056
1542.434570	679.909119
1541.419922	592.499878
1540.405273	396.432312
1539.390625	556.445251
1538.375000	396.095001
1537.359375	297.481689
1536.343750	425.671844
1535.328125	251.757523
1534.312500	113.747978
1533.295898	189.512604
1532.280273	43.284134
1531.262695	126.201248
1530.246094	172.721100
1529.229492	221.508423
1528.211914	151.513138
1527.194336	140.476349
1526.176758	185.781677
1525.159180	130.390091
1524.140625	36.123058
1523.122070	108.817238
1522.103516	39.707478
1521.084961	260.910645
1520.065430	31.777985
1519.046875	116.035088
1518.027344	115.136543
1517.006836	77.952858
1515.987305	-54.571331
1514.966797	190.183258
1513.947266	149.504547
1512.925781	116.224487
1511.905273	10.782594
1510.884766	23.111683
1509.863281	24.855427
1508.841797	-178.914780
1507.820313	70.996040
1506.797852	-48.719139
1505.776367	-243.027695
1504.753906	-188.977997
1503.731445	-219.816803
1502.708008	-189.476761
1501.685547	-159.452667
1500.662109	-191.208771
1499.638672	-100.374924
1498.615234	-117.382942
1497.591797	-267.752899
1496.567383	-188.109314
1495.542969	-47.410034
1494.518555	-126.998001
1493.494141	-53.439228
1492.468750	-197.494171
1491.443359	-98.986748
1490.417969	-110.681847
1489.392578	68.937958
1488.367188	217.550354
1487.340820	164.081558
1486.314453	112.911659
1485.288086	293.758698
1484.261719	290.523376
1483.234375	251.291428
1482.207031	395.466827
1481.179688	521.468140
1480.152344	348.842926
1479.125000	543.114380
1478.096680	642.740540
1477.068359	584.097717
1476.040039	820.747437
1475.011719	983.193665
1473.982422	860.121338
1472.953125	922.718567
1471.923828	1063.967041
1470.894531	1441.595703
1469.864258	1521.152222
1468.834961	1575.036377
1467.804688	1537.117554
1466.774414	1804.121582
1465.743164	1964.026123
1464.712891	1823.778809
1463.681641	1868.873657
1462.650391	1962.028564
1461.618164	2308.934570
1460.586914	2188.283447
1459.554688	2194.434570
1458.522461	2268.945068
1457.490234	2317.880127
1456.458008	2419.913818
1455.424805	2384.752197
1454.391602	2519.372559
1453.358398	2547.295898
1452.325195	2476.197510
1451.291016	2726.856934
1450.256836	2825.240234
1449.222656	2885.452393
1448.188477	2866.999023
1447.154297	2630.656250
1446.119141	2612.018555
1445.083984	2542.657959
1444.048828	2503.592773
1443.013672	2358.180908
1441.977539	2273.433105
1440.941406	2375.786621
1439.905273	2351.588867
1438.869141	1950.653198
1437.832031	1987.049438
1436.795898	1902.091431
1435.758789	1541.714844
1434.720703	1363.279175
1433.683594	1343.981567
1432.645508	1147.895874
1431.608398	1179.051392
1430.569336	955.229919
1429.531250	930.821045
1428.493164	858.467651
1427.454102	614.607422
1426.415039	431.353821
1425.375977	492.703094
1424.335938	521.237427
1423.296875	537.178528
1422.256836	560.658386
1421.215820	417.876404
1420.175781	176.976883
1419.135742	339.040009
1418.094727	178.837387
1417.053711	338.349274
1416.011719	85.164688
1414.970703	118.922676
1413.928711	-20.846132
1412.886719	-125.303345
1411.844727	-83.851585
1410.802734	17.961975
1409.759766	-128.999161
1408.716797	-137.651871
1407.673828	-261.771973
1406.630859	5.996457
1405.586914	-82.812019
1404.542969	-48.498554
1403.499023	-19.129211
1402.455078	-49.899025
1401.411133	32.328945
1400.366211	194.863892
1399.321289	171.879532
1398.276367	103.888626
1397.230469	281.654633
1396.185547	414.373383
1395.139648	203.904770
1394.093750	316.775208
1393.046875	264.427155
1392.000977	-80.687988
1390.954102	80.113708
1389.907227	218.463379
1388.860352	161.731644
1387.812500	227.733383
1386.765625	93.788429
1385.717773	-182.490463
1384.669922	31.504353
1383.621094	60.593975
1382.573242	-262.497986
1381.524414	144.227951
1380.475586	-66.017960
1379.425781	-183.614410
1378.376953	81.035622
1377.327148	1.255899
1376.277344	126.338760
1375.227539	144.260361
1374.176758	-44.706097
1373.126953	-23.885653
1372.076172	293.835968
1371.025391	75.618965
1369.973633	67.046577
1368.922852	238.108398
1367.871094	33.083950
1366.819336	45.055275
1365.766602	-89.714249
1364.714844	-47.432178
1363.662109	-87.115570
1362.609375	-116.617058
1361.556641	80.531715
1360.502930	-18.231409
1359.450195	136.958817
1358.396484	-88.155190
1357.341797	72.370827
1356.288086	113.754181
1355.233398	132.966797
1354.178711	212.019058
1353.124023	480.037872
1352.069336	400.495850
1351.013672	435.414032
1349.958984	502.823151
1348.903320	495.968719
1347.846680	526.556091
1346.791016	544.963989
1345.734375	722.314148
1344.677734	741.123047
1343.621094	727.928040
1342.563477	1131.354004
1341.506836	1113.586670
1340.449219	1014.295288
1339.391602	1009.401306
1338.333008	979.971497
1337.275391	1106.771606
1336.216797	1134.729248
1335.158203	955.026245
1334.098633	1089.856079
1333.040039	977.494080
1331.980469	793.683899
1330.920898	931.627686
1329.861328	827.476196
1328.800781	899.075806
1327.740234	864.620056
1326.679688	711.824829
1325.619141	784.088745
1324.558594	705.914673
1323.497070	958.826477
1322.435547	915.653015
1321.374023	756.735901
1320.312500	758.484009
1319.250000	868.987244
1318.187500	987.061707
1317.125000	959.830872
1316.062500	799.713196
1314.999023	982.459290
1313.935547	980.536499
1312.872070	715.232117
1311.808594	814.777954
1310.745117	761.819580
1309.680664	834.650330
1308.616211	720.592651
1307.551758	899.629883
1306.486328	768.795105
1305.420898	805.483215
1304.355469	798.090515
1303.290039	1012.181274
1302.224609	928.936890
1301.158203	848.381104
1300.091797	689.425354
1299.025391	511.077026
1297.958984	701.396179
1296.891602	702.746094
1295.824219	522.612305
1294.756836	543.999207
1293.689453	464.946106
1292.621094	506.318695
1291.553711	672.937500
1290.485352	312.417236
1289.416016	486.701996
1288.347656	536.063354
1287.278320	391.965515
1286.208984	502.903168
1285.139648	628.646790
1284.069336	372.439789
1283.000000	398.072723
1281.929688	627.028625
1280.858398	537.865417
1279.788086	625.057251
1278.716797	682.998047
1277.645508	701.916443
1276.574219	483.764252
1275.502930	796.353821
1274.430664	954.950806
1273.358398	756.822327
1272.286133	900.944641
1271.213867	730.021484
1270.140625	840.134338
1269.067383	1069.945313
1267.994141	1094.717529
1266.920898	1163.513184
1265.846680	1261.664063
1264.773438	1137.878296
1263.699219	1431.294556
1262.624023	1266.270142
1261.549805	1176.973511
1260.474609	1221.856445
1259.399414	1276.546753
1258.324219	1319.110229
1257.248047	1454.290405
1256.172852	1233.948364
1255.096680	1347.314941
1254.019531	1263.543823
1252.943359	1299.106201
1251.866211	1249.562256
1250.789063	1416.580078
1249.711914	1386.591919
1248.634766	1171.879395
1247.556641	1416.738037
1246.478516	1173.039307
1245.400391	1391.138794
1244.321289	1203.500488
1243.243164	1438.560425
1242.164063	1372.458618
1241.084961	1461.776001
1240.004883	1201.580078
1238.925781	1407.404419
1237.845703	1343.869629
1236.765625	1168.800903
1235.684570	1403.634888
1234.604492	1500.169678
1233.523438	1317.923584
1232.442383	1327.196411
1231.360352	1256.510620
1230.279297	1418.374756
1229.197266	1151.516724
1228.115234	1373.835083
1227.032227	1395.127075
1225.950195	1397.019043
1224.867188	1464.215942
1223.784180	1337.830078
1222.701172	1172.769653
1221.617188	855.421265
1220.533203	731.565674
1219.449219	687.479065
1218.365234	611.952271
1217.280273	657.206055
1216.195313	586.453064
1215.110352	687.121826
1214.025391	621.107910
1212.940430	622.643677
1211.854492	616.880493
1210.768555	804.058594
1209.681641	829.481567
1208.595703	729.414795
1207.508789	843.899719
1206.421875	784.702454
1205.334961	730.268677
1204.247070	519.172180
1203.160156	455.016113
1202.072266	385.986969
1200.983398	350.609314
1199.895508	168.308243
1198.806641	111.142876
1197.717773	-76.027901
1196.628906	-65.958382
1195.539063	131.601685
1194.449219	-219.265778
1193.359375	-132.559998
1192.269531	-96.476532
1191.179688	-137.415894
1190.088867	-329.799042
1188.998047	1.387398
1187.907227	-287.230652
1186.815430	-311.753967
1185.723633	-33.960739
1184.631836	-171.565689
1183.540039	-182.080322
1182.448242	-41.607933
1181.355469	-18.832653
1180.262695	80.520882
1179.169922	270.781189
1178.076172	288.276642
1176.982422	252.915909
1175.888672	133.592133
1174.794922	438.070557
1173.700195	419.039612
1172.606445	222.730865
1171.511719	351.848541
1170.416016	327.630402
1169.321289	293.704437
1168.225586	152.024323
1167.129883	93.946648
1166.034180	4.665836
1164.937500	84.966354
1163.840820	167.467117
1162.744141	127.941811
1161.647461	93.055779
1160.550781	301.592590
1159.453125	304.570679
1158.355469	350.353119
1157.256836	417.433746
1156.159180	422.298035
1155.060547	436.543518
1153.961914	286.083832
1152.863281	309.572083
1151.763672	335.273224
1150.664063	339.357330
1149.564453	145.533356
1148.464844	96.936066
1147.364258	148.218781
1146.263672	158.843353
1145.163086	-42.544476
1144.062500	3.496938
1142.960938	13.667424
1141.859375	152.124985
1140.757813	52.542885
1139.656250	273.828857
1138.553711	238.127686
1137.451172	347.255402
1136.348633	318.366943
1135.246094	476.998199
1134.142578	450.153015
1133.039063	729.463623
1131.935547	747.366394
1130.832031	829.188538
1129.727539	1031.828979
1128.623047	1139.334961
1127.518555	1123.312744
1126.413086	1313.435913
1125.308594	1114.542725
1124.203125	1062.535278
1123.096680	1159.682007
1121.991211	1048.169067
1120.884766	1126.037476
1119.778320	997.716614
1118.671875	923.762634
1117.564453	1001.177307
1116.458008	1028.729370
1115.350586	923.643311
1114.242188	792.446960
1113.134766	717.935181
1112.026367	768.621094
1110.917969	946.789001
1109.808594	1011.313171
1108.700195	846.518860
1107.590820	1047.781860
1106.481445	908.777710
1105.372070	705.971191
1104.261719	1067.265869
1103.151367	979.906799
1102.041016	960.892456
1100.930664	800.248413
1099.819336	957.922852
1098.708008	735.826538
1097.596680	940.372986
1096.484375	791.222107
1095.373047	686.810303
1094.260742	678.917847
1093.147461	769.835999
1092.035156	780.573242
1090.921875	619.371155
1089.808594	813.514771
1088.695313	591.030029
1087.581055	601.434021
1086.467773	658.795471
1085.353516	730.151550
1084.238281	514.608276
1083.124023	740.926392
1082.008789	370.261871
1080.893555	417.834930
1079.777344	620.316528
1078.662109	641.855774
1077.545898	632.802551
1076.429688	593.186890
1075.312500	523.025513
1074.196289	513.846802
1073.079102	445.984741
1071.960938	335.896362
1070.843750	132.056595
1069.725586	265.754425
1068.607422	399.355316
1067.489258	296.260803
1066.370117	357.121277
1065.251953	476.473511
1064.132813	312.482239
1063.012695	188.326355
1061.893555	162.494934
1060.773438	239.587265
1059.653320	187.997421
1058.532227	82.637474
1057.412109	126.945778
1056.291016	213.294083
1055.169922	215.486664
1054.047852	152.263763
1052.926758	44.712139
1051.804688	145.033676
1050.681641	86.569534
1049.559570	56.167118
1048.436523	65.461037
1047.313477	35.117805
1046.190430	67.790016
1045.066406	49.171207
1043.942383	128.509811
1042.818359	-60.184162
1041.694336	-36.702488
1040.569336	42.716862
1039.445313	63.927467
1038.319336	-138.378662
1037.194336	-23.917572
1036.068359	39.335735
1034.942383	2.560912
1033.816406	-64.376678
1032.690430	101.370735
1031.563477	71.776443
1030.436523	130.609634
1029.308594	19.814394
1028.181641	-139.642761
1027.053711	-233.901001
1025.925781	-374.483521
1024.797852	-338.433289
1023.668945	-390.535461
1022.540039	-479.655304
1021.411133	-369.076141
1020.281250	-281.654236
1019.152344	-277.662811
1018.022461	-519.374756
1016.892578	-287.927429
1015.761719	-241.906250
1014.630859	-135.544540
1013.500000	-91.666855
1012.369141	-89.382980
1011.237305	260.360565
1010.105469	209.554550
1008.973633	388.039276
1007.841797	455.496826
1006.708984	934.848145
1005.576172	1418.734741
1004.443359	2506.069092
1003.310547	2941.089600
1002.176758	2627.175537
1001.042969	1950.758179
999.908203	1274.797607
998.774414	677.833313
997.639648	236.006073
996.504883	154.683487
995.370117	193.572540
994.234375	287.975952
993.098633	338.659363
991.962891	66.573631
990.826172	48.425129
989.690430	244.852188
988.553711	130.194534
987.416016	163.229492
986.279297	111.180321
985.141602	206.729233
984.003906	-36.092171
982.865234	-39.204857
981.727539	190.322968
980.588867	173.700851
979.450195	145.761337
978.310547	260.610168
977.170898	177.829453
976.031250	274.585175
974.891602	293.330292
973.751953	319.141785
972.611328	613.909119
971.470703	224.282623
970.329102	186.346268
969.188477	405.731873
968.046875	319.943726
966.904297	209.141876
965.762695	52.696259
964.620117	194.672470
963.477539	300.082550
962.334961	311.638611
961.191406	190.446808
960.047852	255.103531
958.904297	161.849930
957.760742	158.149734
956.616211	42.442562
955.471680	55.176384
954.327148	155.062790
953.182617	364.923645
952.037109	227.154999
950.891602	-10.993361
949.745117	-22.471899
948.599609	178.840286
947.453125	188.265579
946.306641	-83.176674
945.159180	18.055645
944.012695	304.413940
942.865234	156.992050
941.716797	16.673178
940.569336	435.750366
939.420898	124.664886
938.272461	135.552719
937.124023	148.892990
935.974609	114.526337
934.825195	221.684784
933.675781	119.295494
932.525391	178.906387
931.375977	231.821259
930.225586	166.459793
929.074219	78.533524
927.923828	141.049301
926.772461	37.571033
925.621094	-8.813533
924.468750	-171.020798
923.317383	-162.432953
922.165039	-137.771378
921.011719	-178.879684
919.859375	-35.741646
918.706055	-135.625870
917.552734	-153.537766
916.399414	-39.578403
915.245117	-238.845276
914.090820	-108.737877
912.936523	-182.796906
911.781250	-295.248566
910.625977	-67.265335
909.470703	-251.994507
908.315430	-71.481857
907.160156	-90.398216
906.003906	56.255089
904.846680	-361.175964
903.690430	-162.192734
902.533203	20.965923
901.375977	-22.252617
900.218750	-42.706944
899.060547	-56.249687
897.903320	-13.131346
896.744141	50.439484
895.585938	109.544739
894.426758	66.986481
893.267578	31.318666
892.108398	-35.882030
890.949219	14.509871
889.789063	3.982866
888.628906	52.247704
887.467773	-102.613319
886.307617	-29.375893
885.146484	-127.596519
883.985352	-40.715183
882.823242	161.221603
881.661133	60.955341
880.499023	53.218712
879.336914	108.641830
878.173828	40.158737
877.010742	95.652298
875.847656	-58.305031
874.684570	53.549644
873.520508	-46.223625
872.356445	-55.897396
871.192383	-189.302567
870.027344	-77.409309
868.862305	-149.978546
867.697266	-58.358765
866.532227	183.841812
865.366211	-39.289387
864.200195	38.776752
863.034180	146.005249
861.867188	140.889786
860.700195	144.746613
859.533203	162.055420
858.366211	334.193390
857.198242	304.297760
856.030273	368.605774
854.862305	316.232971
853.693359	532.920044
852.524414	496.163177
851.355469	479.552551
850.186523	400.168701
849.016602	260.302979
847.846680	136.128662
846.676758	359.000702
845.505859	261.618683
844.334961	47.848454
843.164063	75.754089
841.993164	31.998350
840.821289	21.744616
839.649414	158.985107
838.477539	74.788956
837.305664	200.618927
836.132813	24.693020
834.959961	396.017578
833.786133	289.187531
832.613281	278.309967
831.439453	111.102089
830.264648	437.059937
829.090820	461.563782
827.916016	300.825592
826.741211	427.725800
825.566406	407.311707
824.390625	241.922241
823.214844	174.546646
822.039063	127.137810
820.862305	106.366539
819.685547	134.474609
818.508789	-4.525291
817.332031	34.476269
816.154297	-122.481819
814.976563	-65.922638
813.798828	30.514484
812.621094	-235.680756
811.442383	-21.683435
810.263672	94.283012
809.083984	-1.032701
807.905273	-149.764572
806.725586	-7.605245
805.544922	-112.123390
804.365234	-150.138519
803.184570	-44.009708
802.003906	-186.591660
800.823242	-231.640778
799.641602	-128.210190
798.459961	-291.054352
797.278320	-83.757446
796.095703	-209.143143
794.913086	-150.705414
793.730469	-218.709747
792.547852	-136.225189
791.364258	76.717514
790.180664	-58.131493
788.997070	-162.076279
787.813477	114.456177
786.628906	65.540596
785.444336	47.468132
784.258789	24.845741
783.074219	163.459915
781.888672	80.872215
780.702148	183.786911
779.516602	-33.784813
778.330078	113.007362
777.143555	105.045135
775.956055	-50.937496
774.769531	-61.323479
773.582031	-25.494310
772.393555	41.077442
771.206055	-90.983337
770.017578	70.137909
768.829102	65.746361
767.639648	-4.866191
766.451172	-57.932968
765.261719	166.459915
764.072266	155.008163
762.881836	260.151154
761.691406	371.749115
760.500977	458.993042
759.310547	422.898346
758.119141	492.314758
756.927734	563.814148
755.735352	729.738525
754.543945	811.983337
753.351563	518.344971
752.159180	798.191833
750.965820	572.656311
749.773438	430.615051
748.580078	442.267792
747.385742	348.510712
746.192383	436.888153
744.998047	465.950409
743.803711	503.738800
742.608398	326.580353
741.413086	353.368195
740.217773	362.590027
739.022461	224.976730
737.826172	262.683624
736.630859	258.754089
735.433594	237.311523
734.237305	73.586327
733.040039	236.072556
731.842773	236.574112
730.645508	108.026390
729.447266	161.107605
728.249023	148.599289
727.050781	142.698624
725.851563	171.819382
724.653320	281.829163
723.454102	295.726563
722.253906	200.478470
721.053711	227.626999
719.854492	315.965973
718.653320	61.687840
717.453125	148.015945
716.251953	221.310822
715.050781	285.948120
713.848633	365.926056
712.647461	94.998398
711.445313	114.188210
710.243164	170.534622
709.040039	285.804535
707.836914	94.062073
706.633789	54.970562
705.430664	-84.097824
704.226563	-135.891800
703.022461	-56.952644
701.818359	167.860962
700.613281	-120.540588
699.408203	-12.900561
698.203125	-44.266651
696.998047	9.320088
695.791992	-12.985969
694.585938	27.900631
693.379883	-33.121387
692.172852	-200.316833
690.965820	-189.233276
689.758789	-282.133881
688.551758	-290.169800
687.343750	-267.627838
686.135742	-175.492874
684.926758	-130.894791
683.718750	-114.299873
682.509766	-60.658104
681.300781	36.499619
680.090820	32.006458
678.881836	73.196983
677.671875	14.975397
676.460938	78.215630
675.250977	-53.162178
674.040039	38.592426
672.828125	-42.553368
671.617188	-39.129131
670.405273	135.307327
669.193359	-66.298828
667.981445	168.939758
666.768555	160.084824
665.555664	201.087051
664.342773	302.703033
663.128906	173.392349
661.916016	115.517708
660.702148	10.329864
659.487305	2.422739
658.272461	-136.957138
657.058594	-92.854431
655.842773	-74.540199
654.627930	-140.238449
653.412109	-207.988373
652.196289	166.064270
650.979492	-117.057999
649.763672	69.475395
648.546875	126.736038
647.330078	33.257797
646.112305	40.947842
644.894531	123.886765
643.676758	372.352509
642.458984	450.688324
641.240234	296.638428
640.021484	308.036896
638.802734	67.784935
637.583008	-56.524807
636.363281	40.258659
635.143555	29.339334
633.923828	-50.589863
632.703125	40.935345
631.482422	181.413803
630.261719	-43.366215
629.040039	-47.511272
627.818359	78.696503
626.596680	24.198978
625.375000	69.921783
624.152344	273.625244
622.929688	210.864044
621.707031	524.484558
620.483398	363.853485
619.259766	223.905472
618.036133	-8.897426
616.812500	-34.886097
615.587891	64.419746
614.363281	19.308165
613.138672	-223.658264
611.913086	94.741982
610.687500	-71.406128
609.461914	-74.181152
608.236328	37.083267
607.009766	-86.020645
605.783203	94.875145
604.555664	-14.203954
