# Supplementary material for: Raman spectroscopy accurately differentiates mucosal healing from non-healing and biochemical changes following biological therapy in inflammatory bowel disease
Source: PLoS One. 2021 Jun 2;16(6):e0252210. doi: 10.1371/journal.pone.0252210 (PMC8172032; doi:10.1371/journal.pone.0252210)
Supplement: S5 Dataset — (ZIP) [file pone.0252210.s007.zip › CD Active inflammation/OC014-1 post treatment_base sub CR removed_32__X_-12965.2__Y_34260.5__Z_287.471__Time_366.txt]

1714.640625	-3.153070
1713.664063	10.918828
1712.687500	-10.289536
1711.709961	-15.162358
1710.733398	20.463327
1709.755859	-10.686866
1708.778320	-54.948353
1707.799805	53.776859
1706.821289	-16.723080
1705.843750	1.483762
1704.864258	19.935469
1703.885742	-28.225454
1702.907227	-30.575291
1701.927734	36.919495
1700.948242	85.962463
1699.968750	-6.446468
1698.988281	43.179253
1698.007813	-27.194365
1697.028320	44.428196
1696.046875	108.283333
1695.066406	121.685448
1694.084961	-16.844116
1693.104492	136.048248
1692.123047	123.669365
1691.140625	164.973816
1690.159180	147.888580
1689.176758	197.803116
1688.194336	293.349182
1687.211914	301.175659
1686.228516	162.681580
1685.246094	339.068329
1684.262695	363.793579
1683.279297	271.602844
1682.295898	360.874390
1681.311523	306.611176
1680.327148	444.358429
1679.342773	427.974854
1678.358398	457.138397
1677.374023	404.116272
1676.388672	518.975830
1675.403320	623.443481
1674.417969	637.763916
1673.432617	564.653564
1672.446289	606.126587
1671.459961	639.895813
1670.473633	721.745850
1669.487305	766.659302
1668.500977	817.138672
1667.513672	870.517273
1666.526367	873.717651
1665.539063	802.890808
1664.550781	899.474304
1663.563477	929.976990
1662.575195	862.609436
1661.586914	893.609253
1660.598633	991.103455
1659.609375	868.862793
1658.620117	974.748474
1657.631836	895.425964
1656.641602	975.244263
1655.652344	883.178040
1654.662109	1003.120850
1653.672852	898.303406
1652.681641	714.372742
1651.691406	718.540649
1650.701172	675.313477
1649.709961	711.624878
1648.718750	444.136688
1647.727539	475.592926
1646.735352	454.381714
1645.744141	380.536804
1644.751953	240.880280
1643.759766	241.405640
1642.766602	242.103699
1641.774414	232.414932
1640.781250	251.920105
1639.788086	210.901077
1638.794922	85.655754
1637.801758	171.571945
1636.807617	104.688965
1635.813477	-12.101360
1634.819336	26.774548
1633.825195	-39.617027
1632.830078	-11.024028
1631.834961	72.984634
1630.839844	-11.427314
1629.844727	-27.245531
1628.849609	36.007233
1627.853516	-0.642625
1626.857422	-63.478638
1625.861328	-144.597702
1624.865234	-15.231955
1623.868164	56.334446
1622.871094	154.238815
1621.874023	62.988838
1620.876953	95.331535
1619.879883	93.589371
1618.881836	23.644226
1617.883789	50.935673
1616.885742	80.902008
1615.887695	66.300903
1614.888672	15.030492
1613.889648	84.496056
1612.890625	54.320629
1611.891602	42.554768
1610.892578	70.153625
1609.892578	6.048449
1608.892578	-94.681412
1607.892578	92.825821
1606.892578	7.886797
1605.891602	174.387894
1604.890625	330.361389
1603.889648	70.112129
1602.888672	92.604439
1601.887695	-47.115295
1600.885742	-45.521259
1599.883789	78.982994
1598.881836	-44.954182
1597.879883	-32.916302
1596.876953	-31.345158
1595.874023	-48.077679
1594.871094	73.632858
1593.868164	2.003188
1592.864258	-129.672241
1591.861328	-102.070892
1590.857422	-30.136526
1589.853516	-83.518379
1588.848633	-50.814491
1587.844727	18.353804
1586.839844	4.006826
1585.834961	75.662918
1584.830078	178.524200
1583.824219	143.174088
1582.819336	113.000023
1581.813477	-13.593315
1580.807617	104.627769
1579.800781	181.082657
1578.794922	158.521240
1577.788086	50.022083
1576.781250	180.905243
1575.773438	80.128670
1574.766602	111.980309
1573.758789	213.964493
1572.750977	120.842682
1571.743164	129.064072
1570.735352	72.239288
1569.726563	17.963673
1568.718750	145.470184
1567.708984	148.185135
1566.700195	148.221741
1565.691406	39.146694
1564.681641	90.952911
1563.671875	54.428162
1562.662109	134.577576
1561.652344	157.544266
1560.641602	45.568363
1559.630859	268.001160
1558.620117	96.254044
1557.609375	30.742289
1556.597656	84.351173
1555.586914	212.966156
1554.575195	100.577187
1553.563477	138.321045
1552.550781	152.654617
1551.539063	203.121552
1550.526367	212.068176
1549.513672	101.909195
1548.500977	126.198341
1547.487305	158.136444
1546.473633	109.814880
1545.459961	123.451370
1544.446289	62.038792
1543.432617	152.993164
1542.417969	179.227982
1541.404297	86.552391
1540.389648	-3.602698
1539.374023	27.509932
1538.359375	32.700905
1537.343750	-39.624722
1536.328125	27.292381
1535.312500	109.556351
1534.296875	88.534805
1533.280273	28.747189
1532.263672	118.388214
1531.247070	-21.469559
1530.230469	8.684233
1529.212891	67.059502
1528.196289	187.123993
1527.178711	70.146736
1526.160156	27.774206
1525.142578	70.259727
1524.124023	-41.766773
1523.106445	39.112289
1522.087891	1.539739
1521.068359	33.317005
1520.049805	16.139919
1519.030273	19.436256
1518.010742	-26.190712
1516.991211	20.606754
1515.971680	-45.736172
1514.951172	41.951340
1513.930664	-45.094646
1512.910156	-85.983536
1511.889648	-8.878420
1510.868164	3.949905
1509.846680	-119.287186
1508.826172	-16.834011
1507.803711	-88.899879
1506.782227	38.969376
1505.759766	-79.383995
1504.737305	-54.251736
1503.714844	-77.893173
1502.692383	-32.437717
1501.668945	-69.041618
1500.646484	-59.610661
1499.623047	64.937874
1498.599609	20.431461
1497.575195	-47.165009
1496.550781	23.349907
1495.527344	42.612011
1494.502930	20.874086
1493.477539	29.753550
1492.453125	28.342913
1491.427734	93.309929
1490.402344	191.402176
1489.376953	62.031273
1488.350586	119.094322
1487.325195	163.311462
1486.298828	189.575027
1485.272461	220.875641
1484.245117	167.890045
1483.218750	331.741180
1482.191406	296.503662
1481.164063	202.575073
1480.136719	236.121536
1479.108398	297.640411
1478.080078	305.566101
1477.052734	382.247223
1476.023438	402.795105
1474.995117	469.143585
1473.965820	476.850037
1472.937500	509.979523
1471.908203	588.868103
1470.877930	662.591003
1469.848633	570.879456
1468.818359	720.819885
1467.788086	819.802612
1466.757813	1000.077820
1465.727539	926.041199
1464.696289	956.206787
1463.665039	960.925110
1462.633789	1036.751343
1461.602539	1066.805908
1460.570313	1061.270264
1459.539063	1139.506836
1458.506836	1116.156494
1457.473633	1262.822632
1456.441406	1125.254395
1455.408203	1347.930908
1454.375000	1248.416748
1453.341797	1334.032837
1452.308594	1221.873901
1451.274414	1368.268555
1450.241211	1408.177979
1449.207031	1572.198120
1448.171875	1356.212402
1447.137695	1494.851196
1446.102539	1382.780640
1445.067383	1293.543335
1444.032227	1252.433105
1442.997070	1287.251953
1441.960938	1296.762207
1440.924805	1301.220459
1439.888672	1199.489746
1438.852539	1057.368286
1437.816406	1089.716431
1436.779297	985.606689
1435.742188	1033.141846
1434.705078	858.401978
1433.666992	812.541077
1432.629883	688.460815
1431.591797	766.386963
1430.553711	357.236481
1429.514648	379.735291
1428.476563	392.168610
1427.437500	311.302765
1426.398438	298.582489
1425.359375	288.419739
1424.320313	172.436356
1423.280273	210.243637
1422.240234	308.534637
1421.200195	240.578140
1420.159180	336.370270
1419.119141	36.881924
1418.078125	137.790146
1417.037109	148.097275
1415.996094	148.377701
1414.954102	131.086624
1413.912109	159.118790
1412.870117	33.800484
1411.828125	26.738722
1410.786133	-0.378934
1409.743164	42.919453
1408.700195	-142.374512
1407.657227	39.186932
1406.614258	-75.607666
1405.570313	15.575096
1404.527344	44.023422
1403.483398	-40.425438
1402.438477	40.815006
1401.394531	-13.380507
1400.349609	62.917820
1399.304688	-53.835682
1398.259766	-15.047447
1397.214844	23.784271
1396.168945	5.020531
1395.123047	-33.716194
1394.077148	130.516693
1393.031250	139.477203
1391.984375	113.440605
1390.937500	12.384526
1389.890625	26.559576
1388.843750	-16.753866
1387.796875	180.170853
1386.749023	24.425125
1385.701172	96.361641
1384.653320	-9.162661
1383.604492	-2.102131
1382.556641	25.020817
1381.507813	-70.222031
1380.458984	51.958069
1379.410156	-93.053711
1378.360352	29.217686
1377.310547	109.072464
1376.260742	-70.585724
1375.210938	111.702400
1374.161133	2.115344
1373.110352	67.230461
1372.059570	109.949554
1371.008789	15.609246
1369.957031	105.822693
1368.906250	-25.706572
1367.854492	166.772964
1366.802734	13.015655
1365.750000	73.564049
1364.698242	101.797279
1363.645508	102.708565
1362.592773	98.717903
1361.540039	129.638290
1360.486328	90.964676
1359.433594	226.483093
1358.379883	105.899261
1357.326172	196.755783
1356.271484	111.176186
1355.216797	147.471939
1354.163086	313.019104
1353.107422	180.500412
1352.052734	209.533096
1350.998047	380.148956
1349.942383	349.699402
1348.886719	331.746765
1347.830078	318.836395
1346.774414	516.864685
1345.717773	471.826874
1344.661133	543.423706
1343.604492	570.439392
1342.546875	547.945557
1341.490234	654.390381
1340.432617	733.608215
1339.375000	731.126404
1338.316406	850.058533
1337.258789	785.799683
1336.200195	672.132813
1335.141602	566.009644
1334.082031	665.362976
1333.023438	685.586182
1331.963867	614.361633
1330.904297	674.286255
1329.844727	674.922485
1328.784180	633.609619
1327.723633	609.679138
1326.663086	506.769684
1325.602539	631.206726
1324.541992	575.387634
1323.480469	546.815308
1322.418945	668.888000
1321.357422	650.307068
1320.295898	624.394531
1319.233398	721.892456
1318.170898	577.722961
1317.108398	751.746216
1316.045898	753.195801
1314.982422	688.160461
1313.918945	642.924561
1312.855469	693.843689
1311.791992	831.001465
1310.728516	588.940063
1309.664063	573.535583
1308.599609	703.413269
1307.535156	661.030212
1306.469727	699.909241
1305.404297	726.524902
1304.338867	716.291809
1303.273438	647.105164
1302.208008	646.826782
1301.141602	860.411682
1300.075195	813.499756
1299.008789	778.938721
1297.942383	683.038086
1296.875000	751.742859
1295.807617	761.543213
1294.740234	611.845947
1293.672852	543.234558
1292.604492	545.841980
1291.537109	607.355408
1290.468750	536.460266
1289.399414	504.863129
1288.331055	566.461914
1287.261719	522.693176
1286.192383	425.076599
1285.123047	484.310852
1284.052734	528.859741
1282.983398	436.303802
1281.913086	346.268951
1280.841797	408.047180
1279.771484	474.720367
1278.700195	482.681122
1277.628906	647.199341
1276.557617	535.353027
1275.486328	670.502014
1274.414063	544.085815
1273.341797	517.939148
1272.269531	591.996033
1271.197266	680.696777
1270.124023	742.517639
1269.050781	621.214600
1267.977539	705.027344
1266.904297	708.284302
1265.830078	748.156738
1264.756836	658.736633
1263.681641	620.588806
1262.607422	709.262024
1261.533203	685.769226
1260.458008	620.866028
1259.382813	682.709717
1258.307617	729.917847
1257.231445	699.173950
1256.155273	607.571655
1255.079102	788.687561
1254.002930	782.306824
1252.926758	688.325806
1251.849609	742.801025
1250.772461	605.091370
1249.695313	691.177246
1248.617188	745.617615
1247.540039	678.489746
1246.461914	764.497437
1245.382813	690.102173
1244.304688	705.613159
1243.225586	589.964722
1242.146484	722.030945
1241.067383	565.145386
1239.988281	481.132111
1238.908203	678.625427
1237.828125	599.456909
1236.748047	675.540588
1235.667969	547.884460
1234.586914	534.218689
1233.505859	595.683655
1232.424805	657.105103
1231.343750	473.782410
1230.261719	527.904358
1229.179688	528.706055
1228.097656	519.803345
1227.015625	539.931702
1225.932617	499.529358
1224.850586	442.183929
1223.767578	428.385162
1222.683594	455.684418
1221.600586	461.183105
1220.516602	338.532959
1219.432617	358.506531
1218.347656	303.539063
1217.263672	453.908997
1216.178711	253.972015
1215.093750	208.636520
1214.008789	288.828522
1212.922852	376.196106
1211.836914	321.118927
1210.750977	234.670578
1209.665039	362.898621
1208.579102	314.995300
1207.492188	455.135895
1206.405273	243.255051
1205.318359	465.213440
1204.230469	253.353302
1203.142578	263.161163
1202.054688	198.269699
1200.966797	241.716904
1199.877930	186.411377
1198.790039	164.782227
1197.701172	128.686752
1196.611328	193.602325
1195.522461	78.066757
1194.432617	20.250130
1193.342773	-1.524180
1192.252930	-71.400200
1191.162109	5.288774
1190.072266	146.763123
1188.981445	-60.135998
1187.889648	-122.909103
1186.798828	39.971107
1185.707031	10.714748
1184.615234	-56.969601
1183.523438	38.471909
1182.430664	23.487507
1181.337891	-39.499210
1180.245117	10.178929
1179.152344	9.449379
1178.059570	118.909035
1176.965820	216.291153
1175.872070	126.740326
1174.778320	109.025856
1173.683594	163.099167
1172.588867	83.046944
1171.494141	0.587746
1170.399414	111.923569
1169.303711	65.276245
1168.208984	4.249512
1167.113281	2.976618
1166.016602	27.949036
1164.920898	19.399731
1163.824219	58.591610
1162.727539	104.881897
1161.630859	191.702698
1160.533203	73.076866
1159.435547	279.127960
1158.337891	220.102539
1157.240234	282.750671
1156.141602	113.905174
1155.043945	104.891762
1153.944336	179.290680
1152.845703	103.408615
1151.747070	20.358641
1150.647461	-22.194527
1149.547852	59.109024
1148.447266	28.373386
1147.347656	-126.231224
1146.247070	26.313751
1145.146484	59.722958
1144.044922	-44.961628
1142.944336	-35.443897
1141.842773	38.243645
1140.741211	40.502892
1139.638672	-90.436302
1138.537109	-16.934168
1137.434570	-81.355515
1136.332031	-26.995974
1135.228516	51.044609
1134.125977	0.756505
1133.022461	54.916222
1131.917969	168.348251
1130.814453	279.310730
1129.709961	328.482330
1128.605469	427.402740
1127.500977	277.203796
1126.396484	437.650574
1125.291016	372.768036
1124.185547	440.595612
1123.080078	389.871094
1121.973633	282.268311
1120.868164	108.356232
1119.761719	228.102524
1118.654297	146.521774
1117.547852	299.257965
1116.440430	319.367920
1115.333008	266.089264
1114.225586	193.873230
1113.117188	183.131256
1112.008789	214.910629
1110.900391	329.364349
1109.791992	309.033112
1108.682617	213.070923
1107.573242	355.678528
1106.463867	332.883545
1105.354492	371.448334
1104.244141	464.248047
1103.133789	320.987518
1102.023438	489.187988
1100.913086	492.166626
1099.801758	450.303314
1098.690430	365.990143
1097.579102	364.186829
1096.467773	576.806763
1095.355469	515.993896
1094.243164	509.358795
1093.130859	401.435333
1092.017578	418.319214
1090.905273	470.481720
1089.791992	409.630890
1088.677734	417.014069
1087.564453	443.192535
1086.450195	556.349304
1085.335938	434.311401
1084.221680	356.971771
1083.106445	491.158813
1081.991211	460.793396
1080.875977	322.367065
1079.760742	409.446625
1078.644531	372.023621
1077.528320	334.602875
1076.412109	334.735565
1075.295898	353.626221
1074.178711	130.872818
1073.061523	102.868889
1071.944336	281.205688
1070.826172	159.388885
1069.708984	288.394745
1068.590820	307.203888
1067.471680	204.179031
1066.353516	276.853119
1065.234375	223.043671
1064.115234	347.168762
1062.996094	181.019852
1061.875977	223.192902
1060.755859	258.326691
1059.635742	192.874802
1058.515625	-17.519278
1057.394531	104.140350
1056.273438	164.979279
1055.152344	148.683990
1054.031250	193.139175
1052.909180	111.454544
1051.787109	141.895782
1050.665039	71.946739
1049.541992	20.706366
1048.418945	186.506760
1047.295898	174.941101
1046.172852	53.771553
1045.048828	44.593201
1043.925781	168.316727
1042.801758	9.975662
1041.676758	210.568008
1040.552734	10.386209
1039.427734	47.879379
1038.302734	115.643631
1037.176758	25.086153
1036.050781	67.255646
1034.924805	118.733543
1033.798828	240.000687
1032.672852	144.927078
1031.545898	138.279358
1030.418945	159.555801
1029.291992	-9.742274
1028.164063	164.969696
1027.036133	44.583473
1025.908203	21.830824
1024.780273	-72.868988
1023.651367	-39.813663
1022.522461	-129.758545
1021.393555	-94.325394
1020.264648	-84.397736
1019.134766	-102.278061
1018.004883	-55.189636
1016.875000	-66.048210
1015.744141	-79.187973
1014.613281	104.678459
1013.482422	56.824738
1012.351563	168.844833
1011.219727	287.793823
1010.088867	110.396698
1008.956055	132.166458
1007.824219	221.073853
1006.691406	421.024353
1005.558594	597.792297
1004.425781	1017.319702
1003.292969	1288.735107
1002.159180	1264.215942
1001.025391	937.039551
999.891602	429.861053
998.756836	209.363571
997.622070	125.254234
996.487305	11.217675
995.352539	-12.704568
994.216797	0.349605
993.081055	-60.379242
991.945313	33.500984
990.808594	155.055099
989.672852	138.279434
988.536133	33.975040
987.398438	146.372467
986.261719	58.341263
985.124023	-91.787506
983.986328	48.344925
982.847656	-85.494751
981.709961	38.562111
980.571289	15.342974
979.432617	86.509583
978.292969	102.494766
977.153320	-90.725403
976.013672	125.406990
974.874023	219.677841
973.734375	65.791527
972.593750	54.463726
971.453125	54.679981
970.311523	98.578918
969.170898	199.905899
968.029297	51.067879
966.886719	17.086142
965.745117	19.882000
964.602539	105.299156
963.459961	27.930113
962.317383	120.295471
961.173828	77.450615
960.030273	69.053284
958.886719	-19.463377
957.743164	98.246857
956.598633	23.617418
955.454102	61.252575
954.309570	217.939407
953.165039	6.215473
952.019531	178.968948
950.874023	58.951263
949.727539	37.369030
948.582031	38.713615
947.435547	122.391464
946.289063	87.270470
945.141602	11.103258
943.995117	120.021362
942.847656	32.579018
941.699219	111.878220
940.551758	195.760132
939.403320	115.375435
938.254883	201.610596
937.105469	267.335632
935.957031	228.199417
934.807617	234.728867
933.658203	106.847328
932.507813	47.435707
931.357422	127.062233
930.207031	113.330559
929.056641	126.982002
927.906250	51.902901
926.754883	33.807796
925.603516	13.498995
924.451172	86.517273
923.298828	-42.850811
922.146484	109.827881
920.994141	98.819962
919.841797	12.872508
918.688477	-18.453547
917.535156	-22.456884
916.380859	46.263332
915.227539	19.640198
914.073242	-63.669083
912.918945	-3.920451
911.763672	-25.829655
910.608398	-27.267485
909.453125	-46.800461
908.297852	6.272953
907.141602	-19.966995
905.985352	-59.747253
904.829102	54.598038
903.672852	-98.348778
902.515625	-110.776878
901.358398	-55.236156
900.201172	-63.058357
899.042969	-18.786594
897.884766	-1.644719
896.726563	85.646332
895.568359	80.219620
894.409180	-67.596786
893.250000	-45.784718
892.090820	-8.128617
890.930664	-8.858949
889.771484	-68.282188
888.611328	-48.605545
887.450195	16.249372
886.289063	123.990456
885.128906	35.391392
883.966797	25.830069
882.805664	56.899651
881.643555	69.946907
880.481445	44.691772
879.319336	10.461063
878.156250	-25.977427
876.993164	102.082970
875.830078	126.503242
874.666016	173.456985
873.502930	161.878189
872.338867	64.804871
871.173828	154.564346
870.009766	17.089523
868.844727	1.152873
867.679688	25.717726
866.513672	104.244415
865.348633	34.416183
864.182617	146.643341
863.015625	180.212173
861.849609	132.925980
860.682617	155.285934
859.515625	215.810959
858.347656	258.369171
857.180664	202.191040
856.012695	246.999039
854.843750	298.527679
853.675781	199.813568
852.506836	199.789673
851.337891	370.098358
850.167969	296.113739
848.999023	213.208237
847.829102	150.505844
846.658203	130.381744
845.488281	-64.330185
844.317383	134.929626
843.146484	29.813335
841.975586	123.828461
840.803711	54.551777
839.631836	50.145714
838.459961	68.094383
837.287109	81.566872
836.114258	88.328659
834.941406	177.730591
833.768555	63.870106
832.594727	155.463654
831.420898	70.674263
830.247070	180.065201
829.072266	119.842690
827.898438	133.245621
826.722656	291.589325
825.547852	113.200760
824.372070	81.998909
823.196289	142.167419
822.020508	21.840454
820.844727	24.063354
819.667969	-20.485449
818.491211	44.062828
817.313477	8.412509
816.136719	21.718800
814.958984	41.682396
813.781250	-2.877620
812.602539	-51.875561
811.423828	-34.170998
810.245117	-78.722366
809.066406	-29.940729
807.886719	27.690281
806.707031	-72.413879
805.527344	40.679531
804.346680	-86.050713
803.166992	-88.451843
801.985352	-70.894493
800.804688	-48.929031
799.623047	-129.010666
798.441406	-76.032768
797.259766	-25.315893
796.078125	-12.318252
794.895508	13.951162
793.712891	9.175763
792.529297	-62.055782
791.346680	59.359032
790.163086	-42.880806
788.978516	-10.088418
787.794922	55.855465
786.610352	19.994518
785.425781	81.439667
784.241211	138.414047
783.055664	98.080109
781.870117	110.786171
780.684570	103.580643
779.498047	204.599594
778.311523	9.621189
777.125000	55.377956
775.938477	-71.083076
774.750977	58.495274
773.563477	97.533394
772.375977	-6.844963
771.187500	23.333210
769.999023	22.611465
768.810547	-31.029945
767.622070	25.522551
766.432617	42.374805
765.243164	48.188671
764.053711	71.599754
762.863281	128.010315
761.672852	168.969986
760.482422	236.301468
759.291992	178.180481
758.100586	153.067383
756.909180	215.914322
755.717773	144.606064
754.525391	130.468704
753.333008	-8.933221
752.140625	56.038033
750.948242	193.449905
749.754883	130.956177
748.561523	20.181536
747.368164	150.888794
746.173828	70.865028
744.979492	80.818512
743.785156	95.145882
742.590820	87.530396
741.395508	97.451057
740.200195	168.731934
739.003906	-7.641591
737.808594	-54.682655
736.612305	-11.903613
735.416016	-28.271837
734.218750	-29.308781
733.021484	127.240372
731.824219	47.388058
730.626953	59.455330
729.428711	75.892914
728.230469	107.629967
727.032227	145.911850
725.833984	125.166077
724.634766	215.875595
723.435547	83.716156
722.235352	137.273254
721.036133	129.667648
719.835938	113.341080
718.635742	101.394073
717.434570	264.024445
716.233398	177.892715
715.032227	183.412720
713.831055	69.011360
712.628906	46.235577
711.426758	60.531979
710.224609	46.506676
709.021484	39.037125
707.818359	62.074753
706.615234	-34.644016
705.412109	38.496616
704.208008	41.973671
703.003906	-28.516428
701.799805	120.756783
700.594727	122.085220
699.389648	6.012845
698.184570	124.790054
696.979492	-43.355747
695.773438	29.783798
694.567383	-51.330070
693.361328	-78.092125
692.154297	-74.422516
690.947266	-66.394341
689.740234	-54.010899
688.533203	-28.595854
687.325195	-18.357084
686.117188	-99.193634
684.909180	-23.857042
683.700195	-78.602203
682.491211	-48.779526
681.282227	-14.619267
680.072266	97.530777
678.863281	90.526787
677.653320	148.502457
676.442383	26.795193
675.232422	22.027954
674.021484	-21.667648
672.810547	-4.757457
671.598633	5.672494
670.386719	7.460858
669.174805	20.069008
667.962891	-10.542749
666.750000	45.299961
665.537109	1.754234
664.324219	-22.326851
663.110352	113.393387
661.897461	0.797971
660.683594	142.929733
659.468750	15.281438
658.254883	27.907656
657.040039	-50.055885
655.824219	-5.083086
654.609375	48.481339
653.393555	112.788322
652.177734	-19.029758
650.960938	23.692568
649.745117	46.989532
648.528320	61.642269
647.311523	18.138586
646.093750	144.655991
644.875977	165.646347
643.658203	124.204674
642.440430	112.852570
641.221680	82.111954
640.002930	27.689062
638.784180	-33.208511
637.564453	58.429768
636.344727	6.028932
635.125000	22.315069
633.905273	64.288986
632.684570	-102.071022
631.463867	-45.221607
630.243164	60.866970
629.021484	61.692921
627.799805	94.590660
626.578125	58.747723
625.356445	-69.377312
624.133789	91.789162
622.911133	113.468193
621.688477	259.260223
620.464844	175.662888
619.241211	109.084526
618.017578	-6.862225
616.793945	-45.867947
615.569336	-102.150200
614.344727	-43.061916
613.120117	73.557312
611.894531	147.150742
610.668945	-74.540710
609.443359	-9.932213
608.216797	45.865116
606.991211	43.708580
605.764648	69.065216
604.537109	-55.344013
