# Supplementary material for: Raman spectroscopy accurately differentiates mucosal healing from non-healing and biochemical changes following biological therapy in inflammatory bowel disease
Source: PLoS One. 2021 Jun 2;16(6):e0252210. doi: 10.1371/journal.pone.0252210 (PMC8172032; doi:10.1371/journal.pone.0252210)
Supplement: S5 Dataset — (ZIP) [file pone.0252210.s007.zip › CD Active inflammation/OC008-1 pre-treatment_base sub CR removed_39__X_-22099.1__Y_3274.21__Z_-430.65__Time_447.txt]

1714.799805	-72.972397
1713.823242	-124.587898
1712.846680	78.154282
1711.869141	40.969231
1710.892578	-18.713797
1709.915039	-71.373978
1708.937500	-141.053391
1707.958984	-128.576309
1706.981445	-63.358402
1706.002930	51.892918
1705.024414	-120.124283
1704.044922	33.784405
1703.066406	74.615868
1702.086914	29.196484
1701.107422	20.706242
1700.127930	108.000320
1699.147461	111.892731
1698.167969	139.463013
1697.187500	123.867065
1696.207031	164.064270
1695.226563	332.180939
1694.245117	342.373230
1693.263672	373.711700
1692.282227	535.665466
1691.300781	555.953369
1690.318359	586.766785
1689.336914	676.210022
1688.354492	728.197021
1687.372070	726.813477
1686.388672	925.353638
1685.406250	745.402527
1684.422852	672.154907
1683.439453	692.272217
1682.456055	760.437500
1681.471680	794.061279
1680.487305	1008.865051
1679.502930	1013.478149
1678.518555	925.150024
1677.534180	1135.058960
1676.548828	1198.786499
1675.563477	1206.895264
1674.578125	1194.002197
1673.592773	1423.292725
1672.606445	1559.741699
1671.621094	1537.056152
1670.634766	1570.467896
1669.647461	1535.128784
1668.661133	1813.498291
1667.673828	1908.916504
1666.686523	1967.513306
1665.699219	1824.810669
1664.711914	1807.248047
1663.723633	2103.033447
1662.736328	2078.276611
1661.748047	1950.533325
1660.758789	2088.292236
1659.770508	2229.095703
1658.781250	2224.538574
1657.791992	2326.372803
1656.802734	2349.163574
1655.813477	2028.216187
1654.823242	1911.656128
1653.833008	2031.126465
1652.842773	1949.924194
1651.852539	1699.925537
1650.862305	1683.221436
1649.871094	1595.578857
1648.879883	1331.328003
1647.888672	1347.795654
1646.896484	1240.514648
1645.905273	885.441162
1644.913086	1080.313721
1643.920898	858.359314
1642.928711	687.116699
1641.935547	574.454346
1640.943359	467.584717
1639.950195	590.718872
1638.956055	75.930771
1637.962891	316.013336
1636.968750	279.589508
1635.975586	436.046539
1634.981445	237.089676
1633.986328	265.219208
1632.992188	-24.961157
1631.997070	-72.321526
1631.001953	-69.224403
1630.006836	-63.090553
1629.010742	53.968182
1628.015625	-39.120476
1627.019531	-29.193363
1626.023438	12.672166
1625.027344	-173.872330
1624.030273	-7.695438
1623.033203	-125.091965
1622.036133	44.348022
1621.039063	87.957161
1620.041992	60.969357
1619.043945	236.528793
1618.045898	254.810974
1617.047852	150.033844
1616.049805	103.350853
1615.050781	198.672653
1614.052734	-2.167499
1613.053711	-76.746590
1612.053711	-111.685043
1611.054688	110.576996
1610.054688	-128.277161
1609.055664	-60.183910
1608.054688	-120.244720
1607.054688	71.409676
1606.054688	113.953835
1605.053711	106.959694
1604.052734	236.298233
1603.051758	30.823515
1602.049805	-40.926144
1601.048828	-81.059814
1600.046875	-55.610531
1599.044922	-29.993492
1598.041992	-77.412781
1597.040039	-4.426121
1596.037109	-122.064117
1595.034180	-302.202515
1594.031250	-241.836777
1593.027344	-283.206207
1592.024414	-298.328796
1591.020508	-195.874237
1590.016602	-294.293915
1589.011719	-275.167450
1588.007813	-115.104240
1587.002930	-140.184082
1585.998047	121.624794
1584.993164	133.142914
1583.987305	116.049187
1582.982422	106.831459
1581.976563	126.320122
1580.970703	268.250122
1579.964844	105.490204
1578.958008	62.581169
1577.951172	76.969032
1576.944336	23.703457
1575.937500	155.181854
1574.930664	117.528320
1573.922852	20.069252
1572.915039	187.834091
1571.907227	116.355400
1570.899414	146.234222
1569.890625	-70.774040
1568.881836	-12.369946
1567.873047	344.636719
1566.864258	197.689209
1565.855469	320.736755
1564.845703	82.889526
1563.835938	153.872528
1562.826172	235.124588
1561.816406	277.351227
1560.805664	231.300446
1559.794922	128.136490
1558.784180	247.843536
1557.773438	69.361977
1556.762695	243.229965
1555.750977	134.547119
1554.739258	131.980713
1553.727539	178.489151
1552.715820	183.431396
1551.703125	177.885605
1550.690430	47.996483
1549.677734	275.050110
1548.665039	80.247749
1547.652344	350.868835
1546.638672	171.346939
1545.625000	144.258698
1544.611328	49.829296
1543.597656	27.625803
1542.583008	157.677322
1541.568359	109.297935
1540.553711	-94.160728
1539.539063	53.391354
1538.524414	-152.899994
1537.508789	-16.079157
1536.493164	79.222115
1535.477539	91.756447
1534.460938	-22.265835
1533.445313	203.906830
1532.428711	190.059601
1531.412109	-94.577446
1530.395508	40.702034
1529.377930	93.288696
1528.361328	76.119141
1527.343750	-8.195581
1526.326172	90.108322
1525.307617	301.412445
1524.290039	283.403351
1523.271484	41.361969
1522.252930	246.783752
1521.234375	117.594803
1520.214844	124.517105
1519.196289	288.039551
1518.176758	163.436768
1517.156250	141.450089
1516.136719	229.733994
1515.117188	215.035980
1514.096680	38.356781
1513.076172	172.182846
1512.054688	267.234436
1511.034180	208.073792
1510.012695	10.179175
1508.991211	-82.670731
1507.969727	-144.914703
1506.948242	-145.803925
1505.925781	-16.172445
1504.903320	-207.161362
1503.880859	-195.849686
1502.858398	-220.612305
1501.835938	-327.525116
1500.812500	13.515794
1499.789063	-27.249401
1498.765625	-203.854385
1497.741211	-280.790283
1496.717773	-250.420868
1495.693359	-194.690933
1494.668945	-218.456589
1493.643555	-229.631241
1492.619141	-46.699032
1491.593750	-73.616570
1490.568359	1.499294
1489.542969	86.618477
1488.517578	10.609389
1487.491211	-9.379461
1486.464844	243.637589
1485.438477	394.270355
1484.412109	243.536957
1483.384766	263.629425
1482.358398	314.167206
1481.331055	259.942993
1480.302734	501.337921
1479.275391	428.928589
1478.247070	511.847748
1477.218750	752.561523
1476.190430	842.711548
1475.162109	846.074036
1474.132813	805.983948
1473.104492	1145.129150
1472.075195	860.348022
1471.044922	1160.857300
1470.015625	1433.129761
1468.985352	1206.557129
1467.955078	1430.106934
1466.924805	1628.009155
1465.894531	1718.933105
1464.863281	1880.850342
1463.832031	2238.244141
1462.800781	1985.646851
1461.769531	2195.324707
1460.738281	2275.295898
1459.706055	2327.187012
1458.673828	2264.730957
1457.641602	2313.870117
1456.608398	2494.817383
1455.576172	2624.879883
1454.542969	2602.614746
1453.509766	2603.097900
1452.476563	2674.486084
1451.442383	2971.328613
1450.408203	2976.559814
1449.374023	2969.053711
1448.339844	2867.768799
1447.305664	3007.043701
1446.270508	3034.783936
1445.235352	2718.200439
1444.200195	2945.818604
1443.165039	2740.623291
1442.128906	2548.105713
1441.093750	2477.046631
1440.057617	2550.097168
1439.020508	2319.699707
1437.984375	2316.867188
1436.947266	2313.993896
1435.910156	2263.099609
1434.873047	2032.868774
1433.835938	1623.421753
1432.797852	1459.031494
1431.759766	1360.336304
1430.721680	1024.448242
1429.683594	978.873596
1428.644531	807.171814
1427.606445	625.479919
1426.567383	693.497925
1425.528320	791.753662
1424.488281	466.522186
1423.449219	559.784119
1422.409180	282.657562
1421.369141	267.643707
1420.328125	489.376160
1419.288086	680.851746
1418.247070	255.534485
1417.206055	464.658691
1416.165039	381.859497
1415.123047	185.922882
1414.081055	276.845703
1413.040039	128.914642
1411.997070	285.272552
1410.955078	29.425335
1409.912109	-95.590157
1408.870117	-253.131012
1407.826172	44.087929
1406.783203	52.462223
1405.740234	-54.589218
1404.696289	54.353752
1403.652344	75.490120
1402.608398	33.973057
1401.563477	183.204315
1400.519531	-101.428703
1399.474609	208.437271
1398.429688	290.123627
1397.383789	20.947342
1396.338867	360.955078
1395.292969	-8.133825
1394.247070	63.904766
1393.200195	266.233795
1392.154297	-37.171402
1391.107422	-90.018585
1390.060547	-90.169159
1389.013672	-10.130686
1387.966797	24.964235
1386.918945	-9.879234
1385.871094	87.948517
1384.823242	-161.647186
1383.775391	-181.050110
1382.726563	14.587008
1381.677734	-142.009720
1380.628906	-73.591423
1379.580078	-119.944420
1378.530273	78.538658
1377.481445	-39.941555
1376.431641	101.319214
1375.380859	175.278992
1374.331055	-64.966103
1373.280273	-100.452309
1372.229492	248.243027
1371.178711	-108.604332
1370.127930	-205.920837
1369.076172	175.411453
1368.024414	178.029282
1366.972656	13.908364
1365.920898	133.921844
1364.869141	97.178185
1363.816406	170.129776
1362.763672	86.416252
1361.710938	117.358765
1360.657227	86.247932
1359.604492	40.399574
1358.550781	283.175415
1357.496094	185.403717
1356.442383	224.556412
1355.387695	251.422775
1354.333984	243.670273
1353.279297	82.073097
1352.223633	380.138916
1351.168945	370.373962
1350.113281	410.419403
1349.057617	482.880859
1348.001953	773.831726
1346.945313	653.015137
1345.888672	718.435547
1344.832031	1079.079224
1343.775391	968.699158
1342.718750	1022.125183
1341.661133	1132.685059
1340.603516	1104.626221
1339.545898	1217.936768
1338.488281	1242.215942
1337.429688	1254.266479
1336.371094	1246.677734
1335.312500	1216.987427
1334.253906	1147.889404
1333.195313	1232.362549
1332.135742	983.073364
1331.076172	1023.365173
1330.016602	925.364258
1328.956055	1017.881897
1327.895508	952.374146
1326.834961	1136.587158
1325.774414	1068.939941
1324.713867	1176.818359
1323.652344	941.623230
1322.590820	1072.016357
1321.529297	1182.771240
1320.467773	1197.410156
1319.405273	1202.328491
1318.343750	1382.512329
1317.280273	1200.302002
1316.217773	1210.615356
1315.155273	1307.341064
1314.091797	1463.312500
1313.028320	1188.237793
1311.964844	1332.153442
1310.900391	1466.302368
1309.835938	1253.398071
1308.771484	1336.107788
1307.707031	1020.256226
1306.642578	997.470520
1305.577148	1174.081177
1304.511719	1286.812134
1303.446289	1195.553589
1302.380859	1293.755615
1301.314453	1310.943481
1300.248047	1104.655029
1299.181641	1104.944214
1298.115234	1107.818726
1297.047852	1039.606812
1295.980469	1096.756836
1294.913086	1021.463379
1293.845703	1100.924438
1292.778320	913.047119
1291.709961	916.694214
1290.641602	812.552856
1289.573242	887.553406
1288.503906	1043.524780
1287.434570	876.040161
1286.365234	850.848572
1285.295898	913.962341
1284.226563	788.567688
1283.156250	1018.376648
1282.085938	716.956055
1281.015625	711.914063
1279.945313	787.718994
1278.874023	795.084106
1277.802734	932.169556
1276.731445	822.300232
1275.660156	964.382935
1274.587891	913.387878
1273.515625	950.471985
1272.443359	997.391724
1271.371094	834.294983
1270.297852	874.044861
1269.224609	847.923950
1268.151367	1134.344849
1267.078125	1227.902588
1266.003906	1472.765381
1264.930664	1134.545776
1263.856445	1118.475830
1262.781250	1302.422485
1261.707031	1381.511597
1260.631836	1241.259766
1259.556641	1191.281006
1258.481445	1321.654907
1257.405273	1188.959717
1256.330078	1163.511719
1255.253906	1135.682129
1254.177734	1305.065308
1253.100586	1569.321777
1252.023438	1286.057617
1250.947266	1068.623413
1249.869141	1498.223389
1248.791992	1149.594727
1247.713867	1408.870972
1246.635742	1308.359253
1245.557617	1261.364380
1244.479492	1204.688965
1243.400391	1250.060913
1242.321289	1404.693604
1241.242188	1148.985718
1240.163086	1145.820801
1239.083008	1052.876221
1238.002930	1117.669800
1236.922852	1158.176758
1235.842773	1089.536255
1234.761719	1321.555786
1233.681641	1029.891602
1232.600586	1077.622925
1231.518555	972.682007
1230.437500	940.438049
1229.355469	1089.826660
1228.273438	1055.113159
1227.190430	947.772644
1226.108398	973.561523
1225.025391	846.877197
1223.942383	930.681213
1222.859375	1004.740967
1221.775391	899.802246
1220.692383	707.842407
1219.607422	491.762604
1218.523438	488.382080
1217.439453	501.871552
1216.354492	643.325562
1215.269531	219.603455
1214.184570	233.005020
1213.098633	420.140289
1212.012695	486.480164
1210.926758	627.527649
1209.840820	770.867798
1208.754883	738.039673
1207.667969	608.724548
1206.581055	814.466980
1205.494141	673.016174
1204.406250	625.531738
1203.318359	761.078064
1202.230469	511.155365
1201.142578	181.814758
1200.054688	334.006805
1198.965820	26.366558
1197.876953	-103.151527
1196.788086	34.340675
1195.698242	-97.682991
1194.609375	-80.643402
1193.519531	-68.501587
1192.428711	-90.097031
1191.338867	15.589402
1190.248047	-198.383148
1189.157227	-28.040844
1188.066406	-215.670059
1186.975586	-105.601082
1185.883789	-125.289162
1184.791992	-351.440674
1183.700195	-148.123062
1182.607422	-81.716553
1181.514648	-34.622437
1180.421875	-143.491104
1179.329102	66.403107
1178.236328	-80.981728
1177.142578	85.475945
1176.048828	84.075615
1174.955078	-8.433477
1173.860352	78.574936
1172.766602	191.773834
1171.671875	122.924294
1170.576172	240.637726
1169.481445	102.223526
1168.385742	121.616165
1167.290039	-2.576202
1166.194336	-181.804199
1165.097656	21.352924
1164.001953	-5.084309
1162.905273	11.383248
1161.807617	34.896641
1160.710938	160.974136
1159.613281	446.838074
1158.515625	379.209045
1157.417969	502.405273
1156.319336	708.935974
1155.220703	617.108093
1154.122070	556.212708
1153.023438	469.007568
1151.924805	324.525116
1150.825195	258.636566
1149.725586	9.211060
1148.625000	181.400970
1147.525391	112.877739
1146.424805	237.129517
1145.324219	23.197840
1144.223633	56.758896
1143.122070	-114.428757
1142.020508	-78.693260
1140.918945	-302.310486
1139.817383	-93.190971
1138.714844	-69.696510
1137.612305	10.720289
1136.509766	102.874565
1135.407227	-2.288641
1134.303711	153.738846
1133.200195	152.875015
1132.096680	386.929321
1130.993164	521.092102
1129.888672	451.021698
1128.784180	653.700073
1127.679688	827.723999
1126.575195	1056.109131
1125.469727	826.741089
1124.364258	855.728455
1123.258789	737.690491
1122.152344	847.038147
1121.046875	733.603333
1119.940430	442.522278
1118.833008	411.898590
1117.726563	411.974854
1116.619141	317.300018
1115.511719	165.800873
1114.404297	397.466125
1113.295898	342.796265
1112.188477	285.709656
1111.080078	342.019287
1109.970703	398.216736
1108.862305	234.591995
1107.752930	628.409912
1106.643555	655.932983
1105.534180	473.239075
1104.423828	625.736633
1103.313477	657.736328
1102.203125	805.263367
1101.092773	730.922058
1099.981445	783.892212
1098.870117	733.031738
1097.758789	913.140320
1096.647461	1024.762817
1095.535156	947.776123
1094.422852	654.051331
1093.310547	871.457458
1092.197266	634.279602
1091.084961	816.177124
1089.971680	802.598206
1088.857422	687.796631
1087.744141	796.484863
1086.629883	742.797302
1085.515625	705.551636
1084.401367	734.106567
1083.286133	576.936462
1082.171875	668.878113
1081.056641	664.422241
1079.940430	568.335632
1078.825195	746.996277
1077.708984	693.137024
1076.592773	519.581787
1075.475586	700.391846
1074.359375	529.220886
1073.242188	142.329910
1072.125000	400.429718
1071.006836	159.058212
1069.888672	180.288483
1068.770508	189.783981
1067.652344	346.858551
1066.534180	157.222504
1065.415039	330.612061
1064.295898	234.701950
1063.176758	321.400726
1062.056641	87.480820
1060.936523	242.025101
1059.816406	319.324982
1058.696289	181.473663
1057.575195	43.693806
1056.454102	158.422745
1055.333008	41.781006
1054.211914	86.414497
1053.089844	278.192474
1051.967773	166.343185
1050.845703	-55.149532
1049.723633	166.959793
1048.600586	85.639168
1047.477539	226.024948
1046.354492	266.091125
1045.230469	231.552872
1044.106445	281.004425
1042.982422	53.112129
1041.858398	-23.157829
1040.734375	205.853073
1039.609375	-100.908379
1038.484375	123.459412
1037.358398	24.167974
1036.232422	-12.172251
1035.107422	137.735443
1033.980469	43.344761
1032.854492	439.847015
1031.727539	271.153625
1030.600586	276.975281
1029.473633	264.274048
1028.345703	102.924927
1027.218750	-165.134033
1026.090820	-107.814064
1024.961914	-110.820908
1023.833984	-482.876221
1022.705078	-227.980682
1021.576172	-346.724152
1020.446289	-205.485168
1019.317383	-284.564240
1018.187500	-184.958511
1017.056641	-514.211792
1015.926758	-303.145660
1014.795898	-231.121140
1013.665039	-256.331390
1012.534180	110.019287
1011.402344	251.676971
1010.270508	430.420776
1009.138672	382.357849
1008.006836	241.865875
1006.874023	372.234131
1005.741211	956.006836
1004.608398	1437.875000
1003.475586	2620.152588
1002.341797	3027.679199
1001.208008	3056.157715
1000.074219	2052.035645
998.939453	1053.122314
997.805664	648.279114
996.669922	338.402100
995.535156	358.869232
994.400391	109.466354
993.264648	210.984650
992.127930	54.253780
990.992188	190.596207
989.855469	128.738815
988.718750	-50.504875
987.582031	7.826113
986.445313	135.384125
985.307617	-123.935577
984.169922	10.782410
983.031250	-86.948326
981.893555	-25.670862
980.754883	-192.094208
979.616211	173.148560
978.476563	163.451202
977.337891	-34.654343
976.198242	36.460667
975.057617	77.810837
973.917969	195.122482
972.777344	121.845306
971.636719	-50.012413
970.496094	65.399292
969.354492	116.626266
968.212891	2.724111
967.071289	97.843437
965.929688	119.658249
964.787109	249.414932
963.644531	-83.939064
962.501953	78.205681
961.358398	137.287216
960.214844	182.745605
959.071289	104.625687
957.927734	294.671448
956.783203	274.115204
955.638672	-4.970874
954.494141	38.944187
953.349609	183.673508
952.204102	63.115772
951.058594	-6.915381
949.912109	122.175171
948.766602	27.318865
947.620117	184.070709
946.473633	203.798340
945.327148	246.510849
944.179688	108.923866
943.032227	334.611542
941.884766	359.449005
940.736328	222.379715
939.587891	439.198914
938.439453	366.342194
937.291016	476.122040
936.141602	476.548553
934.993164	458.877686
933.842773	270.430328
932.693359	207.531693
931.542969	233.647873
930.392578	451.201721
929.242188	140.534668
928.090820	164.789200
926.940430	300.681213
925.788086	-248.228973
924.636719	-0.567125
923.484375	-32.623680
922.333008	101.444153
921.179688	-184.958466
920.027344	-23.387442
918.874023	135.965118
917.720703	165.884628
916.567383	-101.598465
915.413086	-62.308762
914.258789	-122.798180
913.104492	-153.640884
911.950195	-102.672798
910.794922	-31.194830
909.639648	-200.031906
908.483398	30.372564
907.328125	-217.521576
906.171875	-104.853935
905.015625	-232.302490
903.859375	-105.890892
902.702148	-99.459724
901.544922	-267.270325
900.387695	-29.729259
899.229492	6.388466
898.071289	-373.719818
896.913086	44.911282
895.754883	20.190563
894.595703	86.007233
893.436523	79.542595
892.277344	172.591064
891.118164	123.335754
889.958008	-70.375000
888.797852	-132.947159
887.636719	3.263612
886.476563	-11.760571
885.315430	-62.812500
884.154297	21.586330
882.992188	-29.321980
881.831055	-30.547943
880.668945	13.378658
879.505859	142.992416
878.343750	157.662430
877.180664	102.537804
876.017578	410.112274
874.853516	231.196487
873.690430	86.164078
872.526367	110.051147
871.361328	68.709564
870.197266	34.159294
869.032227	-151.033173
867.867188	16.921541
866.701172	-19.750753
865.536133	67.221703
864.370117	183.388947
863.203125	59.147717
862.037109	258.387909
860.870117	75.826584
859.703125	295.194489
858.536133	256.360016
857.368164	264.672150
856.200195	344.764893
855.032227	682.734314
853.863281	345.628571
852.694336	394.247742
851.525391	637.813904
850.356445	583.243408
849.186523	472.686035
848.016602	431.588501
846.846680	441.985382
845.676758	239.692627
844.505859	252.323807
843.334961	155.283844
842.163086	328.933380
840.992188	102.142578
839.820313	-10.541613
838.648438	-15.914227
837.475586	25.611948
836.302734	176.554489
835.129883	5.717817
833.957031	165.431808
832.783203	95.059052
831.609375	370.652557
830.435547	257.756195
829.261719	167.166794
828.086914	96.643341
826.912109	14.942393
825.737305	100.432175
824.561523	348.540619
823.385742	132.943512
822.209961	137.945740
821.033203	24.829704
819.857422	25.258961
818.680664	-56.752712
817.502930	17.013674
816.326172	15.001513
815.148438	-56.049080
813.969727	26.334944
812.791992	-13.712990
811.613281	-29.362185
810.434570	-176.225616
809.255859	-107.555389
808.076172	-330.029175
806.896484	-139.362137
805.716797	-133.179184
804.537109	-78.247803
803.356445	85.330460
802.175781	-79.669708
800.994141	-231.366501
799.813477	-263.319458
798.631836	-171.169525
797.450195	-194.434387
796.267578	-197.829926
795.084961	-236.770020
793.902344	-94.130867
792.719727	-235.146027
791.536133	-185.757019
790.352539	11.833857
789.168945	-85.120422
787.985352	23.656651
786.800781	54.866135
785.616211	170.009460
784.431641	17.458067
783.246094	284.904236
782.060547	284.711182
780.875000	262.329681
779.688477	184.644394
778.501953	263.709412
777.315430	252.118393
776.128906	183.048935
774.941406	19.029263
773.753906	44.749863
772.566406	46.107372
771.378906	-16.577669
770.190430	46.362621
769.001953	-75.974434
767.812500	-123.402382
766.624023	93.504143
765.434570	50.304184
764.245117	121.564400
763.054688	80.430252
761.864258	116.284119
760.673828	266.485291
759.483398	403.344330
758.291992	489.480377
757.100586	788.826172
755.909180	516.326172
754.716797	606.581116
753.524414	571.472229
752.332031	351.769562
751.139648	206.796722
749.946289	149.684738
748.752930	380.160126
747.559570	285.620941
746.365234	373.224640
745.171875	432.220978
743.976563	666.630676
742.782227	109.245247
741.586914	128.693344
740.391602	314.684509
739.196289	114.878944
738.000000	156.139282
736.803711	48.414520
735.607422	30.503656
734.411133	148.322876
733.213867	99.728073
732.016602	7.380384
730.819336	111.969521
729.621094	264.626831
728.422852	242.273331
727.224609	289.893677
726.026367	274.111298
724.827148	393.831970
723.627930	443.598846
722.428711	347.019684
721.228516	440.484711
720.028320	383.292877
718.828125	297.780487
717.626953	371.634644
716.426758	384.398956
715.225586	384.109558
714.023438	78.580231
712.822266	137.305481
711.620117	180.795135
710.416992	335.446869
709.214844	385.504883
708.011719	385.502472
706.808594	34.977180
705.605469	-134.630707
704.401367	41.968445
703.197266	-103.494843
701.993164	-81.309006
700.788086	108.412170
699.583008	35.009129
698.377930	105.198021
697.172852	1.556213
695.966797	-32.419910
694.760742	90.117218
693.554688	-219.530823
692.347656	-320.488892
691.141602	-97.850998
689.934570	-120.479141
688.726563	-197.250839
687.518555	-65.633324
686.310547	-194.250763
685.102539	-162.255829
683.894531	-49.971317
682.685547	-236.736832
681.476563	-282.475037
680.266602	-29.138174
679.056641	122.379799
677.846680	96.362381
676.636719	-39.957001
675.426758	-0.811958
674.215820	-0.539390
673.003906	-203.526581
671.792969	101.924484
670.581055	22.429869
669.369141	113.836899
668.157227	77.762688
666.944336	208.166687
665.731445	141.993668
664.518555	116.955353
663.305664	139.496552
662.091797	2.338113
660.877930	163.142776
659.664063	90.878532
658.449219	-76.228058
657.234375	-12.443413
656.019531	-65.101646
654.803711	-7.762670
653.588867	-43.120422
652.373047	-203.431824
651.156250	-38.367912
649.940430	-101.702293
648.723633	117.057487
647.505859	40.751385
646.289063	26.846449
645.071289	-68.873802
643.853516	160.231476
642.635742	118.143532
641.416992	329.723663
640.198242	59.530930
638.979492	83.797508
637.759766	64.940010
636.541016	-63.638027
635.320313	-89.224960
634.100586	-1.186242
632.879883	41.520443
631.659180	137.636383
630.438477	-127.051819
629.217773	54.351997
627.996094	-54.179707
626.774414	2.141615
625.551758	32.372070
624.330078	231.551727
623.107422	269.531860
621.883789	313.507019
620.661133	376.293732
619.437500	286.535248
618.213867	350.466736
616.990234	82.061066
615.765625	97.832359
614.541016	149.371262
613.316406	1.327125
612.090820	-194.363983
610.865234	-72.101662
609.639648	-57.511425
608.414063	48.189201
607.187500	5.595174
605.960938	-97.647758
604.734375	-7.405327
