# Supplementary material for: Raman spectroscopy accurately differentiates mucosal healing from non-healing and biochemical changes following biological therapy in inflammatory bowel disease
Source: PLoS One. 2021 Jun 2;16(6):e0252210. doi: 10.1371/journal.pone.0252210 (PMC8172032; doi:10.1371/journal.pone.0252210)
Supplement: S5 Dataset — (ZIP) [file pone.0252210.s007.zip › CD Active inflammation/OC011 pre treatment_BL sub CR removed_27__X_-18302.2__Y_2327.51__Z_-3757.44__Time_310.txt]

1714.656250	178.125961
1713.679688	-34.025555
1712.703125	101.253731
1711.725586	-39.102444
1710.749023	-7.110672
1709.771484	-12.039313
1708.792969	-83.339241
1707.815430	89.883575
1706.836914	-71.170662
1705.858398	-194.013428
1704.879883	219.297455
1703.901367	1.368147
1702.922852	-65.966797
1701.943359	-22.979950
1700.963867	218.554611
1699.983398	251.979645
1699.003906	-10.727799
1698.023438	82.779083
1697.042969	11.166645
1696.062500	-73.164772
1695.082031	35.473160
1694.100586	235.430313
1693.120117	78.141624
1692.137695	260.468292
1691.156250	245.836380
1690.174805	277.149750
1689.192383	554.416077
1688.209961	304.060242
1687.227539	667.656677
1686.244141	490.464569
1685.261719	684.395264
1684.278320	694.905945
1683.294922	660.667236
1682.311523	666.933899
1681.327148	902.708862
1680.342773	707.627747
1679.358398	635.590698
1678.374023	800.933350
1677.389648	1022.580139
1676.404297	928.093018
1675.418945	1068.159302
1674.433594	1070.407471
1673.448242	756.832214
1672.461914	1217.181641
1671.475586	1202.221069
1670.489258	1386.956665
1669.502930	1229.490479
1668.516602	1340.715210
1667.529297	1269.164551
1666.541992	1487.365845
1665.554688	1172.591797
1664.566406	1471.155396
1663.579102	1443.813477
1662.590820	1403.631592
1661.602539	1536.192749
1660.614258	1605.492920
1659.625000	1555.909790
1658.635742	1628.605713
1657.647461	1521.562866
1656.657227	1422.870239
1655.667969	1433.151855
1654.677734	1560.247314
1653.688477	1412.447144
1652.697266	1222.715820
1651.707031	1202.713867
1650.716797	1161.906128
1649.725586	1005.110046
1648.734375	838.139709
1647.743164	758.775330
1646.750977	698.250549
1645.759766	432.024323
1644.767578	427.671570
1643.775391	476.424561
1642.783203	303.699371
1641.790039	382.057312
1640.796875	513.430908
1639.803711	426.054688
1638.810547	354.806641
1637.817383	181.005280
1636.823242	202.616608
1635.829102	190.197906
1634.834961	212.280594
1633.840820	260.931305
1632.845703	106.959831
1631.850586	42.812191
1630.855469	13.133224
1629.860352	54.745510
1628.865234	51.799789
1627.869141	67.464401
1626.873047	-111.354568
1625.876953	-47.954540
1624.880859	-215.795959
1623.883789	74.021759
1622.887695	-109.211945
1621.890625	117.710075
1620.892578	5.781096
1619.895508	230.246750
1618.897461	89.738060
1617.899414	-26.947515
1616.901367	71.780670
1615.903320	-26.233772
1614.904297	316.688660
1613.906250	87.729866
1612.907227	8.459091
1611.907227	-91.657501
1610.908203	49.532215
1609.908203	164.536682
1608.908203	-76.784737
1607.908203	122.182465
1606.908203	72.314552
1605.907227	95.852776
1604.906250	158.708130
1603.905273	164.005112
1602.904297	137.946381
1601.903320	88.394814
1600.901367	-52.648094
1599.899414	26.073416
1598.897461	-2.408668
1597.895508	-20.401154
1596.892578	-9.620978
1595.889648	-35.413841
1594.886719	4.119679
1593.883789	-133.959808
1592.880859	-261.536926
1591.876953	-133.226730
1590.873047	-286.868805
1589.869141	-189.950150
1588.865234	131.271835
1587.860352	152.368774
1586.855469	-113.428299
1585.850586	-191.425430
1584.845703	382.237366
1583.839844	95.598694
1582.834961	80.012299
1581.829102	126.901337
1580.823242	-162.252548
1579.816406	-47.745728
1578.810547	32.806553
1577.803711	1.340935
1576.796875	154.570984
1575.790039	203.598557
1574.782227	140.681000
1573.775391	-41.910179
1572.767578	217.476135
1571.759766	91.958534
1570.750977	-56.985016
1569.743164	92.836899
1568.734375	-4.282430
1567.725586	101.113098
1566.716797	60.953106
1565.707031	64.832634
1564.697266	-149.414749
1563.687500	-47.109226
1562.677734	-53.924393
1561.667969	136.270905
1560.657227	204.380112
1559.647461	18.260492
1558.636719	55.010563
1557.625000	81.248703
1556.614258	76.255013
1555.602539	161.791519
1554.590820	187.589157
1553.579102	205.469086
1552.567383	41.990833
1551.554688	245.958694
1550.541992	209.045792
1549.529297	197.874344
1548.516602	-87.611046
1547.502930	48.383850
1546.490234	124.708931
1545.476563	-18.867971
1544.462891	320.725952
1543.448242	3.743648
1542.434570	-42.021194
1541.419922	-54.355335
1540.405273	57.095173
1539.390625	-35.603374
1538.375000	-51.000237
1537.359375	36.661533
1536.343750	180.879105
1535.328125	234.593063
1534.312500	76.660080
1533.295898	271.835144
1532.280273	10.521194
1531.262695	27.464647
1530.246094	126.686615
1529.229492	68.561317
1528.211914	-28.348156
1527.194336	152.701752
1526.176758	204.786011
1525.159180	-52.178547
1524.140625	-121.365555
1523.122070	30.556349
1522.103516	30.484657
1521.084961	84.244644
1520.065430	222.645676
1519.046875	44.654316
1518.027344	38.743603
1517.006836	19.808884
1515.987305	111.179184
1514.966797	-21.110741
1513.947266	41.641937
1512.925781	-85.792702
1511.905273	-54.202141
1510.884766	167.096588
1509.863281	177.746796
1508.841797	57.410061
1507.820313	47.228809
1506.797852	-91.319962
1505.776367	-142.811722
1504.753906	-138.075638
1503.731445	-20.767454
1502.708008	-162.414474
1501.685547	-170.973572
1500.662109	89.163559
1499.638672	-101.541794
1498.615234	-8.219221
1497.591797	-50.718948
1496.567383	31.993622
1495.542969	-82.441719
1494.518555	143.143478
1493.494141	-20.151598
1492.468750	289.363495
1491.443359	205.019760
1490.417969	197.218201
1489.392578	166.282822
1488.367188	224.605927
1487.340820	249.553314
1486.314453	287.113098
1485.288086	306.649414
1484.261719	361.764740
1483.234375	449.874329
1482.207031	331.199310
1481.179688	388.406769
1480.152344	626.487976
1479.125000	555.891235
1478.096680	803.759949
1477.068359	651.351135
1476.040039	835.157349
1475.011719	855.757751
1473.982422	934.784729
1472.953125	1120.587769
1471.923828	1140.750122
1470.894531	1336.381592
1469.864258	1234.127808
1468.834961	1424.351807
1467.804688	1690.667725
1466.774414	1623.684570
1465.743164	1935.382935
1464.712891	2013.043335
1463.681641	2047.362549
1462.650391	2010.441284
1461.618164	2026.766357
1460.586914	1905.885132
1459.554688	2069.302002
1458.522461	2105.650635
1457.490234	2040.393188
1456.458008	1924.340210
1455.424805	2224.256348
1454.391602	2113.120361
1453.358398	2242.838867
1452.325195	2336.943848
1451.291016	2420.788330
1450.256836	2342.360596
1449.222656	2540.046875
1448.188477	2471.640137
1447.154297	2494.369629
1446.119141	2468.916992
1445.083984	2240.926270
1444.048828	2139.520264
1443.013672	2286.067871
1441.977539	1989.811157
1440.941406	2189.340820
1439.905273	2130.837891
1438.869141	1857.445190
1437.832031	1584.122314
1436.795898	1596.446289
1435.758789	1495.034912
1434.720703	1535.074463
1433.683594	1120.539673
1432.645508	1074.762207
1431.608398	1069.393311
1430.569336	942.845581
1429.531250	791.127075
1428.493164	780.732483
1427.454102	709.792358
1426.415039	502.718750
1425.375977	620.942078
1424.335938	532.425903
1423.296875	426.332306
1422.256836	514.267273
1421.215820	516.519714
1420.175781	473.475159
1419.135742	594.118591
1418.094727	442.856079
1417.053711	367.181427
1416.011719	258.838593
1414.970703	175.743011
1413.928711	188.267700
1412.886719	241.053757
1411.844727	105.304916
1410.802734	369.288361
1409.759766	298.968842
1408.716797	241.284195
1407.673828	161.064972
1406.630859	131.153503
1405.586914	-44.333935
1404.542969	136.756973
1403.499023	51.801655
1402.455078	119.997810
1401.411133	60.288208
1400.366211	256.471985
1399.321289	126.660042
1398.276367	245.162292
1397.230469	82.947914
1396.185547	329.352936
1395.139648	99.691429
1394.093750	125.698837
1393.046875	94.159019
1392.000977	87.767616
1390.954102	73.937866
1389.907227	102.745613
1388.860352	56.563984
1387.812500	103.036514
1386.765625	254.640060
1385.717773	163.707535
1384.669922	-7.090087
1383.621094	-75.253555
1382.573242	-53.311787
1381.524414	-123.731972
1380.475586	-204.009689
1379.425781	-16.950087
1378.376953	-309.229492
1377.327148	-12.176738
1376.277344	-214.279129
1375.227539	-96.802620
1374.176758	50.659950
1373.126953	-143.500687
1372.076172	-5.833099
1371.025391	27.189318
1369.973633	-119.152908
1368.922852	-240.378326
1367.871094	-199.498535
1366.819336	-126.131149
1365.766602	51.912930
1364.714844	48.266376
1363.662109	186.625443
1362.609375	133.424637
1361.556641	-200.785080
1360.502930	7.575480
1359.450195	-181.943527
1358.396484	103.677490
1357.341797	36.282722
1356.288086	58.545437
1355.233398	108.259361
1354.178711	115.857666
1353.124023	193.140991
1352.069336	270.532990
1351.013672	216.435028
1349.958984	117.831955
1348.903320	143.492538
1347.846680	506.721558
1346.791016	480.483398
1345.734375	456.873749
1344.677734	545.002808
1343.621094	819.170959
1342.563477	709.187561
1341.506836	770.391296
1340.449219	858.960144
1339.391602	655.363770
1338.333008	699.634705
1337.275391	857.935547
1336.216797	914.821106
1335.158203	645.162842
1334.098633	714.735718
1333.040039	836.385620
1331.980469	668.765137
1330.920898	899.463623
1329.861328	667.931213
1328.800781	678.857483
1327.740234	660.277588
1326.679688	567.743103
1325.619141	467.991119
1324.558594	669.703064
1323.497070	481.388367
1322.435547	530.268738
1321.374023	715.007813
1320.312500	791.257629
1319.250000	667.813110
1318.187500	899.704895
1317.125000	848.095520
1316.062500	648.749023
1314.999023	986.914001
1313.935547	957.935669
1312.872070	586.688416
1311.808594	861.052307
1310.745117	694.665344
1309.680664	663.895752
1308.616211	810.505798
1307.551758	885.831543
1306.486328	835.787415
1305.420898	724.414490
1304.355469	706.683472
1303.290039	831.705688
1302.224609	905.193054
1301.158203	890.309387
1300.091797	772.372375
1299.025391	971.520447
1297.958984	728.634277
1296.891602	832.209290
1295.824219	528.351440
1294.756836	826.091675
1293.689453	466.193390
1292.621094	656.129761
1291.553711	644.985657
1290.485352	589.829956
1289.416016	652.506348
1288.347656	597.626221
1287.278320	912.941650
1286.208984	566.708740
1285.139648	695.967896
1284.069336	590.180359
1283.000000	477.212952
1281.929688	626.345276
1280.858398	623.783081
1279.788086	653.148254
1278.716797	450.205383
1277.645508	560.529602
1276.574219	663.578186
1275.502930	818.028992
1274.430664	798.976807
1273.358398	723.831299
1272.286133	563.310242
1271.213867	556.844543
1270.140625	841.088684
1269.067383	815.227295
1267.994141	738.211487
1266.920898	758.940735
1265.846680	762.672485
1264.773438	678.673096
1263.699219	875.267090
1262.624023	725.616699
1261.549805	1000.293457
1260.474609	831.347961
1259.399414	711.290833
1258.324219	968.972595
1257.248047	980.615906
1256.172852	644.105103
1255.096680	777.688416
1254.019531	792.013428
1252.943359	894.005859
1251.866211	886.534607
1250.789063	1054.265015
1249.711914	818.285583
1248.634766	888.820862
1247.556641	1015.291138
1246.478516	808.809814
1245.400391	971.794495
1244.321289	833.533997
1243.243164	860.532104
1242.164063	790.437744
1241.084961	829.659973
1240.004883	730.564697
1238.925781	806.260864
1237.845703	894.090149
1236.765625	882.472107
1235.684570	907.265015
1234.604492	772.065796
1233.523438	784.810120
1232.442383	829.077515
1231.360352	568.077881
1230.279297	801.352417
1229.197266	569.574158
1228.115234	594.558960
1227.032227	796.255066
1225.950195	552.572632
1224.867188	558.224854
1223.784180	445.348877
1222.701172	431.685547
1221.617188	507.497681
1220.533203	375.377350
1219.449219	325.488342
1218.365234	415.764984
1217.280273	208.852844
1216.195313	229.058929
1215.110352	309.613434
1214.025391	409.433136
1212.940430	545.397705
1211.854492	353.101898
1210.768555	462.444672
1209.681641	453.527618
1208.595703	475.939850
1207.508789	392.234467
1206.421875	619.484314
1205.334961	552.594482
1204.247070	362.826721
1203.160156	346.542969
1202.072266	318.189667
1200.983398	287.403412
1199.895508	210.852875
1198.806641	47.654392
1197.717773	-50.550533
1196.628906	41.284988
1195.539063	104.171600
1194.449219	-71.069298
1193.359375	-34.732567
1192.269531	-205.163803
1191.179688	6.489669
1190.088867	-99.123962
1188.998047	-27.013029
1187.907227	16.187895
1186.815430	-58.330109
1185.723633	-113.679642
1184.631836	-27.488359
1183.540039	75.389542
1182.448242	-1.744836
1181.355469	-35.751350
1180.262695	-110.574219
1179.169922	32.688351
1178.076172	-61.439850
1176.982422	146.282806
1175.888672	-142.014282
1174.794922	82.235825
1173.700195	90.813614
1172.606445	360.225189
1171.511719	196.253601
1170.416016	183.008667
1169.321289	121.837845
1168.225586	-18.318939
1167.129883	135.600204
1166.034180	19.224962
1164.937500	105.959488
1163.840820	8.571081
1162.744141	87.912201
1161.647461	-12.010361
1160.550781	215.152023
1159.453125	79.238792
1158.355469	372.908478
1157.256836	100.802170
1156.159180	153.175034
1155.060547	181.567947
1153.961914	164.537399
1152.863281	195.090469
1151.763672	185.003738
1150.664063	124.771561
1149.564453	102.578896
1148.464844	49.324574
1147.364258	207.928528
1146.263672	216.358276
1145.163086	12.826300
1144.062500	-90.772331
1142.960938	-118.301109
1141.859375	-193.501923
1140.757813	-40.474651
1139.656250	-77.838699
1138.553711	-77.267357
1137.451172	-5.510738
1136.348633	146.886093
1135.246094	82.932846
1134.142578	322.885681
1133.039063	375.039917
1131.935547	286.999146
1130.832031	533.525208
1129.727539	563.899353
1128.623047	722.248596
1127.518555	778.429565
1126.413086	682.714661
1125.308594	499.221924
1124.203125	737.572998
1123.096680	537.331482
1121.991211	564.500854
1120.884766	482.591949
1119.778320	429.025818
1118.671875	479.539337
1117.564453	473.110504
1116.458008	454.749847
1115.350586	317.993866
1114.242188	308.911346
1113.134766	389.589600
1112.026367	668.710266
1110.917969	330.690521
1109.808594	597.664368
1108.700195	547.837097
1107.590820	729.400574
1106.481445	617.957092
1105.372070	586.734253
1104.261719	538.896057
1103.151367	698.647644
1102.041016	820.479431
1100.930664	668.540161
1099.819336	823.138062
1098.708008	553.184998
1097.596680	523.692932
1096.484375	717.993530
1095.373047	570.487976
1094.260742	839.886169
1093.147461	546.218628
1092.035156	812.968140
1090.921875	453.359802
1089.808594	611.575867
1088.695313	807.282898
1087.581055	793.455933
1086.467773	887.745544
1085.353516	535.172302
1084.238281	629.309021
1083.124023	518.872314
1082.008789	615.171448
1080.893555	683.167725
1079.777344	506.807587
1078.662109	527.699829
1077.545898	475.738403
1076.429688	498.839020
1075.312500	657.949036
1074.196289	516.667053
1073.079102	312.061462
1071.960938	721.812927
1070.843750	289.754730
1069.725586	481.254974
1068.607422	473.450653
1067.489258	472.631042
1066.370117	474.099762
1065.251953	487.240448
1064.132813	502.666077
1063.012695	403.357269
1061.893555	615.272156
1060.773438	450.410217
1059.653320	421.243988
1058.532227	487.922729
1057.412109	143.107910
1056.291016	532.302917
1055.169922	409.565308
1054.047852	349.931122
1052.926758	458.477081
1051.804688	335.779694
1050.681641	222.455734
1049.559570	445.273346
1048.436523	315.624542
1047.313477	251.350266
1046.190430	369.027222
1045.066406	491.302887
1043.942383	142.608063
1042.818359	87.751923
1041.694336	282.258484
1040.569336	255.359268
1039.445313	405.505127
1038.319336	511.337738
1037.194336	216.724442
1036.068359	171.301636
1034.942383	349.309631
1033.816406	499.343811
1032.690430	279.520935
1031.563477	222.597214
1030.436523	426.108765
1029.308594	369.237579
1028.181641	272.934998
1027.053711	179.032242
1025.925781	-372.342926
1024.797852	-78.171364
1023.668945	-51.075535
1022.540039	-44.830154
1021.411133	-168.481537
1020.281250	-118.030914
1019.152344	-211.340302
1018.022461	-183.972290
1016.892578	103.100845
1015.761719	-22.467663
1014.630859	153.333176
1013.500000	-80.933685
1012.369141	-74.135918
1011.237305	270.810577
1010.105469	305.452576
1008.973633	333.215332
1007.841797	437.411682
1006.708984	641.118225
1005.576172	1318.970093
1004.443359	1804.667969
1003.310547	2283.296143
1002.176758	1885.801392
1001.042969	1391.535400
999.908203	581.090759
998.774414	434.016479
997.639648	81.595100
996.504883	228.106552
995.370117	146.158356
994.234375	110.504501
993.098633	77.287796
991.962891	74.185997
990.826172	255.671082
989.690430	225.100830
988.553711	100.160507
987.416016	-172.078415
986.279297	81.200081
985.141602	30.455229
984.003906	-56.979897
982.865234	161.938507
981.727539	116.205086
980.588867	52.214382
979.450195	-2.409143
978.310547	42.026081
977.170898	-113.473007
976.031250	-18.176464
974.891602	77.217842
973.751953	246.241516
972.611328	47.757423
971.470703	-8.087722
970.329102	60.235130
969.188477	234.279892
968.046875	119.199226
966.904297	240.667389
965.762695	-98.877853
964.620117	178.851532
963.477539	199.788116
962.334961	291.936615
961.191406	193.965439
960.047852	219.932526
958.904297	184.192062
957.760742	61.596214
956.616211	138.425003
955.471680	-47.884491
954.327148	17.811733
953.182617	111.097046
952.037109	289.140472
950.891602	-33.610943
949.745117	213.302032
948.599609	222.518250
947.453125	220.463806
946.306641	220.859344
945.159180	175.728882
944.012695	256.395447
942.865234	314.354340
941.716797	361.035492
940.569336	188.760864
939.420898	416.030365
938.272461	542.984131
937.124023	403.204712
935.974609	489.384644
934.825195	299.856903
933.675781	441.039703
932.525391	438.771362
931.375977	356.934692
930.225586	439.270508
929.074219	357.791962
927.923828	194.558533
926.772461	15.630080
925.621094	-8.339839
924.468750	-32.142300
923.317383	132.977158
922.165039	202.678772
921.011719	113.382484
919.859375	99.270470
918.706055	3.522135
917.552734	-119.292358
916.399414	26.073437
915.245117	73.888512
914.090820	10.596508
912.936523	-188.687180
911.781250	-113.204124
910.625977	-101.132324
909.470703	-39.039181
908.315430	-155.954086
907.160156	-114.013901
906.003906	127.463905
904.846680	-163.464951
903.690430	37.390312
902.533203	290.363831
901.375977	-18.140757
900.218750	-161.146378
899.060547	-107.086441
897.903320	-73.303696
896.744141	48.796406
895.585938	-175.045105
894.426758	-16.590748
893.267578	-32.148872
892.108398	-20.483009
890.949219	-20.020803
889.789063	107.028244
888.628906	286.046692
887.467773	121.917847
886.307617	122.714798
885.146484	-11.792839
883.985352	-1.770848
882.823242	333.118317
881.661133	162.815063
880.499023	134.692184
879.336914	151.727844
878.173828	263.466705
877.010742	140.922073
875.847656	216.694092
874.684570	369.044037
873.520508	84.644516
872.356445	133.529053
871.192383	132.931473
870.027344	231.364258
868.862305	305.049225
867.697266	124.646858
866.532227	182.650711
865.366211	157.503952
864.200195	345.852966
863.034180	233.113113
861.867188	470.807648
860.700195	513.056519
859.533203	319.588470
858.366211	377.578613
857.198242	502.862701
856.030273	576.492249
854.862305	784.643311
853.693359	425.423981
852.524414	694.021667
851.355469	554.593750
850.186523	697.525391
849.016602	520.045715
847.846680	344.862640
846.676758	557.077087
845.505859	66.287369
844.334961	276.163361
843.164063	165.950607
841.993164	214.563553
840.821289	64.077011
839.649414	108.125969
838.477539	447.154266
837.305664	303.258179
836.132813	271.084625
834.959961	379.584442
833.786133	224.456253
832.613281	321.611237
831.439453	249.010605
830.264648	234.393250
829.090820	250.929611
827.916016	494.891235
826.741211	256.972748
825.566406	192.974014
824.390625	293.857239
823.214844	225.238373
822.039063	-1.626540
820.862305	190.259827
819.685547	-27.783966
818.508789	159.352829
817.332031	63.618927
816.154297	70.183456
814.976563	9.889054
813.798828	85.180786
812.621094	-42.034294
811.442383	-193.761948
810.263672	21.188871
809.083984	-335.157379
807.905273	43.866486
806.725586	22.801563
805.544922	-69.437027
804.365234	-59.647984
803.184570	-58.873543
802.003906	-173.617523
800.823242	26.568165
799.641602	6.955965
798.459961	-1.699458
797.278320	-19.357891
796.095703	-128.013489
794.913086	-97.165764
793.730469	-104.133530
792.547852	-115.669060
791.364258	-27.701063
790.180664	159.697693
788.997070	-49.287197
787.813477	-118.922134
786.628906	-71.422897
785.444336	108.606522
784.258789	255.244324
783.074219	269.039001
781.888672	205.336990
780.702148	81.871368
779.516602	245.488602
778.330078	-17.335245
777.143555	170.242920
775.956055	19.867893
774.769531	83.497025
773.582031	30.028896
772.393555	64.689804
771.206055	-19.880194
770.017578	144.606949
768.829102	-116.530251
767.639648	151.234192
766.451172	202.838623
765.261719	199.236877
764.072266	261.590302
762.881836	211.520782
761.691406	390.287811
760.500977	593.075562
759.310547	298.445221
758.119141	259.010254
756.927734	369.039825
755.735352	195.316422
754.543945	463.397736
753.351563	267.597839
752.159180	177.272659
750.965820	216.510696
749.773438	260.059174
748.580078	191.558395
747.385742	265.703674
746.192383	359.515381
744.998047	238.236481
743.803711	42.400997
742.608398	11.086320
741.413086	65.259415
740.217773	-23.082743
739.022461	63.904594
737.826172	32.536503
736.630859	9.941079
735.433594	92.463913
734.237305	85.198608
733.040039	-18.354294
731.842773	-148.095123
730.645508	-30.538855
729.447266	327.585327
728.249023	60.194672
727.050781	116.528244
725.851563	98.576912
724.653320	-91.928413
723.454102	134.983490
722.253906	123.795204
721.053711	429.313538
719.854492	226.123398
718.653320	108.241638
717.453125	10.157219
716.251953	237.275818
715.050781	185.233902
713.848633	59.200851
712.647461	173.157928
711.445313	-11.391956
710.243164	28.722214
709.040039	-22.527281
707.836914	11.343632
706.633789	130.281586
705.430664	38.169621
704.226563	137.802322
703.022461	63.495693
701.818359	-115.008331
700.613281	-45.297054
699.408203	48.497261
698.203125	140.277039
696.998047	6.190578
695.791992	87.495018
694.585938	-80.842964
693.379883	66.036003
692.172852	226.102585
690.965820	-234.536407
689.758789	49.693184
688.551758	-297.392670
687.343750	-145.136490
686.135742	83.196068
684.926758	-4.906957
683.718750	-140.423096
682.509766	-56.735756
681.300781	37.988327
680.090820	-144.370560
678.881836	54.766922
677.671875	74.335991
676.460938	-111.517952
675.250977	-104.437363
674.040039	-32.214436
672.828125	-98.244949
671.617188	-38.590622
670.405273	-149.564392
669.193359	-46.267452
667.981445	57.178974
666.768555	5.198908
665.555664	-9.852068
664.342773	109.176476
663.128906	-13.521493
661.916016	34.517776
660.702148	0.658706
659.487305	29.513607
658.272461	13.153550
657.058594	-91.549164
655.842773	-32.249706
654.627930	-16.053942
653.412109	-4.145968
652.196289	-0.860931
650.979492	146.742081
649.763672	57.309341
648.546875	219.780685
647.330078	177.561066
646.112305	337.545776
644.894531	452.104279
643.676758	310.408966
642.458984	609.450745
641.240234	357.619049
640.021484	357.114441
638.802734	274.583252
637.583008	254.012466
636.363281	237.304337
635.143555	323.206238
633.923828	215.270966
632.703125	246.337372
631.482422	351.860565
630.261719	259.214386
629.040039	95.050835
627.818359	114.587540
626.596680	86.047020
625.375000	378.133453
624.152344	379.697906
622.929688	472.298248
621.707031	475.834076
620.483398	430.978607
619.259766	331.259674
618.036133	384.296906
616.812500	-122.861595
615.587891	226.695313
614.363281	195.696335
613.138672	257.010132
611.913086	-30.067997
610.687500	275.311554
609.461914	131.676910
608.236328	20.042622
607.009766	12.888251
605.783203	-58.710899
604.555664	-98.766518
