# Supplementary material for: Raman spectroscopy accurately differentiates mucosal healing from non-healing and biochemical changes following biological therapy in inflammatory bowel disease
Source: PLoS One. 2021 Jun 2;16(6):e0252210. doi: 10.1371/journal.pone.0252210 (PMC8172032; doi:10.1371/journal.pone.0252210)
Supplement: S5 Dataset — (ZIP) [file pone.0252210.s007.zip › CD Active inflammation/OC024 pre treatment-1_base sub CR removed_25__X_-32920.2__Y_21191.2__Z_-4918.83__Time_286.txt]

1714.716797	74.706581
1713.740234	162.063446
1712.763672	-55.268784
1711.787109	-7.201648
1710.809570	43.335426
1709.832031	-163.589020
1708.854492	87.710701
1707.875977	-73.806786
1706.898438	-243.307541
1705.919922	95.995880
1704.941406	-33.399654
1703.962891	-224.296570
1702.983398	165.588242
1702.003906	159.366776
1701.024414	-84.859230
1700.044922	-106.933968
1699.065430	-94.149620
1698.084961	-158.819672
1697.104492	166.843964
1696.124023	-119.357063
1695.143555	75.546280
1694.162109	112.924278
1693.180664	-23.088324
1692.199219	182.839035
1691.217773	-163.572983
1690.235352	61.351131
1689.253906	145.051132
1688.271484	284.918915
1687.289063	656.950012
1686.305664	450.547363
1685.323242	481.740479
1684.339844	641.058044
1683.356445	353.023895
1682.372070	486.198486
1681.388672	371.993835
1680.404297	612.187256
1679.419922	644.969543
1678.435547	499.758148
1677.451172	163.372574
1676.465820	721.148071
1675.480469	643.432678
1674.495117	667.111084
1673.509766	728.327393
1672.523438	877.520264
1671.537109	1069.499634
1670.550781	852.664612
1669.564453	1026.661621
1668.578125	847.797241
1667.590820	799.406616
1666.603516	772.620605
1665.616211	1019.492798
1664.627930	637.876282
1663.640625	1015.332214
1662.652344	1353.173340
1661.664063	1126.556519
1660.675781	910.995117
1659.686523	913.143188
1658.698242	1275.963257
1657.708984	1321.110474
1656.719727	1109.726807
1655.729492	835.221008
1654.740234	1045.588989
1653.750000	1060.358765
1652.759766	760.625244
1651.768555	654.436401
1650.778320	1032.606812
1649.787109	427.371399
1648.795898	520.586853
1647.804688	672.232239
1646.813477	549.347107
1645.821289	418.896240
1644.829102	304.665894
1643.836914	563.109131
1642.844727	185.538345
1641.851563	196.399490
1640.859375	336.878021
1639.866211	229.588959
1638.873047	130.556030
1637.878906	-86.822876
1636.885742	-32.253849
1635.891602	70.001114
1634.897461	190.934875
1633.902344	-378.208252
1632.908203	14.620786
1631.913086	-84.939667
1630.917969	-176.302536
1629.922852	-119.959511
1628.926758	-131.835342
1627.931641	-32.940502
1626.935547	-257.431366
1625.939453	-76.568153
1624.942383	-69.116653
1623.946289	-45.661724
1622.949219	135.680969
1621.952148	196.279022
1620.955078	-8.291373
1619.958008	191.920944
1618.959961	-122.475777
1617.961914	130.547211
1616.963867	367.890228
1615.965820	30.582476
1614.966797	8.426175
1613.967773	-34.544853
1612.968750	64.280594
1611.969727	13.757854
1610.970703	191.468842
1609.970703	-29.142839
1608.970703	104.215584
1607.970703	80.460022
1606.970703	331.846252
1605.969727	-45.232376
1604.968750	-5.770671
1603.967773	-235.821411
1602.966797	89.105644
1601.965820	-111.893799
1600.963867	294.123047
1599.961914	72.401230
1598.959961	250.886124
1597.958008	-252.900604
1596.955078	-53.390755
1595.952148	-240.618790
1594.949219	-150.805161
1593.946289	-123.664398
1592.943359	-216.608231
1591.939453	-1.431280
1590.935547	-31.662207
1589.931641	66.011993
1588.927734	101.048927
1587.922852	-62.160175
1586.917969	142.414703
1585.913086	-72.864380
1584.908203	-6.525922
1583.903320	213.540298
1582.897461	16.602818
1581.891602	69.814919
1580.885742	94.333916
1579.879883	389.621857
1578.873047	104.205246
1577.866211	-22.354082
1576.859375	225.818237
1575.852539	-137.543976
1574.845703	-217.277145
1573.837891	17.621988
1572.830078	44.368084
1571.822266	45.048779
1570.814453	-24.504070
1569.805664	-94.103569
1568.796875	41.471340
1567.788086	231.453110
1566.779297	156.420029
1565.769531	346.119537
1564.760742	138.555405
1563.750977	-110.541252
1562.741211	-61.274643
1561.730469	127.926895
1560.720703	-27.943600
1559.709961	101.330956
1558.699219	-54.690880
1557.688477	380.116760
1556.676758	45.087204
1555.666016	-28.269506
1554.654297	82.153748
1553.642578	169.103958
1552.629883	-98.782974
1551.618164	75.914436
1550.605469	452.230438
1549.592773	240.979233
1548.580078	249.539383
1547.566406	247.601318
1546.552734	292.063812
1545.540039	54.623161
1544.525391	199.594635
1543.511719	142.836899
1542.498047	-81.953613
1541.483398	196.807724
1540.468750	209.339355
1539.453125	123.600807
1538.438477	37.756332
1537.422852	116.927673
1536.407227	113.351753
1535.391602	68.345749
1534.375977	36.094105
1533.359375	225.409470
1532.342773	105.156624
1531.326172	5.408939
1530.309570	142.585556
1529.292969	99.215065
1528.275391	282.324615
1527.257813	135.598511
1526.240234	11.936648
1525.222656	-37.200394
1524.204102	152.813828
1523.185547	193.359818
1522.166992	-188.117233
1521.148438	153.025146
1520.128906	38.756847
1519.110352	-39.629559
1518.090820	92.569351
1517.071289	-22.123911
1516.050781	94.244583
1515.031250	164.181839
1514.010742	-94.771805
1512.990234	-66.255028
1511.968750	-104.669708
1510.948242	177.547348
1509.926758	41.269508
1508.905273	-172.066803
1507.883789	-0.806438
1506.862305	44.582726
1505.839844	-269.104431
1504.817383	-57.440407
1503.794922	-138.129181
1502.772461	-375.210632
1501.749023	-292.222260
1500.726563	-237.575775
1499.703125	-34.646236
1498.678711	-215.911209
1497.655273	-315.347778
1496.630859	-394.446930
1495.607422	-220.413574
1494.582031	76.107895
1493.557617	-67.398972
1492.533203	136.658844
1491.507813	54.221535
1490.482422	124.985001
1489.457031	-98.207108
1488.430664	18.225798
1487.405273	98.741409
1486.378906	222.463837
1485.352539	72.884758
1484.325195	438.701660
1483.298828	140.894867
1482.271484	434.853333
1481.244141	14.483421
1480.216797	501.869415
1479.188477	422.983856
1478.161133	407.747803
1477.132813	631.896973
1476.104492	557.772034
1475.075195	822.292542
1474.046875	798.859070
1473.017578	1017.165588
1471.988281	955.279968
1470.958984	776.253601
1469.928711	1116.212646
1468.898438	980.246765
1467.869141	1286.781982
1466.837891	1437.941528
1465.807617	1355.091797
1464.776367	1279.791016
1463.746094	1537.332153
1462.714844	1784.493896
1461.682617	1993.345215
1460.651367	1851.613159
1459.619141	1664.142578
1458.586914	1771.123535
1457.554688	1916.055054
1456.522461	1769.072754
1455.489258	1637.284546
1454.456055	1726.135132
1453.422852	2101.412354
1452.389648	1759.046753
1451.355469	2357.058594
1450.321289	1890.491943
1449.287109	2042.234619
1448.252930	2198.932129
1447.218750	1990.860718
1446.183594	2058.782471
1445.148438	2121.573975
1444.113281	2265.288818
1443.078125	1875.041504
1442.041992	1651.865356
1441.005859	1876.410522
1439.969727	1468.695557
1438.933594	2304.926270
1437.897461	1732.969360
1436.860352	1469.508179
1435.823242	1223.833740
1434.786133	1192.954834
1433.748047	1071.146973
1432.710938	1136.248413
1431.672852	1107.901489
1430.634766	799.439636
1429.596680	728.291565
1428.557617	692.479187
1427.518555	808.017517
1426.479492	497.380249
1425.440430	86.052567
1424.401367	473.910309
1423.361328	234.139420
1422.321289	-20.618134
1421.281250	364.550568
1420.241211	402.060333
1419.200195	-51.402752
1418.159180	169.984665
1417.118164	81.764343
1416.077148	8.720200
1415.035156	-117.098351
1413.994141	144.532257
1412.952148	94.274643
1411.910156	-28.815794
1410.867188	-56.308613
1409.825195	16.810181
1408.782227	-88.444817
1407.739258	-417.147461
1406.695313	178.500046
1405.652344	-57.084656
1404.608398	-49.027130
1403.564453	164.895248
1402.520508	-102.955818
1401.475586	-29.465847
1400.431641	362.623627
1399.386719	431.131104
1398.341797	133.671188
1397.295898	64.493393
1396.250977	175.884644
1395.205078	-13.351630
1394.159180	130.734680
1393.112305	-125.858635
1392.066406	-39.204948
1391.019531	150.124863
1389.972656	286.918243
1388.925781	73.452484
1387.877930	247.917145
1386.831055	-115.299507
1385.783203	31.841940
1384.735352	246.534454
1383.686523	91.301872
1382.638672	48.724796
1381.589844	78.716423
1380.541016	71.346069
1379.492188	29.134830
1378.442383	224.241730
1377.392578	-17.457739
1376.342773	110.438248
1375.292969	16.335386
1374.243164	236.725281
1373.192383	15.673645
1372.141602	-3.173390
1371.090820	115.238152
1370.039063	-107.760117
1368.988281	-58.882435
1367.936523	-274.001862
1366.884766	-18.111814
1365.833008	-66.017906
1364.780273	155.119781
1363.727539	241.879562
1362.674805	-17.190800
1361.622070	-81.926376
1360.569336	122.177559
1359.515625	-101.468285
1358.461914	48.119747
1357.408203	-180.094772
1356.353516	84.055038
1355.299805	104.725716
1354.245117	423.654755
1353.190430	-231.104828
1352.134766	35.889660
1351.080078	474.250427
1350.024414	269.637848
1348.968750	442.494812
1347.913086	215.948578
1346.856445	761.135681
1345.800781	698.612000
1344.744141	549.466858
1343.686523	331.107147
1342.629883	571.544617
1341.572266	561.734741
1340.514648	564.470337
1339.457031	433.602966
1338.399414	654.597351
1337.340820	637.948547
1336.282227	401.155579
1335.223633	516.040588
1334.165039	752.267334
1333.106445	414.638336
1332.046875	344.400940
1330.987305	553.756531
1329.926758	726.077820
1328.867188	641.444397
1327.806641	648.414673
1326.746094	640.710632
1325.685547	373.810242
1324.625000	457.837891
1323.563477	475.305542
1322.501953	557.092712
1321.440430	666.140076
1320.378906	605.040588
1319.316406	815.449280
1318.253906	887.803528
1317.191406	952.873840
1316.128906	796.196411
1315.065430	1112.926758
1314.001953	614.050232
1312.938477	674.757263
1311.875000	846.415894
1310.811523	941.802429
1309.747070	722.146851
1308.682617	876.859741
1307.618164	731.414307
1306.552734	721.476685
1305.488281	664.951477
1304.422852	657.759766
1303.356445	960.492432
1302.291016	828.135254
1301.224609	929.432434
1300.159180	966.937439
1299.091797	896.443787
1298.025391	499.461731
1296.958984	778.042419
1295.891602	653.999329
1294.824219	1077.473145
1293.755859	911.935547
1292.688477	599.391541
1291.620117	610.868225
1290.551758	615.097717
1289.483398	702.800842
1288.414063	663.102173
1287.344727	645.588684
1286.275391	260.664917
1285.206055	515.372009
1284.136719	669.657288
1283.066406	936.604675
1281.996094	645.386536
1280.925781	843.893555
1279.855469	702.285889
1278.784180	577.952454
1277.712891	324.137329
1276.641602	618.279968
1275.569336	707.013611
1274.498047	536.712402
1273.425781	957.947449
1272.353516	956.409790
1271.281250	720.458557
1270.208008	831.465637
1269.134766	742.293457
1268.061523	763.082458
1266.988281	657.029846
1265.914063	868.288818
1264.839844	779.471558
1263.765625	578.571960
1262.691406	1075.199219
1261.617188	896.394043
1260.541992	1044.319824
1259.466797	938.816895
1258.391602	989.334106
1257.315430	857.203003
1256.239258	829.896362
1255.163086	795.345520
1254.086914	938.548279
1253.010742	1047.664551
1251.933594	1173.803345
1250.856445	781.810364
1249.779297	925.056213
1248.701172	919.954834
1247.624023	1153.123047
1246.545898	956.046997
1245.467773	1130.847534
1244.388672	936.346741
1243.310547	943.547974
1242.231445	936.195374
1241.152344	739.513184
1240.072266	749.235779
1238.993164	652.208008
1237.913086	623.162598
1236.833008	950.690857
1235.751953	768.837830
1234.671875	1028.327026
1233.590820	824.739197
1232.509766	781.186890
1231.427734	723.113708
1230.346680	720.784241
1229.264648	723.292847
1228.182617	691.898682
1227.100586	822.697266
1226.017578	839.679077
1224.934570	740.499756
1223.851563	607.487305
1222.768555	612.374023
1221.684570	493.919952
1220.601563	498.794067
1219.516602	390.040405
1218.432617	-25.562954
1217.348633	187.111282
1216.263672	353.768433
1215.178711	216.062439
1214.093750	481.561676
1213.007813	314.856171
1211.921875	280.910583
1210.835938	536.459290
1209.750000	434.867645
1208.663086	656.420959
1207.577148	238.921906
1206.490234	433.817993
1205.402344	433.371033
1204.315430	459.385834
1203.227539	649.136047
1202.139648	239.078857
1201.051758	421.464600
1199.962891	155.961258
1198.875000	-321.266388
1197.786133	-134.239960
1196.696289	57.446995
1195.607422	140.764282
1194.517578	120.578735
1193.427734	11.389210
1192.337891	56.004761
1191.247070	-356.035675
1190.157227	156.976685
1189.066406	-161.369095
1187.974609	-73.822578
1186.883789	-332.098419
1185.791992	-146.291367
1184.700195	-83.028839
1183.608398	73.693771
1182.515625	76.749161
1181.423828	53.349239
1180.331055	-82.812141
1179.238281	27.897823
1178.144531	-120.353386
1177.050781	284.842621
1175.957031	69.357910
1174.863281	71.818443
1173.768555	160.377884
1172.674805	59.704597
1171.580078	-62.559193
1170.484375	221.897964
1169.389648	85.118034
1168.293945	247.254623
1167.198242	50.558887
1166.102539	-19.442497
1165.005859	84.958481
1163.910156	423.398499
1162.813477	135.671188
1161.715820	39.041416
1160.619141	-71.959038
1159.521484	220.447479
1158.423828	402.829437
1157.326172	191.293945
1156.227539	430.652130
1155.128906	438.437744
1154.030273	-80.890503
1152.931641	34.092930
1151.832031	225.189316
1150.733398	239.762329
1149.632813	-5.485222
1148.533203	97.056190
1147.433594	-222.064041
1146.333008	-131.636703
1145.232422	-122.283226
1144.130859	8.324675
1143.030273	276.780640
1141.928711	-66.331078
1140.827148	40.091187
1139.724609	177.264252
1138.623047	338.056000
1137.520508	151.681000
1136.417969	214.776642
1135.314453	296.739197
1134.211914	464.072144
1133.108398	602.727905
1132.004883	351.902832
1130.900391	376.393494
1129.796875	600.100647
1128.692383	747.687134
1127.586914	795.485413
1126.482422	876.375366
1125.376953	926.302612
1124.271484	523.417603
1123.166016	307.820740
1122.060547	892.966003
1120.954102	558.760986
1119.847656	385.639587
1118.741211	532.108765
1117.633789	574.267334
1116.526367	429.377686
1115.418945	599.118713
1114.311523	428.095093
1113.204102	524.282532
1112.095703	774.000427
1110.987305	550.791077
1109.877930	275.600800
1108.769531	201.286850
1107.660156	301.707336
1106.550781	527.162781
1105.441406	695.777588
1104.331055	713.158081
1103.220703	820.134399
1102.110352	537.696228
1101.000000	653.954590
1099.888672	515.384705
1098.777344	772.910889
1097.666016	638.956543
1096.553711	844.346558
1095.442383	554.805359
1094.330078	903.686035
1093.217773	790.758911
1092.104492	465.909454
1090.991211	644.898254
1089.877930	430.729156
1088.764648	468.364899
1087.651367	861.135498
1086.537109	893.836426
1085.422852	696.054871
1084.308594	846.224487
1083.193359	624.939453
1082.078125	561.140686
1080.962891	527.871277
1079.847656	522.762146
1078.731445	822.850891
1077.615234	589.889221
1076.499023	936.697510
1075.382813	602.861877
1074.265625	590.521545
1073.148438	425.717407
1072.031250	350.066833
1070.914063	630.757507
1069.795898	266.766693
1068.677734	488.721191
1067.559570	516.121338
1066.440430	360.799744
1065.321289	652.777893
1064.202148	490.458466
1063.083008	531.830078
1061.962891	615.286011
1060.843750	282.304443
1059.723633	559.906006
1058.602539	299.557892
1057.482422	191.306580
1056.361328	412.653290
1055.239258	493.692200
1054.118164	355.122101
1052.996094	321.723572
1051.874023	351.406799
1050.751953	460.470978
1049.629883	585.846252
1048.506836	370.492615
1047.383789	150.599380
1046.260742	105.768585
1045.136719	270.845093
1044.012695	48.885311
1042.888672	241.940475
1041.764648	374.362549
1040.639648	136.332520
1039.515625	3.282656
1038.389648	-141.324829
1037.264648	19.173660
1036.138672	100.501244
1035.012695	219.079193
1033.886719	428.390320
1032.760742	191.091202
1031.633789	260.898407
1030.506836	223.797348
1029.379883	135.645828
1028.251953	149.836304
1027.124023	-170.450684
1025.996094	-211.792969
1024.868164	-334.317230
1023.739258	-8.646385
1022.610352	-82.270149
1021.481445	-243.955887
1020.352539	-115.482697
1019.222656	-40.342361
1018.092773	-308.343384
1016.962891	-314.153534
1015.832031	227.130051
1014.702148	-1.071479
1013.571289	206.469543
1012.439453	-130.305145
1011.308594	-232.928207
1010.176758	-210.390213
1009.044922	43.700623
1007.912109	230.663757
1006.780273	327.434387
1005.647461	639.366394
1004.514648	1228.761108
1003.380859	1785.620117
1002.247070	1746.010010
1001.113281	1510.116211
999.979492	927.914856
998.845703	456.974182
997.710938	383.551758
996.576172	150.992920
995.440430	-58.255039
994.305664	330.394562
993.169922	252.963730
992.033203	21.159262
990.897461	107.828773
989.760742	330.606171
988.624023	500.404053
987.487305	91.870155
986.350586	365.595551
985.212891	134.911087
984.075195	86.392776
982.936523	-44.845184
981.798828	61.202591
980.660156	-23.652523
979.521484	13.608149
978.381836	290.198792
977.242188	157.499023
976.102539	29.609289
974.962891	396.092834
973.823242	-7.235161
972.682617	297.355530
971.541992	328.636200
970.400391	479.458374
969.259766	568.386414
968.118164	-12.773610
966.976563	335.830811
965.833984	328.834778
964.691406	404.569000
963.548828	368.066925
962.406250	109.367805
961.262695	630.210571
960.120117	509.373779
958.976563	255.876175
957.832031	414.915375
956.688477	58.835358
955.543945	-79.440178
954.398438	-68.729340
953.253906	79.433823
952.108398	261.997162
950.962891	270.810516
949.817383	318.652802
948.670898	60.295109
947.524414	126.760544
946.377930	12.837578
945.231445	182.396667
944.083984	214.996368
942.936523	62.783985
941.789063	435.846588
940.640625	53.450005
939.493164	177.938980
938.343750	122.300476
937.195313	335.963470
936.045898	303.417969
934.897461	-45.822712
933.747070	65.616493
932.597656	-96.270828
931.447266	288.783447
930.296875	188.701828
929.146484	52.383327
927.995117	339.676544
926.843750	-169.570724
925.692383	131.573502
924.541016	14.154455
923.388672	338.130402
922.236328	189.158920
921.083984	-177.832077
919.931641	-112.719482
918.778320	-174.744003
917.625000	-152.563171
916.470703	230.824631
915.317383	32.912098
914.163086	187.057968
913.008789	75.731033
911.853516	-271.389160
910.698242	55.468571
909.542969	-91.686386
908.387695	-91.286110
907.231445	-297.049316
906.076172	-264.659119
904.918945	-64.518562
903.762695	54.084732
902.605469	215.759003
901.448242	381.983307
900.291016	-8.606399
899.133789	166.828934
897.975586	-334.202545
896.817383	248.551178
895.658203	55.455738
894.500000	106.704834
893.340820	112.802170
892.180664	-57.290203
891.021484	138.765442
889.861328	235.418381
888.701172	97.238213
887.541016	-4.690290
886.379883	-83.938782
885.218750	-90.881294
884.057617	87.228958
882.895508	195.386765
881.734375	292.262787
880.572266	362.086121
879.409180	244.843857
878.247070	292.188690
877.083984	431.914429
875.920898	172.947235
874.756836	128.049561
873.592773	-20.360279
872.428711	-6.627511
871.264648	-10.884480
870.100586	430.302856
868.935547	126.837601
867.770508	333.952332
866.604492	165.550095
865.438477	361.324432
864.272461	51.431984
863.106445	328.002075
861.940430	368.611328
860.773438	339.580719
859.606445	425.035400
858.438477	627.136169
857.271484	521.715027
856.103516	775.239624
854.934570	707.903748
853.766602	512.758240
852.597656	730.135986
851.428711	680.674011
850.259766	689.445068
849.089844	756.408630
847.919922	397.774200
846.750000	482.579498
845.579102	296.432373
844.408203	289.347168
843.237305	438.818726
842.066406	279.460968
840.894531	404.127747
839.722656	376.622864
838.550781	129.993988
837.377930	328.122192
836.206055	186.464600
835.033203	563.011047
833.859375	561.881470
832.686523	455.722961
831.512695	347.286804
830.337891	314.679352
829.164063	389.075684
827.989258	503.482666
826.814453	548.597900
825.639648	74.112198
824.463867	217.160248
823.288086	344.424500
822.112305	-34.220463
820.935547	-76.474037
819.759766	212.971680
818.583008	177.112778
817.405273	109.982018
816.228516	505.610809
815.050781	-84.637985
813.872070	101.508881
812.694336	-52.791325
811.515625	75.187164
810.336914	-92.644669
809.158203	-462.747314
807.978516	-299.638824
806.798828	-112.319778
805.619141	-160.607773
804.438477	97.340370
803.258789	-128.825302
802.077148	-184.174713
800.896484	-142.034225
799.714844	106.197479
798.534180	-175.787109
797.351563	-43.242592
796.169922	-123.677032
794.987305	-456.827545
793.804688	-393.440216
792.622070	-139.765167
791.438477	9.564065
790.254883	30.276674
789.071289	59.679573
787.886719	-145.628418
786.702148	-83.321632
785.517578	259.676697
784.333008	27.480619
783.147461	49.456532
781.961914	91.163475
780.776367	490.643585
779.590820	-13.689756
778.404297	27.557194
777.217773	-169.817245
776.030273	30.092461
774.843750	278.320007
773.656250	186.505005
772.467773	74.739021
771.280273	357.650543
770.091797	166.255905
768.903320	303.259399
767.714844	166.802261
766.525391	177.895660
765.335938	356.269989
764.146484	437.539520
762.956055	245.639389
761.765625	302.449097
760.575195	238.083313
759.384766	600.469299
758.193359	478.655609
757.001953	343.604706
755.810547	542.705200
754.618164	398.714691
753.425781	443.694000
752.233398	508.336731
751.041016	210.447998
749.847656	189.311081
748.654297	141.764801
747.460938	100.761086
746.266602	154.065872
745.072266	332.342682
743.877930	547.770386
742.683594	383.682068
741.488281	171.387039
740.292969	35.871601
739.097656	183.068893
737.901367	12.495357
736.705078	135.483429
735.508789	2.191081
734.311523	46.277576
733.115234	31.250231
731.917969	116.884865
730.719727	79.966721
729.522461	185.257187
728.324219	8.426883
727.125977	240.521683
725.926758	13.545141
724.727539	-169.585709
723.528320	-55.472057
722.329102	174.398178
721.128906	0.243674
719.928711	-23.133806
718.728516	110.719276
717.528320	456.246674
716.327148	-60.029888
715.125977	-152.848007
713.923828	175.310211
712.722656	-26.326218
711.520508	225.576981
710.317383	420.815216
709.115234	97.607025
707.912109	256.005829
706.708984	177.116852
705.505859	194.191940
704.301758	45.987598
703.097656	-45.422855
701.893555	-110.530083
700.688477	133.391144
699.483398	103.386040
698.278320	12.699807
697.073242	137.397781
695.867188	3.640626
694.661133	-190.695694
693.455078	-139.327728
692.248047	116.315178
691.041016	-220.607025
689.833984	-94.883896
688.626953	-116.565018
687.418945	-187.925888
686.210938	85.802956
685.002930	-132.593079
683.793945	-71.022797
682.584961	75.260246
681.375977	-129.330765
680.166992	-112.644783
678.957031	-15.610989
677.747070	-152.256836
676.537109	-78.631821
675.326172	-104.382813
674.115234	-158.033417
672.904297	-18.912008
671.692383	7.892035
670.481445	-233.228638
669.269531	241.515793
668.056641	-96.398308
666.844727	127.840683
665.631836	257.115326
664.417969	483.704559
663.205078	12.920885
661.991211	125.391609
660.777344	235.812546
659.563477	367.910248
658.348633	-91.004669
657.133789	-314.489410
655.918945	-37.499722
654.703125	-107.614273
653.488281	-115.103600
652.272461	-1.849837
651.055664	-147.101700
649.839844	-158.715271
648.623047	83.785637
647.405273	166.871460
646.188477	381.188385
644.970703	468.410156
643.752930	189.804855
642.535156	154.279282
641.316406	421.845367
640.097656	246.284836
638.878906	249.021729
637.659180	180.645233
636.439453	43.317673
635.219727	124.858887
634.000000	184.585190
632.779297	-28.708736
631.558594	-4.042161
630.337891	-61.352001
629.116211	-3.254238
627.894531	155.115921
626.672852	51.243664
625.451172	171.920837
624.228516	210.437775
623.005859	273.940002
621.783203	345.220886
620.559570	559.152283
619.336914	283.867096
618.112305	380.276367
616.888672	336.512512
615.664063	122.631943
614.439453	258.578888
613.214844	29.624174
611.989258	71.061691
610.764648	115.401627
609.538086	6.487917
608.312500	-67.565178
607.085938	-51.344063
605.859375	-143.637619
604.632813	-269.720276
