# Supplementary material for: Raman spectroscopy accurately differentiates mucosal healing from non-healing and biochemical changes following biological therapy in inflammatory bowel disease
Source: PLoS One. 2021 Jun 2;16(6):e0252210. doi: 10.1371/journal.pone.0252210 (PMC8172032; doi:10.1371/journal.pone.0252210)
Supplement: S5 Dataset — (ZIP) [file pone.0252210.s007.zip › CD Active inflammation/OC004-1 pre-treatment_BL sub CR removed_68__X_-20742.8__Y_2020.08__Z_-580.179__Time_770.txt]

1714.767578	137.188782
1713.791016	362.526276
1712.814453	42.729698
1711.837891	228.612167
1710.860352	107.410416
1709.882813	180.591217
1708.905273	96.947433
1707.926758	-55.075829
1706.949219	80.884979
1705.970703	-306.900330
1704.992188	-80.188385
1704.013672	-77.235077
1703.034180	15.152072
1702.054688	20.347591
1701.075195	-48.237221
1700.095703	-107.673111
1699.116211	-107.187653
1698.135742	-89.650368
1697.155273	-20.314617
1696.174805	20.607716
1695.194336	41.126793
1694.212891	-6.867624
1693.231445	146.360504
1692.250000	249.724686
1691.268555	151.114304
1690.287109	272.229706
1689.304688	247.408203
1688.322266	290.121033
1687.339844	248.316467
1686.356445	231.308884
1685.374023	409.689545
1684.390625	471.495422
1683.407227	470.091461
1682.423828	352.235077
1681.439453	581.305481
1680.455078	587.347717
1679.470703	389.126984
1678.486328	726.546204
1677.501953	835.667969
1676.516602	684.694397
1675.531250	917.353088
1674.545898	953.772827
1673.560547	1118.361694
1672.574219	1240.921265
1671.588867	1183.334717
1670.602539	1054.590454
1669.615234	1332.754395
1668.628906	1149.336426
1667.641602	1377.952515
1666.654297	1495.497314
1665.666992	1379.975342
1664.679688	1609.837158
1663.691406	1503.213989
1662.703125	1646.333130
1661.714844	1824.285156
1660.726563	1724.282104
1659.738281	1807.570435
1658.749023	1877.962280
1657.759766	1951.356323
1656.770508	1966.833740
1655.781250	1802.634888
1654.791016	1906.190186
1653.800781	1838.028809
1652.810547	1444.800781
1651.820313	1602.256958
1650.829102	1537.801636
1649.838867	1375.850708
1648.847656	1042.432983
1647.856445	891.794250
1646.864258	884.166809
1645.873047	905.863586
1644.880859	814.229492
1643.888672	461.468048
1642.895508	539.394165
1641.903320	540.970825
1640.910156	424.013245
1639.916992	214.976685
1638.923828	233.059509
1637.930664	301.426086
1636.936523	330.393372
1635.942383	-12.134441
1634.948242	167.434235
1633.954102	88.881554
1632.958984	97.434830
1631.964844	-149.324921
1630.969727	-56.193668
1629.973633	-47.214512
1628.978516	46.098473
1627.982422	-92.065193
1626.987305	-38.023479
1625.991211	-78.592026
1624.994141	-84.867043
1623.998047	-48.989956
1623.000977	123.622963
1622.003906	51.852531
1621.006836	224.508987
1620.008789	205.407562
1619.011719	118.093254
1618.013672	-0.639964
1617.015625	208.835083
1616.016602	121.708267
1615.018555	194.701431
1614.019531	55.211910
1613.020508	23.332945
1612.021484	237.957855
1611.022461	64.523041
1610.022461	40.562908
1609.022461	89.984535
1608.022461	157.720734
1607.022461	78.746391
1606.021484	133.344376
1605.020508	-157.679428
1604.019531	19.932419
1603.018555	134.636673
1602.017578	131.527863
1601.015625	83.919472
1600.013672	-31.699389
1599.011719	-194.371597
1598.009766	-168.804001
1597.006836	-23.074501
1596.003906	-78.655418
1595.000977	-298.846100
1593.998047	-179.464340
1592.995117	-240.371811
1591.991211	-102.907043
1590.987305	-90.854126
1589.983398	-232.840103
1588.979492	29.552004
1587.974609	-31.689100
1586.969727	29.584694
1585.964844	93.357025
1584.959961	164.837189
1583.955078	92.860565
1582.949219	-7.838097
1581.943359	-33.040558
1580.937500	-3.632913
1579.931641	46.495895
1578.924805	-59.698742
1577.917969	-48.824108
1576.911133	84.245720
1575.904297	-32.606441
1574.897461	14.352901
1573.889648	66.381721
1572.881836	37.676308
1571.874023	55.659809
1570.866211	-61.618591
1569.857422	-165.975311
1568.848633	4.953640
1567.839844	30.247908
1566.831055	6.074130
1565.822266	67.459358
1564.812500	302.586914
1563.802734	57.427120
1562.792969	14.607819
1561.783203	-69.822227
1560.772461	1.246832
1559.761719	-98.961029
1558.750977	-51.505260
1557.740234	-107.864182
1556.729492	-16.643024
1555.717773	-31.808462
1554.706055	97.934700
1553.694336	-46.984417
1552.682617	-26.291916
1551.669922	201.307938
1550.657227	141.442093
1549.644531	182.363159
1548.631836	96.387199
1547.619141	178.402649
1546.605469	410.195099
1545.591797	-19.985563
1544.578125	198.552002
1543.564453	155.894653
1542.549805	102.776825
1541.535156	36.629856
1540.520508	-78.687782
1539.505859	-3.057799
1538.490234	-36.009739
1537.475586	-43.273140
1536.459961	-63.579185
1535.444336	57.850193
1534.427734	32.089600
1533.412109	96.448784
1532.395508	60.104889
1531.378906	147.343491
1530.362305	128.766678
1529.344727	76.564827
1528.328125	-76.186188
1527.310547	298.847900
1526.292969	58.307011
1525.274414	31.354830
1524.256836	215.299835
1523.238281	121.167816
1522.219727	47.521240
1521.200195	76.630836
1520.181641	154.458557
1519.162109	93.303780
1518.142578	-47.623936
1517.123047	-57.577503
1516.103516	117.306389
1515.083008	127.604607
1514.062500	168.586899
1513.041992	70.796371
1512.021484	-60.443588
1511.000977	0.711951
1509.979492	-138.406662
1508.958008	-98.032867
1507.936523	-224.487671
1506.914063	118.186974
1505.892578	-190.496475
1504.870117	-150.625198
1503.847656	4.419608
1502.825195	-14.915368
1501.801758	-126.567970
1500.778320	-187.070374
1499.754883	-137.570526
1498.731445	-223.856033
1497.708008	-87.574783
1496.683594	-25.665018
1495.659180	-125.034264
1494.634766	23.603218
1493.610352	-111.731453
1492.585938	26.416445
1491.560547	87.723587
1490.535156	51.811321
1489.509766	-9.725932
1488.483398	178.961166
1487.458008	211.721893
1486.431641	24.806885
1485.405273	238.623169
1484.377930	485.424103
1483.351563	290.659271
1482.324219	455.550476
1481.296875	400.966003
1480.269531	603.849060
1479.241211	653.604187
1478.213867	787.380798
1477.185547	719.712708
1476.157227	894.021301
1475.127930	849.126831
1474.099609	956.985168
1473.070313	1204.745728
1472.041016	1416.699219
1471.011719	1206.053833
1469.981445	1636.589478
1468.952148	1453.849487
1467.921875	1835.711304
1466.891602	1454.550049
1465.860352	1894.594849
1464.830078	2059.922607
1463.798828	2209.869629
1462.767578	2283.489502
1461.735352	2227.479492
1460.704102	2405.090332
1459.671875	2488.630615
1458.639648	2221.804932
1457.607422	2404.245117
1456.575195	2586.570557
1455.541992	2454.218018
1454.508789	2656.663574
1453.475586	2308.761719
1452.442383	2688.550049
1451.408203	2720.902100
1450.375000	2841.920654
1449.340820	2810.842285
1448.305664	2858.263428
1447.271484	2847.415283
1446.236328	2970.728271
1445.202148	2911.734863
1444.166016	2673.041016
1443.130859	2715.306641
1442.095703	2696.833740
1441.059570	2536.715820
1440.023438	2750.893555
1438.986328	2681.820068
1437.950195	2468.721436
1436.913086	2366.887451
1435.875977	1979.612427
1434.838867	1943.606567
1433.801758	1788.932129
1432.763672	1437.382446
1431.725586	1363.663208
1430.687500	994.711914
1429.649414	885.821411
1428.611328	802.220215
1427.572266	658.128174
1426.533203	736.015625
1425.494141	624.815186
1424.454102	564.080750
1423.415039	435.373962
1422.375000	299.176910
1421.334961	566.088684
1420.293945	497.963104
1419.253906	407.254120
1418.212891	404.708649
1417.171875	505.385590
1416.130859	263.856934
1415.088867	213.647598
1414.046875	374.769379
1413.004883	151.137085
1411.962891	118.711327
1410.920898	83.833618
1409.877930	69.109100
1408.834961	235.334427
1407.791992	255.852020
1406.749023	281.435913
1405.706055	163.949036
1404.662109	116.843399
1403.618164	230.437729
1402.574219	55.487484
1401.529297	41.212379
1400.484375	252.737579
1399.440430	20.408665
1398.394531	-31.274036
1397.349609	9.885354
1396.303711	153.828140
1395.258789	29.711353
1394.212891	128.641586
1393.166016	149.955338
1392.120117	238.949783
1391.073242	60.118599
1390.026367	74.152451
1388.979492	20.699066
1387.931641	109.931038
1386.884766	74.161217
1385.836914	-51.544727
1384.789063	72.892029
1383.740234	-155.082260
1382.692383	-65.492378
1381.643555	56.614613
1380.594727	-235.893829
1379.544922	-216.029175
1378.496094	-121.166641
1377.446289	-121.123169
1376.396484	-310.664551
1375.346680	-135.729324
1374.296875	4.298679
1373.246094	42.091980
1372.195313	-139.472137
1371.144531	217.641327
1370.092773	-130.696625
1369.041992	61.986473
1367.990234	-41.806477
1366.938477	101.146904
1365.886719	-94.552086
1364.833984	51.035275
1363.781250	-154.330933
1362.728516	71.054039
1361.675781	224.286499
1360.623047	44.206863
1359.569336	242.348953
1358.515625	216.716385
1357.461914	255.839905
1356.408203	277.654541
1355.353516	297.074371
1354.298828	160.072144
1353.244141	226.920715
1352.189453	283.917328
1351.133789	569.413818
1350.078125	226.866837
1349.022461	594.373352
1347.966797	470.541931
1346.911133	661.927612
1345.854492	657.398193
1344.797852	848.876404
1343.741211	752.805786
1342.683594	847.731201
1341.626953	940.258667
1340.569336	911.453430
1339.511719	939.742493
1338.453125	1027.560547
1337.395508	1031.279419
1336.336914	1057.381104
1335.278320	1118.232300
1334.218750	983.693054
1333.160156	970.547180
1332.100586	796.752991
1331.041016	769.036133
1329.981445	662.333923
1328.920898	849.907166
1327.861328	983.154602
1326.800781	891.630188
1325.740234	997.857788
1324.678711	874.484253
1323.618164	867.321411
1322.556641	1092.297119
1321.495117	1055.692505
1320.432617	1071.021851
1319.371094	1086.460205
1318.308594	1183.382690
1317.246094	1226.126221
1316.182617	1061.879639
1315.120117	1104.848022
1314.056641	1229.215820
1312.993164	1124.524658
1311.929688	1308.161621
1310.865234	1011.631104
1309.801758	1040.319946
1308.737305	938.639709
1307.671875	1198.855713
1306.607422	1279.460571
1305.541992	1158.423096
1304.476563	1330.195190
1303.411133	1155.309204
1302.345703	1297.710693
1301.279297	1233.700317
1300.212891	1184.558716
1299.146484	1376.285889
1298.080078	1211.894531
1297.012695	1342.332275
1295.945313	1161.022705
1294.877930	1073.157227
1293.810547	1144.928223
1292.743164	1074.463379
1291.674805	896.192200
1290.606445	897.108032
1289.537109	829.460632
1288.468750	786.445374
1287.399414	959.197815
1286.330078	869.789978
1285.260742	660.473633
1284.191406	784.412537
1283.121094	950.002441
1282.050781	890.381470
1280.980469	728.071655
1279.909180	636.871338
1278.838867	599.612793
1277.767578	838.831299
1276.696289	843.265015
1275.624023	1031.131470
1274.552734	1128.550293
1273.480469	754.351257
1272.408203	705.334717
1271.335938	995.940674
1270.262695	1056.922852
1269.189453	966.563843
1268.116211	973.951965
1267.042969	974.078003
1265.968750	1181.663574
1264.894531	1277.003662
1263.820313	1001.641724
1262.746094	1014.189392
1261.671875	1092.608154
1260.596680	951.687195
1259.521484	1100.857910
1258.446289	1006.389221
1257.370117	909.574402
1256.293945	966.266602
1255.218750	1010.807739
1254.141602	919.061768
1253.065430	1048.855835
1251.988281	1127.539429
1250.911133	948.383911
1249.833984	944.447449
1248.756836	1171.534058
1247.678711	931.824890
1246.600586	1008.200928
1245.522461	929.066833
1244.444336	560.914001
1243.365234	744.276367
1242.286133	774.607056
1241.207031	909.340820
1240.127930	747.927246
1239.047852	826.840698
1237.967773	755.324097
1236.887695	693.559448
1235.807617	884.037231
1234.726563	727.750427
1233.645508	961.796509
1232.564453	723.192261
1231.483398	777.867676
1230.401367	815.571716
1229.319336	848.422180
1228.237305	801.362732
1227.155273	817.266663
1226.072266	709.736511
1224.990234	640.968506
1223.907227	548.039429
1222.823242	443.055084
1221.740234	429.997803
1220.656250	281.560638
1219.572266	191.188538
1218.488281	424.644531
1217.403320	249.704926
1216.318359	364.669250
1215.233398	182.548569
1214.148438	205.705521
1213.063477	373.656067
1211.977539	362.938293
1210.891602	383.567596
1209.805664	469.293335
1208.718750	460.904510
1207.631836	621.266235
1206.544922	412.723663
1205.458008	544.049622
1204.371094	427.115662
1203.283203	324.656036
1202.195313	99.382690
1201.107422	52.352707
1200.018555	123.263176
1198.929688	18.412100
1197.840820	-31.087709
1196.751953	44.487915
1195.663086	134.417847
1194.573242	149.721313
1193.483398	-231.694061
1192.393555	-50.564980
1191.302734	-138.697495
1190.211914	-274.888885
1189.121094	-67.598473
1188.030273	-206.248444
1186.939453	-174.430878
1185.847656	-94.677544
1184.755859	-91.806900
1183.664063	-12.219577
1182.571289	-107.831207
1181.479492	-112.328766
1180.386719	34.162731
1179.292969	15.128332
1178.200195	96.694908
1177.106445	101.487190
1176.012695	254.730240
1174.918945	60.577324
1173.824219	139.399658
1172.730469	244.452698
1171.635742	198.608780
1170.540039	114.430260
1169.445313	42.180851
1168.349609	84.689621
1167.253906	69.719406
1166.158203	176.601379
1165.061523	-24.959558
1163.965820	53.070591
1162.869141	166.822144
1161.771484	187.292206
1160.674805	300.806274
1159.577148	275.718964
1158.479492	367.518433
1157.381836	308.859314
1156.283203	147.554565
1155.184570	272.467621
1154.085938	533.168274
1152.987305	271.540771
1151.887695	319.812897
1150.789063	353.683777
1149.689453	-60.464733
1148.588867	70.962494
1147.489258	-57.331062
1146.388672	-85.657188
1145.288086	7.341629
1144.186523	-228.209625
1143.085938	-73.532532
1141.984375	207.058701
1140.882813	133.078247
1139.781250	9.112859
1138.678711	58.642765
1137.576172	-46.418121
1136.473633	133.609818
1135.371094	159.056610
1134.267578	395.774384
1133.164063	499.325897
1132.060547	400.958282
1130.957031	632.447021
1129.852539	688.145996
1128.748047	814.900696
1127.643555	872.726807
1126.538086	778.675476
1125.433594	931.135376
1124.328125	763.462341
1123.221680	676.338989
1122.116211	451.765961
1121.009766	743.543030
1119.903320	554.397339
1118.796875	469.419098
1117.690430	351.256287
1116.583008	552.517212
1115.475586	538.309265
1114.368164	150.304855
1113.259766	554.582886
1112.151367	521.211121
1111.042969	551.590515
1109.934570	622.046997
1108.825195	621.505981
1107.716797	557.112854
1106.606445	563.501709
1105.497070	600.507813
1104.387695	618.533203
1103.277344	905.495361
1102.166992	701.499878
1101.055664	886.722046
1099.945313	758.137451
1098.833984	686.115112
1097.721680	925.198730
1096.610352	678.630066
1095.498047	731.325745
1094.385742	868.727966
1093.273438	944.765625
1092.161133	714.611694
1091.047852	912.912903
1089.934570	976.911560
1088.821289	861.994751
1087.707031	685.897827
1086.593750	681.509277
1085.479492	764.051575
1084.364258	841.786621
1083.250000	851.279114
1082.134766	750.267883
1081.019531	656.293823
1079.903320	588.136169
1078.788086	710.154968
1077.671875	695.903137
1076.555664	726.200378
1075.439453	566.374268
1074.322266	788.946167
1073.205078	549.336426
1072.087891	565.376709
1070.969727	508.687836
1069.852539	430.898346
1068.734375	512.434814
1067.615234	718.048950
1066.497070	377.828308
1065.377930	646.531555
1064.258789	643.518799
1063.139648	701.329956
1062.019531	714.619080
1060.900391	451.830627
1059.779297	727.065613
1058.659180	555.535400
1057.538086	650.564636
1056.417969	451.043457
1055.295898	482.916443
1054.174805	421.319946
1053.052734	373.743774
1051.930664	454.609070
1050.808594	437.375824
1049.686523	305.774536
1048.563477	325.898773
1047.440430	408.997894
1046.317383	398.762360
1045.193359	327.894196
1044.069336	354.977753
1042.945313	305.137146
1041.821289	241.345154
1040.696289	144.966949
1039.572266	195.390717
1038.447266	166.622162
1037.321289	368.354828
1036.195313	337.256958
1035.070313	357.394287
1033.943359	156.513779
1032.817383	393.032837
1031.690430	280.651733
1030.563477	465.932251
1029.436523	472.184113
1028.308594	192.633194
1027.181641	29.416212
1026.052734	-75.637138
1024.924805	-6.432366
1023.796875	-178.667404
1022.667969	-255.622055
1021.538086	-265.208099
1020.409180	-170.334274
1019.279297	-205.352188
1018.149414	-68.702446
1017.019531	-89.711075
1015.889648	14.508780
1014.758789	111.780182
1013.627930	44.576344
1012.497070	102.541924
1011.365234	324.952271
1010.233398	299.604645
1009.101563	325.259857
1007.969727	274.609406
1006.836914	601.154480
1005.704102	1098.783813
1004.571289	1781.254150
1003.438477	2417.247314
1002.304688	2287.954102
1001.170898	1631.934937
1000.037109	1066.407227
998.902344	355.709808
997.767578	294.324371
996.632813	66.832947
995.498047	-51.975544
994.362305	-20.646112
993.226563	227.630829
992.090820	284.448883
990.955078	-103.713623
989.818359	236.922760
988.681641	72.730667
987.544922	23.939339
986.407227	58.212234
985.269531	-75.561775
984.131836	32.627731
982.994141	-103.155167
981.855469	-333.132446
980.716797	-109.562233
979.578125	-300.085602
978.439453	70.814575
977.299805	69.136307
976.160156	-95.646622
975.020508	206.355835
973.879883	-10.987926
972.739258	137.179230
971.598633	193.532425
970.458008	187.989868
969.316406	226.195663
968.175781	-15.495028
967.033203	4.646772
965.891602	98.330818
964.749023	82.010559
963.606445	139.214783
962.463867	210.285294
961.320313	368.554260
960.177734	219.838730
959.033203	117.147331
957.889648	14.649865
956.745117	219.180130
955.600586	80.363419
954.456055	97.393776
953.311523	45.914429
952.166016	44.933990
951.020508	23.517509
949.875000	-4.601104
948.728516	109.176857
947.582031	104.204018
946.435547	138.227814
945.289063	67.300323
944.141602	295.751068
942.994141	302.756165
941.846680	179.787476
940.698242	230.482376
939.550781	64.538269
938.402344	124.666344
937.252930	232.813248
936.104492	233.893219
934.955078	50.476490
933.805664	243.347107
932.655273	160.575653
931.504883	317.186035
930.354492	104.924072
929.204102	38.637985
928.052734	111.395737
926.902344	181.993851
925.750977	129.843048
924.598633	-251.977722
923.446289	-110.388206
922.294922	-68.761780
921.141602	-15.636308
919.989258	28.518690
918.835938	-108.965874
917.682617	-114.488152
916.529297	114.056389
915.375000	-286.290833
914.220703	-123.352333
913.066406	-121.476860
911.911133	-128.532944
910.756836	-24.296663
909.601563	-60.573257
908.445313	-219.124420
907.290039	-116.789589
906.133789	8.299396
904.977539	-267.562195
903.820313	86.555389
902.664063	-84.755768
901.506836	43.005997
900.348633	62.190922
899.191406	-52.027699
898.033203	98.648201
896.875000	-214.321213
895.716797	38.331722
894.557617	107.859512
893.398438	145.829269
892.239258	27.971415
891.079102	111.363792
889.919922	-46.859409
888.759766	-76.173317
887.598633	-51.176498
886.438477	77.740128
885.277344	116.440735
884.115234	51.451588
882.954102	70.044228
881.791992	9.805840
880.629883	247.281555
879.467773	340.487457
878.304688	28.132708
877.141602	103.508156
875.978516	178.934464
874.815430	294.941284
873.651367	239.883362
872.487305	81.395882
871.323242	262.840393
870.158203	212.561966
868.993164	160.129089
867.828125	150.512604
866.663086	60.034847
865.497070	156.213898
864.331055	146.797531
863.165039	34.105145
861.998047	249.433136
860.832031	188.518768
859.664063	296.059021
858.497070	224.039398
857.329102	499.894714
856.161133	356.163269
854.993164	492.881104
853.825195	418.797089
852.656250	463.594543
851.487305	405.304749
850.317383	517.360962
849.148438	503.932373
847.978516	288.974487
846.808594	237.581024
845.637695	248.909882
844.466797	322.904358
843.295898	79.151199
842.125000	14.469518
840.953125	124.262314
839.781250	73.017807
838.609375	169.321747
837.437500	245.456192
836.264648	337.188354
835.091797	127.305374
833.917969	194.426971
832.745117	408.844452
831.571289	268.229095
830.397461	515.953125
829.222656	219.148941
828.047852	373.023773
826.873047	482.187927
825.698242	386.144318
824.522461	69.439354
823.346680	26.937759
822.170898	432.219666
820.995117	99.989273
819.818359	-49.530281
818.641602	30.276951
817.463867	154.507111
816.287109	-77.436729
815.109375	-307.106628
813.931641	-56.302254
812.752930	7.526534
811.574219	129.053894
810.395508	-38.498013
809.216797	-57.166748
808.037109	-4.811389
806.857422	-199.104980
805.677734	-129.146439
804.498047	200.433151
803.317383	-151.614029
802.136719	-146.333542
800.955078	-96.775986
799.774414	-207.034622
798.592773	-286.290649
797.411133	-212.645660
796.228516	-283.195251
795.045898	-87.917679
793.863281	-327.037170
792.680664	-194.067902
791.497070	-85.624054
790.313477	-14.974251
789.129883	-28.571888
787.946289	-163.971832
786.761719	34.615971
785.577148	14.043742
784.391602	92.868126
783.207031	83.111794
782.021484	13.573588
780.835938	83.150421
779.649414	39.919415
778.462891	49.592319
777.276367	14.980318
776.089844	-116.863113
774.902344	33.725075
773.714844	-104.918549
772.527344	237.264679
771.338867	116.041313
770.151367	-22.885923
768.962891	80.608826
767.773438	-62.888317
766.584961	146.085052
765.395508	70.686760
764.205078	131.746399
763.015625	401.820068
761.825195	348.076080
760.634766	300.843475
759.443359	264.521729
758.252930	467.861511
757.061523	275.154846
755.869141	275.905914
754.677734	498.552795
753.485352	325.427307
752.292969	576.307190
751.100586	80.146591
749.907227	141.905731
748.713867	425.280884
747.520508	43.347641
746.326172	387.866058
745.131836	225.329926
743.937500	260.188110
742.743164	167.753952
741.547852	103.780777
740.352539	180.036484
739.156250	115.930786
737.960938	3.581142
736.764648	147.479813
735.568359	238.686356
734.371094	130.558838
733.174805	20.231176
731.977539	229.383041
730.779297	90.528671
729.582031	389.135529
728.383789	175.861786
727.185547	249.036407
725.986328	153.839035
724.787109	331.797119
723.587891	358.897156
722.388672	318.248718
721.188477	229.554947
719.988281	597.156128
718.788086	379.628815
717.587891	698.989929
716.386719	581.875305
715.185547	379.751495
713.983398	347.808105
712.782227	217.784241
711.580078	140.139923
710.377930	347.998810
709.174805	250.787903
707.971680	92.661118
706.768555	-28.346022
705.565430	94.557831
704.361328	141.262512
703.157227	150.995941
701.953125	141.188919
700.748047	255.408005
699.543945	182.623840
698.338867	107.756401
697.132813	387.251923
695.926758	316.841461
694.720703	40.152508
693.514648	117.683525
692.308594	-241.198044
691.101563	105.703659
689.894531	-328.812958
688.686523	76.697754
687.478516	-68.915550
686.270508	-255.580322
685.062500	-49.597305
683.854492	58.828239
682.645508	-216.321747
681.436523	-133.720703
680.226563	-304.522827
679.016602	-141.612289
677.806641	-162.732971
676.596680	-53.858570
675.386719	100.512413
674.175781	-82.645714
672.963867	-42.802723
671.752930	-35.328609
670.541016	32.777744
669.329102	-82.811081
668.117188	-53.454613
666.904297	94.816177
665.691406	-3.178476
664.478516	22.053799
663.265625	-54.143654
662.051758	-89.225761
660.837891	134.758850
659.623047	41.495609
658.409180	155.413651
657.194336	14.811531
655.979492	-82.577217
654.763672	-171.281937
653.547852	39.640190
652.332031	78.071892
651.116211	-23.565916
649.899414	-41.193771
648.682617	-0.724945
647.465820	41.811401
646.249023	36.893894
645.031250	374.017700
643.813477	125.708939
642.594727	200.000397
641.376953	61.214344
640.158203	-28.243256
638.939453	238.922882
637.719727	-171.146713
636.500000	-14.121996
635.280273	127.509789
634.060547	75.502197
632.839844	-69.139725
631.619141	15.570360
630.398438	138.456680
629.176758	-33.074142
627.955078	78.116539
626.733398	49.349960
625.511719	275.161499
624.289063	155.176620
623.066406	171.746231
621.843750	303.307343
620.620117	431.921387
619.397461	84.290581
618.172852	232.666290
616.949219	-69.413399
615.724609	-74.859550
614.500000	25.658394
613.275391	37.357399
612.050781	-46.179768
610.825195	-13.301702
609.599609	-101.412804
608.373047	-24.151213
607.146484	156.347717
605.919922	-30.000605
604.693359	-126.009102
