# Supplementary material for: Raman spectroscopy accurately differentiates mucosal healing from non-healing and biochemical changes following biological therapy in inflammatory bowel disease
Source: PLoS One. 2021 Jun 2;16(6):e0252210. doi: 10.1371/journal.pone.0252210 (PMC8172032; doi:10.1371/journal.pone.0252210)
Supplement: S5 Dataset — (ZIP) [file pone.0252210.s007.zip › CD Active inflammation/OC022 post treatment-1_cr removed base sub_70__X_-12700.1__Y_34707.1__Z_-569.834__Time_805.txt]

1714.837891	175.965866
1713.861328	220.725220
1712.884766	-13.539874
1711.907227	-99.403053
1710.930664	166.832870
1709.953125	136.194489
1708.975586	178.709961
1707.997070	47.802162
1707.019531	-36.730816
1706.041016	-21.426008
1705.062500	29.401377
1704.083984	-7.419261
1703.104492	39.409538
1702.125000	17.332928
1701.145508	14.656509
1700.166016	-59.575130
1699.186523	-151.852829
1698.206055	-117.847015
1697.225586	12.964454
1696.245117	2.701420
1695.264648	-9.645936
1694.283203	-10.750507
1693.301758	18.074413
1692.320313	-24.645765
1691.338867	39.942207
1690.357422	-33.731564
1689.375000	-112.213814
1688.392578	-24.803555
1687.410156	44.385426
1686.427734	31.372831
1685.444336	109.435844
1684.460938	86.655022
1683.477539	109.613098
1682.494141	79.718170
1681.509766	55.569653
1680.526367	10.549114
1679.541992	80.389252
1678.557617	38.816483
1677.572266	96.069656
1676.587891	116.431190
1675.602539	137.131622
1674.617188	-27.943850
1673.630859	176.867523
1672.645508	100.220001
1671.659180	162.080399
1670.672852	80.777504
1669.686523	95.419281
1668.699219	142.201996
1667.712891	231.725388
1666.725586	233.895065
1665.738281	273.477020
1664.750000	366.350830
1663.762695	318.868073
1662.774414	345.889648
1661.786133	336.017487
1660.797852	387.336456
1659.808594	314.302704
1658.820313	437.563019
1657.831055	362.315247
1656.841797	289.945068
1655.851563	371.351288
1654.862305	323.204620
1653.872070	108.531067
1652.881836	317.446045
1651.891602	185.200638
1650.900391	248.868500
1649.910156	254.489838
1648.918945	191.521179
1647.927734	123.430748
1646.935547	100.419182
1645.944336	69.618851
1644.952148	157.799820
1643.959961	13.689025
1642.966797	33.426006
1641.974609	135.077255
1640.981445	-8.626382
1639.988281	72.072311
1638.995117	26.216475
1638.001953	64.847885
1637.007813	24.445635
1636.013672	-36.954674
1635.019531	25.599207
1634.025391	-51.452572
1633.031250	-70.461266
1632.036133	81.774231
1631.041016	-2.976432
1630.045898	-150.822998
1629.049805	11.993170
1628.054688	-112.032707
1627.058594	-78.129433
1626.062500	-78.403572
1625.065430	-10.283978
1624.069336	7.877035
1623.072266	2.392746
1622.075195	49.482037
1621.078125	-108.362938
1620.081055	-42.864769
1619.083008	-27.285700
1618.084961	30.295580
1617.086914	66.850578
1616.088867	82.389931
1615.089844	0.834827
1614.091797	171.132996
1613.092773	31.871548
1612.092773	-62.769634
1611.093750	23.494896
1610.093750	36.314892
1609.094727	-45.228546
1608.093750	22.567268
1607.093750	51.014931
1606.093750	8.715865
1605.092773	-36.215366
1604.091797	96.828377
1603.090820	96.312325
1602.088867	53.895573
1601.087891	-33.013557
1600.085938	68.369537
1599.083984	-31.666826
1598.081055	40.825096
1597.079102	-64.484528
1596.076172	-23.471853
1595.073242	-73.963364
1594.070313	-35.683201
1593.067383	-135.872513
1592.063477	-118.592789
1591.059570	34.349453
1590.055664	30.591646
1589.051758	-80.194550
1588.046875	111.586121
1587.041992	21.569475
1586.037109	64.501556
1585.032227	203.800827
1584.027344	35.443420
1583.021484	-10.444221
1582.015625	66.059448
1581.009766	-123.198212
1580.003906	5.238149
1578.997070	102.307877
1577.990234	24.876335
1576.984375	103.543076
1575.976563	57.221489
1574.969727	36.859951
1573.961914	89.248726
1572.954102	84.342102
1571.946289	50.769611
1570.938477	50.923008
1569.929688	108.163773
1568.921875	110.753906
1567.913086	198.973785
1566.903320	154.650177
1565.894531	-9.148236
1564.884766	42.474831
1563.875000	83.620651
1562.865234	145.428375
1561.855469	-2.968704
1560.844727	136.475647
1559.834961	45.032867
1558.824219	109.082436
1557.813477	46.039265
1556.801758	107.315628
1555.790039	155.538071
1554.779297	149.278259
1553.766602	41.953968
1552.754883	-21.385700
1551.743164	228.408829
1550.730469	126.088448
1549.717773	111.701675
1548.705078	133.460342
1547.691406	129.272415
1546.677734	106.914764
1545.665039	94.836876
1544.650391	51.673611
1543.636719	88.558716
1542.623047	89.191154
1541.608398	118.159325
1540.593750	139.298706
1539.579102	-100.384712
1538.563477	8.406301
1537.547852	292.556824
1536.533203	37.310078
1535.516602	117.420959
1534.500977	112.332275
1533.485352	117.493576
1532.468750	135.471832
1531.452148	55.444611
1530.435547	173.789627
1529.417969	-6.810538
1528.400391	-94.675659
1527.383789	2.838589
1526.365234	177.474869
1525.347656	-34.102543
1524.329102	106.894257
1523.311523	13.653816
1522.292969	59.291470
1521.273438	-34.022617
1520.254883	-24.502848
1519.235352	-12.475581
1518.215820	58.602871
1517.196289	1.123581
1516.176758	-40.970123
1515.156250	-129.332657
1514.136719	-84.175316
1513.116211	-10.851866
1512.094727	-117.285278
1511.074219	-13.288132
1510.052734	34.168880
1509.031250	-72.345634
1508.009766	-78.842392
1506.988281	112.047295
1505.965820	179.761963
1504.943359	11.619422
1503.920898	115.116791
1502.898438	49.450909
1501.875000	-131.487671
1500.852539	102.453651
1499.829102	5.991471
1498.805664	60.552242
1497.781250	53.631386
1496.757813	64.595154
1495.733398	80.631577
1494.708984	-8.224844
1493.684570	20.542068
1492.659180	28.810915
1491.633789	-62.628349
1490.608398	-85.065201
1489.583008	-12.994681
1488.557617	150.968536
1487.531250	5.845018
1486.504883	169.680222
1485.478516	78.170975
1484.452148	81.102524
1483.424805	78.903557
1482.398438	28.225147
1481.371094	140.765442
1480.342773	133.394058
1479.315430	118.368149
1478.287109	149.203110
1477.259766	146.890976
1476.230469	136.911316
1475.202148	157.494110
1474.173828	348.674408
1473.144531	384.451050
1472.115234	282.750031
1471.085938	224.346756
1470.055664	270.273773
1469.025391	278.017120
1467.996094	395.118500
1466.964844	247.709610
1465.934570	433.392151
1464.904297	382.620483
1463.873047	474.163910
1462.841797	476.748199
1461.809570	507.265686
1460.778320	426.040985
1459.746094	565.733276
1458.713867	446.454041
1457.681641	636.845825
1456.649414	591.192627
1455.616211	565.852783
1454.583008	558.283752
1453.549805	611.581665
1452.516602	629.372925
1451.483398	606.612976
1450.449219	604.138916
1449.415039	632.079285
1448.380859	776.535339
1447.345703	642.370300
1446.311523	695.641174
1445.276367	672.957153
1444.241211	612.336060
1443.205078	531.508789
1442.169922	501.333008
1441.133789	584.994568
1440.097656	519.449280
1439.061523	585.411804
1438.024414	466.848816
1436.988281	477.240265
1435.951172	376.478271
1434.914063	369.240662
1433.875977	402.429199
1432.838867	294.240997
1431.800781	276.992584
1430.762695	189.110672
1429.724609	154.279984
1428.685547	212.824265
1427.646484	218.404510
1426.607422	108.015953
1425.568359	196.867706
1424.529297	215.134659
1423.489258	235.938019
1422.449219	158.503021
1421.409180	96.245270
1420.369141	18.934826
1419.328125	82.683205
1418.288086	133.854965
1417.247070	-36.443146
1416.205078	47.497974
1415.164063	103.770195
1414.122070	41.834930
1413.080078	78.030792
1412.038086	99.161942
1410.996094	22.291819
1409.953125	-19.332140
1408.910156	-3.115637
1407.867188	18.155109
1406.824219	117.306664
1405.780273	-27.102882
1404.737305	-40.871655
1403.693359	148.690384
1402.648438	139.976288
1401.604492	-6.667821
1400.559570	-103.051216
1399.514648	-63.941860
1398.469727	12.797253
1397.424805	21.867582
1396.378906	25.958330
1395.333984	145.344284
1394.288086	-23.349840
1393.241211	0.903188
1392.195313	-42.411198
1391.148438	-0.556727
1390.101563	-36.263268
1389.054688	-41.885128
1388.006836	-19.946732
1386.959961	17.036394
1385.912109	-28.477442
1384.864258	68.576546
1383.815430	53.148663
1382.767578	-39.693512
1381.718750	204.838226
1380.669922	184.527176
1379.621094	-28.030375
1378.571289	-8.247243
1377.522461	76.479790
1376.472656	41.413418
1375.421875	-3.578023
1374.372070	-36.027840
1373.321289	-110.823982
1372.270508	-3.506827
1371.219727	-38.298050
1370.168945	19.195393
1369.117188	56.769470
1368.066406	17.139320
1367.014648	-9.977583
1365.961914	-19.608511
1364.910156	95.307564
1363.857422	-100.953537
1362.804688	93.658630
1361.751953	2.080012
1360.698242	141.941788
1359.645508	60.430004
1358.591797	43.647507
1357.538086	34.375450
1356.483398	-91.674286
1355.429688	194.896851
1354.375000	322.375610
1353.320313	146.797318
1352.264648	102.958458
1351.209961	74.081924
1350.154297	124.694504
1349.098633	157.955338
1348.042969	191.245056
1346.986328	236.964325
1345.930664	324.872162
1344.874023	268.960114
1343.817383	250.301117
1342.759766	288.697815
1341.703125	240.388855
1340.645508	313.539886
1339.587891	334.683136
1338.529297	363.284943
1337.471680	268.119751
1336.413086	348.787537
1335.354492	327.990784
1334.295898	515.086548
1333.236328	264.275726
1332.176758	362.343140
1331.117188	294.733734
1330.057617	264.274292
1328.998047	216.565002
1327.937500	332.005615
1326.876953	472.139069
1325.816406	362.774048
1324.754883	327.576477
1323.694336	413.411530
1322.632813	400.505524
1321.571289	441.934937
1320.508789	234.174835
1319.447266	438.502258
1318.384766	583.582214
1317.322266	376.029083
1316.259766	277.068939
1315.196289	385.217590
1314.132813	409.570190
1313.069336	300.908508
1312.005859	381.983063
1310.942383	354.701050
1309.877930	337.308411
1308.813477	415.951355
1307.749023	307.557648
1306.683594	430.517303
1305.619141	319.765594
1304.553711	400.917572
1303.488281	420.591461
1302.421875	410.783813
1301.356445	366.600128
1300.290039	283.145874
1299.223633	396.286194
1298.157227	295.719849
1297.089844	229.599670
1296.022461	332.930481
1294.955078	193.243469
1293.887695	409.466797
1292.819336	451.423370
1291.751953	260.358398
1290.683594	233.706757
1289.614258	390.974335
1288.545898	273.648834
1287.476563	342.652130
1286.407227	230.328125
1285.337891	389.987305
1284.268555	267.942596
1283.198242	221.875427
1282.127930	256.632568
1281.057617	313.419037
1279.986328	140.177063
1278.916016	265.497559
1277.844727	219.561447
1276.773438	212.786713
1275.701172	306.267487
1274.629883	157.733261
1273.557617	231.661438
1272.485352	136.984604
1271.413086	96.100609
1270.339844	331.213043
1269.266602	278.117706
1268.193359	373.963959
1267.120117	159.823944
1266.045898	143.430130
1264.972656	300.257385
1263.898438	291.172974
1262.823242	340.622162
1261.749023	472.945038
1260.673828	271.297485
1259.598633	267.126587
1258.523438	284.889343
1257.448242	361.107178
1256.372070	417.813324
1255.295898	423.369446
1254.219727	428.925873
1253.142578	317.669220
1252.066406	233.227081
1250.989258	348.291077
1249.912109	319.817596
1248.833984	286.493256
1247.756836	459.812805
1246.678711	302.521179
1245.599609	162.306305
1244.521484	214.068253
1243.442383	265.804352
1242.364258	317.515259
1241.285156	284.229584
1240.205078	168.430679
1239.125977	220.116806
1238.045898	271.774536
1236.965820	323.404205
1235.884766	256.178345
1234.804688	215.645981
1233.723633	148.460205
1232.642578	139.459305
1231.561523	263.712616
1230.479492	143.245636
1229.397461	170.553406
1228.315430	209.946518
1227.233398	309.830292
1226.150391	274.128601
1225.068359	243.271622
1223.985352	178.548996
1222.901367	17.099945
1221.818359	97.515778
1220.734375	175.466034
1219.650391	18.921947
1218.566406	91.995918
1217.481445	123.953117
1216.396484	-15.609166
1215.311523	67.040604
1214.226563	103.767273
1213.141602	186.323410
1212.055664	126.447296
1210.969727	189.628387
1209.883789	146.630508
1208.796875	168.748062
1207.709961	145.028671
1206.623047	183.975922
1205.536133	138.538193
1204.449219	47.322594
1203.361328	134.389130
1202.273438	57.627819
1201.185547	14.591575
1200.096680	-30.852976
1199.008789	-78.703163
1197.919922	13.009415
1196.830078	-3.596910
1195.741211	20.672056
1194.651367	95.406227
1193.561523	40.264835
1192.471680	62.040127
1191.381836	30.917898
1190.291016	-86.702118
1189.200195	-60.175713
1188.109375	-45.690598
1187.017578	127.221771
1185.926758	14.396135
1184.834961	-28.809317
1183.742188	-60.023239
1182.650391	43.081917
1181.557617	19.013666
1180.464844	-29.044500
1179.372070	25.970255
1178.279297	71.350266
1177.185547	42.407242
1176.091797	267.374573
1174.998047	56.335663
1173.903320	46.496197
1172.808594	62.969063
1171.713867	-18.717505
1170.619141	208.278687
1169.524414	-14.597117
1168.428711	-86.720833
1167.333008	70.715897
1166.237305	-49.258175
1165.140625	-40.139111
1164.044922	-62.113155
1162.948242	-24.377958
1161.850586	213.946274
1160.753906	-66.047241
1159.656250	40.819706
1158.558594	135.678467
1157.460938	18.084215
1156.362305	165.340118
1155.263672	69.206985
1154.165039	4.092583
1153.066406	-8.565549
1151.967773	-111.822533
1150.868164	161.471893
1149.768555	-77.636642
1148.667969	47.787739
1147.568359	96.923813
1146.467773	-87.324043
1145.367188	45.082592
1144.266602	-32.025108
1143.165039	47.911228
1142.063477	-188.594299
1140.961914	19.718212
1139.860352	111.403107
1138.757813	10.467437
1137.655273	2.242312
1136.552734	-82.038696
1135.450195	23.740301
1134.346680	-27.307245
1133.244141	154.347687
1132.139648	-53.436913
1131.036133	109.104904
1129.931641	221.716873
1128.827148	277.318695
1127.722656	233.256805
1126.618164	106.197449
1125.512695	273.142181
1124.407227	295.406769
1123.301758	192.047684
1122.196289	176.371292
1121.089844	80.147194
1119.983398	-53.943474
1118.876953	231.053192
1117.769531	51.973602
1116.663086	12.575972
1115.555664	60.711555
1114.447266	37.843025
1113.339844	38.615414
1112.231445	150.486847
1111.123047	80.281227
1110.014648	24.268448
1108.905273	180.899109
1107.795898	37.452267
1106.686523	106.594795
1105.577148	152.078522
1104.466797	117.265144
1103.357422	191.011948
1102.247070	231.674301
1101.135742	177.945419
1100.025391	171.394592
1098.914063	141.251648
1097.802734	139.394455
1096.690430	229.433701
1095.579102	154.488571
1094.466797	244.455826
1093.353516	141.248947
1092.241211	129.906647
1091.127930	200.945740
1090.014648	196.629456
1088.901367	246.421616
1087.788086	192.674240
1086.673828	47.215748
1085.559570	151.054535
1084.445313	259.537750
1083.330078	226.944992
1082.214844	98.020996
1081.099609	197.016739
1079.984375	267.775940
1078.868164	145.949799
1077.751953	202.586792
1076.635742	87.859779
1075.519531	106.928429
1074.402344	179.937057
1073.285156	140.328751
1072.167969	-49.336430
1071.050781	183.058212
1069.932617	234.869431
1068.814453	71.076920
1067.696289	87.744659
1066.578125	116.113876
1065.458984	121.049637
1064.339844	48.727440
1063.220703	-49.307766
1062.100586	96.059570
1060.980469	168.837479
1059.860352	31.080685
1058.740234	129.565567
1057.619141	150.855942
1056.498047	13.202522
1055.376953	34.516457
1054.255859	69.841232
1053.133789	56.102993
1052.011719	-30.013985
1050.889648	-6.359280
1049.767578	45.299557
1048.644531	143.608414
1047.521484	41.242775
1046.398438	15.902841
1045.274414	102.510902
1044.150391	-25.397242
1043.026367	-90.305458
1041.902344	166.405899
1040.778320	1.324749
1039.653320	104.186409
1038.528320	-93.385986
1037.402344	-27.779169
1036.277344	86.691521
1035.151367	135.961594
1034.024414	150.322601
1032.898438	-9.755235
1031.771484	65.122162
1030.644531	30.709661
1029.517578	61.410103
1028.390625	-105.412262
1027.262695	-35.168968
1026.134766	-60.173565
1025.005859	-29.419098
1023.877930	-165.817459
1022.749023	-7.355199
1021.620117	-104.211189
1020.490234	-87.323242
1019.361328	40.914661
1018.231445	29.973614
1017.101563	-34.265770
1015.970703	80.020958
1014.839844	22.792496
1013.708984	-27.437061
1012.578125	-89.201950
1011.447266	-11.971479
1010.315430	23.571072
1009.183594	56.805653
1008.050781	-51.113091
1006.918945	-6.259825
1005.786133	219.012238
1004.653320	481.204529
1003.519531	479.735901
1002.386719	702.503174
1001.252930	573.938477
1000.118164	466.252167
998.984375	266.252991
997.849609	52.518246
996.714844	60.547642
995.580078	144.772186
994.444336	127.448303
993.308594	-42.106983
992.172852	69.846870
991.036133	31.885201
989.900391	-125.911751
988.763672	-119.955132
987.626953	26.598766
986.489258	60.223789
985.351563	-67.368256
984.213867	35.410278
983.076172	82.918533
981.937500	82.099686
980.798828	67.506683
979.660156	112.769638
978.521484	-92.665924
977.381836	63.057304
976.242188	207.246536
975.102539	6.629010
973.961914	-16.919838
972.822266	122.693405
971.681641	27.993885
970.540039	-43.664650
969.399414	1.831508
968.257813	-37.583652
967.116211	-14.988500
965.973633	113.162483
964.832031	140.369446
963.689453	101.098297
962.545898	18.321400
961.403320	-41.459862
960.259766	84.432510
959.116211	65.971626
957.972656	-32.609074
956.828125	132.227310
955.683594	15.434212
954.539063	-48.626041
953.393555	237.483414
952.249023	72.813667
951.103516	125.539246
949.957031	-22.949175
948.811523	-11.303347
947.665039	11.800819
946.518555	119.476105
945.371094	131.187347
944.224609	124.657990
943.077148	29.114176
941.929688	180.202225
940.781250	9.443678
939.632813	140.000397
938.484375	138.217468
937.335938	125.067383
936.186523	155.282242
935.038086	53.297298
933.887695	145.121719
932.738281	22.749880
931.587891	94.105209
930.437500	21.978136
929.287109	0.012475
928.135742	-1.420379
926.985352	-27.853441
925.833984	2.643812
924.681641	5.862708
923.530273	90.987801
922.377930	71.512741
921.224609	-57.034847
920.072266	91.778900
918.918945	4.250515
917.765625	105.339905
916.612305	40.624363
915.458008	-8.135358
914.303711	54.389683
913.149414	-32.869728
911.995117	-24.762112
910.839844	35.545124
909.684570	-31.146572
908.529297	-2.550004
907.373047	-21.540054
906.216797	79.618706
905.060547	-29.954042
903.904297	82.540588
902.747070	-38.248795
901.589844	83.306168
900.432617	-30.583061
899.274414	143.015854
898.117188	40.530273
896.958984	3.716484
895.799805	-39.838547
894.641602	-119.524986
893.482422	78.877411
892.322266	-52.727032
891.163086	-5.762311
890.002930	-28.819122
888.842773	-11.194715
887.682617	-31.938953
886.521484	19.577908
885.360352	-7.892145
884.199219	-48.866764
883.038086	162.821442
881.875977	148.924332
880.713867	-4.727092
879.551758	170.790894
878.388672	64.563171
877.225586	116.105743
876.062500	201.424362
874.899414	-10.525049
873.735352	77.065086
872.571289	-141.477768
871.407227	-17.868122
870.242188	-20.286648
869.077148	-121.655937
867.912109	78.351982
866.747070	-38.707844
865.581055	-38.827129
864.415039	145.320511
863.249023	93.505936
862.083008	122.579559
860.916016	34.884174
859.749023	86.422409
858.581055	198.541931
857.414063	122.128952
856.246094	162.410721
855.077148	146.609268
853.909180	251.899353
852.740234	193.497986
851.571289	298.733948
850.402344	123.837997
849.232422	146.159332
848.062500	240.138031
846.892578	60.904797
845.721680	89.941124
844.551758	4.822643
843.380859	145.729294
842.208984	145.639938
841.038086	147.782074
839.866211	42.597363
838.694336	-35.717739
837.521484	82.665924
836.348633	243.439453
835.175781	77.998741
834.002930	185.085846
832.829102	46.516273
831.655273	169.170609
830.481445	115.456970
829.307617	106.382111
828.132813	166.450958
826.958008	32.464577
825.783203	25.614809
824.607422	41.048172
823.431641	112.174187
822.255859	91.906876
821.079102	-4.095035
819.903320	-15.443983
818.726563	120.139908
817.548828	-0.326797
816.372070	43.921501
815.194336	119.281334
814.016602	-1.146692
812.837891	123.078842
811.659180	36.022457
810.480469	-22.115086
809.301758	68.642372
808.122070	-173.906342
806.942383	21.199886
805.762695	74.077400
804.583008	-99.535385
803.402344	26.551954
802.221680	-80.436165
801.041016	-25.444870
799.859375	-159.025940
798.677734	-55.299583
797.496094	165.852585
796.313477	-91.859482
795.131836	-3.798308
793.949219	-75.304001
792.765625	-142.368027
791.583008	14.220032
790.399414	139.718613
789.215820	43.811512
788.031250	-12.243514
786.846680	-156.782623
785.662109	74.706764
784.477539	149.072266
783.291992	-13.156390
782.106445	36.837120
780.920898	13.868214
779.735352	15.185916
778.548828	171.077301
777.362305	-17.577686
776.174805	74.184303
774.988281	31.254637
773.800781	-13.884371
772.613281	-8.288651
771.424805	-18.155993
770.236328	-54.500252
769.047852	6.141648
767.859375	84.363655
766.669922	160.322983
765.480469	42.378475
764.291016	146.897598
763.101563	114.837173
761.911133	49.752361
760.720703	129.924545
759.529297	29.622276
758.338867	149.314865
757.147461	275.528351
755.955078	102.648369
754.763672	83.699051
753.571289	77.926147
752.378906	206.159622
751.186523	156.393143
749.993164	141.769791
748.799805	157.874054
747.606445	-30.181208
746.412109	104.426796
745.217773	61.244564
744.023438	132.128159
742.829102	18.757421
741.633789	30.394627
740.438477	28.863241
739.243164	-29.655882
738.046875	-24.623087
736.850586	0.109877
735.654297	55.479282
734.458008	67.027367
733.260742	-120.620720
732.063477	-49.968494
730.866211	84.089806
729.667969	86.842430
728.469727	-6.628135
727.271484	15.811253
726.073242	112.551559
724.874023	43.167690
723.674805	-63.325680
722.474609	55.201546
721.275391	97.244186
720.075195	126.169518
718.875000	-10.798775
717.673828	109.791702
716.473633	151.791245
715.272461	89.081825
714.070313	32.948502
712.869141	125.094116
711.666992	31.939207
710.463867	108.803535
709.261719	174.747803
708.058594	184.041702
706.855469	-2.636032
705.652344	28.487436
704.448242	-33.981144
703.244141	31.976746
702.040039	-10.856318
700.834961	35.519966
699.630859	112.333054
698.424805	-6.530582
697.219727	55.076378
696.013672	55.829979
694.807617	128.292984
693.601563	-85.953842
692.395508	-67.737442
691.188477	-173.250427
689.981445	77.255310
688.773438	-8.669210
687.566406	165.797134
686.358398	25.716164
685.149414	39.680206
683.941406	-37.388767
682.732422	-64.547607
681.523438	-30.995848
680.313477	11.231903
679.104492	75.123665
677.894531	11.255851
676.683594	10.225329
675.473633	-23.244341
674.262695	70.995461
673.051758	-22.993156
671.839844	-71.492149
670.628906	3.310460
669.416992	-92.680969
668.204102	21.047901
666.992188	119.622162
665.779297	19.425529
664.566406	-37.504040
663.352539	-33.922588
662.138672	81.938072
660.924805	-128.140274
659.710938	220.775894
658.497070	49.634151
657.282227	25.254173
656.066406	-7.722330
654.851563	-90.253204
653.635742	-19.703575
652.419922	29.277180
651.204102	-12.237182
649.987305	-75.261719
648.770508	193.361816
647.553711	44.213585
646.336914	32.885292
645.119141	152.823151
643.901367	-82.271767
642.682617	89.245598
641.464844	138.101654
640.246094	77.278671
639.027344	95.991631
637.807617	35.167007
636.587891	-4.172506
635.368164	-30.636606
634.148438	41.656494
632.927734	-8.495143
631.707031	-67.254204
630.486328	37.053375
629.264648	130.530945
628.043945	17.992434
626.822266	53.404751
625.599609	108.023766
624.376953	136.816833
623.155273	66.934380
621.931641	5.560932
620.708984	203.293015
619.485352	53.906540
618.261719	144.262711
617.037109	31.104307
615.813477	-26.495052
614.588867	123.322441
613.364258	20.513674
612.138672	71.563705
610.913086	-35.797653
609.687500	64.051483
608.461914	-99.200005
607.235352	21.583607
606.008789	154.911850
604.782227	-113.547150
