# Supplementary material for: Raman spectroscopy accurately differentiates mucosal healing from non-healing and biochemical changes following biological therapy in inflammatory bowel disease
Source: PLoS One. 2021 Jun 2;16(6):e0252210. doi: 10.1371/journal.pone.0252210 (PMC8172032; doi:10.1371/journal.pone.0252210)
Supplement: S5 Dataset — (ZIP) [file pone.0252210.s007.zip › CD Active inflammation/OC021 pre treatment-2 _BL sub and CR removed_34__X_-8294.72__Y_63707.6__Z_-14.0654__Time_390.txt]

1714.793945	72.715225
1713.817383	122.879654
1712.840820	67.020470
1711.864258	90.714462
1710.886719	-74.299133
1709.909180	-7.022105
1708.931641	-117.650856
1707.953125	3.751552
1706.975586	-87.506996
1705.997070	141.469955
1705.018555	-206.408936
1704.040039	-44.022617
1703.060547	50.148899
1702.081055	-28.157352
1701.101563	-113.007683
1700.122070	-76.055901
1699.142578	-69.813828
1698.162109	122.183060
1697.181641	165.775604
1696.201172	-35.150501
1695.220703	-79.758987
1694.239258	208.036530
1693.257813	286.009338
1692.276367	341.140228
1691.294922	624.297119
1690.313477	470.897919
1689.331055	545.428345
1688.348633	461.027222
1687.366211	647.082153
1686.383789	532.890442
1685.400391	465.080872
1684.416992	688.792969
1683.433594	881.450684
1682.450195	909.882751
1681.465820	955.222290
1680.482422	958.930359
1679.498047	1117.919556
1678.512695	966.370850
1677.528320	1108.473145
1676.542969	1368.393188
1675.558594	1514.730835
1674.572266	1635.198730
1673.586914	1527.859619
1672.601563	1461.231201
1671.615234	1552.147461
1670.628906	1874.892822
1669.642578	1937.974243
1668.655273	1972.527466
1667.668945	1973.289917
1666.681641	2104.769287
1665.694336	2388.112305
1664.706055	1987.546631
1663.718750	2547.926270
1662.730469	2382.118164
1661.742188	2444.989014
1660.753906	2611.793213
1659.764648	2741.991455
1658.775391	2742.883301
1657.787109	2439.742188
1656.796875	2539.753174
1655.807617	2515.819824
1654.818359	2468.583252
1653.828125	2313.344482
1652.837891	1925.827026
1651.846680	2300.742920
1650.856445	2022.741577
1649.865234	2126.025146
1648.874023	1693.070313
1647.882813	1551.430420
1646.891602	1188.300659
1645.899414	1343.472900
1644.907227	891.497192
1643.915039	886.325562
1642.922852	599.031372
1641.930664	771.443909
1640.937500	572.029419
1639.944336	497.008942
1638.951172	546.286621
1637.957031	308.388611
1636.963867	429.433044
1635.969727	403.076294
1634.975586	326.913849
1633.981445	493.423004
1632.986328	436.182709
1631.991211	231.714050
1630.996094	19.647062
1630.000977	102.701897
1629.005859	51.690620
1628.009766	129.809265
1627.013672	-31.323742
1626.017578	89.195938
1625.021484	-71.543579
1624.024414	57.111992
1623.028320	185.849625
1622.031250	-19.076723
1621.033203	354.187653
1620.036133	26.087231
1619.038086	63.250156
1618.041016	318.407898
1617.041992	135.168167
1616.043945	264.385223
1615.045898	49.897022
1614.046875	116.241081
1613.047852	40.985390
1612.048828	112.641853
1611.048828	11.283708
1610.049805	261.203094
1609.049805	99.638306
1608.049805	-1.586397
1607.048828	263.925110
1606.048828	225.564957
1605.047852	532.796631
1604.046875	25.841446
1603.045898	343.419464
1602.044922	195.122070
1601.042969	-115.321892
1600.041016	-145.841019
1599.039063	-66.576004
1598.037109	36.133389
1597.034180	-156.587204
1596.031250	-351.898193
1595.028320	-87.410431
1594.025391	-170.480804
1593.022461	-117.805908
1592.018555	-52.185627
1591.014648	-31.052877
1590.010742	-177.033585
1589.006836	-98.673492
1588.001953	49.975666
1586.997070	104.571594
1585.992188	-93.874458
1584.987305	320.232880
1583.982422	111.168716
1582.976563	253.822739
1581.970703	112.340065
1580.964844	153.099670
1579.958984	55.701363
1578.952148	197.708542
1577.945313	92.247719
1576.938477	272.932678
1575.931641	-27.919596
1574.924805	251.254166
1573.916992	238.884323
1572.909180	314.760712
1571.901367	281.265167
1570.893555	372.367615
1569.884766	102.089981
1568.876953	125.311882
1567.868164	-10.084110
1566.858398	319.192078
1565.849609	-99.511871
1564.839844	-123.704727
1563.830078	36.169277
1562.820313	-110.346954
1561.810547	126.900917
1560.799805	-289.655701
1559.790039	-76.186028
1558.779297	48.856266
1557.767578	49.248352
1556.756836	13.175905
1555.745117	-25.676943
1554.733398	264.208923
1553.721680	121.344025
1552.709961	-120.034523
1551.697266	-182.933685
1550.685547	43.823277
1549.672852	-182.481689
1548.659180	165.316055
1547.646484	55.039188
1546.632813	159.187485
1545.619141	-96.223312
1544.605469	23.001606
1543.591797	-77.661606
1542.577148	74.657936
1541.562500	45.912582
1540.547852	22.131451
1539.533203	-118.021507
1538.518555	25.588449
1537.502930	-122.684059
1536.487305	-131.787659
1535.471680	67.830551
1534.456055	24.743105
1533.439453	-5.660729
1532.422852	-165.150772
1531.406250	144.263657
1530.389648	406.956116
1529.373047	69.101059
1528.355469	14.471842
1527.337891	93.555824
1526.320313	-2.663785
1525.302734	83.694710
1524.284180	151.781128
1523.265625	181.038940
1522.247070	117.480865
1521.228516	4.881448
1520.208984	401.190765
1519.190430	10.551002
1518.170898	-15.195525
1517.151367	238.937149
1516.130859	20.066563
1515.111328	260.844421
1514.090820	93.021935
1513.070313	240.851654
1512.049805	385.854675
1511.028320	202.116699
1510.006836	-84.357132
1508.986328	-152.849930
1507.963867	78.510292
1506.942383	22.439127
1505.919922	153.318207
1504.898438	55.881378
1503.875977	145.335831
1502.852539	129.522934
1501.830078	29.035072
1500.806641	-20.390148
1499.783203	-159.571548
1498.759766	-173.444473
1497.736328	-136.301605
1496.711914	-109.594101
1495.687500	-8.884144
1494.663086	91.621605
1493.638672	76.863022
1492.613281	222.982285
1491.587891	57.076138
1490.563477	279.503662
1489.537109	207.855774
1488.511719	342.993866
1487.485352	391.083862
1486.458984	313.910858
1485.432617	438.276367
1484.406250	414.436920
1483.379883	655.817078
1482.352539	578.081421
1481.325195	681.320679
1480.297852	820.082397
1479.269531	726.657959
1478.241211	605.114990
1477.213867	1061.953125
1476.184570	901.915100
1475.156250	981.275696
1474.127930	1215.826050
1473.098633	1600.357056
1472.069336	1730.075684
1471.040039	1925.801392
1470.009766	1803.279785
1468.979492	1642.556152
1467.950195	1993.019775
1466.918945	2218.602783
1465.888672	2393.179932
1464.857422	2722.612305
1463.827148	2713.882813
1462.795898	2793.971680
1461.763672	2932.344727
1460.732422	2981.727295
1459.700195	3069.077637
1458.667969	3387.313232
1457.635742	3119.112793
1456.603516	3201.110107
1455.570313	3627.984131
1454.537109	3651.364746
1453.503906	3596.079834
1452.470703	3768.927246
1451.436523	3465.132080
1450.403320	3784.817871
1449.369141	3924.424072
1448.333984	3590.250977
1447.299805	3808.272949
1446.264648	3676.752441
1445.230469	3674.378906
1444.194336	3461.880371
1443.159180	3454.425781
1442.124023	3333.117188
1441.087891	3242.172363
1440.051758	3151.254883
1439.015625	3073.006592
1437.978516	3136.304932
1436.941406	3217.261230
1435.904297	2689.308105
1434.867188	2179.265381
1433.830078	2159.370117
1432.791992	1985.455078
1431.754883	1652.620117
1430.715820	1451.130615
1429.677734	1451.625610
1428.639648	1278.080444
1427.600586	935.624756
1426.561523	648.820435
1425.522461	778.143188
1424.482422	819.205139
1423.443359	1006.466675
1422.403320	586.479248
1421.363281	771.251892
1420.322266	845.158508
1419.282227	508.702026
1418.241211	769.014282
1417.200195	563.670471
1416.159180	501.895935
1415.117188	347.105957
1414.076172	325.769501
1413.034180	118.405701
1411.992188	358.700531
1410.949219	332.508881
1409.907227	241.088089
1408.864258	212.571091
1407.821289	480.549683
1406.777344	163.326309
1405.734375	290.763000
1404.690430	31.624075
1403.646484	96.446266
1402.602539	40.888298
1401.557617	-37.147465
1400.513672	338.938171
1399.468750	-112.562210
1398.423828	150.742874
1397.377930	411.511963
1396.333008	30.769108
1395.287109	-46.563541
1394.241211	164.311264
1393.195313	24.598835
1392.148438	0.219854
1391.101563	-201.765228
1390.054688	109.522659
1389.007813	-129.685913
1387.960938	-5.924037
1386.913086	110.387589
1385.865234	-173.316360
1384.817383	-171.758560
1383.769531	-357.534790
1382.720703	-223.243027
1381.671875	-141.337982
1380.623047	13.109877
1379.574219	-226.952393
1378.524414	-67.294281
1377.475586	77.483864
1376.425781	25.159813
1375.375977	105.254379
1374.325195	95.637192
1373.274414	-16.085361
1372.224609	-219.850510
1371.172852	100.137779
1370.122070	290.549194
1369.070313	226.835175
1368.019531	13.835668
1366.967773	-46.979729
1365.915039	116.509811
1364.863281	-100.839256
1363.810547	-16.738173
1362.757813	97.358910
1361.705078	136.925690
1360.651367	52.241531
1359.598633	171.727432
1358.544922	184.390396
1357.491211	-58.847816
1356.436523	13.841467
1355.382813	553.875793
1354.328125	134.818008
1353.273438	230.298019
1352.217773	536.988770
1351.163086	270.189087
1350.107422	390.916107
1349.051758	407.533264
1347.996094	853.584045
1346.939453	709.187256
1345.883789	790.749268
1344.827148	860.040649
1343.769531	1001.366882
1342.712891	1403.078491
1341.655273	1286.868774
1340.598633	1232.843140
1339.540039	1369.725586
1338.482422	1449.786499
1337.423828	1473.035156
1336.366211	1481.618286
1335.307617	1421.070923
1334.248047	1531.448364
1333.189453	1159.587524
1332.129883	1443.467896
1331.070313	1418.318237
1330.010742	1163.452759
1328.950195	1274.668457
1327.890625	1319.312012
1326.830078	867.524597
1325.768555	1162.050415
1324.708008	1197.346558
1323.646484	1553.761719
1322.585938	1169.687988
1321.523438	1531.240112
1320.461914	1399.358521
1319.400391	1099.967773
1318.337891	1375.520386
1317.275391	1611.678101
1316.211914	1527.426636
1315.149414	1399.033936
1314.085938	1428.566895
1313.022461	1399.137085
1311.958984	1603.886230
1310.894531	1646.183716
1309.831055	1471.989014
1308.766602	1357.108398
1307.701172	1412.244385
1306.636719	1794.765503
1305.571289	1879.639160
1304.505859	1615.420654
1303.440430	1548.187134
1302.375000	1911.339355
1301.308594	1819.814453
1300.242188	1448.375977
1299.175781	1765.118408
1298.109375	1504.700439
1297.041992	1603.059204
1295.975586	1217.899780
1294.908203	1341.137451
1293.839844	1479.192993
1292.772461	1585.453857
1291.704102	1407.279419
1290.635742	1283.283447
1289.567383	1120.263184
1288.498047	1026.090210
1287.428711	1123.260620
1286.360352	1022.070435
1285.290039	1146.426758
1284.220703	1224.338745
1283.150391	964.443237
1282.080078	1125.864380
1281.009766	1201.687866
1279.939453	930.136536
1278.868164	1170.139648
1277.796875	1202.261963
1276.725586	1437.464355
1275.654297	1142.156860
1274.582031	1397.067993
1273.509766	1038.599854
1272.437500	1171.498291
1271.365234	1485.214233
1270.291992	1488.748169
1269.218750	1524.134277
1268.145508	1366.768921
1267.072266	1470.718018
1265.999023	1562.528198
1264.924805	1656.838745
1263.850586	1819.496094
1262.776367	1557.900024
1261.701172	1362.333008
1260.625977	1656.851807
1259.550781	1602.869995
1258.475586	1619.652588
1257.400391	1458.707031
1256.324219	1492.728027
1255.248047	1429.431885
1254.171875	1397.884766
1253.094727	1772.835938
1252.018555	1736.515137
1250.941406	1520.271973
1249.864258	1746.814331
1248.786133	1698.570068
1247.708008	1409.750854
1246.630859	1381.172119
1245.551758	1466.865967
1244.473633	1462.695557
1243.394531	1315.282349
1242.316406	1401.097046
1241.236328	1484.494751
1240.157227	1334.894409
1239.077148	1034.955200
1237.998047	1496.977417
1236.917969	1248.151611
1235.836914	1198.319092
1234.756836	1563.129395
1233.675781	1377.574341
1232.594727	1158.202759
1231.512695	1224.849121
1230.431641	995.969666
1229.349609	723.616577
1228.267578	775.850586
1227.185547	961.213989
1226.102539	1006.138977
1225.019531	765.535767
1223.936523	769.376343
1222.853516	328.204987
1221.769531	612.637512
1220.686523	210.377823
1219.602539	356.941437
1218.517578	455.105011
1217.433594	144.933899
1216.348633	202.021683
1215.263672	147.989594
1214.178711	629.934692
1213.092773	549.244324
1212.007813	388.937012
1210.921875	730.508728
1209.834961	741.439270
1208.749023	684.813782
1207.662109	874.110596
1206.575195	795.720642
1205.488281	729.381714
1204.400391	706.400940
1203.313477	570.172485
1202.225586	318.359955
1201.136719	100.322121
1200.048828	118.250298
1198.959961	1.341080
1197.871094	91.364784
1196.782227	15.303518
1195.692383	-75.215424
1194.603516	91.542740
1193.513672	12.948103
1192.423828	-135.377121
1191.333008	-137.122162
1190.242188	82.093178
1189.151367	-56.746880
1188.060547	-140.365082
1186.969727	-72.767365
1185.877930	-185.301331
1184.786133	-192.273865
1183.694336	-321.684937
1182.601563	102.977058
1181.509766	-26.609854
1180.416992	52.368557
1179.323242	104.849701
1178.230469	-44.087494
1177.136719	116.031006
1176.042969	256.821045
1174.949219	304.048462
1173.854492	365.521484
1172.760742	-42.322590
1171.666016	258.333374
1170.570313	44.300072
1169.475586	-14.240389
1168.379883	44.329502
1167.284180	42.987850
1166.188477	153.897339
1165.091797	97.338356
1163.996094	88.486290
1162.899414	29.354395
1161.801758	-68.084229
1160.705078	464.823059
1159.607422	106.872299
1158.509766	424.446930
1157.412109	443.467804
1156.313477	591.189392
1155.215820	445.341797
1154.117188	447.286591
1153.017578	277.440552
1151.918945	405.507141
1150.819336	190.220490
1149.719727	20.174240
1148.620117	-21.292461
1147.519531	-3.335753
1146.418945	66.865021
1145.318359	-122.559853
1144.217773	-264.429260
1143.116211	79.012527
1142.014648	29.666851
1140.913086	118.152481
1139.811523	6.738597
1138.708984	135.331055
1137.606445	-95.138847
1136.503906	-76.145935
1135.401367	-159.444244
1134.297852	322.410858
1133.194336	122.439201
1132.090820	223.914215
1130.987305	299.101563
1129.882813	554.453491
1128.778320	1004.086121
1127.673828	931.589478
1126.569336	700.118164
1125.463867	696.200195
1124.358398	1114.040405
1123.252930	920.193726
1122.146484	830.535889
1121.041016	712.371582
1119.934570	698.312805
1118.828125	693.602234
1117.720703	355.015656
1116.613281	269.657257
1115.505859	368.746552
1114.398438	245.321381
1113.291016	597.144348
1112.182617	518.381470
1111.074219	387.524597
1109.964844	573.259094
1108.856445	784.781433
1107.747070	981.900940
1106.637695	600.229248
1105.528320	735.671692
1104.417969	958.259338
1103.307617	1050.830566
1102.197266	1289.521606
1101.086914	1332.202759
1099.975586	919.586670
1098.864258	943.230896
1097.752930	1181.260132
1096.641602	1320.088135
1095.529297	1409.252930
1094.416992	1246.219604
1093.304688	1375.180908
1092.191406	1310.895874
1091.079102	1451.345825
1089.965820	1417.463135
1088.852539	1169.379028
1087.738281	1133.014282
1086.624023	1294.125610
1085.509766	1187.017822
1084.395508	1145.690796
1083.280273	1315.797729
1082.166016	1192.040405
1081.050781	906.150940
1079.934570	1198.055054
1078.819336	1224.421753
1077.703125	783.525879
1076.586914	945.931641
1075.469727	932.192444
1074.353516	1049.769043
1073.236328	1024.138794
1072.119141	693.626404
1071.000977	656.224365
1069.882813	850.806335
1068.765625	773.435242
1067.646484	782.699646
1066.528320	962.889221
1065.409180	758.908936
1064.290039	1027.864868
1063.170898	901.099670
1062.050781	666.699829
1060.930664	977.451355
1059.810547	803.868896
1058.690430	929.636780
1057.569336	503.577911
1056.449219	587.221130
1055.327148	663.763611
1054.206055	698.203491
1053.083984	382.244049
1051.961914	433.025391
1050.839844	665.862976
1049.717773	828.556702
1048.594727	636.460693
1047.471680	589.088196
1046.348633	714.330933
1045.224609	473.398590
1044.101563	565.970886
1042.976563	586.227478
1041.852539	748.639404
1040.728516	459.020020
1039.603516	714.565491
1038.478516	464.693359
1037.352539	561.832336
1036.227539	370.343597
1035.101563	514.050110
1033.974609	408.773560
1032.848633	384.999908
1031.721680	700.771118
1030.594727	690.953918
1029.467773	434.803406
1028.340820	757.441956
1027.212891	341.175659
1026.084961	48.257717
1024.956055	-2.974458
1023.828125	99.116737
1022.699219	-72.677864
1021.570313	-374.279114
1020.440430	-216.318054
1019.311523	1.959547
1018.181641	-127.641296
1017.050781	62.826195
1015.920898	-117.559967
1014.790039	121.646294
1013.659180	247.308746
1012.528320	129.797729
1011.396484	234.732727
1010.265625	288.796356
1009.132813	583.634033
1008.000977	584.561584
1006.868164	953.440247
1005.736328	1269.069092
1004.602539	2104.949951
1003.469727	3035.358398
1002.335938	3653.404541
1001.202148	2900.948975
1000.068359	1813.975220
998.933594	863.906250
997.799805	796.549133
996.665039	563.124329
995.529297	290.697540
994.394531	147.776138
993.258789	55.813660
992.123047	268.501556
990.986328	-79.124947
989.849609	83.072540
988.712891	194.639618
987.576172	108.135529
986.439453	-134.827805
985.301758	83.138870
984.164063	-223.860138
983.025391	-143.779114
981.887695	-63.557541
980.749023	-160.395416
979.610352	67.375282
978.470703	-63.601646
977.332031	-37.958496
976.192383	79.808922
975.051758	147.132919
973.912109	35.383945
972.771484	64.012375
971.630859	23.913275
970.490234	167.733093
969.348633	339.225952
968.207031	118.350739
967.065430	53.820126
965.923828	95.053787
964.781250	313.075867
963.638672	480.754456
962.496094	313.850891
961.352539	204.532211
960.208984	517.105286
959.065430	426.540161
957.921875	100.320610
956.777344	337.772400
955.632813	263.980652
954.488281	211.042175
953.343750	-29.288099
952.198242	76.155983
951.052734	202.356979
949.907227	282.987579
948.760742	71.183052
947.614258	339.669342
946.467773	482.579865
945.321289	266.985474
944.173828	312.086426
943.026367	325.427856
941.878906	254.523788
940.730469	313.975220
939.582031	533.351929
938.433594	465.417633
937.285156	336.164642
936.135742	738.485413
934.987305	557.257019
933.836914	492.577515
932.687500	444.110138
931.537109	498.408203
930.386719	370.709229
929.236328	436.840851
928.084961	494.067505
926.934570	203.282547
925.783203	108.544769
924.630859	230.187943
923.478516	390.664703
922.327148	410.317535
921.173828	71.023361
920.021484	-26.983633
918.868164	143.392349
917.714844	166.256897
916.561523	0.833267
915.407227	133.148895
914.252930	4.574172
913.098633	-116.913948
911.944336	-140.565186
910.789063	8.408079
909.633789	53.205273
908.478516	-167.083694
907.322266	-37.971695
906.166016	-151.199524
905.009766	-343.468506
903.853516	-306.659760
902.696289	-25.082651
901.539063	39.208542
900.381836	157.992645
899.223633	265.605072
898.065430	-79.139999
896.907227	-18.639797
895.749023	-30.346226
894.589844	84.752258
893.430664	134.429794
892.271484	380.868988
891.112305	211.656738
889.952148	146.609543
888.791992	-180.188782
887.630859	211.285492
886.470703	4.588693
885.309570	244.966766
884.148438	133.442154
882.986328	198.066177
881.825195	228.977829
880.663086	395.298889
879.500000	192.047531
878.337891	270.703674
877.174805	369.743103
876.011719	396.794373
874.847656	90.704117
873.684570	442.251923
872.520508	375.123230
871.355469	233.898315
870.191406	223.326675
869.026367	442.293396
867.861328	348.707214
866.695313	360.936584
865.530273	317.060181
864.364258	340.719513
863.197266	247.648743
862.031250	430.953339
860.864258	452.589600
859.697266	613.479004
858.530273	772.119141
857.362305	838.765320
856.194336	849.362366
855.026367	925.054138
853.857422	933.508179
852.688477	1206.532349
851.519531	800.393372
850.350586	670.090698
849.180664	725.825195
848.010742	714.376953
846.840820	440.995270
845.670898	483.396271
844.500000	716.036621
843.329102	167.706146
842.157227	366.789368
840.986328	337.661591
839.814453	198.998734
838.642578	431.465637
837.469727	543.142090
836.296875	272.688995
835.124023	368.683807
833.951172	375.278198
832.777344	323.803864
831.603516	361.607422
830.429688	240.910934
829.255859	602.151306
828.081055	503.683624
826.906250	407.442657
825.731445	295.584198
824.555664	482.418335
823.379883	354.884003
822.204102	352.109741
821.027344	64.163460
819.851563	61.310768
818.674805	318.871368
817.497070	91.005074
816.320313	-83.445747
815.142578	-50.991722
813.963867	-49.779552
812.786133	86.969383
811.607422	-29.886713
810.428711	-62.333302
809.250000	342.885803
808.070313	-111.958595
806.890625	-222.437393
805.710938	-284.132050
804.531250	-152.782135
803.350586	-32.710674
802.169922	-294.495605
800.988281	115.911072
799.807617	-137.185394
798.625977	-73.203514
797.444336	125.832375
796.261719	125.163582
795.079102	-152.634171
793.896484	276.233673
792.713867	206.417267
791.530273	136.484009
790.346680	126.198135
789.163086	264.042175
787.979492	330.852295
786.794922	231.563095
785.610352	408.609741
784.425781	525.705750
783.240234	540.897034
782.054688	668.627441
780.869141	661.343262
779.682617	569.953735
778.496094	295.130066
777.309570	384.580811
776.123047	440.704102
774.935547	326.700134
773.748047	216.987457
772.560547	323.333771
771.373047	345.649628
770.184570	195.811005
768.996094	32.641975
767.806641	354.223694
766.618164	144.484177
765.428711	381.841003
764.239258	152.041336
763.048828	377.943756
761.858398	293.202271
760.667969	655.078491
759.477539	389.570557
758.286133	700.341858
757.094727	595.170654
755.903320	388.758789
754.710938	311.980713
753.518555	186.740677
752.326172	384.381531
751.133789	619.127197
749.940430	482.493073
748.747070	470.931396
747.553711	239.740814
746.359375	392.563843
745.166016	481.562805
743.970703	563.821472
742.776367	148.127930
741.581055	219.230316
740.385742	283.617981
739.190430	69.565323
737.994141	131.563049
736.797852	-135.111618
735.601563	371.257599
734.405273	121.992645
733.208008	352.115753
732.010742	109.391396
730.813477	341.458313
729.615234	481.493317
728.416992	216.863052
727.218750	162.187103
726.020508	341.366455
724.821289	607.834167
723.622070	441.584473
722.422852	139.971741
721.222656	471.747711
720.022461	506.451843
718.822266	471.298309
717.621094	580.187439
716.420898	473.058685
715.218750	418.351105
714.017578	416.030914
712.815430	106.358887
711.614258	219.710083
710.411133	267.688080
709.208984	213.311615
708.005859	368.119202
706.802734	76.537376
705.599609	-195.234985
704.395508	105.629044
703.191406	66.995216
701.987305	-75.939667
700.782227	231.524475
699.577148	-26.397383
698.372070	109.413185
697.166992	-2.480175
695.960938	-53.336323
694.754883	219.668228
693.548828	-35.075134
692.341797	-220.053894
691.135742	-139.930161
689.927734	-94.393959
688.720703	-287.387939
687.512695	-41.891647
686.304688	-119.482315
685.096680	46.016964
683.888672	1.357005
682.679688	-140.606705
681.470703	3.730322
680.260742	22.566942
679.050781	-16.864544
677.840820	112.839142
676.630859	188.582779
675.419922	-105.582260
674.209961	163.209778
672.998047	289.331238
671.787109	50.102554
670.575195	-37.421680
669.363281	210.405258
668.151367	116.855408
666.938477	246.143326
665.725586	248.133896
664.512695	1.964192
663.299805	-90.565384
662.085938	-59.785549
660.872070	366.154938
659.658203	39.020706
658.443359	-0.845330
657.228516	6.939967
656.013672	-8.826463
654.797852	18.697615
653.583008	-149.781586
652.366211	15.963840
651.150391	-309.434326
649.934570	35.262028
648.717773	136.571442
647.500000	110.898087
646.283203	255.316635
645.065430	85.542686
643.847656	464.448730
642.629883	406.548248
641.411133	383.050415
640.192383	234.807373
638.973633	58.599232
637.753906	43.520466
636.534180	64.814629
635.314453	279.219360
634.094727	229.173553
632.874023	28.613041
631.653320	-45.522755
630.432617	43.120800
629.211914	-27.426065
627.990234	141.858398
626.768555	194.780777
625.545898	232.142395
624.324219	118.850914
623.101563	187.118866
621.877930	303.929016
620.655273	398.496857
619.431641	340.146454
618.208008	362.278656
616.983398	381.292572
615.759766	-48.006622
614.535156	238.503662
613.310547	-115.882675
612.084961	118.836174
610.859375	-92.634850
609.633789	111.351341
608.408203	-162.876144
607.181641	151.054199
605.955078	-162.787781
604.728516	8.568063
