# Supplementary material for: Raman spectroscopy accurately differentiates mucosal healing from non-healing and biochemical changes following biological therapy in inflammatory bowel disease
Source: PLoS One. 2021 Jun 2;16(6):e0252210. doi: 10.1371/journal.pone.0252210 (PMC8172032; doi:10.1371/journal.pone.0252210)
Supplement: S5 Dataset — (ZIP) [file pone.0252210.s007.zip › CD Active inflammation/OC011 pre treatment_BL sub CR removed_18__X_-18308.2__Y_2326.51__Z_-3756.5__Time_206.txt]

1714.656250	154.822388
1713.679688	-49.412132
1712.703125	93.132736
1711.725586	-21.141436
1710.749023	154.956085
1709.771484	-83.791344
1708.792969	-83.246567
1707.815430	-189.076584
1706.836914	-120.061501
1705.858398	-42.297176
1704.879883	60.273037
1703.901367	-144.270279
1702.922852	88.224274
1701.943359	120.660744
1700.963867	-3.982808
1699.983398	70.031326
1699.003906	-130.584366
1698.023438	11.744411
1697.042969	-240.763855
1696.062500	-105.002647
1695.082031	181.023819
1694.100586	83.054497
1693.120117	-22.112724
1692.137695	100.327827
1691.156250	258.168060
1690.174805	283.248962
1689.192383	431.711945
1688.209961	311.454224
1687.227539	170.626282
1686.244141	294.448059
1685.261719	674.800049
1684.278320	674.602783
1683.294922	355.409882
1682.311523	505.798248
1681.327148	457.052551
1680.342773	377.046753
1679.358398	396.214661
1678.374023	639.550415
1677.389648	518.941589
1676.404297	853.829346
1675.418945	867.427246
1674.433594	671.606628
1673.448242	782.160706
1672.461914	1031.434814
1671.475586	869.379700
1670.489258	907.203979
1669.502930	903.097717
1668.516602	1167.727539
1667.529297	1140.785889
1666.541992	918.018616
1665.554688	1300.849731
1664.566406	1267.549316
1663.579102	1309.062622
1662.590820	1398.785400
1661.602539	1621.521729
1660.614258	1290.726685
1659.625000	1339.470337
1658.635742	1253.560059
1657.647461	1170.817139
1656.657227	1242.128418
1655.667969	1120.605469
1654.677734	943.978333
1653.688477	982.216431
1652.697266	1187.512695
1651.707031	1197.400024
1650.716797	1123.058350
1649.725586	922.219849
1648.734375	943.890686
1647.743164	548.365356
1646.750977	473.068573
1645.759766	892.141357
1644.767578	540.187012
1643.775391	587.422546
1642.783203	450.169067
1641.790039	313.278931
1640.796875	517.142151
1639.803711	169.842651
1638.810547	168.494553
1637.817383	133.138855
1636.823242	111.237930
1635.829102	366.357361
1634.834961	110.379158
1633.840820	78.691193
1632.845703	34.067566
1631.850586	-39.287220
1630.855469	-122.935249
1629.860352	-253.729553
1628.865234	-57.942997
1627.869141	-306.731781
1626.873047	-110.671387
1625.876953	-40.774628
1624.880859	37.132240
1623.883789	-74.129501
1622.887695	48.712933
1621.890625	69.146141
1620.892578	-138.873138
1619.895508	107.707634
1618.897461	26.032337
1617.899414	-39.759136
1616.901367	38.930595
1615.903320	-10.924022
1614.904297	138.712967
1613.906250	75.878052
1612.907227	36.726482
1611.907227	-157.058701
1610.908203	-75.467392
1609.908203	27.085966
1608.908203	-135.025986
1607.908203	-87.471497
1606.908203	-26.830774
1605.907227	78.303543
1604.906250	52.491943
1603.905273	238.693619
1602.904297	-80.250298
1601.903320	320.398956
1600.901367	-228.656830
1599.899414	-3.424894
1598.897461	-92.080200
1597.895508	7.467041
1596.892578	-170.106430
1595.889648	-128.178329
1594.886719	-156.863602
1593.883789	-297.908844
1592.880859	-290.128906
1591.876953	-23.983522
1590.873047	-154.762589
1589.869141	30.172533
1588.865234	24.484030
1587.860352	36.955502
1586.855469	83.219719
1585.850586	150.214645
1584.845703	157.114670
1583.839844	184.742523
1582.834961	154.919739
1581.829102	127.587067
1580.823242	165.247772
1579.816406	103.810509
1578.810547	141.192993
1577.803711	40.472176
1576.796875	184.253860
1575.790039	-114.441711
1574.782227	135.654358
1573.775391	-189.209137
1572.767578	-14.909198
1571.759766	234.537277
1570.750977	114.683212
1569.743164	-85.822487
1568.734375	-18.853659
1567.725586	138.816025
1566.716797	176.805496
1565.707031	-0.866705
1564.697266	39.378109
1563.687500	133.919952
1562.677734	329.420166
1561.667969	164.124252
1560.657227	-32.407612
1559.647461	131.343140
1558.636719	-169.149963
1557.625000	1.948279
1556.614258	159.837463
1555.602539	-37.423676
1554.590820	-37.961670
1553.579102	119.255905
1552.567383	154.542831
1551.554688	-27.793312
1550.541992	-153.317398
1549.529297	279.825684
1548.516602	42.681503
1547.502930	289.008484
1546.490234	67.087006
1545.476563	-118.756386
1544.462891	106.186607
1543.448242	41.449387
1542.434570	136.711639
1541.419922	-21.369186
1540.405273	83.794228
1539.390625	-46.200935
1538.375000	32.713402
1537.359375	52.051121
1536.343750	-32.008312
1535.328125	15.321096
1534.312500	152.695526
1533.295898	137.694260
1532.280273	-16.671413
1531.262695	65.909195
1530.246094	101.900177
1529.229492	-176.581940
1528.211914	0.710549
1527.194336	115.944458
1526.176758	58.465981
1525.159180	-24.907894
1524.140625	-62.120296
1523.122070	80.591248
1522.103516	-80.446327
1521.084961	23.281460
1520.065430	26.507839
1519.046875	16.721992
1518.027344	99.274223
1517.006836	-80.468681
1515.987305	-116.433426
1514.966797	-108.899391
1513.947266	-116.923424
1512.925781	-84.058990
1511.905273	-290.049896
1510.884766	-39.344051
1509.863281	-55.731655
1508.841797	2.122012
1507.820313	-291.527679
1506.797852	17.300268
1505.776367	-17.620274
1504.753906	-19.366961
1503.731445	-57.124699
1502.708008	-156.500732
1501.685547	-71.549149
1500.662109	-78.964653
1499.638672	-204.268433
1498.615234	-130.003632
1497.591797	-40.541496
1496.567383	-38.241737
1495.542969	-233.017532
1494.518555	22.263851
1493.494141	67.665848
1492.468750	-68.570969
1491.443359	58.379009
1490.417969	116.180832
1489.392578	-50.948662
1488.367188	256.948578
1487.340820	89.647919
1486.314453	233.787048
1485.288086	119.981308
1484.261719	317.464172
1483.234375	231.563538
1482.207031	298.665466
1481.179688	416.665619
1480.152344	343.312195
1479.125000	532.481262
1478.096680	504.850098
1477.068359	701.393982
1476.040039	668.514404
1475.011719	411.454773
1473.982422	783.396912
1472.953125	905.629883
1471.923828	900.492737
1470.894531	1297.386963
1469.864258	1144.490356
1468.834961	1332.491577
1467.804688	1339.792114
1466.774414	1471.640259
1465.743164	1440.687988
1464.712891	1778.261230
1463.681641	1881.872437
1462.650391	1721.209106
1461.618164	1530.095581
1460.586914	1435.558594
1459.554688	2021.436646
1458.522461	2020.706543
1457.490234	2098.638916
1456.458008	1775.654541
1455.424805	2000.702393
1454.391602	1901.032837
1453.358398	1912.972900
1452.325195	2104.900391
1451.291016	2015.408936
1450.256836	2164.156738
1449.222656	2110.181641
1448.188477	1754.834351
1447.154297	2235.328369
1446.119141	2449.780762
1445.083984	1935.169678
1444.048828	2050.951172
1443.013672	2014.903198
1441.977539	2054.773682
1440.941406	1935.331665
1439.905273	1722.421509
1438.869141	1757.387695
1437.832031	1691.267212
1436.795898	1663.139893
1435.758789	1293.995483
1434.720703	1301.390991
1433.683594	914.908142
1432.645508	743.233826
1431.608398	1041.213013
1430.569336	660.218140
1429.531250	705.879333
1428.493164	577.524719
1427.454102	421.533325
1426.415039	517.829407
1425.375977	583.903381
1424.335938	516.423462
1423.296875	406.225372
1422.256836	260.864380
1421.215820	516.121948
1420.175781	277.786346
1419.135742	470.170319
1418.094727	259.788177
1417.053711	298.733002
1416.011719	292.442963
1414.970703	17.096859
1413.928711	169.503906
1412.886719	45.343582
1411.844727	177.759094
1410.802734	94.060623
1409.759766	-92.548637
1408.716797	107.926651
1407.673828	268.231079
1406.630859	167.398315
1405.586914	-254.676773
1404.542969	61.535694
1403.499023	8.801668
1402.455078	179.512039
1401.411133	177.167984
1400.366211	107.202843
1399.321289	72.488518
1398.276367	-190.230759
1397.230469	131.264694
1396.185547	317.434204
1395.139648	80.220993
1394.093750	41.109467
1393.046875	-0.382547
1392.000977	55.924854
1390.954102	7.179773
1389.907227	113.744881
1388.860352	117.800560
1387.812500	149.482208
1386.765625	-88.826607
1385.717773	-156.884995
1384.669922	7.711880
1383.621094	152.355606
1382.573242	19.698105
1381.524414	122.059242
1380.475586	179.546295
1379.425781	-167.440979
1378.376953	-59.724506
1377.327148	-256.477722
1376.277344	61.095470
1375.227539	104.196358
1374.176758	-196.860809
1373.126953	-28.760757
1372.076172	-124.927788
1371.025391	-143.638947
1369.973633	-127.329643
1368.922852	133.323990
1367.871094	-176.544861
1366.819336	69.313446
1365.766602	58.680641
1364.714844	-136.050262
1363.662109	-96.587021
1362.609375	-49.545883
1361.556641	-253.700653
1360.502930	-136.743774
1359.450195	47.456558
1358.396484	10.388981
1357.341797	159.908829
1356.288086	36.098194
1355.233398	483.999115
1354.178711	241.163910
1353.124023	309.045105
1352.069336	665.093140
1351.013672	328.395691
1349.958984	371.767548
1348.903320	410.271545
1347.846680	453.834930
1346.791016	395.804901
1345.734375	558.643311
1344.677734	691.778076
1343.621094	596.899658
1342.563477	878.910828
1341.506836	885.868408
1340.449219	776.491211
1339.391602	1016.524658
1338.333008	989.112122
1337.275391	981.639526
1336.216797	907.441589
1335.158203	927.429321
1334.098633	1276.586182
1333.040039	923.178040
1331.980469	770.348877
1330.920898	860.013123
1329.861328	932.439026
1328.800781	794.850647
1327.740234	857.576050
1326.679688	848.735046
1325.619141	731.318359
1324.558594	885.689758
1323.497070	761.103088
1322.435547	977.297974
1321.374023	1102.186890
1320.312500	1054.407104
1319.250000	1122.669678
1318.187500	895.049683
1317.125000	1037.469360
1316.062500	736.190735
1314.999023	812.208557
1313.935547	1127.290771
1312.872070	915.127014
1311.808594	1047.955933
1310.745117	1008.434204
1309.680664	877.914063
1308.616211	932.131775
1307.551758	1013.468445
1306.486328	952.143738
1305.420898	1200.846802
1304.355469	896.185303
1303.290039	1090.841064
1302.224609	1216.650146
1301.158203	1008.229065
1300.091797	1001.444336
1299.025391	999.635864
1297.958984	958.592896
1296.891602	949.543457
1295.824219	1092.761841
1294.756836	833.449524
1293.689453	755.889648
1292.621094	634.251953
1291.553711	914.980774
1290.485352	1117.157471
1289.416016	1054.500977
1288.347656	1121.832520
1287.278320	912.249146
1286.208984	884.108765
1285.139648	1002.993469
1284.069336	742.256775
1283.000000	687.348389
1281.929688	679.004395
1280.858398	981.520020
1279.788086	867.959839
1278.716797	984.433350
1277.645508	929.673096
1276.574219	884.743652
1275.502930	1067.219360
1274.430664	763.229492
1273.358398	752.635254
1272.286133	876.436829
1271.213867	697.314087
1270.140625	855.286926
1269.067383	1179.228271
1267.994141	946.486145
1266.920898	1028.677734
1265.846680	1057.155029
1264.773438	1027.083740
1263.699219	1111.652222
1262.624023	1174.235596
1261.549805	1183.161621
1260.474609	1104.337402
1259.399414	1135.196533
1258.324219	954.088745
1257.248047	1114.040039
1256.172852	954.915466
1255.096680	1214.594727
1254.019531	1167.453003
1252.943359	1064.351440
1251.866211	924.781250
1250.789063	1140.392822
1249.711914	1093.243164
1248.634766	1228.447876
1247.556641	1130.206787
1246.478516	1002.820984
1245.400391	1164.609009
1244.321289	1095.516968
1243.243164	1145.439575
1242.164063	1003.480957
1241.084961	808.145508
1240.004883	989.058655
1238.925781	907.795227
1237.845703	1226.818604
1236.765625	1021.762146
1235.684570	1018.024902
1234.604492	948.795105
1233.523438	932.875977
1232.442383	810.295532
1231.360352	711.948792
1230.279297	853.407227
1229.197266	718.678955
1228.115234	867.239441
1227.032227	766.356812
1225.950195	701.774719
1224.867188	830.731445
1223.784180	865.236084
1222.701172	454.670410
1221.617188	493.968231
1220.533203	460.670135
1219.449219	391.077820
1218.365234	403.614197
1217.280273	358.103638
1216.195313	575.819397
1215.110352	469.803528
1214.025391	279.275909
1212.940430	404.960327
1211.854492	569.132202
1210.768555	740.404968
1209.681641	634.145874
1208.595703	665.329224
1207.508789	643.387329
1206.421875	476.762115
1205.334961	731.876831
1204.247070	644.672729
1203.160156	393.646240
1202.072266	600.231323
1200.983398	228.786575
1199.895508	449.619476
1198.806641	162.466431
1197.717773	94.330574
1196.628906	127.188065
1195.539063	256.153748
1194.449219	-45.421307
1193.359375	-229.137039
1192.269531	-90.784752
1191.179688	234.861832
1190.088867	187.911560
1188.998047	-75.256729
1187.907227	144.280640
1186.815430	-66.100052
1185.723633	-192.453232
1184.631836	77.123337
1183.540039	75.399117
1182.448242	49.614300
1181.355469	-220.845200
1180.262695	237.593582
1179.169922	-100.055656
1178.076172	103.965965
1176.982422	307.821503
1175.888672	288.737701
1174.794922	80.392387
1173.700195	85.153709
1172.606445	269.377808
1171.511719	223.685410
1170.416016	-142.690918
1169.321289	-85.556717
1168.225586	98.226082
1167.129883	-141.370041
1166.034180	-249.452103
1164.937500	-51.644466
1163.840820	107.769760
1162.744141	233.593781
1161.647461	-75.398445
1160.550781	179.209610
1159.453125	163.857880
1158.355469	122.189499
1157.256836	104.322060
1156.159180	-47.198566
1155.060547	54.100517
1153.961914	14.591273
1152.863281	-153.708008
1151.763672	-74.115410
1150.664063	88.778397
1149.564453	-17.685976
1148.464844	87.826286
1147.364258	-306.878021
1146.263672	-308.623627
1145.163086	-162.851074
1144.062500	6.592918
1142.960938	-154.824814
1141.859375	-95.008774
1140.757813	-168.457993
1139.656250	21.986721
1138.553711	-46.825031
1137.451172	-87.141258
1136.348633	-70.470650
1135.246094	231.195679
1134.142578	124.174034
1133.039063	-65.953239
1131.935547	-75.634216
1130.832031	320.479919
1129.727539	464.842133
1128.623047	250.880676
1127.518555	504.198364
1126.413086	420.638702
1125.308594	351.307434
1124.203125	473.935272
1123.096680	390.302734
1121.991211	486.724731
1120.884766	128.306946
1119.778320	4.440883
1118.671875	193.092773
1117.564453	315.342407
1116.458008	368.887817
1115.350586	195.254425
1114.242188	19.293163
1113.134766	238.299957
1112.026367	426.434845
1110.917969	-54.449326
1109.808594	95.797447
1108.700195	108.932236
1107.590820	155.099380
1106.481445	257.901794
1105.372070	303.973785
1104.261719	413.729126
1103.151367	254.395767
1102.041016	255.553406
1100.930664	511.447693
1099.819336	514.871338
1098.708008	390.968323
1097.596680	441.543030
1096.484375	197.501358
1095.373047	401.233490
1094.260742	326.903198
1093.147461	278.502350
1092.035156	265.448425
1090.921875	92.327194
1089.808594	368.784698
1088.695313	249.842087
1087.581055	276.792114
1086.467773	454.263123
1085.353516	86.167160
1084.238281	446.955109
1083.124023	309.368500
1082.008789	183.598755
1080.893555	137.770416
1079.777344	519.404846
1078.662109	285.718079
1077.545898	244.643860
1076.429688	177.792969
1075.312500	54.677113
1074.196289	419.584351
1073.079102	87.792427
1071.960938	51.609676
1070.843750	-0.924101
1069.725586	42.681908
1068.607422	13.663227
1067.489258	97.138626
1066.370117	314.102509
1065.251953	72.074745
1064.132813	396.708618
1063.012695	269.521393
1061.893555	294.540558
1060.773438	431.872681
1059.653320	94.407211
1058.532227	107.881012
1057.412109	98.030083
1056.291016	-208.599182
1055.169922	169.609024
1054.047852	64.112389
1052.926758	150.248032
1051.804688	187.355698
1050.681641	163.800293
1049.559570	58.637299
1048.436523	233.587631
1047.313477	193.895508
1046.190430	151.954895
1045.066406	40.137939
1043.942383	264.143707
1042.818359	84.899345
1041.694336	178.441315
1040.569336	101.940796
1039.445313	27.885576
1038.319336	14.466454
1037.194336	224.629929
1036.068359	-40.044384
1034.942383	291.186829
1033.816406	133.795502
1032.690430	355.675354
1031.563477	365.923828
1030.436523	78.676422
1029.308594	75.200584
1028.181641	113.648430
1027.053711	-324.094635
1025.925781	-129.788071
1024.797852	-300.049927
1023.668945	-384.251160
1022.540039	-266.393677
1021.411133	-607.951111
1020.281250	-278.800018
1019.152344	-443.731262
1018.022461	-207.334793
1016.892578	-207.417801
1015.761719	-26.624166
1014.630859	-244.380402
1013.500000	-61.144691
1012.369141	52.620857
1011.237305	217.374161
1010.105469	-64.659409
1008.973633	-50.195930
1007.841797	332.292603
1006.708984	895.153076
1005.576172	1066.971680
1004.443359	1453.870117
1003.310547	2044.136108
1002.176758	2107.251465
1001.042969	1424.059814
999.908203	863.736572
998.774414	181.371872
997.639648	155.234085
996.504883	-30.075947
995.370117	-58.237526
994.234375	-257.039734
993.098633	14.992923
991.962891	213.204483
990.826172	183.145905
989.690430	88.665337
988.553711	-10.270269
987.416016	-79.095978
986.279297	142.506332
985.141602	-225.515350
984.003906	-289.292084
982.865234	-316.094604
981.727539	4.777074
980.588867	-208.240097
979.450195	-117.371414
978.310547	-155.233063
977.170898	-179.165817
976.031250	24.621220
974.891602	10.079065
973.751953	-4.339324
972.611328	-59.991970
971.470703	-67.271088
970.329102	100.080681
969.188477	-19.495054
968.046875	-65.455940
966.904297	-49.327412
965.762695	-140.914642
964.620117	-168.127884
963.477539	180.837006
962.334961	144.616287
961.191406	115.399521
960.047852	187.129150
958.904297	281.845642
957.760742	234.626556
956.616211	178.382416
955.471680	239.023926
954.327148	290.591431
953.182617	230.125275
952.037109	27.960094
950.891602	-36.777115
949.745117	129.564819
948.599609	62.761414
947.453125	142.363861
946.306641	164.910782
945.159180	-31.751060
944.012695	185.162766
942.865234	326.725586
941.716797	329.075348
940.569336	78.191269
939.420898	388.830658
938.272461	630.984497
937.124023	496.817719
935.974609	438.054565
934.825195	440.963013
933.675781	594.381775
932.525391	312.630981
931.375977	254.344437
930.225586	212.118576
929.074219	188.220032
927.923828	314.661011
926.772461	-32.237019
925.621094	-8.015535
924.468750	95.899857
923.317383	163.460159
922.165039	108.297874
921.011719	107.800552
919.859375	136.926529
918.706055	-2.013586
917.552734	68.172485
916.399414	136.131805
915.245117	86.071976
914.090820	24.763161
912.936523	151.912918
911.781250	-245.024902
910.625977	-90.506950
909.470703	-255.747559
908.315430	-148.773636
907.160156	359.421143
906.003906	69.753754
904.846680	13.646633
903.690430	236.235901
902.533203	64.745773
901.375977	-269.612976
900.218750	91.138588
899.060547	-95.861664
897.903320	300.986694
896.744141	59.852539
895.585938	22.401711
894.426758	-19.498407
893.267578	121.751266
892.108398	104.797577
890.949219	354.486542
889.789063	-111.899094
888.628906	140.069626
887.467773	98.472343
886.307617	194.613708
885.146484	207.256210
883.985352	129.688049
882.823242	-60.579365
881.661133	324.288971
880.499023	348.297333
879.336914	248.362015
878.173828	107.943779
877.010742	343.838470
875.847656	-32.973133
874.684570	529.394104
873.520508	87.479149
872.356445	271.484009
871.192383	79.643402
870.027344	261.349854
868.862305	-11.327425
867.697266	309.754517
866.532227	133.885101
865.366211	441.322174
864.200195	490.222809
863.034180	98.810066
861.867188	215.162125
860.700195	295.539551
859.533203	541.997559
858.366211	148.718140
857.198242	514.019836
856.030273	542.661316
854.862305	667.725098
853.693359	602.142883
852.524414	579.177429
851.355469	612.243286
850.186523	508.610596
849.016602	465.500122
847.846680	503.024261
846.676758	392.742249
845.505859	329.511627
844.334961	165.589355
843.164063	-11.697702
841.993164	-32.335194
840.821289	-46.272137
839.649414	42.625492
838.477539	-121.125923
837.305664	5.695103
836.132813	125.731346
834.959961	-6.718940
833.786133	285.170624
832.613281	49.990044
831.439453	129.623688
830.264648	352.011841
829.090820	277.533813
827.916016	261.058258
826.741211	275.776306
825.566406	154.456558
824.390625	160.212524
823.214844	188.215973
822.039063	138.194550
820.862305	163.890625
819.685547	-19.781633
818.508789	-58.696068
817.332031	-168.857330
816.154297	-47.577744
814.976563	38.008236
813.798828	-192.320755
812.621094	-93.483307
811.442383	-325.977325
810.263672	-4.978054
809.083984	-64.145485
807.905273	49.950134
806.725586	-149.215775
805.544922	-263.952393
804.365234	-36.806175
803.184570	-118.315521
802.003906	-259.741119
800.823242	-365.653595
799.641602	-280.824371
798.459961	-136.215118
797.278320	-335.328003
796.095703	-272.870026
794.913086	-66.466713
793.730469	-72.870132
792.547852	0.407878
791.364258	-231.953018
790.180664	-287.158081
788.997070	-298.123413
787.813477	-213.991516
786.628906	-32.612087
785.444336	-65.891304
784.258789	9.139504
783.074219	-17.599310
781.888672	86.017021
780.702148	14.990517
779.516602	180.304352
778.330078	250.530396
777.143555	82.221939
775.956055	125.855408
774.769531	19.353848
773.582031	-188.636856
772.393555	181.352325
771.206055	224.734985
770.017578	148.992798
768.829102	152.595520
767.639648	-77.445335
766.451172	-126.758759
765.261719	235.814468
764.072266	148.927963
762.881836	264.591187
761.691406	245.889511
760.500977	416.407532
759.310547	547.202515
758.119141	193.987076
756.927734	214.739304
755.735352	132.111206
754.543945	196.750107
753.351563	234.951477
752.159180	178.627258
750.965820	284.833679
749.773438	120.851204
748.580078	215.971191
747.385742	185.903366
746.192383	344.535797
744.998047	138.874573
743.803711	233.769470
742.608398	113.692619
741.413086	175.603241
740.217773	241.840088
739.022461	132.712631
737.826172	8.274992
736.630859	194.886429
735.433594	322.262115
734.237305	-23.323017
733.040039	9.880814
731.842773	-55.424751
730.645508	281.813934
729.447266	111.447716
728.249023	8.928306
727.050781	15.744873
725.851563	74.994324
724.653320	18.387863
723.454102	206.466034
722.253906	291.790222
721.053711	187.085632
719.854492	281.073578
718.653320	60.718513
717.453125	228.856506
716.251953	17.318914
715.050781	150.469604
713.848633	154.899414
712.647461	261.776672
711.445313	54.749069
710.243164	440.490936
709.040039	244.395782
707.836914	346.766846
706.633789	-49.551441
705.430664	270.523651
704.226563	33.278027
703.022461	-31.961651
701.818359	183.453629
700.613281	35.555828
699.408203	52.980091
698.203125	229.088242
696.998047	74.759682
695.791992	11.764503
694.585938	16.140087
693.379883	-83.734283
692.172852	46.600853
690.965820	-252.950043
689.758789	-109.611305
688.551758	-283.132721
687.343750	166.021210
686.135742	-128.932709
684.926758	-174.394592
683.718750	27.297407
682.509766	-5.170811
681.300781	-46.287701
680.090820	-223.859802
678.881836	-69.985199
677.671875	-152.193008
676.460938	218.075150
675.250977	-186.634369
674.040039	-78.343056
672.828125	-58.795364
671.617188	12.650574
670.405273	159.740738
669.193359	64.646385
667.981445	-218.431870
666.768555	-21.695589
665.555664	-0.032296
664.342773	-34.536407
663.128906	25.979000
661.916016	-56.014488
660.702148	146.912292
659.487305	101.600250
658.272461	-17.045427
657.058594	252.569885
655.842773	-55.820107
654.627930	-213.175781
653.412109	-189.429688
652.196289	-215.266678
650.979492	-57.994522
649.763672	-103.259132
648.546875	109.868027
647.330078	318.575012
646.112305	137.610474
644.894531	273.015930
643.676758	296.471588
642.458984	390.870514
641.240234	351.883026
640.021484	138.757553
638.802734	89.047279
637.583008	166.107864
636.363281	79.832306
635.143555	-47.241966
633.923828	66.203690
632.703125	286.901733
631.482422	11.661183
630.261719	9.029182
629.040039	25.663830
627.818359	151.633987
626.596680	103.810997
625.375000	236.046646
624.152344	273.866089
622.929688	367.332489
621.707031	240.039902
620.483398	179.152039
619.259766	-12.388848
618.036133	102.249641
616.812500	-112.846176
615.587891	-182.387604
614.363281	-44.434002
613.138672	119.062027
611.913086	-19.104958
610.687500	133.490387
609.461914	127.774559
608.236328	60.021828
607.009766	-50.500519
605.783203	-274.251343
604.555664	-117.846107
