# Supplementary material for: Raman spectroscopy accurately differentiates mucosal healing from non-healing and biochemical changes following biological therapy in inflammatory bowel disease
Source: PLoS One. 2021 Jun 2;16(6):e0252210. doi: 10.1371/journal.pone.0252210 (PMC8172032; doi:10.1371/journal.pone.0252210)
Supplement: S5 Dataset — (ZIP) [file pone.0252210.s007.zip › CD Active inflammation/OC017-1 pre treatment_base sub CR removed_73__X_-9972.31__Y_44993.4__Z_234.995__Time_832.txt]

1714.640625	75.223541
1713.664063	36.783817
1712.687500	-1.879959
1711.709961	-5.321794
1710.733398	37.177605
1709.755859	18.340294
1708.778320	-43.027813
1707.799805	-50.470028
1706.821289	44.194599
1705.843750	-128.644913
1704.864258	-25.363684
1703.885742	86.212036
1702.907227	-48.165619
1701.927734	31.829082
1700.948242	21.123974
1699.968750	-56.158195
1698.988281	-12.833839
1698.007813	-33.419746
1697.028320	-72.438515
1696.046875	17.039026
1695.066406	34.606094
1694.084961	1.653575
1693.104492	-17.693920
1692.123047	45.937595
1691.140625	53.709637
1690.159180	11.005751
1689.176758	77.896133
1688.194336	27.614056
1687.211914	28.216726
1686.228516	-24.308176
1685.246094	19.334873
1684.262695	-56.769470
1683.279297	96.445480
1682.295898	4.734666
1681.311523	131.581497
1680.327148	98.806015
1679.342773	180.657562
1678.358398	23.138966
1677.374023	179.775131
1676.388672	171.576797
1675.403320	105.025192
1674.417969	91.817825
1673.432617	177.101974
1672.446289	65.826225
1671.459961	209.789185
1670.473633	146.625168
1669.487305	102.201958
1668.500977	145.535370
1667.513672	191.615967
1666.526367	94.477425
1665.539063	140.769531
1664.550781	327.737305
1663.563477	233.601486
1662.575195	187.330627
1661.586914	215.402725
1660.598633	230.303131
1659.609375	314.177521
1658.620117	278.888092
1657.631836	320.509613
1656.641602	227.139481
1655.652344	231.845810
1654.662109	191.626190
1653.672852	238.825638
1652.681641	135.266052
1651.691406	227.557892
1650.701172	118.891029
1649.709961	161.035522
1648.718750	221.723892
1647.727539	94.807465
1646.735352	49.906910
1645.744141	97.535637
1644.751953	71.243767
1643.759766	45.010876
1642.766602	34.672886
1641.774414	16.466629
1640.781250	45.804108
1639.788086	54.063328
1638.794922	51.806202
1637.801758	-116.541542
1636.807617	65.851624
1635.813477	-89.183151
1634.819336	35.210644
1633.825195	-98.615082
1632.830078	36.314800
1631.834961	-118.471275
1630.839844	116.500069
1629.844727	51.306232
1628.849609	-21.735086
1627.853516	-47.367237
1626.857422	63.817936
1625.861328	-51.211140
1624.865234	-24.187910
1623.868164	-15.568168
1622.871094	71.906410
1621.874023	-8.821487
1620.876953	7.696957
1619.879883	68.865433
1618.881836	-14.417897
1617.883789	-84.534241
1616.885742	-28.625961
1615.887695	-46.220394
1614.888672	-74.303291
1613.889648	-84.013557
1612.890625	-57.006382
1611.891602	103.706146
1610.892578	112.302406
1609.892578	50.125881
1608.892578	126.843460
1607.892578	48.958061
1606.892578	7.765595
1605.891602	42.518311
1604.890625	79.862968
1603.889648	62.214455
1602.888672	-99.365105
1601.887695	66.146637
1600.885742	82.475876
1599.883789	-58.124985
1598.881836	7.870385
1597.879883	5.856749
1596.876953	9.052513
1595.874023	4.390404
1594.871094	-26.411018
1593.868164	-7.595577
1592.864258	39.913307
1591.861328	-6.599240
1590.857422	-63.554115
1589.853516	-26.565237
1588.848633	18.210814
1587.844727	26.429041
1586.839844	-17.536379
1585.834961	-56.292366
1584.830078	-32.496384
1583.824219	22.535791
1582.819336	173.924820
1581.813477	-0.398636
1580.807617	10.238751
1579.800781	62.504814
1578.794922	101.706749
1577.788086	65.383751
1576.781250	-9.983084
1575.773438	60.341175
1574.766602	-69.670219
1573.758789	83.793983
1572.750977	-15.027124
1571.743164	86.314186
1570.735352	-35.913044
1569.726563	28.952570
1568.718750	-64.695145
1567.708984	20.863205
1566.700195	-85.787964
1565.691406	17.850409
1564.681641	-52.482014
1563.671875	17.307505
1562.662109	-55.651291
1561.652344	-58.578728
1560.641602	132.950348
1559.630859	18.435076
1558.620117	10.212056
1557.609375	-36.911655
1556.597656	71.407730
1555.586914	104.529327
1554.575195	26.239143
1553.563477	111.075401
1552.550781	19.807106
1551.539063	161.483841
1550.526367	33.952709
1549.513672	108.234993
1548.500977	143.655441
1547.487305	36.798874
1546.473633	10.103213
1545.459961	86.780441
1544.446289	72.942436
1543.432617	51.327583
1542.417969	112.348724
1541.404297	-66.869392
1540.389648	37.982491
1539.374023	42.075783
1538.359375	38.395550
1537.343750	34.682533
1536.328125	-33.556362
1535.312500	120.022285
1534.296875	56.889347
1533.280273	109.768288
1532.263672	54.332909
1531.247070	-50.074062
1530.230469	90.304161
1529.212891	83.757614
1528.196289	69.460732
1527.178711	-11.809864
1526.160156	74.252625
1525.142578	18.694391
1524.124023	53.190365
1523.106445	41.337402
1522.087891	-57.994835
1521.068359	25.265612
1520.049805	59.615925
1519.030273	70.785736
1518.010742	27.954451
1516.991211	95.597221
1515.971680	86.118881
1514.951172	-41.526752
1513.930664	-97.248016
1512.910156	8.760324
1511.889648	29.998341
1510.868164	94.821404
1509.846680	-58.479259
1508.826172	-39.882095
1507.803711	-54.662582
1506.782227	-97.660538
1505.759766	-79.148087
1504.737305	5.965200
1503.714844	-37.093513
1502.692383	-59.663708
1501.668945	-74.567657
1500.646484	-28.029375
1499.623047	-4.577565
1498.599609	44.437443
1497.575195	34.549763
1496.550781	-64.898994
1495.527344	53.096439
1494.502930	84.068222
1493.477539	-7.722324
1492.453125	30.878319
1491.427734	61.772087
1490.402344	-70.895081
1489.376953	-24.702366
1488.350586	-19.416557
1487.325195	16.495426
1486.298828	67.688553
1485.272461	62.689720
1484.245117	113.813629
1483.218750	-13.688741
1482.191406	50.151691
1481.164063	37.442451
1480.136719	93.565552
1479.108398	116.507286
1478.080078	134.327850
1477.052734	93.526230
1476.023438	83.290581
1474.995117	37.393082
1473.965820	134.098297
1472.937500	70.364471
1471.908203	235.722015
1470.877930	159.238724
1469.848633	192.184174
1468.818359	164.052353
1467.788086	268.166992
1466.757813	245.096924
1465.727539	298.290314
1464.696289	381.946503
1463.665039	297.853851
1462.633789	256.977142
1461.602539	439.621796
1460.570313	360.623810
1459.539063	281.657471
1458.506836	339.781525
1457.473633	428.324097
1456.441406	471.158661
1455.408203	536.795898
1454.375000	480.667786
1453.341797	414.418091
1452.308594	459.734253
1451.274414	439.127808
1450.241211	428.667603
1449.207031	370.071320
1448.171875	443.202911
1447.137695	440.337036
1446.102539	485.571259
1445.067383	457.380280
1444.032227	376.057007
1442.997070	342.842102
1441.960938	375.408508
1440.924805	468.660095
1439.888672	316.606323
1438.852539	427.531036
1437.816406	432.258423
1436.779297	399.079102
1435.742188	353.286011
1434.705078	277.206573
1433.666992	223.887680
1432.629883	117.581154
1431.591797	200.636871
1430.553711	160.003067
1429.514648	114.342438
1428.476563	38.441170
1427.437500	131.552719
1426.398438	118.728333
1425.359375	22.725237
1424.320313	52.793087
1423.280273	52.613918
1422.240234	32.288963
1421.200195	59.839848
1420.159180	99.975731
1419.119141	72.130264
1418.078125	139.956512
1417.037109	34.115185
1415.996094	112.007301
1414.954102	1.205339
1413.912109	-21.510630
1412.870117	119.238167
1411.828125	-34.194164
1410.786133	-54.336075
1409.743164	-44.305225
1408.700195	-84.511810
1407.657227	-92.033379
1406.614258	81.274681
1405.570313	-44.257954
1404.527344	-41.697830
1403.483398	-71.752396
1402.438477	21.164656
1401.394531	-91.641747
1400.349609	26.353216
1399.304688	26.461573
1398.259766	104.303001
1397.214844	49.287712
1396.168945	-138.502319
1395.123047	37.082722
1394.077148	47.293133
1393.031250	-80.217751
1391.984375	7.663122
1390.937500	-62.176239
1389.890625	-9.335431
1388.843750	51.008801
1387.796875	13.784925
1386.749023	-23.406151
1385.701172	36.959698
1384.653320	-72.678574
1383.604492	77.690140
1382.556641	43.099731
1381.507813	-43.923389
1380.458984	-83.428726
1379.410156	-70.451706
1378.360352	-37.487488
1377.310547	37.920696
1376.260742	-23.943756
1375.210938	9.057031
1374.161133	22.109758
1373.110352	50.141235
1372.059570	-31.531797
1371.008789	-103.174080
1369.957031	27.124666
1368.906250	22.830269
1367.854492	-31.269352
1366.802734	21.785463
1365.750000	132.115982
1364.698242	147.814789
1363.645508	21.641659
1362.592773	89.666710
1361.540039	68.113197
1360.486328	123.707954
1359.433594	92.258141
1358.379883	75.763725
1357.326172	44.385502
1356.271484	-9.326126
1355.216797	-15.774628
1354.163086	193.952332
1353.107422	83.188316
1352.052734	133.918228
1350.998047	87.822388
1349.942383	106.308723
1348.886719	99.995560
1347.830078	91.227631
1346.774414	186.680054
1345.717773	138.267181
1344.661133	137.013428
1343.604492	177.931000
1342.546875	161.847931
1341.490234	202.794724
1340.432617	107.487473
1339.375000	217.831558
1338.316406	288.529572
1337.258789	34.890854
1336.200195	85.848000
1335.141602	109.587013
1334.082031	175.401382
1333.023438	129.899063
1331.963867	94.333374
1330.904297	170.076950
1329.844727	159.291122
1328.784180	190.549484
1327.723633	29.081303
1326.663086	230.869385
1325.602539	148.552322
1324.541992	172.481079
1323.480469	151.983032
1322.418945	296.898132
1321.357422	148.107574
1320.295898	354.692810
1319.233398	70.332588
1318.170898	222.637009
1317.108398	160.388382
1316.045898	125.307510
1314.982422	166.667252
1313.918945	153.824371
1312.855469	207.526276
1311.791992	98.672691
1310.728516	233.672638
1309.664063	228.306839
1308.599609	99.898750
1307.535156	212.732346
1306.469727	180.380417
1305.404297	275.973938
1304.338867	204.321304
1303.273438	125.347107
1302.208008	171.795746
1301.141602	156.804077
1300.075195	308.923828
1299.008789	176.039032
1297.942383	180.771042
1296.875000	82.391548
1295.807617	138.737320
1294.740234	172.990219
1293.672852	180.256485
1292.604492	199.805359
1291.537109	131.067261
1290.468750	30.498526
1289.399414	113.871872
1288.331055	-50.340424
1287.261719	8.547060
1286.192383	42.926556
1285.123047	160.596603
1284.052734	160.677673
1282.983398	92.219978
1281.913086	102.144432
1280.841797	136.555771
1279.771484	9.475030
1278.700195	168.691147
1277.628906	36.800526
1276.557617	44.366573
1275.486328	122.843567
1274.414063	25.316446
1273.341797	32.927200
1272.269531	96.741905
1271.197266	136.118134
1270.124023	219.448517
1269.050781	197.769958
1267.977539	124.853615
1266.904297	144.721603
1265.830078	130.434067
1264.756836	145.440033
1263.681641	204.349319
1262.607422	119.385391
1261.533203	153.922348
1260.458008	105.588722
1259.382813	252.225037
1258.307617	162.498383
1257.231445	153.197021
1256.155273	61.116951
1255.079102	137.072769
1254.002930	200.835114
1252.926758	111.267357
1251.849609	97.169518
1250.772461	204.708160
1249.695313	100.632912
1248.617188	157.080215
1247.540039	126.001175
1246.461914	141.117783
1245.382813	214.547867
1244.304688	64.464615
1243.225586	261.754150
1242.146484	201.579056
1241.067383	39.476559
1239.988281	59.480942
1238.908203	144.996277
1237.828125	70.362869
1236.748047	134.016861
1235.667969	100.649765
1234.586914	123.060204
1233.505859	150.311111
1232.424805	133.932877
1231.343750	64.262535
1230.261719	30.957584
1229.179688	84.850006
1228.097656	119.350060
1227.015625	-30.132946
1225.932617	23.737701
1224.850586	171.948090
1223.767578	-1.639005
1222.683594	-34.878433
1221.600586	-7.655211
1220.516602	75.153709
1219.432617	29.829510
1218.347656	30.433046
1217.263672	50.360085
1216.178711	43.706318
1215.093750	-23.315899
1214.008789	23.154408
1212.922852	-2.810200
1211.836914	58.103718
1210.750977	82.797188
1209.665039	78.529610
1208.579102	122.488647
1207.492188	224.284439
1206.405273	7.851080
1205.318359	44.546616
1204.230469	6.528069
1203.142578	93.777397
1202.054688	2.766921
1200.966797	77.923569
1199.877930	-85.276077
1198.790039	-118.450462
1197.701172	-93.872894
1196.611328	22.096178
1195.522461	-78.450699
1194.432617	-181.368164
1193.342773	-22.215696
1192.252930	38.314041
1191.162109	-16.534826
1190.072266	-47.346169
1188.981445	-13.306235
1187.889648	-3.307429
1186.798828	-84.552933
1185.707031	-52.965126
1184.615234	67.384666
1183.523438	-13.861481
1182.430664	-109.476578
1181.337891	-106.741371
1180.245117	-8.119727
1179.152344	54.488934
1178.059570	66.729401
1176.965820	-19.283926
1175.872070	-35.807049
1174.778320	62.614399
1173.683594	29.289143
1172.588867	17.507118
1171.494141	-39.756779
1170.399414	-18.052067
1169.303711	8.410415
1168.208984	-20.161144
1167.113281	-22.436274
1166.016602	-72.538239
1164.920898	-15.083463
1163.824219	16.042643
1162.727539	-134.420349
1161.630859	28.046206
1160.533203	-41.201462
1159.435547	39.965446
1158.337891	61.409096
1157.240234	11.237266
1156.141602	147.153564
1155.043945	108.874413
1153.944336	-29.562387
1152.845703	3.700164
1151.747070	-87.015663
1150.647461	-34.729939
1149.547852	24.661179
1148.447266	84.004791
1147.347656	-42.444824
1146.247070	-14.102278
1145.146484	80.857559
1144.044922	6.788574
1142.944336	-7.782818
1141.842773	-8.097015
1140.741211	-77.396675
1139.638672	17.369818
1138.537109	-106.616676
1137.434570	68.877457
1136.332031	-5.209182
1135.228516	70.371750
1134.125977	65.152840
1133.022461	48.042404
1131.917969	-4.689068
1130.814453	-52.667576
1129.709961	115.276848
1128.605469	136.046829
1127.500977	90.380188
1126.396484	39.972305
1125.291016	65.425941
1124.185547	171.431885
1123.080078	109.132317
1121.973633	127.386307
1120.868164	114.824554
1119.761719	21.737911
1118.654297	170.146927
1117.547852	51.016415
1116.440430	109.392990
1115.333008	-31.000626
1114.225586	136.132080
1113.117188	137.638885
1112.008789	124.941795
1110.900391	50.778263
1109.791992	-28.095695
1108.682617	152.925980
1107.573242	-29.901144
1106.463867	56.544216
1105.354492	39.051788
1104.244141	132.486877
1103.133789	93.710129
1102.023438	116.276421
1100.913086	129.380798
1099.801758	128.310898
1098.690430	77.713585
1097.579102	24.766315
1096.467773	193.348724
1095.355469	178.062881
1094.243164	148.635315
1093.130859	62.685890
1092.017578	92.127213
1090.905273	170.974701
1089.791992	125.040604
1088.677734	168.518997
1087.564453	-51.492073
1086.450195	90.753159
1085.335938	82.441803
1084.221680	99.978958
1083.106445	129.243469
1081.991211	158.482086
1080.875977	63.194630
1079.760742	57.183167
1078.644531	46.464252
1077.528320	38.086918
1076.412109	135.313705
1075.295898	87.010185
1074.178711	160.699234
1073.061523	124.115997
1071.944336	174.295959
1070.826172	177.556915
1069.708984	201.903030
1068.590820	139.531052
1067.471680	121.686470
1066.353516	164.738205
1065.234375	50.879108
1064.115234	33.045544
1062.996094	122.873650
1061.875977	186.912659
1060.755859	-6.413249
1059.635742	-26.582176
1058.515625	65.489769
1057.394531	96.731216
1056.273438	62.512669
1055.152344	149.812088
1054.031250	10.464338
1052.909180	29.994749
1051.787109	68.194252
1050.665039	148.394821
1049.541992	139.863449
1048.418945	-55.339352
1047.295898	153.135941
1046.172852	-13.992462
1045.048828	21.820297
1043.925781	48.294857
1042.801758	77.085953
1041.676758	185.088547
1040.552734	46.102875
1039.427734	-27.603535
1038.302734	8.168966
1037.176758	9.005310
1036.050781	-11.102388
1034.924805	-28.870491
1033.798828	83.653099
1032.672852	44.947811
1031.545898	-68.147964
1030.418945	-41.697319
1029.291992	42.852913
1028.164063	-79.442558
1027.036133	-13.496930
1025.908203	-103.191132
1024.780273	-34.933411
1023.651367	-43.312595
1022.522461	57.408466
1021.393555	-104.122330
1020.264648	-110.132599
1019.134766	-58.147648
1018.004883	12.374809
1016.875000	-28.404163
1015.744141	16.602943
1014.613281	-98.289162
1013.482422	55.622070
1012.351563	-42.987652
1011.219727	34.446270
1010.088867	151.216751
1008.956055	50.374733
1007.824219	118.518509
1006.691406	119.552307
1005.558594	220.056335
1004.425781	278.906494
1003.292969	300.754974
1002.159180	498.267059
1001.025391	180.400818
999.891602	96.033569
998.756836	-15.995559
997.622070	-47.133842
996.487305	60.277271
995.352539	174.581390
994.216797	41.941425
993.081055	13.197608
991.945313	21.390799
990.808594	43.432964
989.672852	70.097816
988.536133	-20.778318
987.398438	35.882549
986.261719	41.856937
985.124023	6.389948
983.986328	-24.433258
982.847656	16.144592
981.709961	52.124924
980.571289	19.076702
979.432617	-50.742168
978.292969	-79.106583
977.153320	-54.546791
976.013672	68.879341
974.874023	153.198395
973.734375	53.674740
972.593750	48.409534
971.453125	-55.589046
970.311523	-19.445894
969.170898	-70.529289
968.029297	-57.301125
966.886719	13.310604
965.745117	-12.435099
964.602539	62.770977
963.459961	82.936310
962.317383	59.560535
961.173828	54.556461
960.030273	-5.412276
958.886719	62.961056
957.743164	-17.541231
956.598633	87.491287
955.454102	25.386663
954.309570	-9.197337
953.165039	13.465898
952.019531	61.307842
950.874023	67.986977
949.727539	60.969463
948.582031	-67.175018
947.435547	21.887230
946.289063	21.821379
945.141602	-33.043552
943.995117	81.151421
942.847656	37.768959
941.699219	-137.968277
940.551758	-21.467093
939.403320	-14.516584
938.254883	154.420746
937.105469	-48.439289
935.957031	-14.045716
934.807617	-52.588852
933.658203	136.815338
932.507813	23.117102
931.357422	114.514366
930.207031	-28.679558
929.056641	21.755362
927.906250	135.929779
926.754883	-111.778282
925.603516	32.002792
924.451172	-17.611649
923.298828	-23.968338
922.146484	49.281593
920.994141	29.322948
919.841797	-70.142395
918.688477	3.138689
917.535156	-68.967827
916.380859	-77.429993
915.227539	-29.103115
914.073242	23.763025
912.918945	-14.147841
911.763672	25.121559
910.608398	23.564957
909.453125	56.047707
908.297852	4.648051
907.141602	-44.439404
905.985352	-39.095554
904.829102	79.547844
903.672852	55.453762
902.515625	-59.191959
901.358398	-40.187317
900.201172	1.461876
899.042969	-29.305584
897.884766	-10.266781
896.726563	81.159843
895.568359	-40.006653
894.409180	31.069523
893.250000	-28.967915
892.090820	200.285324
890.930664	11.491198
889.771484	30.598646
888.611328	92.615730
887.450195	-25.991749
886.289063	45.063362
885.128906	3.270298
883.966797	47.237251
882.805664	48.340263
881.643555	44.943439
880.481445	48.321636
879.319336	67.484528
878.156250	75.380737
876.993164	-33.864819
875.830078	115.960632
874.666016	128.366287
873.502930	39.468178
872.338867	36.143688
871.173828	-0.926148
870.009766	83.505531
868.844727	-101.988571
867.679688	-22.062437
866.513672	100.540184
865.348633	14.071976
864.182617	100.660828
863.015625	18.728479
861.849609	49.129642
860.682617	153.612320
859.515625	123.355515
858.347656	88.622795
857.180664	-82.965012
856.012695	138.090103
854.843750	161.680069
853.675781	174.043900
852.506836	130.355850
851.337891	21.691401
850.167969	-8.507657
848.999023	118.103195
847.829102	99.079041
846.658203	21.842093
845.488281	34.171490
844.317383	33.057835
843.146484	31.935083
841.975586	131.460831
840.803711	27.423010
839.631836	84.399666
838.459961	-15.131774
837.287109	-38.647530
836.114258	-8.544628
834.941406	23.763283
833.768555	35.943123
832.594727	117.313080
831.420898	95.952782
830.247070	-5.750128
829.072266	33.133369
827.898438	9.526876
826.722656	63.963093
825.547852	60.389286
824.372070	128.123459
823.196289	-6.977269
822.020508	-32.868412
820.844727	-11.993775
819.667969	31.118597
818.491211	22.984650
817.313477	168.409821
816.136719	53.392887
814.958984	58.541706
813.781250	28.078415
812.602539	-100.234032
811.423828	-41.767185
810.245117	-61.142445
809.066406	-67.200424
807.886719	-51.064400
806.707031	-19.413891
805.527344	-45.535740
804.346680	-45.031265
803.166992	-33.454315
801.985352	-84.039108
800.804688	-21.486799
799.623047	-45.487621
798.441406	43.581444
797.259766	6.224220
796.078125	2.102758
794.895508	-39.711403
793.712891	-94.823578
792.529297	56.032101
791.346680	20.799019
790.163086	-56.503750
788.978516	25.549109
787.794922	107.538376
786.610352	36.827320
785.425781	-40.510353
784.241211	78.945953
783.055664	112.109131
781.870117	19.261520
780.684570	34.697330
779.498047	153.920776
778.311523	10.260732
777.125000	83.019302
775.938477	10.032302
774.750977	20.916780
773.563477	0.884120
772.375977	-16.955849
771.187500	7.090606
769.999023	68.585594
768.810547	-11.042609
767.622070	-17.929668
766.432617	102.952179
765.243164	82.784859
764.053711	-16.669750
762.863281	181.127380
761.672852	101.470619
760.482422	52.643406
759.291992	96.227562
758.100586	102.382301
756.909180	38.150192
755.717773	97.053070
754.525391	81.181839
753.333008	25.751554
752.140625	135.110291
750.948242	246.604721
749.754883	74.758438
748.561523	47.884750
747.368164	152.711258
746.173828	-36.567482
744.979492	127.452759
743.785156	89.602676
742.590820	-5.245536
741.395508	46.834217
740.200195	28.751154
739.003906	139.963135
737.808594	-79.681267
736.612305	-32.008190
735.416016	33.165096
734.218750	43.581707
733.021484	-11.660568
731.824219	53.482513
730.626953	217.050812
729.428711	155.273392
728.230469	-7.048845
727.032227	-14.064460
725.833984	0.794277
724.634766	-56.447121
723.435547	85.155327
722.235352	97.847397
721.036133	128.024399
719.835938	-88.478722
718.635742	53.082256
717.434570	148.777390
716.233398	56.842056
715.032227	47.856201
713.831055	45.444668
712.628906	51.783531
711.426758	42.894173
710.224609	99.410675
709.021484	60.081898
707.818359	38.230358
706.615234	112.232750
705.412109	44.737698
704.208008	12.135206
703.003906	53.568844
701.799805	-161.673203
700.594727	-50.538841
699.389648	43.191463
698.184570	65.184181
696.979492	-17.109098
695.773438	-8.059181
694.567383	37.963764
693.361328	44.919941
692.154297	10.665047
690.947266	-103.845222
689.740234	-61.989243
688.533203	3.765165
687.325195	-4.217155
686.117188	-46.845726
684.909180	-43.869381
683.700195	-38.675373
682.491211	-72.443657
681.282227	-93.144066
680.072266	14.025896
678.863281	25.903379
677.653320	7.511860
676.442383	-77.928421
675.232422	-117.830925
674.021484	-21.349598
672.810547	12.400219
671.598633	63.482574
670.386719	25.934076
669.174805	141.930984
667.962891	-51.141602
666.750000	101.634323
665.537109	206.852631
664.324219	33.452526
663.110352	-44.826183
661.897461	25.914351
660.683594	23.271416
659.468750	145.804062
658.254883	-31.553562
657.040039	9.020369
655.824219	-53.908031
654.609375	29.793293
653.393555	38.029926
652.177734	-31.305305
650.960938	35.106594
649.745117	30.406309
648.528320	40.768276
647.311523	12.357074
646.093750	59.263348
644.875977	226.614899
643.658203	176.574402
642.440430	126.511703
641.221680	97.922653
640.002930	86.483978
638.784180	79.280205
637.564453	78.448883
636.344727	56.047993
635.125000	97.994789
633.905273	17.420435
632.684570	93.481888
631.463867	126.454834
630.243164	167.856262
629.021484	138.291977
627.799805	42.087269
626.578125	-60.682877
625.356445	194.424667
624.133789	162.001236
622.911133	150.802109
621.688477	62.247665
620.464844	123.413231
619.241211	38.668957
618.017578	-89.139397
616.793945	-26.695032
615.569336	16.137800
614.344727	2.985244
613.120117	34.395897
611.894531	26.915573
610.668945	-92.138611
609.443359	-6.366323
608.216797	38.311039
606.991211	14.132063
605.764648	-21.217981
604.537109	-22.912573
