# Supplementary material for: Raman spectroscopy accurately differentiates mucosal healing from non-healing and biochemical changes following biological therapy in inflammatory bowel disease
Source: PLoS One. 2021 Jun 2;16(6):e0252210. doi: 10.1371/journal.pone.0252210 (PMC8172032; doi:10.1371/journal.pone.0252210)
Supplement: S5 Dataset — (ZIP) [file pone.0252210.s007.zip › CD Active inflammation/OC042-1 pre treatment_sub base cr removed_2__X_-19022.7__Y_75094.5__Z_1034.44__Time_23.txt]

1714.774414	1073.034546
1713.797852	4.537838
1712.820313	-58.920780
1711.843750	-166.193405
1710.866211	-159.330307
1709.888672	-271.506989
1708.911133	-218.611435
1707.933594	-40.965141
1706.955078	-167.358063
1705.976563	74.676804
1704.998047	-313.790955
1704.019531	-52.867409
1703.040039	-200.199249
1702.061523	181.116776
1701.082031	-193.472427
1700.101563	-309.904022
1699.122070	289.021942
1698.141602	6.768930
1697.161133	156.202255
1696.180664	512.564758
1695.200195	-75.623108
1694.218750	421.880249
1693.238281	-254.380554
1692.256836	-376.671692
1691.274414	-260.300507
1690.292969	17.337107
1689.310547	93.138947
1688.328125	-344.738831
1687.345703	717.213745
1686.363281	356.170898
1685.379883	-256.957672
1684.396484	85.160065
1683.413086	713.183228
1682.429688	239.216385
1681.445313	237.673950
1680.461914	261.113007
1679.477539	-286.881836
1678.493164	361.102356
1677.507813	259.347626
1676.523438	770.353516
1675.538086	893.642395
1674.552734	810.327271
1673.566406	456.659180
1672.581055	582.365906
1671.594727	1349.043579
1670.608398	923.439331
1669.622070	995.386658
1668.634766	1235.235107
1667.648438	1308.506226
1666.661133	1069.203247
1665.673828	1109.281372
1664.685547	1348.890381
1663.698242	862.390808
1662.709961	1389.585083
1661.721680	1429.363647
1660.733398	1342.491333
1659.744141	1285.321411
1658.755859	1575.849487
1657.766602	1273.428101
1656.777344	1993.836182
1655.787109	1059.683716
1654.797852	1407.611206
1653.807617	1364.155762
1652.817383	1411.145752
1651.827148	1215.210938
1650.835938	982.726257
1649.844727	1205.534790
1648.853516	804.817627
1647.862305	645.170105
1646.871094	216.469009
1645.878906	250.568863
1644.886719	108.061470
1643.894531	243.210861
1642.902344	93.527359
1641.910156	253.029297
1640.916992	-265.441803
1639.923828	-213.541214
1638.930664	-98.078156
1637.936523	25.462135
1636.943359	-314.747772
1635.949219	-272.415466
1634.955078	-285.204651
1633.960938	-347.822083
1632.965820	177.159256
1631.970703	-343.397156
1630.975586	-92.080437
1629.980469	-169.737305
1628.985352	73.895065
1627.989258	-353.434082
1626.993164	-128.025604
1625.997070	-631.100464
1625.000977	-197.723373
1624.003906	-216.639816
1623.007813	227.202255
1622.010742	-25.451529
1621.012695	8.413352
1620.015625	-291.186371
1619.017578	212.945282
1618.020508	362.532013
1617.021484	325.648621
1616.023438	-65.406036
1615.025391	-469.367584
1614.026367	359.731842
1613.027344	-164.771179
1612.028320	144.779648
1611.028320	97.641861
1610.029297	372.949707
1609.029297	19.194952
1608.029297	281.238159
1607.028320	-132.654694
1606.028320	430.401245
1605.027344	-75.031372
1604.026367	123.822731
1603.025391	26.832203
1602.023438	76.302803
1601.022461	332.393677
1600.020508	373.808716
1599.018555	166.745880
1598.016602	-184.073853
1597.013672	-116.703598
1596.010742	0.195803
1595.007813	-251.388596
1594.004883	-25.000875
1593.001953	-261.005249
1591.998047	-298.641998
1590.994141	-109.297462
1589.990234	309.492645
1588.986328	-276.471252
1587.981445	199.266006
1586.976563	202.654938
1585.971680	-229.511490
1584.966797	297.653595
1583.961914	623.779358
1582.956055	230.422745
1581.950195	261.707214
1580.944336	16.762409
1579.938477	295.155487
1578.931641	568.013672
1577.924805	-72.983856
1576.917969	418.105499
1575.911133	-121.439598
1574.904297	-434.629486
1573.896484	-115.962029
1572.888672	-211.006744
1571.880859	31.734226
1570.873047	170.243256
1569.864258	240.912933
1568.855469	-317.286133
1567.846680	-257.293152
1566.837891	467.218475
1565.829102	-34.104267
1564.819336	170.529404
1563.809570	-198.603897
1562.799805	104.182190
1561.790039	-83.589912
1560.779297	-224.840576
1559.768555	136.754730
1558.757813	-372.953156
1557.747070	50.332027
1556.736328	-8.694939
1555.724609	-293.314117
1554.712891	-142.902802
1553.701172	393.062225
1552.689453	35.455784
1551.676758	99.645981
1550.664063	-374.634064
1549.651367	-33.962368
1548.638672	376.200348
1547.625977	636.010681
1546.612305	52.586193
1545.598633	-29.315189
1544.584961	245.267990
1543.571289	18.281673
1542.556641	-433.602112
1541.541992	129.508255
1540.527344	-74.714478
1539.512695	-5.394381
1538.498047	-132.452316
1537.482422	-128.099503
1536.466797	-7.841554
1535.451172	114.744629
1534.434570	265.408508
1533.418945	-122.985695
1532.402344	836.692444
1531.385742	334.516632
1530.369141	1022.769592
1529.351563	610.512878
1528.334961	440.401642
1527.317383	1135.315063
1526.299805	1088.320190
1525.281250	734.829529
1524.263672	443.132599
1523.245117	743.060791
1522.226563	453.650543
1521.208008	956.271057
1520.188477	743.678528
1519.168945	960.300476
1518.150391	899.158936
1517.129883	377.837585
1516.110352	696.671326
1515.089844	563.122742
1514.070313	154.781128
1513.049805	208.507080
1512.028320	-105.033218
1511.007813	107.531670
1509.986328	-226.672638
1508.964844	393.330048
1507.943359	-202.653000
1506.921875	-70.361244
1505.899414	182.171280
1504.876953	-201.133347
1503.854492	-135.991135
1502.832031	-129.930511
1501.808594	-83.071678
1500.786133	-356.384583
1499.762695	-430.065582
1498.739258	-222.277847
1497.714844	-470.258942
1496.691406	-487.923370
1495.666992	-319.014923
1494.642578	-234.672882
1493.617188	-45.705349
1492.592773	-255.635544
1491.567383	-181.942093
1490.541992	-13.834242
1489.516602	-441.121399
1488.491211	104.808922
1487.464844	-194.875076
1486.438477	-259.632324
1485.412109	-355.069092
1484.385742	93.020935
1483.358398	122.368340
1482.331055	69.998772
1481.303711	101.751366
1480.276367	120.676163
1479.249023	264.448242
1478.220703	349.423065
1477.192383	266.134308
1476.164063	366.249237
1475.135742	568.169495
1474.106445	280.961456
1473.077148	864.557312
1472.047852	1086.413330
1471.018555	1707.689087
1469.989258	1573.012695
1468.958984	1489.169312
1467.928711	1756.309692
1466.898438	1924.148315
1465.868164	1982.586426
1464.836914	1827.425049
1463.805664	2325.377441
1462.774414	2424.243652
1461.743164	2286.847412
1460.710938	2116.426514
1459.679688	1847.131348
1458.647461	2438.388184
1457.615234	2547.223145
1456.582031	2734.608643
1455.549805	2772.327393
1454.516602	3560.689209
1453.483398	2391.226807
1452.449219	2621.593262
1451.416016	2717.617432
1450.381836	3046.695313
1449.347656	2643.492432
1448.313477	2924.387207
1447.279297	3179.882080
1446.244141	2619.981689
1445.208984	3131.109619
1444.173828	3047.338623
1443.138672	2875.085938
1442.102539	2482.824951
1441.066406	2551.079834
1440.030273	2376.626953
1438.994141	2308.477051
1437.958008	2111.523438
1436.920898	2420.052002
1435.883789	1606.782349
1434.846680	1526.435791
1433.808594	2006.767456
1432.771484	1785.134277
1431.733398	1207.684570
1430.695313	915.754272
1429.657227	929.338135
1428.618164	360.199432
1427.579102	194.939255
1426.540039	133.224091
1425.500977	46.423466
1424.461914	-325.061859
1423.421875	99.953781
1422.381836	227.602005
1421.341797	302.400665
1420.301758	263.945648
1419.260742	-534.819092
1418.219727	84.088913
1417.178711	363.085815
1416.137695	38.189323
1415.096680	148.760773
1414.054688	-470.044495
1413.012695	480.638031
1411.970703	370.107086
1410.928711	-4.166699
1409.885742	-164.613510
1408.842773	-272.096130
1407.799805	40.074703
1406.756836	324.627228
1405.712891	-397.704193
1404.668945	-50.220589
1403.625000	151.696793
1402.581055	-5.153597
1401.537109	154.292252
1400.492188	-175.332306
1399.447266	270.178558
1398.402344	349.615265
1397.357422	63.213593
1396.311523	-162.830124
1395.265625	540.884460
1394.219727	-250.969635
1393.173828	197.319794
1392.126953	-35.519119
1391.081055	-87.821899
1390.034180	92.765129
1388.986328	103.220070
1387.939453	58.846878
1386.891602	569.851685
1385.843750	70.554817
1384.795898	-388.363220
1383.748047	197.871811
1382.699219	-108.166916
1381.651367	-331.412231
1380.602539	60.039200
1379.552734	-152.928574
1378.503906	261.117615
1377.454102	320.621155
1376.404297	48.337799
1375.354492	-323.474121
1374.303711	108.283119
1373.253906	-175.748474
1372.203125	-309.920715
1371.152344	37.294476
1370.100586	247.393829
1369.049805	-379.685394
1367.998047	-348.629608
1366.946289	-245.185104
1365.894531	-121.679863
1364.841797	-45.421112
1363.789063	299.828583
1362.736328	-118.954201
1361.683594	67.261757
1360.630859	66.984200
1359.577148	27.039444
1358.523438	2.202859
1357.469727	-223.822617
1356.415039	-444.655518
1355.361328	45.550091
1354.306641	1000.260559
1353.251953	-298.210754
1352.197266	293.932617
1351.141602	419.158783
1350.085938	124.983543
1349.030273	-94.437355
1347.974609	733.504944
1346.918945	1241.247437
1345.862305	1133.797852
1344.805664	776.124268
1343.749023	1093.093018
1342.691406	1122.525024
1341.634766	1174.471924
1340.577148	1238.896484
1339.519531	1194.468628
1338.460938	1405.259888
1337.403320	1583.984253
1336.344727	1114.199585
1335.286133	1176.871948
1334.226563	697.760620
1333.167969	820.187744
1332.108398	801.712402
1331.048828	733.940308
1329.989258	1113.823364
1328.928711	1236.606445
1327.869141	1216.210938
1326.808594	874.760193
1325.748047	1101.726074
1324.686523	452.033325
1323.625977	908.899109
1322.564453	1400.244751
1321.502930	1168.431885
1320.440430	1862.081299
1319.378906	1711.971069
1318.316406	1981.289307
1317.253906	1375.311157
1316.190430	915.142090
1315.127930	1362.348022
1314.064453	988.907227
1313.000977	1152.828491
1311.937500	1343.914917
1310.873047	1121.303955
1309.809570	810.341187
1308.745117	856.514038
1307.679688	1461.383911
1306.615234	1758.615723
1305.549805	1866.400879
1304.484375	1698.824829
1303.418945	1556.034302
1302.353516	1406.051025
1301.287109	1560.974609
1300.220703	1492.350586
1299.154297	1733.411743
1298.087891	1421.859253
1297.020508	1491.136963
1295.954102	1641.547363
1294.886719	1217.620605
1293.818359	975.542603
1292.750977	819.583862
1291.682617	1693.970459
1290.614258	1643.551514
1289.545898	1571.192139
1288.476563	1410.680908
1287.407227	1113.100830
1286.338867	1144.112549
1285.268555	1243.718384
1284.199219	1492.810791
1283.128906	990.132935
1282.058594	1484.126709
1280.988281	1008.774597
1279.917969	1272.699585
1278.846680	1548.792480
1277.775391	1303.877563
1276.704102	653.210510
1275.632813	1049.297241
1274.560547	1301.036743
1273.488281	1252.166870
1272.416016	1176.505981
1271.343750	1015.458130
1270.270508	1452.844727
1269.197266	1333.418823
1268.124023	1226.318970
1267.050781	909.433838
1265.977539	1476.042603
1264.903320	1483.779663
1263.829102	1228.170776
1262.753906	972.694214
1261.679688	1734.005005
1260.604492	930.233398
1259.529297	1320.897217
1258.454102	1465.377319
1257.378906	1263.960815
1256.302734	892.180786
1255.226563	812.773865
1254.150391	1317.620850
1253.073242	960.762939
1251.997070	1190.494751
1250.919922	1189.041382
1249.841797	402.065063
1248.764648	974.664917
1247.686523	880.941223
1246.608398	1156.708252
1245.530273	1466.385986
1244.452148	864.972595
1243.373047	710.705078
1242.293945	1309.272461
1241.214844	1647.829224
1240.135742	122.209518
1239.055664	691.400513
1237.975586	1367.106812
1236.895508	693.920349
1235.815430	1058.948853
1234.734375	757.054626
1233.654297	1337.648438
1232.573242	1089.152100
1231.491211	879.501709
1230.410156	965.506042
1229.328125	1107.134155
1228.246094	1280.168701
1227.163086	1109.355225
1226.081055	812.791565
1224.998047	523.579834
1223.915039	348.190186
1222.832031	421.972595
1221.748047	447.321228
1220.664063	745.815552
1219.580078	232.071289
1218.496094	399.969849
1217.412109	591.931702
1216.327148	257.210480
1215.242188	668.792053
1214.157227	300.362549
1213.071289	899.949158
1211.985352	541.201782
1210.899414	240.494247
1209.813477	605.645508
1208.727539	743.904480
1207.640625	812.126587
1206.553711	1184.008667
1205.466797	639.909119
1204.378906	534.503662
1203.291016	226.754944
1202.203125	504.349457
1201.115234	420.606537
1200.027344	-236.068604
1198.938477	-647.031250
1197.849609	-191.615417
1196.760742	-592.868896
1195.670898	184.509262
1194.582031	-291.265106
1193.492188	-295.714111
1192.401367	-571.830750
1191.311523	-271.117828
1190.220703	-439.089600
1189.129883	-753.556396
1188.039063	-657.284363
1186.947266	-426.699066
1185.856445	-597.068542
1184.764648	-424.282074
1183.671875	-299.644897
1182.580078	-223.049927
1181.487305	-168.152054
1180.394531	-10.229937
1179.301758	-262.330811
1178.208984	190.216904
1177.115234	256.714417
1176.021484	-76.905731
1174.927734	-314.635956
1173.833008	-645.721863
1172.738281	-196.316620
1171.643555	437.118622
1170.548828	-262.556824
1169.454102	-76.835197
1168.358398	-381.587006
1167.262695	-341.933960
1166.166992	-146.954178
1165.070313	-21.455584
1163.973633	158.885559
1162.876953	140.811615
1161.780273	368.705566
1160.683594	147.512955
1159.585938	336.964935
1158.488281	1230.401245
1157.389648	553.162292
1156.291992	446.404053
1155.193359	1076.651001
1154.094727	44.430698
1152.996094	30.665335
1151.896484	28.734657
1150.796875	-8.982203
1149.697266	355.913757
1148.597656	415.704437
1147.498047	108.671669
1146.397461	175.507782
1145.296875	585.045288
1144.195313	18.578018
1143.094727	-673.745117
1141.993164	-383.399506
1140.891602	-385.755615
1139.789063	277.574280
1138.687500	82.450249
1137.584961	-207.735931
1136.482422	172.231430
1135.379883	-60.896618
1134.276367	100.252113
1133.172852	85.588768
1132.069336	379.505096
1130.964844	371.803070
1129.861328	971.554077
1128.756836	840.290588
1127.652344	379.385010
1126.546875	734.334656
1125.442383	453.781403
1124.336914	599.921936
1123.230469	1018.445129
1122.125000	230.922623
1121.018555	151.902756
1119.912109	233.914276
1118.805664	519.482117
1117.699219	279.435852
1116.591797	276.093567
1115.484375	346.077789
1114.376953	477.515076
1113.268555	-43.823231
1112.160156	-205.580185
1111.051758	322.933350
1109.943359	-164.960587
1108.833984	65.571930
1107.725586	88.157204
1106.616211	23.328712
1105.505859	258.338318
1104.396484	271.398163
1103.286133	102.713814
1102.175781	309.243866
1101.064453	102.861694
1099.954102	898.896484
1098.842773	-12.477104
1097.731445	130.261963
1096.619141	456.737305
1095.507813	12.660685
1094.395508	58.738419
1093.282227	443.910126
1092.169922	664.145203
1091.056641	728.908081
1089.943359	301.805573
1088.830078	-172.136826
1087.716797	205.739197
1086.602539	736.300049
1085.488281	178.011719
1084.373047	581.443909
1083.258789	427.768433
1082.143555	1011.966248
1081.028320	707.964233
1079.913086	469.920746
1078.796875	685.171509
1077.680664	163.252426
1076.564453	420.829834
1075.448242	-433.867523
1074.331055	506.472870
1073.213867	360.535278
1072.096680	-343.342224
1070.979492	233.155136
1069.861328	246.918381
1068.743164	-27.462370
1067.625000	220.765137
1066.505859	482.984406
1065.386719	489.918121
1064.267578	852.771667
1063.148438	379.976990
1062.029297	-29.338728
1060.909180	495.021027
1059.789063	474.270660
1058.667969	519.067810
1057.547852	-11.138183
1056.426758	251.301758
1055.305664	887.601624
1054.183594	698.997620
1053.062500	-49.944683
1051.940430	16.487194
1050.818359	500.889587
1049.695313	354.960052
1048.572266	493.896240
1047.449219	-398.291870
1046.326172	-235.688034
1045.203125	241.756729
1044.079102	-178.486038
1042.955078	93.827568
1041.830078	42.216194
1040.706055	617.477051
1039.581055	-703.385742
1038.456055	328.425751
1037.331055	-113.789520
1036.205078	249.643936
1035.079102	748.008057
1033.953125	420.390717
1032.826172	307.022522
1031.700195	-82.840752
1030.573242	204.127396
1029.445313	321.413696
1028.318359	-809.055176
1027.190430	-637.850342
1026.062500	-863.753662
1024.934570	-950.060303
1023.805664	-1124.421387
1022.676758	-597.564758
1021.547852	-871.387085
1020.418945	-613.628906
1019.289063	-1195.495483
1018.159180	-547.895142
1017.029297	-885.740234
1015.898438	-1035.532715
1014.767578	-209.493698
1013.636719	213.221924
1012.505859	-241.939026
1011.375000	613.978027
1010.243164	427.823517
1009.111328	385.453278
1007.978516	743.593079
1006.846680	1279.920410
1005.713867	1316.549805
1004.581055	1822.781372
1003.447266	3004.029053
1002.313477	2525.334717
1001.179688	1423.129150
1000.045898	1097.897827
998.912109	1013.227844
997.777344	173.650757
996.642578	812.223145
995.506836	675.133240
994.372070	1057.546387
993.236328	969.314941
992.100586	595.314758
990.963867	438.437836
989.828125	173.496201
988.691406	685.617065
987.553711	-157.292252
986.416992	440.329010
985.279297	167.195007
984.141602	417.132996
983.003906	482.979279
981.865234	475.330261
980.726563	557.629639
979.587891	571.088562
978.448242	554.835083
977.309570	513.520081
976.169922	906.922974
975.030273	1042.923706
973.889648	179.455688
972.749023	440.023346
971.608398	1300.157715
970.467773	527.429138
969.326172	503.677582
968.184570	257.508087
967.042969	686.303223
965.901367	605.804688
964.758789	532.415649
963.616211	-584.072205
962.473633	143.363876
961.330078	804.190063
960.186523	605.618958
959.042969	929.673340
957.899414	197.922638
956.754883	400.958618
955.610352	111.914742
954.465820	191.696335
953.321289	418.091431
952.175781	-362.018738
951.030273	-272.431274
949.884766	924.032349
948.738281	355.269287
947.591797	113.802078
946.445313	110.293381
945.298828	-23.226963
944.151367	599.474792
943.003906	-394.564362
941.856445	-184.877167
940.708008	289.637604
939.559570	305.485107
938.411133	-82.266167
937.262695	440.358582
936.113281	611.757935
934.964844	-228.878586
933.814453	27.281759
932.665039	563.777161
931.514648	364.383972
930.364258	46.839771
929.213867	266.970520
928.062500	175.300583
926.912109	-200.639496
925.759766	-34.717022
924.608398	-237.217926
923.456055	69.971901
922.303711	418.104218
921.151367	-590.870422
919.999023	-478.782715
918.845703	-84.865364
917.692383	268.124817
916.539063	175.981949
915.384766	367.825195
914.230469	580.154968
913.076172	506.577759
911.920898	310.642639
910.766602	-220.773041
909.611328	402.517914
908.455078	257.012726
907.299805	-677.115234
906.143555	-78.717232
904.987305	403.963501
903.830078	-343.453064
902.673828	200.447510
901.516602	-129.747849
900.359375	-25.079792
899.201172	-157.974991
898.042969	184.408401
896.884766	221.371597
895.726563	527.520386
894.567383	-129.532516
893.408203	145.077591
892.249023	338.292389
891.088867	551.826233
889.929688	-36.518295
888.769531	-148.035416
887.608398	-53.986465
886.448242	-29.874046
885.287109	-23.781122
884.125977	442.617157
882.963867	-198.636459
881.801758	-72.826668
880.639648	143.152008
879.477539	-224.704300
878.315430	365.358307
877.152344	1027.257690
875.989258	436.575928
874.825195	564.527954
873.661133	26.055056
872.497070	21.293970
871.333008	126.803185
870.168945	-174.905655
869.003906	-80.625511
867.838867	254.217682
866.672852	528.198120
865.506836	152.499329
864.340820	493.773438
863.174805	221.586853
862.008789	820.943359
860.841797	658.792175
859.674805	507.918335
858.506836	637.630432
857.339844	998.369690
856.171875	1347.686890
855.003906	1100.218872
853.834961	1068.070801
852.666016	1363.184326
851.497070	299.953918
850.328125	630.852295
849.158203	865.211426
847.988281	1043.402588
846.818359	820.656433
845.647461	447.953308
844.477539	773.618164
843.306641	306.990479
842.134766	73.128899
840.963867	168.054214
839.791992	146.582138
838.619141	614.552734
837.447266	351.432617
836.274414	660.310669
835.101563	636.113831
833.928711	792.706055
832.754883	491.418915
831.581055	812.929810
830.407227	857.446533
829.232422	1098.159912
828.058594	1224.889893
826.883789	162.810455
825.708008	956.058899
824.533203	779.198120
823.357422	448.518890
822.181641	-182.909592
821.004883	-76.912270
819.828125	22.205412
818.651367	172.347244
817.474609	-425.606384
816.296875	-42.074272
815.119141	-197.275192
813.941406	-245.789413
812.763672	-165.454926
811.584961	-621.120361
810.406250	-505.495941
809.226563	-101.227150
808.047852	-352.676666
806.868164	-379.844757
805.688477	-764.682922
804.507813	-627.797729
803.327148	-397.937073
802.146484	-700.906860
800.965820	-901.856567
799.784180	-373.189850
798.603516	-432.555511
797.420898	-281.483032
796.239258	-314.600616
795.056641	-545.097534
793.874023	-844.336975
792.691406	-676.287903
791.507813	182.333298
790.324219	219.078415
789.140625	58.658424
787.956055	351.724182
786.772461	286.115173
785.586914	238.033401
784.402344	-252.417465
783.216797	389.001434
782.032227	119.404610
780.845703	141.399216
779.660156	207.403580
778.473633	273.195038
777.287109	246.046997
776.100586	176.796844
774.913086	235.407944
773.725586	503.435730
772.538086	204.249237
771.349609	643.835327
770.161133	732.484558
768.972656	565.222656
767.784180	362.630280
766.594727	413.342712
765.405273	488.112518
764.215820	906.255066
763.026367	1224.968750
761.835938	533.029480
760.645508	376.042542
759.454102	973.635620
758.262695	631.562805
757.072266	232.367691
755.879883	1202.942139
754.688477	1313.495850
753.496094	327.281006
752.303711	672.833984
751.110352	499.712616
749.917969	568.150452
748.724609	1167.758789
747.530273	1075.550171
746.336914	972.337036
745.142578	1016.074463
743.948242	693.409729
742.752930	55.018333
741.558594	129.416824
740.363281	177.396301
739.166992	170.493530
737.971680	435.225739
736.775391	-441.397156
735.579102	-82.578224
734.381836	446.780365
733.185547	-195.123856
731.988281	272.695862
730.790039	534.620911
729.592773	376.474091
728.394531	281.797119
727.196289	-103.588905
725.997070	86.039528
724.797852	-47.808868
723.598633	-332.314758
722.399414	38.599094
721.199219	195.359741
719.999023	173.085388
718.798828	74.478409
717.598633	281.475586
716.397461	198.277832
715.196289	1085.776733
713.994141	245.915649
712.792969	171.751389
711.590820	306.944763
710.388672	714.566833
709.185547	165.709747
707.982422	856.530273
706.779297	521.543335
705.576172	239.099808
704.372070	729.573425
703.167969	308.221924
701.963867	502.888245
700.759766	667.180725
699.554688	248.793777
698.349609	1111.234253
697.143555	349.884247
695.938477	247.491699
694.732422	86.681107
693.525391	30.381063
692.319336	-236.286774
691.112305	-289.884888
689.905273	-163.095901
688.697266	-185.865814
687.490234	-585.848633
686.282227	7.917395
685.073242	285.062683
683.865234	18.204853
682.656250	-174.592407
681.447266	-575.061584
680.237305	-320.859894
679.028320	-605.786682
677.818359	-119.465134
676.607422	-364.821503
675.397461	108.779976
674.186523	-863.002441
672.975586	-118.537964
671.763672	-183.047302
670.551758	228.466171
669.339844	320.127777
668.127930	-11.586013
666.915039	97.931305
665.703125	-766.605835
664.489258	121.115227
663.276367	-243.675278
662.062500	89.266518
660.848633	-136.678329
659.634766	136.212601
658.419922	85.629227
657.205078	-738.956360
655.990234	-241.089371
654.775391	23.965355
653.559570	82.215927
652.343750	-309.674103
651.126953	-216.455765
649.911133	197.867645
648.694336	282.731537
647.477539	-133.861023
646.259766	300.078125
645.041992	187.424728
643.824219	935.491882
642.606445	210.037033
641.387695	246.247696
640.168945	503.963593
638.950195	33.024651
637.730469	243.529221
636.511719	198.334793
635.291016	24.282915
634.071289	-12.257709
632.850586	320.440643
631.629883	30.473965
630.409180	-102.803505
629.188477	-4.445287
627.966797	243.862122
626.745117	524.021484
625.522461	351.467743
624.300781	676.013916
623.078125	490.092346
621.854492	588.849915
620.631836	528.689575
619.408203	677.989685
618.184570	148.071899
616.960938	-24.665854
615.736328	180.881607
614.511719	158.929337
613.287109	-62.607449
612.061523	-338.248749
610.835938	360.387238
609.610352	-115.642456
608.384766	55.154327
607.158203	318.893921
605.931641	-616.869141
604.705078	-361.665588
