# Supplementary material for: Raman spectroscopy accurately differentiates mucosal healing from non-healing and biochemical changes following biological therapy in inflammatory bowel disease
Source: PLoS One. 2021 Jun 2;16(6):e0252210. doi: 10.1371/journal.pone.0252210 (PMC8172032; doi:10.1371/journal.pone.0252210)
Supplement: S5 Dataset — (ZIP) [file pone.0252210.s007.zip › CD Active inflammation/OC019-2 pre treatment_base sub CR removed_81__X_-15504.4__Y_36544.2__Z_-133.569__Time_925.txt]

1714.640625	-52.781429
1713.664063	-6.404074
1712.687500	-154.388870
1711.709961	-14.715363
1710.733398	224.849991
1709.755859	20.384996
1708.778320	98.519936
1707.799805	164.550705
1706.821289	489.143005
1705.843750	472.418762
1704.864258	430.728455
1703.885742	388.281738
1702.907227	618.196594
1701.927734	472.976379
1700.948242	696.609863
1699.968750	711.347473
1698.988281	752.736145
1698.007813	633.774597
1697.028320	611.260254
1696.046875	757.353821
1695.066406	885.108032
1694.084961	938.538818
1693.104492	1150.131836
1692.123047	1159.482666
1691.140625	1303.095215
1690.159180	1287.525391
1689.176758	1227.639160
1688.194336	1160.924194
1687.211914	1298.125000
1686.228516	1337.928711
1685.246094	1443.127563
1684.262695	1421.848145
1683.279297	1466.098755
1682.295898	1605.213623
1681.311523	1684.727905
1680.327148	1680.831055
1679.342773	1790.612549
1678.358398	1633.541138
1677.374023	1781.854736
1676.388672	1833.743042
1675.403320	1882.444092
1674.417969	1864.216431
1673.432617	1877.510498
1672.446289	2017.991211
1671.459961	2086.404541
1670.473633	2178.478027
1669.487305	2089.760254
1668.500977	2197.442383
1667.513672	2283.732666
1666.526367	2356.694092
1665.539063	2350.045654
1664.550781	2361.993896
1663.563477	2405.908203
1662.575195	2375.664307
1661.586914	2464.906982
1660.598633	2445.662354
1659.609375	2447.836182
1658.620117	2471.485840
1657.631836	2529.911133
1656.641602	2405.863281
1655.652344	2234.627441
1654.662109	2010.890869
1653.672852	2007.354492
1652.681641	1988.318848
1651.691406	1948.638550
1650.701172	1626.505981
1649.709961	1431.900391
1648.718750	1150.681396
1647.727539	1211.050049
1646.735352	1089.613403
1645.744141	680.912659
1644.751953	666.463135
1643.759766	665.829834
1642.766602	713.304688
1641.774414	666.407104
1640.781250	353.636444
1639.788086	437.369751
1638.794922	234.235977
1637.801758	279.731262
1636.807617	167.672119
1635.813477	-170.335236
1634.819336	-25.267883
1633.825195	-48.190643
1632.830078	-4.586357
1631.834961	-78.809769
1630.839844	-46.989479
1629.844727	156.616287
1628.849609	-94.459358
1627.853516	-263.181763
1626.857422	-81.266083
1625.861328	-211.703613
1624.865234	-15.341691
1623.868164	-199.576004
1622.871094	166.268677
1621.874023	67.535721
1620.876953	50.967377
1619.879883	119.131584
1618.881836	161.660797
1617.883789	207.461685
1616.885742	67.539268
1615.887695	46.421612
1614.888672	36.441250
1613.889648	-54.213322
1612.890625	112.810974
1611.891602	68.005516
1610.892578	-54.808548
1609.892578	66.763145
1608.892578	233.421875
1607.892578	107.191002
1606.892578	175.407059
1605.891602	338.419678
1604.890625	17.593679
1603.889648	176.440704
1602.888672	348.838318
1601.887695	126.629776
1600.885742	153.518723
1599.883789	-67.538948
1598.881836	49.271118
1597.879883	-102.731979
1596.876953	-141.825729
1595.874023	-128.187668
1594.871094	-244.725662
1593.868164	-120.500977
1592.864258	-322.306458
1591.861328	-186.847534
1590.857422	-27.561447
1589.853516	-139.345642
1588.848633	-162.007355
1587.844727	-59.101040
1586.839844	190.143951
1585.834961	22.459368
1584.830078	102.801048
1583.824219	331.964783
1582.819336	365.908508
1581.813477	301.134399
1580.807617	140.296509
1579.800781	151.640930
1578.794922	282.973145
1577.788086	263.528015
1576.781250	298.955750
1575.773438	225.313995
1574.766602	185.707504
1573.758789	122.901329
1572.750977	164.289230
1571.743164	-38.521038
1570.735352	221.485596
1569.726563	86.588921
1568.718750	40.188198
1567.708984	193.904495
1566.700195	155.504028
1565.691406	-168.351013
1564.681641	268.472687
1563.671875	113.542465
1562.662109	33.967068
1561.652344	19.310465
1560.641602	-57.540409
1559.630859	91.219383
1558.620117	4.044862
1557.609375	38.707596
1556.597656	-76.927368
1555.586914	19.870726
1554.575195	116.600555
1553.563477	337.529877
1552.550781	164.830872
1551.539063	289.776245
1550.526367	31.634502
1549.513672	241.779724
1548.500977	317.244751
1547.487305	102.956062
1546.473633	198.896927
1545.459961	175.776489
1544.446289	-59.371708
1543.432617	157.598389
1542.417969	54.023750
1541.404297	43.312790
1540.389648	-88.906029
1539.374023	11.106414
1538.359375	56.697533
1537.343750	153.699493
1536.328125	59.562622
1535.312500	-6.356529
1534.296875	-87.920914
1533.280273	21.129398
1532.263672	31.968891
1531.247070	-55.346848
1530.230469	-68.132141
1529.212891	29.624813
1528.196289	-42.877930
1527.178711	-56.369865
1526.160156	-80.399620
1525.142578	11.145949
1524.124023	-21.119759
1523.106445	51.844532
1522.087891	-16.954824
1521.068359	127.443260
1520.049805	63.252102
1519.030273	-62.883282
1518.010742	131.993958
1516.991211	-71.752159
1515.971680	-41.937157
1514.951172	-97.181953
1513.930664	-44.854027
1512.910156	73.899658
1511.889648	-30.994429
1510.868164	-82.261131
1509.846680	-85.066849
1508.826172	-57.394966
1507.803711	-37.743286
1506.782227	-56.865883
1505.759766	3.167378
1504.737305	-219.044846
1503.714844	-259.557068
1502.692383	-397.710724
1501.668945	-72.559875
1500.646484	-144.750870
1499.623047	-7.309240
1498.599609	-82.682350
1497.575195	-181.376923
1496.550781	-224.062012
1495.527344	-220.996216
1494.502930	11.903134
1493.477539	29.610586
1492.453125	159.478027
1491.427734	110.069183
1490.402344	126.802650
1489.376953	166.208206
1488.350586	197.614761
1487.325195	180.192337
1486.298828	149.695816
1485.272461	297.574310
1484.245117	391.486206
1483.218750	495.273315
1482.191406	409.947601
1481.164063	556.431458
1480.136719	388.946381
1479.108398	468.496643
1478.080078	445.777435
1477.052734	573.129578
1476.023438	888.633606
1474.995117	895.551331
1473.965820	1060.053467
1472.937500	1295.508911
1471.908203	1314.225220
1470.877930	1269.032471
1469.848633	1628.143188
1468.818359	1648.514282
1467.788086	2014.487915
1466.757813	2174.101563
1465.727539	2221.545654
1464.696289	2385.619629
1463.665039	2412.170166
1462.633789	2423.228760
1461.602539	2616.924316
1460.570313	2409.073730
1459.539063	2752.027832
1458.506836	2774.777100
1457.473633	2779.520752
1456.441406	3027.640625
1455.408203	2900.008545
1454.375000	2924.396484
1453.341797	3136.209961
1452.308594	2980.165039
1451.274414	3138.259521
1450.241211	3372.142334
1449.207031	3238.388184
1448.171875	3309.664795
1447.137695	3150.323486
1446.102539	3259.240967
1445.067383	3200.895264
1444.032227	2972.869629
1442.997070	2615.759766
1441.960938	3113.653564
1440.924805	2862.597900
1439.888672	2770.819092
1438.852539	2792.718262
1437.816406	2478.340332
1436.779297	2398.969482
1435.742188	2051.732178
1434.705078	1878.827271
1433.666992	1748.811646
1432.629883	1444.575806
1431.591797	1428.128296
1430.553711	1118.864990
1429.514648	855.059387
1428.476563	881.419067
1427.437500	768.975342
1426.398438	772.515137
1425.359375	846.591919
1424.320313	537.489868
1423.280273	614.005615
1422.240234	529.219055
1421.200195	441.924011
1420.159180	286.633911
1419.119141	259.820313
1418.078125	441.916504
1417.037109	402.466248
1415.996094	385.680237
1414.954102	185.252487
1413.912109	304.335083
1412.870117	287.601532
1411.828125	155.258499
1410.786133	138.620972
1409.743164	114.466049
1408.700195	-130.723434
1407.657227	-124.579819
1406.614258	44.845558
1405.570313	-44.370358
1404.527344	105.003510
1403.483398	13.434109
1402.438477	-22.842720
1401.394531	89.001175
1400.349609	50.377430
1399.304688	94.606819
1398.259766	133.896423
1397.214844	93.060707
1396.168945	180.128128
1395.123047	209.642548
1394.077148	334.440674
1393.031250	133.745941
1391.984375	168.592911
1390.937500	168.507172
1389.890625	251.140656
1388.843750	48.632530
1387.796875	58.986160
1386.749023	146.995285
1385.701172	-172.467850
1384.653320	133.353851
1383.604492	-53.205597
1382.556641	-104.563683
1381.507813	-158.250717
1380.458984	10.562474
1379.410156	-225.084213
1378.360352	-188.323029
1377.310547	-218.793335
1376.260742	-6.983732
1375.210938	177.476440
1374.161133	-42.076393
1373.110352	-34.395081
1372.059570	-91.349709
1371.008789	26.433979
1369.957031	106.969139
1368.906250	-81.433029
1367.854492	-137.512924
1366.802734	-123.610794
1365.750000	69.792892
1364.698242	387.838409
1363.645508	78.665619
1362.592773	252.662598
1361.540039	-175.323502
1360.486328	86.167938
1359.433594	-25.270288
1358.379883	-153.844254
1357.326172	-23.575573
1356.271484	111.834839
1355.216797	66.029785
1354.163086	236.646179
1353.107422	288.185791
1352.052734	399.564331
1350.998047	565.766418
1349.942383	831.429932
1348.886719	811.832520
1347.830078	794.970703
1346.774414	770.941406
1345.717773	771.971863
1344.661133	760.863708
1343.604492	799.602356
1342.546875	1086.428345
1341.490234	1036.397583
1340.432617	1095.650391
1339.375000	1113.035767
1338.316406	1103.429565
1337.258789	1274.839478
1336.200195	891.965271
1335.141602	1071.296021
1334.082031	993.490479
1333.023438	1024.835327
1331.963867	1209.765259
1330.904297	1041.297363
1329.844727	833.618103
1328.784180	1167.560913
1327.723633	836.925110
1326.663086	1005.737610
1325.602539	991.968628
1324.541992	1180.965332
1323.480469	1041.782715
1322.418945	1053.495728
1321.357422	964.290222
1320.295898	850.716919
1319.233398	1067.995728
1318.170898	1105.411133
1317.108398	960.616516
1316.045898	914.751099
1314.982422	1068.796265
1313.918945	843.570313
1312.855469	995.619812
1311.791992	958.210815
1310.728516	898.913025
1309.664063	1044.233032
1308.599609	783.616455
1307.535156	941.708130
1306.469727	942.520813
1305.404297	941.122375
1304.338867	873.572510
1303.273438	1076.754761
1302.208008	1009.692566
1301.141602	979.766663
1300.075195	994.320801
1299.008789	819.950378
1297.942383	655.716492
1296.875000	803.633423
1295.807617	784.780029
1294.740234	842.250610
1293.672852	791.951721
1292.604492	626.592407
1291.537109	638.127563
1290.468750	586.117859
1289.399414	730.487732
1288.331055	757.348938
1287.261719	365.348083
1286.192383	669.560852
1285.123047	621.106262
1284.052734	614.510986
1282.983398	852.965637
1281.913086	628.847900
1280.841797	500.475494
1279.771484	685.548462
1278.700195	645.666199
1277.628906	764.964111
1276.557617	566.502258
1275.486328	771.689392
1274.414063	979.409729
1273.341797	757.120056
1272.269531	811.172363
1271.197266	1116.953735
1270.124023	992.960205
1269.050781	1235.409424
1267.977539	1387.588989
1266.904297	1405.624878
1265.830078	1623.880859
1264.756836	1710.448853
1263.681641	1797.131348
1262.607422	1708.343750
1261.533203	1948.829712
1260.458008	1709.204224
1259.382813	1901.108521
1258.307617	1817.759399
1257.231445	1668.808350
1256.155273	1658.837524
1255.079102	1636.806885
1254.002930	1595.418457
1252.926758	1663.657837
1251.849609	1680.879761
1250.772461	1523.052612
1249.695313	1786.103149
1248.617188	1655.249878
1247.540039	1463.758667
1246.461914	1542.200562
1245.382813	1589.101929
1244.304688	1626.328003
1243.225586	1445.031128
1242.146484	1416.849854
1241.067383	1803.859375
1239.988281	1452.923706
1238.908203	1325.443481
1237.828125	1392.145020
1236.748047	1410.350586
1235.667969	1583.781616
1234.586914	1284.423950
1233.505859	1380.317139
1232.424805	1301.716064
1231.343750	1356.425415
1230.261719	1462.005127
1229.179688	1298.743896
1228.097656	1331.680786
1227.015625	1224.214233
1225.932617	1165.208984
1224.850586	944.111450
1223.767578	1066.616943
1222.683594	1007.681824
1221.600586	743.227844
1220.516602	669.859741
1219.432617	526.415039
1218.347656	552.162964
1217.263672	664.834290
1216.178711	642.178040
1215.093750	783.700073
1214.008789	698.186707
1212.922852	617.506775
1211.836914	633.341858
1210.750977	798.701233
1209.665039	722.731750
1208.579102	863.775757
1207.492188	720.211609
1206.405273	692.350281
1205.318359	587.319336
1204.230469	578.648438
1203.142578	401.290527
1202.054688	541.831177
1200.966797	294.581726
1199.877930	100.327553
1198.790039	259.848724
1197.701172	404.779816
1196.611328	-44.619747
1195.522461	-147.591782
1194.432617	-22.177851
1193.342773	-101.259987
1192.252930	-105.902542
1191.162109	-266.831146
1190.072266	-151.531616
1188.981445	-190.104797
1187.889648	-108.704994
1186.798828	34.955219
1185.707031	0.821382
1184.615234	-160.603577
1183.523438	-269.298645
1182.430664	-27.869806
1181.337891	38.261551
1180.245117	-10.851169
1179.152344	16.628696
1178.059570	283.605255
1176.965820	121.457520
1175.872070	203.571625
1174.778320	508.225861
1173.683594	278.672089
1172.588867	350.689575
1171.494141	173.629013
1170.399414	199.876373
1169.303711	209.217392
1168.208984	170.563751
1167.113281	327.844025
1166.016602	73.725266
1164.920898	70.507843
1163.824219	153.155823
1162.727539	235.604538
1161.630859	231.869308
1160.533203	333.038910
1159.435547	508.003387
1158.337891	501.326111
1157.240234	582.772705
1156.141602	518.488159
1155.043945	640.101318
1153.944336	642.260925
1152.845703	403.451385
1151.747070	483.971222
1150.647461	128.190628
1149.547852	120.236923
1148.447266	362.215485
1147.347656	115.719612
1146.247070	73.912666
1145.146484	86.695305
1144.044922	94.534821
1142.944336	118.845383
1141.842773	128.695587
1140.741211	231.110992
1139.638672	276.237213
1138.537109	64.439194
1137.434570	332.619446
1136.332031	476.947998
1135.228516	457.122803
1134.125977	586.749573
1133.022461	735.133179
1131.917969	814.427795
1130.814453	1266.120239
1129.709961	1128.979370
1128.605469	1228.947266
1127.500977	1406.959229
1126.396484	1468.526611
1125.291016	1472.994141
1124.185547	1396.702271
1123.080078	1384.248413
1121.973633	1215.269897
1120.868164	1121.988281
1119.761719	919.651672
1118.654297	1065.240356
1117.547852	936.041199
1116.440430	877.718750
1115.333008	939.910889
1114.225586	843.438354
1113.117188	822.511963
1112.008789	917.275208
1110.900391	896.016663
1109.791992	801.352295
1108.682617	1108.200439
1107.573242	1055.727051
1106.463867	1345.534180
1105.354492	1309.247925
1104.244141	1154.801880
1103.133789	1321.215088
1102.023438	1388.312866
1100.913086	1316.066895
1099.801758	1352.182251
1098.690430	1418.788696
1097.579102	1306.081055
1096.467773	1570.343628
1095.355469	1224.121094
1094.243164	1455.028320
1093.130859	1146.404663
1092.017578	1155.637329
1090.905273	1197.700439
1089.791992	1265.500366
1088.677734	1156.677124
1087.564453	1191.279785
1086.450195	1110.507446
1085.335938	1238.914795
1084.221680	1338.942993
1083.106445	1206.144653
1081.991211	1320.008667
1080.875977	1125.987915
1079.760742	1101.049072
1078.644531	1097.146973
1077.528320	992.210266
1076.412109	814.474304
1075.295898	930.025085
1074.178711	841.340576
1073.061523	874.567749
1071.944336	823.286743
1070.826172	814.138611
1069.708984	833.050598
1068.590820	706.599548
1067.471680	692.573547
1066.353516	605.891479
1065.234375	858.698303
1064.115234	666.541992
1062.996094	642.928711
1061.875977	659.043152
1060.755859	616.615173
1059.635742	672.389282
1058.515625	564.413574
1057.394531	594.364990
1056.273438	455.986237
1055.152344	555.976868
1054.031250	648.880310
1052.909180	554.859680
1051.787109	509.892181
1050.665039	654.019287
1049.541992	520.312317
1048.418945	624.661682
1047.295898	572.647888
1046.172852	471.669800
1045.048828	480.321198
1043.925781	342.106232
1042.801758	579.195435
1041.676758	368.775757
1040.552734	391.435303
1039.427734	381.481354
1038.302734	271.418640
1037.176758	156.761841
1036.050781	358.717804
1034.924805	411.681427
1033.798828	352.982208
1032.672852	350.162476
1031.545898	468.288849
1030.418945	512.006409
1029.291992	125.757851
1028.164063	153.348175
1027.036133	127.540466
1025.908203	-56.142544
1024.780273	13.423431
1023.651367	-211.830536
1022.522461	-151.431641
1021.393555	-174.534958
1020.264648	-308.915741
1019.134766	-190.356567
1018.004883	-192.358643
1016.875000	-87.639618
1015.744141	-1.438049
1014.613281	6.019043
1013.482422	273.031464
1012.351563	482.104095
1011.219727	322.980011
1010.088867	481.199280
1008.956055	551.476868
1007.824219	638.027222
1006.691406	1205.836914
1005.558594	1720.290283
1004.425781	2798.836426
1003.292969	3581.075439
1002.159180	2990.137695
1001.025391	2293.296631
999.891602	1358.947510
998.756836	794.701111
997.622070	614.164551
996.487305	551.578430
995.352539	459.147308
994.216797	609.178711
993.081055	452.443054
991.945313	205.966019
990.808594	487.795624
989.672852	154.103104
988.536133	509.853424
987.398438	165.070526
986.261719	315.911957
985.124023	271.053375
983.986328	385.255005
982.847656	280.847717
981.709961	300.937988
980.571289	318.870300
979.432617	440.479370
978.292969	451.789703
977.153320	463.256714
976.013672	431.205109
974.874023	688.930298
973.734375	795.044922
972.593750	660.059204
971.453125	984.661133
970.311523	735.223389
969.170898	717.942505
968.029297	840.847107
966.886719	555.424927
965.745117	648.839233
964.602539	673.579285
963.459961	572.372498
962.317383	760.242004
961.173828	496.694183
960.030273	572.575867
958.886719	634.860291
957.743164	500.330200
956.598633	526.331116
955.454102	266.348694
954.309570	249.275803
953.165039	621.382202
952.019531	231.720901
950.874023	231.232666
949.727539	349.832031
948.582031	404.551483
947.435547	315.447632
946.289063	333.964203
945.141602	318.392120
943.995117	389.799469
942.847656	370.027985
941.699219	603.841431
940.551758	463.439575
939.403320	425.966675
938.254883	274.638397
937.105469	458.820496
935.957031	449.289307
934.807617	412.592468
933.658203	442.186951
932.507813	369.419312
931.357422	264.974579
930.207031	340.675964
929.056641	300.399292
927.906250	212.515457
926.754883	259.126404
925.603516	367.323273
924.451172	152.634949
923.298828	256.609192
922.146484	112.876381
920.994141	-51.075752
919.841797	23.841053
918.688477	-48.789265
917.535156	115.018555
916.380859	31.380842
915.227539	-163.310379
914.073242	-37.686882
912.918945	-324.988800
911.763672	-76.546730
910.608398	-213.677383
909.453125	21.324181
908.297852	-149.467987
907.141602	-48.020939
905.985352	-232.010483
904.829102	32.827694
903.672852	184.428757
902.515625	-37.547112
901.358398	-82.684601
900.201172	98.683739
899.042969	15.341331
897.884766	219.496948
896.726563	18.809118
895.568359	153.021271
894.409180	-29.212769
893.250000	-71.101845
892.090820	135.719437
890.930664	60.164833
889.771484	-1.696237
888.611328	20.141344
887.450195	42.084110
886.289063	362.055267
885.128906	-22.071243
883.966797	119.748451
882.805664	6.720330
881.643555	74.241928
880.481445	40.373566
879.319336	250.027176
878.156250	236.592621
876.993164	254.785187
875.830078	200.974777
874.666016	34.685131
873.502930	174.701935
872.338867	123.422646
871.173828	132.994553
870.009766	-95.842934
868.844727	141.054962
867.679688	42.862911
866.513672	18.962341
865.348633	120.973122
864.182617	160.075500
863.015625	367.693024
861.849609	168.736328
860.682617	-57.024277
859.515625	332.435150
858.347656	135.989395
857.180664	455.717834
856.012695	216.764038
854.843750	558.810242
853.675781	456.753204
852.506836	422.015778
851.337891	716.746887
850.167969	540.834106
848.999023	452.360657
847.829102	307.950745
846.658203	347.211456
845.488281	28.286690
844.317383	-44.316574
843.146484	8.396365
841.975586	-55.247524
840.803711	131.597443
839.631836	105.930946
838.459961	209.897430
837.287109	105.965630
836.114258	75.780907
834.941406	-41.536621
833.768555	176.137100
832.594727	-48.382496
831.420898	307.506256
830.247070	493.582855
829.072266	331.489807
827.898438	227.407455
826.722656	181.317749
825.547852	197.610443
824.372070	262.880005
823.196289	62.880119
822.020508	-143.772537
820.844727	90.618896
819.667969	-47.037434
818.491211	-39.992290
817.313477	-79.755486
816.136719	-157.411682
814.958984	65.233658
813.781250	-25.914455
812.602539	-28.148096
811.423828	-30.463371
810.245117	11.589064
809.066406	-230.890991
807.886719	55.389343
806.707031	-80.549858
805.527344	-280.911316
804.346680	-152.709778
803.166992	-164.495331
801.985352	-256.240112
800.804688	-175.011612
799.623047	-249.164230
798.441406	-327.817383
797.259766	-138.301178
796.078125	-325.744476
794.895508	42.959011
793.712891	103.464928
792.529297	-26.620480
791.346680	77.946297
790.163086	60.612892
788.978516	218.024139
787.794922	138.497574
786.610352	187.208099
785.425781	162.806747
784.241211	290.870605
783.055664	173.403397
781.870117	376.333038
780.684570	391.253510
779.498047	235.975159
778.311523	146.915726
777.125000	212.345261
775.938477	142.987000
774.750977	311.901306
773.563477	70.250816
772.375977	58.015881
771.187500	80.972694
769.999023	207.440689
768.810547	-184.253784
767.622070	-64.595818
766.432617	383.189850
765.243164	143.425323
764.053711	198.768356
762.863281	265.004028
761.672852	251.873856
760.482422	597.359192
759.291992	396.966736
758.100586	530.922058
756.909180	739.495789
755.717773	578.532715
754.525391	551.646240
753.333008	454.373932
752.140625	598.738770
750.948242	597.994141
749.754883	406.134308
748.561523	594.104736
747.368164	457.072266
746.173828	484.623871
744.979492	571.336365
743.785156	605.308350
742.590820	522.988159
741.395508	401.196411
740.200195	531.471252
739.003906	433.746552
737.808594	355.739441
736.612305	249.259903
735.416016	131.845520
734.218750	329.705719
733.021484	249.476883
731.824219	388.081543
730.626953	384.398285
729.428711	369.766571
728.230469	414.166840
727.032227	454.162354
725.833984	568.444397
724.634766	372.385773
723.435547	608.970947
722.235352	581.178162
721.036133	468.244202
719.835938	442.700836
718.635742	417.185974
717.434570	387.342102
716.233398	470.975037
715.032227	465.176636
713.831055	636.032837
712.628906	226.970352
711.426758	376.086945
710.224609	128.605240
709.021484	214.593582
707.818359	87.155464
706.615234	177.575912
705.412109	265.837189
704.208008	219.184479
703.003906	118.223824
701.799805	97.869949
700.594727	62.378757
699.389648	5.238792
698.184570	50.378246
696.979492	-28.300146
695.773438	80.015129
694.567383	55.857922
693.361328	42.664860
692.154297	12.208326
690.947266	-74.575050
689.740234	-161.214798
688.533203	-15.538436
687.325195	-160.505203
686.117188	-168.659775
684.909180	-37.926773
683.700195	-141.255859
682.491211	-170.733459
681.282227	-9.401903
680.072266	-136.134903
678.863281	-117.585075
677.653320	-282.965485
676.442383	-127.754463
675.232422	161.687103
674.021484	-3.265029
672.810547	-16.587389
671.598633	108.643311
670.386719	173.397110
669.174805	305.259338
667.962891	240.512329
666.750000	111.100151
665.537109	338.308716
664.324219	252.370651
663.110352	129.888580
661.897461	255.826553
660.683594	81.831787
659.468750	216.588928
658.254883	163.704071
657.040039	67.818924
655.824219	125.174675
654.609375	57.560326
653.393555	-63.807899
652.177734	-195.810120
650.960938	-92.854500
649.745117	-101.874954
648.528320	80.819107
647.311523	162.308441
646.093750	149.118744
644.875977	299.510376
643.658203	299.279419
642.440430	96.902092
641.221680	122.569153
640.002930	27.841497
638.784180	-62.548450
637.564453	42.631371
636.344727	-176.656540
635.125000	-120.967613
633.905273	-153.396942
632.684570	-91.414268
631.463867	-29.542793
630.243164	-57.920528
629.021484	102.395645
627.799805	-57.070450
626.578125	-132.980316
625.356445	-54.664124
624.133789	126.320885
622.911133	326.305695
621.688477	228.188446
620.464844	72.047722
619.241211	42.055523
618.017578	206.611526
616.793945	-5.929279
615.569336	5.988012
614.344727	-8.132043
613.120117	5.175332
611.894531	35.176392
610.668945	-59.278408
609.443359	-164.844116
608.216797	66.786591
606.991211	24.310177
605.764648	-3.751146
604.537109	123.503029
