# Supplementary material for: Raman spectroscopy accurately differentiates mucosal healing from non-healing and biochemical changes following biological therapy in inflammatory bowel disease
Source: PLoS One. 2021 Jun 2;16(6):e0252210. doi: 10.1371/journal.pone.0252210 (PMC8172032; doi:10.1371/journal.pone.0252210)
Supplement: S5 Dataset — (ZIP) [file pone.0252210.s007.zip › CD Active inflammation/OC008-1 post treat_BL sub CR removed_57__X_-35160.8__Y_4590.25__Z_-768.904__Time_649.txt]

1714.715820	150.052109
1713.739258	17.529816
1712.762695	-170.174622
1711.785156	9.441775
1710.808594	6.587326
1709.831055	75.995804
1708.853516	72.946831
1707.875000	-82.888809
1706.897461	-59.216202
1705.918945	-78.450340
1704.940430	87.041855
1703.960938	-58.060406
1702.982422	-66.586372
1702.002930	-32.298950
1701.023438	-78.238594
1700.043945	-223.060349
1699.063477	-41.592670
1698.083984	-23.176048
1697.103516	-79.538712
1696.123047	-23.570480
1695.141602	112.588020
1694.161133	67.207359
1693.179688	86.024467
1692.198242	11.526607
1691.216797	-78.817642
1690.234375	12.440355
1689.251953	197.172699
1688.269531	101.937798
1687.287109	68.237099
1686.304688	88.036583
1685.321289	118.645470
1684.337891	93.464256
1683.354492	119.098640
1682.371094	270.096405
1681.387695	277.429871
1680.403320	338.190521
1679.418945	191.522598
1678.434570	148.913177
1677.449219	348.625031
1676.464844	380.911560
1675.479492	174.056229
1674.494141	350.370819
1673.507813	303.540863
1672.522461	312.788635
1671.536133	500.264740
1670.549805	329.293732
1669.563477	373.752686
1668.576172	360.006866
1667.589844	359.798523
1666.602539	630.524658
1665.615234	524.601440
1664.626953	580.779053
1663.639648	544.368652
1662.651367	598.365845
1661.663086	676.449463
1660.674805	807.758057
1659.685547	608.021179
1658.696289	549.034729
1657.707031	612.164673
1656.717773	484.858429
1655.728516	498.176453
1654.738281	437.615967
1653.748047	679.011292
1652.757813	409.927826
1651.767578	569.722900
1650.777344	198.141830
1649.786133	316.094971
1648.794922	386.660797
1647.803711	177.304016
1646.811523	116.237061
1645.820313	108.279427
1644.828125	-39.419537
1643.835938	48.185589
1642.843750	170.306015
1641.850586	65.618698
1640.857422	264.661224
1639.864258	-42.677280
1638.871094	140.932159
1637.877930	-107.779724
1636.883789	78.838379
1635.889648	12.554857
1634.895508	65.102661
1633.901367	157.360657
1632.906250	52.227268
1631.912109	31.625195
1630.916992	5.965704
1629.920898	-166.897873
1628.925781	-149.993958
1627.929688	-119.751549
1626.934570	-49.865971
1625.937500	-85.032684
1624.941406	19.367489
1623.945313	-20.684834
1622.948242	115.551910
1621.951172	-84.446091
1620.954102	130.906830
1619.956055	-5.632712
1618.958984	31.372524
1617.960938	210.293533
1616.962891	79.558128
1615.963867	30.384327
1614.965820	65.344261
1613.966797	103.055161
1612.967773	-40.066132
1611.968750	-253.780853
1610.968750	-81.918198
1609.969727	79.519203
1608.969727	115.237305
1607.969727	-32.317554
1606.968750	-116.831062
1605.968750	102.566193
1604.967773	57.557652
1603.966797	-63.228706
1602.965820	-139.372025
1601.963867	-113.347069
1600.962891	-116.009064
1599.960938	25.256130
1598.958984	-92.298019
1597.956055	-92.084839
1596.954102	-18.613089
1595.951172	-154.129715
1594.948242	-75.301964
1593.945313	-140.086823
1592.941406	-87.274147
1591.938477	-230.220520
1590.934570	-52.007542
1589.930664	-38.216785
1588.925781	-105.258904
1587.921875	-78.323334
1586.916992	-7.023419
1585.912109	181.611420
1584.907227	146.025253
1583.901367	188.671036
1582.896484	239.143280
1581.890625	141.133820
1580.884766	267.169830
1579.877930	62.477901
1578.872070	128.633453
1577.865234	275.456543
1576.858398	229.662857
1575.851563	-16.432085
1574.843750	78.319901
1573.836914	193.832214
1572.829102	272.890991
1571.821289	268.726257
1570.812500	142.407700
1569.804688	112.264038
1568.795898	89.908096
1567.787109	319.463684
1566.778320	255.482986
1565.768555	207.078308
1564.758789	135.305771
1563.750000	27.202612
1562.739258	321.233643
1561.729492	228.625244
1560.718750	71.185074
1559.708984	53.773067
1558.698242	82.979477
1557.686523	166.546722
1556.675781	252.617401
1555.664063	108.047272
1554.652344	80.027573
1553.640625	184.016403
1552.628906	228.357162
1551.616211	262.261780
1550.603516	249.507370
1549.590820	239.277847
1548.578125	133.280075
1547.565430	99.662880
1546.551758	60.813427
1545.538086	68.432281
1544.524414	112.149376
1543.510742	220.361816
1542.496094	101.121201
1541.481445	167.799500
1540.466797	154.317398
1539.452148	11.676210
1538.437500	168.402679
1537.421875	154.660095
1536.406250	-16.542208
1535.390625	85.644485
1534.374023	61.330090
1533.358398	132.325806
1532.341797	15.020360
1531.325195	-19.866228
1530.308594	189.936890
1529.291016	15.717644
1528.274414	-6.574339
1527.256836	68.884506
1526.238281	97.863953
1525.220703	-74.029877
1524.202148	-73.550514
1523.184570	14.295883
1522.166016	-44.620007
1521.146484	19.814608
1520.127930	99.541115
1519.108398	127.709030
1518.088867	88.934402
1517.069336	-19.309605
1516.049805	-37.708946
1515.029297	-7.418772
1514.008789	-131.321442
1512.988281	178.575470
1511.967773	-117.507561
1510.946289	-49.193687
1509.925781	-168.305496
1508.904297	35.707706
1507.882813	-196.442230
1506.860352	22.639383
1505.838867	26.193470
1504.816406	-42.132744
1503.793945	-151.540878
1502.770508	31.015862
1501.748047	-165.670761
1500.724609	-101.206619
1499.701172	-31.764418
1498.677734	-113.478523
1497.654297	-34.054073
1496.629883	34.984043
1495.605469	-52.152470
1494.581055	-70.314613
1493.556641	62.271149
1492.531250	33.638775
1491.505859	-7.871042
1490.480469	19.517324
1489.455078	79.994568
1488.429688	35.620087
1487.403320	116.274193
1486.376953	79.348572
1485.350586	205.689850
1484.324219	122.615860
1483.296875	116.006180
1482.270508	236.844269
1481.243164	232.557724
1480.214844	44.583858
1479.187500	238.974182
1478.159180	318.486420
1477.130859	237.335663
1476.102539	418.520233
1475.074219	286.250366
1474.044922	372.929504
1473.015625	403.468079
1471.986328	507.716095
1470.957031	629.642700
1469.927734	654.745300
1468.897461	506.765991
1467.867188	755.500549
1466.836914	546.366516
1465.806641	708.384766
1464.775391	832.119629
1463.744141	894.735291
1462.712891	919.136658
1461.681641	912.969910
1460.649414	876.248169
1459.618164	986.728149
1458.585938	1003.161194
1457.552734	953.524292
1456.520508	1106.824707
1455.487305	1044.363037
1454.455078	933.684143
1453.420898	1048.636475
1452.387695	877.023499
1451.354492	1075.461426
1450.320313	1015.278625
1449.286133	1084.268433
1448.251953	1226.625977
1447.216797	1178.931396
1446.182617	1285.653198
1445.147461	1075.859497
1444.112305	1253.308105
1443.076172	1245.918823
1442.041016	1071.539185
1441.004883	993.286194
1439.968750	937.781921
1438.932617	1102.198242
1437.895508	900.010498
1436.858398	796.423828
1435.821289	887.379578
1434.784180	750.935425
1433.747070	564.011292
1432.708984	513.467041
1431.670898	644.663391
1430.632813	490.598389
1429.594727	407.225159
1428.556641	323.865936
1427.517578	301.043701
1426.478516	81.531334
1425.439453	139.409912
1424.399414	71.215065
1423.359375	285.270508
1422.320313	317.838409
1421.279297	264.722992
1420.239258	307.329987
1419.199219	213.955795
1418.158203	196.125244
1417.117188	195.919891
1416.075195	100.092133
1415.034180	69.724937
1413.992188	77.091736
1412.950195	94.522049
1411.908203	26.477730
1410.866211	-3.823510
1409.823242	-79.342110
1408.780273	-86.979088
1407.737305	-46.870285
1406.694336	-49.452324
1405.650391	10.747021
1404.606445	53.371536
1403.562500	-114.813286
1402.518555	98.493172
1401.474609	-9.368423
1400.429688	-92.082985
1399.384766	-9.231527
1398.339844	88.659363
1397.294922	61.219364
1396.249023	98.972633
1395.203125	-8.565356
1394.157227	106.916641
1393.111328	47.087296
1392.064453	42.402531
1391.018555	182.961334
1389.971680	-91.951073
1388.923828	-181.546814
1387.876953	-63.407894
1386.829102	-37.818203
1385.781250	-52.195454
1384.733398	-164.011765
1383.685547	-45.770493
1382.636719	-172.428497
1381.587891	-171.553223
1380.539063	-213.081680
1379.490234	-49.746849
1378.440430	-123.624527
1377.391602	54.727283
1376.341797	-126.323921
1375.291016	32.107178
1374.241211	-123.777130
1373.190430	-77.508423
1372.139648	-13.733042
1371.088867	119.894005
1370.038086	46.661049
1368.986328	-6.537583
1367.934570	-92.024384
1366.882813	-55.341183
1365.831055	-100.776901
1364.778320	-16.648912
1363.726563	-121.653137
1362.673828	-206.626541
1361.620117	-72.523933
1360.567383	-169.740036
1359.513672	-142.478607
1358.459961	91.245544
1357.406250	96.239937
1356.352539	-162.144928
1355.297852	-159.410461
1354.243164	-116.835640
1353.188477	99.687767
1352.133789	92.705452
1351.078125	11.327565
1350.023438	108.813622
1348.966797	-106.365562
1347.911133	60.761936
1346.855469	294.892212
1345.798828	40.419903
1344.742188	230.009338
1343.685547	236.163025
1342.627930	284.542419
1341.571289	345.396515
1340.513672	349.335846
1339.456055	338.513367
1338.397461	342.649414
1337.339844	280.041931
1336.281250	267.065735
1335.222656	182.428024
1334.163086	256.278076
1333.104492	221.360184
1332.044922	132.145599
1330.985352	292.812622
1329.925781	213.717896
1328.865234	114.984703
1327.805664	364.822021
1326.745117	194.662872
1325.684570	61.731804
1324.623047	363.583069
1323.561523	230.878479
1322.500977	157.583115
1321.438477	136.241013
1320.376953	124.886116
1319.314453	190.107910
1318.252930	181.422897
1317.189453	192.564682
1316.126953	243.253403
1315.064453	217.621780
1314.000977	145.284302
1312.937500	176.551926
1311.874023	308.894073
1310.809570	236.894196
1309.745117	300.436096
1308.680664	53.915901
1307.616211	125.058739
1306.551758	250.401306
1305.486328	210.981522
1304.420898	265.133728
1303.355469	100.537109
1302.289063	253.218079
1301.223633	263.390778
1300.157227	101.658455
1299.090820	301.214203
1298.023438	107.812302
1296.957031	167.513657
1295.889648	256.743469
1294.822266	147.222672
1293.754883	57.476910
1292.686523	68.453148
1291.618164	167.822174
1290.549805	98.032425
1289.481445	77.403351
1288.413086	98.546410
1287.343750	124.673531
1286.274414	6.320200
1285.205078	30.187645
1284.134766	-92.812805
1283.064453	73.260269
1281.995117	109.602829
1280.923828	23.641590
1279.853516	96.856010
1278.782227	101.622879
1277.710938	37.987602
1276.639648	-10.865355
1275.568359	179.975998
1274.496094	21.284824
1273.423828	77.790733
1272.351563	212.532608
1271.279297	339.965332
1270.206055	184.132782
1269.132813	52.859921
1268.059570	119.443375
1266.986328	237.321350
1265.913086	35.583420
1264.838867	319.452454
1263.764648	330.109406
1262.689453	101.870018
1261.615234	234.597015
1260.540039	274.714233
1259.464844	212.535110
1258.389648	301.490906
1257.313477	344.193542
1256.238281	294.399536
1255.162109	329.900482
1254.085938	341.102264
1253.008789	459.432312
1251.931641	346.629395
1250.854492	401.770203
1249.777344	454.507599
1248.700195	303.034485
1247.622070	416.642761
1246.543945	294.508392
1245.465820	432.460968
1244.387695	210.868149
1243.308594	314.867676
1242.229492	484.423401
1241.150391	457.306305
1240.071289	226.362518
1238.991211	388.665466
1237.911133	315.607544
1236.831055	264.446960
1235.750977	128.467392
1234.669922	404.735504
1233.588867	312.479492
1232.507813	254.220245
1231.426758	217.819550
1230.344727	229.908630
1229.262695	261.390350
1228.180664	188.769989
1227.098633	268.704224
1226.015625	104.191551
1224.933594	181.728455
1223.849609	160.069382
1222.766602	278.707794
1221.683594	244.975204
1220.599609	155.669006
1219.515625	320.189972
1218.430664	131.857941
1217.346680	93.396797
1216.261719	54.961502
1215.176758	103.480118
1214.091797	113.351524
1213.005859	217.357559
1211.920898	314.074615
1210.834961	56.096180
1209.748047	51.498878
1208.662109	104.775146
1207.575195	177.311447
1206.488281	124.464600
1205.401367	257.197021
1204.313477	387.453674
1203.225586	84.045464
1202.137695	-21.758472
1201.049805	-103.450775
1199.961914	-209.194946
1198.873047	-199.385925
1197.784180	-59.665752
1196.695313	-191.864899
1195.605469	-45.032612
1194.515625	-66.608711
1193.425781	-208.399216
1192.335938	-23.278475
1191.246094	-44.920658
1190.155273	-80.993225
1189.064453	-265.996368
1187.973633	-268.444031
1186.881836	-21.239069
1185.790039	-100.613007
1184.698242	-55.199867
1183.606445	-103.411003
1182.514648	71.436966
1181.421875	-142.324493
1180.329102	-8.379822
1179.236328	-90.270164
1178.142578	-11.597733
1177.049805	-12.070649
1175.956055	-98.821907
1174.861328	-25.120258
1173.767578	-73.611031
1172.672852	-59.885406
1171.578125	-84.507240
1170.483398	-109.166954
1169.387695	-131.472809
1168.291992	27.947100
1167.196289	-32.740189
1166.100586	90.622635
1165.004883	-111.171356
1163.908203	-52.470772
1162.811523	39.592697
1161.714844	-124.004211
1160.617188	-3.423673
1159.519531	-30.972940
1158.421875	172.953690
1157.324219	-9.849577
1156.225586	112.745010
1155.127930	132.659515
1154.028320	-69.270348
1152.929688	122.208290
1151.831055	94.247627
1150.731445	-79.130203
1149.631836	31.025064
1148.531250	-135.243027
1147.431641	-99.079796
1146.331055	70.330856
1145.230469	63.451248
1144.129883	87.445999
1143.028320	-102.773354
1141.926758	28.156151
1140.825195	-19.407442
1139.723633	32.843163
1138.621094	-57.626919
1137.518555	179.843460
1136.416016	-20.056490
1135.313477	65.125160
1134.209961	-42.174938
1133.106445	304.019165
1132.002930	305.771790
1130.898438	127.075150
1129.794922	375.498138
1128.690430	336.689362
1127.585938	444.874237
1126.480469	524.484314
1125.375977	464.118317
1124.270508	496.141327
1123.164063	400.119598
1122.058594	417.786194
1120.952148	134.571274
1119.845703	322.639313
1118.739258	394.547119
1117.631836	421.378357
1116.525391	393.701691
1115.417969	240.577682
1114.309570	368.918579
1113.202148	331.601135
1112.093750	246.945374
1110.985352	259.168274
1109.876953	311.488983
1108.767578	375.527893
1107.658203	484.347961
1106.548828	326.200653
1105.439453	392.349121
1104.329102	489.083588
1103.218750	326.118683
1102.108398	224.505798
1100.998047	509.718140
1099.886719	403.259705
1098.775391	320.363037
1097.664063	289.297302
1096.552734	302.959747
1095.440430	399.014343
1094.328125	299.450775
1093.215820	425.954407
1092.102539	481.701843
1090.990234	414.961304
1089.876953	261.112610
1088.762695	391.970886
1087.649414	372.166138
1086.535156	357.014374
1085.420898	290.085999
1084.306641	328.916138
1083.191406	407.624573
1082.076172	378.159790
1080.960938	304.023743
1079.845703	417.756592
1078.729492	369.369598
1077.613281	163.674789
1076.497070	326.497498
1075.380859	231.092697
1074.263672	196.675766
1073.146484	241.971039
1072.029297	263.755096
1070.912109	301.895355
1069.793945	152.477127
1068.675781	122.589325
1067.557617	237.919693
1066.438477	114.261551
1065.319336	271.611145
1064.200195	351.599670
1063.081055	176.405121
1061.961914	232.913635
1060.841797	322.111816
1059.721680	252.197327
1058.600586	200.987808
1057.480469	100.686928
1056.359375	236.462891
1055.238281	80.064224
1054.116211	283.479492
1052.995117	173.810028
1051.873047	122.544235
1050.750000	31.591702
1049.627930	244.088043
1048.504883	353.793121
1047.381836	50.506435
1046.258789	-3.087919
1045.134766	118.214432
1044.011719	-70.607994
1042.886719	62.285419
1041.762695	29.668385
1040.638672	48.313656
1039.513672	113.526207
1038.388672	78.574402
1037.262695	125.116753
1036.136719	206.550552
1035.010742	206.504272
1033.884766	162.259735
1032.758789	38.959087
1031.631836	-98.233253
1030.504883	52.924725
1029.377930	199.373032
1028.250000	15.788799
1027.122070	-137.495163
1025.994141	-23.586685
1024.866211	-320.733276
1023.737305	-83.760628
1022.608398	-215.927826
1021.479492	-108.998970
1020.350586	-132.016479
1019.220703	-122.531586
1018.090820	-38.820049
1016.960938	-182.320801
1015.830078	96.113243
1014.700195	288.712006
1013.569336	8.633338
1012.437500	-74.408264
1011.306641	69.561050
1010.174805	197.290146
1009.042969	75.022507
1007.910156	318.465942
1006.778320	305.040253
1005.645508	372.613708
1004.512695	900.372009
1003.378906	1002.536743
1002.245117	1190.221191
1001.111328	1012.756775
999.977539	581.293335
998.843750	415.701324
997.708984	206.360733
996.574219	84.899178
995.438477	28.173235
994.303711	167.676834
993.167969	191.817108
992.032227	202.165833
990.895508	81.125580
989.758789	24.755287
988.622070	65.278786
987.485352	-32.414082
986.348633	31.269617
985.210938	81.167221
984.073242	50.513058
982.934570	-74.452133
981.796875	44.688946
980.658203	28.075884
979.519531	248.501282
978.379883	77.887665
977.240234	316.738403
976.100586	29.088581
974.960938	125.486000
973.821289	28.892473
972.680664	84.044212
971.540039	226.527115
970.398438	15.394883
969.257813	155.690018
968.116211	126.154861
966.974609	105.892502
965.832031	152.249756
964.689453	72.521919
963.546875	155.721313
962.404297	99.122955
961.261719	111.395355
960.118164	126.037910
958.974609	154.504547
957.830078	-36.829285
956.686523	58.241055
955.541992	6.840034
954.396484	21.923319
953.251953	-15.538404
952.106445	31.747658
950.960938	-14.669617
949.815430	57.925819
948.668945	45.993748
947.522461	75.296570
946.375977	-11.857960
945.229492	-23.495153
944.082031	138.541229
942.934570	147.605927
941.787109	-41.847969
940.638672	168.279282
939.491211	95.459961
938.342773	102.609421
937.193359	-40.677559
936.044922	114.890091
934.895508	6.042515
933.745117	154.871460
932.595703	153.337326
931.445313	163.283905
930.294922	196.090042
929.144531	76.416451
927.993164	54.773449
926.842773	71.917381
925.690430	27.710352
924.539063	49.579185
923.386719	157.946564
922.234375	120.832184
921.082031	-118.489273
919.929688	6.006869
918.776367	-33.060371
917.623047	-117.456932
916.468750	39.000732
915.315430	-33.854759
914.161133	-65.733643
913.006836	-206.448181
911.851563	-95.169189
910.696289	-122.233559
909.541016	-44.887447
908.385742	-167.020615
907.229492	-85.012764
906.074219	-123.079483
904.916992	-40.969833
903.760742	-146.834625
902.603516	-64.614586
901.446289	-5.002861
900.289063	9.378142
899.131836	-121.011993
897.973633	-61.224632
896.815430	-8.186679
895.656250	153.439209
894.498047	-125.817963
893.338867	-120.080894
892.178711	-173.037506
891.019531	67.787132
889.859375	-77.682632
888.699219	-26.567621
887.539063	-137.973969
886.377930	-104.819084
885.216797	-21.983765
884.055664	-9.078146
882.893555	-151.759811
881.732422	-57.558670
880.570313	-188.801834
879.407227	-2.135534
878.245117	107.862190
877.082031	111.965919
875.918945	-156.427322
874.754883	217.101120
873.590820	74.949135
872.426758	-82.860802
871.262695	56.456478
870.098633	-15.733816
868.933594	-78.865547
867.768555	121.139641
866.602539	-85.823975
865.436523	93.901962
864.270508	140.986328
863.104492	-72.526039
861.938477	21.766119
860.771484	12.739488
859.604492	71.070892
858.436523	82.254196
857.269531	68.749550
856.101563	106.852425
854.932617	328.843933
853.764648	461.036743
852.595703	144.831772
851.426758	207.523026
850.256836	321.712677
849.087891	296.949860
847.917969	153.493774
846.748047	133.236115
845.577148	289.815216
844.406250	253.836670
843.235352	61.234924
842.064453	159.497223
840.892578	-19.618027
839.720703	-71.232674
838.548828	80.560471
837.375977	53.471920
836.204102	-60.775860
835.031250	204.730362
833.857422	10.041329
832.684570	112.344574
831.510742	123.045395
830.335938	22.121336
829.162109	249.163544
827.987305	43.331093
826.812500	247.869888
825.637695	97.773300
824.461914	112.642349
823.286133	209.902832
822.110352	33.029682
820.933594	-79.219887
819.757813	20.072393
818.580078	-156.799194
817.403320	-39.847763
816.225586	-67.654068
815.048828	-46.569771
813.870117	-38.901649
812.692383	53.192493
811.513672	60.697071
810.334961	-156.356598
809.156250	-48.952118
807.976563	33.893196
806.796875	192.142624
805.617188	92.661369
804.436523	-13.505427
803.255859	124.442787
802.075195	-48.404011
800.894531	-48.210651
799.712891	51.711533
798.531250	-123.448715
797.349609	-178.896088
796.167969	69.239006
794.985352	308.312225
793.802734	64.260864
792.619141	-164.251801
791.436523	-231.103058
790.252930	9.700984
789.069336	212.683167
787.884766	-2.704186
786.700195	29.686068
785.515625	214.578644
784.331055	103.014748
783.145508	31.212362
781.959961	45.551620
780.774414	59.802479
779.587891	166.743500
778.402344	12.951860
777.215820	51.244064
776.028320	-9.894978
774.840820	81.191154
773.654297	55.216831
772.465820	77.706688
771.278320	93.493622
770.089844	69.510048
768.901367	80.732468
767.711914	36.782398
766.523438	-33.657341
765.333984	318.789856
764.143555	54.382252
762.954102	199.547379
761.763672	223.513351
760.573242	82.355301
759.382813	302.023407
758.191406	332.362122
757.000000	50.355175
755.808594	498.354370
754.616211	335.027527
753.423828	296.985748
752.231445	362.172852
751.039063	161.506393
749.845703	-69.854462
748.652344	111.601318
747.458984	14.173351
746.264648	131.810013
745.070313	133.080292
743.875977	472.103363
742.680664	45.622681
741.486328	-43.055340
740.291016	175.145111
739.094727	-75.720039
737.899414	63.484047
736.703125	3.293255
735.506836	48.234303
734.309570	-0.989976
733.112305	-128.986511
731.915039	1.292224
730.717773	26.506142
729.519531	34.219624
728.322266	105.358963
727.123047	38.752647
725.924805	61.811222
724.725586	-22.187649
723.526367	188.809540
722.327148	338.584991
721.126953	182.621460
719.926758	210.153091
718.726563	146.048111
717.525391	154.030594
716.325195	114.069527
715.123047	15.295260
713.921875	47.462269
712.719727	57.878319
711.518555	31.307816
710.315430	44.044788
709.113281	11.104691
707.910156	-137.171173
706.707031	-76.255394
705.502930	17.374348
704.299805	154.582993
703.095703	-80.263412
701.891602	-66.899704
700.686523	48.782398
699.481445	-11.610477
698.276367	43.352619
697.071289	98.402328
695.865234	-185.427353
694.659180	-88.837250
693.453125	-26.920340
692.246094	-51.760918
691.039063	16.883801
689.832031	-196.519104
688.625000	-112.421677
687.416992	-199.605759
686.208984	-48.041641
685.000977	205.500641
683.791992	-59.045269
682.583008	-206.292252
681.374023	-143.149780
680.164063	-235.867203
678.955078	-96.660439
677.745117	133.566544
676.534180	-19.337713
675.324219	29.246164
674.113281	-77.843895
672.902344	-126.336449
671.690430	169.214874
670.478516	47.442841
669.266602	25.301817
668.054688	42.202793
666.841797	-102.832947
665.628906	115.245102
664.416016	-12.223775
663.203125	5.150964
661.989258	-137.121750
660.775391	31.563780
659.561523	-13.353733
658.346680	4.401724
657.131836	-5.808344
655.916992	20.713697
654.701172	30.043884
653.485352	151.496643
652.269531	74.697250
651.053711	86.288857
649.836914	-3.328127
648.620117	90.131248
647.403320	65.138840
646.186523	85.333641
644.968750	71.059029
643.750977	95.460815
642.532227	50.961517
641.314453	79.501068
640.095703	64.928703
638.875977	7.254508
637.657227	18.217672
636.437500	69.827759
635.217773	84.708366
633.997070	41.389038
632.777344	-53.679474
631.556641	31.320902
630.335938	55.900257
629.114258	86.579353
627.892578	260.591705
626.670898	-101.958855
625.449219	6.885706
624.226563	215.961548
623.003906	214.442963
621.781250	223.102829
620.557617	68.399368
619.333984	5.232824
618.110352	-69.267433
616.886719	159.505798
615.662109	38.611214
614.437500	124.502754
613.212891	-25.781233
611.987305	-7.959189
610.761719	-194.210876
609.536133	-20.149263
608.310547	-31.019197
607.083984	65.943596
605.857422	-128.833527
604.630859	-42.884087
