# Supplementary material for: Raman spectroscopy accurately differentiates mucosal healing from non-healing and biochemical changes following biological therapy in inflammatory bowel disease
Source: PLoS One. 2021 Jun 2;16(6):e0252210. doi: 10.1371/journal.pone.0252210 (PMC8172032; doi:10.1371/journal.pone.0252210)
Supplement: S5 Dataset — (ZIP) [file pone.0252210.s007.zip › CD Active inflammation/OC021 pre treatment-2 _BL sub and CR removed_22__X_-8297.72__Y_63706.6__Z_-13.871__Time_251.txt]

1714.793945	202.752075
1713.817383	346.850525
1712.840820	341.817993
1711.864258	26.891720
1710.886719	64.424187
1709.909180	-205.156799
1708.931641	-4.515647
1707.953125	4.204195
1706.975586	56.942600
1705.997070	-124.956024
1705.018555	141.433792
1704.040039	-233.640686
1703.060547	-56.245541
1702.081055	-38.412945
1701.101563	36.622700
1700.122070	-93.273430
1699.142578	149.546036
1698.162109	-58.543530
1697.181641	-161.324982
1696.201172	-84.070038
1695.220703	7.466183
1694.239258	246.756561
1693.257813	126.411598
1692.276367	76.448540
1691.294922	88.799683
1690.313477	67.350456
1689.331055	252.169067
1688.348633	413.769470
1687.366211	477.492188
1686.383789	422.061462
1685.400391	303.487457
1684.416992	364.314819
1683.433594	415.261047
1682.450195	496.271210
1681.465820	452.837189
1680.482422	583.260498
1679.498047	615.865845
1678.512695	686.422913
1677.528320	763.016907
1676.542969	664.708374
1675.558594	694.810364
1674.572266	1071.173584
1673.586914	1022.758911
1672.601563	919.215332
1671.615234	1294.593994
1670.628906	1139.165894
1669.642578	963.180420
1668.655273	1292.344971
1667.668945	1380.407715
1666.681641	1506.151001
1665.694336	1568.724854
1664.706055	1509.783691
1663.718750	1416.949341
1662.730469	1512.938477
1661.742188	1582.894409
1660.753906	1602.967651
1659.764648	1936.198120
1658.775391	1747.857666
1657.787109	1684.570801
1656.796875	1629.692871
1655.807617	1808.279541
1654.818359	1587.535278
1653.828125	1761.608154
1652.837891	1819.603271
1651.846680	1401.832886
1650.856445	1442.160522
1649.865234	1437.892212
1648.874023	1063.913696
1647.882813	1004.954468
1646.891602	985.999573
1645.899414	600.187805
1644.907227	642.725891
1643.915039	400.384064
1642.922852	704.915161
1641.930664	413.111267
1640.937500	311.703094
1639.944336	461.238098
1638.951172	-22.056772
1637.957031	46.244682
1636.963867	56.760574
1635.969727	33.230999
1634.975586	75.816002
1633.981445	-26.315502
1632.986328	-25.471972
1631.991211	117.774879
1630.996094	113.696869
1630.000977	54.514156
1629.005859	-67.640831
1628.009766	-300.100494
1627.013672	-127.188782
1626.017578	-17.336418
1625.021484	150.447906
1624.024414	-55.031425
1623.028320	52.471283
1622.031250	-136.910690
1621.033203	73.221001
1620.036133	194.047379
1619.038086	78.554207
1618.041016	136.469299
1617.041992	29.051510
1616.043945	281.275757
1615.045898	100.519379
1614.046875	56.289898
1613.047852	164.228470
1612.048828	162.024353
1611.048828	36.631805
1610.049805	-83.446686
1609.049805	-38.384274
1608.049805	-142.665298
1607.048828	-97.611320
1606.048828	86.202446
1605.047852	-18.069487
1604.046875	92.316566
1603.045898	79.631058
1602.044922	265.760773
1601.042969	48.936470
1600.041016	104.143639
1599.039063	-191.087982
1598.037109	-347.700226
1597.034180	-5.126124
1596.031250	39.356815
1595.028320	-138.304214
1594.025391	-140.973389
1593.022461	-169.834106
1592.018555	-350.190277
1591.014648	-112.939568
1590.010742	-217.737701
1589.006836	-142.569336
1588.001953	21.146471
1586.997070	114.271645
1585.992188	53.415604
1584.987305	180.155640
1583.982422	397.937347
1582.976563	281.981323
1581.970703	129.478760
1580.964844	112.346260
1579.958984	154.978088
1578.952148	184.435638
1577.945313	289.221527
1576.938477	406.830933
1575.931641	19.521877
1574.924805	-47.832333
1573.916992	126.539505
1572.909180	318.882446
1571.901367	79.482201
1570.893555	-32.627270
1569.884766	76.001785
1568.876953	-70.151718
1567.868164	-76.163712
1566.858398	83.839493
1565.849609	-73.109207
1564.839844	-199.020004
1563.830078	77.168877
1562.820313	171.457947
1561.810547	21.713083
1560.799805	-120.370499
1559.790039	-68.109886
1558.779297	346.844635
1557.767578	165.365646
1556.756836	242.896088
1555.745117	276.166809
1554.733398	45.067051
1553.721680	166.038620
1552.709961	260.885681
1551.697266	132.909180
1550.685547	299.809540
1549.672852	60.262299
1548.659180	92.215965
1547.646484	250.693588
1546.632813	155.531982
1545.619141	-136.229797
1544.605469	-17.138494
1543.591797	-17.140196
1542.577148	-223.997330
1541.562500	-69.373955
1540.547852	-57.020615
1539.533203	55.823933
1538.518555	-84.506744
1537.502930	-206.909378
1536.487305	-50.809483
1535.471680	48.292732
1534.456055	-46.241543
1533.439453	-19.749891
1532.422852	-11.494769
1531.406250	122.857857
1530.389648	79.186035
1529.373047	277.506531
1528.355469	169.065216
1527.337891	29.594931
1526.320313	90.812805
1525.302734	332.002441
1524.284180	107.132950
1523.265625	301.549347
1522.247070	-3.296654
1521.228516	123.858276
1520.208984	302.200592
1519.190430	146.142456
1518.170898	38.804096
1517.151367	142.044495
1516.130859	234.791855
1515.111328	191.231247
1514.090820	227.119583
1513.070313	108.802925
1512.049805	241.920959
1511.028320	241.375046
1510.006836	-18.447168
1508.986328	80.819069
1507.963867	231.158249
1506.942383	217.210342
1505.919922	141.589752
1504.898438	242.715118
1503.875977	253.965042
1502.852539	111.352219
1501.830078	-290.000763
1500.806641	-102.371162
1499.783203	-132.561172
1498.759766	-22.086910
1497.736328	-162.568954
1496.711914	-267.309357
1495.687500	3.895159
1494.663086	14.012970
1493.638672	-139.627213
1492.613281	281.841187
1491.587891	237.871994
1490.563477	446.798309
1489.537109	364.265045
1488.511719	-22.259071
1487.485352	191.359375
1486.458984	238.842316
1485.432617	314.289124
1484.406250	415.133148
1483.379883	809.256958
1482.352539	473.563629
1481.325195	461.821442
1480.297852	404.107330
1479.269531	621.639587
1478.241211	777.835205
1477.213867	696.933655
1476.184570	595.581055
1475.156250	822.792175
1474.127930	744.261658
1473.098633	948.286682
1472.069336	757.626343
1471.040039	1203.210205
1470.009766	1302.504150
1468.979492	1266.883789
1467.950195	1449.967896
1466.918945	1676.119995
1465.888672	1571.669678
1464.857422	1762.033936
1463.827148	1990.414673
1462.795898	1860.431763
1461.763672	2093.672119
1460.732422	1798.597168
1459.700195	2374.447998
1458.667969	1987.994263
1457.635742	2261.513672
1456.603516	2517.140137
1455.570313	2460.605469
1454.537109	2467.486084
1453.503906	2327.288086
1452.470703	2382.346436
1451.436523	2384.131348
1450.403320	2368.194580
1449.369141	2805.739746
1448.333984	2505.998291
1447.299805	2771.134521
1446.264648	2658.899170
1445.230469	2551.804688
1444.194336	2581.395752
1443.159180	2309.911865
1442.124023	2359.831299
1441.087891	2361.681152
1440.051758	2234.593750
1439.015625	2264.326904
1437.978516	1904.818481
1436.941406	2139.339111
1435.904297	1734.599854
1434.867188	1557.402222
1433.830078	1430.824463
1432.791992	1445.716309
1431.754883	1339.497070
1430.715820	991.050293
1429.677734	695.807495
1428.639648	927.979309
1427.600586	481.632141
1426.561523	607.932617
1425.522461	482.128998
1424.482422	464.803345
1423.443359	548.362244
1422.403320	699.956116
1421.363281	559.358582
1420.322266	481.829620
1419.282227	537.864990
1418.241211	473.099945
1417.200195	322.868225
1416.159180	243.228317
1415.117188	249.215912
1414.076172	152.175430
1413.034180	105.531822
1411.992188	114.301865
1410.949219	-15.108437
1409.907227	51.651356
1408.864258	173.726517
1407.821289	157.687042
1406.777344	-8.954366
1405.734375	-24.765127
1404.690430	-70.614006
1403.646484	-151.483261
1402.602539	-6.392905
1401.557617	86.037254
1400.513672	-72.269142
1399.468750	15.323860
1398.423828	-212.906891
1397.377930	-52.440269
1396.333008	-9.701283
1395.287109	115.790489
1394.241211	-6.649597
1393.195313	-13.723513
1392.148438	9.346083
1391.101563	25.008881
1390.054688	38.275696
1389.007813	84.178787
1387.960938	-297.607025
1386.913086	-83.854813
1385.865234	-65.125359
1384.817383	-196.288910
1383.769531	-64.825081
1382.720703	-118.237068
1381.671875	28.372709
1380.623047	12.676842
1379.574219	62.043217
1378.524414	-5.853269
1377.475586	203.506836
1376.425781	298.082092
1375.375977	312.898041
1374.325195	163.169022
1373.274414	16.127228
1372.224609	-240.431152
1371.172852	-155.222931
1370.122070	-2.610577
1369.070313	87.752686
1368.019531	41.186481
1366.967773	199.014603
1365.915039	115.325554
1364.863281	64.182236
1363.810547	105.286057
1362.757813	263.475067
1361.705078	240.087250
1360.651367	129.758072
1359.598633	71.849724
1358.544922	-87.864937
1357.491211	-63.406101
1356.436523	137.637451
1355.382813	241.822083
1354.328125	326.204742
1353.273438	336.166931
1352.217773	507.667145
1351.163086	562.539856
1350.107422	324.590973
1349.051758	640.322449
1347.996094	506.937134
1346.939453	544.901733
1345.883789	833.492676
1344.827148	710.452515
1343.769531	780.958923
1342.712891	908.580444
1341.655273	1145.302490
1340.598633	1491.072021
1339.540039	1135.811401
1338.482422	1338.044312
1337.423828	1290.241455
1336.366211	1175.756714
1335.307617	1063.916626
1334.248047	989.355713
1333.189453	1016.384094
1332.129883	947.061340
1331.070313	1107.853760
1330.010742	1028.897095
1328.950195	1130.521118
1327.890625	1163.036621
1326.830078	1138.830444
1325.768555	1013.474243
1324.708008	994.487183
1323.646484	775.633545
1322.585938	1127.203491
1321.523438	1219.595703
1320.461914	1208.440674
1319.400391	1180.136719
1318.337891	1196.344727
1317.275391	1289.097168
1316.211914	948.037292
1315.149414	999.123535
1314.085938	1240.028076
1313.022461	1338.048950
1311.958984	1330.219849
1310.894531	1292.944336
1309.831055	1356.738037
1308.766602	1179.377930
1307.701172	1312.267090
1306.636719	1568.223633
1305.571289	1295.296143
1304.505859	1480.017944
1303.440430	1495.100464
1302.375000	1271.821777
1301.308594	1437.046631
1300.242188	1373.776611
1299.175781	1352.389404
1298.109375	1318.818726
1297.041992	1223.959473
1295.975586	1401.740601
1294.908203	1098.447144
1293.839844	1175.728027
1292.772461	988.093994
1291.704102	1048.359619
1290.635742	1096.416138
1289.567383	1007.230652
1288.498047	1048.075317
1287.428711	824.298157
1286.360352	1002.527954
1285.290039	1036.215332
1284.220703	776.068726
1283.150391	831.968140
1282.080078	814.470154
1281.009766	701.592712
1279.939453	645.111450
1278.868164	747.732544
1277.796875	970.221313
1276.725586	1111.972534
1275.654297	940.781311
1274.582031	1265.914795
1273.509766	1087.541992
1272.437500	1041.235718
1271.365234	1222.173828
1270.291992	1114.902710
1269.218750	1144.458618
1268.145508	1230.195435
1267.072266	1154.861206
1265.999023	1145.483765
1264.924805	1306.914429
1263.850586	1336.610840
1262.776367	1298.055908
1261.701172	1076.712158
1260.625977	1077.299194
1259.550781	1241.184570
1258.475586	1297.835083
1257.400391	1235.139771
1256.324219	1372.182617
1255.248047	1319.290405
1254.171875	1035.203613
1253.094727	1035.992554
1252.018555	1316.607178
1250.941406	1368.457520
1249.864258	948.501099
1248.786133	1163.351440
1247.708008	1091.274536
1246.630859	1189.370239
1245.551758	1238.834229
1244.473633	1030.781982
1243.394531	1104.565430
1242.316406	908.792297
1241.236328	917.033203
1240.157227	966.536621
1239.077148	979.619202
1237.998047	854.412292
1236.917969	945.130981
1235.836914	1300.129272
1234.756836	1007.635925
1233.675781	841.309631
1232.594727	801.064880
1231.512695	753.558228
1230.431641	827.180908
1229.349609	811.151917
1228.267578	707.950256
1227.185547	946.099976
1226.102539	758.175537
1225.019531	483.208801
1223.936523	566.372192
1222.853516	591.431763
1221.769531	691.415344
1220.686523	501.233887
1219.602539	601.143494
1218.517578	454.505981
1217.433594	315.156403
1216.348633	347.325348
1215.263672	381.865265
1214.178711	278.743561
1213.092773	561.829712
1212.007813	490.019592
1210.921875	686.006531
1209.834961	331.904510
1208.749023	293.839996
1207.662109	332.906677
1206.575195	388.787384
1205.488281	447.010223
1204.400391	649.729736
1203.313477	423.531921
1202.225586	267.228882
1201.136719	351.729553
1200.048828	120.792084
1198.959961	92.074158
1197.871094	-59.397213
1196.782227	251.039108
1195.692383	99.494476
1194.603516	332.702179
1193.513672	56.089108
1192.423828	-88.260773
1191.333008	-86.023277
1190.242188	-122.282234
1189.151367	-19.270903
1188.060547	-110.876823
1186.969727	-281.725800
1185.877930	-37.312126
1184.786133	-126.635315
1183.694336	-52.830841
1182.601563	11.278760
1181.509766	46.521961
1180.416992	93.670418
1179.323242	11.287794
1178.230469	266.792786
1177.136719	143.544724
1176.042969	-20.435776
1174.949219	198.776550
1173.854492	164.015167
1172.760742	538.554932
1171.666016	29.719599
1170.570313	30.701855
1169.475586	-54.504246
1168.379883	73.118088
1167.284180	-268.058289
1166.188477	122.382332
1165.091797	39.331730
1163.996094	56.614742
1162.899414	133.538696
1161.801758	83.761406
1160.705078	31.551477
1159.607422	55.684715
1158.509766	440.149902
1157.412109	373.353180
1156.313477	296.967285
1155.215820	492.462769
1154.117188	163.157944
1153.017578	182.011566
1151.918945	315.203583
1150.819336	371.995392
1149.719727	245.233856
1148.620117	-7.791863
1147.519531	-110.749123
1146.418945	17.217054
1145.318359	145.052139
1144.217773	34.771935
1143.116211	-313.470734
1142.014648	-24.115477
1140.913086	-56.025303
1139.811523	28.512955
1138.708984	-10.676144
1137.606445	2.364625
1136.503906	-390.981567
1135.401367	156.496613
1134.297852	50.520054
1133.194336	231.833435
1132.090820	75.896210
1130.987305	256.980347
1129.882813	378.587830
1128.778320	557.004761
1127.673828	585.850708
1126.569336	868.339294
1125.463867	524.757446
1124.358398	617.377930
1123.252930	456.338043
1122.146484	484.827118
1121.041016	319.025177
1119.934570	243.210571
1118.828125	337.824280
1117.720703	361.319183
1116.613281	259.322021
1115.505859	405.724182
1114.398438	279.987488
1113.291016	78.575630
1112.182617	366.585938
1111.074219	422.766510
1109.964844	483.581818
1108.856445	350.586182
1107.747070	371.123566
1106.637695	623.028320
1105.528320	577.278015
1104.417969	734.487305
1103.307617	436.109955
1102.197266	755.977051
1101.086914	863.351379
1099.975586	824.404236
1098.864258	622.743774
1097.752930	614.420044
1096.641602	749.815063
1095.529297	946.355774
1094.416992	1039.115601
1093.304688	952.806580
1092.191406	944.187744
1091.079102	1196.836548
1089.965820	820.947571
1088.852539	899.309082
1087.738281	918.781738
1086.624023	804.155945
1085.509766	710.710327
1084.395508	866.457947
1083.280273	874.030762
1082.166016	752.346619
1081.050781	1037.084106
1079.934570	898.906738
1078.819336	791.302734
1077.703125	866.821716
1076.586914	477.580627
1075.469727	550.740784
1074.353516	661.390137
1073.236328	549.150574
1072.119141	486.189972
1071.000977	617.810181
1069.882813	613.419312
1068.765625	529.356995
1067.646484	414.850342
1066.528320	649.374512
1065.409180	527.852234
1064.290039	778.609619
1063.170898	474.542633
1062.050781	362.482635
1060.930664	638.820190
1059.810547	552.500183
1058.690430	524.682373
1057.569336	585.707825
1056.449219	441.039764
1055.327148	485.702240
1054.206055	647.172302
1053.083984	304.064331
1051.961914	724.712219
1050.839844	395.777618
1049.717773	300.414551
1048.594727	529.458374
1047.471680	445.797577
1046.348633	511.470947
1045.224609	469.858795
1044.101563	157.861481
1042.976563	351.800537
1041.852539	359.261902
1040.728516	208.327133
1039.603516	257.792725
1038.478516	242.062683
1037.352539	210.070297
1036.227539	490.026001
1035.101563	520.888611
1033.974609	540.134460
1032.848633	580.350586
1031.721680	399.666107
1030.594727	421.371338
1029.467773	426.840881
1028.340820	299.894714
1027.212891	205.573822
1026.084961	-44.278793
1024.956055	75.254959
1023.828125	-123.271706
1022.699219	-191.680359
1021.570313	-109.167313
1020.440430	-184.402176
1019.311523	-80.939621
1018.181641	157.026138
1017.050781	-147.571640
1015.920898	-143.680542
1014.790039	-37.773766
1013.659180	-87.075432
1012.528320	157.874863
1011.396484	168.886414
1010.265625	277.208191
1009.132813	311.466614
1008.000977	220.829010
1006.868164	646.223389
1005.736328	969.728271
1004.602539	1570.640625
1003.469727	2222.222656
1002.335938	2274.922607
1001.202148	1987.982178
1000.068359	1320.056763
998.933594	876.569641
997.799805	611.190002
996.665039	477.610687
995.529297	138.749084
994.394531	146.283600
993.258789	27.009020
992.123047	80.871513
990.986328	-109.638908
989.849609	-39.451283
988.712891	171.400299
987.576172	-27.930765
986.439453	-35.853592
985.301758	-87.442284
984.164063	328.555206
983.025391	127.455582
981.887695	-8.998501
980.749023	117.044121
979.610352	-62.852436
978.470703	-42.459118
977.332031	-58.756725
976.192383	46.901478
975.051758	60.674782
973.912109	251.493866
972.771484	54.072353
971.630859	6.145419
970.490234	199.465714
969.348633	-22.731268
968.207031	-233.236130
967.065430	-37.368542
965.923828	91.989273
964.781250	122.772324
963.638672	298.121155
962.496094	113.573380
961.352539	298.238068
960.208984	253.786636
959.065430	500.422638
957.921875	96.587891
956.777344	-25.289886
955.632813	-43.971455
954.488281	356.320862
953.343750	287.456482
952.198242	266.783386
951.052734	218.796112
949.907227	289.854248
948.760742	317.563782
947.614258	84.829063
946.467773	151.661896
945.321289	268.843628
944.173828	301.586029
943.026367	231.681549
941.878906	248.680969
940.730469	446.097046
939.582031	214.565598
938.433594	359.674408
937.285156	356.589355
936.135742	180.333282
934.987305	286.959778
933.836914	348.074982
932.687500	-32.757774
931.537109	327.070190
930.386719	388.500244
929.236328	440.912903
928.084961	208.870590
926.934570	354.856812
925.783203	223.299545
924.630859	-292.516174
923.478516	22.143095
922.327148	277.654999
921.173828	137.628754
920.021484	-120.391701
918.868164	194.407410
917.714844	311.544067
916.561523	79.001976
915.407227	14.705673
914.252930	297.864166
913.098633	79.453217
911.944336	147.145905
910.789063	-288.658386
909.633789	-61.934765
908.478516	-95.943863
907.322266	-252.231400
906.166016	-272.358795
905.009766	-165.485214
903.853516	52.437168
902.696289	-21.769917
901.539063	-150.172287
900.381836	-9.042504
899.223633	120.810486
898.065430	74.234566
896.907227	111.474670
895.749023	110.355782
894.589844	238.211761
893.430664	232.745514
892.271484	75.973343
891.112305	-46.738861
889.952148	-87.976929
888.791992	26.715513
887.630859	396.571106
886.470703	195.278687
885.309570	131.830338
884.148438	136.185913
882.986328	63.941544
881.825195	70.740456
880.663086	447.360382
879.500000	260.403503
878.337891	330.502838
877.174805	281.250854
876.011719	189.306000
874.847656	104.245186
873.684570	235.417557
872.520508	308.087982
871.355469	297.545959
870.191406	280.323822
869.026367	-107.924599
867.861328	219.142105
866.695313	296.585510
865.530273	120.079971
864.364258	150.451584
863.197266	515.601074
862.031250	498.821533
860.864258	506.810425
859.697266	252.201645
858.530273	473.571472
857.362305	457.046173
856.194336	525.827820
855.026367	608.080566
853.857422	728.465881
852.688477	425.154449
851.519531	554.579895
850.350586	724.316467
849.180664	620.721069
848.010742	394.036469
846.840820	427.225555
845.670898	563.405457
844.500000	310.146149
843.329102	193.522186
842.157227	195.544968
840.986328	208.767883
839.814453	139.287888
838.642578	300.103333
837.469727	-100.069305
836.296875	286.432343
835.124023	328.768402
833.951172	147.776718
832.777344	-100.091827
831.603516	216.905182
830.429688	469.043091
829.255859	455.566010
828.081055	158.821350
826.906250	433.114014
825.731445	250.223236
824.555664	107.545303
823.379883	276.916351
822.204102	357.084442
821.027344	38.506371
819.851563	-8.254842
818.674805	-37.189930
817.497070	-86.152397
816.320313	85.194336
815.142578	-141.787003
813.963867	-21.690111
812.786133	-75.127510
811.607422	-273.064636
810.428711	-324.235413
809.250000	-268.747070
808.070313	48.845348
806.890625	4.218260
805.710938	181.637482
804.531250	85.874718
803.350586	-12.091848
802.169922	-7.974327
800.988281	-6.110967
799.807617	-361.382996
798.625977	-24.689882
797.444336	172.135437
796.261719	-32.331295
795.079102	51.309498
793.896484	94.985985
792.713867	563.831482
791.530273	332.702881
790.346680	263.234436
789.163086	169.397415
787.979492	239.290085
786.794922	634.284912
785.610352	436.315338
784.425781	289.235474
783.240234	509.128784
782.054688	445.964020
780.869141	645.704895
779.682617	635.432739
778.496094	192.233871
777.309570	429.236084
776.123047	319.487244
774.935547	439.246399
773.748047	254.395065
772.560547	93.824959
771.373047	39.117283
770.184570	-17.838121
768.996094	-41.772602
767.806641	79.684120
766.618164	40.164379
765.428711	130.555939
764.239258	-30.227594
763.048828	251.539474
761.858398	491.274872
760.667969	26.597342
759.477539	217.711578
758.286133	358.069763
757.094727	463.097900
755.903320	473.455933
754.710938	235.347961
753.518555	373.059692
752.326172	352.436798
751.133789	358.104279
749.940430	227.539566
748.747070	298.941010
747.553711	451.447418
746.359375	546.747192
745.166016	385.227905
743.970703	263.192352
742.776367	476.650940
741.581055	222.950760
740.385742	319.994110
739.190430	55.338200
737.994141	246.431107
736.797852	235.847366
735.601563	247.089676
734.405273	402.748657
733.208008	275.907104
732.010742	295.665497
730.813477	374.413452
729.615234	155.589249
728.416992	332.596436
727.218750	435.119690
726.020508	495.998169
724.821289	524.006042
723.622070	346.574738
722.422852	103.637192
721.222656	504.930603
720.022461	495.542877
718.822266	328.950195
717.621094	293.307678
716.420898	318.708344
715.218750	378.940552
714.017578	419.465515
712.815430	326.937653
711.614258	378.253235
710.411133	152.760986
709.208984	60.217701
708.005859	102.711334
706.802734	18.848526
705.599609	-25.827538
704.395508	-87.931007
703.191406	-52.120609
701.987305	48.902878
700.782227	65.027328
699.577148	128.955597
698.372070	-124.569572
697.166992	17.567642
695.960938	50.972042
694.754883	-11.243070
693.548828	-112.537888
692.341797	-61.799690
691.135742	-232.524963
689.927734	-25.527426
688.720703	-374.124359
687.512695	-86.926918
686.304688	195.799713
685.096680	255.056564
683.888672	28.137695
682.679688	-90.295006
681.470703	-65.647240
680.260742	0.168776
679.050781	-100.793625
677.840820	231.382813
676.630859	76.341972
675.419922	-7.169979
674.209961	6.760904
672.998047	-80.949608
671.787109	192.609665
670.575195	-117.737938
669.363281	119.045319
668.151367	109.378830
666.938477	274.800171
665.725586	122.636108
664.512695	355.050171
663.299805	38.957897
662.085938	53.377590
660.872070	270.745178
659.658203	101.839470
658.443359	-6.502694
657.228516	-56.480328
656.013672	-33.031433
654.797852	-39.686184
653.583008	130.491241
652.366211	22.718163
651.150391	80.973404
649.934570	-125.611107
648.717773	29.762873
647.500000	144.274628
646.283203	97.421349
645.065430	233.612823
643.847656	221.418457
642.629883	325.499573
641.411133	68.404694
640.192383	-108.898712
638.973633	-64.604996
637.753906	-58.872459
636.534180	105.974815
635.314453	-167.277222
634.094727	-23.670841
632.874023	-180.541916
631.653320	55.597256
630.432617	171.608444
629.211914	113.945160
627.990234	-95.820152
626.768555	33.486851
625.545898	83.575386
624.324219	97.363182
623.101563	246.317337
621.877930	211.125458
620.655273	261.792023
619.431641	186.265030
618.208008	-90.308342
616.983398	12.288988
615.759766	42.249321
614.535156	-58.133171
613.310547	-209.628448
612.084961	66.830109
610.859375	-82.127678
609.633789	-83.347366
608.408203	148.547974
607.181641	124.134544
605.955078	-175.646652
604.728516	103.635422
