# Supplementary material for: Raman spectroscopy accurately differentiates mucosal healing from non-healing and biochemical changes following biological therapy in inflammatory bowel disease
Source: PLoS One. 2021 Jun 2;16(6):e0252210. doi: 10.1371/journal.pone.0252210 (PMC8172032; doi:10.1371/journal.pone.0252210)
Supplement: S5 Dataset — (ZIP) [file pone.0252210.s007.zip › CD Active inflammation/OC004-1 pre-treatment_BL sub CR removed_9__X_-20741.8__Y_2014.08__Z_-579.624__Time_103.txt]

1714.767578	-83.919121
1713.791016	104.471107
1712.814453	197.631989
1711.837891	87.992973
1710.860352	-103.741119
1709.882813	8.524530
1708.905273	-197.129089
1707.926758	-104.348289
1706.949219	-120.355232
1705.970703	-124.700478
1704.992188	-47.727322
1704.013672	-36.715317
1703.034180	28.736149
1702.054688	-6.534394
1701.075195	-182.588379
1700.095703	147.836823
1699.116211	21.864944
1698.135742	156.127121
1697.155273	160.311462
1696.174805	95.953308
1695.194336	147.404282
1694.212891	34.109142
1693.231445	469.128540
1692.250000	336.245239
1691.268555	-75.927971
1690.287109	620.284058
1689.304688	540.706848
1688.322266	422.011078
1687.339844	746.844238
1686.356445	693.764465
1685.374023	812.150940
1684.390625	515.563171
1683.407227	702.106506
1682.423828	745.529602
1681.439453	547.349243
1680.455078	839.884949
1679.470703	661.931946
1678.486328	687.049072
1677.501953	944.353699
1676.516602	970.819336
1675.531250	950.122620
1674.545898	1249.183594
1673.560547	1189.957153
1672.574219	1301.486084
1671.588867	1445.551147
1670.602539	1335.171509
1669.615234	1153.749512
1668.628906	1451.007324
1667.641602	1509.815674
1666.654297	1736.411133
1665.666992	1629.184326
1664.679688	2087.640869
1663.691406	2143.311523
1662.703125	2064.293457
1661.714844	1927.547485
1660.726563	2090.905762
1659.738281	2267.977539
1658.749023	2021.587280
1657.759766	1918.847046
1656.770508	2015.258911
1655.781250	1982.393433
1654.791016	2050.578857
1653.800781	1907.495605
1652.810547	1918.386475
1651.820313	1919.138184
1650.829102	1510.393677
1649.838867	1416.909424
1648.847656	1223.407227
1647.856445	1363.389282
1646.864258	1141.693848
1645.873047	1084.277344
1644.880859	723.515381
1643.888672	725.016296
1642.895508	740.045715
1641.903320	441.344696
1640.910156	293.492950
1639.916992	-101.964752
1638.923828	204.654327
1637.930664	297.837677
1636.936523	146.062164
1635.942383	-200.423309
1634.948242	-116.945442
1633.954102	-431.084747
1632.958984	42.742424
1631.964844	95.246887
1630.969727	234.825302
1629.973633	-20.310801
1628.978516	290.722076
1627.982422	-74.421928
1626.987305	-20.930235
1625.991211	-69.872330
1624.994141	52.280087
1623.998047	-177.721756
1623.000977	149.721985
1622.003906	38.327137
1621.006836	21.696106
1620.008789	333.507996
1619.011719	30.819775
1618.013672	227.198029
1617.015625	-90.889610
1616.016602	-22.985840
1615.018555	152.557724
1614.019531	99.871361
1613.020508	60.385670
1612.021484	70.795853
1611.022461	141.545288
1610.022461	-112.694778
1609.022461	207.061127
1608.022461	-212.063614
1607.022461	-52.146610
1606.021484	91.991753
1605.020508	275.345093
1604.019531	128.816544
1603.018555	-4.571426
1602.017578	-135.300140
1601.015625	168.214905
1600.013672	160.360443
1599.011719	-122.059341
1598.009766	-200.497971
1597.006836	-85.563919
1596.003906	-72.635513
1595.000977	123.095818
1593.998047	-190.623734
1592.995117	-217.040024
1591.991211	-178.265137
1590.987305	-48.235138
1589.983398	-137.547089
1588.979492	-182.559631
1587.974609	-159.843689
1586.969727	-142.453690
1585.964844	-83.460823
1584.959961	-79.344337
1583.955078	-23.224010
1582.949219	-141.834717
1581.943359	46.875648
1580.937500	-43.302143
1579.931641	-167.424896
1578.924805	176.956116
1577.917969	260.768921
1576.911133	65.966873
1575.904297	14.188961
1574.897461	211.988373
1573.889648	58.458241
1572.881836	1.037632
1571.874023	50.053520
1570.866211	319.784149
1569.857422	-104.525139
1568.848633	-84.611977
1567.839844	-25.924318
1566.831055	-276.433441
1565.822266	77.862091
1564.812500	203.406601
1563.802734	201.561462
1562.792969	-111.792572
1561.783203	-116.538368
1560.772461	-105.929176
1559.761719	18.561588
1558.750977	135.027969
1557.740234	64.653961
1556.729492	100.346313
1555.717773	125.443169
1554.706055	132.199127
1553.694336	162.056381
1552.682617	165.806885
1551.669922	272.864594
1550.657227	66.561424
1549.644531	408.609528
1548.631836	328.695709
1547.619141	209.815567
1546.605469	124.370872
1545.591797	20.659801
1544.578125	157.127396
1543.564453	161.554733
1542.549805	15.921334
1541.535156	9.604629
1540.520508	-76.965599
1539.505859	117.683487
1538.490234	-80.299088
1537.475586	294.480743
1536.459961	-156.706635
1535.444336	253.597992
1534.427734	0.742421
1533.412109	59.776886
1532.395508	280.953003
1531.378906	463.168579
1530.362305	158.121750
1529.344727	399.099274
1528.328125	258.618469
1527.310547	396.064270
1526.292969	242.343536
1525.274414	389.601929
1524.256836	181.505066
1523.238281	194.532333
1522.219727	269.087769
1521.200195	451.398590
1520.181641	425.202454
1519.162109	262.561554
1518.142578	423.615265
1517.123047	-11.699044
1516.103516	130.983810
1515.083008	216.890396
1514.062500	217.838745
1513.041992	162.123901
1512.021484	-81.117279
1511.000977	-190.993958
1509.979492	-88.080841
1508.958008	-93.121315
1507.936523	-0.880633
1506.914063	-119.119370
1505.892578	190.637894
1504.870117	84.889076
1503.847656	-41.479279
1502.825195	-101.347427
1501.801758	-66.611191
1500.778320	-203.610031
1499.754883	-25.809994
1498.731445	-511.167358
1497.708008	-413.007507
1496.683594	-343.207153
1495.659180	-43.364689
1494.634766	-63.463547
1493.610352	8.352676
1492.585938	-352.008789
1491.560547	-14.657557
1490.535156	153.775620
1489.509766	212.162872
1488.483398	147.773300
1487.458008	430.607086
1486.431641	539.566467
1485.405273	329.306580
1484.377930	619.172302
1483.351563	431.729126
1482.324219	501.865021
1481.296875	610.122253
1480.269531	358.720734
1479.241211	823.628296
1478.213867	977.336975
1477.185547	1039.128662
1476.157227	983.620239
1475.127930	917.833862
1474.099609	1208.531860
1473.070313	1440.444702
1472.041016	1631.457275
1471.011719	2084.439941
1469.981445	1814.545776
1468.952148	2076.383057
1467.921875	2129.473145
1466.891602	1984.152100
1465.860352	2250.636963
1464.830078	2333.993896
1463.798828	2607.815918
1462.767578	2642.669678
1461.735352	2631.717773
1460.704102	2762.969727
1459.671875	2434.564941
1458.639648	2900.769775
1457.607422	3029.222412
1456.575195	2896.258301
1455.541992	3354.351807
1454.508789	2899.212646
1453.475586	3045.195801
1452.442383	3262.089844
1451.408203	3085.997803
1450.375000	3340.787354
1449.340820	3309.154053
1448.305664	3459.876953
1447.271484	3235.778076
1446.236328	3335.828613
1445.202148	3119.466064
1444.166016	3110.670410
1443.130859	3112.049561
1442.095703	3151.393066
1441.059570	3021.261475
1440.023438	3187.057373
1438.986328	3003.911621
1437.950195	3030.690430
1436.913086	2814.875732
1435.875977	2500.660645
1434.838867	2098.216309
1433.801758	1584.873535
1432.763672	2122.089844
1431.725586	1944.759521
1430.687500	1489.947632
1429.649414	1317.983521
1428.611328	1070.475098
1427.572266	863.458374
1426.533203	701.983093
1425.494141	996.952454
1424.454102	656.671814
1423.415039	530.837219
1422.375000	551.226807
1421.334961	370.178986
1420.293945	521.679138
1419.253906	575.035645
1418.212891	807.150330
1417.171875	583.728333
1416.130859	307.652863
1415.088867	51.886108
1414.046875	130.834045
1413.004883	566.916870
1411.962891	-93.204956
1410.920898	111.699249
1409.877930	193.459213
1408.834961	132.083664
1407.791992	-67.308128
1406.749023	19.787798
1405.706055	51.724995
1404.662109	-21.695724
1403.618164	98.281639
1402.574219	416.551514
1401.529297	-70.495155
1400.484375	64.803352
1399.440430	-120.774574
1398.394531	-203.410721
1397.349609	225.468704
1396.303711	95.439331
1395.258789	15.735031
1394.212891	-111.421600
1393.166016	242.418564
1392.120117	12.884932
1391.073242	-8.668363
1390.026367	257.744812
1388.979492	166.367966
1387.931641	-22.414625
1386.884766	-40.871700
1385.836914	20.816946
1384.789063	117.626740
1383.740234	-32.932587
1382.692383	-268.221008
1381.643555	3.901049
1380.594727	-18.695286
1379.544922	-31.163912
1378.496094	-268.166992
1377.446289	-250.313934
1376.396484	154.525391
1375.346680	-27.029236
1374.296875	-111.057251
1373.246094	-519.153320
1372.195313	-106.522102
1371.144531	-192.522537
1370.092773	-76.454010
1369.041992	-12.587395
1367.990234	180.944946
1366.938477	337.191193
1365.886719	222.077377
1364.833984	224.175781
1363.781250	-57.346935
1362.728516	174.099213
1361.675781	149.318970
1360.623047	-17.086094
1359.569336	80.359238
1358.515625	103.324516
1357.461914	280.581116
1356.408203	147.228455
1355.353516	148.265671
1354.298828	258.779449
1353.244141	260.115204
1352.189453	405.649506
1351.133789	491.673004
1350.078125	550.513733
1349.022461	773.288391
1347.966797	591.682007
1346.911133	747.690125
1345.854492	978.178162
1344.797852	918.605957
1343.741211	884.007996
1342.683594	1204.001831
1341.626953	1048.244873
1340.569336	1271.754150
1339.511719	1163.410645
1338.453125	1307.844238
1337.395508	1435.054199
1336.336914	1161.336426
1335.278320	1182.395264
1334.218750	901.712402
1333.160156	1200.180420
1332.100586	1281.006592
1331.041016	1228.421387
1329.981445	1032.619141
1328.920898	1311.582153
1327.861328	1299.002319
1326.800781	1066.673584
1325.740234	1093.935547
1324.678711	1108.969971
1323.618164	1101.928467
1322.556641	1524.516235
1321.495117	1421.400146
1320.432617	1742.832886
1319.371094	1380.972412
1318.308594	1677.880493
1317.246094	1775.063110
1316.182617	1717.015503
1315.120117	1745.398438
1314.056641	1608.782471
1312.993164	1514.235352
1311.929688	1370.591187
1310.865234	1392.103638
1309.801758	1618.084351
1308.737305	1440.398071
1307.671875	1277.652466
1306.607422	1978.697754
1305.541992	1870.254395
1304.476563	1835.748291
1303.411133	1919.384766
1302.345703	1890.013184
1301.279297	1617.438721
1300.212891	1716.114258
1299.146484	1544.623657
1298.080078	1756.453003
1297.012695	2029.665771
1295.945313	1863.405518
1294.877930	1569.681885
1293.810547	1175.562866
1292.743164	1277.296631
1291.674805	1163.208374
1290.606445	1265.058350
1289.537109	1550.816772
1288.468750	1522.786865
1287.399414	1482.582886
1286.330078	1430.218628
1285.260742	1074.199585
1284.191406	1315.988525
1283.121094	1028.836914
1282.050781	918.141235
1280.980469	1135.523926
1279.909180	1555.959717
1278.838867	1350.000488
1277.767578	1435.238159
1276.696289	1229.498291
1275.624023	1099.681396
1274.552734	1153.307739
1273.480469	1275.371948
1272.408203	1321.691650
1271.335938	1448.643311
1270.262695	1636.623779
1269.189453	1548.661255
1268.116211	1209.347168
1267.042969	1507.194824
1265.968750	1151.015259
1264.894531	1131.668579
1263.820313	1414.789063
1262.746094	1622.222046
1261.671875	1554.105835
1260.596680	1208.177368
1259.521484	937.964661
1258.446289	1247.711304
1257.370117	1138.385010
1256.293945	1284.810425
1255.218750	1236.421509
1254.141602	1351.129761
1253.065430	1010.722107
1251.988281	1298.183228
1250.911133	1334.966431
1249.833984	1449.557983
1248.756836	778.748474
1247.678711	973.611145
1246.600586	1326.353394
1245.522461	1370.344116
1244.444336	1496.897461
1243.365234	1514.075073
1242.286133	1293.264160
1241.207031	948.724121
1240.127930	968.382568
1239.047852	1136.019775
1237.967773	903.257507
1236.887695	1044.105347
1235.807617	1092.705566
1234.726563	1262.471558
1233.645508	1197.001587
1232.564453	1252.699707
1231.483398	973.978210
1230.401367	1109.546997
1229.319336	1373.363892
1228.237305	1164.884033
1227.155273	1075.062622
1226.072266	980.382996
1224.990234	784.079712
1223.907227	812.777710
1222.823242	664.846130
1221.740234	860.293396
1220.656250	821.087891
1219.572266	561.903015
1218.488281	476.748657
1217.403320	865.072998
1216.318359	685.557251
1215.233398	740.289795
1214.148438	345.878265
1213.063477	195.360275
1211.977539	563.660278
1210.891602	579.479553
1209.805664	392.601807
1208.718750	608.451477
1207.631836	624.011292
1206.544922	897.408875
1205.458008	582.580322
1204.371094	793.059509
1203.283203	878.091064
1202.195313	447.615204
1201.107422	339.892517
1200.018555	143.054199
1198.929688	16.009594
1197.840820	343.702911
1196.751953	-187.655945
1195.663086	197.478867
1194.573242	111.043106
1193.483398	-30.740879
1192.393555	101.442429
1191.302734	163.774734
1190.211914	-249.697037
1189.121094	64.694298
1188.030273	88.283943
1186.939453	260.618073
1185.847656	-47.297615
1184.755859	-307.177307
1183.664063	-70.404373
1182.571289	-505.481049
1181.479492	-108.295235
1180.386719	-214.897644
1179.292969	-439.027222
1178.200195	3.088882
1177.106445	-55.869946
1176.012695	-227.491943
1174.918945	352.859344
1173.824219	652.693115
1172.730469	236.544968
1171.635742	346.988220
1170.540039	127.061562
1169.445313	390.375488
1168.349609	7.694322
1167.253906	-243.405136
1166.158203	24.260803
1165.061523	12.052555
1163.965820	-169.898819
1162.869141	92.467232
1161.771484	103.806969
1160.674805	198.627075
1159.577148	594.093201
1158.479492	507.138672
1157.381836	575.228760
1156.283203	509.567261
1155.184570	577.404358
1154.085938	351.791260
1152.987305	28.427879
1151.887695	322.451477
1150.789063	37.167454
1149.689453	44.951344
1148.588867	159.803665
1147.489258	-18.399261
1146.388672	170.030243
1145.288086	94.050392
1144.186523	58.454494
1143.085938	72.756348
1141.984375	103.596329
1140.882813	5.901860
1139.781250	286.213104
1138.678711	-263.336945
1137.576172	213.968521
1136.473633	251.392471
1135.371094	191.318939
1134.267578	235.665970
1133.164063	372.510223
1132.060547	528.200684
1130.957031	847.504456
1129.852539	701.483887
1128.748047	887.571655
1127.643555	1042.663696
1126.538086	770.771729
1125.433594	1037.088013
1124.328125	478.380310
1123.221680	708.919800
1122.116211	711.867920
1121.009766	655.515686
1119.903320	492.562073
1118.796875	668.161194
1117.690430	384.435944
1116.583008	323.198608
1115.475586	278.488312
1114.368164	153.322556
1113.259766	274.076141
1112.151367	553.120361
1111.042969	349.793182
1109.934570	654.584961
1108.825195	519.725952
1107.716797	831.332214
1106.606445	540.527771
1105.497070	490.649994
1104.387695	728.729980
1103.277344	935.966675
1102.166992	791.528931
1101.055664	783.916382
1099.945313	589.987976
1098.833984	643.666748
1097.721680	643.060547
1096.610352	828.629944
1095.498047	648.868286
1094.385742	594.018860
1093.273438	633.380981
1092.161133	919.933655
1091.047852	784.961975
1089.934570	471.181946
1088.821289	677.529663
1087.707031	610.887939
1086.593750	640.717590
1085.479492	868.023865
1084.364258	803.715698
1083.250000	800.570129
1082.134766	1030.034180
1081.019531	1024.491699
1079.903320	652.564148
1078.788086	614.266724
1077.671875	749.706787
1076.555664	774.795532
1075.439453	687.270142
1074.322266	409.779449
1073.205078	512.390930
1072.087891	291.404175
1070.969727	335.440857
1069.852539	346.703308
1068.734375	327.518188
1067.615234	577.775024
1066.497070	664.035278
1065.377930	410.754791
1064.258789	859.957825
1063.139648	597.498535
1062.019531	580.893738
1060.900391	863.821411
1059.779297	882.353577
1058.659180	285.978333
1057.538086	456.726593
1056.417969	470.889099
1055.295898	557.527039
1054.174805	382.565063
1053.052734	249.788605
1051.930664	-13.610928
1050.808594	190.111313
1049.686523	211.770477
1048.563477	191.497375
1047.440430	360.291626
1046.317383	127.933220
1045.193359	121.951622
1044.069336	29.818802
1042.945313	-101.786888
1041.821289	-223.909775
1040.696289	-112.906723
1039.572266	65.717102
1038.447266	-149.180283
1037.321289	162.275040
1036.195313	52.417446
1035.070313	66.080856
1033.943359	196.156021
1032.817383	19.288202
1031.690430	317.000763
1030.563477	277.603912
1029.436523	91.928101
1028.308594	-358.444977
1027.181641	-246.234329
1026.052734	-150.222488
1024.924805	-281.665497
1023.796875	-315.395691
1022.667969	-372.182465
1021.538086	-296.534973
1020.409180	-369.236572
1019.279297	-228.370712
1018.149414	-312.347656
1017.019531	-398.442841
1015.889648	-213.150452
1014.758789	139.053909
1013.627930	113.626396
1012.497070	7.314869
1011.365234	37.831573
1010.233398	508.385986
1009.101563	335.432892
1007.969727	158.110641
1006.836914	492.323303
1005.704102	1252.150635
1004.571289	2286.984863
1003.438477	2852.202393
1002.304688	2471.973145
1001.170898	1726.997559
1000.037109	915.557861
998.902344	409.559204
997.767578	208.806351
996.632813	61.433258
995.498047	235.155838
994.362305	362.828766
993.226563	571.380981
992.090820	272.598633
990.955078	-78.884689
989.818359	180.926834
988.681641	21.324522
987.544922	78.602043
986.407227	34.681324
985.269531	-27.447798
984.131836	97.180054
982.994141	178.205994
981.855469	144.310226
980.716797	11.684790
979.578125	107.083878
978.439453	23.238195
977.299805	-225.937149
976.160156	-129.942535
975.020508	159.284607
973.879883	60.226135
972.739258	110.752052
971.598633	115.522385
970.458008	154.943207
969.316406	476.918701
968.175781	243.514847
967.033203	191.699097
965.891602	-87.004662
964.749023	111.689476
963.606445	51.380016
962.463867	257.238190
961.320313	130.860458
960.177734	337.008972
959.033203	217.947525
957.889648	289.250458
956.745117	330.944000
955.600586	-114.796944
954.456055	353.085175
953.311523	223.718063
952.166016	131.210815
951.020508	-256.094696
949.875000	180.151794
948.728516	-151.733353
947.582031	147.536392
946.435547	78.975121
945.289063	-80.746918
944.141602	-187.672287
942.994141	274.203369
941.846680	553.417297
940.698242	437.841248
939.550781	37.284817
938.402344	116.153587
937.252930	272.703796
936.104492	335.876648
934.955078	624.871521
933.805664	364.644012
932.655273	273.324402
931.504883	321.172638
930.354492	114.088615
929.204102	419.573761
928.052734	231.098495
926.902344	386.526978
925.750977	-31.341982
924.598633	37.942448
923.446289	-120.079956
922.294922	8.610485
921.141602	105.564468
919.989258	138.975494
918.835938	-277.364227
917.682617	-173.177567
916.529297	-43.924622
915.375000	450.951691
914.220703	-216.502441
913.066406	51.490967
911.911133	410.239197
910.756836	-215.538376
909.601563	-137.872330
908.445313	7.886525
907.290039	-240.730637
906.133789	59.304630
904.977539	497.506012
903.820313	-108.635269
902.664063	354.500916
901.506836	428.091919
900.348633	282.177307
899.191406	152.247665
898.033203	122.015900
896.875000	385.928497
895.716797	-51.248894
894.557617	101.940063
893.398438	546.707153
892.239258	173.275024
891.079102	84.748451
889.919922	-356.047150
888.759766	151.859573
887.598633	307.382751
886.438477	198.784866
885.277344	313.682068
884.115234	439.843811
882.954102	525.372192
881.791992	518.434265
880.629883	430.358337
879.467773	594.784729
878.304688	536.060608
877.141602	513.420410
875.978516	625.938110
874.815430	438.910370
873.651367	499.613892
872.487305	400.474548
871.323242	166.363144
870.158203	517.263550
868.993164	546.347656
867.828125	717.060486
866.663086	327.890228
865.497070	696.301025
864.331055	767.890686
863.165039	354.170807
861.998047	708.714905
860.832031	587.016052
859.664063	808.791138
858.497070	1050.604370
857.329102	663.973877
856.161133	560.115112
854.993164	781.438171
853.825195	1000.341614
852.656250	1113.707397
851.487305	1280.727783
850.317383	1178.710449
849.148438	1186.415405
847.978516	925.278381
846.808594	496.245941
845.637695	725.438110
844.466797	764.192444
843.295898	581.314087
842.125000	541.576965
840.953125	293.761108
839.781250	528.892212
838.609375	79.783455
837.437500	728.048828
836.264648	578.249512
835.091797	555.712585
833.917969	617.920898
832.745117	481.251404
831.571289	641.387756
830.397461	741.052246
829.222656	534.868408
828.047852	411.164307
826.873047	755.679749
825.698242	676.271729
824.522461	652.473633
823.346680	543.848938
822.170898	510.868164
820.995117	419.830139
819.818359	391.022064
818.641602	-145.538666
817.463867	-183.435989
816.287109	7.727312
815.109375	51.792881
813.931641	-24.439615
812.752930	277.219177
811.574219	289.545959
810.395508	-131.725891
809.216797	-24.105066
808.037109	-292.164093
806.857422	-73.863419
805.677734	-306.609863
804.498047	279.760223
803.317383	439.525848
802.136719	59.829151
800.955078	-211.168091
799.774414	54.522999
798.592773	-96.965309
797.411133	28.545418
796.228516	-424.646393
795.045898	-11.420321
793.863281	-92.580284
792.680664	-60.926117
791.497070	-60.464100
790.313477	-91.170334
789.129883	145.761215
787.946289	300.539093
786.761719	54.668758
785.577148	76.351028
784.391602	237.149994
783.207031	324.763611
782.021484	268.509705
780.835938	216.543320
779.649414	491.370056
778.462891	361.758789
777.276367	13.462404
776.089844	-89.789604
774.902344	-173.288422
773.714844	347.665649
772.527344	38.818226
771.338867	402.604767
770.151367	305.282257
768.962891	434.913605
767.773438	271.248535
766.584961	266.174042
765.395508	349.092682
764.205078	423.039825
763.015625	388.965942
761.825195	836.855469
760.634766	344.746826
759.443359	224.591583
758.252930	625.728088
757.061523	692.312683
755.869141	314.666840
754.677734	218.481293
753.485352	170.615463
752.292969	-83.816658
751.100586	-155.871719
749.907227	-104.976448
748.713867	152.225861
747.520508	53.682793
746.326172	62.671009
745.131836	372.199951
743.937500	166.112045
742.743164	58.784966
741.547852	83.038681
740.352539	-11.077900
739.156250	0.032715
737.960938	-4.178890
736.764648	50.768543
735.568359	-56.329716
734.371094	103.741341
733.174805	265.975281
731.977539	-33.544613
730.779297	161.556137
729.582031	-85.186089
728.383789	234.609207
727.185547	99.604446
725.986328	71.843323
724.787109	129.410004
723.587891	285.358582
722.388672	404.207916
721.188477	459.791046
719.988281	72.289368
718.788086	228.573166
717.587891	223.446304
716.386719	198.820114
715.185547	464.441681
713.983398	403.007629
712.782227	555.414307
711.580078	-11.330682
710.377930	185.022583
709.174805	-137.020615
707.971680	482.175842
706.768555	154.066956
705.565430	100.611504
704.361328	397.795105
703.157227	9.627445
701.953125	326.703308
700.748047	21.816761
699.543945	36.948353
698.338867	237.079559
697.132813	24.402260
695.926758	207.536667
694.720703	-202.240631
693.514648	24.784084
692.308594	-223.578186
691.101563	66.797493
689.894531	-345.909058
688.686523	-207.022552
687.478516	-330.442657
686.270508	30.112045
685.062500	-433.225952
683.854492	-328.113831
682.645508	-75.420746
681.436523	10.559263
680.226563	-308.356293
679.016602	-226.197479
677.806641	-102.690872
676.596680	90.268272
675.386719	123.213676
674.175781	-192.004532
672.963867	144.302612
671.752930	-280.643768
670.541016	-106.229080
669.329102	29.391811
668.117188	-53.158562
666.904297	-116.045967
665.691406	143.141754
664.478516	-79.276550
663.265625	-111.436203
662.051758	184.676971
660.837891	-229.322556
659.623047	-151.063354
658.409180	194.732147
657.194336	501.591492
655.979492	55.791992
654.763672	-100.917023
653.547852	214.434280
652.332031	249.469070
651.116211	234.871567
649.899414	162.029770
648.682617	-20.725056
647.465820	72.001595
646.249023	409.852631
645.031250	420.248077
643.813477	589.571716
642.594727	543.430969
641.376953	673.295532
640.158203	306.105774
638.939453	546.914734
637.719727	378.859924
636.500000	605.651123
635.280273	608.390869
634.060547	337.789063
632.839844	517.464905
631.619141	215.539169
630.398438	573.882751
629.176758	58.027920
627.955078	-23.101601
626.733398	-36.560165
625.511719	377.704681
624.289063	593.445923
623.066406	420.013489
621.843750	802.408630
620.620117	857.673584
619.397461	209.086395
618.172852	167.263260
616.949219	397.823853
615.724609	164.312134
614.500000	198.665894
613.275391	162.634338
612.050781	385.502441
610.825195	-60.943451
609.599609	-214.441498
608.373047	95.627327
607.146484	-30.643301
605.919922	-349.557159
604.693359	-188.406174
