# Supplementary material for: Raman spectroscopy accurately differentiates mucosal healing from non-healing and biochemical changes following biological therapy in inflammatory bowel disease
Source: PLoS One. 2021 Jun 2;16(6):e0252210. doi: 10.1371/journal.pone.0252210 (PMC8172032; doi:10.1371/journal.pone.0252210)
Supplement: S5 Dataset — (ZIP) [file pone.0252210.s007.zip › CD Active inflammation/OC022 post treatment-1_cr removed base sub_4__X_-12705.1__Y_34700.1__Z_-567.328__Time_46.txt]

1714.837891	270.003387
1713.861328	-130.262268
1712.884766	-5.321353
1711.907227	124.778084
1710.930664	48.344528
1709.953125	-164.852463
1708.975586	2.547726
1707.997070	-122.209946
1707.019531	291.544678
1706.041016	57.032578
1705.062500	50.259258
1704.083984	-229.462769
1703.104492	119.890717
1702.125000	0.976863
1701.145508	-171.251663
1700.166016	-14.311760
1699.186523	57.161758
1698.206055	13.791619
1697.225586	-66.781235
1696.245117	149.470276
1695.264648	7.886957
1694.283203	8.103374
1693.301758	-314.520447
1692.320313	-129.540146
1691.338867	141.025055
1690.357422	-17.854416
1689.375000	445.153503
1688.392578	396.160339
1687.410156	776.796875
1686.427734	195.173828
1685.444336	5.887965
1684.460938	560.461426
1683.477539	542.327698
1682.494141	380.702698
1681.509766	517.696289
1680.526367	348.839111
1679.541992	65.911896
1678.557617	102.793266
1677.572266	557.678589
1676.587891	307.865387
1675.602539	864.266479
1674.617188	795.972168
1673.630859	757.273560
1672.645508	524.985046
1671.659180	867.034607
1670.672852	701.927612
1669.686523	956.869141
1668.699219	991.648193
1667.712891	1050.697021
1666.725586	916.304932
1665.738281	912.352905
1664.750000	1057.288574
1663.762695	770.233276
1662.774414	807.130676
1661.786133	918.597412
1660.797852	919.044800
1659.808594	946.309692
1658.820313	1135.545776
1657.831055	1168.738159
1656.841797	993.053284
1655.851563	918.359741
1654.862305	1156.401367
1653.872070	1005.622131
1652.881836	1098.645508
1651.891602	781.943542
1650.900391	1055.418701
1649.910156	728.916321
1648.918945	920.955139
1647.927734	611.068115
1646.935547	404.637054
1645.944336	576.377136
1644.952148	349.494720
1643.959961	270.864838
1642.966797	60.524220
1641.974609	217.443146
1640.981445	261.066132
1639.988281	191.485443
1638.995117	-57.168167
1638.001953	-176.250381
1637.007813	23.952446
1636.013672	-194.802734
1635.019531	63.757153
1634.025391	-109.667168
1633.031250	30.666027
1632.036133	234.332596
1631.041016	151.119339
1630.045898	-66.112991
1629.049805	-222.543884
1628.054688	-123.468300
1627.058594	7.292619
1626.062500	-116.952011
1625.065430	29.847490
1624.069336	-133.452988
1623.072266	105.594398
1622.075195	39.860538
1621.078125	13.704174
1620.081055	-377.410461
1619.083008	119.373894
1618.084961	-66.570465
1617.086914	-13.447210
1616.088867	94.873993
1615.089844	9.073228
1614.091797	7.369077
1613.092773	155.229797
1612.092773	-234.434570
1611.093750	28.926123
1610.093750	213.597214
1609.094727	128.374695
1608.093750	127.049706
1607.093750	256.756561
1606.093750	323.609863
1605.092773	8.220601
1604.091797	321.208374
1603.090820	-59.401306
1602.088867	-170.346802
1601.087891	-17.010195
1600.085938	-284.797882
1599.083984	124.741943
1598.081055	134.131012
1597.079102	-28.961838
1596.076172	160.744919
1595.073242	-368.056488
1594.070313	-68.691483
1593.067383	-388.348663
1592.063477	-251.039063
1591.059570	-155.583771
1590.055664	200.752655
1589.051758	168.149155
1588.046875	-28.834806
1587.041992	24.569975
1586.037109	163.941086
1585.032227	183.280060
1584.027344	220.789673
1583.021484	36.719070
1582.015625	173.080292
1581.009766	-125.648224
1580.003906	-64.982063
1578.997070	-64.322395
1577.990234	68.991882
1576.984375	12.210171
1575.976563	-245.008163
1574.969727	-36.593082
1573.961914	-28.632286
1572.954102	-93.580994
1571.946289	239.104553
1570.938477	59.554127
1569.929688	87.813866
1568.921875	-52.891129
1567.913086	154.350845
1566.903320	143.239914
1565.894531	-236.615051
1564.884766	214.113251
1563.875000	119.572975
1562.865234	-89.212769
1561.855469	10.622989
1560.844727	73.952370
1559.834961	46.388187
1558.824219	-170.555634
1557.813477	-14.356606
1556.801758	473.265411
1555.790039	95.302116
1554.779297	-135.002304
1553.766602	274.181885
1552.754883	-54.760971
1551.743164	211.590103
1550.730469	335.325562
1549.717773	-19.776417
1548.705078	300.224579
1547.691406	459.573181
1546.677734	566.983765
1545.665039	123.616661
1544.650391	194.527145
1543.636719	-235.993515
1542.623047	15.492760
1541.608398	85.896233
1540.593750	184.510788
1539.579102	231.287415
1538.563477	138.479889
1537.547852	6.839844
1536.533203	184.711349
1535.516602	-117.474693
1534.500977	-27.684015
1533.485352	146.987656
1532.468750	-3.399635
1531.452148	415.676575
1530.435547	344.845734
1529.417969	101.261345
1528.400391	-11.028024
1527.383789	-97.654839
1526.365234	47.242142
1525.347656	469.922455
1524.329102	256.623627
1523.311523	51.002865
1522.292969	-38.962456
1521.273438	151.240051
1520.254883	274.383881
1519.235352	-173.376526
1518.215820	376.075806
1517.196289	298.187592
1516.176758	-95.797615
1515.156250	180.557892
1514.136719	176.781494
1513.116211	-107.002914
1512.094727	-370.301910
1511.074219	390.303497
1510.052734	-219.637695
1509.031250	-18.889591
1508.009766	-100.464020
1506.988281	-48.812248
1505.965820	-53.743317
1504.943359	330.756653
1503.920898	-35.808380
1502.898438	-279.377777
1501.875000	-333.467865
1500.852539	-18.887400
1499.829102	0.986989
1498.805664	-114.927559
1497.781250	-218.143738
1496.757813	-249.766205
1495.733398	311.931274
1494.708984	-244.319168
1493.684570	-168.892090
1492.659180	-55.288815
1491.633789	308.627502
1490.608398	110.130775
1489.583008	330.590698
1488.557617	47.689487
1487.531250	663.652100
1486.504883	526.106201
1485.478516	146.038666
1484.452148	307.063477
1483.424805	85.190575
1482.398438	177.116837
1481.371094	478.021637
1480.342773	217.735611
1479.315430	495.405243
1478.287109	785.600281
1477.259766	581.283813
1476.230469	269.930756
1475.202148	845.054138
1474.173828	587.155884
1473.144531	713.722046
1472.115234	804.543457
1471.085938	900.361145
1470.055664	1209.780273
1469.025391	1000.080078
1467.996094	1225.356323
1466.964844	962.227295
1465.934570	1042.392700
1464.904297	1290.239014
1463.873047	1779.312500
1462.841797	1236.685669
1461.809570	1230.170410
1460.778320	1335.397095
1459.746094	1552.240845
1458.713867	1565.895264
1457.681641	1833.312256
1456.649414	1659.107788
1455.616211	1743.683838
1454.583008	1379.303955
1453.549805	1608.420166
1452.516602	1791.796997
1451.483398	1769.796265
1450.449219	1993.573853
1449.415039	2262.862305
1448.380859	2035.581909
1447.345703	2102.134766
1446.311523	1824.365479
1445.276367	1847.926880
1444.241211	2056.242432
1443.205078	2102.522705
1442.169922	1817.436523
1441.133789	1782.859131
1440.097656	1725.561768
1439.061523	1395.285156
1438.024414	1583.294556
1436.988281	1106.687866
1435.951172	1191.165039
1434.914063	1242.809326
1433.875977	1223.725952
1432.838867	1343.594482
1431.800781	1062.060303
1430.762695	1192.069824
1429.724609	1115.168213
1428.685547	546.394470
1427.646484	333.546021
1426.607422	451.172028
1425.568359	767.973755
1424.529297	199.992416
1423.489258	252.208511
1422.449219	148.259003
1421.409180	341.653656
1420.369141	477.109344
1419.328125	333.071594
1418.288086	294.924561
1417.247070	168.752884
1416.205078	591.218811
1415.164063	153.244843
1414.122070	112.904381
1413.080078	195.880173
1412.038086	407.123108
1410.996094	-32.646423
1409.953125	-47.470585
1408.910156	-79.788216
1407.867188	166.824097
1406.824219	107.031906
1405.780273	587.160461
1404.737305	-97.569099
1403.693359	-162.031158
1402.648438	180.104080
1401.604492	65.639000
1400.559570	139.406815
1399.514648	398.807281
1398.469727	302.193176
1397.424805	180.663269
1396.378906	334.922394
1395.333984	-134.611481
1394.288086	72.466293
1393.241211	99.223465
1392.195313	113.588951
1391.148438	190.612488
1390.101563	205.145584
1389.054688	-190.580444
1388.006836	126.936684
1386.959961	451.960449
1385.912109	-328.341217
1384.864258	129.351120
1383.815430	74.528389
1382.767578	142.327942
1381.718750	167.715363
1380.669922	-373.822540
1379.621094	-65.890747
1378.571289	-10.177657
1377.522461	10.706566
1376.472656	363.619202
1375.421875	309.752289
1374.372070	-85.723892
1373.321289	-79.369469
1372.270508	-185.109085
1371.219727	-93.723854
1370.168945	-273.944122
1369.117188	256.237854
1368.066406	-225.204803
1367.014648	-86.096504
1365.961914	-315.526733
1364.910156	-113.960739
1363.857422	234.488663
1362.804688	-9.425010
1361.751953	-41.608185
1360.698242	10.904621
1359.645508	-63.302525
1358.591797	-139.868683
1357.538086	358.021362
1356.483398	-277.639252
1355.429688	125.876999
1354.375000	191.420151
1353.320313	234.703201
1352.264648	469.290009
1351.209961	535.082703
1350.154297	362.635315
1349.098633	818.285217
1348.042969	395.477051
1346.986328	769.275146
1345.930664	634.603638
1344.874023	527.365295
1343.817383	953.302979
1342.759766	1163.516479
1341.703125	803.811707
1340.645508	912.615662
1339.587891	771.303406
1338.529297	823.311035
1337.471680	677.353516
1336.413086	838.503235
1335.354492	774.474487
1334.295898	1116.375610
1333.236328	913.979126
1332.176758	657.369934
1331.117188	507.300903
1330.057617	441.458313
1328.998047	892.321533
1327.937500	426.288361
1326.876953	686.911865
1325.816406	841.311951
1324.754883	679.624939
1323.694336	932.914246
1322.632813	601.149231
1321.571289	625.003479
1320.508789	848.777588
1319.447266	793.815430
1318.384766	709.356628
1317.322266	943.105408
1316.259766	624.630676
1315.196289	917.608521
1314.132813	914.848450
1313.069336	1124.040283
1312.005859	793.811462
1310.942383	537.687805
1309.877930	988.330200
1308.813477	1013.023987
1307.749023	1269.111450
1306.683594	819.007507
1305.619141	1089.936157
1304.553711	888.607910
1303.488281	812.838928
1302.421875	1142.766968
1301.356445	1226.865601
1300.290039	1210.228394
1299.223633	979.937073
1298.157227	1223.841431
1297.089844	1062.509155
1296.022461	886.580322
1294.955078	1032.326538
1293.887695	1077.453125
1292.819336	1088.247070
1291.751953	998.539551
1290.683594	487.097504
1289.614258	534.934937
1288.545898	592.617371
1287.476563	733.630615
1286.407227	852.574829
1285.337891	792.682678
1284.268555	818.577393
1283.198242	450.257172
1282.127930	456.693054
1281.057617	406.871582
1279.986328	462.310577
1278.916016	904.312866
1277.844727	675.955017
1276.773438	540.645386
1275.701172	918.835510
1274.629883	737.144409
1273.557617	531.105835
1272.485352	808.944519
1271.413086	1089.123535
1270.339844	861.211731
1269.266602	943.504028
1268.193359	989.158936
1267.120117	946.947998
1266.045898	916.952148
1264.972656	865.035889
1263.898438	1000.940674
1262.823242	1078.254761
1261.749023	682.600342
1260.673828	852.578491
1259.598633	627.718201
1258.523438	714.803040
1257.448242	889.530518
1256.372070	732.977722
1255.295898	408.494110
1254.219727	887.417908
1253.142578	835.580078
1252.066406	713.208374
1250.989258	1001.966553
1249.912109	492.887512
1248.833984	662.384399
1247.756836	610.591309
1246.678711	631.699280
1245.599609	594.445007
1244.521484	574.212769
1243.442383	653.529419
1242.364258	645.388611
1241.285156	1069.340698
1240.205078	624.138245
1239.125977	955.645996
1238.045898	692.566711
1236.965820	710.941467
1235.884766	884.460815
1234.804688	808.161682
1233.723633	969.398987
1232.642578	638.573486
1231.561523	634.945557
1230.479492	757.229187
1229.397461	751.063477
1228.315430	592.322205
1227.233398	820.922180
1226.150391	688.757019
1225.068359	634.051758
1223.985352	477.708008
1222.901367	623.693359
1221.818359	573.721375
1220.734375	504.365479
1219.650391	389.069824
1218.566406	372.849121
1217.481445	622.319519
1216.396484	253.292603
1215.311523	500.158112
1214.226563	406.442535
1213.141602	640.988770
1212.055664	561.635620
1210.969727	368.870728
1209.883789	487.294891
1208.796875	446.430481
1207.709961	574.300476
1206.623047	145.216705
1205.536133	111.506668
1204.449219	268.099426
1203.361328	200.509369
1202.273438	176.240402
1201.185547	414.377869
1200.096680	223.826813
1199.008789	-48.521210
1197.919922	42.519314
1196.830078	-107.138115
1195.741211	209.828125
1194.651367	367.865082
1193.561523	-39.198605
1192.471680	-234.632751
1191.381836	165.902191
1190.291016	217.814941
1189.200195	236.008713
1188.109375	-271.782349
1187.017578	-51.965942
1185.926758	-492.391205
1184.834961	-13.584393
1183.742188	-26.924608
1182.650391	101.215965
1181.557617	118.892914
1180.464844	361.873352
1179.372070	-169.584915
1178.279297	145.108047
1177.185547	188.825562
1176.091797	-205.918854
1174.998047	-255.679764
1173.903320	-92.404198
1172.808594	240.695007
1171.713867	-89.377991
1170.619141	-158.556534
1169.524414	-122.512192
1168.428711	164.561783
1167.333008	-153.527527
1166.237305	28.103090
1165.140625	309.951721
1164.044922	-349.867249
1162.948242	15.423210
1161.850586	-39.907005
1160.753906	28.913078
1159.656250	-102.921707
1158.558594	-24.716951
1157.460938	141.684204
1156.362305	307.928131
1155.263672	149.639175
1154.165039	-146.951523
1153.066406	-119.222191
1151.967773	-93.949432
1150.868164	-47.315060
1149.768555	-188.987381
1148.667969	-128.195099
1147.568359	-172.259659
1146.467773	-173.518173
1145.367188	46.544891
1144.266602	90.344505
1143.165039	-277.574677
1142.063477	-41.165646
1140.961914	-16.579813
1139.860352	-196.538834
1138.757813	51.404278
1137.655273	139.952957
1136.552734	-128.001083
1135.450195	245.519760
1134.346680	89.177299
1133.244141	-219.090927
1132.139648	308.334900
1131.036133	199.419281
1129.931641	237.609665
1128.827148	437.063019
1127.722656	579.464172
1126.618164	513.091614
1125.512695	906.615051
1124.407227	306.812683
1123.301758	399.189667
1122.196289	425.153595
1121.089844	429.741211
1119.983398	299.316864
1118.876953	206.799850
1117.769531	369.914459
1116.663086	76.224098
1115.555664	262.902496
1114.447266	253.126877
1113.339844	210.245850
1112.231445	-128.187927
1111.123047	72.440102
1110.014648	62.639206
1108.905273	-1.534242
1107.795898	94.928871
1106.686523	481.807404
1105.577148	545.036438
1104.466797	192.762314
1103.357422	319.732208
1102.247070	585.819153
1101.135742	375.270905
1100.025391	499.713501
1098.914063	84.145126
1097.802734	215.649155
1096.690430	403.637604
1095.579102	624.545166
1094.466797	-21.536217
1093.353516	121.621735
1092.241211	351.859833
1091.127930	134.719421
1090.014648	200.104156
1088.901367	425.476593
1087.788086	436.686005
1086.673828	325.589996
1085.559570	49.971004
1084.445313	696.006470
1083.330078	646.073547
1082.214844	213.181259
1081.099609	109.397598
1079.984375	76.146095
1078.868164	775.518921
1077.751953	793.813965
1076.635742	119.759460
1075.519531	211.001526
1074.402344	271.714539
1073.285156	133.079041
1072.167969	-143.801773
1071.050781	-33.703644
1069.932617	249.805786
1068.814453	66.922470
1067.696289	186.374603
1066.578125	15.386404
1065.458984	174.679489
1064.339844	301.168365
1063.220703	612.553772
1062.100586	200.772369
1060.980469	98.043106
1059.860352	273.746460
1058.740234	482.161285
1057.619141	634.411926
1056.498047	78.455338
1055.376953	321.984467
1054.255859	556.121887
1053.133789	201.605377
1052.011719	389.071350
1050.889648	230.997849
1049.767578	315.812042
1048.644531	206.955139
1047.521484	-188.733719
1046.398438	318.489075
1045.274414	412.787537
1044.150391	152.750549
1043.026367	-69.792397
1041.902344	-101.070435
1040.778320	-43.722874
1039.653320	62.578686
1038.528320	68.782036
1037.402344	-83.264763
1036.277344	127.968704
1035.151367	120.435135
1034.024414	-24.289764
1032.898438	-68.824615
1031.771484	298.342377
1030.644531	295.771515
1029.517578	167.780365
1028.390625	-257.504974
1027.262695	-540.790466
1026.134766	-422.012390
1025.005859	-275.341370
1023.877930	-425.796112
1022.749023	-337.019806
1021.620117	-433.828003
1020.490234	-500.344238
1019.361328	-44.818569
1018.231445	-217.854370
1017.101563	-376.795044
1015.970703	-375.634949
1014.839844	-105.553619
1013.708984	-104.241722
1012.578125	-125.979713
1011.447266	97.869865
1010.315430	145.758423
1009.183594	341.872894
1008.050781	200.137482
1006.918945	359.358154
1005.786133	689.769531
1004.653320	990.081299
1003.519531	1114.647827
1002.386719	1468.113892
1001.252930	1461.023438
1000.118164	1239.182007
998.984375	975.995178
997.849609	546.773254
996.714844	212.525787
995.580078	656.413330
994.444336	103.298607
993.308594	-156.430298
992.172852	135.347977
991.036133	7.402662
989.900391	15.676535
988.763672	-379.311646
987.626953	-154.104202
986.489258	172.474716
985.351563	144.316086
984.213867	134.712921
983.076172	337.044159
981.937500	267.794556
980.798828	824.616211
979.660156	-49.694046
978.521484	79.371475
977.381836	238.383804
976.242188	300.885101
975.102539	379.574432
973.961914	19.425344
972.822266	261.501770
971.681641	-70.639450
970.540039	8.532979
969.399414	280.644653
968.257813	-294.207886
967.116211	-1.264877
965.973633	316.885376
964.832031	435.476807
963.689453	574.755188
962.545898	271.618744
961.403320	223.167862
960.259766	541.488708
959.116211	238.929855
957.972656	170.256332
956.828125	291.782776
955.683594	115.751915
954.539063	-87.540108
953.393555	-91.551842
952.249023	18.947933
951.103516	177.535156
949.957031	249.256165
948.811523	145.040649
947.665039	253.531540
946.518555	-213.744400
945.371094	-159.831100
944.224609	293.868195
943.077148	51.008801
941.929688	465.843567
940.781250	316.844421
939.632813	-60.161770
938.484375	475.624603
937.335938	78.444565
936.186523	488.735199
935.038086	258.353210
933.887695	319.897644
932.738281	427.095062
931.587891	14.930552
930.437500	227.101089
929.287109	147.812363
928.135742	225.724564
926.985352	196.732040
925.833984	129.156570
924.681641	95.821198
923.530273	58.049400
922.377930	104.507133
921.224609	-221.787308
920.072266	90.789764
918.918945	5.666461
917.765625	209.167465
916.612305	439.904510
915.458008	295.964172
914.303711	370.092743
913.149414	67.526894
911.995117	28.378275
910.839844	91.393845
909.684570	-4.297645
908.529297	-56.799446
907.373047	-150.012878
906.216797	-177.391479
905.060547	83.051323
903.904297	-57.502644
902.747070	-349.665436
901.589844	-161.633102
900.432617	-55.126137
899.274414	92.122398
898.117188	-27.618135
896.958984	13.348147
895.799805	40.773483
894.641602	-169.159042
893.482422	222.317032
892.322266	-16.850771
891.163086	-32.182800
890.002930	-6.814684
888.842773	149.564713
887.682617	-21.460543
886.521484	369.662048
885.360352	-83.346336
884.199219	355.055359
883.038086	346.677795
881.875977	279.698547
880.713867	95.545685
879.551758	-36.653790
878.388672	20.520004
877.225586	426.885651
876.062500	-45.339993
874.899414	295.587280
873.735352	60.032753
872.571289	468.322723
871.407227	239.619385
870.242188	98.764618
869.077148	279.623749
867.912109	647.038696
866.747070	481.484131
865.581055	383.438721
864.415039	-62.853321
863.249023	212.196030
862.083008	145.725555
860.916016	438.553802
859.749023	-45.504650
858.581055	462.673431
857.414063	470.226746
856.246094	466.544281
855.077148	675.917175
853.909180	703.554626
852.740234	888.079834
851.571289	740.803650
850.402344	631.669617
849.232422	533.765930
848.062500	503.071259
846.892578	696.275452
845.721680	495.372803
844.551758	267.689972
843.380859	281.725220
842.208984	235.324524
841.038086	79.334206
839.866211	524.834473
838.694336	710.784851
837.521484	619.488281
836.348633	508.087982
835.175781	720.598145
834.002930	501.946960
832.829102	298.984283
831.655273	424.205048
830.481445	647.514160
829.307617	413.289154
828.132813	326.340729
826.958008	498.074280
825.783203	720.957275
824.607422	87.730034
823.431641	136.673141
822.255859	65.222893
821.079102	118.486794
819.903320	133.816666
818.726563	538.690430
817.548828	-136.229156
816.372070	-80.980423
815.194336	-79.214638
814.016602	107.099342
812.837891	-231.544388
811.659180	-189.919235
810.480469	-139.494827
809.301758	61.950619
808.122070	-70.014641
806.942383	-539.597290
805.762695	79.061302
804.583008	-255.047394
803.402344	-74.140396
802.221680	-221.802917
801.041016	-287.383240
799.859375	-353.012482
798.677734	-132.631073
797.496094	-178.454391
796.313477	-208.824539
795.131836	179.550644
793.949219	-161.184479
792.765625	-209.483551
791.583008	-209.116486
790.399414	98.885086
789.215820	380.104919
788.031250	141.118698
786.846680	-106.677147
785.662109	-115.571815
784.477539	390.657227
783.291992	275.378571
782.106445	540.211670
780.920898	201.633118
779.735352	335.869476
778.548828	193.898666
777.362305	87.242859
776.174805	227.790039
774.988281	156.335007
773.800781	126.751236
772.613281	595.647278
771.424805	420.258636
770.236328	101.561287
769.047852	415.586823
767.859375	286.421631
766.669922	408.410553
765.480469	673.451782
764.291016	671.819214
763.101563	348.654144
761.911133	441.598206
760.720703	604.850647
759.529297	418.111816
758.338867	741.725403
757.147461	546.106873
755.955078	603.350586
754.763672	469.265564
753.571289	763.704590
752.378906	277.969147
751.186523	198.763290
749.993164	1000.138733
748.799805	428.865997
747.606445	448.258667
746.412109	722.130066
745.217773	416.606476
744.023438	220.837509
742.829102	68.961090
741.633789	28.907721
740.438477	-4.610059
739.243164	40.725464
738.046875	-23.569263
736.850586	50.109142
735.654297	-182.874619
734.458008	343.898865
733.260742	93.340576
732.063477	571.554199
730.866211	283.775635
729.667969	136.068222
728.469727	132.711655
727.271484	-115.542450
726.073242	-13.997067
724.874023	205.450226
723.674805	27.149645
722.474609	-37.530720
721.275391	260.283844
720.075195	304.675385
718.875000	-8.935338
717.673828	421.675323
716.473633	182.312012
715.272461	383.615417
714.070313	353.650024
712.869141	192.888641
711.666992	221.800125
710.463867	839.023254
709.261719	344.890472
708.058594	282.229980
706.855469	295.802887
705.652344	67.716942
704.448242	-34.034405
703.244141	-61.756344
702.040039	134.616013
700.834961	126.447357
699.630859	92.203125
698.424805	3.617197
697.219727	-8.832241
696.013672	91.726540
694.807617	337.808868
693.601563	119.003326
692.395508	173.925903
691.188477	-240.081650
689.981445	-287.062531
688.773438	-418.627991
687.566406	57.347599
686.358398	-19.935207
685.149414	134.866531
683.941406	-206.797440
682.732422	49.933990
681.523438	-308.794739
680.313477	-10.898908
679.104492	260.930450
677.894531	101.781593
676.683594	-323.513824
675.473633	84.739731
674.262695	-30.786905
673.051758	26.886696
671.839844	0.252326
670.628906	-168.994690
669.416992	113.739113
668.204102	-126.616447
666.992188	376.567322
665.779297	-157.349777
664.566406	-254.633377
663.352539	-226.528885
662.138672	36.983265
660.924805	212.001129
659.710938	-141.611526
658.497070	-339.608002
657.282227	364.161774
656.066406	-31.988565
654.851563	-26.829706
653.635742	86.231506
652.419922	227.406052
651.204102	332.042847
649.987305	232.176193
648.770508	136.825714
647.553711	188.082901
646.336914	13.500283
645.119141	75.878975
643.901367	80.332329
642.682617	330.169891
641.464844	257.549133
640.246094	320.606903
639.027344	364.507416
637.807617	157.190506
636.587891	171.480515
635.368164	-99.666092
634.148438	33.265884
632.927734	-76.211838
631.707031	-67.321671
630.486328	-109.672737
629.264648	260.193329
628.043945	-266.396149
626.822266	-131.965546
625.599609	118.475349
624.376953	448.426941
623.155273	315.678040
621.931641	168.326782
620.708984	417.650543
619.485352	495.899139
618.261719	197.667038
617.037109	203.902435
615.813477	-52.694599
614.588867	129.828735
613.364258	-273.409515
612.138672	-141.395844
610.913086	217.636398
609.687500	286.247467
608.461914	160.826141
607.235352	-124.294502
606.008789	-99.046761
604.782227	-111.739708
