# Supplementary material for: Raman spectroscopy accurately differentiates mucosal healing from non-healing and biochemical changes following biological therapy in inflammatory bowel disease
Source: PLoS One. 2021 Jun 2;16(6):e0252210. doi: 10.1371/journal.pone.0252210 (PMC8172032; doi:10.1371/journal.pone.0252210)
Supplement: S5 Dataset — (ZIP) [file pone.0252210.s007.zip › CD Active inflammation/OC010-1 pre treatment_BL sub CR removed_61__X_-8954.64__Y_1568.31__Z_-3684.72__Time_696.txt]

1714.656250	-50.348942
1713.679688	9.010715
1712.703125	30.974228
1711.725586	-135.653595
1710.749023	75.078751
1709.771484	14.264763
1708.792969	30.515593
1707.815430	129.281540
1706.836914	-13.611576
1705.858398	14.493321
1704.879883	18.097773
1703.901367	-136.559387
1702.922852	-45.233448
1701.943359	-71.943520
1700.963867	48.292583
1699.983398	-182.028473
1699.003906	-40.653553
1698.023438	71.168381
1697.042969	73.371284
1696.062500	56.913345
1695.082031	-50.275242
1694.100586	-98.583870
1693.120117	21.541868
1692.137695	168.415039
1691.156250	59.289116
1690.174805	97.224525
1689.192383	204.750122
1688.209961	285.880981
1687.227539	276.668915
1686.244141	374.429993
1685.261719	326.007996
1684.278320	299.313416
1683.294922	384.973206
1682.311523	297.948944
1681.327148	395.156342
1680.342773	389.011475
1679.358398	468.578827
1678.374023	548.666077
1677.389648	711.762329
1676.404297	798.202637
1675.418945	637.896912
1674.433594	698.948425
1673.448242	630.357910
1672.461914	775.004028
1671.475586	853.816711
1670.489258	1068.728638
1669.502930	827.440857
1668.516602	809.969360
1667.529297	1066.577515
1666.541992	1092.879028
1665.554688	1027.005615
1664.566406	932.660767
1663.579102	881.533752
1662.590820	1215.593750
1661.602539	1308.988281
1660.614258	1294.398926
1659.625000	1145.378296
1658.635742	1066.028687
1657.647461	1043.085815
1656.657227	1182.364014
1655.667969	1139.656616
1654.677734	1042.088745
1653.688477	950.601379
1652.697266	960.372620
1651.707031	875.654846
1650.716797	699.132507
1649.725586	560.398865
1648.734375	697.342468
1647.743164	414.731689
1646.750977	140.856735
1645.759766	137.252731
1644.767578	158.094315
1643.775391	145.283157
1642.783203	46.037769
1641.790039	111.127342
1640.796875	71.303947
1639.803711	-91.838943
1638.810547	-59.087078
1637.817383	-191.838791
1636.823242	-31.275398
1635.829102	-120.560677
1634.834961	-8.918972
1633.840820	-186.531891
1632.845703	-142.220001
1631.850586	-210.582108
1630.855469	32.340122
1629.860352	-111.229515
1628.865234	-301.554718
1627.869141	-254.452286
1626.873047	-96.353935
1625.876953	-16.702543
1624.880859	-60.158924
1623.883789	2.055286
1622.887695	167.235916
1621.890625	332.819611
1620.892578	498.797821
1619.895508	628.385193
1618.897461	380.217072
1617.899414	274.360199
1616.901367	321.209656
1615.903320	179.499344
1614.904297	51.366177
1613.906250	25.971571
1612.907227	147.824585
1611.907227	26.143427
1610.908203	-58.442032
1609.908203	72.258011
1608.908203	25.046759
1607.908203	51.517300
1606.908203	175.183655
1605.907227	220.531265
1604.906250	258.280090
1603.905273	118.290916
1602.904297	195.811264
1601.903320	142.722488
1600.901367	134.358124
1599.899414	-88.229950
1598.897461	-145.800812
1597.895508	-132.576370
1596.892578	87.290543
1595.889648	-121.281509
1594.886719	9.993587
1593.883789	70.838585
1592.880859	-144.993393
1591.876953	-57.771271
1590.873047	84.335312
1589.869141	93.396164
1588.865234	227.769302
1587.860352	341.303772
1586.855469	319.250824
1585.850586	352.014709
1584.845703	520.356323
1583.839844	641.759033
1582.834961	700.592651
1581.829102	621.360413
1580.823242	727.079651
1579.816406	658.298706
1578.810547	633.777710
1577.803711	687.332642
1576.796875	628.937622
1575.790039	718.812683
1574.782227	548.501953
1573.775391	487.411987
1572.767578	665.477356
1571.759766	562.654541
1570.750977	535.159790
1569.743164	458.205658
1568.734375	731.869202
1567.725586	704.037537
1566.716797	660.514221
1565.707031	918.021545
1564.697266	757.416260
1563.687500	941.850952
1562.677734	825.112244
1561.667969	591.544617
1560.657227	845.436890
1559.647461	855.330200
1558.636719	831.347351
1557.625000	752.771423
1556.614258	767.302368
1555.602539	836.030212
1554.590820	904.521912
1553.579102	807.056885
1552.567383	776.721375
1551.554688	774.649719
1550.541992	759.410400
1549.529297	837.077393
1548.516602	994.652710
1547.502930	805.401306
1546.490234	789.200073
1545.476563	702.963440
1544.462891	725.044678
1543.448242	643.508179
1542.434570	489.406311
1541.419922	438.408173
1540.405273	412.977997
1539.390625	469.888824
1538.375000	498.104980
1537.359375	337.654449
1536.343750	169.243469
1535.328125	299.814667
1534.312500	445.508179
1533.295898	456.777954
1532.280273	266.686523
1531.262695	166.574570
1530.246094	390.847595
1529.229492	210.289047
1528.211914	248.411896
1527.194336	221.839386
1526.176758	140.906296
1525.159180	165.222931
1524.140625	153.189331
1523.122070	246.328064
1522.103516	12.451036
1521.084961	215.529526
1520.065430	9.408311
1519.046875	-106.969353
1518.027344	53.934982
1517.006836	6.330541
1515.987305	45.776104
1514.966797	36.086082
1513.947266	87.715263
1512.925781	249.386505
1511.905273	-35.916412
1510.884766	145.618546
1509.863281	-47.812935
1508.841797	27.851078
1507.820313	-55.823593
1506.797852	-60.298962
1505.776367	-136.846878
1504.753906	-231.615555
1503.731445	-39.676739
1502.708008	-150.413025
1501.685547	-41.134506
1500.662109	-154.985367
1499.638672	-207.643158
1498.615234	-14.860330
1497.591797	-111.616776
1496.567383	-134.437698
1495.542969	-106.379974
1494.518555	-65.833328
1493.494141	104.809677
1492.468750	-126.241478
1491.443359	-50.787308
1490.417969	-118.728874
1489.392578	17.456669
1488.367188	17.950460
1487.340820	145.842041
1486.314453	61.523045
1485.288086	125.021553
1484.261719	387.284668
1483.234375	169.522385
1482.207031	239.843460
1481.179688	621.020447
1480.152344	468.909851
1479.125000	354.865417
1478.096680	709.566162
1477.068359	623.074402
1476.040039	727.458923
1475.011719	1004.773926
1473.982422	948.158752
1472.953125	957.548828
1471.923828	1221.262329
1470.894531	1235.271484
1469.864258	1340.653564
1468.834961	1372.046143
1467.804688	1756.721069
1466.774414	1757.110596
1465.743164	1681.042358
1464.712891	1942.872070
1463.681641	2051.944092
1462.650391	2092.212402
1461.618164	2084.025879
1460.586914	2205.213623
1459.554688	2491.204590
1458.522461	2254.041260
1457.490234	2516.772217
1456.458008	2327.634766
1455.424805	2463.120361
1454.391602	2674.506592
1453.358398	2485.059814
1452.325195	2528.800781
1451.291016	2726.997803
1450.256836	2740.026367
1449.222656	2806.149902
1448.188477	2682.185059
1447.154297	2737.976807
1446.119141	2760.728027
1445.083984	2578.357422
1444.048828	2454.196289
1443.013672	2476.767334
1441.977539	2377.823242
1440.941406	2122.058350
1439.905273	2002.889526
1438.869141	1853.385864
1437.832031	2019.814087
1436.795898	1900.609863
1435.758789	1768.771606
1434.720703	1583.898071
1433.683594	1232.428955
1432.645508	944.191467
1431.608398	969.084290
1430.569336	956.064697
1429.531250	902.695129
1428.493164	761.058716
1427.454102	526.152771
1426.415039	694.802429
1425.375977	550.792786
1424.335938	285.866211
1423.296875	280.647339
1422.256836	189.782959
1421.215820	363.449829
1420.175781	295.346375
1419.135742	333.061584
1418.094727	202.138626
1417.053711	93.975288
1416.011719	199.769104
1414.970703	230.131866
1413.928711	-81.516640
1412.886719	-108.820045
1411.844727	-63.130424
1410.802734	-127.969818
1409.759766	-117.327980
1408.716797	-144.286560
1407.673828	44.877361
1406.630859	-99.943413
1405.586914	-264.703308
1404.542969	62.713734
1403.499023	51.296005
1402.455078	95.198792
1401.411133	111.605614
1400.366211	120.585808
1399.321289	174.823883
1398.276367	166.493423
1397.230469	130.712830
1396.185547	207.866547
1395.139648	-8.016335
1394.093750	101.964531
1393.046875	4.173944
1392.000977	69.336792
1390.954102	119.590462
1389.907227	134.942871
1388.860352	60.372715
1387.812500	163.596786
1386.765625	9.349807
1385.717773	-17.149513
1384.669922	-318.462738
1383.621094	-219.573807
1382.573242	-195.499649
1381.524414	-78.830017
1380.475586	-71.931145
1379.425781	-94.829536
1378.376953	134.659348
1377.327148	-105.063873
1376.277344	79.778114
1375.227539	25.202126
1374.176758	75.609978
1373.126953	71.340218
1372.076172	37.339916
1371.025391	-26.356138
1369.973633	-12.562431
1368.922852	-35.932529
1367.871094	0.699718
1366.819336	37.529137
1365.766602	-57.441830
1364.714844	-20.184101
1363.662109	-15.097576
1362.609375	-12.281504
1361.556641	-4.270804
1360.502930	-105.507683
1359.450195	176.547180
1358.396484	35.977055
1357.341797	134.343079
1356.288086	-33.045479
1355.233398	281.938721
1354.178711	293.914795
1353.124023	283.761353
1352.069336	350.825592
1351.013672	311.320831
1349.958984	378.812195
1348.903320	483.723053
1347.846680	318.360931
1346.791016	934.721985
1345.734375	678.034424
1344.677734	746.519348
1343.621094	944.117981
1342.563477	760.164185
1341.506836	1052.304688
1340.449219	992.747192
1339.391602	1186.094116
1338.333008	1092.323120
1337.275391	1016.163330
1336.216797	1031.848022
1335.158203	998.263550
1334.098633	915.434448
1333.040039	605.296387
1331.980469	807.464233
1330.920898	866.361328
1329.861328	804.329529
1328.800781	994.646851
1327.740234	809.514038
1326.679688	869.265991
1325.619141	951.446350
1324.558594	754.771729
1323.497070	785.538330
1322.435547	949.805054
1321.374023	993.297974
1320.312500	1027.123047
1319.250000	861.342712
1318.187500	794.498169
1317.125000	880.770325
1316.062500	777.402588
1314.999023	765.480469
1313.935547	909.008972
1312.872070	835.894409
1311.808594	957.593750
1310.745117	916.923340
1309.680664	785.382568
1308.616211	887.930115
1307.551758	803.608826
1306.486328	739.202576
1305.420898	893.940002
1304.355469	972.566711
1303.290039	866.946655
1302.224609	891.843994
1301.158203	560.560852
1300.091797	789.822754
1299.025391	852.120239
1297.958984	826.153015
1296.891602	773.365112
1295.824219	772.327026
1294.756836	729.737122
1293.689453	446.853516
1292.621094	696.636414
1291.553711	686.475342
1290.485352	656.862183
1289.416016	431.284637
1288.347656	558.931091
1287.278320	448.962128
1286.208984	616.054688
1285.139648	638.695129
1284.069336	387.179443
1283.000000	478.702362
1281.929688	795.541748
1280.858398	774.633362
1279.788086	585.024536
1278.716797	811.515320
1277.645508	913.295166
1276.574219	614.122620
1275.502930	635.465027
1274.430664	696.025574
1273.358398	910.625061
1272.286133	995.753357
1271.213867	865.999817
1270.140625	795.021057
1269.067383	1241.781982
1267.994141	1127.009521
1266.920898	1339.405518
1265.846680	1029.655029
1264.773438	1332.412720
1263.699219	1249.785034
1262.624023	1262.372925
1261.549805	1296.967529
1260.474609	1302.377563
1259.399414	1312.728149
1258.324219	1186.713989
1257.248047	1260.547241
1256.172852	1256.478027
1255.096680	1396.113647
1254.019531	1321.549316
1252.943359	1551.249756
1251.866211	1420.820557
1250.789063	1334.275146
1249.711914	1376.696777
1248.634766	1292.705322
1247.556641	1476.179810
1246.478516	1440.874878
1245.400391	1172.354370
1244.321289	1263.505615
1243.243164	1301.197144
1242.164063	1334.036987
1241.084961	1313.467041
1240.004883	1545.335571
1238.925781	1422.825439
1237.845703	1305.229370
1236.765625	1391.422974
1235.684570	1227.811157
1234.604492	1425.491943
1233.523438	1283.739624
1232.442383	1335.900391
1231.360352	1184.512085
1230.279297	1132.475586
1229.197266	1450.964600
1228.115234	1318.946533
1227.032227	1380.611572
1225.950195	1166.318848
1224.867188	1341.638550
1223.784180	1209.623169
1222.701172	1259.009888
1221.617188	1180.182129
1220.533203	999.807007
1219.449219	732.451843
1218.365234	685.047363
1217.280273	755.984619
1216.195313	638.437927
1215.110352	641.616272
1214.025391	656.795227
1212.940430	531.905640
1211.854492	503.528839
1210.768555	781.487061
1209.681641	924.173157
1208.595703	755.624390
1207.508789	782.359680
1206.421875	702.937927
1205.334961	572.854736
1204.247070	695.725281
1203.160156	392.080109
1202.072266	312.448242
1200.983398	461.493988
1199.895508	258.914520
1198.806641	92.424950
1197.717773	48.617432
1196.628906	-137.210403
1195.539063	-154.706329
1194.449219	15.244681
1193.359375	-91.453140
1192.269531	-178.993195
1191.179688	-216.152802
1190.088867	-106.867180
1188.998047	-295.582031
1187.907227	-92.925125
1186.815430	-46.533031
1185.723633	-31.493567
1184.631836	-117.377708
1183.540039	-66.603081
1182.448242	34.384438
1181.355469	48.863972
1180.262695	-59.074711
1179.169922	180.461533
1178.076172	136.969376
1176.982422	76.584045
1175.888672	178.970306
1174.794922	321.877960
1173.700195	366.410828
1172.606445	346.143982
1171.511719	265.909149
1170.416016	245.379822
1169.321289	291.690582
1168.225586	17.351297
1167.129883	80.127716
1166.034180	99.692932
1164.937500	205.137405
1163.840820	317.548798
1162.744141	319.863007
1161.647461	381.730927
1160.550781	185.525131
1159.453125	421.357147
1158.355469	375.284363
1157.256836	550.996216
1156.159180	421.099121
1155.060547	369.813141
1153.961914	721.394653
1152.863281	364.582886
1151.763672	432.044403
1150.664063	375.399445
1149.564453	104.196976
1148.464844	304.583618
1147.364258	95.117271
1146.263672	35.581055
1145.163086	52.082718
1144.062500	-12.493570
1142.960938	113.139252
1141.859375	290.888123
1140.757813	106.917656
1139.656250	82.174751
1138.553711	228.434402
1137.451172	357.835785
1136.348633	330.206818
1135.246094	525.729919
1134.142578	585.635925
1133.039063	761.707214
1131.935547	702.534668
1130.832031	1027.715088
1129.727539	1222.091064
1128.623047	1174.259399
1127.518555	1178.479126
1126.413086	1201.514526
1125.308594	944.662903
1124.203125	1019.591248
1123.096680	1023.251770
1121.991211	1303.946411
1120.884766	1091.724609
1119.778320	903.139587
1118.671875	828.136230
1117.564453	940.007629
1116.458008	938.115845
1115.350586	884.037476
1114.242188	806.195007
1113.134766	820.486267
1112.026367	808.631104
1110.917969	777.745544
1109.808594	786.915161
1108.700195	902.280212
1107.590820	932.431885
1106.481445	967.174194
1105.372070	952.203674
1104.261719	819.098877
1103.151367	836.972900
1102.041016	760.355286
1100.930664	898.312866
1099.819336	687.075195
1098.708008	930.865417
1097.596680	863.297241
1096.484375	972.400940
1095.373047	996.544983
1094.260742	912.221191
1093.147461	841.966980
1092.035156	752.826233
1090.921875	748.373352
1089.808594	715.596985
1088.695313	703.929443
1087.581055	727.464233
1086.467773	708.587891
1085.353516	849.520691
1084.238281	743.487915
1083.124023	724.398010
1082.008789	627.706482
1080.893555	681.336182
1079.777344	504.716400
1078.662109	497.183807
1077.545898	576.447449
1076.429688	550.012573
1075.312500	537.610168
1074.196289	562.709045
1073.079102	576.019043
1071.960938	354.798004
1070.843750	513.413452
1069.725586	484.418884
1068.607422	509.299377
1067.489258	449.806122
1066.370117	298.966736
1065.251953	415.116913
1064.132813	453.932983
1063.012695	237.599609
1061.893555	295.130341
1060.773438	319.864563
1059.653320	173.847198
1058.532227	420.716309
1057.412109	370.586975
1056.291016	203.615051
1055.169922	261.045685
1054.047852	220.333344
1052.926758	319.795258
1051.804688	188.049240
1050.681641	86.722496
1049.559570	120.843040
1048.436523	3.291515
1047.313477	44.459438
1046.190430	134.618484
1045.066406	-48.059868
1043.942383	244.962296
1042.818359	109.035736
1041.694336	10.498473
1040.569336	35.517254
1039.445313	-176.987061
1038.319336	-23.769264
1037.194336	-96.378067
1036.068359	-29.252365
1034.942383	182.175568
1033.816406	181.867706
1032.690430	204.886566
1031.563477	158.198074
1030.436523	253.418472
1029.308594	176.669067
1028.181641	25.683773
1027.053711	-180.911926
1025.925781	-359.454315
1024.797852	-426.363434
1023.668945	-212.247208
1022.540039	-388.068176
1021.411133	-426.801178
1020.281250	-442.222870
1019.152344	-480.721954
1018.022461	-342.870087
1016.892578	-177.153809
1015.761719	-169.019501
1014.630859	-142.237167
1013.500000	51.452496
1012.369141	-37.402122
1011.237305	181.878891
1010.105469	331.730042
1008.973633	180.745453
1007.841797	439.539764
1006.708984	904.239502
1005.576172	1505.320435
1004.443359	2365.244873
1003.310547	2935.924072
1002.176758	2725.245605
1001.042969	1948.667236
999.908203	1077.871582
998.774414	540.230713
997.639648	386.306366
996.504883	403.442261
995.370117	217.612839
994.234375	105.861572
993.098633	225.020859
991.962891	203.588455
990.826172	120.062225
989.690430	149.705368
988.553711	299.347900
987.416016	13.565951
986.279297	131.249664
985.141602	78.604744
984.003906	118.261856
982.865234	132.745865
981.727539	87.556808
980.588867	47.162136
979.450195	-4.540740
978.310547	134.856232
977.170898	301.959045
976.031250	76.044975
974.891602	319.289673
973.751953	105.327751
972.611328	302.866577
971.470703	298.378204
970.329102	482.367126
969.188477	326.690674
968.046875	304.390320
966.904297	213.447449
965.762695	274.143066
964.620117	220.319290
963.477539	178.172211
962.334961	188.959854
961.191406	188.470657
960.047852	149.215515
958.904297	96.421974
957.760742	245.389755
956.616211	188.395996
955.471680	181.979965
954.327148	134.559402
953.182617	117.094917
952.037109	90.677483
950.891602	128.498825
949.745117	31.584669
948.599609	138.356720
947.453125	98.995911
946.306641	167.232117
945.159180	157.953751
944.012695	66.643509
942.865234	-15.304775
941.716797	39.939468
940.569336	67.949577
939.420898	246.725616
938.272461	163.261551
937.124023	187.205582
935.974609	225.001556
934.825195	244.720917
933.675781	255.490189
932.525391	378.079651
931.375977	250.204239
930.225586	113.455788
929.074219	-7.115155
927.923828	106.999268
926.772461	-45.038143
925.621094	-39.844124
924.468750	-177.792358
923.317383	34.708588
922.165039	-34.659019
921.011719	-83.372421
919.859375	-97.823555
918.706055	-318.864716
917.552734	-194.376663
916.399414	-103.862679
915.245117	-138.111862
914.090820	-405.999695
912.936523	-276.476807
911.781250	-130.984512
910.625977	-361.961304
909.470703	-288.811066
908.315430	-61.389015
907.160156	-49.280800
906.003906	-127.688118
904.846680	-94.909325
903.690430	-5.401877
902.533203	-78.857323
901.375977	-45.750557
900.218750	-170.988815
899.060547	-361.673859
897.903320	-47.646206
896.744141	-7.333898
895.585938	1.396904
894.426758	-77.941200
893.267578	-17.005676
892.108398	-12.498943
890.949219	-132.159576
889.789063	96.169792
888.628906	182.212112
887.467773	-38.731632
886.307617	76.803810
885.146484	29.897377
883.985352	-107.156097
882.823242	28.844900
881.661133	-114.766891
880.499023	34.825375
879.336914	71.710991
878.173828	153.708755
877.010742	186.157974
875.847656	67.735764
874.684570	156.575302
873.520508	6.794309
872.356445	19.169363
871.192383	-15.680064
870.027344	-84.219231
868.862305	-166.193146
867.697266	116.160225
866.532227	2.747429
865.366211	87.193092
864.200195	214.301941
863.034180	235.778381
861.867188	115.766571
860.700195	312.409119
859.533203	288.964142
858.366211	270.012054
857.198242	248.825958
856.030273	346.527954
854.862305	764.873291
853.693359	609.013977
852.524414	545.113220
851.355469	458.803284
850.186523	455.405884
849.016602	436.305389
847.846680	349.990387
846.676758	153.965347
845.505859	148.266891
844.334961	149.237335
843.164063	143.443710
841.993164	146.546799
840.821289	131.709167
839.649414	130.232422
838.477539	81.751122
837.305664	-22.642145
836.132813	299.686768
834.959961	170.585800
833.786133	246.927322
832.613281	193.653870
831.439453	151.491760
830.264648	73.566849
829.090820	290.081055
827.916016	245.439117
826.741211	218.564957
825.566406	53.380798
824.390625	260.414093
823.214844	63.908562
822.039063	150.330505
820.862305	172.020813
819.685547	-104.802750
818.508789	-101.092590
817.332031	-146.465118
816.154297	-13.905724
814.976563	-146.267273
813.798828	61.613346
812.621094	-4.234460
811.442383	-61.276672
810.263672	-276.220886
809.083984	188.769547
807.905273	-204.111496
806.725586	69.375488
805.544922	-83.728226
804.365234	-34.881218
803.184570	-212.568985
802.003906	-130.695038
800.823242	-184.318970
799.641602	-118.283974
798.459961	36.273663
797.278320	-75.398735
796.095703	-32.013557
794.913086	-41.968182
793.730469	-18.831388
792.547852	-0.277330
791.364258	-108.078049
790.180664	-120.782394
788.997070	47.853764
787.813477	19.345160
786.628906	-13.714110
785.444336	125.603592
784.258789	90.043701
783.074219	178.143875
781.888672	241.755051
780.702148	196.934235
779.516602	65.842171
778.330078	140.059891
777.143555	-17.726563
775.956055	-25.470043
774.769531	-59.831673
773.582031	-173.737762
772.393555	27.712265
771.206055	1.786018
770.017578	251.342987
768.829102	333.128418
767.639648	64.354485
766.451172	-12.738225
765.261719	15.813871
764.072266	425.209015
762.881836	277.273682
761.691406	543.106934
760.500977	491.809967
759.310547	686.838562
758.119141	705.700928
756.927734	797.018433
755.735352	1028.896851
754.543945	831.950012
753.351563	850.356323
752.159180	743.432312
750.965820	612.307373
749.773438	540.447693
748.580078	652.956543
747.385742	613.883240
746.192383	476.003326
744.998047	522.404236
743.803711	388.857635
742.608398	312.325226
741.413086	240.152161
740.217773	220.560455
739.022461	404.718414
737.826172	299.557526
736.630859	354.292297
735.433594	325.752594
734.237305	16.968138
733.040039	10.344627
731.842773	292.542633
730.645508	320.813934
729.447266	296.564941
728.249023	171.729904
727.050781	287.423981
725.851563	503.601624
724.653320	321.989868
723.454102	400.439911
722.253906	323.797638
721.053711	369.489624
719.854492	360.608582
718.653320	493.626251
717.453125	310.219666
716.251953	355.999023
715.050781	203.328445
713.848633	380.036713
712.647461	88.016617
711.445313	249.527084
710.243164	108.147827
709.040039	361.207703
707.836914	130.717926
706.633789	-60.389935
705.430664	-68.461632
704.226563	-85.145760
703.022461	-49.504875
701.818359	68.882614
700.613281	98.149384
699.408203	-11.651385
698.203125	176.533463
696.998047	-17.766474
695.791992	35.853889
694.585938	-134.179047
693.379883	32.631733
692.172852	-87.116417
690.965820	51.656490
689.758789	-85.127235
688.551758	-184.816940
687.343750	-264.787170
686.135742	-192.754959
684.926758	-70.730751
683.718750	12.368704
682.509766	17.566521
681.300781	59.755581
680.090820	24.103750
678.881836	-238.779388
677.671875	83.250374
676.460938	-21.161200
675.250977	140.841888
674.040039	64.926170
672.828125	116.846863
671.617188	-90.624847
670.405273	-70.794304
669.193359	109.159622
667.981445	198.419968
666.768555	184.088959
665.555664	-24.498211
664.342773	78.169350
663.128906	152.877548
661.916016	139.187225
660.702148	-49.163372
659.487305	-81.923653
658.272461	-69.229736
657.058594	-21.910124
655.842773	-56.413628
654.627930	-116.656898
653.412109	103.424477
652.196289	58.473270
650.979492	-124.228004
649.763672	24.911158
648.546875	-77.867020
647.330078	-128.866959
646.112305	149.511703
644.894531	242.754044
643.676758	254.234177
642.458984	160.338165
641.240234	189.058975
640.021484	-38.068748
638.802734	-174.850784
637.583008	-85.986160
636.363281	-44.487656
635.143555	11.945754
633.923828	29.601507
632.703125	87.924133
631.482422	17.299742
630.261719	2.335175
629.040039	-10.658286
627.818359	-66.754250
626.596680	-37.287441
625.375000	2.622166
624.152344	42.228024
622.929688	381.496796
621.707031	131.108841
620.483398	291.699951
619.259766	171.282776
618.036133	-62.994270
616.812500	-21.530962
615.587891	17.258024
614.363281	-214.095001
613.138672	-122.955711
611.913086	10.277158
610.687500	-4.746865
609.461914	11.577886
608.236328	-54.074062
607.009766	-11.548217
605.783203	83.500366
604.555664	70.816284
