# Supplementary material for: Raman spectroscopy accurately differentiates mucosal healing from non-healing and biochemical changes following biological therapy in inflammatory bowel disease
Source: PLoS One. 2021 Jun 2;16(6):e0252210. doi: 10.1371/journal.pone.0252210 (PMC8172032; doi:10.1371/journal.pone.0252210)
Supplement: S5 Dataset — (ZIP) [file pone.0252210.s007.zip › CD Active inflammation/OC021 pre treatment-2 _BL sub and CR removed_61__X_-8298.72__Y_63710.6__Z_-14.5805__Time_700.txt]

1714.793945	92.856796
1713.817383	54.477859
1712.840820	68.255417
1711.864258	-35.098618
1710.886719	79.565361
1709.909180	-24.754623
1708.931641	-63.858009
1707.953125	-11.049238
1706.975586	-150.224121
1705.997070	-226.949249
1705.018555	-56.483864
1704.040039	122.768105
1703.060547	-138.840103
1702.081055	-22.255476
1701.101563	36.247475
1700.122070	-27.481920
1699.142578	91.436768
1698.162109	-2.784443
1697.181641	77.545097
1696.201172	145.270203
1695.220703	336.627167
1694.239258	320.324799
1693.257813	478.356567
1692.276367	228.651718
1691.294922	417.513428
1690.313477	540.335510
1689.331055	661.143555
1688.348633	883.985046
1687.366211	614.156860
1686.383789	1000.980164
1685.400391	924.554199
1684.416992	1110.011108
1683.433594	947.089783
1682.450195	910.117676
1681.465820	1054.896851
1680.482422	1264.210938
1679.498047	1058.847412
1678.512695	1442.315430
1677.528320	1352.720581
1676.542969	1545.737793
1675.558594	1614.340210
1674.572266	1797.819092
1673.586914	1665.542114
1672.601563	1698.702148
1671.615234	1679.289551
1670.628906	1979.243286
1669.642578	2061.876709
1668.655273	1943.238159
1667.668945	1957.969116
1666.681641	2185.553467
1665.694336	2278.264160
1664.706055	2159.234619
1663.718750	2367.030518
1662.730469	2360.461182
1661.742188	2510.821777
1660.753906	2839.202148
1659.764648	2325.263184
1658.775391	2450.516602
1657.787109	2822.536377
1656.796875	2575.179932
1655.807617	2781.132324
1654.818359	2677.756104
1653.828125	2490.173828
1652.837891	2303.109131
1651.846680	2280.542969
1650.856445	2303.371826
1649.865234	1937.919556
1648.874023	1808.291992
1647.882813	1737.254395
1646.891602	1531.873413
1645.899414	1115.611694
1644.907227	884.772949
1643.915039	1169.288452
1642.922852	981.476135
1641.930664	788.804321
1640.937500	530.568359
1639.944336	628.918152
1638.951172	534.990051
1637.957031	462.493652
1636.963867	548.512390
1635.969727	381.729614
1634.975586	452.468567
1633.981445	352.187195
1632.986328	402.347534
1631.991211	26.099371
1630.996094	187.383209
1630.000977	196.148376
1629.005859	399.888214
1628.009766	382.725311
1627.013672	92.187462
1626.017578	-53.369522
1625.021484	-167.119049
1624.024414	-101.872124
1623.028320	39.745937
1622.031250	168.325821
1621.033203	50.047405
1620.036133	-152.079681
1619.038086	63.565681
1618.041016	134.851120
1617.041992	534.342834
1616.043945	46.752979
1615.045898	120.975204
1614.046875	-43.444965
1613.047852	17.849022
1612.048828	-59.763561
1611.048828	153.723251
1610.049805	-41.669693
1609.049805	114.214806
1608.049805	70.989113
1607.048828	195.463486
1606.048828	188.999390
1605.047852	237.556595
1604.046875	338.475098
1603.045898	125.344894
1602.044922	139.950394
1601.042969	-75.627930
1600.041016	1.798775
1599.039063	-171.814896
1598.037109	20.613697
1597.034180	-74.541687
1596.031250	-261.127014
1595.028320	-136.781052
1594.025391	-182.288010
1593.022461	-172.974945
1592.018555	-22.730467
1591.014648	-193.644119
1590.010742	-150.552444
1589.006836	-170.153229
1588.001953	-38.521446
1586.997070	291.181671
1585.992188	127.889450
1584.987305	165.306885
1583.982422	87.953453
1582.976563	148.639023
1581.970703	347.272552
1580.964844	84.728317
1579.958984	303.919739
1578.952148	291.208496
1577.945313	228.936829
1576.938477	322.709930
1575.931641	330.466980
1574.924805	265.264557
1573.916992	387.199493
1572.909180	248.949142
1571.901367	206.801758
1570.893555	195.717575
1569.884766	231.261093
1568.876953	66.618835
1567.868164	36.946827
1566.858398	199.279465
1565.849609	39.476326
1564.839844	209.206497
1563.830078	-106.555656
1562.820313	47.235855
1561.810547	205.978668
1560.799805	-14.142149
1559.790039	-65.811417
1558.779297	198.600525
1557.767578	16.958973
1556.756836	52.864567
1555.745117	153.327103
1554.733398	23.054716
1553.721680	94.619659
1552.709961	5.455572
1551.697266	-24.340105
1550.685547	-43.960884
1549.672852	-27.557762
1548.659180	146.415024
1547.646484	126.165764
1546.632813	56.592400
1545.619141	-57.098339
1544.605469	33.220325
1543.591797	-36.902870
1542.577148	91.699890
1541.562500	-58.893410
1540.547852	-176.063461
1539.533203	-92.028740
1538.518555	-98.577957
1537.502930	-97.603439
1536.487305	11.516221
1535.471680	-212.364853
1534.456055	-183.638565
1533.439453	58.850182
1532.422852	143.778595
1531.406250	102.174942
1530.389648	-37.537857
1529.373047	46.714535
1528.355469	141.006500
1527.337891	175.819427
1526.320313	-134.568039
1525.302734	116.065269
1524.284180	-55.656948
1523.265625	238.151108
1522.247070	181.799652
1521.228516	261.557037
1520.208984	310.204651
1519.190430	16.747417
1518.170898	72.715080
1517.151367	-48.843811
1516.130859	245.591888
1515.111328	133.905914
1514.090820	340.456787
1513.070313	22.992342
1512.049805	144.368454
1511.028320	119.203331
1510.006836	440.206512
1508.986328	140.140106
1507.963867	132.329529
1506.942383	-191.028748
1505.919922	131.523849
1504.898438	61.639076
1503.875977	-85.292450
1502.852539	-160.637512
1501.830078	158.306686
1500.806641	-35.225384
1499.783203	-241.660461
1498.759766	-71.929985
1497.736328	-155.798370
1496.711914	-122.135406
1495.687500	123.646767
1494.663086	-73.281548
1493.638672	67.208015
1492.613281	345.490356
1491.587891	293.792847
1490.563477	336.512421
1489.537109	407.117798
1488.511719	96.985283
1487.485352	637.151489
1486.458984	579.522522
1485.432617	549.842224
1484.406250	596.582214
1483.379883	740.109497
1482.352539	789.030396
1481.325195	728.125000
1480.297852	748.698853
1479.269531	723.223389
1478.241211	797.022888
1477.213867	967.509216
1476.184570	997.639709
1475.156250	1175.380127
1474.127930	1299.446899
1473.098633	1377.495361
1472.069336	1778.662354
1471.040039	1578.955933
1470.009766	1567.486450
1468.979492	1718.717041
1467.950195	1956.270752
1466.918945	2173.240967
1465.888672	2234.970703
1464.857422	2347.392578
1463.827148	2533.385986
1462.795898	2475.303467
1461.763672	2663.521484
1460.732422	2757.636719
1459.700195	3039.494385
1458.667969	2864.253418
1457.635742	3054.461670
1456.603516	3221.687256
1455.570313	3264.455811
1454.537109	3154.975098
1453.503906	3306.654541
1452.470703	3359.347412
1451.436523	3244.665039
1450.403320	3441.689941
1449.369141	3494.158936
1448.333984	3531.346924
1447.299805	3457.076660
1446.264648	3549.887939
1445.230469	3576.835693
1444.194336	3636.604492
1443.159180	3473.684814
1442.124023	3366.469238
1441.087891	3142.920654
1440.051758	3139.444092
1439.015625	2926.129395
1437.978516	2773.540527
1436.941406	2686.715820
1435.904297	2620.141357
1434.867188	2376.787109
1433.830078	2077.984619
1432.791992	1814.649658
1431.754883	1609.521484
1430.715820	1144.509521
1429.677734	1257.555664
1428.639648	1118.311035
1427.600586	1014.442505
1426.561523	953.517334
1425.522461	673.321045
1424.482422	415.946442
1423.443359	864.337830
1422.403320	594.521240
1421.363281	674.995422
1420.322266	697.542603
1419.282227	463.337128
1418.241211	453.306824
1417.200195	496.194122
1416.159180	453.574371
1415.117188	232.407867
1414.076172	285.575134
1413.034180	502.219421
1411.992188	374.423492
1410.949219	143.686935
1409.907227	242.349533
1408.864258	104.867500
1407.821289	-67.635773
1406.777344	154.289749
1405.734375	202.986862
1404.690430	-46.983063
1403.646484	-25.695400
1402.602539	-59.516609
1401.557617	125.015427
1400.513672	-111.770401
1399.468750	-70.020813
1398.423828	117.232056
1397.377930	144.084427
1396.333008	-197.316498
1395.287109	-102.523941
1394.241211	2.371783
1393.195313	187.487274
1392.148438	84.692604
1391.101563	69.686996
1390.054688	42.307640
1389.007813	-145.068268
1387.960938	-174.620239
1386.913086	148.622879
1385.865234	-358.330994
1384.817383	-232.407578
1383.769531	-86.395897
1382.720703	-67.764847
1381.671875	-68.979904
1380.623047	52.355316
1379.574219	-173.343323
1378.524414	128.027985
1377.475586	-42.358963
1376.425781	52.022053
1375.375977	-60.580753
1374.325195	19.103861
1373.274414	-115.578651
1372.224609	41.731129
1371.172852	-25.267673
1370.122070	-79.589729
1369.070313	150.355621
1368.019531	-58.109818
1366.967773	122.258492
1365.915039	33.746445
1364.863281	144.652206
1363.810547	66.484871
1362.757813	160.255737
1361.705078	-99.166992
1360.651367	-7.540786
1359.598633	114.085831
1358.544922	96.577950
1357.491211	121.524849
1356.436523	420.046539
1355.382813	408.007935
1354.328125	376.271423
1353.273438	255.314041
1352.217773	492.198730
1351.163086	515.650085
1350.107422	228.977005
1349.051758	622.635193
1347.996094	750.816345
1346.939453	737.716919
1345.883789	935.644348
1344.827148	1237.813477
1343.769531	1175.599976
1342.712891	1073.958496
1341.655273	1279.821777
1340.598633	1441.203979
1339.540039	1402.052368
1338.482422	1536.470337
1337.423828	1477.893799
1336.366211	1389.837402
1335.307617	1405.946655
1334.248047	1508.833008
1333.189453	1404.080322
1332.129883	1242.670898
1331.070313	1333.737915
1330.010742	1019.521301
1328.950195	1046.709839
1327.890625	1214.937988
1326.830078	1054.689697
1325.768555	936.683533
1324.708008	1139.960815
1323.646484	1214.944092
1322.585938	1250.593628
1321.523438	1429.540771
1320.461914	1280.445435
1319.400391	1412.815674
1318.337891	1283.882568
1317.275391	1419.022705
1316.211914	1445.813232
1315.149414	1485.102539
1314.085938	1263.352783
1313.022461	1623.289185
1311.958984	1525.115479
1310.894531	1392.685059
1309.831055	1479.608032
1308.766602	1524.820557
1307.701172	1513.581543
1306.636719	1404.109497
1305.571289	1442.441040
1304.505859	1793.260742
1303.440430	1590.871582
1302.375000	1425.610107
1301.308594	1599.746338
1300.242188	1533.167236
1299.175781	1810.708984
1298.109375	1540.580688
1297.041992	1233.892944
1295.975586	1521.614624
1294.908203	1431.372925
1293.839844	1510.645142
1292.772461	1337.334595
1291.704102	1088.207886
1290.635742	988.933594
1289.567383	968.304565
1288.498047	1207.664551
1287.428711	1275.509644
1286.360352	1039.641846
1285.290039	887.300720
1284.220703	1153.966919
1283.150391	1099.881836
1282.080078	977.409729
1281.009766	965.257385
1279.939453	941.004395
1278.868164	1110.155762
1277.796875	1000.522339
1276.725586	1084.242554
1275.654297	1160.710205
1274.582031	1239.704224
1273.509766	1230.802368
1272.437500	1236.676270
1271.365234	1384.332886
1270.291992	1478.305298
1269.218750	1540.598633
1268.145508	1483.352905
1267.072266	1460.397705
1265.999023	1481.472412
1264.924805	1419.688477
1263.850586	1411.681519
1262.776367	1635.415527
1261.701172	1571.470947
1260.625977	1756.244629
1259.550781	1446.348999
1258.475586	1660.465210
1257.400391	1606.633301
1256.324219	1842.687744
1255.248047	1423.786987
1254.171875	1438.410400
1253.094727	1645.348022
1252.018555	1545.691528
1250.941406	1475.330078
1249.864258	1672.575684
1248.786133	1575.585449
1247.708008	1447.087402
1246.630859	1413.477539
1245.551758	1479.554932
1244.473633	1463.049927
1243.394531	1393.160522
1242.316406	1609.868652
1241.236328	1438.091064
1240.157227	1293.118286
1239.077148	1611.722656
1237.998047	1498.370117
1236.917969	1246.837280
1235.836914	1351.914429
1234.756836	1369.680542
1233.675781	1481.990356
1232.594727	1097.466187
1231.512695	1185.581787
1230.431641	1147.703247
1229.349609	860.404175
1228.267578	1023.586121
1227.185547	736.441528
1226.102539	771.305725
1225.019531	963.423828
1223.936523	543.416138
1222.853516	447.670593
1221.769531	743.672852
1220.686523	681.738281
1219.602539	656.065674
1218.517578	555.474548
1217.433594	534.626099
1216.348633	255.316696
1215.263672	352.811188
1214.178711	435.743713
1213.092773	306.197540
1212.007813	500.035431
1210.921875	466.957825
1209.834961	511.040161
1208.749023	772.098633
1207.662109	630.347168
1206.575195	987.584229
1205.488281	780.672668
1204.400391	778.601746
1203.313477	525.946106
1202.225586	516.587219
1201.136719	531.249207
1200.048828	95.672943
1198.959961	225.810074
1197.871094	95.949905
1196.782227	153.715210
1195.692383	228.218140
1194.603516	-46.059357
1193.513672	-31.804865
1192.423828	-56.094795
1191.333008	-92.472450
1190.242188	65.679314
1189.151367	-160.634674
1188.060547	-24.329504
1186.969727	-17.823122
1185.877930	-57.019421
1184.786133	-206.683517
1183.694336	-25.285988
1182.601563	105.559143
1181.509766	10.815627
1180.416992	-36.035725
1179.323242	209.471863
1178.230469	224.692444
1177.136719	-40.533260
1176.042969	67.940796
1174.949219	159.489044
1173.854492	308.346619
1172.760742	71.612907
1171.666016	67.019432
1170.570313	88.628952
1169.475586	-23.855885
1168.379883	-71.836853
1167.284180	2.029502
1166.188477	-144.197479
1165.091797	53.685593
1163.996094	-200.268723
1162.899414	-95.886909
1161.801758	75.192955
1160.705078	248.457825
1159.607422	419.121704
1158.509766	334.185547
1157.412109	287.332062
1156.313477	314.325653
1155.215820	610.705383
1154.117188	572.955811
1153.017578	449.251770
1151.918945	458.953491
1150.819336	168.240250
1149.719727	232.520569
1148.620117	113.215866
1147.519531	20.019569
1146.418945	-113.751099
1145.318359	64.229691
1144.217773	-119.748306
1143.116211	183.971939
1142.014648	63.988598
1140.913086	-27.544186
1139.811523	-54.979034
1138.708984	29.178677
1137.606445	-29.440956
1136.503906	151.806656
1135.401367	242.558334
1134.297852	230.996902
1133.194336	233.545105
1132.090820	383.132935
1130.987305	487.416901
1129.882813	828.792419
1128.778320	792.671265
1127.673828	929.563599
1126.569336	1279.667236
1125.463867	925.363708
1124.358398	978.750854
1123.252930	1015.385986
1122.146484	656.220703
1121.041016	808.695679
1119.934570	361.848083
1118.828125	630.044373
1117.720703	625.776733
1116.613281	682.902222
1115.505859	377.892517
1114.398438	647.658813
1113.291016	491.510712
1112.182617	595.360168
1111.074219	725.031799
1109.964844	537.843567
1108.856445	790.069275
1107.747070	623.955078
1106.637695	1067.068359
1105.528320	1011.684021
1104.417969	986.879517
1103.307617	1235.714844
1102.197266	1184.676025
1101.086914	1206.662842
1099.975586	1134.182617
1098.864258	1358.699951
1097.752930	1335.488159
1096.641602	1488.927979
1095.529297	1453.686279
1094.416992	1550.265625
1093.304688	1465.351440
1092.191406	1418.034424
1091.079102	1328.271851
1089.965820	1358.467651
1088.852539	1437.958984
1087.738281	1178.566895
1086.624023	1384.859131
1085.509766	1087.787231
1084.395508	1265.611084
1083.280273	1205.883911
1082.166016	1256.541138
1081.050781	1159.085449
1079.934570	1068.626343
1078.819336	1083.801025
1077.703125	932.207336
1076.586914	973.060791
1075.469727	1009.119385
1074.353516	986.452576
1073.236328	1038.769287
1072.119141	753.339905
1071.000977	913.383484
1069.882813	672.512329
1068.765625	909.719849
1067.646484	788.311829
1066.528320	594.312134
1065.409180	833.536682
1064.290039	950.867798
1063.170898	880.859070
1062.050781	785.090576
1060.930664	747.813965
1059.810547	752.618042
1058.690430	743.357178
1057.569336	764.449463
1056.449219	841.610474
1055.327148	523.779907
1054.206055	535.490723
1053.083984	607.894470
1051.961914	698.928589
1050.839844	747.885132
1049.717773	607.751587
1048.594727	509.668579
1047.471680	437.290558
1046.348633	537.544312
1045.224609	542.135193
1044.101563	413.853180
1042.976563	777.419434
1041.852539	635.169678
1040.728516	544.256592
1039.603516	565.192200
1038.478516	618.740112
1037.352539	574.496521
1036.227539	472.122345
1035.101563	332.581970
1033.974609	730.548645
1032.848633	723.663391
1031.721680	835.404724
1030.594727	909.940430
1029.467773	642.810669
1028.340820	612.879822
1027.212891	-32.657906
1026.084961	-59.998257
1024.956055	-19.933340
1023.828125	-3.031772
1022.699219	99.796906
1021.570313	-312.518219
1020.440430	-51.776897
1019.311523	-252.647888
1018.181641	107.824982
1017.050781	43.933964
1015.920898	209.632843
1014.790039	-41.785877
1013.659180	124.022324
1012.528320	285.212677
1011.396484	587.671570
1010.265625	552.084167
1009.132813	609.180176
1008.000977	569.171143
1006.868164	665.776428
1005.736328	1125.598511
1004.602539	2024.672607
1003.469727	2830.970947
1002.335938	3287.984863
1001.202148	2818.253174
1000.068359	1916.836670
998.933594	1043.673706
997.799805	646.759277
996.665039	254.771545
995.529297	174.693756
994.394531	140.950027
993.258789	201.945587
992.123047	145.418961
990.986328	-153.072159
989.849609	39.784653
988.712891	-99.207573
987.576172	-92.806396
986.439453	1.291131
985.301758	-121.015015
984.164063	-201.657455
983.025391	-130.159836
981.887695	134.814560
980.749023	112.179314
979.610352	-103.530174
978.470703	-36.063747
977.332031	17.747940
976.192383	44.114380
975.051758	59.145138
973.912109	67.457695
972.771484	69.047478
971.630859	256.860565
970.490234	254.171860
969.348633	134.580032
968.207031	143.762939
967.065430	378.007050
965.923828	376.030426
964.781250	124.234818
963.638672	274.037506
962.496094	73.201241
961.352539	184.362549
960.208984	208.588379
959.065430	242.162796
957.921875	253.012390
956.777344	412.891296
955.632813	204.312820
954.488281	87.582230
953.343750	344.088776
952.198242	122.544044
951.052734	230.653732
949.907227	73.666237
948.760742	-9.894021
947.614258	34.779488
946.467773	22.509192
945.321289	371.394775
944.173828	115.072441
943.026367	299.771545
941.878906	443.495880
940.730469	318.040161
939.582031	601.287292
938.433594	312.008514
937.285156	497.459229
936.135742	480.088837
934.987305	681.772705
933.836914	404.953979
932.687500	363.156952
931.537109	371.699402
930.386719	214.181107
929.236328	236.816010
928.084961	255.085464
926.934570	127.887283
925.783203	233.034744
924.630859	201.839691
923.478516	45.769573
922.327148	37.757915
921.173828	175.432419
920.021484	254.141083
918.868164	223.942871
917.714844	66.739624
916.561523	-135.624603
915.407227	64.178238
914.252930	82.471191
913.098633	-5.726138
911.944336	-16.558245
910.789063	-133.815857
909.633789	-225.895615
908.478516	-45.680473
907.322266	-241.656250
906.166016	-203.946777
905.009766	-281.638367
903.853516	-5.758747
902.696289	-132.947754
901.539063	-153.499954
900.381836	-99.187431
899.223633	79.731071
898.065430	-37.670444
896.907227	268.124786
895.749023	99.022186
894.589844	34.153908
893.430664	89.259209
892.271484	47.307774
891.112305	235.958694
889.952148	228.152985
888.791992	279.193634
887.630859	127.156563
886.470703	331.939117
885.309570	80.916939
884.148438	245.253754
882.986328	98.369392
881.825195	199.711029
880.663086	215.453735
879.500000	380.061096
878.337891	269.768646
877.174805	258.763611
876.011719	205.064224
874.847656	284.346497
873.684570	437.966278
872.520508	330.517548
871.355469	214.209625
870.191406	255.503387
869.026367	80.940300
867.861328	70.680489
866.695313	80.732208
865.530273	216.698349
864.364258	267.278931
863.197266	497.618652
862.031250	399.982178
860.864258	437.173279
859.697266	503.574219
858.530273	662.001404
857.362305	732.888977
856.194336	875.560608
855.026367	780.457642
853.857422	891.719360
852.688477	837.059937
851.519531	932.604248
850.350586	1039.317139
849.180664	1045.191650
848.010742	661.379150
846.840820	459.112152
845.670898	756.128967
844.500000	215.996719
843.329102	103.462776
842.157227	136.379471
840.986328	269.890015
839.814453	287.056396
838.642578	331.012909
837.469727	164.856003
836.296875	257.919220
835.124023	118.591446
833.951172	224.941376
832.777344	291.018616
831.603516	397.192108
830.429688	389.452576
829.255859	392.816040
828.081055	318.054840
826.906250	555.475769
825.731445	168.452576
824.555664	349.944946
823.379883	377.515991
822.204102	251.270050
821.027344	194.063309
819.851563	98.937958
818.674805	213.056808
817.497070	26.557463
816.320313	95.957352
815.142578	80.698372
813.963867	-125.927376
812.786133	-205.806000
811.607422	-81.208771
810.428711	-16.783850
809.250000	0.841548
808.070313	-221.577911
806.890625	-204.123459
805.710938	-186.787231
804.531250	-331.637451
803.350586	-148.038589
802.169922	-91.123795
800.988281	-52.097359
799.807617	-243.881348
798.625977	-158.511597
797.444336	-161.981796
796.261719	-72.480530
795.079102	101.057571
793.896484	92.731331
792.713867	133.006897
791.530273	405.641022
790.346680	339.317230
789.163086	399.048920
787.979492	144.421860
786.794922	84.464417
785.610352	369.423553
784.425781	525.873779
783.240234	719.708679
782.054688	807.240540
780.869141	660.391846
779.682617	588.597351
778.496094	569.716919
777.309570	389.536804
776.123047	319.693024
774.935547	68.796356
773.748047	20.889204
772.560547	92.002579
771.373047	13.001638
770.184570	-209.389374
768.996094	-74.685654
767.806641	-81.196014
766.618164	192.003052
765.428711	-59.290268
764.239258	228.985992
763.048828	180.161942
761.858398	195.098862
760.667969	187.928864
759.477539	356.686584
758.286133	325.110596
757.094727	93.344376
755.903320	305.727661
754.710938	131.071533
753.518555	316.830658
752.326172	368.411621
751.133789	305.685974
749.940430	317.597992
748.747070	123.071884
747.553711	126.135834
746.359375	96.240273
745.166016	132.135925
743.970703	389.519836
742.776367	48.084312
741.581055	26.879934
740.385742	67.039055
739.190430	216.733307
737.994141	166.986069
736.797852	-7.587525
735.601563	34.715729
734.405273	168.962402
733.208008	-123.649925
732.010742	65.318474
730.813477	114.211754
729.615234	132.499298
728.416992	118.017448
727.218750	527.717957
726.020508	150.427673
724.821289	46.526447
723.622070	161.212036
722.422852	426.623810
721.222656	373.184906
720.022461	487.958221
718.822266	286.294037
717.621094	193.934113
716.420898	132.264420
715.218750	-125.551666
714.017578	122.765175
712.815430	72.426498
711.614258	174.813400
710.411133	109.514084
709.208984	135.886414
708.005859	-3.127069
706.802734	-135.381134
705.599609	-56.239113
704.395508	-87.958900
703.191406	89.406616
701.987305	-152.992691
700.782227	46.430897
699.577148	115.486778
698.372070	-100.078148
697.166992	-87.128548
695.960938	-91.356316
694.754883	-306.095276
693.548828	-201.247070
692.341797	-163.538147
691.135742	-294.959991
689.927734	-185.170364
688.720703	-179.366028
687.512695	-179.835815
686.304688	-156.219040
685.096680	-177.915176
683.888672	104.130928
682.679688	65.518105
681.470703	-14.016768
680.260742	15.042385
679.050781	61.645786
677.840820	4.519646
676.630859	-13.387806
675.419922	107.459221
674.209961	22.897736
672.998047	-74.376572
671.787109	-7.031137
670.575195	-56.272221
669.363281	117.370621
668.151367	103.084457
666.938477	24.164268
665.725586	25.382051
664.512695	50.511913
663.299805	263.633606
662.085938	137.864822
660.872070	236.734650
659.658203	-18.218496
658.443359	82.997849
657.228516	-124.189651
656.013672	-50.911221
654.797852	102.136353
653.583008	7.251490
652.366211	30.929352
651.150391	192.421402
649.934570	22.086769
648.717773	278.104095
647.500000	-73.205299
646.283203	302.971008
645.065430	312.984924
643.847656	400.224487
642.629883	310.800354
641.411133	341.550598
640.192383	154.820038
638.973633	242.915726
637.753906	104.930580
636.534180	-16.270567
635.314453	-129.338181
634.094727	195.144409
632.874023	37.967552
631.653320	137.755157
630.432617	226.036896
629.211914	19.568502
627.990234	5.385756
626.768555	95.366295
625.545898	-21.496286
624.324219	345.045624
623.101563	562.427002
621.877930	377.856781
620.655273	564.780334
619.431641	214.877380
618.208008	-93.509872
616.983398	44.046230
615.759766	-25.540243
614.535156	125.662918
613.310547	65.327705
612.084961	-195.821701
610.859375	84.149513
609.633789	-144.777588
608.408203	38.702301
607.181641	-4.666520
605.955078	11.396803
604.728516	-62.769035
