# Supplementary material for: Raman spectroscopy accurately differentiates mucosal healing from non-healing and biochemical changes following biological therapy in inflammatory bowel disease
Source: PLoS One. 2021 Jun 2;16(6):e0252210. doi: 10.1371/journal.pone.0252210 (PMC8172032; doi:10.1371/journal.pone.0252210)
Supplement: S5 Dataset — (ZIP) [file pone.0252210.s007.zip › CD Active inflammation/OC012-1b pre treatment _BL sub CR removed_3__X_-19075__Y_-285.892__Z_-3984.2__Time_33.txt]

1714.822266	57.932808
1713.845703	63.404484
1712.868164	-68.626381
1711.891602	-37.344700
1710.914063	130.266220
1709.936523	-29.485695
1708.958984	41.070747
1707.981445	63.191967
1707.002930	-67.563034
1706.024414	26.607084
1705.045898	-98.847794
1704.067383	110.351700
1703.088867	-188.965836
1702.109375	-159.028198
1701.129883	2.091346
1700.150391	-184.362061
1699.169922	-44.398167
1698.190430	47.676949
1697.209961	-180.784241
1696.229492	122.865791
1695.248047	100.751892
1694.267578	-113.229713
1693.286133	-57.104961
1692.304688	-48.642799
1691.323242	-146.502319
1690.340820	116.311493
1689.358398	155.408737
1688.376953	259.060394
1687.393555	347.092407
1686.411133	6.479454
1685.427734	178.276459
1684.445313	185.423904
1683.461914	238.413605
1682.477539	68.219337
1681.494141	167.741730
1680.509766	368.992157
1679.525391	357.882202
1678.541016	429.950409
1677.556641	29.104496
1676.571289	482.931152
1675.585938	493.160034
1674.600586	541.327271
1673.615234	624.760193
1672.628906	623.808899
1671.642578	663.459717
1670.656250	775.566101
1669.669922	739.656494
1668.683594	688.594543
1667.696289	962.143738
1666.708984	896.629883
1665.721680	884.986938
1664.734375	935.140503
1663.746094	755.269592
1662.757813	987.262817
1661.769531	795.764709
1660.781250	883.429871
1659.792969	990.384155
1658.803711	989.418213
1657.814453	920.363098
1656.825195	973.926208
1655.835938	972.640442
1654.845703	900.629700
1653.855469	869.112671
1652.865234	679.625854
1651.875000	713.176147
1650.884766	379.866547
1649.893555	375.285553
1648.902344	252.495560
1647.911133	320.782166
1646.918945	302.553223
1645.927734	-0.222220
1644.935547	146.820328
1643.943359	389.566101
1642.951172	133.961182
1641.958008	-192.115921
1640.965820	208.317764
1639.972656	197.680145
1638.978516	-178.927490
1637.985352	157.308884
1636.991211	117.022415
1635.998047	-28.023769
1635.003906	-88.055717
1634.008789	-355.593506
1633.014648	62.489784
1632.019531	-259.047302
1631.024414	-353.412292
1630.029297	-226.030197
1629.033203	43.978031
1628.038086	22.372305
1627.041992	-138.108215
1626.045898	-56.007694
1625.049805	150.174026
1624.052734	170.121719
1623.055664	327.243408
1622.058594	471.653198
1621.061523	637.501221
1620.064453	753.845825
1619.066406	776.054443
1618.068359	339.240265
1617.070313	333.543427
1616.072266	333.522003
1615.073242	34.800816
1614.075195	240.271683
1613.076172	-128.317917
1612.077148	-231.540176
1611.077148	140.136414
1610.078125	48.104477
1609.078125	-185.046707
1608.078125	-66.715981
1607.077148	-89.556122
1606.077148	86.937241
1605.076172	192.959488
1604.075195	147.402573
1603.074219	172.792435
1602.072266	88.543266
1601.071289	124.902969
1600.069336	-84.350113
1599.067383	62.305721
1598.064453	-324.164398
1597.062500	73.789558
1596.059570	126.849289
1595.056641	-136.037323
1594.053711	-241.934586
1593.050781	-164.844208
1592.046875	45.503098
1591.042969	182.806839
1590.039063	416.725739
1589.035156	121.025093
1588.030273	240.295288
1587.025391	474.348053
1586.020508	533.687256
1585.015625	658.233887
1584.010742	642.049683
1583.004883	480.006165
1581.999023	479.580322
1580.993164	492.203400
1579.987305	728.773560
1578.980469	783.012451
1577.973633	694.071350
1576.966797	836.751099
1575.959961	617.714111
1574.953125	468.966614
1573.945313	541.293396
1572.937500	592.735107
1571.929688	381.552246
1570.921875	505.644318
1569.913086	715.352966
1568.905273	675.496399
1567.896484	768.022644
1566.886719	837.038574
1565.877930	892.927612
1564.868164	790.350769
1563.858398	1097.694336
1562.848633	1046.741699
1561.838867	847.821655
1560.828125	998.930298
1559.818359	1110.924561
1558.807617	820.923523
1557.795898	815.953186
1556.785156	955.904968
1555.773438	976.450256
1554.761719	776.650085
1553.750000	884.877258
1552.738281	731.381653
1551.725586	815.864563
1550.713867	1223.560425
1549.701172	727.942200
1548.687500	842.747986
1547.674805	794.352783
1546.661133	836.232422
1545.647461	870.099670
1544.633789	919.211609
1543.620117	722.587280
1542.605469	884.864746
1541.591797	760.133789
1540.577148	562.889893
1539.561523	657.181213
1538.546875	500.800598
1537.531250	362.271851
1536.515625	411.860107
1535.500000	329.593475
1534.484375	321.865509
1533.467773	293.219635
1532.452148	130.257599
1531.435547	356.221558
1530.417969	422.034119
1529.401367	-66.332703
1528.383789	14.393279
1527.366211	172.030930
1526.348633	318.997437
1525.331055	213.352783
1524.312500	254.117767
1523.293945	459.210632
1522.275391	182.895905
1521.256836	63.259480
1520.238281	161.905029
1519.218750	165.072327
1518.199219	-204.731232
1517.179688	131.910919
1516.160156	244.595200
1515.139648	89.791222
1514.119141	83.670235
1513.098633	143.981400
1512.078125	152.612686
1511.056641	58.265476
1510.036133	35.488251
1509.014648	140.645233
1507.993164	-59.739140
1506.970703	-50.120426
1505.949219	41.220734
1504.926758	-26.703909
1503.904297	-84.664131
1502.881836	-263.316711
1501.858398	-278.298767
1500.834961	16.258904
1499.811523	100.450806
1498.788086	-243.154785
1497.764648	27.253698
1496.740234	-357.749786
1495.715820	-379.659332
1494.691406	-125.659134
1493.666992	-173.776093
1492.642578	-114.800682
1491.617188	153.413452
1490.591797	-28.498896
1489.566406	-172.300568
1488.540039	94.873039
1487.514648	267.184052
1486.488281	61.272766
1485.461914	-4.440073
1484.434570	294.514954
1483.408203	215.478119
1482.380859	159.148621
1481.353516	707.005188
1480.326172	532.779907
1479.298828	501.126831
1478.270508	428.436279
1477.242188	577.213623
1476.213867	661.992126
1475.185547	670.080322
1474.156250	499.647308
1473.126953	828.062866
1472.097656	1011.016785
1471.068359	875.554199
1470.039063	1248.794678
1469.008789	1242.609497
1467.978516	1452.389526
1466.948242	1651.695801
1465.917969	1530.398071
1464.886719	1746.964844
1463.855469	2064.883545
1462.824219	2021.717285
1461.792969	2105.379150
1460.760742	2158.323486
1459.729492	2099.377930
1458.697266	2177.331543
1457.665039	2549.467529
1456.631836	2198.130859
1455.599609	2478.453369
1454.566406	2446.525391
1453.533203	2457.564941
1452.499023	2572.367432
1451.465820	2610.966064
1450.431641	2428.927490
1449.397461	2492.581055
1448.363281	2672.597900
1447.329102	2611.836914
1446.293945	2449.682617
1445.258789	2788.689697
1444.223633	2601.041504
1443.188477	2365.295410
1442.152344	2362.261963
1441.116211	2313.611572
1440.080078	2163.749756
1439.043945	2284.375244
1438.007813	1790.678345
1436.970703	1595.283569
1435.933594	1695.500610
1434.896484	1477.346313
1433.859375	1400.650146
1432.821289	1152.219482
1431.783203	1638.421021
1430.745117	986.156433
1429.707031	864.010742
1428.667969	678.795471
1427.629883	677.772095
1426.590820	432.109070
1425.550781	539.455994
1424.511719	273.734436
1423.471680	502.013275
1422.432617	213.729675
1421.391602	207.641693
1420.351563	324.989410
1419.311523	150.232513
1418.270508	134.131546
1417.229492	-186.466629
1416.188477	255.515045
1415.146484	13.050029
1414.104492	-85.911484
1413.062500	212.518036
1412.020508	-24.627478
1410.978516	-22.835569
1409.935547	-159.226425
1408.893555	-250.250992
1407.849609	53.150871
1406.806641	112.912376
1405.763672	-279.225433
1404.719727	6.637011
1403.675781	-119.139015
1402.631836	-64.109779
1401.586914	41.136147
1400.542969	98.802368
1399.498047	18.602015
1398.453125	236.882004
1397.407227	84.186783
1396.362305	97.088066
1395.316406	195.264496
1394.270508	-72.199371
1393.223633	-76.487312
1392.177734	54.584457
1391.130859	-89.652283
1390.083984	54.126530
1389.037109	-59.747375
1387.990234	169.303757
1386.942383	-139.366257
1385.894531	-212.695831
1384.846680	-45.832008
1383.798828	86.123032
1382.750000	-9.247973
1381.701172	-99.415573
1380.652344	-71.976257
1379.603516	-246.665283
1378.553711	53.274338
1377.504883	103.652115
1376.455078	301.416595
1375.404297	-72.151558
1374.354492	61.072296
1373.303711	-32.562023
1372.253906	91.002846
1371.202148	-121.902740
1370.151367	-72.779984
1369.099609	-33.467270
1368.048828	-123.508652
1366.997070	-278.089539
1365.944336	-96.213028
1364.892578	222.757050
1363.839844	-43.213306
1362.787109	-181.929245
1361.734375	8.081812
1360.680664	48.946186
1359.627930	-106.458221
1358.574219	19.398785
1357.520508	90.730217
1356.465820	256.688354
1355.412109	139.522125
1354.357422	10.194829
1353.302734	291.008148
1352.247070	109.993889
1351.192383	68.348137
1350.136719	280.139160
1349.081055	328.271027
1348.025391	148.338409
1346.968750	328.414856
1345.913086	729.404846
1344.856445	751.052246
1343.799805	956.386719
1342.742188	755.365234
1341.685547	601.768921
1340.627930	978.657837
1339.570313	852.794678
1338.511719	932.762085
1337.454102	787.639893
1336.395508	697.268921
1335.336914	760.621643
1334.277344	782.113403
1333.218750	613.370667
1332.159180	620.532776
1331.099609	845.535828
1330.040039	576.246704
1328.979492	764.561951
1327.919922	713.351563
1326.859375	469.688507
1325.798828	443.739716
1324.737305	576.080200
1323.676758	476.532867
1322.615234	557.455444
1321.553711	675.601624
1320.491211	586.668091
1319.429688	609.028381
1318.367188	680.932556
1317.304688	802.359497
1316.242188	862.339355
1315.178711	607.040405
1314.115234	827.667419
1313.051758	622.226807
1311.988281	779.180115
1310.923828	591.532104
1309.860352	709.491699
1308.795898	515.013367
1307.731445	825.337280
1306.666016	619.060730
1305.601563	521.339783
1304.536133	620.622620
1303.470703	587.306580
1302.404297	578.801880
1301.338867	727.815674
1300.272461	931.033813
1299.206055	480.907227
1298.138672	632.930786
1297.072266	630.401550
1296.004883	495.502899
1294.937500	397.686707
1293.870117	263.306152
1292.801758	453.034515
1291.733398	368.153137
1290.665039	197.673218
1289.596680	444.271912
1288.528320	193.343216
1287.458984	496.578644
1286.389648	353.930267
1285.320313	282.569183
1284.250000	199.173737
1283.180664	304.537537
1282.110352	182.357864
1281.039063	478.933105
1279.968750	349.774628
1278.897461	345.607819
1277.827148	197.300751
1276.754883	462.488037
1275.683594	370.773254
1274.611328	306.140686
1273.540039	525.171875
1272.467773	443.736511
1271.394531	501.718567
1270.322266	711.235779
1269.249023	600.947510
1268.175781	769.134644
1267.102539	900.772461
1266.028320	1012.964905
1264.954102	1120.359497
1263.879883	971.742126
1262.805664	713.585938
1261.731445	1233.346558
1260.656250	926.734009
1259.581055	868.926331
1258.505859	913.576355
1257.429688	1028.950928
1256.353516	813.190674
1255.277344	931.174927
1254.201172	995.652222
1253.125000	1177.007690
1252.047852	1382.705933
1250.970703	895.129211
1249.893555	1171.494629
1248.816406	1260.597534
1247.738281	1376.478882
1246.660156	1071.924805
1245.582031	927.943604
1244.503906	1150.918457
1243.424805	1077.548584
1242.345703	1033.409180
1241.266602	1132.578491
1240.187500	1251.174316
1239.107422	1214.462524
1238.027344	993.429932
1236.947266	1070.879761
1235.867188	1150.757568
1234.786133	1131.233887
1233.705078	1286.273926
1232.624023	1036.563599
1231.542969	1169.802734
1230.460938	1210.954468
1229.379883	1223.044678
1228.297852	1554.749634
1227.214844	1193.993896
1226.132813	1005.236572
1225.049805	1315.015503
1223.966797	1194.055664
1222.883789	1172.308716
1221.799805	918.435608
1220.715820	676.751160
1219.631836	780.789124
1218.547852	548.878235
1217.463867	643.196899
1216.378906	609.439148
1215.293945	271.404327
1214.208008	510.503418
1213.123047	500.846313
1212.037109	643.193604
1210.951172	553.819458
1209.865234	531.984436
1208.779297	444.997925
1207.692383	594.290283
1206.605469	692.843018
1205.518555	629.826904
1204.430664	574.012085
1203.342773	443.483765
1202.254883	151.590607
1201.166992	415.972290
1200.079102	39.823299
1198.990234	-90.738716
1197.901367	305.647247
1196.812500	18.562490
1195.722656	-73.656685
1194.633789	-206.798447
1193.543945	63.919971
1192.453125	-211.172180
1191.363281	-147.411331
1190.272461	-127.017029
1189.181641	-279.666443
1188.090820	-115.361954
1186.999023	-215.326157
1185.908203	-231.337814
1184.816406	-350.638580
1183.724609	-162.893219
1182.631836	-203.217133
1181.539063	-3.819768
1180.446289	267.300690
1179.353516	195.399994
1178.260742	46.722271
1177.166992	329.272949
1176.073242	211.526932
1174.979492	330.810486
1173.884766	476.247986
1172.791016	377.319580
1171.696289	290.269989
1170.600586	255.767166
1169.505859	412.526398
1168.410156	253.371994
1167.314453	31.981276
1166.218750	291.067657
1165.122070	83.827271
1164.026367	34.250351
1162.929688	381.127014
1161.832031	429.141205
1160.735352	340.877838
1159.637695	379.034637
1158.540039	622.298157
1157.442383	729.280640
1156.343750	678.599609
1155.246094	644.487915
1154.146484	665.082703
1153.047852	289.743286
1151.949219	488.876251
1150.849609	437.534180
1149.750000	140.657104
1148.650391	424.969086
1147.549805	108.858368
1146.449219	78.445267
1145.348633	95.495026
1144.248047	214.714340
1143.146484	545.475586
1142.044922	212.243484
1140.943359	257.144928
1139.841797	202.002029
1138.739258	320.251282
1137.636719	405.014526
1136.534180	629.768433
1135.431641	533.559937
1134.328125	667.606506
1133.224609	799.056091
1132.121094	742.742981
1131.017578	842.941101
1129.913086	802.929871
1128.808594	1192.166748
1127.704102	1080.620972
1126.599609	1329.396729
1125.494141	1257.849365
1124.388672	1060.556274
1123.283203	1258.926270
1122.177734	1006.921265
1121.071289	994.091553
1119.964844	1049.786743
1118.858398	1005.867188
1117.750977	921.568604
1116.644531	844.264343
1115.537109	1029.446289
1114.428711	694.013794
1113.321289	871.753052
1112.212891	798.645752
1111.104492	895.611267
1109.996094	796.242676
1108.886719	791.275269
1107.777344	1017.650330
1106.667969	854.125366
1105.558594	744.838623
1104.448242	880.942932
1103.337891	990.890259
1102.227539	973.244751
1101.117188	1047.471069
1100.005859	1034.262939
1098.895508	1249.644653
1097.783203	701.035156
1096.671875	1008.042969
1095.559570	878.887146
1094.447266	801.489502
1093.334961	959.518188
1092.222656	853.645264
1091.109375	983.097107
1089.996094	938.218018
1088.882813	963.834473
1087.768555	782.311340
1086.655273	854.773438
1085.541016	786.006775
1084.425781	721.861267
1083.311523	716.411438
1082.196289	652.112976
1081.081055	970.660706
1079.965820	1000.088440
1078.849609	789.899536
1077.733398	708.832092
1076.617188	730.984497
1075.500977	849.250122
1074.383789	953.294128
1073.266602	649.118835
1072.149414	642.801270
1071.032227	779.418396
1069.914063	301.826782
1068.795898	375.044678
1067.677734	483.307404
1066.558594	500.104218
1065.439453	605.816833
1064.320313	725.471741
1063.201172	353.511292
1062.082031	526.889709
1060.961914	510.635284
1059.841797	606.612427
1058.720703	641.697021
1057.600586	309.701263
1056.479492	433.586639
1055.358398	527.005005
1054.236328	636.693542
1053.115234	517.425476
1051.993164	192.687683
1050.871094	512.427063
1049.748047	400.195251
1048.625977	395.355408
1047.502930	318.175720
1046.378906	562.889832
1045.255859	191.882446
1044.131836	156.749863
1043.007813	91.337410
1041.883789	-148.808762
1040.758789	140.005707
1039.633789	-100.026253
1038.508789	-114.049873
1037.383789	111.748581
1036.257813	260.643616
1035.131836	344.341766
1034.005859	325.662598
1032.879883	269.812408
1031.752930	290.749451
1030.625977	267.545288
1029.499023	97.960884
1028.371094	-13.416522
1027.243164	-250.148300
1026.115234	-126.694229
1024.987305	-195.984833
1023.858398	-214.120193
1022.729492	-480.542816
1021.600586	-238.571930
1020.471680	-142.808029
1019.341797	22.555216
1018.211914	-187.753128
1017.082031	195.627289
1015.952148	-123.407997
1014.821289	69.910423
1013.690430	367.479218
1012.559570	95.199631
1011.427734	538.685059
1010.295898	394.003693
1009.164063	538.816528
1008.032227	757.712158
1006.899414	974.286621
1005.766602	1748.304932
1004.633789	2538.256104
1003.500977	3318.703125
1002.367188	2820.685791
1001.233398	2195.919678
1000.099609	1414.459961
998.964844	940.680542
997.830078	585.017273
996.695313	601.349426
995.560547	474.695038
994.424805	403.605927
993.289063	549.552551
992.153320	487.976471
991.017578	592.600586
989.880859	418.344269
988.744141	546.261292
987.607422	441.517609
986.469727	136.527069
985.333008	253.342972
984.195313	589.013672
983.056641	220.185837
981.918945	-17.111591
980.780273	134.750443
979.641602	144.060532
978.501953	441.029938
977.362305	374.694855
976.222656	207.396606
975.083008	465.560425
973.943359	441.123169
972.802734	458.212555
971.662109	548.963379
970.521484	318.357361
969.379883	446.166931
968.238281	413.422791
967.096680	412.993103
965.954102	369.146759
964.812500	343.850708
963.669922	263.704376
962.526367	323.613220
961.383789	447.857544
960.240234	691.373474
959.096680	348.475006
957.953125	344.898987
956.808594	366.690399
955.664063	155.141159
954.519531	213.952713
953.374023	213.420334
952.229492	341.188416
951.083984	137.435303
949.937500	437.016907
948.791992	432.595978
947.645508	26.097692
946.499023	204.939102
945.352539	381.598389
944.205078	122.117706
943.057617	182.622360
941.910156	-94.585426
940.761719	153.456635
939.613281	424.381012
938.464844	350.888123
937.316406	601.473328
936.166992	325.396027
935.018555	-130.464890
933.868164	375.852814
932.718750	403.609406
931.568359	39.704174
930.417969	288.797058
929.267578	34.734413
928.116211	42.754848
926.965820	151.082214
925.814453	-118.179901
924.662109	138.336487
923.510742	-21.294262
922.358398	-101.100739
921.205078	62.527027
920.052734	-182.839630
918.899414	-200.716904
917.746094	54.167988
916.592773	-133.769012
915.438477	-416.825592
914.284180	-218.352646
913.129883	-205.918762
911.975586	-184.266495
910.820313	-60.398384
909.665039	-419.498047
908.509766	-288.542633
907.353516	23.834711
906.197266	-212.229935
905.041016	-176.163071
903.884766	-76.557243
902.727539	156.749466
901.570313	-157.841904
900.413086	84.679443
899.254883	-123.135757
898.097656	148.914734
896.938477	-13.338905
895.780273	127.624428
894.621094	135.241470
893.462891	151.998642
892.302734	-30.007341
891.143555	258.104675
889.983398	65.062912
888.823242	-3.590593
887.663086	140.101669
886.501953	-52.500542
885.340820	-177.228638
884.179688	52.388439
883.018555	69.952606
881.856445	139.450684
880.694336	112.041054
879.532227	-12.209627
878.369141	98.021454
877.206055	46.050632
876.042969	5.421025
874.879883	-93.685600
873.715820	-5.835046
872.551758	122.530930
871.387695	-75.407928
870.222656	64.241608
869.057617	-39.050304
867.892578	42.120651
866.727539	53.586491
865.561523	6.636953
864.395508	251.839706
863.229492	56.624416
862.062500	83.866737
860.895508	164.991714
859.728516	277.509064
858.561523	428.121887
857.393555	381.203857
856.225586	524.980774
855.057617	63.120613
853.889648	361.584290
852.720703	738.348938
851.551758	693.566284
850.381836	521.059204
849.212891	592.769836
848.042969	375.504089
846.873047	527.745850
845.702148	212.020996
844.531250	169.430740
843.360352	189.455688
842.189453	119.937828
841.017578	142.088547
839.845703	-155.568802
838.673828	443.225830
837.501953	355.572388
836.329102	258.949738
835.156250	-0.768730
833.982422	233.100861
832.809570	297.084625
831.635742	320.772644
830.461914	364.441040
829.287109	354.449432
828.113281	168.143127
826.937500	291.806427
825.762695	216.875443
824.586914	335.796997
823.412109	218.327530
822.235352	9.459525
821.059570	112.407768
819.882813	63.763161
818.706055	43.959633
817.529297	-407.774872
816.351563	-191.825211
815.173828	-327.626038
813.996094	-136.529236
812.818359	-23.490139
811.639648	-306.370239
810.460938	204.238388
809.281250	-18.844149
808.102539	-433.025543
806.922852	-342.966339
805.743164	-226.451111
804.562500	-47.978203
803.381836	128.041306
802.201172	-111.128250
801.020508	-30.876747
799.838867	-26.229940
798.658203	-83.827049
797.475586	-63.964081
796.293945	-201.627869
795.111328	-18.089729
793.928711	-118.356483
792.746094	73.616440
791.562500	-255.015182
790.378906	64.975052
789.195313	293.913330
788.010742	29.148767
786.827148	-23.280155
785.642578	90.027954
784.457031	322.524414
783.272461	435.379700
782.086914	209.877670
780.901367	-6.835206
779.714844	386.090240
778.528320	363.472839
777.341797	250.183167
776.155273	189.773438
774.967773	104.963997
773.780273	57.551350
772.592773	93.840149
771.404297	-15.593753
770.216797	66.705688
769.028320	311.944946
767.838867	349.764832
766.650391	332.351013
765.460938	576.939026
764.270508	72.506050
763.081055	508.332611
761.890625	503.577820
760.700195	544.919922
759.509766	843.544067
758.318359	875.749146
757.126953	1085.956299
755.935547	992.548340
754.743164	1015.574402
753.550781	713.247253
752.358398	885.534119
751.166016	686.429688
749.972656	755.246826
748.779297	806.382935
747.585938	572.069397
746.391602	627.459106
745.197266	366.825073
744.002930	310.242645
742.808594	457.570709
741.613281	411.841431
740.417969	383.623230
739.222656	480.285065
738.026367	186.886658
736.830078	99.491020
735.633789	478.547424
734.437500	110.848923
733.240234	165.748627
732.042969	384.737671
730.845703	150.755844
729.647461	339.025635
728.449219	413.511078
727.250977	275.917786
726.052734	306.715118
724.853516	184.561371
723.654297	123.676598
722.455078	27.920870
721.254883	205.216415
720.054688	181.636749
718.854492	269.450226
717.653320	346.380066
716.453125	163.745895
715.251953	404.413330
714.049805	333.232941
712.848633	386.453552
711.646484	8.198971
710.443359	253.438828
709.241211	285.190796
708.038086	-70.639679
706.834961	28.931892
705.631836	-58.629330
704.427734	180.468689
703.223633	47.510620
702.019531	-19.962572
700.814453	171.575546
699.610352	32.678967
698.404297	89.671593
697.199219	33.798664
695.993164	-236.986359
694.787109	-125.106003
693.581055	-217.245132
692.375000	-163.657288
691.167969	-207.583969
689.960938	-281.670013
688.752930	-214.467712
687.545898	-257.719513
686.337891	-164.096497
685.128906	-228.587723
683.920898	-288.492462
682.711914	172.024124
681.502930	311.856567
680.292969	-7.415813
679.083984	24.555023
677.874023	-16.880720
676.663086	-179.301010
675.453125	260.268616
674.242188	-128.888458
673.031250	-188.813965
671.819336	155.961685
670.608398	29.407303
669.395508	80.400902
668.183594	168.323914
666.971680	308.272491
665.758789	253.928680
664.544922	109.097008
663.332031	143.742126
662.118164	167.757477
660.904297	88.336853
659.690430	257.261627
658.475586	-102.278412
657.260742	-198.381546
656.045898	-13.989859
654.831055	101.443863
653.615234	-149.474091
652.399414	-232.115936
651.183594	79.589798
649.966797	59.517784
648.750000	71.788399
647.533203	142.192307
646.315430	165.208069
645.097656	87.046059
643.879883	114.282234
642.662109	150.028336
641.443359	-121.842194
640.224609	-58.344978
639.005859	-216.423325
637.787109	-39.398968
636.567383	231.846970
635.347656	101.056847
634.126953	45.191502
632.907227	68.451294
631.686523	170.744751
630.465820	-12.824558
629.244141	-76.624458
628.022461	19.972805
626.800781	-119.909233
625.579102	222.059998
624.356445	291.006836
623.133789	339.933441
621.911133	649.462952
620.687500	268.320679
619.464844	241.966492
618.240234	272.488068
617.016602	-25.495539
615.791992	43.664265
614.567383	133.047623
613.342773	114.231583
612.118164	-121.853867
610.892578	-87.670555
609.666992	58.342899
608.440430	46.743900
607.214844	-22.001335
605.988281	-171.466599
604.760742	-92.032425
