# Supplementary material for: Raman spectroscopy accurately differentiates mucosal healing from non-healing and biochemical changes following biological therapy in inflammatory bowel disease
Source: PLoS One. 2021 Jun 2;16(6):e0252210. doi: 10.1371/journal.pone.0252210 (PMC8172032; doi:10.1371/journal.pone.0252210)
Supplement: S5 Dataset — (ZIP) [file pone.0252210.s007.zip › CD Active inflammation/OC024 pre treatment-1_base sub CR removed_80__X_-32925.2__Y_21197.2__Z_-4919.68__Time_912.txt]

1714.716797	170.242081
1713.740234	97.809875
1712.763672	-118.745956
1711.787109	-58.400265
1710.809570	-69.911652
1709.832031	138.978256
1708.854492	-5.345037
1707.875977	35.824669
1706.898438	-163.435150
1705.919922	130.700623
1704.941406	-69.983078
1703.962891	37.860672
1702.983398	-153.493820
1702.003906	-180.939102
1701.024414	-293.351776
1700.044922	-140.343964
1699.065430	34.598816
1698.084961	-43.902512
1697.104492	-38.908024
1696.124023	151.054092
1695.143555	101.129257
1694.162109	59.812984
1693.180664	157.964645
1692.199219	77.824722
1691.217773	43.694981
1690.235352	95.530586
1689.253906	131.968018
1688.271484	208.956055
1687.289063	281.168549
1686.305664	287.260529
1685.323242	365.925446
1684.339844	234.600540
1683.356445	436.917511
1682.372070	306.757721
1681.388672	331.698853
1680.404297	341.193024
1679.419922	455.047607
1678.435547	457.643341
1677.451172	258.594116
1676.465820	544.250671
1675.480469	676.083557
1674.495117	566.453552
1673.509766	619.547241
1672.523438	888.377197
1671.537109	666.081360
1670.550781	901.284546
1669.564453	850.075439
1668.578125	841.873535
1667.590820	913.788208
1666.603516	1161.324463
1665.616211	1051.032471
1664.627930	1068.583252
1663.640625	1001.748291
1662.652344	969.862976
1661.664063	964.962708
1660.675781	1124.845215
1659.686523	1213.542114
1658.698242	1289.411621
1657.708984	1283.558105
1656.719727	1084.826782
1655.729492	1132.805298
1654.740234	1115.021240
1653.750000	1055.296875
1652.759766	980.126099
1651.768555	876.273743
1650.778320	804.601929
1649.787109	693.671265
1648.795898	572.589233
1647.804688	692.421692
1646.813477	564.192566
1645.821289	341.263641
1644.829102	414.575592
1643.836914	205.665009
1642.844727	374.679840
1641.851563	13.436172
1640.859375	143.480255
1639.866211	205.176575
1638.873047	98.344719
1637.878906	68.320572
1636.885742	262.699707
1635.891602	-38.265228
1634.897461	93.355515
1633.902344	1.232960
1632.908203	33.220272
1631.913086	-18.830969
1630.917969	16.273579
1629.922852	-45.794571
1628.926758	-178.665802
1627.931641	-213.893555
1626.935547	-180.495819
1625.939453	-54.849609
1624.942383	-5.312859
1623.946289	36.519379
1622.949219	-155.400330
1621.952148	178.496582
1620.955078	21.145628
1619.958008	53.149342
1618.959961	395.170624
1617.961914	130.721863
1616.963867	207.773865
1615.965820	-92.961266
1614.966797	-68.089363
1613.967773	64.455208
1612.968750	239.028259
1611.969727	269.433899
1610.970703	61.387440
1609.970703	-130.738571
1608.970703	25.820364
1607.970703	-53.370655
1606.970703	145.192978
1605.969727	223.294556
1604.968750	183.628113
1603.967773	-96.755638
1602.966797	49.598347
1601.965820	18.039736
1600.963867	-97.158287
1599.961914	-37.041939
1598.959961	85.842163
1597.958008	-84.064247
1596.955078	117.246811
1595.952148	-149.215118
1594.949219	-217.002243
1593.946289	-101.919586
1592.943359	-73.047531
1591.939453	-250.425507
1590.935547	13.377185
1589.931641	8.280403
1588.927734	-122.052750
1587.922852	-41.067688
1586.917969	94.628502
1585.913086	37.303638
1584.908203	29.502972
1583.903320	32.098003
1582.897461	128.451187
1581.891602	123.126823
1580.885742	-12.463312
1579.879883	-7.435678
1578.873047	-57.137657
1577.866211	142.988693
1576.859375	-18.738264
1575.852539	399.700073
1574.845703	154.617355
1573.837891	117.603760
1572.830078	116.927902
1571.822266	-96.979156
1570.814453	13.974860
1569.805664	75.423119
1568.796875	53.627033
1567.788086	55.120525
1566.779297	147.394638
1565.769531	16.267059
1564.760742	-252.463303
1563.750977	220.953323
1562.741211	232.262817
1561.730469	-277.899872
1560.720703	155.981155
1559.709961	-63.799923
1558.699219	61.144108
1557.688477	325.854828
1556.676758	173.172104
1555.666016	87.782310
1554.654297	124.019897
1553.642578	-8.196671
1552.629883	281.474274
1551.618164	71.362938
1550.605469	127.728897
1549.592773	132.187698
1548.580078	82.184967
1547.566406	101.877510
1546.552734	193.807281
1545.540039	189.916336
1544.525391	172.946198
1543.511719	153.255234
1542.498047	259.999390
1541.483398	28.211048
1540.468750	147.535049
1539.453125	52.377678
1538.438477	93.904800
1537.422852	-218.270233
1536.407227	295.096893
1535.391602	-17.303089
1534.375977	111.245018
1533.359375	-100.757271
1532.342773	158.887405
1531.326172	124.467712
1530.309570	100.206924
1529.292969	176.260056
1528.275391	-54.371780
1527.257813	217.043060
1526.240234	202.424423
1525.222656	53.810402
1524.204102	-28.007233
1523.185547	137.028259
1522.166992	129.496170
1521.148438	49.798119
1520.128906	201.358337
1519.110352	-2.030171
1518.090820	126.022720
1517.071289	-64.748222
1516.050781	24.396317
1515.031250	0.347457
1514.010742	-290.909943
1512.990234	-150.909805
1511.968750	-83.005959
1510.948242	-79.431839
1509.926758	-165.822693
1508.905273	-185.642303
1507.883789	73.917961
1506.862305	-5.225819
1505.839844	25.724329
1504.817383	-15.252205
1503.794922	-128.106369
1502.772461	-161.649399
1501.749023	-131.309280
1500.726563	-67.830765
1499.703125	-114.622879
1498.678711	-23.337914
1497.655273	103.602600
1496.630859	-94.590927
1495.607422	-136.795471
1494.582031	-125.444145
1493.557617	-239.507797
1492.533203	285.409393
1491.507813	76.459694
1490.482422	230.300751
1489.457031	-83.553917
1488.430664	21.451979
1487.405273	241.207428
1486.378906	113.521332
1485.352539	13.841210
1484.325195	36.557995
1483.298828	202.034363
1482.271484	303.535522
1481.244141	264.612061
1480.216797	238.338394
1479.188477	517.849182
1478.161133	580.510315
1477.132813	612.443481
1476.104492	435.358185
1475.075195	675.935730
1474.046875	738.072083
1473.017578	899.356140
1471.988281	889.933411
1470.958984	1002.570862
1469.928711	1308.416260
1468.898438	1102.747314
1467.869141	1250.598022
1466.837891	1405.894653
1465.807617	1502.588867
1464.776367	1629.641113
1463.746094	1715.920166
1462.714844	1911.310303
1461.682617	1656.955322
1460.651367	1803.878662
1459.619141	2047.129150
1458.586914	1861.232544
1457.554688	2017.951172
1456.522461	2131.406494
1455.489258	2067.166992
1454.456055	2122.098877
1453.422852	2027.351685
1452.389648	2074.554443
1451.355469	2243.330322
1450.321289	2239.672607
1449.287109	2380.381104
1448.252930	2485.524658
1447.218750	2109.436279
1446.183594	2457.554443
1445.148438	2329.609619
1444.113281	2280.141602
1443.078125	2099.094482
1442.041992	2001.559326
1441.005859	1990.030273
1439.969727	1950.671997
1438.933594	1772.270264
1437.897461	1856.786865
1436.860352	1668.326294
1435.823242	1757.841797
1434.786133	1385.074341
1433.748047	1244.774170
1432.710938	1200.489380
1431.672852	1022.420166
1430.634766	917.617249
1429.596680	855.757080
1428.557617	516.423767
1427.518555	379.011902
1426.479492	501.391144
1425.440430	500.203674
1424.401367	486.429474
1423.361328	540.703613
1422.321289	373.268127
1421.281250	223.561966
1420.241211	3.433242
1419.200195	410.338379
1418.159180	336.307312
1417.118164	292.543549
1416.077148	72.702835
1415.035156	44.166435
1413.994141	3.124111
1412.952148	72.766815
1411.910156	197.733490
1410.867188	136.681946
1409.825195	123.469398
1408.782227	158.033249
1407.739258	99.699638
1406.695313	8.784739
1405.652344	8.372756
1404.608398	-22.117086
1403.564453	17.741621
1402.520508	-62.790249
1401.475586	75.014809
1400.431641	59.852531
1399.386719	-233.583862
1398.341797	102.439171
1397.295898	-82.966843
1396.250977	237.998566
1395.205078	92.886559
1394.159180	148.308197
1393.112305	33.481678
1392.066406	-213.895859
1391.019531	-48.058800
1389.972656	-64.900444
1388.925781	78.494987
1387.877930	144.356735
1386.831055	-52.315388
1385.783203	201.279160
1384.735352	-15.141211
1383.686523	-8.928060
1382.638672	-0.102993
1381.589844	-158.586472
1380.541016	-109.573692
1379.492188	-67.967522
1378.442383	66.096680
1377.392578	77.894958
1376.342773	-0.046911
1375.292969	116.782135
1374.243164	-25.770929
1373.192383	91.227280
1372.141602	-58.521133
1371.090820	-95.901718
1370.039063	-20.997448
1368.988281	78.927521
1367.936523	16.973728
1366.884766	-206.739502
1365.833008	140.059326
1364.780273	-1.183999
1363.727539	-99.924858
1362.674805	30.469488
1361.622070	-155.068481
1360.569336	159.624176
1359.515625	118.637207
1358.461914	67.851387
1357.408203	203.673676
1356.353516	242.622803
1355.299805	-93.537773
1354.245117	176.777649
1353.190430	183.813278
1352.134766	-181.537750
1351.080078	106.403816
1350.024414	295.053680
1348.968750	240.543106
1347.913086	188.675171
1346.856445	238.664795
1345.800781	588.880127
1344.744141	475.379700
1343.686523	562.865234
1342.629883	501.745087
1341.572266	673.716980
1340.514648	825.933350
1339.457031	884.097351
1338.399414	949.804749
1337.340820	805.165833
1336.282227	809.248352
1335.223633	768.921387
1334.165039	681.741455
1333.106445	718.425232
1332.046875	834.366699
1330.987305	572.080017
1329.926758	453.420349
1328.867188	718.057556
1327.806641	414.368378
1326.746094	488.938385
1325.685547	543.857117
1324.625000	729.768738
1323.563477	772.532837
1322.501953	664.847656
1321.440430	821.402283
1320.378906	706.623840
1319.316406	678.362549
1318.253906	884.540771
1317.191406	930.493713
1316.128906	1112.146484
1315.065430	828.031494
1314.001953	842.330017
1312.938477	989.787354
1311.875000	994.459473
1310.811523	757.935242
1309.747070	814.610779
1308.682617	854.162781
1307.618164	775.703613
1306.552734	749.069031
1305.488281	850.488953
1304.422852	944.608765
1303.356445	984.714722
1302.291016	904.483398
1301.224609	767.878906
1300.159180	918.944519
1299.091797	910.378662
1298.025391	823.347717
1296.958984	778.217224
1295.891602	1022.909668
1294.824219	644.181885
1293.755859	624.003479
1292.688477	810.036987
1291.620117	728.738586
1290.551758	841.319641
1289.483398	652.395874
1288.414063	645.052673
1287.344727	814.270386
1286.275391	777.707825
1285.206055	746.166260
1284.136719	655.964417
1283.066406	913.596191
1281.996094	950.896973
1280.925781	626.052673
1279.855469	754.133972
1278.784180	904.271729
1277.712891	804.960999
1276.641602	627.536072
1275.569336	650.752991
1274.498047	696.049866
1273.425781	409.067444
1272.353516	772.188965
1271.281250	685.787598
1270.208008	890.117920
1269.134766	711.113464
1268.061523	1108.356445
1266.988281	729.419434
1265.914063	1004.639099
1264.839844	894.382202
1263.765625	986.678284
1262.691406	925.386780
1261.617188	922.701294
1260.541992	1134.566040
1259.466797	963.833984
1258.391602	907.743408
1257.315430	1068.516235
1256.239258	941.932739
1255.163086	910.412903
1254.086914	1015.273193
1253.010742	1044.705078
1251.933594	1083.907227
1250.856445	785.032654
1249.779297	919.222046
1248.701172	963.439819
1247.624023	861.833313
1246.545898	1042.231934
1245.467773	923.729614
1244.388672	846.619324
1243.310547	1068.311646
1242.231445	699.895874
1241.152344	890.036499
1240.072266	866.537903
1238.993164	1003.236328
1237.913086	688.660889
1236.833008	837.520691
1235.751953	899.042175
1234.671875	955.709839
1233.590820	869.365479
1232.509766	833.968018
1231.427734	805.871094
1230.346680	874.695618
1229.264648	962.875427
1228.182617	607.945557
1227.100586	628.388428
1226.017578	849.702271
1224.934570	833.801086
1223.851563	612.290344
1222.768555	410.230652
1221.684570	486.327209
1220.601563	434.263489
1219.516602	365.301605
1218.432617	289.115112
1217.348633	413.469818
1216.263672	146.479202
1215.178711	311.842499
1214.093750	42.555889
1213.007813	403.348114
1211.921875	375.445740
1210.835938	528.483765
1209.750000	505.350922
1208.663086	593.137329
1207.577148	533.788391
1206.490234	626.302429
1205.402344	824.783020
1204.315430	543.675903
1203.227539	554.135437
1202.139648	-44.748180
1201.051758	64.490166
1199.962891	183.272461
1198.875000	-114.394730
1197.786133	-152.103317
1196.696289	-74.366699
1195.607422	-136.201492
1194.517578	-154.770081
1193.427734	55.004452
1192.337891	17.079578
1191.247070	-16.070145
1190.157227	-123.732315
1189.066406	-89.684845
1187.974609	-363.079681
1186.883789	-177.852509
1185.791992	-134.381073
1184.700195	28.999924
1183.608398	26.705179
1182.515625	-83.587830
1181.423828	122.656509
1180.331055	163.313995
1179.238281	96.021019
1178.144531	110.173676
1177.050781	52.373360
1175.957031	92.743904
1174.863281	178.530273
1173.768555	276.179230
1172.674805	45.760704
1171.580078	394.544312
1170.484375	637.815979
1169.389648	251.757370
1168.293945	124.092918
1167.198242	192.481430
1166.102539	45.609501
1165.005859	75.587662
1163.910156	-176.487518
1162.813477	42.094177
1161.715820	203.173553
1160.619141	244.703156
1159.521484	321.941711
1158.423828	415.769501
1157.326172	196.865524
1156.227539	436.037292
1155.128906	426.954437
1154.030273	293.784393
1152.931641	387.081238
1151.832031	222.818359
1150.733398	99.055336
1149.632813	72.935638
1148.533203	344.488770
1147.433594	132.399063
1146.333008	-24.926819
1145.232422	281.896606
1144.130859	117.283760
1143.030273	142.998657
1141.928711	21.126287
1140.827148	77.581833
1139.724609	412.103760
1138.623047	344.650208
1137.520508	331.793945
1136.417969	276.081451
1135.314453	481.604553
1134.211914	223.826065
1133.108398	355.474487
1132.004883	394.389740
1130.900391	397.589233
1129.796875	732.895935
1128.692383	769.043701
1127.586914	807.450439
1126.482422	876.578491
1125.376953	796.225708
1124.271484	621.014099
1123.166016	670.901001
1122.060547	753.841980
1120.954102	730.064880
1119.847656	720.416809
1118.741211	755.663879
1117.633789	457.068970
1116.526367	501.643555
1115.418945	460.939026
1114.311523	264.055603
1113.204102	490.464630
1112.095703	567.733643
1110.987305	495.970184
1109.877930	530.489746
1108.769531	489.310211
1107.660156	438.612427
1106.550781	600.391174
1105.441406	499.946228
1104.331055	793.651367
1103.220703	898.351257
1102.110352	498.021576
1101.000000	442.182861
1099.888672	709.368896
1098.777344	676.924866
1097.666016	512.416321
1096.553711	677.833984
1095.442383	760.644958
1094.330078	859.827881
1093.217773	848.208618
1092.104492	808.262329
1090.991211	704.709717
1089.877930	711.749329
1088.764648	598.720398
1087.651367	516.259094
1086.537109	487.857941
1085.422852	435.892334
1084.308594	854.037598
1083.193359	975.799805
1082.078125	693.308533
1080.962891	812.588806
1079.847656	774.405762
1078.731445	510.767517
1077.615234	686.180786
1076.499023	765.237122
1075.382813	433.586517
1074.265625	561.824890
1073.148438	818.951416
1072.031250	560.063599
1070.914063	650.546021
1069.795898	687.031433
1068.677734	456.341736
1067.559570	478.726715
1066.440430	243.428635
1065.321289	640.423706
1064.202148	739.897339
1063.083008	602.906189
1061.962891	585.280334
1060.843750	329.027252
1059.723633	421.348419
1058.602539	494.894135
1057.482422	521.634888
1056.361328	543.664673
1055.239258	472.194458
1054.118164	515.220154
1052.996094	376.029205
1051.874023	437.709412
1050.751953	261.229645
1049.629883	308.890808
1048.506836	526.861023
1047.383789	413.454834
1046.260742	386.398926
1045.136719	317.377106
1044.012695	138.819183
1042.888672	326.281952
1041.764648	208.408173
1040.639648	374.813354
1039.515625	280.298248
1038.389648	29.810738
1037.264648	186.875961
1036.138672	334.570679
1035.012695	591.588257
1033.886719	90.087067
1032.760742	377.329102
1031.633789	201.709412
1030.506836	363.302155
1029.379883	141.345795
1028.251953	163.512878
1027.124023	213.586472
1025.996094	263.676117
1024.868164	-83.299965
1023.739258	-98.091011
1022.610352	-201.027390
1021.481445	-134.472198
1020.352539	-12.216265
1019.222656	-82.485176
1018.092773	-219.916153
1016.962891	-106.841064
1015.832031	15.504872
1014.702148	-237.538239
1013.571289	-47.909691
1012.439453	-41.288868
1011.308594	-23.017689
1010.176758	474.537140
1009.044922	342.366791
1007.912109	527.349670
1006.780273	668.371887
1005.647461	686.815125
1004.514648	1669.611694
1003.380859	2124.915771
1002.247070	1967.584961
1001.113281	1773.439819
999.979492	1078.144287
998.845703	487.200165
997.710938	152.941666
996.576172	285.280792
995.440430	223.768539
994.305664	300.843689
993.169922	246.477539
992.033203	229.135010
990.897461	336.433990
989.760742	-35.743622
988.624023	2.628704
987.487305	-46.472744
986.350586	-134.604904
985.212891	-45.233688
984.075195	196.190338
982.936523	-84.986107
981.798828	20.771008
980.660156	-119.625702
979.521484	108.257462
978.381836	-199.755905
977.242188	-155.677719
976.102539	129.897736
974.962891	139.657379
973.823242	292.008759
972.682617	44.678246
971.541992	8.901257
970.400391	480.746094
969.259766	330.365082
968.118164	283.469818
966.976563	85.287308
965.833984	210.804169
964.691406	111.629890
963.548828	-92.836067
962.406250	198.116241
961.262695	379.057770
960.120117	101.775261
958.976563	191.308167
957.832031	157.263123
956.688477	194.367447
955.543945	291.120178
954.398438	147.659119
953.253906	86.788773
952.108398	215.973694
950.962891	221.743256
949.817383	280.252258
948.670898	149.140976
947.524414	173.660904
946.377930	102.353424
945.231445	161.445435
944.083984	10.542357
942.936523	101.902832
941.789063	245.880539
940.640625	284.960114
939.493164	105.125923
938.343750	372.652161
937.195313	469.155304
936.045898	269.352966
934.897461	206.574020
933.747070	239.703369
932.597656	113.472931
931.447266	105.915611
930.296875	93.961861
929.146484	-24.845697
927.995117	18.181591
926.843750	68.170891
925.692383	90.986946
924.541016	-143.103226
923.388672	-15.322760
922.236328	160.296585
921.083984	-205.027130
919.931641	-106.411858
918.778320	-3.142911
917.625000	63.880032
916.470703	183.260483
915.317383	41.620823
914.163086	31.858446
913.008789	-159.305939
911.853516	-264.012665
910.698242	-171.180069
909.542969	-418.418701
908.387695	103.209602
907.231445	-12.216443
906.076172	-147.848297
904.918945	4.470924
903.762695	-13.033756
902.605469	1.316256
901.448242	135.790741
900.291016	-42.031818
899.133789	15.712162
897.975586	-150.419601
896.817383	-121.818115
895.658203	-27.517344
894.500000	114.338287
893.340820	-87.313438
892.180664	-13.050310
891.021484	160.701248
889.861328	-189.526779
888.701172	-74.290504
887.541016	-187.013916
886.379883	-137.054779
885.218750	77.721748
884.057617	112.020477
882.895508	20.104868
881.734375	36.572044
880.572266	129.789139
879.409180	180.242264
878.247070	-91.470131
877.083984	53.822201
875.920898	156.344864
874.756836	249.906555
873.592773	192.679916
872.428711	324.623260
871.264648	371.079620
870.100586	228.622482
868.935547	-1.398284
867.770508	83.564445
866.604492	179.805893
865.438477	161.447205
864.272461	248.770721
863.106445	163.138779
861.940430	322.413727
860.773438	266.119385
859.606445	46.032795
858.438477	147.046936
857.271484	461.214569
856.103516	618.258240
854.934570	593.616455
853.766602	228.202911
852.597656	515.334167
851.428711	609.622742
850.259766	636.680725
849.089844	652.559387
847.919922	337.002075
846.750000	344.032928
845.579102	483.156342
844.408203	250.728821
843.237305	298.100677
842.066406	188.876144
840.894531	23.807676
839.722656	285.863007
838.550781	67.202995
837.377930	237.499985
836.206055	7.772731
835.033203	151.179672
833.859375	129.258575
832.686523	183.231400
831.512695	284.041687
830.337891	226.346298
829.164063	400.672089
827.989258	474.520996
826.814453	320.839478
825.639648	127.063828
824.463867	238.715851
823.288086	27.150305
822.112305	71.846527
820.935547	254.578186
819.759766	-17.111629
818.583008	-28.240881
817.405273	96.357224
816.228516	67.284729
815.050781	49.292984
813.872070	204.738297
812.694336	-129.175308
811.515625	26.096249
810.336914	-18.816082
809.158203	-61.565445
807.978516	-113.253471
806.798828	-107.254753
805.619141	-134.651993
804.438477	-139.919983
803.258789	-67.601311
802.077148	-108.564507
800.896484	-47.565105
799.714844	-157.464355
798.534180	-302.897736
797.351563	-40.455318
796.169922	-143.942154
794.987305	-364.919189
793.804688	-335.577911
792.622070	85.647949
791.438477	8.365324
790.254883	154.584335
789.071289	287.336334
787.886719	125.626556
786.702148	145.266418
785.517578	-12.157830
784.333008	186.352280
783.147461	86.219788
781.961914	107.557617
780.776367	305.516785
779.590820	-20.282827
778.404297	409.241852
777.217773	136.300201
776.030273	183.432297
774.843750	-47.667648
773.656250	107.323746
772.467773	248.874161
771.280273	176.295959
770.091797	321.892548
768.903320	224.808365
767.714844	244.429749
766.525391	341.015350
765.335938	318.467987
764.146484	300.193848
762.956055	365.455444
761.765625	296.269531
760.575195	198.368790
759.384766	569.001648
758.193359	512.594543
757.001953	515.448364
755.810547	542.346985
754.618164	549.312561
753.425781	466.035278
752.233398	439.783783
751.041016	446.355988
749.847656	307.854126
748.654297	156.111923
747.460938	463.052643
746.266602	556.856628
745.072266	439.871979
743.877930	395.196075
742.683594	462.250763
741.488281	441.456696
740.292969	398.629486
739.097656	151.908127
737.901367	323.631256
736.705078	241.081955
735.508789	219.770630
734.311523	235.578918
733.115234	117.755424
731.917969	264.658569
730.719727	78.855583
729.522461	332.670074
728.324219	291.063843
727.125977	349.948578
725.926758	424.014709
724.727539	161.445755
723.528320	473.477783
722.329102	359.380096
721.128906	419.946869
719.928711	430.202087
718.728516	289.786469
717.528320	350.124084
716.327148	334.018982
715.125977	472.718384
713.923828	362.719879
712.722656	235.287613
711.520508	443.517883
710.317383	383.592865
709.115234	284.453064
707.912109	80.784576
706.708984	253.892136
705.505859	376.831390
704.301758	275.522125
703.097656	333.095490
701.893555	210.076035
700.688477	124.088776
699.483398	351.265015
698.278320	256.608002
697.073242	344.577972
695.867188	-82.447929
694.661133	-74.769928
693.455078	-56.203068
692.248047	246.842804
691.041016	156.864288
689.833984	56.122543
688.626953	-98.761963
687.418945	-158.066101
686.210938	10.450678
685.002930	48.858021
683.793945	-86.103287
682.584961	-151.567963
681.375977	-60.904007
680.166992	-126.166985
678.957031	90.249176
677.747070	-35.452881
676.537109	-72.233261
675.326172	75.078552
674.115234	109.919029
672.904297	-21.711308
671.692383	-224.526794
670.481445	-50.884830
669.269531	70.926010
668.056641	99.882523
666.844727	131.124207
665.631836	-116.178383
664.417969	-164.519699
663.205078	-11.878709
661.991211	11.319480
660.777344	30.346140
659.563477	187.619598
658.348633	-34.696491
657.133789	-56.169930
655.918945	-60.219181
654.703125	-33.917423
653.488281	100.298981
652.272461	-103.678940
651.055664	7.131726
649.839844	156.823990
648.623047	-89.586502
647.405273	206.784332
646.188477	182.488373
644.970703	151.915756
643.752930	164.539902
642.535156	20.308983
641.316406	211.748199
640.097656	57.129787
638.878906	81.121040
637.659180	-2.195615
636.439453	-46.669182
635.219727	186.076752
634.000000	-68.609406
632.779297	-58.996994
631.558594	-23.529900
630.337891	-99.564934
629.116211	-1.701553
627.894531	-11.050212
626.672852	78.313133
625.451172	47.628120
624.228516	-47.297672
623.005859	271.421661
621.783203	266.503571
620.559570	103.082886
619.336914	308.036346
618.112305	215.274994
616.888672	26.171122
615.664063	243.670181
614.439453	75.865829
613.214844	-47.067020
611.989258	118.607788
610.764648	-171.360992
609.538086	87.951073
608.312500	-16.377123
607.085938	60.695061
605.859375	-121.014343
604.632813	-44.552376
