# Supplementary material for: Raman spectroscopy accurately differentiates mucosal healing from non-healing and biochemical changes following biological therapy in inflammatory bowel disease
Source: PLoS One. 2021 Jun 2;16(6):e0252210. doi: 10.1371/journal.pone.0252210 (PMC8172032; doi:10.1371/journal.pone.0252210)
Supplement: S5 Dataset — (ZIP) [file pone.0252210.s007.zip › CD Active inflammation/OC008-1 post treat_BL sub CR removed_52__X_-35155.8__Y_4590.25__Z_-769.492__Time_592.txt]

1714.715820	60.974369
1713.739258	-12.202232
1712.762695	49.635635
1711.785156	-113.982979
1710.808594	-47.073051
1709.831055	-36.611294
1708.853516	67.550293
1707.875000	139.426514
1706.897461	21.073221
1705.918945	-33.004539
1704.940430	-22.809414
1703.960938	27.520586
1702.982422	37.738171
1702.002930	-42.991718
1701.023438	12.795704
1700.043945	-59.729309
1699.063477	-17.184292
1698.083984	30.817175
1697.103516	-19.985662
1696.123047	-102.694054
1695.141602	159.350449
1694.161133	-120.684517
1693.179688	50.791695
1692.198242	19.493849
1691.216797	127.180664
1690.234375	40.216820
1689.251953	81.549339
1688.269531	16.400267
1687.287109	108.828049
1686.304688	233.438995
1685.321289	163.654175
1684.337891	328.638794
1683.354492	214.080826
1682.371094	307.585297
1681.387695	81.773872
1680.403320	250.331970
1679.418945	65.091805
1678.434570	274.054749
1677.449219	238.430801
1676.464844	391.981506
1675.479492	239.923859
1674.494141	282.315308
1673.507813	362.183990
1672.522461	596.471375
1671.536133	490.859741
1670.549805	523.729370
1669.563477	554.235718
1668.576172	563.782959
1667.589844	560.377258
1666.602539	514.807068
1665.615234	626.115601
1664.626953	618.299072
1663.639648	685.070923
1662.651367	563.848083
1661.663086	822.081726
1660.674805	629.941711
1659.685547	705.815063
1658.696289	726.327148
1657.707031	755.083740
1656.717773	630.543762
1655.728516	704.920898
1654.738281	575.745483
1653.748047	457.510437
1652.757813	649.171082
1651.767578	394.014740
1650.777344	668.169250
1649.786133	535.312012
1648.794922	500.602631
1647.803711	339.335571
1646.811523	284.098816
1645.820313	157.845703
1644.828125	84.732224
1643.835938	231.076126
1642.843750	137.391983
1641.850586	96.787041
1640.857422	61.733212
1639.864258	29.586555
1638.871094	42.538998
1637.877930	31.997225
1636.883789	-147.035217
1635.889648	72.253700
1634.895508	1.800710
1633.901367	0.105962
1632.906250	-196.294128
1631.912109	-71.098892
1630.916992	-185.347794
1629.920898	-122.974838
1628.925781	-34.106537
1627.929688	-37.173840
1626.934570	33.612885
1625.937500	99.289803
1624.941406	-42.603508
1623.945313	-60.699696
1622.948242	168.444458
1621.951172	113.859161
1620.954102	38.443523
1619.956055	110.306252
1618.958984	35.235035
1617.960938	230.763153
1616.962891	360.725616
1615.963867	-7.848382
1614.965820	-14.054127
1613.966797	-64.724411
1612.967773	-102.138031
1611.968750	-73.867516
1610.968750	30.524191
1609.969727	6.555930
1608.969727	-98.530617
1607.969727	-17.473713
1606.968750	131.738388
1605.968750	105.528152
1604.967773	-38.399975
1603.966797	158.080719
1602.965820	30.055174
1601.963867	-14.125455
1600.962891	-118.384995
1599.960938	91.279770
1598.958984	-10.231194
1597.956055	5.982487
1596.954102	322.783844
1595.951172	20.227413
1594.948242	-211.628601
1593.945313	97.284523
1592.941406	-157.931259
1591.938477	-157.170822
1590.934570	-109.412231
1589.930664	-6.860882
1588.925781	-19.138187
1587.921875	-44.446529
1586.916992	91.940453
1585.912109	-24.636555
1584.907227	12.623168
1583.901367	190.587753
1582.896484	107.903778
1581.890625	309.182617
1580.884766	132.707733
1579.877930	250.522186
1578.872070	227.676346
1577.865234	316.725983
1576.858398	322.429504
1575.851563	263.051086
1574.843750	271.282471
1573.836914	133.834839
1572.829102	105.594017
1571.821289	165.692001
1570.812500	56.784416
1569.804688	155.724762
1568.795898	101.296204
1567.787109	174.086273
1566.778320	316.885223
1565.768555	257.061646
1564.758789	288.032593
1563.750000	82.778915
1562.739258	105.835335
1561.729492	110.646729
1560.718750	47.946922
1559.708984	153.714554
1558.698242	114.190079
1557.686523	136.788208
1556.675781	78.965797
1555.664063	155.776535
1554.652344	369.721985
1553.640625	143.292557
1552.628906	266.344940
1551.616211	195.126495
1550.603516	266.156006
1549.590820	360.336304
1548.578125	361.253876
1547.565430	328.446411
1546.551758	168.855469
1545.538086	156.562241
1544.524414	175.173965
1543.510742	113.570480
1542.496094	64.791771
1541.481445	147.636520
1540.466797	170.941788
1539.452148	168.305405
1538.437500	23.598740
1537.421875	111.072510
1536.406250	-72.497147
1535.390625	-67.815826
1534.374023	50.205925
1533.358398	-35.618069
1532.341797	208.413055
1531.325195	63.071434
1530.308594	-77.174385
1529.291016	-44.893406
1528.274414	164.965012
1527.256836	129.990524
1526.238281	107.775604
1525.220703	131.781921
1524.202148	114.479500
1523.184570	-83.022964
1522.166016	107.830162
1521.146484	25.884552
1520.127930	139.258575
1519.108398	136.785645
1518.088867	-25.144623
1517.069336	-17.544378
1516.049805	61.862370
1515.029297	-36.102585
1514.008789	25.056503
1512.988281	44.997604
1511.967773	31.446131
1510.946289	-54.073238
1509.925781	96.368202
1508.904297	-4.748439
1507.882813	-75.160843
1506.860352	67.143700
1505.838867	40.098831
1504.816406	10.385199
1503.793945	-52.734299
1502.770508	-90.325302
1501.748047	-117.754951
1500.724609	-106.877426
1499.701172	-116.589424
1498.677734	-36.817326
1497.654297	-159.341980
1496.629883	-154.000839
1495.605469	-18.308252
1494.581055	30.278288
1493.556641	30.167530
1492.531250	-10.945992
1491.505859	-77.694283
1490.480469	-11.636274
1489.455078	-147.513489
1488.429688	-63.769573
1487.403320	175.607117
1486.376953	200.345505
1485.350586	158.625076
1484.324219	165.326492
1483.296875	199.999298
1482.270508	341.722595
1481.243164	77.805542
1480.214844	313.663879
1479.187500	108.347870
1478.159180	252.201523
1477.130859	265.972168
1476.102539	254.191986
1475.074219	451.205719
1474.044922	398.508820
1473.015625	320.312775
1471.986328	499.172333
1470.957031	571.014282
1469.927734	490.111145
1468.897461	554.171997
1467.867188	656.301392
1466.836914	603.234619
1465.806641	906.037231
1464.775391	758.796265
1463.744141	982.564453
1462.712891	853.066589
1461.681641	1033.456055
1460.649414	997.871582
1459.618164	1089.218872
1458.585938	903.807068
1457.552734	913.840454
1456.520508	1096.380371
1455.487305	1177.337280
1454.455078	893.038208
1453.420898	1006.906067
1452.387695	1062.406982
1451.354492	1130.537598
1450.320313	1127.659180
1449.286133	1269.172485
1448.251953	1347.288574
1447.216797	1030.302124
1446.182617	1262.856689
1445.147461	1249.758911
1444.112305	1353.076050
1443.076172	1165.363037
1442.041016	1180.110474
1441.004883	1215.075073
1439.968750	1156.470337
1438.932617	1024.582520
1437.895508	943.297729
1436.858398	1129.912476
1435.821289	770.752991
1434.784180	737.596558
1433.747070	664.064148
1432.708984	588.044189
1431.670898	554.988159
1430.632813	638.056091
1429.594727	435.992096
1428.556641	503.961090
1427.517578	319.706909
1426.478516	226.335114
1425.439453	221.268433
1424.399414	-5.577419
1423.359375	163.337601
1422.320313	259.162720
1421.279297	140.860519
1420.239258	90.651520
1419.199219	148.768829
1418.158203	50.823608
1417.117188	174.434631
1416.075195	96.734619
1415.034180	137.358505
1413.992188	110.096489
1412.950195	-108.209320
1411.908203	-24.690199
1410.866211	111.629944
1409.823242	4.181848
1408.780273	133.001678
1407.737305	-87.324196
1406.694336	-217.090271
1405.650391	-98.182076
1404.606445	-4.364570
1403.562500	-209.179398
1402.518555	72.935257
1401.474609	13.821498
1400.429688	27.526587
1399.384766	41.293911
1398.339844	137.856094
1397.294922	-16.198782
1396.249023	52.903263
1395.203125	39.370087
1394.157227	143.646118
1393.111328	55.119095
1392.064453	36.805412
1391.018555	11.074790
1389.971680	108.057625
1388.923828	175.045105
1387.876953	-25.582840
1386.829102	44.067253
1385.781250	-38.764503
1384.733398	56.023277
1383.685547	-31.607698
1382.636719	-59.148415
1381.587891	80.800949
1380.539063	-21.516729
1379.490234	-53.778545
1378.440430	-125.894211
1377.391602	-98.033607
1376.341797	-22.684711
1375.291016	117.590752
1374.241211	-141.241943
1373.190430	-55.691868
1372.139648	-12.478373
1371.088867	152.968277
1370.038086	94.109375
1368.986328	-19.461321
1367.934570	46.493355
1366.882813	62.694393
1365.831055	61.550251
1364.778320	-200.936905
1363.726563	129.239075
1362.673828	103.470047
1361.620117	-44.121513
1360.567383	79.608566
1359.513672	103.888535
1358.459961	265.016022
1357.406250	48.286934
1356.352539	97.699303
1355.297852	77.599609
1354.243164	-24.382000
1353.188477	30.262188
1352.133789	-59.058784
1351.078125	184.451035
1350.023438	211.994263
1348.966797	125.449501
1347.911133	391.378113
1346.855469	317.429535
1345.798828	293.205688
1344.742188	529.448975
1343.685547	386.380646
1342.627930	454.142883
1341.571289	437.718903
1340.513672	607.202942
1339.456055	645.427612
1338.397461	384.077301
1337.339844	588.401001
1336.281250	421.423248
1335.222656	531.785767
1334.163086	454.142975
1333.104492	235.623810
1332.044922	368.479095
1330.985352	501.365692
1329.925781	456.288818
1328.865234	460.748779
1327.805664	378.808289
1326.745117	521.803711
1325.684570	506.744019
1324.623047	309.033051
1323.561523	326.287018
1322.500977	491.721222
1321.438477	676.904907
1320.376953	649.902954
1319.314453	442.916840
1318.252930	408.739197
1317.189453	404.238800
1316.126953	461.449249
1315.064453	494.066711
1314.000977	410.931183
1312.937500	389.495728
1311.874023	481.442902
1310.809570	514.321899
1309.745117	379.847168
1308.680664	476.874115
1307.616211	320.459229
1306.551758	609.502808
1305.486328	551.654785
1304.420898	378.313904
1303.355469	537.042419
1302.289063	757.220947
1301.223633	574.311401
1300.157227	580.742188
1299.090820	579.861755
1298.023438	574.129089
1296.957031	516.892212
1295.889648	528.477417
1294.822266	400.209534
1293.754883	350.579437
1292.686523	749.991516
1291.618164	369.280182
1290.549805	562.624756
1289.481445	523.018066
1288.413086	466.319183
1287.343750	534.677856
1286.274414	411.939758
1285.205078	580.807739
1284.134766	534.124023
1283.064453	272.032043
1281.995117	372.402618
1280.923828	323.472351
1279.853516	575.577087
1278.782227	311.416595
1277.710938	314.007111
1276.639648	429.117798
1275.568359	642.002075
1274.496094	495.519165
1273.423828	273.375519
1272.351563	381.189911
1271.279297	501.197327
1270.206055	503.958038
1269.132813	372.454956
1268.059570	492.461029
1266.986328	658.807922
1265.913086	473.745148
1264.838867	820.582336
1263.764648	581.947571
1262.689453	565.327148
1261.615234	614.550110
1260.540039	734.448730
1259.464844	627.688354
1258.389648	711.011719
1257.313477	497.155121
1256.238281	648.674072
1255.162109	746.571899
1254.085938	598.591003
1253.008789	618.595703
1251.931641	964.617493
1250.854492	862.913696
1249.777344	795.303406
1248.700195	749.604553
1247.622070	677.184509
1246.543945	748.183105
1245.465820	615.043335
1244.387695	717.593994
1243.308594	608.794250
1242.229492	572.879639
1241.150391	753.031555
1240.071289	488.932312
1238.991211	654.441406
1237.911133	700.987915
1236.831055	677.160400
1235.750977	706.676392
1234.669922	711.918884
1233.588867	654.118713
1232.507813	654.485657
1231.426758	802.624023
1230.344727	887.695007
1229.262695	565.853455
1228.180664	641.207642
1227.098633	559.159729
1226.015625	648.952026
1224.933594	562.046936
1223.849609	521.112732
1222.766602	436.635315
1221.683594	393.269043
1220.599609	560.209229
1219.515625	398.343445
1218.430664	417.742981
1217.346680	400.861908
1216.261719	415.351593
1215.176758	159.343948
1214.091797	313.832184
1213.005859	369.251740
1211.920898	390.822754
1210.834961	421.994202
1209.748047	334.919434
1208.662109	351.536591
1207.575195	235.498611
1206.488281	367.747345
1205.401367	393.855286
1204.313477	388.583893
1203.225586	298.958221
1202.137695	442.933655
1201.049805	206.366867
1199.961914	27.631262
1198.873047	200.305573
1197.784180	216.452271
1196.695313	-34.483932
1195.605469	-20.799368
1194.515625	-110.568092
1193.425781	-84.955681
1192.335938	-16.144302
1191.246094	67.000305
1190.155273	111.615295
1189.064453	110.520500
1187.973633	-99.545273
1186.881836	-127.112907
1185.790039	-53.912182
1184.698242	28.798717
1183.606445	58.633701
1182.514648	-110.689781
1181.421875	180.442749
1180.329102	32.629978
1179.236328	-48.056072
1178.142578	175.588837
1177.049805	133.126175
1175.956055	207.996902
1174.861328	36.101051
1173.767578	211.404800
1172.672852	123.250214
1171.578125	147.559799
1170.483398	202.904785
1169.387695	40.472561
1168.291992	179.403656
1167.196289	-61.976753
1166.100586	-23.609083
1165.004883	62.482277
1163.908203	208.210175
1162.811523	-45.144836
1161.714844	76.537437
1160.617188	50.054527
1159.519531	80.819038
1158.421875	185.502991
1157.324219	-36.840675
1156.225586	189.373535
1155.127930	114.894150
1154.028320	92.847267
1152.929688	168.502838
1151.831055	-65.800682
1150.731445	128.890228
1149.631836	137.599167
1148.531250	34.291332
1147.431641	33.378201
1146.331055	-200.923096
1145.230469	-185.237137
1144.129883	8.872081
1143.028320	-77.919456
1141.926758	49.358624
1140.825195	-25.622278
1139.723633	177.563171
1138.621094	-25.888653
1137.518555	86.783920
1136.416016	-0.234934
1135.313477	245.304398
1134.209961	196.181244
1133.106445	180.271744
1132.002930	74.110741
1130.898438	262.240173
1129.794922	436.002991
1128.690430	251.419876
1127.585938	417.889740
1126.480469	458.560913
1125.375977	688.823547
1124.270508	338.250885
1123.164063	300.575012
1122.058594	345.791901
1120.952148	480.945282
1119.845703	244.222504
1118.739258	329.537537
1117.631836	251.452606
1116.525391	286.952362
1115.417969	133.128082
1114.309570	315.200348
1113.202148	187.375717
1112.093750	267.618408
1110.985352	241.424774
1109.876953	165.583908
1108.767578	276.382507
1107.658203	363.478180
1106.548828	339.511597
1105.439453	317.887146
1104.329102	409.537903
1103.218750	260.410767
1102.108398	172.666946
1100.998047	304.306519
1099.886719	320.300690
1098.775391	402.280029
1097.664063	382.839355
1096.552734	379.882202
1095.440430	254.382584
1094.328125	319.722198
1093.215820	429.759583
1092.102539	365.490356
1090.990234	202.374039
1089.876953	241.705322
1088.762695	431.584961
1087.649414	296.746063
1086.535156	307.764526
1085.420898	433.978180
1084.306641	254.531815
1083.191406	138.609436
1082.076172	438.620239
1080.960938	263.968750
1079.845703	350.082947
1078.729492	231.872467
1077.613281	245.172302
1076.497070	223.261017
1075.380859	147.393753
1074.263672	139.587585
1073.146484	84.881607
1072.029297	220.132523
1070.912109	62.295677
1069.793945	211.559067
1068.675781	30.373890
1067.557617	226.445480
1066.438477	242.091751
1065.319336	14.219949
1064.200195	191.462143
1063.081055	179.057831
1061.961914	150.294403
1060.841797	175.362869
1059.721680	345.446747
1058.600586	323.723419
1057.480469	65.920891
1056.359375	107.420074
1055.238281	139.575272
1054.116211	24.558128
1052.995117	38.081738
1051.873047	23.600458
1050.750000	27.825506
1049.627930	8.741313
1048.504883	52.694946
1047.381836	-68.978050
1046.258789	112.647308
1045.134766	-78.876335
1044.011719	77.091354
1042.886719	27.906332
1041.762695	209.477585
1040.638672	29.902668
1039.513672	-182.163086
1038.388672	-175.200867
1037.262695	6.400743
1036.136719	20.378244
1035.010742	39.047134
1033.884766	78.690689
1032.758789	-32.822891
1031.631836	85.969543
1030.504883	183.832535
1029.377930	188.726059
1028.250000	51.915123
1027.122070	1.177751
1025.994141	-68.065178
1024.866211	-130.257065
1023.737305	-62.360329
1022.608398	-207.977036
1021.479492	-51.802612
1020.350586	6.915781
1019.220703	-242.823181
1018.090820	-93.536903
1016.960938	-122.774361
1015.830078	-3.600239
1014.700195	-99.925690
1013.569336	0.777328
1012.437500	76.013641
1011.306641	172.123657
1010.174805	55.257790
1009.042969	47.297474
1007.910156	256.924377
1006.778320	193.529190
1005.645508	502.615204
1004.512695	770.002075
1003.378906	998.027832
1002.245117	1427.104736
1001.111328	1028.780273
999.977539	917.185669
998.843750	357.625305
997.708984	311.037018
996.574219	142.183243
995.438477	225.064453
994.303711	197.218155
993.167969	111.780647
992.032227	67.973946
990.895508	86.521385
989.758789	6.002220
988.622070	119.205826
987.485352	66.520187
986.348633	64.617447
985.210938	-100.740761
984.073242	33.410122
982.934570	84.695091
981.796875	-36.590294
980.658203	-123.225502
979.519531	-7.291267
978.379883	110.964546
977.240234	174.055740
976.100586	221.101532
974.960938	132.598038
973.821289	195.873383
972.680664	-41.755623
971.540039	175.573990
970.398438	144.881256
969.257813	164.789093
968.116211	95.251656
966.974609	-40.719028
965.832031	-64.135971
964.689453	-101.226616
963.546875	125.478561
962.404297	136.659988
961.261719	180.001007
960.118164	191.318909
958.974609	67.546913
957.830078	76.750450
956.686523	186.777222
955.541992	267.067993
954.396484	150.566895
953.251953	146.317459
952.106445	52.926773
950.960938	25.981745
949.815430	65.434029
948.668945	198.671631
947.522461	-63.474648
946.375977	31.032698
945.229492	-102.876251
944.082031	-31.098473
942.934570	90.951347
941.787109	89.742294
940.638672	328.244659
939.491211	21.365473
938.342773	86.538216
937.193359	227.013306
936.044922	169.115280
934.895508	115.872688
933.745117	156.163773
932.595703	185.107605
931.445313	134.374588
930.294922	42.734715
929.144531	-30.583414
927.993164	105.624306
926.842773	191.758530
925.690430	-106.611443
924.539063	150.261551
923.386719	86.407883
922.234375	102.220093
921.082031	-138.785248
919.929688	68.087112
918.776367	11.355003
917.623047	63.738831
916.468750	-72.342163
915.315430	-26.670109
914.161133	0.872909
913.006836	-21.473429
911.851563	-98.211639
910.696289	6.600974
909.541016	-15.587535
908.385742	-1.442403
907.229492	-18.993397
906.074219	17.894579
904.916992	-87.925865
903.760742	-195.923065
902.603516	-86.426704
901.446289	-60.713249
900.289063	-55.347427
899.131836	-72.577576
897.973633	32.409492
896.815430	35.593998
895.656250	-85.564362
894.498047	152.837341
893.338867	47.590885
892.178711	89.311256
891.019531	38.406101
889.859375	53.056969
888.699219	110.630585
887.539063	-53.050171
886.377930	-200.828201
885.216797	8.023479
884.055664	-24.601925
882.893555	5.963444
881.732422	-62.691433
880.570313	-34.354485
879.407227	-64.615883
878.245117	-40.772472
877.082031	143.025589
875.918945	45.207336
874.754883	107.323509
873.590820	158.161514
872.426758	-218.653992
871.262695	-165.503235
870.098633	155.334122
868.933594	127.411789
867.768555	241.163666
866.602539	64.866135
865.436523	90.926735
864.270508	-8.859936
863.104492	3.718716
861.938477	-28.632530
860.771484	177.038483
859.604492	308.523163
858.436523	280.592041
857.269531	77.643677
856.101563	294.273132
854.932617	264.089478
853.764648	251.839111
852.595703	152.158005
851.426758	222.832855
850.256836	206.075562
849.087891	247.545761
847.917969	177.001465
846.748047	149.010727
845.577148	67.290329
844.406250	70.627151
843.235352	67.225220
842.064453	54.851070
840.892578	102.840645
839.720703	231.270020
838.548828	102.549370
837.375977	188.401321
836.204102	182.575012
835.031250	44.933697
833.857422	182.009598
832.684570	182.791351
831.510742	45.149910
830.335938	54.826553
829.162109	267.486938
827.987305	149.892532
826.812500	-21.204264
825.637695	39.608948
824.461914	136.019577
823.286133	156.578079
822.110352	79.059235
820.933594	52.767601
819.757813	50.940880
818.580078	115.866028
817.403320	76.103676
816.225586	89.725449
815.048828	-132.526657
813.870117	5.608592
812.692383	-0.908168
811.513672	161.495468
810.334961	81.510338
809.156250	-58.479088
807.976563	-245.098953
806.796875	-20.783228
805.617188	-165.226425
804.436523	41.114231
803.255859	12.046208
802.075195	-70.309486
800.894531	31.455313
799.712891	-13.254336
798.531250	-100.118958
797.349609	-111.617973
796.167969	-118.724937
794.985352	18.153679
793.802734	-212.815659
792.619141	-9.629293
791.436523	-70.080101
790.252930	28.840084
789.069336	180.783356
787.884766	2.926236
786.700195	-48.801682
785.515625	-16.508381
784.331055	55.524361
783.145508	151.797272
781.959961	-15.013661
780.774414	92.190742
779.587891	7.121181
778.402344	-53.657589
777.215820	159.337753
776.028320	1.345125
774.840820	48.629776
773.654297	78.200317
772.465820	-33.454258
771.278320	130.572235
770.089844	49.751202
768.901367	13.019154
767.711914	163.590698
766.523438	14.413407
765.333984	200.089447
764.143555	185.245728
762.954102	137.351563
761.763672	199.509064
760.573242	252.806473
759.382813	259.847473
758.191406	423.032288
757.000000	326.620209
755.808594	351.152527
754.616211	155.843857
753.423828	474.829681
752.231445	156.508743
751.039063	191.955566
749.845703	89.020615
748.652344	190.296494
747.458984	203.711334
746.264648	300.495483
745.070313	223.900864
743.875977	191.200348
742.680664	222.098907
741.486328	106.085442
740.291016	229.032349
739.094727	21.025040
737.899414	124.206779
736.703125	170.390396
735.506836	61.076962
734.309570	135.714676
733.112305	236.584900
731.915039	-43.343098
730.717773	147.226135
729.519531	29.316975
728.322266	31.738668
727.123047	171.900238
725.924805	19.126093
724.725586	-30.860701
723.526367	371.410614
722.327148	61.482491
721.126953	391.517029
719.926758	258.598175
718.726563	14.449005
717.525391	217.761887
716.325195	172.302719
715.123047	323.185852
713.921875	-36.224831
712.719727	-85.874153
711.518555	202.351181
710.315430	26.343981
709.113281	107.511665
707.910156	188.673126
706.707031	143.535843
705.502930	-8.216766
704.299805	33.839596
703.095703	80.265060
701.891602	146.284363
700.686523	218.835724
699.481445	117.438652
698.276367	63.954182
697.071289	-91.616051
695.865234	76.689514
694.659180	47.269840
693.453125	7.046254
692.246094	-7.058870
691.039063	-25.457445
689.832031	-32.952991
688.625000	63.750484
687.416992	-82.513718
686.208984	-61.666786
685.000977	56.787174
683.791992	-45.888062
682.583008	-172.314301
681.374023	-140.462738
680.164063	168.704575
678.955078	59.765072
677.745117	128.471832
676.534180	-155.674103
675.324219	-80.380974
674.113281	-31.050245
672.902344	-172.076431
671.690430	-68.607841
670.478516	-51.646759
669.266602	88.557922
668.054688	140.112625
666.841797	208.957413
665.628906	126.574593
664.416016	85.286919
663.203125	100.177689
661.989258	-48.986530
660.775391	-31.883352
659.561523	17.588543
658.346680	-159.466934
657.131836	-109.977028
655.916992	-2.293167
654.701172	42.821747
653.485352	109.458389
652.269531	51.074284
651.053711	-115.014885
649.836914	85.094040
648.620117	15.921533
647.403320	58.692760
646.186523	118.622871
644.968750	133.294586
643.750977	-0.530287
642.532227	89.333870
641.314453	37.170391
640.095703	-83.831245
638.875977	89.600952
637.657227	-46.562668
636.437500	21.334904
635.217773	97.690613
633.997070	-62.302620
632.777344	5.221491
631.556641	61.857533
630.335938	0.309172
629.114258	-125.717697
627.892578	14.119781
626.670898	-7.100674
625.449219	117.294991
624.226563	69.974640
623.003906	71.761711
621.781250	197.597778
620.557617	166.791656
619.333984	167.884949
618.110352	125.909889
616.886719	96.535072
615.662109	-207.016998
614.437500	-67.851006
613.212891	203.562744
611.987305	23.311020
610.761719	-39.603992
609.536133	-23.752460
608.310547	-72.384644
607.083984	-1.735944
605.857422	66.345551
604.630859	5.842648
