# Supplementary material for: Raman spectroscopy accurately differentiates mucosal healing from non-healing and biochemical changes following biological therapy in inflammatory bowel disease
Source: PLoS One. 2021 Jun 2;16(6):e0252210. doi: 10.1371/journal.pone.0252210 (PMC8172032; doi:10.1371/journal.pone.0252210)
Supplement: S5 Dataset — (ZIP) [file pone.0252210.s007.zip › CD Active inflammation/OC042-1 pre treatment_sub base cr removed_58__X_-19023.7__Y_75099.5__Z_1033.48__Time_663.txt]

1714.774414	241.941772
1713.797852	160.626694
1712.820313	-52.435162
1711.843750	0.669509
1710.866211	-152.193054
1709.888672	-63.200035
1708.911133	-70.163956
1707.933594	-49.771793
1706.955078	16.663420
1705.976563	-165.410477
1704.998047	-204.929703
1704.019531	-24.362059
1703.040039	54.965630
1702.061523	9.134657
1701.082031	-119.058075
1700.101563	-24.680586
1699.122070	163.865265
1698.141602	-165.707932
1697.161133	101.424904
1696.180664	117.871346
1695.200195	132.229889
1694.218750	149.806137
1693.238281	285.487946
1692.256836	282.848846
1691.274414	382.181427
1690.292969	431.400299
1689.310547	465.141449
1688.328125	350.098877
1687.345703	310.354309
1686.363281	503.141571
1685.379883	608.435303
1684.396484	754.230896
1683.413086	708.722412
1682.429688	679.789246
1681.445313	587.497498
1680.461914	405.327667
1679.477539	734.815979
1678.493164	670.874939
1677.507813	769.777161
1676.523438	1177.767578
1675.538086	1001.044189
1674.552734	965.856628
1673.566406	1117.262085
1672.581055	990.121582
1671.594727	1062.810791
1670.608398	1321.935791
1669.622070	1339.791870
1668.634766	1397.955566
1667.648438	1331.860229
1666.661133	1547.597168
1665.673828	1811.493652
1664.685547	1871.477661
1663.698242	1974.378174
1662.709961	1738.284302
1661.721680	1675.085327
1660.733398	1861.522949
1659.744141	1589.894043
1658.755859	1798.377808
1657.766602	1866.817749
1656.777344	1925.077026
1655.787109	1785.165039
1654.797852	1584.882202
1653.807617	1379.799683
1652.817383	1434.507080
1651.827148	1198.630249
1650.835938	923.575012
1649.844727	931.943115
1648.853516	808.526245
1647.862305	889.041565
1646.871094	539.208374
1645.878906	485.748596
1644.886719	543.596069
1643.894531	343.003143
1642.902344	264.280701
1641.910156	325.813782
1640.916992	350.697174
1639.923828	175.390182
1638.930664	-28.536598
1637.936523	-229.438690
1636.943359	47.255562
1635.949219	42.075329
1634.955078	203.206833
1633.960938	-265.144501
1632.965820	65.108612
1631.970703	-75.918724
1630.975586	-169.233963
1629.980469	82.587097
1628.985352	-183.925812
1627.989258	44.577667
1626.993164	-158.216309
1625.997070	175.837296
1625.000977	44.537811
1624.003906	105.408485
1623.007813	45.557121
1622.010742	-16.708393
1621.012695	278.531158
1620.015625	263.888397
1619.017578	89.229080
1618.020508	-27.418751
1617.021484	315.487701
1616.023438	-34.418766
1615.025391	-37.689632
1614.026367	179.522736
1613.027344	-125.128883
1612.028320	128.975769
1611.028320	-44.217476
1610.029297	246.684708
1609.029297	147.129654
1608.029297	-15.152090
1607.028320	333.465637
1606.028320	234.242752
1605.027344	14.707738
1604.026367	193.200363
1603.025391	144.015289
1602.023438	238.810623
1601.022461	297.006073
1600.020508	36.166283
1599.018555	267.039246
1598.016602	-43.261688
1597.013672	-154.769180
1596.010742	-140.780106
1595.007813	-3.991412
1594.004883	-238.119461
1593.001953	-15.165732
1591.998047	-426.701508
1590.994141	-370.845642
1589.990234	-124.519287
1588.986328	-298.352509
1587.981445	109.548584
1586.976563	298.194305
1585.971680	142.574020
1584.966797	372.790405
1583.961914	167.647476
1582.956055	256.982697
1581.950195	85.734665
1580.944336	154.127518
1579.938477	279.727295
1578.931641	48.555264
1577.924805	38.661800
1576.917969	-49.355549
1575.911133	151.382080
1574.904297	151.679443
1573.896484	419.753235
1572.888672	331.435791
1571.880859	19.524334
1570.873047	-9.060827
1569.864258	-50.718201
1568.855469	159.529755
1567.846680	255.316498
1566.837891	-41.126724
1565.829102	-70.148697
1564.819336	121.348137
1563.809570	107.654686
1562.799805	187.254486
1561.790039	-143.114975
1560.779297	-172.649155
1559.768555	-36.355247
1558.757813	-125.759132
1557.747070	-225.613190
1556.736328	114.925995
1555.724609	312.703796
1554.712891	308.255035
1553.701172	-76.961334
1552.689453	76.324181
1551.676758	79.279053
1550.664063	369.329590
1549.651367	190.843216
1548.638672	-49.787144
1547.625977	151.753403
1546.612305	-29.598431
1545.598633	287.871857
1544.584961	346.619965
1543.571289	38.291203
1542.556641	122.589645
1541.541992	131.802887
1540.527344	311.279572
1539.512695	131.682892
1538.498047	494.027649
1537.482422	156.738251
1536.466797	203.847595
1535.451172	449.390228
1534.434570	619.872437
1533.418945	666.375732
1532.402344	310.565582
1531.385742	686.663391
1530.369141	516.198181
1529.351563	708.857605
1528.334961	561.318726
1527.317383	853.989929
1526.299805	819.421936
1525.281250	874.784424
1524.263672	711.240234
1523.245117	712.251709
1522.226563	576.774597
1521.208008	652.069031
1520.188477	799.151855
1519.168945	706.950378
1518.150391	730.290771
1517.129883	804.825562
1516.110352	624.864502
1515.089844	544.973450
1514.070313	559.981018
1513.049805	528.604858
1512.028320	371.302551
1511.007813	-24.727062
1509.986328	266.830658
1508.964844	88.705711
1507.943359	161.825027
1506.921875	78.363655
1505.899414	17.843151
1504.876953	-247.827988
1503.854492	-144.558563
1502.832031	-15.862770
1501.808594	-174.236954
1500.786133	-4.902877
1499.762695	-486.073456
1498.739258	-386.151642
1497.714844	-184.065735
1496.691406	5.022313
1495.666992	86.443657
1494.642578	-126.405136
1493.617188	69.785606
1492.592773	232.548416
1491.567383	27.067162
1490.541992	79.621880
1489.516602	93.710640
1488.491211	-239.688004
1487.464844	6.576964
1486.438477	178.583054
1485.412109	301.898773
1484.385742	519.469604
1483.358398	349.006836
1482.331055	277.988922
1481.303711	367.560669
1480.276367	436.591522
1479.249023	492.741974
1478.220703	444.254211
1477.192383	599.536987
1476.164063	708.799744
1475.135742	835.749817
1474.106445	1074.580566
1473.077148	1160.460693
1472.047852	1019.676025
1471.018555	1408.197632
1469.989258	1397.010620
1468.958984	1383.186646
1467.928711	1646.502686
1466.898438	1622.304810
1465.868164	1984.453125
1464.836914	1929.531006
1463.805664	2062.604492
1462.774414	2111.715576
1461.743164	2333.464111
1460.710938	2318.867188
1459.679688	2410.873535
1458.647461	2576.377441
1457.615234	2427.068359
1456.582031	2615.211182
1455.549805	3003.645508
1454.516602	2712.152344
1453.483398	2575.413330
1452.449219	2659.230469
1451.416016	2900.133301
1450.381836	2824.128418
1449.347656	2902.666016
1448.313477	3130.584473
1447.279297	2877.222412
1446.244141	2636.584473
1445.208984	3038.981934
1444.173828	2709.794434
1443.138672	2944.973877
1442.102539	2785.387939
1441.066406	2615.742676
1440.030273	2567.534668
1438.994141	2286.758789
1437.958008	2314.458496
1436.920898	2198.088135
1435.883789	1659.852905
1434.846680	1667.449097
1433.808594	1404.814697
1432.771484	1175.145630
1431.733398	1114.694580
1430.695313	1218.327393
1429.657227	900.560181
1428.618164	600.587158
1427.579102	464.703644
1426.540039	492.806610
1425.500977	548.656372
1424.461914	430.597168
1423.421875	511.680786
1422.381836	436.559601
1421.341797	311.130615
1420.301758	427.556305
1419.260742	70.607330
1418.219727	328.072571
1417.178711	180.278580
1416.137695	410.026489
1415.096680	66.160378
1414.054688	-23.498194
1413.012695	178.630325
1411.970703	-51.684280
1410.928711	183.157837
1409.885742	-36.900494
1408.842773	49.716015
1407.799805	141.386429
1406.756836	64.825745
1405.712891	-69.396103
1404.668945	-251.180740
1403.625000	-126.623825
1402.581055	120.907478
1401.537109	222.911224
1400.492188	262.231049
1399.447266	70.921860
1398.402344	62.794056
1397.357422	69.796753
1396.311523	24.244574
1395.265625	119.105949
1394.219727	23.648243
1393.173828	0.955195
1392.126953	-56.703232
1391.081055	56.001408
1390.034180	-21.466818
1388.986328	-153.865784
1387.939453	181.724030
1386.891602	119.579742
1385.843750	240.111938
1384.795898	35.693184
1383.748047	-46.050133
1382.699219	122.234650
1381.651367	100.692123
1380.602539	-252.963974
1379.552734	-4.501543
1378.503906	-68.116646
1377.454102	-71.692589
1376.404297	361.611572
1375.354492	233.425842
1374.303711	-134.089798
1373.253906	2.509813
1372.203125	-120.177162
1371.152344	253.437485
1370.100586	-28.536720
1369.049805	-95.935051
1367.998047	13.704804
1366.946289	11.333681
1365.894531	6.602768
1364.841797	-124.991234
1363.789063	296.232483
1362.736328	-88.957779
1361.683594	153.188599
1360.630859	313.269867
1359.577148	249.558624
1358.523438	305.367645
1357.469727	418.468903
1356.415039	414.824707
1355.361328	222.468979
1354.306641	385.603241
1353.251953	551.289490
1352.197266	580.453735
1351.141602	942.439697
1350.085938	783.113464
1349.030273	492.461578
1347.974609	785.173645
1346.918945	1067.976318
1345.862305	963.873962
1344.805664	988.899780
1343.749023	1224.782349
1342.691406	1034.371826
1341.634766	1245.643555
1340.577148	1258.749390
1339.519531	1054.016602
1338.460938	1277.928711
1337.403320	1167.645142
1336.344727	1079.818970
1335.286133	1378.245239
1334.226563	1087.788818
1333.167969	1047.457764
1332.108398	834.147888
1331.048828	1009.282715
1329.989258	1112.789673
1328.928711	954.387451
1327.869141	996.359863
1326.808594	1070.559082
1325.748047	883.042480
1324.686523	1103.201294
1323.625977	970.347351
1322.564453	1094.396118
1321.502930	1198.781616
1320.440430	950.418518
1319.378906	1304.205566
1318.316406	1223.898926
1317.253906	1405.129272
1316.190430	1236.346802
1315.127930	1045.595459
1314.064453	1027.536987
1313.000977	1307.711182
1311.937500	1240.599487
1310.873047	1077.600098
1309.809570	1197.933228
1308.745117	1224.798706
1307.679688	1283.760254
1306.615234	1195.205322
1305.549805	1249.476685
1304.484375	1648.146484
1303.418945	1353.391113
1302.353516	1176.879517
1301.287109	1324.971313
1300.220703	1217.572021
1299.154297	1333.887329
1298.087891	1280.796753
1297.020508	1168.904785
1295.954102	1187.293579
1294.886719	1097.782593
1293.818359	1317.613159
1292.750977	1039.417236
1291.682617	1070.507324
1290.614258	1143.379272
1289.545898	1049.600220
1288.476563	1152.062012
1287.407227	810.996704
1286.338867	1011.678833
1285.268555	984.544250
1284.199219	1048.138306
1283.128906	1084.862549
1282.058594	815.657410
1280.988281	1041.060303
1279.917969	1036.438721
1278.846680	1298.566284
1277.775391	993.214966
1276.704102	837.250305
1275.632813	1248.641235
1274.560547	1202.845337
1273.488281	1091.169312
1272.416016	1502.470703
1271.343750	1525.283081
1270.270508	1220.905884
1269.197266	1361.112305
1268.124023	1286.513794
1267.050781	1255.948364
1265.977539	1286.465210
1264.903320	1482.914673
1263.829102	1359.843140
1262.753906	1431.958862
1261.679688	1311.515503
1260.604492	1520.220703
1259.529297	1516.891602
1258.454102	1321.153442
1257.378906	1327.723022
1256.302734	1331.902588
1255.226563	1306.915649
1254.150391	1170.018066
1253.073242	1339.857788
1251.997070	1251.766113
1250.919922	1219.701050
1249.841797	1657.061279
1248.764648	1165.460938
1247.686523	1257.528198
1246.608398	1315.566284
1245.530273	1303.145630
1244.452148	1193.592285
1243.373047	1207.982544
1242.293945	1054.845947
1241.214844	1168.850342
1240.135742	1258.554688
1239.055664	918.732239
1237.975586	1122.520020
1236.895508	923.599609
1235.815430	858.156799
1234.734375	1221.887085
1233.654297	933.436768
1232.573242	991.667603
1231.491211	1083.800415
1230.410156	817.399536
1229.328125	1122.660645
1228.246094	970.175720
1227.163086	759.663635
1226.081055	699.296326
1224.998047	854.300720
1223.915039	612.502991
1222.832031	428.852722
1221.748047	504.006378
1220.664063	646.805908
1219.580078	671.103088
1218.496094	576.974426
1217.412109	478.041229
1216.327148	504.733582
1215.242188	584.524292
1214.157227	425.249664
1213.071289	548.429626
1211.985352	934.570251
1210.899414	840.400452
1209.813477	608.756592
1208.727539	683.459351
1207.640625	799.089172
1206.553711	601.271545
1205.466797	521.598694
1204.378906	456.385437
1203.291016	400.804230
1202.203125	337.986450
1201.115234	113.835007
1200.027344	96.774261
1198.938477	226.490067
1197.849609	238.203964
1196.760742	107.934166
1195.670898	124.391861
1194.582031	145.607803
1193.492188	416.788849
1192.401367	-112.572159
1191.311523	45.508911
1190.220703	-5.544399
1189.129883	-392.894836
1188.039063	-259.024017
1186.947266	-17.232582
1185.856445	-212.453796
1184.764648	-460.442169
1183.671875	181.732788
1182.580078	-162.291519
1181.487305	-264.011993
1180.394531	120.967766
1179.301758	119.787483
1178.208984	37.063454
1177.115234	-134.341110
1176.021484	77.540810
1174.927734	423.380310
1173.833008	223.075638
1172.738281	480.021851
1171.643555	349.067810
1170.548828	395.171844
1169.454102	194.788345
1168.358398	267.073303
1167.262695	88.187752
1166.166992	12.107723
1165.070313	29.200018
1163.973633	404.645508
1162.876953	285.328461
1161.780273	583.973083
1160.683594	891.961731
1159.585938	929.959961
1158.488281	1027.539673
1157.389648	705.004944
1156.291992	1031.477173
1155.193359	813.888916
1154.094727	613.017761
1152.996094	576.668091
1151.896484	807.222046
1150.796875	479.953400
1149.697266	248.059265
1148.597656	180.553299
1147.498047	224.931564
1146.397461	119.208801
1145.296875	70.588943
1144.195313	150.422592
1143.094727	-64.887756
1141.993164	-118.422218
1140.891602	77.705185
1139.789063	83.448441
1138.687500	62.968483
1137.584961	132.731720
1136.482422	290.302216
1135.379883	490.484985
1134.276367	514.749512
1133.172852	538.925842
1132.069336	548.776001
1130.964844	470.726501
1129.861328	637.050781
1128.756836	608.689209
1127.652344	957.382324
1126.546875	767.570190
1125.442383	791.140015
1124.336914	658.194031
1123.230469	586.842102
1122.125000	934.786377
1121.018555	687.993958
1119.912109	453.087006
1118.805664	717.755676
1117.699219	267.424622
1116.591797	638.363770
1115.484375	500.412292
1114.376953	539.860168
1113.268555	697.457642
1112.160156	453.001282
1111.051758	778.247864
1109.943359	621.200439
1108.833984	546.851318
1107.725586	609.486572
1106.616211	608.267517
1105.505859	630.597656
1104.396484	676.474182
1103.286133	467.396271
1102.175781	810.459900
1101.064453	771.174927
1099.954102	672.906189
1098.842773	796.260132
1097.731445	655.498962
1096.619141	844.685242
1095.507813	623.777954
1094.395508	1001.246643
1093.282227	825.051575
1092.169922	811.366882
1091.056641	679.943115
1089.943359	708.578186
1088.830078	574.810730
1087.716797	469.300354
1086.602539	770.664307
1085.488281	552.222107
1084.373047	601.829163
1083.258789	555.035278
1082.143555	731.446228
1081.028320	663.442200
1079.913086	581.355042
1078.796875	572.065491
1077.680664	647.270325
1076.564453	830.385376
1075.448242	497.181854
1074.331055	307.208649
1073.213867	469.113739
1072.096680	391.762238
1070.979492	431.650024
1069.861328	457.443237
1068.743164	199.690323
1067.625000	492.578674
1066.505859	380.133850
1065.386719	462.093750
1064.267578	705.548157
1063.148438	466.750946
1062.029297	396.545776
1060.909180	300.639862
1059.789063	436.337677
1058.667969	405.951904
1057.547852	607.046387
1056.426758	609.385498
1055.305664	466.865265
1054.183594	123.509583
1053.062500	417.971954
1051.940430	259.303986
1050.818359	49.372437
1049.695313	434.738403
1048.572266	234.245178
1047.449219	171.521667
1046.326172	-21.754368
1045.203125	162.856522
1044.079102	-93.211388
1042.955078	280.193665
1041.830078	350.527527
1040.706055	-0.801148
1039.581055	200.086182
1038.456055	-25.213585
1037.331055	110.496796
1036.205078	283.427307
1035.079102	235.264511
1033.953125	119.711533
1032.826172	260.115204
1031.700195	595.852112
1030.573242	373.522278
1029.445313	188.539841
1028.318359	-79.941589
1027.190430	-271.571716
1026.062500	231.446899
1024.934570	-187.598755
1023.805664	-397.437592
1022.676758	-272.868103
1021.547852	-180.765472
1020.418945	-162.870041
1019.289063	-242.326523
1018.159180	-138.466980
1017.029297	-224.680252
1015.898438	-324.683136
1014.767578	34.279922
1013.636719	-53.974903
1012.505859	293.354858
1011.375000	698.509155
1010.243164	457.634796
1009.111328	395.193909
1007.978516	804.946716
1006.846680	1240.063110
1005.713867	1638.064087
1004.581055	2308.852783
1003.447266	2886.953125
1002.313477	2219.051270
1001.179688	1747.990479
1000.045898	1020.815186
998.912109	471.942871
997.777344	221.323822
996.642578	462.686432
995.506836	357.824921
994.372070	343.129517
993.236328	563.876892
992.100586	178.023392
990.963867	124.527649
989.828125	80.405838
988.691406	91.743950
987.553711	135.457504
986.416992	202.317780
985.279297	89.614456
984.141602	-36.726357
983.003906	134.108826
981.865234	367.137878
980.726563	91.634064
979.587891	237.404968
978.448242	222.232315
977.309570	53.135307
976.169922	426.813385
975.030273	448.787140
973.889648	565.102356
972.749023	536.763672
971.608398	290.377228
970.467773	354.248260
969.326172	273.592773
968.184570	330.828918
967.042969	291.802826
965.901367	124.466072
964.758789	379.371002
963.616211	388.940857
962.473633	336.752136
961.330078	307.650360
960.186523	425.359100
959.042969	357.591431
957.899414	468.652161
956.754883	247.775787
955.610352	581.161804
954.465820	291.989899
953.321289	312.010040
952.175781	-180.277298
951.030273	-11.198750
949.884766	356.882263
948.738281	171.702774
947.591797	-182.374893
946.445313	-115.698662
945.298828	243.502579
944.151367	271.509155
943.003906	509.721832
941.856445	460.323639
940.708008	308.390167
939.559570	400.821564
938.411133	347.353546
937.262695	412.647552
936.113281	357.207153
934.964844	288.251740
933.814453	504.361908
932.665039	399.230804
931.514648	430.970154
930.364258	93.881134
929.213867	474.328033
928.062500	121.726982
926.912109	85.772003
925.759766	-66.067421
924.608398	-122.163437
923.456055	101.637985
922.303711	11.689671
921.151367	-3.070201
919.999023	52.757431
918.845703	174.581451
917.692383	17.070473
916.539063	243.564850
915.384766	-124.795868
914.230469	-93.343521
913.076172	6.299226
911.920898	3.916622
910.766602	-16.498222
909.611328	-213.675949
908.455078	271.819489
907.299805	204.099609
906.143555	-155.813766
904.987305	55.506153
903.830078	-125.034889
902.673828	-87.984436
901.516602	1.232579
900.359375	147.097183
899.201172	-112.084335
898.042969	-113.120255
896.884766	28.444355
895.726563	235.617111
894.567383	1.915464
893.408203	-195.418579
892.249023	48.091293
891.088867	95.021202
889.929688	171.368393
888.769531	12.914367
887.608398	380.658936
886.448242	163.698456
885.287109	-271.970428
884.125977	14.584971
882.963867	-152.283585
881.801758	-86.741287
880.639648	276.426178
879.477539	310.409698
878.315430	348.941071
877.152344	144.210129
875.989258	284.236877
874.825195	336.437775
873.661133	17.201775
872.497070	107.801697
871.333008	216.402878
870.168945	293.500702
869.003906	48.978519
867.838867	186.873520
866.672852	428.158936
865.506836	78.252686
864.340820	-118.660370
863.174805	394.436584
862.008789	20.160013
860.841797	182.746841
859.674805	313.845398
858.506836	494.280518
857.339844	378.449097
856.171875	421.966431
855.003906	517.053101
853.834961	757.852234
852.666016	496.396973
851.497070	613.823303
850.328125	509.368683
849.158203	449.766327
847.988281	340.912537
846.818359	321.662079
845.647461	291.220764
844.477539	175.725815
843.306641	37.900009
842.134766	114.871567
840.963867	167.172455
839.791992	127.759743
838.619141	-16.716816
837.447266	274.624573
836.274414	116.709656
835.101563	313.999603
833.928711	526.788940
832.754883	538.502136
831.581055	360.430603
830.407227	155.618958
829.232422	381.464325
828.058594	455.468414
826.883789	522.699219
825.708008	201.914246
824.533203	72.912491
823.357422	411.894592
822.181641	6.523741
821.004883	256.146210
819.828125	20.126619
818.651367	17.916185
817.474609	-97.877525
816.296875	142.367096
815.119141	53.157661
813.941406	46.213200
812.763672	117.026260
811.584961	94.360992
810.406250	-175.088974
809.226563	-224.495071
808.047852	23.729332
806.868164	-96.940727
805.688477	-204.315002
804.507813	-154.096176
803.327148	-21.867180
802.146484	-244.826294
800.965820	-270.326050
799.784180	-267.067200
798.603516	-330.426270
797.420898	-342.849548
796.239258	-244.548401
795.056641	-208.423538
793.874023	-232.224670
792.691406	-52.348686
791.507813	52.068073
790.324219	-27.401335
789.140625	-157.831299
787.956055	-44.895275
786.772461	-73.691986
785.586914	54.465431
784.402344	-29.806936
783.216797	140.089401
782.032227	121.947327
780.845703	44.072220
779.660156	1.477973
778.473633	281.254974
777.287109	55.179321
776.100586	105.048622
774.913086	-32.781128
773.725586	34.558422
772.538086	-4.107453
771.349609	23.321407
770.161133	-101.485344
768.972656	139.598618
767.784180	349.629425
766.594727	68.148682
765.405273	291.150970
764.215820	172.618408
763.026367	-5.382715
761.835938	131.400269
760.645508	283.444977
759.454102	81.123260
758.262695	534.319336
757.072266	360.478149
755.879883	375.738617
754.688477	417.302551
753.496094	190.683212
752.303711	273.896362
751.110352	541.525085
749.917969	475.176880
748.724609	505.411896
747.530273	353.402771
746.336914	537.173645
745.142578	415.856781
743.948242	244.109482
742.752930	331.173309
741.558594	363.352173
740.363281	128.079224
739.166992	52.861755
737.971680	336.955200
736.775391	-69.056862
735.579102	61.612427
734.381836	124.341675
733.185547	36.005783
731.988281	179.665070
730.790039	170.118240
729.592773	59.961098
728.394531	341.293121
727.196289	154.651489
725.997070	271.928802
724.797852	349.838135
723.598633	169.942047
722.399414	374.568787
721.199219	592.236145
719.999023	469.268433
718.798828	294.015411
717.598633	356.738953
716.397461	142.419815
715.196289	386.282623
713.994141	350.974213
712.792969	12.712850
711.590820	29.942579
710.388672	389.342773
709.185547	363.048615
707.982422	376.045959
706.779297	32.006447
705.576172	-35.308414
704.372070	350.207275
703.167969	76.310242
701.963867	-64.660156
700.759766	-24.944794
699.554688	240.999664
698.349609	80.829605
697.143555	305.543365
695.938477	-78.161430
694.732422	-85.742485
693.525391	41.457253
692.319336	-391.508240
691.112305	-114.266479
689.905273	-47.561268
688.697266	-126.140938
687.490234	-63.552685
686.282227	124.931335
685.073242	-66.003990
683.865234	-219.872040
682.656250	-44.097485
681.447266	-212.803467
680.237305	-175.495300
679.028320	-94.762550
677.818359	-202.317444
676.607422	34.516968
675.397461	102.545921
674.186523	185.820404
672.975586	-20.707726
671.763672	-218.362030
670.551758	120.445015
669.339844	33.330975
668.127930	-116.309723
666.915039	110.211571
665.703125	16.995905
664.489258	129.111481
663.276367	267.169952
662.062500	83.590347
660.848633	94.420265
659.634766	29.788609
658.419922	21.341433
657.205078	75.497299
655.990234	103.793327
654.775391	328.283539
653.559570	-9.839882
652.343750	188.748840
651.126953	-32.845570
649.911133	230.245728
648.694336	-14.993071
647.477539	-94.399635
646.259766	213.588196
645.041992	344.902527
643.824219	325.464874
642.606445	344.631470
641.387695	288.395782
640.168945	128.836670
638.950195	91.680260
637.730469	-25.165590
636.511719	-71.295837
635.291016	253.929214
634.071289	119.183365
632.850586	-213.315720
631.629883	-146.775452
630.409180	97.475075
629.188477	47.292999
627.966797	-151.293121
626.745117	59.325294
625.522461	222.177017
624.300781	510.870697
623.078125	95.972687
621.854492	280.525208
620.631836	535.011902
619.408203	114.112495
618.184570	-7.611580
616.960938	-57.308895
615.736328	-65.036621
614.511719	108.190857
613.287109	-74.692673
612.061523	87.929253
610.835938	-75.574722
609.610352	7.822836
608.384766	-44.643669
607.158203	-153.899033
605.931641	85.891083
604.705078	50.827579
