# Supplementary material for: Raman spectroscopy accurately differentiates mucosal healing from non-healing and biochemical changes following biological therapy in inflammatory bowel disease
Source: PLoS One. 2021 Jun 2;16(6):e0252210. doi: 10.1371/journal.pone.0252210 (PMC8172032; doi:10.1371/journal.pone.0252210)
Supplement: S5 Dataset — (ZIP) [file pone.0252210.s007.zip › CD Active inflammation/OC011 pre treatment_BL sub CR removed_65__X_-18304.2__Y_2331.51__Z_-3757.64__Time_747.txt]

1714.656250	-12.632771
1713.679688	-51.798389
1712.703125	15.476768
1711.725586	-67.046539
1710.749023	60.049183
1709.771484	64.201241
1708.792969	39.289322
1707.815430	-49.429070
1706.836914	-30.545656
1705.858398	-24.603926
1704.879883	72.821495
1703.901367	125.161530
1702.922852	159.208618
1701.943359	-31.059256
1700.963867	-52.257771
1699.983398	28.616373
1699.003906	3.006227
1698.023438	52.698048
1697.042969	158.960342
1696.062500	319.084167
1695.082031	207.144409
1694.100586	245.257599
1693.120117	436.041138
1692.137695	202.727219
1691.156250	362.328613
1690.174805	439.613251
1689.192383	413.274017
1688.209961	395.415375
1687.227539	412.694519
1686.244141	553.037109
1685.261719	581.860962
1684.278320	432.583588
1683.294922	675.440979
1682.311523	599.035645
1681.327148	549.727356
1680.342773	673.936157
1679.358398	654.809021
1678.374023	814.423950
1677.389648	883.952637
1676.404297	866.097595
1675.418945	904.528748
1674.433594	980.593628
1673.448242	1131.476929
1672.461914	1019.612000
1671.475586	1078.255249
1670.489258	1158.537109
1669.502930	1244.504517
1668.516602	1219.325195
1667.529297	1316.652466
1666.541992	1212.636353
1665.554688	1334.589844
1664.566406	1342.798584
1663.579102	1393.830688
1662.590820	1323.234619
1661.602539	1404.147949
1660.614258	1607.308716
1659.625000	1384.117065
1658.635742	1227.610718
1657.647461	1511.203003
1656.657227	1485.180176
1655.667969	1274.196777
1654.677734	1180.095703
1653.688477	1051.971802
1652.697266	1254.923828
1651.707031	1069.282227
1650.716797	889.324585
1649.725586	1042.880981
1648.734375	927.050415
1647.743164	906.705200
1646.750977	839.094116
1645.759766	808.783752
1644.767578	617.657776
1643.775391	656.605652
1642.783203	408.058716
1641.790039	423.803619
1640.796875	381.745056
1639.803711	432.286469
1638.810547	356.447144
1637.817383	323.068054
1636.823242	284.658234
1635.829102	162.145035
1634.834961	150.582336
1633.840820	-16.205896
1632.845703	141.271683
1631.850586	-19.769384
1630.855469	32.719009
1629.860352	127.490051
1628.865234	30.285727
1627.869141	143.792252
1626.873047	-37.204887
1625.876953	-28.597433
1624.880859	27.495375
1623.883789	128.407455
1622.887695	-75.457283
1621.890625	51.999943
1620.892578	-25.378651
1619.895508	107.532303
1618.897461	96.080994
1617.899414	63.750557
1616.901367	81.420074
1615.903320	33.583427
1614.904297	-61.355209
1613.906250	40.577530
1612.907227	-9.548862
1611.907227	142.326340
1610.908203	92.367027
1609.908203	-20.393291
1608.908203	-72.767891
1607.908203	100.239449
1606.908203	-64.635750
1605.907227	131.978577
1604.906250	-11.781199
1603.905273	205.770813
1602.904297	114.479744
1601.903320	-42.142723
1600.901367	-18.181078
1599.899414	-17.740583
1598.897461	71.615929
1597.895508	-79.538094
1596.892578	-97.327843
1595.889648	-190.876022
1594.886719	-72.783783
1593.883789	-59.214222
1592.880859	-66.546204
1591.876953	-94.767921
1590.873047	-136.042267
1589.869141	23.611956
1588.865234	97.080322
1587.860352	6.165829
1586.855469	-43.015774
1585.850586	48.579006
1584.845703	-5.876884
1583.839844	90.802986
1582.834961	-36.681911
1581.829102	182.300949
1580.823242	192.783005
1579.816406	-18.120552
1578.810547	67.778725
1577.803711	124.948669
1576.796875	-20.940626
1575.790039	-75.781487
1574.782227	147.639465
1573.775391	-8.782266
1572.767578	55.777771
1571.759766	55.243774
1570.750977	109.200188
1569.743164	235.794418
1568.734375	84.294373
1567.725586	-49.054310
1566.716797	79.809311
1565.707031	198.135605
1564.697266	129.439209
1563.687500	94.401909
1562.677734	176.017563
1561.667969	70.740562
1560.657227	136.549118
1559.647461	-0.008267
1558.636719	42.231548
1557.625000	118.026611
1556.614258	128.896988
1555.602539	217.354004
1554.590820	310.831055
1553.579102	-23.089472
1552.567383	142.634842
1551.554688	121.811386
1550.541992	175.908981
1549.529297	100.500511
1548.516602	141.386505
1547.502930	91.612381
1546.490234	150.314606
1545.476563	-0.517761
1544.462891	114.761009
1543.448242	30.903629
1542.434570	161.350098
1541.419922	51.415356
1540.405273	0.776185
1539.390625	148.794724
1538.375000	15.280953
1537.359375	26.185207
1536.343750	-32.713692
1535.328125	47.552109
1534.312500	29.647787
1533.295898	83.793106
1532.280273	-101.946548
1531.262695	21.493183
1530.246094	31.370905
1529.229492	30.795149
1528.211914	91.881775
1527.194336	80.699768
1526.176758	131.161850
1525.159180	52.767715
1524.140625	200.702209
1523.122070	-19.465363
1522.103516	-67.350410
1521.084961	152.086044
1520.065430	-52.942169
1519.046875	47.867527
1518.027344	48.257271
1517.006836	-28.582808
1515.987305	-36.168011
1514.966797	10.036594
1513.947266	-23.513456
1512.925781	-144.486237
1511.905273	-116.675919
1510.884766	-4.335332
1509.863281	12.887684
1508.841797	-82.893524
1507.820313	-12.081252
1506.797852	9.844370
1505.776367	-22.196774
1504.753906	-95.370125
1503.731445	-140.459442
1502.708008	216.519196
1501.685547	32.819340
1500.662109	18.060844
1499.638672	-178.582840
1498.615234	52.169945
1497.591797	83.099899
1496.567383	6.430682
1495.542969	-1.265200
1494.518555	-90.913483
1493.494141	144.068451
1492.468750	92.525032
1491.443359	-20.449642
1490.417969	247.225647
1489.392578	254.103851
1488.367188	25.895176
1487.340820	178.136566
1486.314453	215.321701
1485.288086	351.928436
1484.261719	353.122192
1483.234375	333.792633
1482.207031	513.329956
1481.179688	554.978699
1480.152344	438.430267
1479.125000	462.039093
1478.096680	602.769775
1477.068359	610.848511
1476.040039	832.824585
1475.011719	901.798706
1473.982422	766.933472
1472.953125	968.097046
1471.923828	1115.640625
1470.894531	1087.449585
1469.864258	1183.849365
1468.834961	1285.230469
1467.804688	1297.471191
1466.774414	1444.393799
1465.743164	1621.677979
1464.712891	1592.963989
1463.681641	1734.432251
1462.650391	1822.426880
1461.618164	1674.099243
1460.586914	1797.497925
1459.554688	1951.241577
1458.522461	1792.656128
1457.490234	1735.594360
1456.458008	2140.276123
1455.424805	2052.613525
1454.391602	1967.477051
1453.358398	1917.831177
1452.325195	2220.533447
1451.291016	2168.227051
1450.256836	2166.582764
1449.222656	2240.906738
1448.188477	2130.266602
1447.154297	2166.517090
1446.119141	2230.560791
1445.083984	2056.614014
1444.048828	1877.655151
1443.013672	1934.055786
1441.977539	1881.625854
1440.941406	1725.509155
1439.905273	1711.041626
1438.869141	1729.430908
1437.832031	1520.317627
1436.795898	1399.739380
1435.758789	1243.823975
1434.720703	1277.397217
1433.683594	1268.034302
1432.645508	1013.762939
1431.608398	789.904480
1430.569336	838.678955
1429.531250	708.307190
1428.493164	641.064819
1427.454102	583.938354
1426.415039	476.419128
1425.375977	477.361786
1424.335938	299.357330
1423.296875	474.246521
1422.256836	515.543396
1421.215820	609.729553
1420.175781	565.407166
1419.135742	500.987671
1418.094727	479.405914
1417.053711	367.264221
1416.011719	393.579529
1414.970703	329.368774
1413.928711	486.534973
1412.886719	359.532776
1411.844727	177.318192
1410.802734	309.403778
1409.759766	230.382843
1408.716797	226.813309
1407.673828	140.402985
1406.630859	227.357788
1405.586914	171.203720
1404.542969	230.597046
1403.499023	254.884201
1402.455078	208.962372
1401.411133	77.827370
1400.366211	305.449707
1399.321289	242.164978
1398.276367	196.519669
1397.230469	206.089905
1396.185547	195.687149
1395.139648	165.302933
1394.093750	217.662018
1393.046875	152.357315
1392.000977	244.900803
1390.954102	127.199501
1389.907227	157.281509
1388.860352	64.823967
1387.812500	25.007914
1386.765625	-29.707331
1385.717773	115.715782
1384.669922	46.158348
1383.621094	84.183464
1382.573242	74.806328
1381.524414	68.009369
1380.475586	-36.112896
1379.425781	-232.510803
1378.376953	53.151333
1377.327148	-200.413010
1376.277344	-69.439857
1375.227539	66.561035
1374.176758	95.320305
1373.126953	-90.320595
1372.076172	58.341854
1371.025391	10.090549
1369.973633	133.929825
1368.922852	23.581116
1367.871094	95.243706
1366.819336	132.105255
1365.766602	56.978973
1364.714844	116.443802
1363.662109	-97.839401
1362.609375	9.118292
1361.556641	-45.597565
1360.502930	235.640045
1359.450195	312.925507
1358.396484	268.436188
1357.341797	132.082001
1356.288086	207.167603
1355.233398	254.988052
1354.178711	283.021423
1353.124023	311.150909
1352.069336	374.144379
1351.013672	303.141235
1349.958984	321.646790
1348.903320	374.993347
1347.846680	577.293701
1346.791016	447.213562
1345.734375	575.228333
1344.677734	651.228027
1343.621094	737.222412
1342.563477	629.959961
1341.506836	882.169556
1340.449219	723.118591
1339.391602	839.186584
1338.333008	801.774536
1337.275391	697.647583
1336.216797	809.024963
1335.158203	776.928223
1334.098633	876.086792
1333.040039	789.791321
1331.980469	787.726440
1330.920898	706.650635
1329.861328	504.586884
1328.800781	675.922363
1327.740234	602.662964
1326.679688	571.543762
1325.619141	730.734131
1324.558594	667.717102
1323.497070	755.433777
1322.435547	830.879761
1321.374023	662.087708
1320.312500	668.652771
1319.250000	823.322021
1318.187500	911.444092
1317.125000	883.747803
1316.062500	893.145569
1314.999023	902.641663
1313.935547	830.923035
1312.872070	719.923401
1311.808594	747.001465
1310.745117	776.632996
1309.680664	680.792358
1308.616211	887.844482
1307.551758	730.700684
1306.486328	841.897095
1305.420898	739.141968
1304.355469	948.852539
1303.290039	939.744507
1302.224609	876.655823
1301.158203	816.145325
1300.091797	721.355530
1299.025391	815.855591
1297.958984	745.852539
1296.891602	715.257080
1295.824219	701.950378
1294.756836	757.461670
1293.689453	680.527161
1292.621094	620.884827
1291.553711	583.430115
1290.485352	543.623840
1289.416016	673.087158
1288.347656	628.541992
1287.278320	829.162476
1286.208984	745.560425
1285.139648	669.422974
1284.069336	610.538635
1283.000000	600.727051
1281.929688	696.258850
1280.858398	818.743164
1279.788086	652.511047
1278.716797	711.488708
1277.645508	748.499084
1276.574219	607.053467
1275.502930	751.774536
1274.430664	832.949097
1273.358398	914.151855
1272.286133	961.178284
1271.213867	822.604980
1270.140625	850.216125
1269.067383	865.666138
1267.994141	942.191895
1266.920898	835.703918
1265.846680	853.755066
1264.773438	947.471619
1263.699219	826.578857
1262.624023	922.802063
1261.549805	872.763062
1260.474609	827.668152
1259.399414	860.613464
1258.324219	791.268433
1257.248047	858.394226
1256.172852	823.255859
1255.096680	824.691711
1254.019531	887.017700
1252.943359	847.143127
1251.866211	967.899780
1250.789063	755.391357
1249.711914	1024.525513
1248.634766	945.885559
1247.556641	843.001526
1246.478516	754.772888
1245.400391	763.797729
1244.321289	865.154907
1243.243164	944.630188
1242.164063	934.250977
1241.084961	841.357239
1240.004883	901.429260
1238.925781	893.545593
1237.845703	778.938049
1236.765625	965.151428
1235.684570	928.202209
1234.604492	859.759766
1233.523438	873.769775
1232.442383	800.539856
1231.360352	620.747498
1230.279297	857.662781
1229.197266	736.063354
1228.115234	568.516602
1227.032227	616.481445
1225.950195	294.144745
1224.867188	417.149597
1223.784180	373.180450
1222.701172	532.377502
1221.617188	379.580414
1220.533203	354.965088
1219.449219	487.445953
1218.365234	269.485474
1217.280273	310.099213
1216.195313	396.570404
1215.110352	171.484528
1214.025391	325.509125
1212.940430	339.452332
1211.854492	367.848267
1210.768555	350.369965
1209.681641	405.237061
1208.595703	469.698517
1207.508789	599.201843
1206.421875	439.367432
1205.334961	409.707642
1204.247070	394.487976
1203.160156	367.196991
1202.072266	407.317108
1200.983398	91.038383
1199.895508	140.760773
1198.806641	62.868893
1197.717773	54.752087
1196.628906	51.410137
1195.539063	-40.959007
1194.449219	176.855423
1193.359375	-23.765863
1192.269531	47.248257
1191.179688	-42.811314
1190.088867	1.656575
1188.998047	-122.072563
1187.907227	-202.572037
1186.815430	-9.397981
1185.723633	46.825874
1184.631836	-79.405357
1183.540039	-23.297731
1182.448242	-142.368774
1181.355469	83.881851
1180.262695	-32.873318
1179.169922	44.523033
1178.076172	150.584854
1176.982422	148.723145
1175.888672	187.524017
1174.794922	96.924171
1173.700195	257.705994
1172.606445	198.126572
1171.511719	131.330566
1170.416016	9.467483
1169.321289	-40.639729
1168.225586	86.190392
1167.129883	62.258228
1166.034180	83.691093
1164.937500	-114.835335
1163.840820	-40.940376
1162.744141	154.688919
1161.647461	-91.693062
1160.550781	44.023537
1159.453125	148.572800
1158.355469	190.948151
1157.256836	116.306442
1156.159180	65.484077
1155.060547	114.788330
1153.961914	142.537186
1152.863281	96.292854
1151.763672	66.679764
1150.664063	96.582588
1149.564453	121.632935
1148.464844	-1.083463
1147.364258	121.465897
1146.263672	-37.057602
1145.163086	47.209209
1144.062500	-51.881226
1142.960938	-136.727234
1141.859375	-5.147528
1140.757813	-73.469269
1139.656250	43.620064
1138.553711	-112.786812
1137.451172	58.767162
1136.348633	-64.459137
1135.246094	237.507065
1134.142578	78.520065
1133.039063	140.348801
1131.935547	387.236633
1130.832031	444.072449
1129.727539	367.928223
1128.623047	630.975525
1127.518555	459.806488
1126.413086	585.035889
1125.308594	382.988861
1124.203125	529.362366
1123.096680	478.920319
1121.991211	336.039032
1120.884766	304.467010
1119.778320	410.177338
1118.671875	350.050415
1117.564453	443.723267
1116.458008	314.851227
1115.350586	358.667633
1114.242188	558.498169
1113.134766	313.606995
1112.026367	496.669586
1110.917969	334.492767
1109.808594	269.205475
1108.700195	513.380066
1107.590820	372.365540
1106.481445	488.751160
1105.372070	463.364990
1104.261719	657.439270
1103.151367	542.220825
1102.041016	632.255493
1100.930664	516.973877
1099.819336	503.085632
1098.708008	550.444397
1097.596680	597.723999
1096.484375	413.971954
1095.373047	675.551270
1094.260742	616.598938
1093.147461	541.128601
1092.035156	597.494751
1090.921875	689.088196
1089.808594	509.948608
1088.695313	512.010681
1087.581055	429.336426
1086.467773	720.587585
1085.353516	647.213135
1084.238281	597.330383
1083.124023	577.983215
1082.008789	528.052002
1080.893555	478.102417
1079.777344	432.827148
1078.662109	469.718628
1077.545898	344.577057
1076.429688	496.391998
1075.312500	378.264404
1074.196289	508.820740
1073.079102	374.261444
1071.960938	401.516602
1070.843750	320.900391
1069.725586	369.190308
1068.607422	344.795166
1067.489258	564.015259
1066.370117	190.564758
1065.251953	367.526642
1064.132813	387.534760
1063.012695	255.381577
1061.893555	256.650238
1060.773438	229.825134
1059.653320	298.889526
1058.532227	512.876892
1057.412109	287.264069
1056.291016	141.204285
1055.169922	284.950470
1054.047852	293.123047
1052.926758	186.848267
1051.804688	230.056793
1050.681641	287.245361
1049.559570	204.374313
1048.436523	217.208252
1047.313477	136.722809
1046.190430	210.215546
1045.066406	400.265900
1043.942383	249.870041
1042.818359	55.269836
1041.694336	91.460114
1040.569336	220.828049
1039.445313	96.282066
1038.319336	195.343658
1037.194336	243.164597
1036.068359	183.914124
1034.942383	334.139069
1033.816406	412.198517
1032.690430	304.176147
1031.563477	375.275757
1030.436523	258.063568
1029.308594	292.006104
1028.181641	93.598228
1027.053711	6.824044
1025.925781	-3.227865
1024.797852	-82.901543
1023.668945	-134.646347
1022.540039	48.097866
1021.411133	26.595446
1020.281250	30.661776
1019.152344	16.220819
1018.022461	25.016983
1016.892578	15.311369
1015.761719	-47.653728
1014.630859	128.139526
1013.500000	-27.384439
1012.369141	336.040619
1011.237305	127.387596
1010.105469	185.126266
1008.973633	240.583374
1007.841797	268.307281
1006.708984	659.293640
1005.576172	1214.380981
1004.443359	1875.645996
1003.310547	2118.224121
1002.176758	1778.301147
1001.042969	1262.988281
999.908203	831.152283
998.774414	314.136902
997.639648	247.721451
996.504883	61.365063
995.370117	29.815195
994.234375	-68.561928
993.098633	10.826331
991.962891	113.326012
990.826172	174.350372
989.690430	60.225235
988.553711	-95.250488
987.416016	39.775246
986.279297	-50.941605
985.141602	-58.610512
984.003906	-36.249954
982.865234	18.420927
981.727539	-129.380722
980.588867	-74.524971
979.450195	90.827698
978.310547	111.297249
977.170898	-61.298515
976.031250	-49.800404
974.891602	49.132385
973.751953	-81.665230
972.611328	24.323505
971.470703	29.307432
970.329102	-98.790314
969.188477	163.548904
968.046875	-97.427086
966.904297	59.446793
965.762695	177.356522
964.620117	256.329681
963.477539	39.576218
962.334961	33.942467
961.191406	113.223175
960.047852	233.824219
958.904297	308.664093
957.760742	72.097839
956.616211	236.468292
955.471680	165.083160
954.327148	302.118622
953.182617	233.270416
952.037109	201.172638
950.891602	260.689117
949.745117	247.125046
948.599609	238.255722
947.453125	83.238152
946.306641	204.888702
945.159180	360.867310
944.012695	249.676895
942.865234	218.573715
941.716797	256.089386
940.569336	332.503418
939.420898	345.112671
938.272461	392.051849
937.124023	386.633392
935.974609	221.730652
934.825195	355.646912
933.675781	496.456177
932.525391	206.683350
931.375977	372.755493
930.225586	133.488281
929.074219	254.201050
927.923828	163.272232
926.772461	165.813950
925.621094	70.634247
924.468750	91.629570
923.317383	-94.223907
922.165039	-2.483373
921.011719	209.806900
919.859375	10.769846
918.706055	177.744263
917.552734	15.381990
916.399414	59.869759
915.245117	79.476540
914.090820	33.356705
912.936523	-46.671288
911.781250	-74.364662
910.625977	11.479378
909.470703	-4.658700
908.315430	-165.785782
907.160156	-9.392193
906.003906	24.662571
904.846680	-95.253227
903.690430	-56.456242
902.533203	-35.688660
901.375977	157.236679
900.218750	44.597809
899.060547	-65.621719
897.903320	-17.327469
896.744141	-45.855034
895.585938	-33.574730
894.426758	89.577835
893.267578	38.721630
892.108398	155.201828
890.949219	-15.204803
889.789063	2.031553
888.628906	245.161270
887.467773	239.927094
886.307617	282.171661
885.146484	252.273743
883.985352	84.851463
882.823242	377.710236
881.661133	311.969971
880.499023	226.044846
879.336914	255.182068
878.173828	54.539703
877.010742	122.145500
875.847656	126.723122
874.684570	230.441528
873.520508	212.613205
872.356445	82.321243
871.192383	78.158340
870.027344	137.051315
868.862305	258.945343
867.697266	137.991638
866.532227	86.834610
865.366211	152.627716
864.200195	256.634216
863.034180	142.733795
861.867188	143.477417
860.700195	321.644775
859.533203	288.753204
858.366211	363.639343
857.198242	443.018280
856.030273	517.904846
854.862305	512.048828
853.693359	434.480652
852.524414	549.755127
851.355469	535.014587
850.186523	551.669678
849.016602	604.181702
847.846680	430.494995
846.676758	292.728302
845.505859	90.128990
844.334961	236.751663
843.164063	193.133087
841.993164	158.487686
840.821289	143.994461
839.649414	138.451187
838.477539	128.437546
837.305664	160.884796
836.132813	119.586166
834.959961	279.329681
833.786133	401.029633
832.613281	433.344543
831.439453	313.852478
830.264648	245.730698
829.090820	400.717987
827.916016	468.624664
826.741211	264.415649
825.566406	336.728363
824.390625	112.535583
823.214844	265.015228
822.039063	134.449295
820.862305	142.008728
819.685547	191.835495
818.508789	208.202820
817.332031	191.132965
816.154297	-1.762741
814.976563	-18.862619
813.798828	64.084175
812.621094	-117.675377
811.442383	0.724865
810.263672	-16.565828
809.083984	-11.679402
807.905273	-142.376434
806.725586	-99.827049
805.544922	0.374912
804.365234	47.180237
803.184570	40.633411
802.003906	-50.298325
800.823242	-10.373530
799.641602	-34.853256
798.459961	-77.135201
797.278320	-81.788345
796.095703	48.682030
794.913086	3.964492
793.730469	-7.584041
792.547852	-67.933754
791.364258	108.583809
790.180664	28.146931
788.997070	76.022873
787.813477	-15.606997
786.628906	200.203033
785.444336	258.797760
784.258789	219.990982
783.074219	181.104919
781.888672	208.448013
780.702148	41.251530
779.516602	203.169373
778.330078	174.992111
777.143555	285.829132
775.956055	294.977478
774.769531	125.261894
773.582031	176.165878
772.393555	41.659386
771.206055	-37.756382
770.017578	164.979874
768.829102	169.133881
767.639648	411.191956
766.451172	296.107452
765.261719	282.302612
764.072266	217.749741
762.881836	214.775024
761.691406	480.237823
760.500977	399.974274
759.310547	440.651642
758.119141	408.623322
756.927734	411.692719
755.735352	423.456390
754.543945	292.238220
753.351563	277.451630
752.159180	335.072540
750.965820	414.533417
749.773438	256.693268
748.580078	390.824554
747.385742	415.051056
746.192383	239.477646
744.998047	210.883362
743.803711	335.745178
742.608398	339.850037
741.413086	69.819725
740.217773	111.064903
739.022461	211.366364
737.826172	195.424149
736.630859	96.172066
735.433594	95.423744
734.237305	125.242149
733.040039	242.515930
731.842773	287.445221
730.645508	378.218567
729.447266	239.221588
728.249023	183.311081
727.050781	326.295929
725.851563	305.223877
724.653320	148.617615
723.454102	293.499207
722.253906	363.992035
721.053711	401.640198
719.854492	340.975281
718.653320	406.875885
717.453125	180.299850
716.251953	427.176270
715.050781	255.135605
713.848633	268.476776
712.647461	262.151703
711.445313	277.589294
710.243164	157.889221
709.040039	168.923645
707.836914	123.299171
706.633789	147.349991
705.430664	79.937706
704.226563	175.770523
703.022461	43.073421
701.818359	236.738327
700.613281	84.496979
699.408203	151.934784
698.203125	160.644928
696.998047	356.263550
695.791992	-15.321341
694.585938	149.847824
693.379883	2.206028
692.172852	132.580780
690.965820	63.197166
689.758789	-14.813560
688.551758	-153.516464
687.343750	7.239241
686.135742	-153.031479
684.926758	-76.847786
683.718750	-4.995712
682.509766	-15.491444
681.300781	71.566444
680.090820	-94.821732
678.881836	-74.824333
677.671875	38.323750
676.460938	-60.670433
675.250977	26.567221
674.040039	-106.876854
672.828125	-21.704056
671.617188	113.239388
670.405273	68.723518
669.193359	151.844727
667.981445	85.874634
666.768555	112.924385
665.555664	-63.023472
664.342773	57.075672
663.128906	17.417658
661.916016	96.589729
660.702148	26.891968
659.487305	-105.261398
658.272461	34.544315
657.058594	154.959656
655.842773	-80.370422
654.627930	-9.391290
653.412109	-24.566048
652.196289	-11.634830
650.979492	35.844761
649.763672	16.620380
648.546875	219.274292
647.330078	75.324707
646.112305	172.576385
644.894531	112.783096
643.676758	231.648315
642.458984	236.541199
641.240234	73.781952
640.021484	96.045479
638.802734	-6.297303
637.583008	5.353020
636.363281	38.533234
635.143555	-27.052061
633.923828	-96.859863
632.703125	-33.496555
631.482422	-0.181297
630.261719	-142.815933
629.040039	14.975066
627.818359	44.009922
626.596680	51.584370
625.375000	87.013100
624.152344	163.127274
622.929688	185.601166
621.707031	402.976074
620.483398	204.670013
619.259766	94.182434
618.036133	11.492064
616.812500	-144.031494
615.587891	-14.986118
614.363281	180.194275
613.138672	0.824223
611.913086	-11.825813
610.687500	-52.444851
609.461914	15.765460
608.236328	26.025434
607.009766	97.998764
605.783203	-22.566166
604.555664	-53.670162
