# Supplementary material for: Raman spectroscopy accurately differentiates mucosal healing from non-healing and biochemical changes following biological therapy in inflammatory bowel disease
Source: PLoS One. 2021 Jun 2;16(6):e0252210. doi: 10.1371/journal.pone.0252210 (PMC8172032; doi:10.1371/journal.pone.0252210)
Supplement: S5 Dataset — (ZIP) [file pone.0252210.s007.zip › CD Active inflammation/OC010-1 pre treatment_BL sub CR removed_35__X_-8951.64__Y_1565.61__Z_-3686.25__Time_398.txt]

1714.656250	111.929443
1713.679688	8.939531
1712.703125	45.557552
1711.725586	60.031883
1710.749023	-11.810696
1709.771484	-27.886986
1708.792969	-92.686600
1707.815430	75.279533
1706.836914	23.147984
1705.858398	-270.254608
1704.879883	1.146519
1703.901367	-225.618561
1702.922852	50.680614
1701.943359	-93.330139
1700.963867	-231.971191
1699.983398	-97.829803
1699.003906	65.748482
1698.023438	-160.979324
1697.042969	8.030413
1696.062500	43.526455
1695.082031	68.511002
1694.100586	45.588970
1693.120117	164.491074
1692.137695	110.022926
1691.156250	202.727142
1690.174805	162.326614
1689.192383	31.574663
1688.209961	328.002563
1687.227539	99.441795
1686.244141	137.970551
1685.261719	280.941101
1684.278320	410.976593
1683.294922	445.564178
1682.311523	275.589142
1681.327148	455.030121
1680.342773	461.918304
1679.358398	674.336121
1678.374023	706.313110
1677.389648	629.814575
1676.404297	444.889465
1675.418945	619.689087
1674.433594	664.793030
1673.448242	731.808411
1672.461914	807.406311
1671.475586	769.412720
1670.489258	1032.289551
1669.502930	923.956909
1668.516602	919.929016
1667.529297	974.985901
1666.541992	1136.895386
1665.554688	1010.246582
1664.566406	1014.338135
1663.579102	1157.102417
1662.590820	1311.116333
1661.602539	1349.157104
1660.614258	1234.199463
1659.625000	1514.823853
1658.635742	1207.944092
1657.647461	1389.310669
1656.657227	1298.540527
1655.667969	1430.957397
1654.677734	1108.771729
1653.688477	1232.057129
1652.697266	969.707092
1651.707031	893.379333
1650.716797	680.294922
1649.725586	372.823792
1648.734375	462.705536
1647.743164	513.616089
1646.750977	356.461548
1645.759766	311.038025
1644.767578	350.824707
1643.775391	319.989319
1642.783203	215.930710
1641.790039	183.837799
1640.796875	112.844055
1639.803711	-84.089157
1638.810547	183.917221
1637.817383	27.898232
1636.823242	-14.065727
1635.829102	-213.535263
1634.834961	-151.416489
1633.840820	-341.645050
1632.845703	35.118752
1631.850586	-169.693893
1630.855469	-273.790710
1629.860352	-71.927437
1628.865234	-80.136345
1627.869141	-143.056320
1626.873047	-87.038177
1625.876953	-88.381248
1624.880859	47.520309
1623.883789	131.283997
1622.887695	294.351776
1621.890625	489.358002
1620.892578	584.914429
1619.895508	657.248047
1618.897461	643.337402
1617.899414	593.109680
1616.901367	259.843689
1615.903320	137.074341
1614.904297	303.363708
1613.906250	63.382660
1612.907227	-37.122810
1611.907227	-92.646233
1610.908203	9.487817
1609.908203	-55.815338
1608.908203	243.454437
1607.908203	170.912872
1606.908203	-37.489326
1605.907227	87.051125
1604.906250	190.873230
1603.905273	150.959991
1602.904297	215.992722
1601.903320	9.148875
1600.901367	-92.739532
1599.899414	-68.836533
1598.897461	-21.203785
1597.895508	175.602997
1596.892578	17.088717
1595.889648	5.137591
1594.886719	-103.300026
1593.883789	-253.327408
1592.880859	-152.477402
1591.876953	-25.429510
1590.873047	41.650299
1589.869141	168.826126
1588.865234	121.246185
1587.860352	206.804001
1586.855469	420.180267
1585.850586	482.309631
1584.845703	414.133728
1583.839844	499.795776
1582.834961	449.958740
1581.829102	603.361206
1580.823242	420.741760
1579.816406	506.406342
1578.810547	459.253723
1577.803711	466.768066
1576.796875	458.639801
1575.790039	650.801880
1574.782227	343.446594
1573.775391	480.842712
1572.767578	547.926025
1571.759766	458.948395
1570.750977	468.689117
1569.743164	566.670227
1568.734375	493.072571
1567.725586	642.752380
1566.716797	662.427307
1565.707031	357.479462
1564.697266	644.292297
1563.687500	775.152283
1562.677734	864.302002
1561.667969	748.356445
1560.657227	857.915649
1559.647461	868.737122
1558.636719	659.059326
1557.625000	573.691589
1556.614258	863.858826
1555.602539	596.778442
1554.590820	736.219727
1553.579102	722.630005
1552.567383	680.359070
1551.554688	570.603516
1550.541992	587.467041
1549.529297	702.405457
1548.516602	928.283020
1547.502930	556.473694
1546.490234	693.905334
1545.476563	598.397339
1544.462891	735.265869
1543.448242	644.454834
1542.434570	659.332275
1541.419922	405.348175
1540.405273	368.099457
1539.390625	552.608093
1538.375000	372.847931
1537.359375	360.612549
1536.343750	306.824738
1535.328125	121.231697
1534.312500	324.822968
1533.295898	102.633369
1532.280273	411.243896
1531.262695	155.041702
1530.246094	249.063202
1529.229492	90.297615
1528.211914	193.993973
1527.194336	75.901382
1526.176758	163.501862
1525.159180	109.201385
1524.140625	193.568710
1523.122070	151.529541
1522.103516	-65.705986
1521.084961	17.715967
1520.065430	100.787407
1519.046875	60.132053
1518.027344	196.502945
1517.006836	-1.521778
1515.987305	-17.382595
1514.966797	-185.084671
1513.947266	-52.596317
1512.925781	184.765045
1511.905273	29.023005
1510.884766	-57.679630
1509.863281	-95.917892
1508.841797	98.963631
1507.820313	-52.747810
1506.797852	-97.027168
1505.776367	-254.374100
1504.753906	-132.624573
1503.731445	-154.717758
1502.708008	12.451764
1501.685547	-179.304306
1500.662109	-40.970215
1499.638672	-238.361496
1498.615234	-162.097061
1497.591797	-219.226395
1496.567383	-258.725159
1495.542969	-168.045959
1494.518555	-228.575897
1493.494141	-179.423599
1492.468750	-59.012638
1491.443359	71.289810
1490.417969	196.148819
1489.392578	-31.855385
1488.367188	-22.506762
1487.340820	73.375771
1486.314453	197.033218
1485.288086	123.840088
1484.261719	277.535217
1483.234375	387.521759
1482.207031	627.298767
1481.179688	407.682587
1480.152344	340.895691
1479.125000	358.018158
1478.096680	433.498199
1477.068359	702.363831
1476.040039	731.418030
1475.011719	783.156006
1473.982422	872.830200
1472.953125	1120.091797
1471.923828	1117.591675
1470.894531	1305.741211
1469.864258	1351.109741
1468.834961	1597.228271
1467.804688	1624.314697
1466.774414	1864.776489
1465.743164	1850.722290
1464.712891	1989.000366
1463.681641	2050.792969
1462.650391	2239.406006
1461.618164	2374.411865
1460.586914	2367.009277
1459.554688	2361.968750
1458.522461	2399.925781
1457.490234	2303.214355
1456.458008	2602.201172
1455.424805	2497.571533
1454.391602	2720.007813
1453.358398	2599.915527
1452.325195	2895.491943
1451.291016	2638.281982
1450.256836	2814.369873
1449.222656	2921.867920
1448.188477	2811.386719
1447.154297	2994.600098
1446.119141	2838.358643
1445.083984	2535.279785
1444.048828	2508.089844
1443.013672	2407.455566
1441.977539	2463.601807
1440.941406	2408.372559
1439.905273	2178.631348
1438.869141	2259.869385
1437.832031	2133.743408
1436.795898	1813.067749
1435.758789	1641.517456
1434.720703	1601.321899
1433.683594	1515.672363
1432.645508	1424.956909
1431.608398	1172.724243
1430.569336	968.485107
1429.531250	1049.452637
1428.493164	885.681274
1427.454102	590.805359
1426.415039	475.081238
1425.375977	263.611420
1424.335938	468.092804
1423.296875	591.881531
1422.256836	614.841125
1421.215820	479.105347
1420.175781	333.402130
1419.135742	195.347275
1418.094727	200.846649
1417.053711	276.851410
1416.011719	-115.150482
1414.970703	56.578098
1413.928711	62.274097
1412.886719	75.570938
1411.844727	16.020914
1410.802734	-116.325676
1409.759766	-258.613495
1408.716797	-33.959572
1407.673828	-40.408451
1406.630859	-89.459831
1405.586914	-108.291420
1404.542969	98.898209
1403.499023	-118.036293
1402.455078	31.556547
1401.411133	171.158234
1400.366211	185.388229
1399.321289	-30.964560
1398.276367	359.582214
1397.230469	216.193069
1396.185547	240.905701
1395.139648	135.439026
1394.093750	265.605530
1393.046875	167.945099
1392.000977	42.943264
1390.954102	-21.801247
1389.907227	-71.354668
1388.860352	89.443489
1387.812500	72.696030
1386.765625	-86.429680
1385.717773	72.222900
1384.669922	-51.526817
1383.621094	-65.099075
1382.573242	-60.984291
1381.524414	-51.719231
1380.475586	-59.767605
1379.425781	-80.136162
1378.376953	-20.401913
1377.327148	-125.276291
1376.277344	136.948883
1375.227539	197.142227
1374.176758	-76.793266
1373.126953	230.720459
1372.076172	9.651195
1371.025391	-41.598839
1369.973633	-2.912288
1368.922852	28.500961
1367.871094	-151.678131
1366.819336	42.057076
1365.766602	88.974846
1364.714844	-73.044807
1363.662109	108.722397
1362.609375	-259.381073
1361.556641	19.817152
1360.502930	27.947325
1359.450195	103.458344
1358.396484	109.520515
1357.341797	-70.662186
1356.288086	-128.741959
1355.233398	253.254303
1354.178711	58.924664
1353.124023	324.426239
1352.069336	-60.597565
1351.013672	115.879311
1349.958984	198.193832
1348.903320	484.195313
1347.846680	559.391785
1346.791016	617.434082
1345.734375	757.517334
1344.677734	1026.713623
1343.621094	1003.496704
1342.563477	1084.612671
1341.506836	1032.124878
1340.449219	1190.469482
1339.391602	1329.164307
1338.333008	1188.194214
1337.275391	1436.235840
1336.216797	969.032532
1335.158203	950.199524
1334.098633	936.549500
1333.040039	809.357544
1331.980469	885.246460
1330.920898	961.336182
1329.861328	560.510925
1328.800781	955.928711
1327.740234	708.939148
1326.679688	990.974060
1325.619141	969.311768
1324.558594	841.703247
1323.497070	692.154114
1322.435547	1016.820068
1321.374023	843.075012
1320.312500	857.143311
1319.250000	898.560425
1318.187500	782.345215
1317.125000	856.260071
1316.062500	908.177429
1314.999023	925.784790
1313.935547	798.222046
1312.872070	1050.315674
1311.808594	901.047485
1310.745117	887.491760
1309.680664	970.167725
1308.616211	691.194519
1307.551758	830.895447
1306.486328	805.899414
1305.420898	926.245789
1304.355469	867.219543
1303.290039	1044.455200
1302.224609	806.382446
1301.158203	826.661987
1300.091797	1031.408203
1299.025391	742.490723
1297.958984	755.981506
1296.891602	641.968689
1295.824219	606.749268
1294.756836	721.449585
1293.689453	603.162842
1292.621094	651.933777
1291.553711	377.090088
1290.485352	450.762970
1289.416016	497.606476
1288.347656	348.502869
1287.278320	422.640869
1286.208984	545.914124
1285.139648	534.565979
1284.069336	378.889099
1283.000000	522.152771
1281.929688	447.637848
1280.858398	576.445251
1279.788086	578.102051
1278.716797	694.885010
1277.645508	513.364136
1276.574219	664.622314
1275.502930	801.281311
1274.430664	676.481506
1273.358398	683.825562
1272.286133	867.199951
1271.213867	703.764465
1270.140625	857.994751
1269.067383	853.572083
1267.994141	1046.988159
1266.920898	910.964417
1265.846680	1326.538330
1264.773438	995.570313
1263.699219	1359.930664
1262.624023	1375.550171
1261.549805	1279.113525
1260.474609	1655.643188
1259.399414	1184.112305
1258.324219	1304.868896
1257.248047	1252.724487
1256.172852	1173.889648
1255.096680	1589.389282
1254.019531	1191.808228
1252.943359	1283.600464
1251.866211	1141.855957
1250.789063	1610.775635
1249.711914	1301.336426
1248.634766	1398.125854
1247.556641	1417.141357
1246.478516	1419.182251
1245.400391	1338.654419
1244.321289	1352.946899
1243.243164	1396.407959
1242.164063	1163.080078
1241.084961	1325.584717
1240.004883	1150.686401
1238.925781	1446.631226
1237.845703	1208.750122
1236.765625	1266.896118
1235.684570	1201.363892
1234.604492	1293.450317
1233.523438	1400.051025
1232.442383	1402.403687
1231.360352	1462.907349
1230.279297	1293.260620
1229.197266	1276.256592
1228.115234	1208.404175
1227.032227	1372.954468
1225.950195	1399.463379
1224.867188	1138.018799
1223.784180	1159.691528
1222.701172	1227.280273
1221.617188	1077.198853
1220.533203	832.871887
1219.449219	842.388916
1218.365234	612.645386
1217.280273	607.637146
1216.195313	496.313385
1215.110352	568.510925
1214.025391	601.998230
1212.940430	628.175842
1211.854492	758.053101
1210.768555	646.554199
1209.681641	810.019531
1208.595703	667.080994
1207.508789	490.387207
1206.421875	528.229797
1205.334961	787.692932
1204.247070	738.569214
1203.160156	467.771393
1202.072266	473.969238
1200.983398	528.239014
1199.895508	187.609436
1198.806641	1.073037
1197.717773	156.200623
1196.628906	-3.971104
1195.539063	64.316788
1194.449219	55.529045
1193.359375	-97.595383
1192.269531	-152.214966
1191.179688	-113.202965
1190.088867	0.160254
1188.998047	-246.914780
1187.907227	-205.836349
1186.815430	-152.884018
1185.723633	-234.486450
1184.631836	-373.763733
1183.540039	-9.277286
1182.448242	4.724041
1181.355469	-82.122635
1180.262695	34.734276
1179.169922	-28.365093
1178.076172	191.218155
1176.982422	336.296814
1175.888672	260.801025
1174.794922	146.885605
1173.700195	384.851257
1172.606445	507.669434
1171.511719	319.172455
1170.416016	338.784485
1169.321289	238.637054
1168.225586	102.517937
1167.129883	30.874296
1166.034180	9.318403
1164.937500	298.328125
1163.840820	219.079666
1162.744141	256.776306
1161.647461	580.913330
1160.550781	491.654022
1159.453125	390.345978
1158.355469	393.949615
1157.256836	306.720490
1156.159180	417.391663
1155.060547	446.762054
1153.961914	511.733185
1152.863281	78.244209
1151.763672	250.216324
1150.664063	0.160104
1149.564453	133.639786
1148.464844	42.999966
1147.364258	-143.014221
1146.263672	-62.445164
1145.163086	-5.872918
1144.062500	162.366669
1142.960938	206.648285
1141.859375	91.379539
1140.757813	166.259888
1139.656250	278.989868
1138.553711	296.426208
1137.451172	392.123840
1136.348633	318.924988
1135.246094	727.825317
1134.142578	711.267212
1133.039063	867.892212
1131.935547	822.513611
1130.832031	1064.175049
1129.727539	1077.780518
1128.623047	1138.673584
1127.518555	1211.244751
1126.413086	1212.492432
1125.308594	1000.237976
1124.203125	1055.745972
1123.096680	1094.488770
1121.991211	929.337463
1120.884766	1126.486572
1119.778320	1188.428589
1118.671875	970.845398
1117.564453	1094.041626
1116.458008	1086.898560
1115.350586	727.111694
1114.242188	712.670654
1113.134766	821.068787
1112.026367	865.444519
1110.917969	855.302429
1109.808594	811.943542
1108.700195	725.954346
1107.590820	939.844482
1106.481445	1061.412231
1105.372070	913.652466
1104.261719	973.544922
1103.151367	924.734741
1102.041016	934.809937
1100.930664	786.724670
1099.819336	1103.157593
1098.708008	957.223206
1097.596680	978.601501
1096.484375	1190.740356
1095.373047	1089.322876
1094.260742	601.529785
1093.147461	730.861145
1092.035156	881.230225
1090.921875	890.188477
1089.808594	974.356262
1088.695313	705.463745
1087.581055	787.090271
1086.467773	972.076782
1085.353516	761.877380
1084.238281	636.307983
1083.124023	757.489319
1082.008789	909.073425
1080.893555	865.539124
1079.777344	777.321045
1078.662109	804.134277
1077.545898	732.266174
1076.429688	721.385437
1075.312500	905.188293
1074.196289	755.747742
1073.079102	510.154663
1071.960938	545.982117
1070.843750	267.626740
1069.725586	272.928223
1068.607422	489.064423
1067.489258	430.976776
1066.370117	450.155426
1065.251953	408.419220
1064.132813	504.777588
1063.012695	446.585052
1061.893555	566.233948
1060.773438	498.645721
1059.653320	456.796417
1058.532227	272.304016
1057.412109	599.856873
1056.291016	476.158630
1055.169922	195.952988
1054.047852	476.533752
1052.926758	217.471191
1051.804688	185.019684
1050.681641	304.323059
1049.559570	374.573639
1048.436523	153.115707
1047.313477	433.346313
1046.190430	144.370193
1045.066406	77.061363
1043.942383	205.635162
1042.818359	122.079140
1041.694336	171.413025
1040.569336	239.384979
1039.445313	132.687851
1038.319336	237.963211
1037.194336	54.563995
1036.068359	-93.800629
1034.942383	139.573639
1033.816406	463.622498
1032.690430	585.224976
1031.563477	599.855164
1030.436523	305.342041
1029.308594	131.883438
1028.181641	65.472801
1027.053711	-65.894791
1025.925781	-173.900360
1024.797852	-360.730377
1023.668945	-317.566772
1022.540039	-545.900330
1021.411133	-474.698914
1020.281250	-217.854156
1019.152344	-186.011612
1018.022461	-330.331451
1016.892578	-360.888031
1015.761719	-22.809090
1014.630859	-11.516910
1013.500000	-78.891602
1012.369141	94.756027
1011.237305	328.633484
1010.105469	99.496681
1008.973633	326.551331
1007.841797	657.750183
1006.708984	1028.239380
1005.576172	1625.348755
1004.443359	2846.653809
1003.310547	3219.065918
1002.176758	2902.657959
1001.042969	2142.862061
999.908203	1362.758423
998.774414	971.194580
997.639648	436.780945
996.504883	380.645691
995.370117	271.597565
994.234375	51.979969
993.098633	252.491867
991.962891	526.869568
990.826172	180.972412
989.690430	337.974213
988.553711	54.830055
987.416016	177.533356
986.279297	238.143616
985.141602	266.640106
984.003906	97.257347
982.865234	139.915894
981.727539	327.729553
980.588867	165.858215
979.450195	404.528809
978.310547	305.158325
977.170898	318.683197
976.031250	447.324402
974.891602	465.760803
973.751953	429.219055
972.611328	526.116638
971.470703	264.852875
970.329102	479.213593
969.188477	441.131836
968.046875	417.022247
966.904297	624.864502
965.762695	197.335617
964.620117	332.111755
963.477539	460.133606
962.334961	317.771729
961.191406	498.827454
960.047852	414.186096
958.904297	334.356750
957.760742	566.239014
956.616211	184.539917
955.471680	316.003204
954.327148	150.063477
953.182617	98.801750
952.037109	427.502563
950.891602	234.782791
949.745117	264.142975
948.599609	305.108795
947.453125	307.394440
946.306641	216.187195
945.159180	184.610062
944.012695	162.371689
942.865234	238.517426
941.716797	143.609558
940.569336	252.054779
939.420898	328.694122
938.272461	353.016998
937.124023	176.818298
935.974609	438.671967
934.825195	408.802094
933.675781	424.710388
932.525391	347.379333
931.375977	188.255463
930.225586	20.280495
929.074219	187.270844
927.923828	58.429798
926.772461	259.823792
925.621094	-139.375671
924.468750	32.750946
923.317383	-190.747803
922.165039	20.303808
921.011719	95.042053
919.859375	15.369893
918.706055	-141.344849
917.552734	-266.020996
916.399414	22.843248
915.245117	-142.356354
914.090820	-9.960093
912.936523	-365.389221
911.781250	-203.195007
910.625977	-161.147064
909.470703	-266.376740
908.315430	-169.625778
907.160156	-245.046158
906.003906	-193.379288
904.846680	-84.950722
903.690430	-264.110901
902.533203	154.797882
901.375977	229.506592
900.218750	-105.384132
899.060547	141.595612
897.903320	-113.684250
896.744141	-106.331490
895.585938	20.980221
894.426758	302.087402
893.267578	2.278626
892.108398	84.618057
890.949219	103.763641
889.789063	-41.874908
888.628906	47.501163
887.467773	-23.353617
886.307617	-225.002182
885.146484	18.081539
883.985352	60.349144
882.823242	-73.241570
881.661133	111.256905
880.499023	-53.691170
879.336914	191.715347
878.173828	175.694153
877.010742	182.272446
875.847656	-34.068005
874.684570	-52.094513
873.520508	78.528862
872.356445	-105.955116
871.192383	182.226242
870.027344	-67.336197
868.862305	79.096275
867.697266	146.796295
866.532227	34.653683
865.366211	88.913673
864.200195	102.727890
863.034180	174.962692
861.867188	415.630920
860.700195	173.444687
859.533203	110.969574
858.366211	329.066101
857.198242	320.449219
856.030273	540.643555
854.862305	415.352386
853.693359	646.624695
852.524414	532.561340
851.355469	369.230804
850.186523	421.052307
849.016602	313.790619
847.846680	434.982239
846.676758	426.224060
845.505859	171.212540
844.334961	108.744995
843.164063	245.392120
841.993164	158.242203
840.821289	191.854843
839.649414	10.761076
838.477539	245.457489
837.305664	198.405548
836.132813	35.141357
834.959961	95.255867
833.786133	336.166962
832.613281	300.035950
831.439453	234.836609
830.264648	234.311768
829.090820	153.379089
827.916016	395.831482
826.741211	366.021454
825.566406	396.328857
824.390625	308.401947
823.214844	120.141403
822.039063	114.554329
820.862305	19.781000
819.685547	-186.394577
818.508789	-270.134094
817.332031	44.465267
816.154297	-224.201370
814.976563	-141.353302
813.798828	-154.302277
812.621094	6.079442
811.442383	-84.944016
810.263672	-27.134165
809.083984	-142.794312
807.905273	-36.380150
806.725586	-92.273697
805.544922	-110.519859
804.365234	-91.156433
803.184570	-162.929092
802.003906	-12.913393
800.823242	-13.957271
799.641602	-119.373962
798.459961	-165.012817
797.278320	-75.546638
796.095703	-170.212555
794.913086	-143.109268
793.730469	-74.073326
792.547852	-129.240036
791.364258	-264.232300
790.180664	-9.699680
788.997070	67.513901
787.813477	111.354630
786.628906	214.760101
785.444336	61.426422
784.258789	-36.700035
783.074219	108.227074
781.888672	226.424515
780.702148	247.205994
779.516602	329.680695
778.330078	206.590363
777.143555	394.732452
775.956055	-70.743576
774.769531	123.712311
773.582031	-189.522827
772.393555	-35.108997
771.206055	156.582031
770.017578	-66.450920
768.829102	-0.753481
767.639648	148.525055
766.451172	145.578766
765.261719	230.616043
764.072266	154.727951
762.881836	483.859955
761.691406	416.509857
760.500977	393.084564
759.310547	582.964905
758.119141	779.242859
756.927734	643.258911
755.735352	865.597351
754.543945	993.209473
753.351563	788.837952
752.159180	953.560425
750.965820	760.087402
749.773438	599.554688
748.580078	471.942261
747.385742	526.488220
746.192383	673.093872
744.998047	529.963623
743.803711	582.039673
742.608398	579.205688
741.413086	655.236084
740.217773	275.274200
739.022461	261.387085
737.826172	514.735962
736.630859	270.730530
735.433594	182.274597
734.237305	231.749634
733.040039	198.002731
731.842773	404.951019
730.645508	305.507935
729.447266	363.576263
728.249023	124.223763
727.050781	256.627716
725.851563	362.745789
724.653320	193.498413
723.454102	539.912720
722.253906	455.919159
721.053711	610.000854
719.854492	327.428864
718.653320	431.339233
717.453125	138.112183
716.251953	235.567291
715.050781	372.289185
713.848633	304.039764
712.647461	318.729340
711.445313	156.945389
710.243164	300.371918
709.040039	32.085449
707.836914	103.774696
706.633789	77.539925
705.430664	112.372917
704.226563	156.001709
703.022461	16.944538
701.818359	-4.459338
700.613281	122.163643
699.408203	-20.769369
698.203125	88.666504
696.998047	-53.922329
695.791992	-72.448456
694.585938	-327.605011
693.379883	-93.825081
692.172852	-101.015457
690.965820	-149.289063
689.758789	-166.990631
688.551758	-447.063721
687.343750	-201.858719
686.135742	-290.589478
684.926758	-60.357552
683.718750	-142.216461
682.509766	-0.619763
681.300781	39.258125
680.090820	5.656988
678.881836	0.412558
677.671875	138.273453
676.460938	-2.986407
675.250977	115.719727
674.040039	52.814159
672.828125	-137.495712
671.617188	-7.439660
670.405273	200.594757
669.193359	43.388954
667.981445	-7.651676
666.768555	110.062645
665.555664	63.730373
664.342773	140.707596
663.128906	51.573227
661.916016	105.125404
660.702148	-134.691071
659.487305	27.112818
658.272461	-24.565575
657.058594	89.995163
655.842773	-17.432098
654.627930	-57.850590
653.412109	-192.945862
652.196289	14.743804
650.979492	-96.375053
649.763672	-194.429276
648.546875	6.956724
647.330078	126.519455
646.112305	235.331406
644.894531	262.373291
643.676758	289.432556
642.458984	161.638474
641.240234	132.820602
640.021484	5.104234
638.802734	-58.113838
637.583008	50.545521
636.363281	-23.531872
635.143555	-65.463188
633.923828	-122.533707
632.703125	-98.145576
631.482422	80.586578
630.261719	91.656090
629.040039	143.252243
627.818359	63.725784
626.596680	116.887375
625.375000	279.032684
624.152344	234.982224
622.929688	409.125946
621.707031	443.499329
620.483398	293.183899
619.259766	140.279816
618.036133	-107.310074
616.812500	121.923828
615.587891	-103.253922
614.363281	-20.944405
613.138672	-131.919571
611.913086	30.084843
610.687500	-157.319290
609.461914	13.559254
608.236328	151.347336
607.009766	-128.563797
605.783203	-123.198242
604.555664	145.827316
