# Supplementary material for: Raman spectroscopy accurately differentiates mucosal healing from non-healing and biochemical changes following biological therapy in inflammatory bowel disease
Source: PLoS One. 2021 Jun 2;16(6):e0252210. doi: 10.1371/journal.pone.0252210 (PMC8172032; doi:10.1371/journal.pone.0252210)
Supplement: S5 Dataset — (ZIP) [file pone.0252210.s007.zip › CD Active inflammation/OC016-1 pre-treatment_base sub CR removed_98__X_-16190.4__Y_5306.85__Z_-2781.26__Time_1130.txt]

1714.780273	1.104976
1713.803711	59.615955
1712.827148	-13.617207
1711.849609	2.105911
1710.873047	50.506245
1709.895508	43.043270
1708.917969	-100.594025
1707.939453	-15.974848
1706.961914	-185.317734
1705.983398	-30.077211
1705.004883	-2.903525
1704.025391	-12.728550
1703.046875	-51.428337
1702.067383	-73.560043
1701.087891	33.247730
1700.108398	44.269539
1699.127930	21.038635
1698.148438	11.756793
1697.167969	77.825066
1696.187500	93.645432
1695.206055	120.665779
1694.225586	207.007584
1693.244141	195.043030
1692.262695	213.001114
1691.281250	340.928711
1690.298828	405.288391
1689.317383	446.189056
1688.334961	479.599060
1687.352539	574.875244
1686.369141	574.666260
1685.386719	559.039368
1684.403320	765.114258
1683.419922	585.352905
1682.435547	669.882202
1681.452148	880.093079
1680.467773	808.528137
1679.483398	788.106140
1678.499023	872.011719
1677.514648	884.578735
1676.529297	902.970764
1675.543945	1054.846680
1674.558594	1127.415405
1673.573242	1344.008301
1672.586914	1420.154663
1671.600586	1340.017944
1670.614258	1390.583984
1669.627930	1510.677856
1668.641602	1633.870117
1667.654297	1542.465576
1666.666992	1679.830933
1665.679688	1703.521606
1664.692383	1695.843872
1663.704102	1927.328003
1662.715820	1960.303589
1661.727539	1892.985840
1660.739258	1834.103271
1659.750977	2093.677002
1658.761719	2117.784180
1657.772461	1872.151855
1656.783203	1950.125488
1655.793945	1943.768188
1654.803711	1884.885620
1653.813477	1744.403442
1652.823242	1699.635742
1651.833008	1594.446533
1650.841797	1492.333862
1649.851563	1327.200562
1648.860352	1207.450684
1647.869141	1138.338623
1646.876953	1029.982910
1645.885742	850.711304
1644.893555	766.944397
1643.901367	839.346069
1642.908203	613.739563
1641.916016	641.940063
1640.922852	570.174866
1639.929688	314.083954
1638.936523	308.984131
1637.943359	407.030548
1636.949219	310.229736
1635.955078	279.653564
1634.960938	278.357971
1633.966797	153.503006
1632.971680	28.967833
1631.977539	17.985064
1630.982422	-3.274369
1629.986328	-13.751289
1628.991211	-37.148624
1627.995117	-20.838419
1627.000000	-72.712936
1626.003906	-58.597885
1625.006836	-73.205582
1624.010742	-48.175575
1623.013672	92.685295
1622.016602	167.974442
1621.019531	159.338425
1620.021484	116.733604
1619.024414	266.010040
1618.026367	194.840790
1617.028320	47.729820
1616.029297	129.146942
1615.031250	-49.091530
1614.032227	35.199047
1613.033203	90.726830
1612.034180	75.550407
1611.035156	-112.527931
1610.035156	-19.980753
1609.035156	70.000916
1608.035156	57.862110
1607.035156	134.863861
1606.034180	122.879364
1605.033203	168.567566
1604.032227	101.747284
1603.031250	55.948853
1602.030273	31.151886
1601.028320	111.046570
1600.026367	-130.724716
1599.024414	-236.397476
1598.022461	-101.502083
1597.019531	-183.560349
1596.016602	-134.920486
1595.013672	-26.207359
1594.010742	-251.848953
1593.007813	-252.827408
1592.003906	-170.266205
1591.000000	-270.460449
1589.996094	-140.989243
1588.992188	-74.212776
1587.987305	13.378492
1586.983398	17.442945
1585.978516	52.759331
1584.972656	247.032089
1583.967773	183.157898
1582.961914	93.207466
1581.956055	182.985321
1580.950195	215.363831
1579.944336	122.673996
1578.937500	282.481750
1577.931641	327.618134
1576.924805	265.968597
1575.916992	240.688858
1574.910156	277.754272
1573.902344	254.902557
1572.894531	330.763855
1571.886719	175.144958
1570.878906	172.821487
1569.870117	154.805145
1568.862305	66.543678
1567.853516	154.816620
1566.843750	185.811722
1565.834961	182.920013
1564.825195	122.806854
1563.815430	143.035278
1562.805664	186.473450
1561.795898	188.258118
1560.785156	88.770851
1559.775391	124.004845
1558.764648	-11.997143
1557.752930	209.555420
1556.742188	127.712494
1555.730469	162.328278
1554.718750	186.417496
1553.707031	225.877899
1552.695313	280.697693
1551.682617	115.335503
1550.670898	63.740593
1549.658203	97.382095
1548.644531	244.654297
1547.631836	112.406090
1546.618164	-9.611388
1545.604492	103.481064
1544.590820	190.510696
1543.577148	204.983047
1542.562500	121.112442
1541.547852	-24.882534
1540.533203	2.012204
1539.518555	101.002251
1538.503906	65.557442
1537.488281	4.143121
1536.472656	102.529892
1535.457031	-90.776047
1534.441406	38.172031
1533.424805	79.219452
1532.408203	-8.819680
1531.391602	109.168564
1530.375000	185.696640
1529.358398	-23.934824
1528.340820	132.058945
1527.323242	197.677353
1526.305664	77.725677
1525.287109	163.545486
1524.269531	35.563736
1523.250977	159.577728
1522.232422	85.295151
1521.213867	90.581177
1520.194336	44.254906
1519.175781	18.333755
1518.156250	174.706406
1517.136719	79.023643
1516.116211	55.124184
1515.096680	2.806878
1514.076172	24.792770
1513.055664	49.156464
1512.034180	-103.776947
1511.013672	-87.451141
1509.992188	-127.758492
1508.970703	42.109924
1507.949219	-62.671310
1506.927734	-103.482742
1505.905273	-82.933510
1504.882813	-262.468201
1503.860352	-144.867096
1502.837891	-27.484623
1501.815430	-133.145905
1500.791992	-69.930794
1499.768555	-209.156357
1498.745117	-184.672455
1497.720703	-137.336105
1496.697266	-97.847008
1495.672852	-25.286764
1494.648438	24.069580
1493.623047	157.618988
1492.598633	48.118683
1491.573242	107.185783
1490.547852	209.518173
1489.522461	237.575485
1488.497070	270.584961
1487.470703	364.714508
1486.444336	496.959045
1485.417969	496.279846
1484.391602	350.004913
1483.364258	604.217773
1482.336914	567.394531
1481.309570	739.581970
1480.282227	674.442200
1479.254883	718.822021
1478.226563	706.979736
1477.198242	853.006958
1476.169922	940.260193
1475.141602	1004.437927
1474.112305	1022.629272
1473.083008	1083.983398
1472.053711	1254.657349
1471.024414	1412.429199
1469.995117	1455.537354
1468.964844	1691.844238
1467.934570	1622.765137
1466.904297	1828.232056
1465.874023	1804.726807
1464.842773	2144.580566
1463.811523	2354.609131
1462.780273	2320.575195
1461.749023	2322.035156
1460.717773	2582.438477
1459.685547	2565.905518
1458.653320	2483.310059
1457.621094	2636.696777
1456.587891	2787.401855
1455.555664	2795.934814
1454.522461	2794.246094
1453.489258	2668.254150
1452.455078	2785.617920
1451.421875	2771.093994
1450.387695	2878.147949
1449.353516	3081.381348
1448.319336	3076.783447
1447.285156	2917.671387
1446.250000	2900.360107
1445.214844	2789.363037
1444.179688	2880.842529
1443.144531	2906.467529
1442.108398	2575.357422
1441.072266	2757.781494
1440.036133	2522.886719
1439.000000	2394.253662
1437.963867	2366.760986
1436.926758	2278.608398
1435.889648	2046.477051
1434.852539	1870.008423
1433.814453	1506.722168
1432.777344	1348.113525
1431.739258	1227.426758
1430.701172	887.231018
1429.663086	1049.305420
1428.624023	848.045471
1427.584961	785.601257
1426.545898	720.678711
1425.506836	660.844849
1424.467773	530.483398
1423.427734	586.667664
1422.387695	582.388306
1421.347656	487.460449
1420.307617	563.853516
1419.266602	567.219666
1418.226563	341.562775
1417.184570	267.022034
1416.143555	222.762711
1415.102539	243.974472
1414.060547	147.002884
1413.018555	85.326797
1411.976563	162.002365
1410.934570	110.511986
1409.891602	46.525101
1408.848633	-24.911890
1407.805664	-136.445572
1406.762695	126.324341
1405.718750	155.532257
1404.674805	129.571396
1403.630859	35.930798
1402.586914	110.520393
1401.542969	52.195862
1400.498047	99.304749
1399.453125	48.679207
1398.408203	28.242214
1397.363281	68.055389
1396.317383	40.266777
1395.271484	12.579663
1394.225586	25.073633
1393.179688	75.220810
1392.132813	-4.767043
1391.086914	-34.547501
1390.040039	-14.171555
1388.992188	-101.308029
1387.945313	74.380409
1386.897461	2.476084
1385.849609	-124.303741
1384.801758	-43.416904
1383.753906	-79.932625
1382.705078	-31.365095
1381.657227	-112.615273
1380.608398	-156.257019
1379.558594	-149.825195
1378.509766	-183.219070
1377.459961	-79.192619
1376.410156	-72.424416
1375.360352	-3.157316
1374.309570	-46.066040
1373.259766	-58.893032
1372.208984	48.095535
1371.158203	-19.350010
1370.106445	13.055417
1369.055664	-16.715939
1368.003906	63.272224
1366.952148	23.793032
1365.900391	6.877195
1364.847656	62.300453
1363.794922	102.898430
1362.742188	49.041054
1361.689453	157.078705
1360.636719	217.940811
1359.583008	298.804443
1358.529297	126.135719
1357.475586	162.513351
1356.420898	124.441833
1355.367188	285.335815
1354.312500	381.698914
1353.257813	381.287842
1352.203125	254.365707
1351.147461	351.094208
1350.091797	433.030334
1349.036133	482.811096
1347.980469	708.884949
1346.923828	858.097107
1345.868164	942.909668
1344.811523	950.955261
1343.754883	1055.828857
1342.697266	994.731567
1341.640625	1208.874756
1340.583008	1140.628784
1339.524414	1159.248291
1338.466797	1269.637695
1337.409180	1152.340210
1336.350586	1067.415039
1335.291992	1076.715332
1334.232422	1058.935425
1333.173828	1182.316528
1332.114258	1122.765869
1331.054688	1080.693970
1329.995117	1117.893433
1328.934570	1048.937256
1327.875000	864.015991
1326.814453	990.603760
1325.753906	1023.418457
1324.692383	1167.485107
1323.630859	1062.266357
1322.570313	1085.593262
1321.507813	1195.421387
1320.446289	1322.614258
1319.383789	1218.009399
1318.322266	1217.172241
1317.259766	1258.388306
1316.196289	1437.772339
1315.133789	1183.434692
1314.070313	1207.786865
1313.006836	1362.831787
1311.943359	1291.341431
1310.878906	1114.124512
1309.814453	1171.003662
1308.750977	1151.683105
1307.685547	1235.856812
1306.621094	1258.612061
1305.555664	1320.840820
1304.490234	1429.894165
1303.424805	1366.910156
1302.359375	1316.367310
1301.292969	1317.579834
1300.226563	1279.597046
1299.160156	1229.466309
1298.093750	1172.106445
1297.026367	1181.187988
1295.958984	1138.825195
1294.891602	998.414673
1293.824219	882.716003
1292.756836	857.954224
1291.688477	870.106018
1290.620117	818.599304
1289.551758	794.189758
1288.482422	730.676147
1287.413086	841.294556
1286.343750	883.359619
1285.274414	746.680664
1284.205078	904.052795
1283.134766	894.949890
1282.064453	910.425354
1280.994141	879.483215
1279.923828	765.447327
1278.852539	815.463623
1277.781250	836.194092
1276.709961	864.336426
1275.637695	780.089172
1274.566406	1006.383545
1273.494141	968.733765
1272.421875	1002.031616
1271.349609	920.583313
1270.276367	1085.904297
1269.203125	1260.990845
1268.129883	1196.844360
1267.056641	1249.938599
1265.982422	1195.718384
1264.909180	1268.434204
1263.834961	1238.747559
1262.759766	1099.408203
1261.685547	1223.473389
1260.610352	1215.926758
1259.535156	1188.942505
1258.459961	1337.430908
1257.383789	1286.177490
1256.308594	1193.592041
1255.232422	1249.608521
1254.155273	1227.755127
1253.079102	1159.710205
1252.001953	1220.688110
1250.924805	1196.537964
1249.847656	1111.632446
1248.770508	1211.585815
1247.692383	1253.186157
1246.614258	1314.239136
1245.536133	1144.457275
1244.458008	1205.555176
1243.378906	1337.085083
1242.299805	1218.469482
1241.220703	1058.652466
1240.141602	1012.996094
1239.061523	1042.600952
1237.981445	994.568054
1236.901367	961.118103
1235.821289	1034.388428
1234.740234	775.483032
1233.659180	1006.325867
1232.578125	982.610596
1231.497070	917.714355
1230.415039	894.024963
1229.333984	807.368958
1228.251953	684.427734
1227.168945	738.244385
1226.086914	779.919189
1225.003906	739.296509
1223.920898	662.387207
1222.837891	537.121887
1221.753906	610.170898
1220.669922	509.105347
1219.585938	545.824524
1218.501953	384.353729
1217.416992	459.683594
1216.333008	348.963623
1215.248047	445.934784
1214.162109	521.102356
1213.077148	528.610168
1211.991211	446.790375
1210.905273	627.944031
1209.819336	560.525269
1208.732422	652.257813
1207.646484	729.432129
1206.559570	584.759888
1205.471680	495.533081
1204.384766	468.933960
1203.296875	504.925964
1202.208984	215.717346
1201.121094	217.924530
1200.032227	114.152901
1198.944336	198.088303
1197.855469	50.929127
1196.765625	38.490421
1195.676758	66.873970
1194.586914	-1.005334
1193.497070	46.470036
1192.407227	-122.465141
1191.316406	131.528610
1190.226563	-133.597534
1189.135742	-170.498047
1188.044922	-10.549081
1186.953125	-182.063202
1185.861328	-113.553558
1184.769531	-205.940964
1183.677734	-68.046562
1182.585938	-62.227150
1181.493164	101.781639
1180.400391	18.675646
1179.307617	9.825727
1178.213867	125.510246
1177.120117	200.318436
1176.026367	128.877090
1174.932617	239.386307
1173.838867	153.411407
1172.744141	165.526886
1171.649414	215.831314
1170.554688	289.941925
1169.458984	323.252350
1168.364258	62.267326
1167.268555	100.193054
1166.171875	87.795998
1165.076172	-48.983868
1163.979492	74.653412
1162.882813	190.962219
1161.786133	311.889099
1160.688477	215.353592
1159.590820	343.167603
1158.493164	339.539001
1157.395508	326.257294
1156.297852	537.133911
1155.199219	363.782990
1154.100586	416.944733
1153.000977	281.621765
1151.902344	134.330490
1150.802734	129.977432
1149.703125	32.594368
1148.603516	-64.858017
1147.502930	-90.937019
1146.402344	-93.309135
1145.301758	-67.229408
1144.201172	-160.268280
1143.099609	51.170502
1141.999023	-18.294397
1140.896484	-94.981163
1139.794922	-26.706863
1138.692383	53.305725
1137.590820	135.545349
1136.487305	18.038477
1135.384766	404.086090
1134.281250	210.341202
1133.178711	308.630951
1132.074219	594.297119
1130.970703	651.876465
1129.866211	780.498352
1128.761719	920.809082
1127.657227	864.085876
1126.552734	909.238464
1125.447266	823.866394
1124.341797	733.680054
1123.236328	752.425537
1122.130859	548.357849
1121.024414	671.127197
1119.917969	519.042542
1118.811523	537.374573
1117.704102	553.218689
1116.596680	571.313843
1115.489258	473.366486
1114.381836	512.544922
1113.274414	438.090302
1112.166016	573.977051
1111.057617	785.335938
1109.949219	639.659180
1108.839844	616.797546
1107.730469	683.603821
1106.621094	629.840881
1105.511719	823.907288
1104.401367	1017.781982
1103.291016	1079.315918
1102.180664	897.709412
1101.070313	1076.993042
1099.958984	1149.972900
1098.847656	1088.433716
1097.736328	1092.834351
1096.625000	1068.862427
1095.512695	1056.588135
1094.400391	1110.189453
1093.288086	1069.477539
1092.174805	974.540161
1091.062500	1004.330566
1089.949219	1059.907715
1088.835938	1113.026855
1087.721680	1008.428284
1086.607422	1019.040771
1085.493164	949.629089
1084.378906	842.563721
1083.263672	1057.448730
1082.149414	853.929077
1081.034180	760.837402
1079.917969	775.751465
1078.802734	844.604736
1077.686523	699.732910
1076.570313	683.949768
1075.453125	785.429932
1074.336914	696.795044
1073.219727	718.370117
1072.101563	610.909485
1070.984375	674.585754
1069.866211	658.488953
1068.748047	595.487549
1067.629883	520.755920
1066.511719	584.199890
1065.392578	687.372986
1064.273438	551.672546
1063.154297	547.064636
1062.034180	514.337036
1060.914063	598.562134
1059.793945	397.372894
1058.673828	387.991760
1057.552734	418.323700
1056.431641	380.836212
1055.310547	312.965149
1054.189453	453.026184
1053.067383	249.656754
1051.945313	347.594482
1050.823242	258.707886
1049.701172	265.545563
1048.578125	379.704437
1047.455078	279.172241
1046.332031	281.308197
1045.208008	313.747803
1044.083984	101.382149
1042.959961	199.112961
1041.835938	217.573883
1040.710938	180.113373
1039.585938	226.530212
1038.460938	254.307220
1037.335938	298.382263
1036.209961	377.359680
1035.083984	460.973297
1033.958008	456.162506
1032.832031	511.851440
1031.705078	395.453674
1030.578125	320.985657
1029.451172	423.230957
1028.323242	274.485992
1027.195313	72.410706
1026.067383	-25.012140
1024.939453	63.423859
1023.810547	-203.355347
1022.682617	-226.245041
1021.552734	-44.882488
1020.423828	-56.109280
1019.293945	-0.021411
1018.164063	-192.031601
1017.034180	-43.093159
1015.904297	10.802467
1014.773438	-32.600082
1013.642578	26.018650
1012.511719	214.384003
1011.379883	189.678726
1010.248047	343.321198
1009.116211	476.132385
1007.984375	504.821960
1006.851563	882.912720
1005.718750	1526.900269
1004.585938	2177.605225
1003.452148	2823.459473
1002.319336	2583.843018
1001.185547	1634.990967
1000.050781	977.763062
998.916992	334.795685
997.782227	329.562439
996.647461	211.300934
995.512695	118.580414
994.376953	9.844255
993.241211	69.675430
992.105469	173.405350
990.969727	97.323380
989.833008	102.069939
988.696289	-17.542980
987.559570	-65.554695
986.421875	103.124634
985.284180	-122.025894
984.146484	30.696981
983.008789	45.331955
981.870117	34.756252
980.731445	8.197466
979.592773	-18.227200
978.454102	-10.015327
977.314453	60.401524
976.174805	32.055080
975.035156	256.679596
973.894531	210.170853
972.754883	202.873077
971.613281	168.142746
970.472656	241.490509
969.331055	110.613403
968.190430	-3.997552
967.047852	30.731724
965.906250	155.056412
964.763672	173.954575
963.621094	57.692589
962.478516	290.091675
961.334961	258.942596
960.192383	232.536133
959.048828	240.648270
957.904297	315.321625
956.759766	229.816696
955.616211	80.399284
954.470703	118.876572
953.326172	4.173013
952.180664	49.809963
951.035156	-75.961235
949.889648	139.182114
948.743164	173.774323
947.596680	256.497375
946.450195	39.998024
945.303711	230.386871
944.156250	130.779129
943.008789	147.824341
941.861328	290.570435
940.713867	216.582428
939.565430	279.689728
938.416992	397.670013
937.267578	173.642975
936.119141	257.696289
934.969727	305.390076
933.820313	401.075653
932.669922	86.729828
931.520508	178.171036
930.370117	146.738586
929.218750	286.246429
928.068359	91.205849
926.916992	76.204872
925.765625	97.766823
924.613281	119.472153
923.461914	-11.061602
922.309570	20.052727
921.156250	-44.169640
920.003906	100.867416
918.850586	-6.218829
917.697266	100.420860
916.543945	2.761098
915.389648	-22.047712
914.235352	-80.750595
913.081055	-196.019073
911.926758	-75.125290
910.771484	-289.862427
909.616211	-180.058212
908.460938	-151.790573
907.304688	-170.996552
906.148438	-101.674240
904.992188	-75.298241
903.835938	-164.324631
902.678711	-92.383972
901.521484	-106.382278
900.364258	-124.772324
899.206055	-72.867607
898.047852	-32.173210
896.889648	-29.827597
895.731445	35.959446
894.572266	29.493311
893.413086	0.545679
892.253906	30.484276
891.094727	13.079618
889.934570	81.634888
888.774414	-1.030939
887.613281	-47.418770
886.453125	156.859695
885.291992	94.873520
884.130859	-50.454308
882.968750	-51.250980
881.807617	-11.363879
880.645508	96.241943
879.482422	118.249001
878.320313	99.770760
877.157227	223.329361
875.994141	99.160446
874.830078	117.006775
873.666016	146.184860
872.501953	107.908028
871.337891	143.985336
870.173828	162.124222
869.008789	-22.087645
867.843750	34.460712
866.677734	149.508865
865.512695	134.203766
864.346680	258.291779
863.179688	270.065857
862.013672	180.817566
860.846680	226.400009
859.679688	406.707855
858.511719	434.372437
857.344727	412.700134
856.176758	384.361206
855.008789	407.662201
853.839844	527.415710
852.670898	521.614746
851.501953	527.057434
850.333008	604.229187
849.163086	343.145844
847.993164	393.513214
846.823242	211.019958
845.652344	93.559357
844.482422	41.066059
843.311523	-42.703262
842.139648	-10.091647
840.968750	138.798874
839.796875	-16.443419
838.624023	-97.832939
837.452148	73.342735
836.279297	58.999577
835.106445	169.750031
833.933594	193.346344
832.759766	254.887009
831.585938	204.778488
830.412109	264.030396
829.238281	292.001984
828.063477	324.410400
826.888672	325.561188
825.712891	335.612946
824.538086	216.344498
823.362305	146.137573
822.186523	100.439507
821.009766	114.876656
819.833008	29.061035
818.656250	14.490822
817.479492	-75.791336
816.301758	18.632908
815.124023	-9.395138
813.946289	-57.475281
812.768555	-43.319103
811.589844	-0.312457
810.411133	-19.614674
809.232422	154.361633
808.052734	32.731094
806.873047	99.890327
805.693359	-177.229858
804.512695	-10.269728
803.332031	-105.355293
802.151367	-138.331940
800.970703	-58.220318
799.789063	-49.183632
798.608398	-171.056763
797.425781	-75.677956
796.244141	-133.353806
795.061523	-62.553810
793.878906	-84.907898
792.696289	21.127714
791.512695	31.826813
790.329102	212.897293
789.145508	57.392918
787.960938	76.687561
786.777344	334.796051
785.591797	331.737640
784.407227	357.334045
783.221680	528.737549
782.037109	534.212463
780.850586	340.751160
779.665039	385.862427
778.478516	260.816589
777.291992	193.148865
776.105469	191.649704
774.917969	121.653496
773.730469	62.634399
772.542969	-29.532888
771.354492	-7.059843
770.166016	-79.492821
768.977539	46.410328
767.789063	125.887421
766.599609	70.846169
765.410156	26.758944
764.220703	66.293022
763.030273	143.158417
761.840820	180.278564
760.650391	437.372040
759.458984	331.240540
758.267578	418.647888
757.076172	402.576385
755.884766	474.379425
754.693359	484.526825
753.500977	226.495270
752.308594	179.429794
751.115234	261.914612
749.922852	234.486664
748.729492	264.090637
747.535156	282.644348
746.341797	316.482666
745.147461	218.610794
743.953125	269.879242
742.757813	211.423676
741.563477	144.168106
740.368164	87.854385
739.171875	125.749542
737.976563	126.331741
736.780273	-22.070770
735.583984	50.726372
734.386719	-45.123356
733.189453	95.423996
731.992188	113.328346
730.794922	271.209320
729.596680	330.566223
728.399414	252.102798
727.200195	241.433548
726.001953	348.775391
724.802734	307.461365
723.603516	386.310913
722.404297	414.879028
721.204102	382.288666
720.003906	367.175812
718.803711	395.723389
717.603516	393.711609
716.402344	367.713165
715.201172	437.705383
713.999023	346.319183
712.797852	261.530151
711.595703	185.522598
710.393555	70.351357
709.190430	90.332848
707.987305	153.895386
706.784180	60.681263
705.581055	-28.099369
704.376953	-44.970978
703.172852	62.237610
701.968750	65.019539
700.763672	115.700844
699.559570	103.347374
698.353516	-87.202751
697.148438	-79.828346
695.942383	-102.816368
694.736328	-151.800797
693.530273	-137.713989
692.324219	0.201950
691.117188	-241.781219
689.910156	-38.653206
688.702148	-80.741585
687.494141	-196.496002
686.286133	-64.872299
685.078125	-67.673698
683.870117	-163.615265
682.661133	-60.036057
681.452148	-136.276749
680.242188	-114.915550
679.032227	-30.678545
677.822266	-63.332867
676.612305	127.080620
675.401367	38.286980
674.191406	1.534059
672.979492	36.268337
671.768555	133.772263
670.556641	60.479366
669.344727	71.594460
668.132813	54.668411
666.919922	52.936676
665.707031	-67.557991
664.494141	60.427776
663.281250	82.591446
662.067383	27.070044
660.853516	8.296287
659.639648	-14.759995
658.424805	72.238304
657.209961	23.327105
655.995117	62.847542
654.779297	-18.378794
653.563477	38.353500
652.347656	-36.412304
651.131836	9.457682
649.915039	109.104919
648.698242	-92.821655
647.481445	198.260284
646.264648	17.759892
645.046875	267.602814
643.829102	321.437378
642.610352	301.983612
641.392578	252.271713
640.173828	58.372231
638.955078	109.390167
637.735352	72.068947
636.515625	0.152448
635.295898	-80.584129
634.076172	29.545462
632.855469	27.680290
631.634766	-90.425262
630.414063	-7.128982
629.192383	-102.328514
627.971680	7.999523
626.749023	98.525909
625.527344	36.304100
624.304688	-24.266632
623.082031	152.497635
621.859375	296.449432
620.636719	285.483337
619.413086	132.511673
618.189453	15.291682
616.964844	-57.686245
615.741211	-39.413013
614.516602	-118.278755
613.291016	163.478973
612.066406	-135.375122
610.840820	-48.118340
609.615234	25.216442
608.388672	103.807571
607.163086	1.727731
605.936523	94.972931
604.708984	-71.538048
