# Supplementary material for: Raman spectroscopy accurately differentiates mucosal healing from non-healing and biochemical changes following biological therapy in inflammatory bowel disease
Source: PLoS One. 2021 Jun 2;16(6):e0252210. doi: 10.1371/journal.pone.0252210 (PMC8172032; doi:10.1371/journal.pone.0252210)
Supplement: S5 Dataset — (ZIP) [file pone.0252210.s007.zip › CD Active inflammation/OC008-1 pre-treatment_base sub CR removed_12__X_-22092.1__Y_3272.21__Z_-432.12__Time_137.txt]

1714.799805	72.812195
1713.823242	60.753716
1712.846680	72.007324
1711.869141	-247.516724
1710.892578	-55.649605
1709.915039	-143.458969
1708.937500	49.400173
1707.958984	-90.772461
1706.981445	76.534889
1706.002930	77.100464
1705.024414	-16.595829
1704.044922	36.429306
1703.066406	-31.428631
1702.086914	-80.984978
1701.107422	10.870762
1700.127930	-9.979410
1699.147461	49.052799
1698.167969	19.613075
1697.187500	209.067886
1696.207031	312.741028
1695.226563	362.780884
1694.245117	476.729919
1693.263672	443.677643
1692.282227	479.980011
1691.300781	550.925476
1690.318359	488.381165
1689.336914	487.277649
1688.354492	560.864441
1687.372070	541.162476
1686.388672	588.178833
1685.406250	784.585510
1684.422852	735.860474
1683.439453	897.785156
1682.456055	902.677246
1681.471680	777.256775
1680.487305	923.673157
1679.502930	947.828491
1678.518555	1185.123779
1677.534180	1153.878418
1676.548828	1253.244141
1675.563477	1422.017456
1674.578125	1237.428467
1673.592773	1396.158447
1672.606445	1547.164307
1671.621094	1804.774170
1670.634766	1783.695801
1669.647461	1943.573730
1668.661133	1686.945557
1667.673828	1839.612061
1666.686523	1756.419800
1665.699219	1954.949219
1664.711914	1960.165649
1663.723633	1933.962402
1662.736328	2321.897461
1661.748047	2116.250977
1660.758789	2382.906250
1659.770508	2273.650879
1658.781250	2326.489990
1657.791992	2438.046631
1656.802734	2147.516113
1655.813477	2212.358398
1654.823242	2335.859375
1653.833008	2036.372803
1652.842773	2213.737549
1651.852539	1918.022827
1650.862305	1686.394287
1649.871094	1386.587524
1648.879883	1758.828491
1647.888672	1372.896484
1646.896484	1238.612915
1645.905273	1028.284180
1644.913086	940.001770
1643.920898	1111.007690
1642.928711	693.713501
1641.935547	459.176392
1640.943359	452.167328
1639.950195	503.653931
1638.956055	320.823395
1637.962891	571.023987
1636.968750	331.181427
1635.975586	434.576233
1634.981445	201.045547
1633.986328	136.672714
1632.992188	46.441856
1631.997070	-98.629158
1631.001953	83.282974
1630.006836	-174.067780
1629.010742	13.880322
1628.015625	99.553406
1627.019531	-53.802769
1626.023438	-54.144299
1625.027344	-93.532562
1624.030273	-156.182953
1623.033203	118.008255
1622.036133	16.681435
1621.039063	152.218994
1620.041992	122.580368
1619.043945	387.422424
1618.045898	363.692139
1617.047852	311.439484
1616.049805	60.093159
1615.050781	-9.784707
1614.052734	91.200409
1613.053711	105.899422
1612.053711	173.329590
1611.054688	-57.817772
1610.054688	-275.479218
1609.055664	-233.347473
1608.054688	31.708025
1607.054688	95.236412
1606.054688	138.042236
1605.053711	-57.171516
1604.052734	75.124924
1603.051758	254.698547
1602.049805	68.123047
1601.048828	140.808029
1600.046875	171.820618
1599.044922	-149.961929
1598.041992	-298.888000
1597.040039	-335.186279
1596.037109	-277.231415
1595.034180	-193.013153
1594.031250	-388.141327
1593.027344	-39.897072
1592.024414	-493.144318
1591.020508	-254.382996
1590.016602	-28.649343
1589.011719	-118.586090
1588.007813	-15.352956
1587.002930	74.894012
1585.998047	-19.923677
1584.993164	-106.797371
1583.987305	46.209988
1582.982422	-113.453522
1581.976563	323.565979
1580.970703	197.882248
1579.964844	225.929092
1578.958008	178.503540
1577.951172	240.445984
1576.944336	130.636734
1575.937500	221.218887
1574.930664	20.445982
1573.922852	61.611599
1572.915039	37.754684
1571.907227	167.259888
1570.899414	288.893799
1569.890625	145.421021
1568.881836	292.924805
1567.873047	235.147614
1566.864258	198.121109
1565.855469	41.639698
1564.845703	326.401825
1563.835938	260.657471
1562.826172	67.746323
1561.816406	17.501303
1560.805664	335.438354
1559.794922	246.093353
1558.784180	314.813171
1557.773438	-93.450584
1556.762695	273.076965
1555.750977	97.923561
1554.739258	412.224670
1553.727539	172.144257
1552.715820	374.728149
1551.703125	131.911331
1550.690430	80.552834
1549.677734	404.211578
1548.665039	311.144867
1547.652344	166.246841
1546.638672	142.772629
1545.625000	165.679230
1544.611328	35.935375
1543.597656	37.854607
1542.583008	80.933136
1541.568359	371.757965
1540.553711	176.836380
1539.539063	-54.325191
1538.524414	-35.211418
1537.508789	-34.360519
1536.493164	4.998564
1535.477539	250.497757
1534.460938	-30.392593
1533.445313	116.638313
1532.428711	80.379692
1531.412109	-43.691776
1530.395508	74.284943
1529.377930	-39.850029
1528.361328	15.841631
1527.343750	439.511047
1526.326172	170.264435
1525.307617	-45.038933
1524.290039	86.933968
1523.271484	156.877045
1522.252930	252.289368
1521.234375	87.700027
1520.214844	275.190521
1519.196289	259.307434
1518.176758	453.937531
1517.156250	306.510071
1516.136719	256.542999
1515.117188	185.820129
1514.096680	294.637146
1513.076172	120.776306
1512.054688	39.152271
1511.034180	-101.681091
1510.012695	172.934753
1508.991211	-50.421707
1507.969727	100.505638
1506.948242	-102.692047
1505.925781	57.962658
1504.903320	28.664761
1503.880859	-126.404427
1502.858398	-22.898458
1501.835938	-196.278412
1500.812500	-159.848694
1499.789063	-208.146118
1498.765625	-90.276039
1497.741211	-172.300018
1496.717773	-433.596252
1495.693359	-255.048920
1494.668945	-232.801743
1493.643555	-44.601360
1492.619141	-20.292688
1491.593750	-228.799301
1490.568359	-92.478615
1489.542969	-104.601166
1488.517578	100.168983
1487.491211	33.947807
1486.464844	174.341888
1485.438477	421.673767
1484.412109	165.961349
1483.384766	310.711731
1482.358398	294.510437
1481.331055	426.022583
1480.302734	587.863464
1479.275391	504.732239
1478.247070	604.935730
1477.218750	516.346436
1476.190430	784.272034
1475.162109	843.043396
1474.132813	1044.196899
1473.104492	972.686157
1472.075195	1168.285034
1471.044922	1450.137695
1470.015625	1423.855103
1468.985352	1316.000244
1467.955078	1442.007568
1466.924805	1722.907471
1465.894531	1985.736694
1464.863281	2085.620361
1463.832031	1969.320923
1462.800781	2000.276978
1461.769531	2409.533447
1460.738281	2633.099365
1459.706055	2549.208496
1458.673828	2762.208252
1457.641602	2634.922852
1456.608398	2624.263428
1455.576172	2824.053467
1454.542969	2841.017822
1453.509766	2845.182373
1452.476563	3199.078369
1451.442383	3263.759033
1450.408203	3145.858154
1449.374023	3266.057861
1448.339844	3335.453613
1447.305664	3318.625244
1446.270508	3238.401367
1445.235352	3322.662598
1444.200195	2936.084473
1443.165039	2825.394287
1442.128906	3137.116699
1441.093750	2816.369385
1440.057617	2470.390625
1439.020508	2571.949951
1437.984375	2332.211670
1436.947266	2375.527344
1435.910156	2345.510254
1434.873047	2019.930420
1433.835938	1787.889282
1432.797852	1947.240112
1431.759766	1440.079102
1430.721680	1193.053101
1429.683594	1248.894287
1428.644531	1226.469727
1427.606445	853.481567
1426.567383	619.308838
1425.528320	697.840759
1424.488281	748.588562
1423.449219	711.136475
1422.409180	499.842773
1421.369141	341.544983
1420.328125	427.588318
1419.288086	417.953308
1418.247070	307.630157
1417.206055	267.847809
1416.165039	560.248840
1415.123047	231.167664
1414.081055	229.228729
1413.040039	252.495590
1411.997070	326.036652
1410.955078	198.531189
1409.912109	20.852663
1408.870117	-68.741119
1407.826172	-123.111855
1406.783203	-89.480476
1405.740234	114.936829
1404.696289	-77.307350
1403.652344	-63.599262
1402.608398	115.786232
1401.563477	443.166534
1400.519531	-27.077002
1399.474609	195.043472
1398.429688	191.523941
1397.383789	145.468124
1396.338867	44.415726
1395.292969	264.183258
1394.247070	168.342361
1393.200195	195.343689
1392.154297	302.582397
1391.107422	147.024094
1390.060547	1.658768
1389.013672	99.187584
1387.966797	316.878052
1386.918945	-135.725937
1385.871094	-265.429993
1384.823242	-187.443329
1383.775391	-169.346268
1382.726563	-86.165871
1381.677734	-37.860813
1380.628906	-171.784042
1379.580078	-200.616684
1378.530273	-256.773132
1377.481445	-80.584251
1376.431641	-4.167339
1375.380859	-94.827324
1374.331055	-40.583580
1373.280273	56.177765
1372.229492	-128.720520
1371.178711	170.280258
1370.127930	-91.506439
1369.076172	-206.000931
1368.024414	158.085495
1366.972656	63.852299
1365.920898	44.543407
1364.869141	90.154648
1363.816406	46.290646
1362.763672	79.774147
1361.710938	46.241428
1360.657227	65.131439
1359.604492	-2.843309
1358.550781	155.668289
1357.496094	-6.425689
1356.442383	246.839905
1355.387695	373.434296
1354.333984	301.415527
1353.279297	204.767075
1352.223633	197.742432
1351.168945	558.392517
1350.113281	410.186096
1349.057617	398.737762
1348.001953	489.222076
1346.945313	674.120544
1345.888672	819.453369
1344.832031	759.105713
1343.775391	941.939453
1342.718750	951.390564
1341.661133	1174.140503
1340.603516	1067.483398
1339.545898	1186.476318
1338.488281	1241.232422
1337.429688	1320.914429
1336.371094	1304.223511
1335.312500	958.583740
1334.253906	1019.084717
1333.195313	1312.294800
1332.135742	1177.701050
1331.076172	1236.236450
1330.016602	1099.646362
1328.956055	1163.510620
1327.895508	1101.522583
1326.834961	1138.584229
1325.774414	1227.700928
1324.713867	1025.576904
1323.652344	892.864868
1322.590820	891.235535
1321.529297	926.822876
1320.467773	1024.274536
1319.405273	1023.202515
1318.343750	1091.390259
1317.280273	1001.921570
1316.217773	1346.570068
1315.155273	1397.965088
1314.091797	1109.475098
1313.028320	1092.297974
1311.964844	1267.436523
1310.900391	1112.704712
1309.835938	1179.807739
1308.771484	912.308533
1307.707031	1188.977295
1306.642578	1182.763550
1305.577148	1297.265259
1304.511719	993.813416
1303.446289	1280.781250
1302.380859	1245.772705
1301.314453	1304.345093
1300.248047	1001.863586
1299.181641	1109.943604
1298.115234	803.069580
1297.047852	1117.752441
1295.980469	1194.329224
1294.913086	917.592957
1293.845703	1075.490723
1292.778320	1015.125916
1291.709961	886.267944
1290.641602	814.028137
1289.573242	842.498169
1288.503906	934.844055
1287.434570	1046.907227
1286.365234	818.492004
1285.295898	957.775696
1284.226563	874.271545
1283.156250	776.255615
1282.085938	830.203064
1281.015625	771.679871
1279.945313	718.210754
1278.874023	865.507751
1277.802734	731.592285
1276.731445	1035.584839
1275.660156	1029.076416
1274.587891	883.369202
1273.515625	593.663818
1272.443359	1154.451660
1271.371094	852.835449
1270.297852	956.863708
1269.224609	1041.424072
1268.151367	1065.027222
1267.078125	1315.695801
1266.003906	1366.277466
1264.930664	1138.834106
1263.856445	1323.768921
1262.781250	1130.765015
1261.707031	1274.361816
1260.631836	1261.996582
1259.556641	1388.618164
1258.481445	1359.344727
1257.405273	1344.780396
1256.330078	1359.520508
1255.253906	1101.645508
1254.177734	1333.215210
1253.100586	1299.490112
1252.023438	1251.246704
1250.947266	1317.411743
1249.869141	1325.243774
1248.791992	1255.319824
1247.713867	1066.365479
1246.635742	1069.543823
1245.557617	1369.208984
1244.479492	1455.004517
1243.400391	1242.068237
1242.321289	1208.953491
1241.242188	1574.026367
1240.163086	1157.428345
1239.083008	1041.945679
1238.002930	1217.666992
1236.922852	1104.694580
1235.842773	1163.966675
1234.761719	864.410583
1233.681641	1204.914795
1232.600586	1000.016357
1231.518555	1054.464233
1230.437500	1082.246582
1229.355469	1068.847656
1228.273438	866.596191
1227.190430	778.204346
1226.108398	680.162476
1225.025391	995.913757
1223.942383	680.124817
1222.859375	814.314148
1221.775391	701.785950
1220.692383	555.438782
1219.607422	592.825745
1218.523438	492.429047
1217.439453	486.263855
1216.354492	525.962463
1215.269531	292.734619
1214.184570	508.624390
1213.098633	384.043365
1212.012695	575.599854
1210.926758	443.726715
1209.840820	557.899841
1208.754883	616.501343
1207.667969	585.815674
1206.581055	904.609741
1205.494141	849.654480
1204.406250	669.369019
1203.318359	356.610291
1202.230469	477.428650
1201.142578	176.751328
1200.054688	316.669708
1198.965820	-77.848412
1197.876953	-17.494394
1196.788086	-262.768585
1195.698242	-87.115334
1194.609375	158.107086
1193.519531	-96.911667
1192.428711	73.517426
1191.338867	-224.803116
1190.248047	-97.850060
1189.157227	120.223236
1188.066406	-142.175079
1186.975586	-133.261749
1185.883789	5.162929
1184.791992	-264.538269
1183.700195	-123.957039
1182.607422	26.049601
1181.514648	67.961967
1180.421875	-38.909122
1179.329102	-16.401232
1178.236328	135.394211
1177.142578	76.155014
1176.048828	155.762634
1174.955078	400.465607
1173.860352	233.101761
1172.766602	261.985352
1171.671875	345.779694
1170.576172	154.239090
1169.481445	292.787964
1168.385742	321.128204
1167.290039	114.992065
1166.194336	68.989853
1165.097656	34.826046
1164.001953	115.244827
1162.905273	183.546799
1161.807617	380.660461
1160.710938	470.094482
1159.613281	442.365753
1158.515625	789.250793
1157.417969	489.147491
1156.319336	608.937439
1155.220703	726.147827
1154.122070	776.393311
1153.023438	940.915710
1151.924805	752.447083
1150.825195	523.405823
1149.725586	387.245697
1148.625000	324.842072
1147.525391	-16.302553
1146.424805	-83.632599
1145.324219	13.173572
1144.223633	-56.798096
1143.122070	111.048111
1142.020508	7.493351
1140.918945	29.889347
1139.817383	-178.505875
1138.714844	-94.561699
1137.612305	-29.810730
1136.509766	331.780609
1135.407227	369.990143
1134.303711	396.161041
1133.200195	429.302460
1132.096680	319.850525
1130.993164	625.653564
1129.888672	935.917847
1128.784180	911.407043
1127.679688	644.844604
1126.575195	1127.579224
1125.469727	1225.898682
1124.364258	1141.534302
1123.258789	1059.442261
1122.152344	1064.902466
1121.046875	956.543579
1119.940430	822.047729
1118.833008	640.126648
1117.726563	436.861023
1116.619141	493.858124
1115.511719	638.237244
1114.404297	571.911865
1113.295898	455.825653
1112.188477	618.654358
1111.080078	663.096130
1109.970703	296.199310
1108.862305	571.993835
1107.752930	802.657959
1106.643555	915.023132
1105.534180	817.093079
1104.423828	830.031799
1103.313477	923.091003
1102.203125	971.171021
1101.092773	875.232971
1099.981445	885.350647
1098.870117	1013.249084
1097.758789	1013.697937
1096.647461	1087.107544
1095.535156	1035.500977
1094.422852	816.574280
1093.310547	783.708740
1092.197266	889.677185
1091.084961	1075.554077
1089.971680	887.052856
1088.857422	919.720520
1087.744141	714.712280
1086.629883	822.504822
1085.515625	847.877258
1084.401367	974.248108
1083.286133	975.921326
1082.171875	787.209045
1081.056641	880.405884
1079.940430	656.428406
1078.825195	782.364624
1077.708984	926.956238
1076.592773	618.459534
1075.475586	659.662720
1074.359375	921.324036
1073.242188	584.741699
1072.125000	618.752319
1071.006836	549.550354
1069.888672	410.029175
1068.770508	383.014069
1067.652344	135.767792
1066.534180	518.640991
1065.415039	238.630768
1064.295898	426.939423
1063.176758	402.155914
1062.056641	442.875061
1060.936523	392.326569
1059.816406	514.869019
1058.696289	384.804382
1057.575195	168.287979
1056.454102	384.266418
1055.333008	139.811249
1054.211914	159.464645
1053.089844	279.542236
1051.967773	595.726990
1050.845703	318.795441
1049.723633	357.106293
1048.600586	178.397125
1047.477539	30.122322
1046.354492	238.806519
1045.230469	39.335896
1044.106445	383.195953
1042.982422	155.885971
1041.858398	294.575165
1040.734375	370.340881
1039.609375	299.370270
1038.484375	170.267807
1037.358398	115.769501
1036.232422	166.092987
1035.107422	300.236908
1033.980469	362.241302
1032.854492	228.914185
1031.727539	302.670135
1030.600586	371.814331
1029.473633	143.490479
1028.345703	-100.926285
1027.218750	-19.882147
1026.090820	-215.202072
1024.961914	-29.513697
1023.833984	-215.273499
1022.705078	-254.632187
1021.576172	-317.080292
1020.446289	-349.248077
1019.317383	-186.450226
1018.187500	-334.370056
1017.056641	-294.328674
1015.926758	-448.885590
1014.795898	-269.569305
1013.665039	58.056530
1012.534180	61.377449
1011.402344	391.326263
1010.270508	239.692459
1009.138672	282.687592
1008.006836	534.062195
1006.874023	815.522949
1005.741211	898.071594
1004.608398	1847.897949
1003.475586	2790.485107
1002.341797	3402.242676
1001.208008	3410.729004
1000.074219	2315.031738
998.939453	1321.618164
997.805664	682.142883
996.669922	470.219666
995.535156	350.885498
994.400391	215.613113
993.264648	110.553589
992.127930	181.000275
990.992188	110.920418
989.855469	96.368301
988.718750	42.809757
987.582031	74.711311
986.445313	-109.790619
985.307617	-291.729889
984.169922	162.159286
983.031250	187.794418
981.893555	-129.348404
980.754883	-87.185547
979.616211	113.885773
978.476563	-59.868835
977.337891	56.392334
976.198242	48.634838
975.057617	-11.796056
973.917969	323.239014
972.777344	336.671265
971.636719	189.508148
970.496094	10.461331
969.354492	171.465210
968.212891	148.967957
967.071289	-31.654898
965.929688	217.011230
964.787109	174.465546
963.644531	294.946289
962.501953	87.736946
961.358398	142.108521
960.214844	237.902023
959.071289	175.775726
957.927734	242.137833
956.783203	315.541016
955.638672	343.319397
954.494141	277.447449
953.349609	147.733383
952.204102	132.665863
951.058594	26.318279
949.912109	55.130611
948.766602	129.848419
947.620117	138.449814
946.473633	318.618591
945.327148	281.875366
944.179688	268.186035
943.032227	229.581268
941.884766	346.425232
940.736328	6.941848
939.587891	242.823196
938.439453	266.628571
937.291016	197.102676
936.141602	618.040100
934.993164	478.171814
933.842773	295.257690
932.693359	367.811920
931.542969	533.917786
930.392578	517.927551
929.242188	94.550354
928.090820	47.163296
926.940430	168.385254
925.788086	112.258163
924.636719	133.667496
923.484375	105.207886
922.333008	229.266235
921.179688	-62.555481
920.027344	-140.447998
918.874023	-261.309998
917.720703	-116.178276
916.567383	-25.463696
915.413086	-86.757065
914.258789	-75.230576
913.104492	-43.135101
911.950195	-244.608292
910.794922	-144.141113
909.639648	-317.990509
908.483398	-283.022369
907.328125	-91.535553
906.171875	-63.168930
905.015625	1.564011
903.859375	-42.338081
902.702148	242.280655
901.544922	67.273407
900.387695	-152.808594
899.229492	21.098825
898.071289	4.983181
896.913086	-11.018521
895.754883	131.386932
894.595703	9.306824
893.436523	404.999603
892.277344	34.516190
891.118164	-62.332829
889.958008	-210.994736
888.797852	-108.846298
887.636719	149.116409
886.476563	185.820953
885.315430	8.202958
884.154297	2.195808
882.992188	70.692177
881.831055	-126.890678
880.668945	-58.288715
879.505859	143.316284
878.343750	241.204544
877.180664	253.483994
876.017578	117.136360
874.853516	-32.619442
873.690430	416.555115
872.526367	469.416534
871.361328	261.251587
870.197266	280.408478
869.032227	72.409378
867.867188	314.239685
866.701172	243.477661
865.536133	426.711700
864.370117	207.641724
863.203125	357.097382
862.037109	376.190552
860.870117	359.334015
859.703125	306.542511
858.536133	518.583252
857.368164	530.796265
856.200195	390.419006
855.032227	741.234436
853.863281	885.560913
852.694336	673.335388
851.525391	691.997131
850.356445	878.639771
849.186523	890.409607
848.016602	794.607361
846.846680	589.064880
845.676758	399.215790
844.505859	518.227966
843.334961	422.304626
842.163086	254.765945
840.992188	252.704514
839.820313	234.904984
838.648438	393.608276
837.475586	237.034729
836.302734	268.109192
835.129883	299.060669
833.957031	336.587006
832.783203	161.879227
831.609375	288.479919
830.435547	354.643829
829.261719	393.879669
828.086914	618.114624
826.912109	500.913605
825.737305	669.014038
824.561523	297.485626
823.385742	307.063782
822.209961	122.665962
821.033203	94.135239
819.857422	-1.340810
818.680664	-83.555984
817.502930	243.674774
816.326172	129.981537
815.148438	147.454834
813.969727	242.615982
812.791992	-67.147957
811.613281	-156.825027
810.434570	120.119614
809.255859	32.339031
808.076172	102.176140
806.896484	114.064987
805.716797	-136.245255
804.537109	-60.259174
803.356445	-168.690552
802.175781	-208.451889
800.994141	-161.838959
799.813477	-135.382126
798.631836	-120.192078
797.450195	-353.469238
796.267578	-150.177338
795.084961	-354.865845
793.902344	-249.483353
792.719727	-175.324036
791.536133	29.277328
790.352539	-215.774399
789.168945	-42.577610
787.985352	99.396446
786.800781	64.168541
785.616211	183.613480
784.431641	106.051491
783.246094	324.591339
782.060547	335.124359
780.875000	458.188080
779.688477	271.778076
778.501953	398.917450
777.315430	353.628571
776.128906	-16.278839
774.941406	-4.348067
773.753906	-25.654495
772.566406	23.504635
771.378906	54.867405
770.190430	114.756050
769.001953	-45.940830
767.812500	154.747574
766.624023	59.988037
765.434570	322.013123
764.245117	200.618774
763.054688	156.242859
761.864258	270.281433
760.673828	54.071667
759.483398	559.538818
758.291992	448.785278
757.100586	650.287964
755.909180	651.554688
754.716797	668.145142
753.524414	405.579803
752.332031	252.943085
751.139648	177.214005
749.946289	145.403778
748.752930	232.137253
747.559570	316.610596
746.365234	317.638153
745.171875	426.160767
743.976563	335.025848
742.782227	287.798706
741.586914	146.330063
740.391602	156.190948
739.196289	161.689606
738.000000	169.410690
736.803711	-103.191765
735.607422	16.364561
734.411133	-120.228973
733.213867	16.907635
732.016602	202.195328
730.819336	181.829514
729.621094	-37.479401
728.422852	320.712891
727.224609	66.701469
726.026367	94.879059
724.827148	103.499466
723.627930	293.575012
722.428711	389.779602
721.228516	167.271637
720.028320	270.311035
718.828125	273.065704
717.626953	5.405211
716.426758	126.375336
715.225586	160.228882
714.023438	137.567444
712.822266	163.078171
711.620117	302.121826
710.416992	110.104370
709.214844	-75.067871
708.011719	241.023056
706.808594	-56.858147
705.605469	-123.593987
704.401367	-33.340149
703.197266	-145.241440
701.993164	-119.774849
700.788086	-57.076763
699.583008	-200.713379
698.377930	-198.352097
697.172852	175.946701
695.966797	91.868439
694.760742	-135.262833
693.554688	-86.164948
692.347656	-225.705765
691.141602	-149.970551
689.934570	-403.868134
688.726563	-290.635162
687.518555	-209.694031
686.310547	-93.791031
685.102539	-40.526505
683.894531	-175.593246
682.685547	-212.764038
681.476563	23.401484
680.266602	-110.694618
679.056641	30.622425
677.846680	176.484375
676.636719	132.051453
675.426758	-22.473963
674.215820	-5.714287
673.003906	-101.192955
671.792969	-1.736545
670.581055	39.534447
669.369141	182.615952
668.157227	239.390060
666.944336	127.801628
665.731445	-48.360401
664.518555	43.544350
663.305664	388.196045
662.091797	376.628998
660.877930	86.757378
659.664063	120.782852
658.449219	126.829529
657.234375	50.959473
656.019531	-160.700363
654.803711	132.200119
653.588867	-135.459564
652.373047	-84.139214
651.156250	-32.929508
649.940430	97.807983
648.723633	118.510017
647.505859	-132.245956
646.289063	55.933460
645.071289	480.450897
643.853516	652.740234
642.635742	314.830292
641.416992	488.441040
640.198242	506.711548
638.979492	326.710815
637.759766	369.699402
636.541016	188.597473
635.320313	6.894424
634.100586	279.753021
632.879883	68.618492
631.659180	-55.310204
630.438477	182.510132
629.217773	133.846497
627.996094	392.959656
626.774414	288.356232
625.551758	315.445038
624.330078	343.302948
623.107422	343.978210
621.883789	452.367615
620.661133	541.933655
619.437500	475.525177
618.213867	398.736267
616.990234	394.947296
615.765625	98.043800
614.541016	-138.861877
613.316406	-87.051476
612.090820	30.725727
610.865234	-5.905604
609.639648	10.369580
608.414063	-65.940704
607.187500	147.505173
605.960938	-216.863281
604.734375	-9.852678
