# Supplementary material for: Raman spectroscopy accurately differentiates mucosal healing from non-healing and biochemical changes following biological therapy in inflammatory bowel disease
Source: PLoS One. 2021 Jun 2;16(6):e0252210. doi: 10.1371/journal.pone.0252210 (PMC8172032; doi:10.1371/journal.pone.0252210)
Supplement: S5 Dataset — (ZIP) [file pone.0252210.s007.zip › CD Active inflammation/OC012-1b _BL sub CR removed_78__X_-19077__Y_-278.892__Z_-3982.8__Time_888.txt]

1714.822266	49.975994
1713.845703	28.955675
1712.868164	44.395214
1711.891602	-157.708374
1710.914063	-41.007904
1709.936523	5.663561
1708.958984	-22.979401
1707.981445	60.683186
1707.002930	-70.204521
1706.024414	-53.929192
1705.045898	-16.404251
1704.067383	20.964884
1703.088867	-32.789513
1702.109375	-9.043376
1701.129883	-95.056580
1700.150391	32.858959
1699.169922	-7.784329
1698.190430	-53.756588
1697.209961	65.967323
1696.229492	-6.725473
1695.248047	27.479589
1694.267578	72.417313
1693.286133	21.254564
1692.304688	-0.444182
1691.323242	47.348297
1690.340820	97.872932
1689.358398	-16.905661
1688.376953	41.874496
1687.393555	18.072027
1686.411133	274.367950
1685.427734	8.295187
1684.445313	46.306782
1683.461914	71.145508
1682.477539	173.388824
1681.494141	33.478203
1680.509766	154.727951
1679.525391	201.611450
1678.541016	144.913208
1677.556641	237.459564
1676.571289	303.586365
1675.585938	234.300278
1674.600586	306.206940
1673.615234	319.855652
1672.628906	296.537292
1671.642578	339.916901
1670.656250	441.984802
1669.669922	318.537628
1668.683594	410.490295
1667.696289	391.174347
1666.708984	308.451904
1665.721680	552.420105
1664.734375	536.589172
1663.746094	613.869263
1662.757813	519.048340
1661.769531	519.999146
1660.781250	614.007263
1659.792969	591.672852
1658.803711	535.190308
1657.814453	471.081207
1656.825195	523.812195
1655.835938	590.050781
1654.845703	447.436951
1653.855469	450.728882
1652.865234	380.230713
1651.875000	370.894379
1650.884766	303.671021
1649.893555	255.266373
1648.902344	201.884445
1647.911133	220.168274
1646.918945	188.517731
1645.927734	93.769257
1644.935547	134.031830
1643.943359	82.135651
1642.951172	138.773712
1641.958008	18.816677
1640.965820	15.292856
1639.972656	-1.159927
1638.978516	14.303926
1637.985352	8.929506
1636.991211	-12.009395
1635.998047	-11.595099
1635.003906	-3.030065
1634.008789	-104.884331
1633.014648	-127.424614
1632.019531	-52.278469
1631.024414	-100.681152
1630.029297	-80.390305
1629.033203	-180.948242
1628.038086	-102.313339
1627.041992	-86.633484
1626.045898	-136.499680
1625.049805	21.597204
1624.052734	-35.745747
1623.055664	101.635773
1622.058594	139.296631
1621.061523	200.777023
1620.064453	162.604355
1619.066406	234.924088
1618.068359	144.608810
1617.070313	222.499863
1616.072266	-114.123474
1615.073242	0.854000
1614.075195	24.125761
1613.076172	84.258301
1612.077148	31.763762
1611.077148	-17.941835
1610.078125	-4.586151
1609.078125	53.444813
1608.078125	67.042969
1607.077148	211.721039
1606.077148	112.920265
1605.076172	111.147263
1604.075195	114.719246
1603.074219	-67.408249
1602.072266	-32.196037
1601.071289	94.646721
1600.069336	77.689255
1599.067383	0.687345
1598.064453	-84.040611
1597.062500	116.217056
1596.059570	78.681671
1595.056641	-89.390457
1594.053711	-40.545769
1593.050781	37.058994
1592.046875	83.357796
1591.042969	77.482056
1590.039063	50.775890
1589.035156	128.481384
1588.030273	96.636101
1587.025391	291.720551
1586.020508	194.728485
1585.015625	280.272736
1584.010742	271.975067
1583.004883	232.430008
1581.999023	307.534210
1580.993164	260.200592
1579.987305	345.688812
1578.980469	272.335266
1577.973633	274.488037
1576.966797	422.355133
1575.959961	289.162781
1574.953125	210.633759
1573.945313	233.541275
1572.937500	212.213684
1571.929688	188.267059
1570.921875	260.456696
1569.913086	155.897232
1568.905273	217.596725
1567.896484	351.951508
1566.886719	299.247253
1565.877930	277.666809
1564.868164	224.899918
1563.858398	338.177643
1562.848633	298.279266
1561.838867	395.809814
1560.828125	285.774139
1559.818359	300.167694
1558.807617	293.750244
1557.795898	284.673676
1556.785156	228.884781
1555.773438	271.483398
1554.761719	316.573364
1553.750000	327.899445
1552.738281	344.313873
1551.725586	352.871216
1550.713867	237.123627
1549.701172	217.061005
1548.687500	375.390076
1547.674805	386.150055
1546.661133	319.244049
1545.647461	430.628418
1544.633789	298.932312
1543.620117	198.195557
1542.605469	304.060455
1541.591797	130.839294
1540.577148	171.905609
1539.561523	60.530674
1538.546875	152.995865
1537.531250	149.832016
1536.515625	74.317291
1535.500000	94.158600
1534.484375	165.453568
1533.467773	76.746918
1532.452148	42.093719
1531.435547	43.417683
1530.417969	85.847343
1529.401367	35.400551
1528.383789	-15.145722
1527.366211	158.231201
1526.348633	73.969055
1525.331055	-43.839588
1524.312500	-148.855530
1523.293945	57.355743
1522.275391	93.588173
1521.256836	39.672611
1520.238281	-47.768764
1519.218750	29.217699
1518.199219	-4.464569
1517.179688	13.132464
1516.160156	33.165874
1515.139648	19.675255
1514.119141	93.371620
1513.098633	-33.335354
1512.078125	4.158169
1511.056641	-76.535225
1510.036133	-23.902372
1509.014648	-63.761200
1507.993164	45.017078
1506.970703	79.267921
1505.949219	59.553017
1504.926758	-39.727318
1503.904297	42.840065
1502.881836	-89.938408
1501.858398	-140.823532
1500.834961	-61.209812
1499.811523	-4.789439
1498.788086	-94.407417
1497.764648	-115.008797
1496.740234	-41.055641
1495.715820	-120.726089
1494.691406	-54.702850
1493.666992	-57.855385
1492.642578	-53.448360
1491.617188	-56.825268
1490.591797	-44.977966
1489.566406	40.842896
1488.540039	70.324165
1487.514648	53.729176
1486.488281	42.138252
1485.461914	178.495026
1484.434570	207.505371
1483.408203	116.492851
1482.380859	173.365784
1481.353516	84.749435
1480.326172	143.963791
1479.298828	248.945007
1478.270508	203.411346
1477.242188	137.421646
1476.213867	282.822327
1475.185547	285.438385
1474.156250	239.578644
1473.126953	374.418091
1472.097656	417.482941
1471.068359	358.653931
1470.039063	414.267334
1469.008789	579.156677
1467.978516	642.170715
1466.948242	539.808472
1465.917969	633.166077
1464.886719	812.822388
1463.855469	651.830200
1462.824219	775.381409
1461.792969	842.936523
1460.760742	788.499939
1459.729492	728.956299
1458.697266	760.754028
1457.665039	942.214844
1456.631836	882.494446
1455.599609	888.710327
1454.566406	915.156128
1453.533203	1042.968872
1452.499023	1056.593750
1451.465820	1006.811462
1450.431641	972.205688
1449.397461	1003.445618
1448.363281	1087.825928
1447.329102	1113.889526
1446.293945	1020.902344
1445.258789	1072.209106
1444.223633	913.408936
1443.188477	911.524475
1442.152344	1063.919067
1441.116211	970.896118
1440.080078	756.517700
1439.043945	853.165710
1438.007813	787.992188
1436.970703	760.727905
1435.933594	677.880066
1434.896484	473.812439
1433.859375	332.956726
1432.821289	492.602936
1431.783203	336.637421
1430.745117	465.920685
1429.707031	292.360413
1428.667969	267.705505
1427.629883	89.221466
1426.590820	142.797638
1425.550781	153.491653
1424.511719	75.979050
1423.471680	144.661911
1422.432617	79.804565
1421.391602	17.492638
1420.351563	-4.474864
1419.311523	101.994659
1418.270508	130.394760
1417.229492	5.282482
1416.188477	63.931129
1415.146484	-53.524605
1414.104492	-100.479446
1413.062500	-14.110837
1412.020508	-35.853554
1410.978516	35.446476
1409.935547	-101.835274
1408.893555	-110.879692
1407.849609	-104.825874
1406.806641	-76.125664
1405.763672	-112.678520
1404.719727	-179.303696
1403.675781	-158.014603
1402.631836	54.011578
1401.586914	117.975220
1400.542969	54.052483
1399.498047	35.337387
1398.453125	-5.881598
1397.407227	-49.542179
1396.362305	62.248573
1395.316406	-99.052689
1394.270508	40.362228
1393.223633	-70.667900
1392.177734	81.320595
1391.130859	-7.018493
1390.083984	34.887821
1389.037109	41.809319
1387.990234	3.762831
1386.942383	45.830532
1385.894531	-139.607834
1384.846680	5.113421
1383.798828	-85.113998
1382.750000	62.168232
1381.701172	7.084112
1380.652344	67.002327
1379.603516	-7.889619
1378.553711	-142.603943
1377.504883	7.402807
1376.455078	82.543732
1375.404297	-21.932507
1374.354492	33.383190
1373.303711	43.855003
1372.253906	166.622620
1371.202148	60.043713
1370.151367	68.257195
1369.099609	69.069160
1368.048828	40.073132
1366.997070	-31.176968
1365.944336	62.051640
1364.892578	-31.408840
1363.839844	-17.704771
1362.787109	40.878719
1361.734375	39.807442
1360.680664	-38.299088
1359.627930	35.441132
1358.574219	-47.425186
1357.520508	36.405125
1356.465820	15.890674
1355.412109	-21.914980
1354.357422	72.062302
1353.302734	101.507057
1352.247070	131.027054
1351.192383	160.630615
1350.136719	38.885593
1349.081055	160.504898
1348.025391	254.870453
1346.968750	252.535126
1345.913086	200.693237
1344.856445	359.736145
1343.799805	399.804871
1342.742188	373.023315
1341.685547	371.130859
1340.627930	436.223114
1339.570313	325.512329
1338.511719	502.210632
1337.454102	423.907135
1336.395508	353.153564
1335.336914	460.713562
1334.277344	320.884338
1333.218750	297.478394
1332.159180	417.621277
1331.099609	226.241180
1330.040039	344.058441
1328.979492	259.238770
1327.919922	233.854874
1326.859375	344.451965
1325.798828	257.488464
1324.737305	210.162079
1323.676758	246.892349
1322.615234	308.377930
1321.553711	362.521149
1320.491211	268.685425
1319.429688	414.260773
1318.367188	281.167603
1317.304688	261.642731
1316.242188	372.868134
1315.178711	432.370544
1314.115234	289.871429
1313.051758	349.533081
1311.988281	249.151611
1310.923828	230.158813
1309.860352	381.134033
1308.795898	212.132614
1307.731445	338.595642
1306.666016	233.805191
1305.601563	372.664185
1304.536133	258.229431
1303.470703	370.129150
1302.404297	275.562134
1301.338867	274.503357
1300.272461	320.205048
1299.206055	314.369690
1298.138672	377.379913
1297.072266	298.009399
1296.004883	471.611877
1294.937500	269.668335
1293.870117	229.842255
1292.801758	77.242516
1291.733398	130.818161
1290.665039	255.552429
1289.596680	142.469070
1288.528320	188.830109
1287.458984	90.638718
1286.389648	171.415833
1285.320313	39.093830
1284.250000	161.598892
1283.180664	208.199097
1282.110352	269.522949
1281.039063	191.365692
1279.968750	127.976059
1278.897461	201.669327
1277.827148	272.932770
1276.754883	275.745331
1275.683594	310.386749
1274.611328	156.847855
1273.540039	159.822098
1272.467773	302.105713
1271.394531	256.281921
1270.322266	403.450165
1269.249023	435.838043
1268.175781	463.368317
1267.102539	307.881500
1266.028320	496.544983
1264.954102	446.089569
1263.879883	456.663818
1262.805664	455.073486
1261.731445	451.076965
1260.656250	527.545471
1259.581055	582.077332
1258.505859	636.612000
1257.429688	664.356750
1256.353516	536.259888
1255.277344	581.103699
1254.201172	655.158752
1253.125000	485.841248
1252.047852	533.161621
1250.970703	663.183838
1249.893555	540.238098
1248.816406	653.211670
1247.738281	666.483276
1246.660156	563.102722
1245.582031	501.085602
1244.503906	477.973663
1243.424805	479.170013
1242.345703	441.520264
1241.266602	515.566101
1240.187500	507.059998
1239.107422	517.975098
1238.027344	485.217010
1236.947266	462.175018
1235.867188	567.668213
1234.786133	467.032837
1233.705078	431.884613
1232.624023	447.638245
1231.542969	361.617615
1230.460938	435.502899
1229.379883	480.283051
1228.297852	333.755615
1227.214844	567.336792
1226.132813	520.057739
1225.049805	405.037659
1223.966797	541.640869
1222.883789	460.495087
1221.799805	493.017242
1220.715820	353.863220
1219.631836	180.913208
1218.547852	172.336456
1217.463867	226.553726
1216.378906	268.648865
1215.293945	170.640701
1214.208008	174.052078
1213.123047	339.154388
1212.037109	137.348801
1210.951172	348.170959
1209.865234	291.122742
1208.779297	361.882813
1207.692383	290.328369
1206.605469	226.003983
1205.518555	265.303223
1204.430664	152.756577
1203.342773	88.401405
1202.254883	209.483368
1201.166992	15.046000
1200.079102	123.976097
1198.990234	59.532093
1197.901367	-81.922699
1196.812500	-187.270966
1195.722656	-66.529221
1194.633789	73.350693
1193.543945	-82.576065
1192.453125	6.683767
1191.363281	-7.472235
1190.272461	-43.289391
1189.181641	-199.234009
1188.090820	-98.208649
1186.999023	-83.706566
1185.908203	-182.076233
1184.816406	29.120272
1183.724609	-90.923859
1182.631836	-21.467142
1181.539063	14.332660
1180.446289	9.303617
1179.353516	-34.129990
1178.260742	11.075291
1177.166992	-30.050127
1176.073242	153.962799
1174.979492	160.612640
1173.884766	49.878490
1172.791016	51.649071
1171.696289	82.082634
1170.600586	71.769005
1169.505859	178.622208
1168.410156	105.991150
1167.314453	57.246815
1166.218750	-22.612034
1165.122070	-6.889772
1164.026367	-29.466198
1162.929688	88.860237
1161.832031	25.549650
1160.735352	165.183075
1159.637695	-5.669061
1158.540039	133.788651
1157.442383	63.126423
1156.343750	250.101181
1155.246094	62.446915
1154.146484	160.981735
1153.047852	80.598969
1151.949219	19.261099
1150.849609	91.343544
1149.750000	-86.836212
1148.650391	11.319565
1147.549805	71.265785
1146.449219	-40.303871
1145.348633	-113.795982
1144.248047	-13.584894
1143.146484	-27.687494
1142.044922	55.686871
1140.943359	24.807976
1139.841797	1.016905
1138.739258	-72.744865
1137.636719	217.094376
1136.534180	19.642870
1135.431641	173.806229
1134.328125	152.088333
1133.224609	244.297974
1132.121094	222.459000
1131.017578	297.882904
1129.913086	337.621735
1128.808594	218.340088
1127.704102	459.569672
1126.599609	423.197266
1125.494141	401.009674
1124.388672	392.999390
1123.283203	380.199188
1122.177734	402.888458
1121.071289	335.507782
1119.964844	386.506866
1118.858398	300.117371
1117.750977	268.153717
1116.644531	307.149109
1115.537109	353.172729
1114.428711	290.319427
1113.321289	255.826233
1112.212891	223.663086
1111.104492	390.019958
1109.996094	355.385437
1108.886719	247.477112
1107.777344	248.230301
1106.667969	253.662903
1105.558594	218.912491
1104.448242	318.680481
1103.337891	390.042999
1102.227539	428.300720
1101.117188	346.199677
1100.005859	365.502747
1098.895508	410.697601
1097.783203	168.245850
1096.671875	260.524231
1095.559570	352.722046
1094.447266	251.682861
1093.334961	419.136688
1092.222656	386.345734
1091.109375	240.542969
1089.996094	186.562363
1088.882813	158.459656
1087.768555	313.825165
1086.655273	306.818268
1085.541016	191.624924
1084.425781	81.157776
1083.311523	243.348297
1082.196289	71.781311
1081.081055	297.279327
1079.965820	257.258972
1078.849609	346.378876
1077.733398	52.791199
1076.617188	343.723145
1075.500977	186.332123
1074.383789	153.328461
1073.266602	59.346348
1072.149414	113.119850
1071.032227	19.166233
1069.914063	232.274445
1068.795898	276.563599
1067.677734	20.960661
1066.558594	133.181793
1065.439453	97.824677
1064.320313	118.664391
1063.201172	123.107384
1062.082031	76.065971
1060.961914	15.005861
1059.841797	134.069168
1058.720703	84.713303
1057.600586	30.710541
1056.479492	130.993607
1055.358398	41.958996
1054.236328	-18.997868
1053.115234	195.693085
1051.993164	-40.390347
1050.871094	10.799644
1049.748047	-64.065102
1048.625977	-54.874569
1047.502930	98.966682
1046.378906	45.160530
1045.255859	7.721190
1044.131836	42.584511
1043.007813	44.818218
1041.883789	-134.692291
1040.758789	93.600883
1039.633789	77.243919
1038.508789	-27.572147
1037.383789	154.041977
1036.257813	30.680122
1035.131836	72.621277
1034.005859	105.263000
1032.879883	123.961807
1031.752930	-27.078024
1030.625977	119.567360
1029.499023	131.363342
1028.371094	87.411720
1027.243164	4.017575
1026.115234	-39.817123
1024.987305	-139.329178
1023.858398	-238.761444
1022.729492	-175.632751
1021.600586	-219.241943
1020.471680	-135.190155
1019.341797	-178.711823
1018.211914	-178.112122
1017.082031	-82.416512
1015.952148	-12.218852
1014.821289	34.813869
1013.690430	19.315758
1012.559570	6.186563
1011.427734	44.053314
1010.295898	91.209610
1009.164063	230.978012
1008.032227	236.512115
1006.899414	373.963470
1005.766602	624.739197
1004.633789	898.573853
1003.500977	1232.443359
1002.367188	1085.435181
1001.233398	848.425598
1000.099609	417.512909
998.964844	164.707169
997.830078	15.990775
996.695313	1.304244
995.560547	164.410324
994.424805	152.115662
993.289063	186.025864
992.153320	164.621399
991.017578	-13.524017
989.880859	186.569702
988.744141	36.278893
987.607422	213.343201
986.469727	-68.084320
985.333008	81.402802
984.195313	-84.601616
983.056641	-24.847603
981.918945	-52.523300
980.780273	101.667015
979.641602	-4.122619
978.501953	136.307938
977.362305	120.366951
976.222656	171.167877
975.083008	111.681534
973.943359	100.543312
972.802734	188.261597
971.662109	243.846802
970.521484	196.135406
969.379883	70.453270
968.238281	38.999531
967.096680	81.054924
965.954102	210.333099
964.812500	101.077011
963.669922	26.333172
962.526367	196.990768
961.383789	115.511086
960.240234	84.545883
959.096680	129.259476
957.953125	137.369415
956.808594	136.379135
955.664063	66.772537
954.519531	148.321777
953.374023	161.248154
952.229492	91.872238
951.083984	-34.588123
949.937500	1.423947
948.791992	21.477158
947.645508	91.864799
946.499023	22.893383
945.352539	43.108795
944.205078	143.313110
943.057617	232.111954
941.910156	142.863129
940.761719	83.385406
939.613281	115.265121
938.464844	131.217453
937.316406	158.622070
936.166992	42.417973
935.018555	147.448257
933.868164	86.110458
932.718750	225.367828
931.568359	152.755905
930.417969	50.622192
929.267578	-24.088842
928.116211	49.255291
926.965820	63.439312
925.814453	0.304248
924.662109	-40.003723
923.510742	-2.921872
922.358398	-118.150986
921.205078	-10.504420
920.052734	-16.500797
918.899414	-4.271883
917.746094	-26.081202
916.592773	6.666385
915.438477	-51.381306
914.284180	8.677572
913.129883	-22.033091
911.975586	-113.953377
910.820313	-71.957878
909.665039	-45.822674
908.509766	-69.547470
907.353516	22.379410
906.197266	-5.817268
905.041016	4.545852
903.884766	-125.508041
902.727539	-110.534119
901.570313	-9.504553
900.413086	-10.358591
899.254883	-106.233902
898.097656	19.681568
896.938477	5.321143
895.780273	-67.812126
894.621094	132.679123
893.462891	-35.349754
892.302734	-74.467255
891.143555	-29.960577
889.983398	-57.739403
888.823242	-4.196605
887.663086	74.165977
886.501953	129.931915
885.340820	2.892394
884.179688	-33.836781
883.018555	62.535023
881.856445	97.981522
880.694336	126.650787
879.532227	44.863232
878.369141	195.220001
877.206055	93.179214
876.042969	-35.843975
874.879883	112.164680
873.715820	-50.579407
872.551758	126.612373
871.387695	-20.321400
870.222656	93.771683
869.057617	140.324905
867.892578	83.406731
866.727539	134.410889
865.561523	77.494606
864.395508	-31.093311
863.229492	-38.554371
862.062500	106.697380
860.895508	173.269684
859.728516	273.462555
858.561523	144.658508
857.393555	172.963013
856.225586	270.771027
855.057617	314.679535
853.889648	147.768326
852.720703	196.114059
851.551758	278.024475
850.381836	214.224060
849.212891	257.945404
848.042969	113.488358
846.873047	148.190582
845.702148	50.768314
844.531250	-8.597906
843.360352	95.361427
842.189453	18.039860
841.017578	81.611076
839.845703	116.044922
838.673828	5.122236
837.501953	26.064293
836.329102	31.313787
835.156250	81.192383
833.982422	-20.857248
832.809570	180.742477
831.635742	74.159943
830.461914	217.525681
829.287109	249.219833
828.113281	287.540649
826.937500	105.019447
825.762695	127.650589
824.586914	90.038185
823.412109	252.953613
822.235352	130.564575
821.059570	32.681484
819.882813	68.406807
818.706055	6.101326
817.529297	-0.582429
816.351563	-82.976318
815.173828	-120.890205
813.996094	-114.355530
812.818359	-23.376347
811.639648	-105.905144
810.460938	0.478064
809.281250	-71.015640
808.102539	-206.958405
806.922852	-63.032974
805.743164	-21.377119
804.562500	100.126495
803.381836	-78.118210
802.201172	14.384119
801.020508	35.797832
799.838867	-102.544891
798.658203	-154.396774
797.475586	4.327870
796.293945	-65.361992
795.111328	35.549194
793.928711	-189.291733
792.746094	119.688110
791.562500	34.330685
790.378906	-152.869720
789.195313	9.659423
788.010742	-9.379046
786.827148	62.242977
785.642578	96.185783
784.457031	145.544449
783.272461	-12.962806
782.086914	191.014664
780.901367	36.903477
779.714844	26.410452
778.528320	102.013649
777.341797	49.477493
776.155273	1.342814
774.967773	67.954674
773.780273	77.132278
772.592773	-35.054115
771.404297	7.156636
770.216797	-10.215240
769.028320	102.447311
767.838867	29.906078
766.650391	67.538490
765.460938	113.938164
764.270508	118.449051
763.081055	8.445897
761.890625	169.224960
760.700195	109.839104
759.509766	182.476700
758.318359	349.650635
757.126953	237.441711
755.935547	263.788452
754.743164	309.897125
753.550781	303.235443
752.358398	322.937317
751.166016	300.893005
749.972656	278.858765
748.779297	228.295532
747.585938	171.175232
746.391602	190.894302
745.197266	142.600281
744.002930	177.690948
742.808594	188.656357
741.613281	-26.187532
740.417969	127.326912
739.222656	179.985672
738.026367	44.226902
736.830078	99.117592
735.633789	59.847088
734.437500	-104.166771
733.240234	132.479095
732.042969	42.992744
730.845703	152.672867
729.647461	150.789307
728.449219	186.122757
727.250977	50.957726
726.052734	116.987373
724.853516	65.033394
723.654297	190.114044
722.455078	42.166092
721.254883	147.647491
720.054688	170.176880
718.854492	37.787575
717.653320	97.548424
716.453125	43.901054
715.251953	23.060186
714.049805	98.242699
712.848633	-70.709877
711.646484	144.091171
710.443359	82.124733
709.241211	79.082390
708.038086	87.007759
706.834961	20.970871
705.631836	-112.443909
704.427734	56.819473
703.223633	-11.099107
702.019531	-2.760599
700.814453	1.307932
699.610352	5.458857
698.404297	50.999653
697.199219	-27.281593
695.993164	-144.552429
694.787109	-109.610329
693.581055	-9.439476
692.375000	-39.513470
691.167969	-56.459026
689.960938	-99.354294
688.752930	-46.666019
687.545898	-28.627714
686.337891	-58.226429
685.128906	5.515540
683.920898	-145.310120
682.711914	-51.068607
681.502930	-69.467812
680.292969	3.209634
679.083984	60.766891
677.874023	14.437021
676.663086	-18.808262
675.453125	-67.120987
674.242188	-82.885223
673.031250	-7.719747
671.819336	-12.551686
670.608398	49.703201
669.395508	116.308945
668.183594	83.507347
666.971680	119.909134
665.758789	-94.264290
664.544922	32.946426
663.332031	8.968843
662.118164	-81.898979
660.904297	19.377251
659.690430	-6.699259
658.475586	-41.392689
657.260742	109.406677
656.045898	7.828270
654.831055	-139.001846
653.615234	61.207962
652.399414	50.107704
651.183594	56.190723
649.966797	6.207545
648.750000	1.389344
647.533203	73.986275
646.315430	146.450226
645.097656	38.012455
643.879883	232.835556
642.662109	48.879917
641.443359	84.189980
640.224609	125.762642
639.005859	31.720591
637.787109	-30.248209
636.567383	-47.291389
635.347656	42.829639
634.126953	-6.925137
632.907227	-35.463955
631.686523	6.547567
630.465820	-84.820480
629.244141	111.001320
628.022461	-30.376484
626.800781	74.537811
625.579102	63.227787
624.356445	32.201839
623.133789	60.737907
621.911133	88.780975
620.687500	94.881607
619.464844	42.627712
618.240234	17.658964
617.016602	-69.962196
615.791992	-91.832779
614.567383	116.717613
613.342773	5.769113
612.118164	16.045425
610.892578	2.034564
609.666992	25.712109
608.440430	5.798453
607.214844	-38.468746
605.988281	-79.360443
604.760742	-57.124523
