# Supplementary material for: Raman spectroscopy accurately differentiates mucosal healing from non-healing and biochemical changes following biological therapy in inflammatory bowel disease
Source: PLoS One. 2021 Jun 2;16(6):e0252210. doi: 10.1371/journal.pone.0252210 (PMC8172032; doi:10.1371/journal.pone.0252210)
Supplement: S5 Dataset — (ZIP) [file pone.0252210.s007.zip › CD Active inflammation/OC027 post treatment_base sub CR removed_88__X_-13589.8__Y_77155.8__Z_853.584__Time_989.txt]

1714.774414	123.014565
1713.797852	162.639709
1712.820313	70.944580
1711.843750	85.156097
1710.866211	14.720961
1709.888672	-59.833233
1708.911133	-1.841636
1707.933594	60.000446
1706.955078	-158.299545
1705.976563	-153.044342
1704.998047	-4.713336
1704.019531	-74.770508
1703.040039	-106.216438
1702.061523	-53.499416
1701.082031	40.417080
1700.101563	89.922134
1699.122070	12.248718
1698.141602	208.345856
1697.161133	-27.471710
1696.180664	66.567955
1695.200195	108.238060
1694.218750	196.339737
1693.238281	23.854372
1692.256836	175.484970
1691.274414	330.740173
1690.292969	390.956635
1689.310547	300.093292
1688.328125	410.333221
1687.345703	324.225067
1686.363281	609.722778
1685.379883	339.016235
1684.396484	450.469879
1683.413086	597.484375
1682.429688	495.032196
1681.445313	758.368713
1680.461914	886.782166
1679.477539	576.864136
1678.493164	669.831787
1677.507813	611.994629
1676.523438	839.715637
1675.538086	980.440002
1674.552734	965.111450
1673.566406	892.152466
1672.581055	1067.247314
1671.594727	1150.090210
1670.608398	1111.529663
1669.622070	1360.621948
1668.634766	1355.492432
1667.648438	1377.715698
1666.661133	1368.842896
1665.673828	1416.459595
1664.685547	1440.917969
1663.698242	1452.857300
1662.709961	1497.325439
1661.721680	1587.555664
1660.733398	1490.265625
1659.744141	1481.143799
1658.755859	1589.280029
1657.766602	1692.725952
1656.777344	1534.616455
1655.787109	1382.503296
1654.797852	1236.385376
1653.807617	1188.853638
1652.817383	1086.383667
1651.827148	1021.580200
1650.835938	997.045776
1649.844727	838.242310
1648.853516	746.146667
1647.862305	646.701355
1646.871094	624.451660
1645.878906	412.524506
1644.886719	388.709351
1643.894531	299.382111
1642.902344	471.923187
1641.910156	478.574432
1640.916992	187.497513
1639.923828	263.695587
1638.930664	240.060516
1637.936523	153.566025
1636.943359	91.240860
1635.949219	150.587769
1634.955078	107.513878
1633.960938	-48.463081
1632.965820	33.061062
1631.970703	-3.613945
1630.975586	-29.405170
1629.980469	-60.127048
1628.985352	43.699535
1627.989258	-7.456280
1626.993164	-31.993214
1625.997070	30.552008
1625.000977	1.304873
1624.003906	19.654396
1623.007813	72.403778
1622.010742	51.794254
1621.012695	120.750237
1620.015625	87.444954
1619.017578	196.172043
1618.020508	52.990856
1617.021484	230.309982
1616.023438	32.436989
1615.025391	10.604872
1614.026367	12.552272
1613.027344	-92.885399
1612.028320	16.864548
1611.028320	-27.968311
1610.029297	87.199760
1609.029297	87.136299
1608.029297	47.872448
1607.028320	257.544861
1606.028320	95.349312
1605.027344	43.260555
1604.026367	4.341595
1603.025391	125.122757
1602.023438	162.180054
1601.022461	76.304039
1600.020508	-119.338020
1599.018555	-14.193974
1598.016602	9.877490
1597.013672	47.017021
1596.010742	-200.676987
1595.007813	-111.281120
1594.004883	-191.713608
1593.001953	-76.297356
1591.998047	-47.110924
1590.994141	-2.320340
1589.990234	21.523859
1588.986328	147.049500
1587.981445	149.869675
1586.976563	209.989014
1585.971680	382.118225
1584.966797	337.729431
1583.961914	199.447159
1582.956055	306.062012
1581.950195	230.174835
1580.944336	271.412048
1579.938477	403.653168
1578.931641	270.182922
1577.924805	389.113403
1576.917969	185.184296
1575.911133	145.110611
1574.904297	380.627960
1573.896484	127.001999
1572.888672	291.929108
1571.880859	222.679428
1570.873047	319.623871
1569.864258	325.425964
1568.855469	292.087799
1567.846680	427.404053
1566.837891	372.928711
1565.829102	445.499603
1564.819336	452.969452
1563.809570	242.268631
1562.799805	228.635269
1561.790039	367.843750
1560.779297	416.030640
1559.768555	419.913239
1558.757813	353.596893
1557.747070	274.137634
1556.736328	334.412598
1555.724609	420.351776
1554.712891	417.974487
1553.701172	459.393372
1552.689453	443.612976
1551.676758	326.672333
1550.664063	496.783386
1549.651367	278.516876
1548.638672	383.430481
1547.625977	273.420807
1546.612305	370.058075
1545.598633	401.789398
1544.584961	459.106934
1543.571289	301.698761
1542.556641	257.776276
1541.541992	107.733620
1540.527344	228.631348
1539.512695	202.076447
1538.498047	244.969452
1537.482422	189.534225
1536.466797	177.727737
1535.451172	126.982590
1534.434570	140.473846
1533.418945	125.344681
1532.402344	192.452896
1531.385742	169.075546
1530.369141	39.810780
1529.351563	-45.862877
1528.334961	-49.337898
1527.317383	91.128746
1526.299805	-23.587486
1525.281250	23.639757
1524.263672	70.594643
1523.245117	101.835022
1522.226563	40.207893
1521.208008	-80.794228
1520.188477	78.248199
1519.168945	-2.091260
1518.150391	112.677536
1517.129883	88.386375
1516.110352	48.447548
1515.089844	49.365448
1514.070313	-101.458801
1513.049805	63.302616
1512.028320	148.174469
1511.007813	-8.445848
1509.986328	-31.835211
1508.964844	80.492767
1507.943359	0.196164
1506.921875	-31.587866
1505.899414	126.092224
1504.876953	-49.701302
1503.854492	-64.225128
1502.832031	0.442833
1501.808594	62.286720
1500.786133	-29.753853
1499.762695	-104.065460
1498.739258	-53.147129
1497.714844	-7.595881
1496.691406	37.729012
1495.666992	46.999626
1494.642578	212.056351
1493.617188	-9.260888
1492.592773	101.639160
1491.567383	143.272919
1490.541992	220.460281
1489.516602	185.011276
1488.491211	284.750092
1487.464844	361.260498
1486.438477	340.532715
1485.412109	304.312042
1484.385742	489.941376
1483.358398	315.551788
1482.331055	569.601196
1481.303711	629.544067
1480.276367	536.303528
1479.249023	705.503418
1478.220703	762.311401
1477.192383	874.990967
1476.164063	801.489990
1475.135742	949.456787
1474.106445	1227.066284
1473.077148	1209.077515
1472.047852	1285.130127
1471.018555	1361.008057
1469.989258	1464.701416
1468.958984	1748.810059
1467.928711	1770.712036
1466.898438	1878.926758
1465.868164	2037.814087
1464.836914	2087.208008
1463.805664	2428.684814
1462.774414	2236.391846
1461.743164	2364.107910
1460.710938	2451.015869
1459.679688	2393.080811
1458.647461	2596.505859
1457.615234	2553.580811
1456.582031	2622.205566
1455.549805	2670.433105
1454.516602	2771.799072
1453.483398	2764.007324
1452.449219	2880.346680
1451.416016	3026.990234
1450.381836	2859.268311
1449.347656	2947.431152
1448.313477	2929.110596
1447.279297	2893.011230
1446.244141	2841.665527
1445.208984	2810.539795
1444.173828	2776.847900
1443.138672	2479.981934
1442.102539	2438.684326
1441.066406	2316.435303
1440.030273	2487.522461
1438.994141	2122.556885
1437.958008	2124.212646
1436.920898	1857.968628
1435.883789	1735.826660
1434.846680	1618.773926
1433.808594	1524.472900
1432.771484	1205.509644
1431.733398	1174.431519
1430.695313	966.703674
1429.657227	1024.004395
1428.618164	823.959778
1427.579102	833.346924
1426.540039	673.797302
1425.500977	781.564331
1424.461914	672.541748
1423.421875	611.454163
1422.381836	421.929108
1421.341797	607.830750
1420.301758	554.443787
1419.260742	480.959778
1418.219727	309.374542
1417.178711	374.480469
1416.137695	389.282318
1415.096680	240.610916
1414.054688	205.222931
1413.012695	227.742722
1411.970703	245.285767
1410.928711	222.669144
1409.885742	207.653503
1408.842773	-61.040936
1407.799805	112.545387
1406.756836	55.089283
1405.712891	65.514664
1404.668945	25.812323
1403.625000	179.462173
1402.581055	104.797142
1401.537109	115.549500
1400.492188	191.587753
1399.447266	36.992439
1398.402344	248.591888
1397.357422	164.434647
1396.311523	243.292313
1395.265625	114.272667
1394.219727	48.041313
1393.173828	237.395157
1392.126953	43.685173
1391.081055	55.457973
1390.034180	39.802761
1388.986328	69.303741
1387.939453	121.444664
1386.891602	13.604889
1385.843750	198.510910
1384.795898	13.460258
1383.748047	-133.883865
1382.699219	1.343923
1381.651367	-145.660568
1380.602539	47.242092
1379.552734	-34.519054
1378.503906	-31.196894
1377.454102	-85.156204
1376.404297	-116.482643
1375.354492	34.505177
1374.303711	35.887737
1373.253906	-2.472820
1372.203125	-100.519669
1371.152344	48.447208
1370.100586	45.452053
1369.049805	30.168594
1367.998047	20.025780
1366.946289	-19.841640
1365.894531	-71.979286
1364.841797	-29.324781
1363.789063	55.796547
1362.736328	-60.542419
1361.683594	14.933293
1360.630859	25.865803
1359.577148	96.648125
1358.523438	187.465607
1357.469727	174.000717
1356.415039	-0.854142
1355.361328	20.867308
1354.306641	35.294319
1353.251953	119.442207
1352.197266	198.764694
1351.141602	303.052704
1350.085938	382.651001
1349.030273	345.749420
1347.974609	765.598450
1346.918945	900.161255
1345.862305	697.533081
1344.805664	775.375488
1343.749023	1039.301880
1342.691406	973.636475
1341.634766	875.972778
1340.577148	939.567261
1339.519531	914.145874
1338.460938	970.634766
1337.403320	1049.571167
1336.344727	735.066406
1335.286133	665.889282
1334.226563	960.643311
1333.167969	782.966736
1332.108398	746.519775
1331.048828	945.177002
1329.989258	936.268982
1328.928711	915.183899
1327.869141	788.035645
1326.808594	804.412720
1325.748047	939.523499
1324.686523	825.334778
1323.625977	523.737244
1322.564453	817.334167
1321.502930	839.515686
1320.440430	958.088074
1319.378906	785.704956
1318.316406	818.271729
1317.253906	952.093567
1316.190430	903.605225
1315.127930	939.111206
1314.064453	802.283569
1313.000977	815.965820
1311.937500	952.965454
1310.873047	742.858215
1309.809570	727.508484
1308.745117	953.553528
1307.679688	820.371399
1306.615234	835.035339
1305.549805	842.476440
1304.484375	904.180176
1303.418945	801.280762
1302.353516	909.993530
1301.287109	792.707825
1300.220703	827.973694
1299.154297	841.270081
1298.087891	761.381348
1297.020508	885.491272
1295.954102	739.644409
1294.886719	694.644531
1293.818359	617.910034
1292.750977	580.608704
1291.682617	702.903381
1290.614258	607.029175
1289.545898	629.023254
1288.476563	724.684326
1287.407227	746.917908
1286.338867	548.756042
1285.268555	671.723572
1284.199219	713.942871
1283.128906	866.461304
1282.058594	646.934753
1280.988281	713.988953
1279.917969	700.384399
1278.846680	789.658936
1277.775391	773.838806
1276.704102	723.905273
1275.632813	855.024902
1274.560547	1005.756470
1273.488281	958.585571
1272.416016	975.066650
1271.343750	1011.185547
1270.270508	1208.577393
1269.197266	1029.972534
1268.124023	1146.915649
1267.050781	1139.433350
1265.977539	1080.807495
1264.903320	1249.173462
1263.829102	1234.632324
1262.753906	1266.516968
1261.679688	1249.709717
1260.604492	1301.240356
1259.529297	1114.019897
1258.454102	1192.509766
1257.378906	1253.988525
1256.302734	1089.043457
1255.226563	1136.053955
1254.150391	1304.815308
1253.073242	1249.680542
1251.997070	1296.813843
1250.919922	1334.258789
1249.841797	1515.234497
1248.764648	1489.506714
1247.686523	1468.706909
1246.608398	1353.180786
1245.530273	1334.942627
1244.452148	1382.346924
1243.373047	1451.633789
1242.293945	1431.083374
1241.214844	1124.111084
1240.135742	1208.075684
1239.055664	1454.621338
1237.975586	1373.565308
1236.895508	1251.335693
1235.815430	1238.306885
1234.734375	1431.386719
1233.654297	1195.358887
1232.573242	1325.384888
1231.491211	1062.869263
1230.410156	1059.660889
1229.328125	1010.450623
1228.246094	1038.747070
1227.163086	1023.463379
1226.081055	1051.743164
1224.998047	813.851501
1223.915039	909.894897
1222.832031	761.610840
1221.748047	606.133240
1220.664063	544.992065
1219.580078	636.128235
1218.496094	620.884033
1217.412109	521.067505
1216.327148	416.447113
1215.242188	521.932983
1214.157227	627.344116
1213.071289	423.724213
1211.985352	555.593933
1210.899414	549.848450
1209.813477	642.961853
1208.727539	735.994385
1207.640625	621.596191
1206.553711	642.191528
1205.466797	537.410950
1204.378906	473.592499
1203.291016	474.789520
1202.203125	314.571136
1201.115234	168.814011
1200.027344	196.386627
1198.938477	40.977520
1197.849609	195.974854
1196.760742	-17.230400
1195.670898	46.185944
1194.582031	-121.341301
1193.492188	52.514519
1192.401367	12.309822
1191.311523	-47.181717
1190.220703	181.573273
1189.129883	-17.394253
1188.039063	-45.857124
1186.947266	-14.367007
1185.856445	5.018137
1184.764648	7.512719
1183.671875	-11.672829
1182.580078	-30.945021
1181.487305	172.729996
1180.394531	-26.579334
1179.301758	1.826091
1178.208984	25.327518
1177.115234	82.265892
1176.021484	244.477737
1174.927734	186.181320
1173.833008	398.375122
1172.738281	368.588928
1171.643555	195.110901
1170.548828	313.519379
1169.454102	247.563522
1168.358398	176.744461
1167.262695	103.453491
1166.166992	75.503883
1165.070313	13.992265
1163.973633	124.438744
1162.876953	229.940430
1161.780273	244.514374
1160.683594	290.004822
1159.585938	63.193645
1158.488281	349.535736
1157.389648	308.702911
1156.291992	260.605774
1155.193359	136.079987
1154.094727	30.562523
1152.996094	91.857887
1151.896484	138.698105
1150.796875	51.936611
1149.697266	-44.443760
1148.597656	-90.887352
1147.498047	-68.376083
1146.397461	-117.433167
1145.296875	11.931357
1144.195313	50.672157
1143.094727	13.125867
1141.993164	-24.535158
1140.891602	144.595673
1139.789063	158.966888
1138.687500	106.638878
1137.584961	-0.460905
1136.482422	77.689522
1135.379883	207.933914
1134.276367	463.860565
1133.172852	486.840088
1132.069336	644.989807
1130.964844	667.650696
1129.861328	739.999207
1128.756836	793.202393
1127.652344	836.761108
1126.546875	1034.296753
1125.442383	1030.103638
1124.336914	805.353027
1123.230469	822.272522
1122.125000	858.007690
1121.018555	727.796692
1119.912109	640.138489
1118.805664	805.709534
1117.699219	701.246826
1116.591797	707.921021
1115.484375	676.610657
1114.376953	562.401489
1113.268555	488.317017
1112.160156	553.630249
1111.051758	661.335754
1109.943359	608.174255
1108.833984	727.381470
1107.725586	990.502747
1106.616211	939.295471
1105.505859	935.207703
1104.396484	1025.425293
1103.286133	815.770508
1102.175781	846.751526
1101.064453	995.542053
1099.954102	1026.239014
1098.842773	910.623962
1097.731445	983.528931
1096.619141	959.661499
1095.507813	1004.029785
1094.395508	972.886353
1093.282227	896.899475
1092.169922	957.411926
1091.056641	829.469788
1089.943359	816.804382
1088.830078	672.281738
1087.716797	857.060852
1086.602539	855.859558
1085.488281	697.026855
1084.373047	777.946655
1083.258789	804.688843
1082.143555	915.913696
1081.028320	864.909180
1079.913086	642.394958
1078.796875	689.921814
1077.680664	688.047424
1076.564453	559.357849
1075.448242	505.737061
1074.331055	639.730652
1073.213867	595.343018
1072.096680	640.007996
1070.979492	508.763031
1069.861328	567.348816
1068.743164	700.824890
1067.625000	531.974792
1066.505859	562.216003
1065.386719	430.817169
1064.267578	465.637115
1063.148438	448.897980
1062.029297	462.534729
1060.909180	738.126892
1059.789063	636.984497
1058.667969	552.206482
1057.547852	553.933411
1056.426758	326.561859
1055.305664	358.635529
1054.183594	255.155762
1053.062500	291.838409
1051.940430	335.474640
1050.818359	416.417786
1049.695313	347.914276
1048.572266	414.764862
1047.449219	364.918457
1046.326172	406.044647
1045.203125	162.648987
1044.079102	520.834351
1042.955078	279.830322
1041.830078	332.539581
1040.706055	278.061188
1039.581055	200.310211
1038.456055	155.198868
1037.331055	303.346039
1036.205078	442.116425
1035.079102	329.514954
1033.953125	347.262177
1032.826172	532.479553
1031.700195	503.699768
1030.573242	558.643616
1029.445313	418.335449
1028.318359	254.889633
1027.190430	142.654251
1026.062500	135.025711
1024.934570	108.859261
1023.805664	17.729803
1022.676758	-138.306183
1021.547852	-55.208904
1020.418945	16.296255
1019.289063	-111.664368
1018.159180	17.887886
1017.029297	-24.126383
1015.898438	59.093113
1014.767578	214.171341
1013.636719	260.351624
1012.505859	100.429504
1011.375000	436.209320
1010.243164	294.974487
1009.111328	352.935059
1007.978516	640.032837
1006.846680	954.843018
1005.713867	1500.882446
1004.581055	2340.432129
1003.447266	2934.606689
1002.313477	2527.762451
1001.179688	1589.704224
1000.045898	1031.066528
998.912109	562.866211
997.777344	339.755524
996.642578	290.001099
995.506836	129.576584
994.372070	172.406799
993.236328	291.452454
992.100586	32.281448
990.963867	186.111877
989.828125	1.087378
988.691406	-24.699814
987.553711	16.466549
986.416992	-27.503023
985.279297	-11.447406
984.141602	41.569534
983.003906	30.227467
981.865234	136.401321
980.726563	113.792404
979.587891	72.922089
978.448242	59.804207
977.309570	161.808121
976.169922	185.735153
975.030273	255.759476
973.889648	390.232208
972.749023	272.074219
971.608398	188.570313
970.467773	171.845993
969.326172	231.034897
968.184570	30.986979
967.042969	138.672348
965.901367	177.636276
964.758789	244.258865
963.616211	129.852219
962.473633	238.033752
961.330078	334.861542
960.186523	399.724335
959.042969	265.406372
957.899414	383.257233
956.754883	324.895966
955.610352	175.154861
954.465820	341.500580
953.321289	462.169250
952.175781	136.847626
951.030273	184.653381
949.884766	447.549042
948.738281	415.584930
947.591797	269.529480
946.445313	256.243530
945.298828	382.489166
944.151367	342.119843
943.003906	361.311401
941.856445	378.383362
940.708008	527.996094
939.559570	476.915710
938.411133	416.907806
937.262695	519.033020
936.113281	525.517395
934.964844	461.503418
933.814453	545.838867
932.665039	473.085693
931.514648	175.018066
930.364258	487.632751
929.213867	328.944092
928.062500	361.724640
926.912109	321.833191
925.759766	325.369141
924.608398	208.508209
923.456055	260.173645
922.303711	139.182098
921.151367	152.535690
919.999023	116.054871
918.845703	186.553986
917.692383	-6.317121
916.539063	107.663185
915.384766	31.036068
914.230469	133.940033
913.076172	21.361168
911.920898	-22.928646
910.766602	19.157890
909.611328	-83.751190
908.455078	-150.170593
907.299805	-55.465176
906.143555	-60.356846
904.987305	-33.370762
903.830078	2.823089
902.673828	7.441606
901.516602	-24.011719
900.359375	-114.153587
899.201172	38.043545
898.042969	63.614964
896.884766	87.055740
895.726563	221.437088
894.567383	125.290710
893.408203	-4.578288
892.249023	12.638437
891.088867	264.952271
889.929688	85.850380
888.769531	60.527691
887.608398	161.781952
886.448242	91.561424
885.287109	181.723663
884.125977	174.951416
882.963867	150.262283
881.801758	242.960800
880.639648	274.856781
879.477539	358.687775
878.315430	201.470566
877.152344	339.567719
875.989258	283.998871
874.825195	390.694122
873.661133	252.044968
872.497070	115.806221
871.333008	269.999359
870.168945	118.249290
869.003906	166.838776
867.838867	163.768127
866.672852	109.080429
865.506836	148.890549
864.340820	424.691895
863.174805	338.746399
862.008789	353.975647
860.841797	364.777863
859.674805	416.043335
858.506836	586.300171
857.339844	612.915894
856.171875	554.331909
855.003906	713.370850
853.834961	571.927063
852.666016	739.945190
851.497070	659.149475
850.328125	495.521759
849.158203	551.540527
847.988281	632.195068
846.818359	359.065094
845.647461	330.090851
844.477539	184.761780
843.306641	256.556702
842.134766	303.729980
840.963867	33.309086
839.791992	125.238190
838.619141	284.192078
837.447266	58.669365
836.274414	190.739746
835.101563	313.801239
833.928711	195.601410
832.754883	378.862305
831.581055	325.404877
830.407227	247.400055
829.232422	334.514709
828.058594	283.251282
826.883789	497.361847
825.708008	530.750244
824.533203	421.416840
823.357422	271.987000
822.181641	211.697128
821.004883	111.299957
819.828125	242.490952
818.651367	144.247498
817.474609	77.151474
816.296875	116.846123
815.119141	87.487259
813.941406	2.465982
812.763672	124.217865
811.584961	-56.509445
810.406250	102.837257
809.226563	-111.283508
808.047852	50.056442
806.868164	91.302330
805.688477	-3.015086
804.507813	-126.232300
803.327148	81.219788
802.146484	-75.437119
800.965820	-112.322556
799.784180	-142.632004
798.603516	-82.125458
797.420898	-46.125107
796.239258	73.963371
795.056641	-21.044758
793.874023	58.887630
792.691406	7.995007
791.507813	-0.912408
790.324219	58.690823
789.140625	149.130219
787.956055	115.500122
786.772461	28.664328
785.586914	173.978622
784.402344	175.368729
783.216797	178.846466
782.032227	144.616196
780.845703	364.381378
779.660156	345.330658
778.473633	206.903061
777.287109	373.108582
776.100586	196.945602
774.913086	120.048775
773.725586	263.693878
772.538086	135.810715
771.349609	190.902588
770.161133	173.072067
768.972656	126.456795
767.784180	141.433807
766.594727	281.858887
765.405273	281.104034
764.215820	229.562210
763.026367	351.844757
761.835938	478.341125
760.645508	432.989166
759.454102	526.139221
758.262695	627.910706
757.072266	626.138977
755.879883	709.989380
754.688477	674.970337
753.496094	494.802124
752.303711	786.958252
751.110352	674.690979
749.917969	487.684265
748.724609	430.180817
747.530273	616.229614
746.336914	604.567261
745.142578	597.183838
743.948242	471.243347
742.752930	435.162170
741.558594	486.681030
740.363281	494.233002
739.166992	300.072937
737.971680	340.320343
736.775391	349.786469
735.579102	346.012695
734.381836	313.687500
733.185547	322.872375
731.988281	279.448090
730.790039	467.864655
729.592773	494.253479
728.394531	332.495819
727.196289	343.450562
725.997070	544.487976
724.797852	428.511780
723.598633	500.409058
722.399414	513.241333
721.199219	327.301849
719.999023	475.418579
718.798828	322.216187
717.598633	459.263794
716.397461	354.052460
715.196289	490.955933
713.994141	472.945282
712.792969	485.436951
711.590820	308.281403
710.388672	305.514313
709.185547	263.523285
707.982422	345.690735
706.779297	308.052277
705.576172	155.050858
704.372070	34.774277
703.167969	197.440399
701.963867	62.004276
700.759766	248.543991
699.554688	274.109741
698.349609	190.993469
697.143555	134.028488
695.938477	-9.792316
694.732422	-151.333878
693.525391	-42.995388
692.319336	128.309311
691.112305	17.370050
689.905273	15.056594
688.697266	-21.914240
687.490234	84.371552
686.282227	-17.537085
685.073242	47.635654
683.865234	36.973412
682.656250	-6.118088
681.447266	18.059607
680.237305	27.143950
679.028320	-17.842245
677.818359	201.449768
676.607422	139.299286
675.397461	18.827122
674.186523	41.313786
672.975586	-9.672840
671.763672	110.319786
670.551758	20.603409
669.339844	88.832314
668.127930	-11.462139
666.915039	290.293091
665.703125	151.292664
664.489258	14.609090
663.276367	195.490082
662.062500	108.681709
660.848633	-10.379643
659.634766	-12.787676
658.419922	-155.342148
657.205078	-21.690926
655.990234	17.085369
654.775391	-105.782471
653.559570	19.322674
652.343750	-10.730085
651.126953	-23.491842
649.911133	56.393135
648.694336	22.141199
647.477539	80.488220
646.259766	149.576111
645.041992	184.193848
643.824219	322.039093
642.606445	173.727615
641.387695	272.728973
640.168945	100.744347
638.950195	212.475662
637.730469	53.310913
636.511719	-52.184639
635.291016	-95.467239
634.071289	-29.364868
632.850586	6.484192
631.629883	9.931182
630.409180	-61.942123
629.188477	65.500534
627.966797	1.728839
626.745117	205.747025
625.522461	-34.433407
624.300781	276.006531
623.078125	275.203400
621.854492	233.285004
620.631836	238.064407
619.408203	250.928604
618.184570	139.095840
616.960938	41.743416
615.736328	151.418076
614.511719	72.130196
613.287109	-95.500282
612.061523	56.994202
610.835938	16.223606
609.610352	68.700272
608.384766	141.650452
607.158203	32.026375
605.931641	-69.986839
604.705078	-38.451344
