# Supplementary material for: Raman spectroscopy accurately differentiates mucosal healing from non-healing and biochemical changes following biological therapy in inflammatory bowel disease
Source: PLoS One. 2021 Jun 2;16(6):e0252210. doi: 10.1371/journal.pone.0252210 (PMC8172032; doi:10.1371/journal.pone.0252210)
Supplement: S5 Dataset — (ZIP) [file pone.0252210.s007.zip › CD Active inflammation/OC010 post treatment 17.04.19_base sub CR removed_22__X_-20440.9__Y_440.14__Z_-7228.99__Time_252.txt]

1714.705078	134.550110
1713.728516	-95.022278
1712.751953	57.413498
1711.774414	-31.399393
1710.797852	-28.802408
1709.820313	22.212193
1708.842773	14.452374
1707.864258	49.744682
1706.886719	87.936432
1705.908203	-18.303707
1704.929688	-86.792587
1703.950195	8.229451
1702.971680	-38.372482
1701.992188	-138.252960
1701.012695	-101.434700
1700.033203	-101.833717
1699.052734	-51.214081
1698.073242	37.072468
1697.092773	-61.526581
1696.112305	85.977005
1695.130859	35.973225
1694.150391	-147.264053
1693.168945	19.589993
1692.187500	21.120461
1691.206055	22.910664
1690.223633	38.280758
1689.241211	125.931747
1688.258789	171.132965
1687.276367	219.243469
1686.293945	80.988327
1685.310547	214.895309
1684.327148	202.452362
1683.343750	179.624390
1682.360352	74.506004
1681.375977	180.046387
1680.392578	163.359344
1679.408203	56.431351
1678.423828	386.229370
1677.438477	322.378937
1676.453125	373.195831
1675.468750	442.883331
1674.482422	337.297333
1673.497070	378.230988
1672.511719	512.417297
1671.525391	654.758972
1670.539063	388.223907
1669.552734	552.289001
1668.565430	443.044006
1667.578125	665.917664
1666.591797	583.753540
1665.603516	769.837402
1664.616211	757.143127
1663.627930	654.514465
1662.640625	660.901550
1661.652344	805.366821
1660.663086	684.956421
1659.674805	697.338623
1658.685547	535.089722
1657.696289	736.010071
1656.707031	598.120483
1655.717773	532.001282
1654.727539	572.000366
1653.737305	617.498047
1652.747070	631.446533
1651.756836	613.865234
1650.765625	398.154694
1649.775391	444.513000
1648.784180	491.048767
1647.792969	215.350616
1646.800781	27.160406
1645.809570	66.441086
1644.817383	227.378891
1643.825195	185.124924
1642.832031	116.672638
1641.839844	-4.339942
1640.846680	-135.678299
1639.853516	194.894653
1638.860352	42.827637
1637.867188	125.692383
1636.873047	129.591644
1635.878906	49.310558
1634.884766	27.203972
1633.890625	60.595497
1632.895508	65.148041
1631.900391	6.647924
1630.905273	-188.588120
1629.910156	145.508575
1628.915039	-104.648613
1627.918945	-136.174408
1626.922852	100.772362
1625.926758	-93.578522
1624.930664	-172.017792
1623.933594	-176.693878
1622.937500	81.589485
1621.940430	-41.147343
1620.942383	-121.684975
1619.945313	134.131119
1618.947266	90.572990
1617.949219	215.167221
1616.951172	163.942429
1615.953125	215.185074
1614.954102	137.932312
1613.956055	189.342361
1612.957031	-8.332948
1611.957031	-56.386948
1610.958008	152.564697
1609.958008	-55.219826
1608.958984	-34.870117
1607.958008	100.799385
1606.958008	100.285629
1605.958008	173.154724
1604.957031	128.237686
1603.956055	62.456566
1602.955078	-47.729092
1601.953125	-155.204849
1600.951172	-6.244069
1599.950195	-90.052856
1598.947266	-71.820923
1597.945313	-84.926582
1596.942383	82.334473
1595.940430	-168.508301
1594.937500	-270.314819
1593.933594	100.673561
1592.930664	-246.554779
1591.926758	-55.827301
1590.922852	6.939981
1589.918945	14.892516
1588.915039	103.728523
1587.910156	-81.350845
1586.906250	-52.503674
1585.901367	119.728065
1584.895508	18.177498
1583.890625	-106.785049
1582.884766	245.111069
1581.878906	-98.687622
1580.873047	-194.930847
1579.867188	-59.403442
1578.860352	263.481750
1577.854492	37.029964
1576.847656	125.513901
1575.839844	34.419289
1574.833008	57.785038
1573.825195	-12.511714
1572.817383	28.985844
1571.809570	34.039082
1570.801758	36.453365
1569.792969	-39.124470
1568.784180	-49.769547
1567.775391	97.970108
1566.766602	89.805290
1565.757813	188.031830
1564.748047	70.739906
1563.738281	236.288406
1562.728516	85.201797
1561.718750	50.844414
1560.708008	159.066177
1559.697266	90.879684
1558.686523	-36.957047
1557.675781	-14.493555
1556.665039	137.444305
1555.653320	162.314758
1554.641602	130.127991
1553.629883	-3.098978
1552.617188	-48.326908
1551.605469	139.334976
1550.592773	148.287872
1549.580078	-42.045383
1548.567383	-147.017624
1547.553711	-60.666939
1546.541016	92.792931
1545.527344	282.290039
1544.513672	223.527100
1543.499023	203.458099
1542.485352	-7.839882
1541.470703	90.780479
1540.456055	-32.789131
1539.441406	73.364456
1538.425781	96.785866
1537.410156	-3.752975
1536.394531	19.495226
1535.378906	125.181122
1534.363281	-21.990870
1533.346680	-133.103302
1532.331055	77.954262
1531.314453	87.805450
1530.296875	210.921173
1529.280273	130.389069
1528.262695	60.092136
1527.245117	128.774277
1526.227539	-111.593140
1525.209961	-27.653978
1524.191406	27.839853
1523.172852	-32.559593
1522.154297	102.453178
1521.135742	-22.422750
1520.116211	68.619102
1519.097656	-184.918335
1518.078125	129.509613
1517.058594	276.692108
1516.038086	192.508652
1515.018555	13.242361
1513.998047	-81.316582
1512.977539	21.741619
1511.956055	86.149773
1510.935547	-26.621618
1509.914063	191.508072
1508.892578	-95.862373
1507.871094	273.296692
1506.849609	190.951462
1505.827148	-4.252473
1504.804688	-40.573273
1503.782227	112.633110
1502.759766	-87.839836
1501.736328	93.286057
1500.713867	-155.938477
1499.690430	-156.830704
1498.666016	-4.252560
1497.642578	-220.317719
1496.618164	-244.508926
1495.594727	17.712856
1494.569336	34.207073
1493.544922	-171.828476
1492.520508	-175.921524
1491.495117	-6.320816
1490.469727	60.912449
1489.444336	166.349487
1488.417969	169.481644
1487.392578	118.913940
1486.366211	116.780457
1485.339844	254.948227
1484.312500	102.049049
1483.286133	204.278458
1482.258789	53.844284
1481.231445	186.473312
1480.204102	127.738960
1479.175781	86.787399
1478.148438	305.746674
1477.120117	437.892303
1476.091797	434.888153
1475.062500	385.956360
1474.034180	326.797821
1473.004883	343.962097
1471.975586	434.865265
1470.946289	469.674683
1469.916016	608.708923
1468.885742	686.567993
1467.855469	718.552002
1466.825195	755.545227
1465.794922	769.583130
1464.763672	694.588684
1463.732422	815.226685
1462.701172	915.431152
1461.669922	939.339233
1460.638672	998.734680
1459.606445	956.486450
1458.574219	916.742126
1457.541992	1123.129150
1456.508789	1035.048584
1455.476563	1129.611938
1454.443359	1244.366943
1453.410156	1090.254395
1452.375977	1174.449707
1451.342773	1144.525635
1450.308594	924.514954
1449.274414	1208.713135
1448.240234	1277.457764
1447.206055	1298.022705
1446.170898	1359.042480
1445.135742	1164.346802
1444.100586	1020.317871
1443.064453	1238.126343
1442.029297	1028.316040
1440.993164	1013.299194
1439.957031	737.822876
1438.920898	995.853455
1437.883789	978.245850
1436.847656	1036.447266
1435.810547	816.688599
1434.773438	738.456848
1433.735352	531.439941
1432.698242	640.108704
1431.660156	741.135193
1430.622070	607.403015
1429.583008	438.384277
1428.544922	148.357391
1427.505859	264.492462
1426.466797	262.062744
1425.427734	216.773972
1424.387695	204.259323
1423.348633	247.200500
1422.308594	282.556671
1421.268555	-32.217300
1420.227539	-14.446153
1419.187500	144.331955
1418.146484	162.073334
1417.105469	265.386108
1416.064453	-28.885384
1415.022461	-71.467278
1413.980469	321.092285
1412.939453	52.188374
1411.896484	-231.689346
1410.854492	120.491989
1409.811523	-37.592342
1408.768555	120.975166
1407.725586	194.095367
1406.682617	-81.861145
1405.638672	-154.312714
1404.595703	124.739830
1403.551758	64.882233
1402.506836	-213.225815
1401.462891	58.216381
1400.417969	3.515435
1399.373047	39.144119
1398.328125	-43.034908
1397.283203	52.819527
1396.237305	3.316635
1395.191406	-18.565155
1394.145508	42.265274
1393.099609	48.018169
1392.052734	-66.378777
1391.006836	107.202301
1389.959961	80.529633
1388.912109	-28.665949
1387.865234	82.389549
1386.817383	60.879658
1385.769531	-53.089836
1384.721680	-171.956299
1383.673828	-183.240082
1382.625000	-27.044436
1381.576172	4.219543
1380.527344	-71.879715
1379.478516	-160.373398
1378.429688	25.877186
1377.379883	2.412585
1376.330078	-43.440418
1375.280273	62.994904
1374.229492	29.737745
1373.178711	111.289444
1372.128906	10.851255
1371.077148	60.084682
1370.026367	-177.261856
1368.974609	-60.589027
1367.923828	-43.544472
1366.871094	142.923706
1365.819336	45.492706
1364.767578	10.421187
1363.714844	-17.104187
1362.662109	25.140663
1361.609375	10.213060
1360.555664	-27.032211
1359.501953	114.888412
1358.448242	70.329063
1357.394531	-207.822968
1356.340820	28.724903
1355.286133	11.772048
1354.231445	-57.267788
1353.176758	17.868591
1352.122070	110.435562
1351.066406	68.961258
1350.011719	-7.158000
1348.956055	150.114105
1347.899414	123.782089
1346.843750	159.567917
1345.787109	299.580566
1344.730469	447.054138
1343.673828	304.494812
1342.616211	352.920441
1341.559570	403.895752
1340.501953	615.962097
1339.444336	622.434143
1338.385742	547.259644
1337.328125	509.348328
1336.269531	431.925659
1335.210938	441.240479
1334.152344	534.761597
1333.092773	178.102081
1332.033203	299.009521
1330.973633	340.825653
1329.914063	345.627655
1328.853516	469.143158
1327.793945	310.997894
1326.733398	345.700928
1325.672852	187.816467
1324.611328	242.452271
1323.549805	420.596191
1322.489258	475.335388
1321.426758	278.405792
1320.365234	291.373779
1319.302734	324.148804
1318.241211	618.422302
1317.177734	315.942871
1316.115234	274.991669
1315.052734	433.778229
1313.989258	343.700958
1312.925781	352.289673
1311.862305	493.959961
1310.797852	411.562531
1309.733398	437.608337
1308.668945	259.428955
1307.604492	401.322784
1306.540039	498.950409
1305.474609	306.356201
1304.409180	335.259613
1303.343750	172.451096
1302.277344	430.139252
1301.211914	422.372040
1300.145508	338.512543
1299.079102	323.552216
1298.011719	350.423462
1296.945313	426.476318
1295.877930	369.998260
1294.810547	468.251770
1293.743164	252.437302
1292.674805	331.191711
1291.606445	466.401245
1290.538086	302.445007
1289.469727	87.145470
1288.400391	327.936554
1287.332031	291.769348
1286.262695	285.085815
1285.193359	148.644699
1284.123047	203.357651
1283.052734	375.645416
1281.982422	283.538330
1280.912109	174.406616
1279.841797	361.467102
1278.770508	64.118996
1277.699219	114.278732
1276.627930	203.603546
1275.556641	43.582706
1274.484375	191.666367
1273.412109	442.381012
1272.339844	172.646561
1271.267578	372.077179
1270.194336	229.578308
1269.121094	126.263062
1268.047852	369.676300
1266.974609	244.520050
1265.900391	263.428436
1264.827148	96.984543
1263.752930	437.953796
1262.677734	181.422089
1261.603516	319.981049
1260.528320	373.220551
1259.453125	350.942596
1258.377930	474.894104
1257.301758	591.525818
1256.226563	320.963104
1255.150391	184.463150
1254.073242	598.162598
1252.997070	415.504883
1251.919922	510.327484
1250.842773	357.033630
1249.765625	359.487366
1248.688477	561.348572
1247.610352	529.792053
1246.532227	522.583984
1245.454102	503.263336
1244.375000	272.634674
1243.296875	486.592896
1242.217773	248.842300
1241.138672	319.533813
1240.058594	581.959473
1238.979492	424.499329
1237.899414	393.283630
1236.819336	408.188721
1235.738281	534.654236
1234.658203	341.061005
1233.577148	377.840210
1232.496094	169.861328
1231.415039	327.835052
1230.333008	294.393433
1229.250977	372.378510
1228.168945	251.804749
1227.086914	274.113251
1226.003906	187.515274
1224.920898	318.726837
1223.837891	253.944946
1222.754883	215.802216
1221.670898	124.483521
1220.587891	195.179916
1219.503906	115.997749
1218.418945	104.510063
1217.334961	196.908875
1216.250000	54.981220
1215.165039	19.364040
1214.080078	-37.969231
1212.994141	247.461258
1211.908203	40.476067
1210.822266	125.502731
1209.736328	7.870183
1208.649414	10.855178
1207.563477	247.697678
1206.476563	93.926933
1205.388672	330.618958
1204.301758	20.261837
1203.213867	239.974640
1202.125977	245.233292
1201.038086	79.521103
1199.949219	82.369690
1198.861328	-116.963165
1197.772461	56.726498
1196.682617	-166.612213
1195.593750	-286.452820
1194.503906	-240.350235
1193.414063	-184.676941
1192.324219	116.101227
1191.233398	20.232626
1190.143555	-99.643700
1189.052734	-70.579880
1187.960938	52.092041
1186.870117	-235.854935
1185.778320	-139.664429
1184.686523	-175.533859
1183.594727	-146.641815
1182.501953	-136.987122
1181.410156	33.303181
1180.317383	23.663008
1179.223633	-26.761086
1178.130859	-14.888882
1177.037109	59.232922
1175.943359	-70.327110
1174.849609	-183.104874
1173.754883	-75.594421
1172.661133	115.612015
1171.566406	100.866913
1170.470703	119.583549
1169.375977	-86.616173
1168.280273	-111.002983
1167.184570	72.603409
1166.088867	-145.533920
1164.992188	6.833995
1163.895508	-36.851635
1162.798828	-51.897999
1161.702148	-59.818317
1160.605469	89.816589
1159.507813	103.254593
1158.410156	-40.891891
1157.311523	55.987274
1156.213867	93.132355
1155.115234	406.890045
1154.016602	145.752899
1152.917969	104.021301
1151.818359	276.776001
1150.718750	1.388638
1149.619141	-80.943848
1148.519531	-63.249081
1147.418945	-7.515759
1146.319336	-49.474335
1145.217773	101.334335
1144.117188	154.451660
1143.015625	-113.714867
1141.915039	55.877201
1140.813477	92.155731
1139.710938	7.098991
1138.609375	-18.543203
1137.506836	8.053288
1136.404297	-48.579868
1135.300781	127.554695
1134.197266	80.307144
1133.094727	260.974121
1131.990234	78.291740
1130.886719	313.350159
1129.782227	329.944702
1128.677734	348.847778
1127.573242	315.509674
1126.468750	386.464722
1125.363281	367.243286
1124.257813	468.852386
1123.152344	385.533447
1122.045898	325.884125
1120.940430	107.521286
1119.833984	343.850006
1118.726563	151.509094
1117.620117	226.664612
1116.512695	192.875702
1115.405273	419.289581
1114.297852	179.589203
1113.189453	218.979538
1112.082031	414.341949
1110.972656	299.916290
1109.864258	171.317169
1108.755859	278.983887
1107.646484	107.827347
1106.537109	255.501099
1105.426758	119.738235
1104.317383	458.438477
1103.207031	499.585999
1102.096680	387.311188
1100.985352	154.736710
1099.875000	193.426727
1098.763672	434.813446
1097.652344	409.683685
1096.540039	457.571259
1095.427734	326.329498
1094.315430	374.129059
1093.203125	216.976593
1092.090820	486.016449
1090.977539	411.211945
1089.864258	315.220428
1088.750977	162.765442
1087.636719	92.668648
1086.522461	420.020203
1085.408203	427.413727
1084.293945	420.664642
1083.179688	373.931030
1082.064453	200.299240
1080.949219	296.860565
1079.833008	235.986481
1078.717773	226.771957
1077.601563	276.212799
1076.485352	365.500122
1075.368164	386.667480
1074.251953	255.321747
1073.134766	63.028011
1072.016602	227.198425
1070.899414	384.242798
1069.781250	337.284729
1068.663086	234.090729
1067.544922	257.424622
1066.426758	290.098083
1065.307617	325.073334
1064.188477	486.429535
1063.068359	224.065369
1061.949219	397.040405
1060.829102	228.364868
1059.708984	92.498787
1058.588867	223.251984
1057.467773	187.947052
1056.346680	241.465012
1055.225586	262.236786
1054.104492	243.278244
1052.982422	355.112213
1051.860352	-119.213219
1050.738281	380.179138
1049.615234	64.770157
1048.492188	41.187988
1047.369141	215.916336
1046.246094	31.381292
1045.123047	-20.151207
1043.999023	86.869080
1042.875000	100.616203
1041.750000	18.819143
1040.625977	-0.023013
1039.500977	34.719261
1038.375977	109.042252
1037.250000	169.370316
1036.125000	171.503220
1034.999023	-31.129581
1033.873047	166.497437
1032.746094	224.490356
1031.619141	-36.097980
1030.492188	196.318680
1029.365234	77.683075
1028.237305	59.041779
1027.110352	-240.668076
1025.982422	-194.140747
1024.853516	-24.539871
1023.725586	-145.181442
1022.596680	-261.099365
1021.467773	-168.086792
1020.337891	-205.007065
1019.208008	-93.432678
1018.078125	-153.471756
1016.948242	-111.439423
1015.818359	-150.511200
1014.687500	146.475037
1013.556641	-13.033832
1012.425781	93.936058
1011.293945	261.101624
1010.162109	254.600998
1009.030273	39.836716
1007.898438	158.440842
1006.765625	362.632355
1005.632813	497.390015
1004.500000	1020.622192
1003.366211	967.999146
1002.233398	1183.573364
1001.099609	1020.124817
999.964844	748.221130
998.831055	139.284515
997.696289	271.935028
996.561523	129.852081
995.425781	121.761856
994.291016	132.201401
993.155273	126.543983
992.019531	79.436523
990.882813	66.998940
989.747070	-12.220560
988.610352	-68.291634
987.472656	126.899094
986.335938	299.032257
985.198242	-37.871704
984.060547	125.144135
982.921875	37.211704
981.784180	-105.844437
980.645508	36.573753
979.506836	82.374008
978.367188	82.222610
977.228516	125.840004
976.088867	6.283654
974.948242	52.341530
973.808594	-39.413872
972.667969	-34.563416
971.527344	-18.153143
970.385742	266.987457
969.245117	115.890205
968.103516	-71.782173
966.961914	284.546967
965.819336	-19.917505
964.677734	148.321350
963.534180	-2.172386
962.391602	92.786034
961.249023	-75.791901
960.105469	65.132881
958.961914	350.399994
957.817383	92.804474
956.673828	-2.006597
955.529297	-23.434599
954.383789	-19.592415
953.239258	247.477051
952.093750	166.780975
950.948242	136.525436
949.802734	14.906754
948.656250	172.326782
947.509766	126.349655
946.363281	25.640381
945.216797	224.325836
944.069336	9.617617
942.921875	41.698570
941.774414	197.123215
940.625977	165.411880
939.478516	88.167900
938.330078	246.009277
937.180664	-93.324837
936.032227	278.987152
934.882813	193.009857
933.732422	246.179611
932.583008	101.177818
931.432617	79.338943
930.282227	144.136673
929.131836	-5.042801
927.980469	-35.698257
926.830078	-50.325947
925.677734	46.624947
924.526367	-31.547087
923.374023	-105.052689
922.221680	-23.832981
921.069336	-176.708038
919.916992	-143.077087
918.763672	-104.840958
917.610352	62.933838
916.456055	-14.564602
915.302734	-14.755116
914.148438	-33.031132
912.994141	-62.570885
911.838867	-55.722279
910.683594	-39.732098
909.528320	78.372231
908.373047	171.551529
907.216797	-70.721687
906.061523	-106.589165
904.904297	-140.105591
903.748047	57.500080
902.590820	-86.875633
901.433594	-27.355225
900.276367	-110.402878
899.118164	-100.568359
897.960938	4.342544
896.802734	16.524582
895.643555	-177.026428
894.484375	-76.522331
893.325195	-34.780014
892.166016	-15.602710
891.006836	121.096931
889.846680	72.568130
888.686523	24.110428
887.526367	-98.780693
886.365234	-68.084488
885.204102	19.055033
884.042969	-108.129402
882.880859	-7.406067
881.719727	-163.759995
880.556641	151.177277
879.394531	-115.509102
878.232422	181.306091
877.069336	92.779419
875.905273	42.615257
874.742188	129.859360
873.578125	55.000504
872.414063	153.505447
871.250000	110.225876
870.084961	210.966827
868.920898	89.014053
867.754883	133.535416
866.589844	0.453036
865.423828	-26.917995
864.257813	150.211151
863.091797	210.449905
861.924805	214.521271
860.758789	157.969574
859.590820	153.084869
858.423828	298.571289
857.255859	251.024246
856.087891	75.632858
854.919922	135.806335
853.751953	395.500732
852.583008	287.433197
851.414063	289.222565
850.244141	476.971649
849.075195	326.365479
847.905273	218.368484
846.734375	233.552948
845.564453	100.968208
844.393555	80.324738
843.222656	247.611618
842.051758	103.866043
840.879883	109.999352
839.708008	46.789783
838.536133	86.403473
837.363281	152.785904
836.190430	245.911728
835.017578	166.962723
833.844727	224.235977
832.670898	312.701324
831.497070	242.603119
830.323242	326.473846
829.149414	216.157532
827.974609	94.695244
826.799805	62.442917
825.624023	21.238482
824.449219	-31.143679
823.273438	375.502228
822.097656	229.382034
820.920898	74.366806
819.744141	-82.859955
818.567383	-124.303566
817.390625	-14.435133
816.212891	117.573380
815.035156	93.724182
813.857422	-34.715435
812.679688	145.930054
811.500977	81.876343
810.322266	-88.900352
809.142578	-113.007629
807.963867	-57.198444
806.784180	-43.686848
805.603516	-59.120464
804.423828	-101.261505
803.243164	-67.995148
802.062500	-119.140312
800.881836	-3.955571
799.700195	-77.423599
798.518555	-4.589543
797.336914	-160.202026
796.154297	34.357788
794.972656	-243.218704
793.789063	-11.232184
792.606445	47.813560
791.422852	15.968193
790.240234	-170.903275
789.055664	9.619596
787.872070	-13.588958
786.687500	164.434509
785.502930	229.500732
784.317383	157.367218
783.132813	36.553497
781.947266	59.367466
780.761719	269.897766
779.575195	292.482971
778.388672	98.546928
777.202148	-20.307266
776.015625	-35.436443
774.828125	108.258728
773.640625	22.344284
772.453125	-68.018799
771.264648	9.188777
770.076172	15.728765
768.887695	-46.140942
767.699219	114.525116
766.509766	213.349823
765.320313	186.501709
764.130859	86.923576
762.940430	70.985405
761.750977	253.095078
760.559570	305.210297
759.369141	247.233093
758.177734	180.420578
756.986328	252.121002
755.794922	191.814743
754.603516	166.649292
753.411133	130.450928
752.218750	142.550781
751.025391	60.143349
749.832031	146.816833
748.638672	218.034531
747.445313	181.623062
746.250977	37.658920
745.057617	363.222198
743.862305	304.747437
742.667969	281.355225
741.472656	91.322166
740.277344	76.697273
739.082031	48.907253
737.885742	53.967392
736.689453	65.577316
735.493164	2.712764
734.296875	-108.298927
733.099609	-15.716705
731.902344	-80.738113
730.705078	-5.717285
729.506836	115.197334
728.308594	-41.651611
727.110352	-38.829052
725.911133	169.453232
724.712891	-48.450874
723.513672	17.765114
722.313477	68.680000
721.113281	158.900269
719.914063	56.996223
718.712891	149.417923
717.512695	239.651260
716.311523	33.187721
715.110352	315.418915
713.909180	200.706863
712.707031	38.136253
711.504883	74.032150
710.302734	16.271248
709.099609	34.844551
707.896484	-44.535339
706.693359	-71.549423
705.490234	-4.868968
704.286133	-138.378830
703.082031	-4.106033
701.877930	-89.532532
700.672852	94.857262
699.468750	68.333199
698.262695	28.869061
697.057617	-121.321960
695.851563	39.377914
694.645508	184.897675
693.439453	-149.527405
692.232422	9.209993
691.026367	-77.322273
689.818359	-53.013634
688.611328	-186.998184
687.403320	130.419373
686.195313	-146.450668
684.987305	-19.759773
683.778320	2.939865
682.569336	27.921585
681.360352	-20.652189
680.151367	24.076067
678.941406	12.602571
677.731445	-59.364079
676.521484	57.169655
675.310547	-111.903938
674.099609	7.014249
672.888672	117.354439
671.677734	402.958679
670.465820	-3.368397
669.253906	-227.789108
668.041016	-65.111572
666.829102	32.790722
665.616211	24.917810
664.403320	-34.666924
663.189453	46.246773
661.975586	129.393143
660.761719	89.589378
659.547852	129.746017
658.333008	38.391186
657.118164	9.719819
655.903320	-59.819984
654.688477	-88.286499
653.472656	14.808525
652.256836	-220.375626
651.040039	50.863056
649.824219	296.179291
648.607422	22.487091
647.389648	-149.866165
646.172852	22.242783
644.955078	39.353992
643.737305	99.480270
642.519531	221.934860
641.300781	2.408478
640.082031	90.358894
638.863281	120.178009
637.643555	91.890831
636.423828	-24.557083
635.204102	71.570213
633.984375	150.344681
632.763672	263.282379
631.542969	191.413284
630.322266	-54.429943
629.100586	94.368721
627.878906	-126.057053
626.657227	110.101646
625.435547	77.876251
624.212891	276.831451
622.990234	213.913452
621.767578	349.888336
620.543945	279.767303
619.320313	275.618530
618.096680	360.913086
616.873047	116.028954
615.648438	31.200651
614.423828	-265.983429
613.199219	-54.586258
611.973633	59.809093
610.748047	-207.124374
609.522461	-17.268890
608.296875	-39.869629
607.070313	34.960701
605.843750	125.941376
604.617188	6.640287
