# Supplementary material for: Raman spectroscopy accurately differentiates mucosal healing from non-healing and biochemical changes following biological therapy in inflammatory bowel disease
Source: PLoS One. 2021 Jun 2;16(6):e0252210. doi: 10.1371/journal.pone.0252210 (PMC8172032; doi:10.1371/journal.pone.0252210)
Supplement: S5 Dataset — (ZIP) [file pone.0252210.s007.zip › CD Active inflammation/OC021 pre treatment-2 _BL sub and CR removed_58__X_-8298.72__Y_63709.6__Z_-14.5497__Time_666.txt]

1714.793945	194.545792
1713.817383	-19.760895
1712.840820	39.002285
1711.864258	249.667221
1710.886719	83.875755
1709.909180	-29.206129
1708.931641	-14.607013
1707.953125	-25.222090
1706.975586	-93.067474
1705.997070	-156.669678
1705.018555	-84.801544
1704.040039	71.559593
1703.060547	36.632393
1702.081055	-135.907867
1701.101563	14.094119
1700.122070	-273.112335
1699.142578	-24.024649
1698.162109	175.508255
1697.181641	-51.273212
1696.201172	9.292460
1695.220703	31.088741
1694.239258	11.402056
1693.257813	190.594223
1692.276367	269.523102
1691.294922	253.573151
1690.313477	326.896667
1689.331055	417.344208
1688.348633	564.929626
1687.366211	534.943665
1686.383789	900.647949
1685.400391	574.282349
1684.416992	659.511230
1683.433594	687.155518
1682.450195	750.455505
1681.465820	1001.121765
1680.482422	1026.412354
1679.498047	1127.171997
1678.512695	949.405334
1677.528320	1006.814331
1676.542969	1078.394531
1675.558594	1265.223633
1674.572266	1272.011719
1673.586914	1686.382324
1672.601563	1410.456177
1671.615234	1818.295410
1670.628906	1767.215698
1669.642578	1669.149536
1668.655273	1800.227295
1667.668945	1764.786133
1666.681641	1899.939453
1665.694336	2027.795898
1664.706055	2079.353760
1663.718750	2147.509766
1662.730469	2234.854492
1661.742188	2166.406494
1660.753906	2294.762451
1659.764648	2378.625000
1658.775391	2500.150146
1657.787109	2608.983643
1656.796875	2389.958252
1655.807617	2330.453369
1654.818359	2321.814941
1653.828125	2197.261719
1652.837891	1898.661377
1651.846680	1833.461792
1650.856445	1871.927612
1649.865234	1540.680420
1648.874023	1680.568970
1647.882813	1360.988037
1646.891602	1393.399048
1645.899414	1035.239868
1644.907227	767.442200
1643.915039	954.319397
1642.922852	903.901062
1641.930664	494.918060
1640.937500	400.477051
1639.944336	385.562225
1638.951172	465.935272
1637.957031	488.570557
1636.963867	450.864838
1635.969727	410.826996
1634.975586	144.452148
1633.981445	160.374847
1632.986328	274.007263
1631.991211	271.959381
1630.996094	-35.279270
1630.000977	131.669769
1629.005859	82.948738
1628.009766	184.429703
1627.013672	88.757439
1626.017578	-69.815941
1625.021484	-36.195377
1624.024414	-33.977242
1623.028320	-89.434799
1622.031250	-47.501038
1621.033203	78.616402
1620.036133	55.081394
1619.038086	-146.905014
1618.041016	-230.555069
1617.041992	42.914688
1616.043945	151.015121
1615.045898	57.111942
1614.046875	304.333984
1613.047852	207.941544
1612.048828	-95.501556
1611.048828	31.153643
1610.049805	-104.305977
1609.049805	127.168243
1608.049805	41.566547
1607.048828	-25.652885
1606.048828	150.690796
1605.047852	-0.303260
1604.046875	351.314667
1603.045898	-45.680309
1602.044922	75.508560
1601.042969	-151.286758
1600.041016	176.402634
1599.039063	20.193228
1598.037109	-177.827652
1597.034180	-135.377518
1596.031250	-113.915451
1595.028320	-251.889877
1594.025391	-141.758820
1593.022461	-324.219452
1592.018555	-156.858093
1591.014648	-266.337006
1590.010742	-96.645897
1589.006836	-81.064415
1588.001953	-86.467888
1586.997070	158.369064
1585.992188	71.852737
1584.987305	217.247925
1583.982422	-2.413836
1582.976563	181.752899
1581.970703	310.994202
1580.964844	114.475822
1579.958984	27.259037
1578.952148	59.681343
1577.945313	136.180298
1576.938477	87.578331
1575.931641	207.943085
1574.924805	244.853073
1573.916992	510.421936
1572.909180	263.504639
1571.901367	263.461212
1570.893555	232.050354
1569.884766	296.603241
1568.876953	101.170303
1567.868164	56.264500
1566.858398	89.080910
1565.849609	30.828617
1564.839844	102.175079
1563.830078	-62.849358
1562.820313	44.404480
1561.810547	-120.945374
1560.799805	-58.227692
1559.790039	22.407255
1558.779297	27.618378
1557.767578	-99.562431
1556.756836	148.802979
1555.745117	34.171406
1554.733398	10.017317
1553.721680	148.785706
1552.709961	238.084747
1551.697266	-76.651604
1550.685547	48.440723
1549.672852	38.715038
1548.659180	101.185509
1547.646484	-87.435532
1546.632813	111.611427
1545.619141	-33.450336
1544.605469	-49.460144
1543.591797	-73.443748
1542.577148	34.091209
1541.562500	-147.914948
1540.547852	3.024964
1539.533203	-109.653526
1538.518555	-0.545096
1537.502930	-144.612152
1536.487305	-69.553490
1535.471680	-162.418625
1534.456055	69.458824
1533.439453	-145.047180
1532.422852	-42.630337
1531.406250	23.431616
1530.389648	29.974329
1529.373047	-4.931128
1528.355469	-94.147835
1527.337891	120.292107
1526.320313	234.011734
1525.302734	182.729843
1524.284180	-10.299982
1523.265625	156.716446
1522.247070	45.638779
1521.228516	242.986877
1520.208984	74.918037
1519.190430	76.372635
1518.170898	126.425507
1517.151367	189.088318
1516.130859	-51.637459
1515.111328	141.593735
1514.090820	3.268456
1513.070313	-50.489250
1512.049805	5.936727
1511.028320	51.851849
1510.006836	-2.517529
1508.986328	101.981552
1507.963867	54.898369
1506.942383	187.128281
1505.919922	175.537048
1504.898438	-20.755873
1503.875977	-35.249573
1502.852539	-257.448120
1501.830078	-213.356857
1500.806641	-182.291183
1499.783203	-220.547836
1498.759766	-92.595970
1497.736328	-187.516068
1496.711914	-3.713418
1495.687500	182.394043
1494.663086	-15.361919
1493.638672	129.415939
1492.613281	110.343338
1491.587891	402.917206
1490.563477	286.387024
1489.537109	307.663055
1488.511719	494.810516
1487.485352	303.775055
1486.458984	319.466614
1485.432617	406.473114
1484.406250	615.790710
1483.379883	523.812134
1482.352539	543.950867
1481.325195	658.307129
1480.297852	563.399658
1479.269531	850.765686
1478.241211	821.846741
1477.213867	899.856201
1476.184570	908.887329
1475.156250	1126.674561
1474.127930	1122.707397
1473.098633	1235.724487
1472.069336	1572.582275
1471.040039	1471.471558
1470.009766	1665.425049
1468.979492	1742.182129
1467.950195	1874.782349
1466.918945	2238.578369
1465.888672	2164.899414
1464.857422	1933.566284
1463.827148	2164.744385
1462.795898	2720.911865
1461.763672	2509.669678
1460.732422	2765.724365
1459.700195	2889.554688
1458.667969	3023.421631
1457.635742	2903.387207
1456.603516	3082.743896
1455.570313	3289.850830
1454.537109	3007.332275
1453.503906	3328.371094
1452.470703	3512.330566
1451.436523	3498.454102
1450.403320	3514.973633
1449.369141	3721.439697
1448.333984	3616.212891
1447.299805	3723.748047
1446.264648	3610.917480
1445.230469	3379.164307
1444.194336	3463.794434
1443.159180	3432.006836
1442.124023	3382.511963
1441.087891	3085.152588
1440.051758	3023.077393
1439.015625	3143.048828
1437.978516	2952.062744
1436.941406	2662.613037
1435.904297	2438.981934
1434.867188	2190.202393
1433.830078	1994.576172
1432.791992	1867.200806
1431.754883	1505.165161
1430.715820	1110.460205
1429.677734	1435.088867
1428.639648	1350.937378
1427.600586	792.676025
1426.561523	847.439819
1425.522461	796.337402
1424.482422	735.199402
1423.443359	565.797791
1422.403320	875.192200
1421.363281	700.881470
1420.322266	816.292053
1419.282227	460.903351
1418.241211	583.994202
1417.200195	553.577637
1416.159180	613.826599
1415.117188	253.987213
1414.076172	264.121918
1413.034180	342.205475
1411.992188	138.763168
1410.949219	106.390976
1409.907227	131.939621
1408.864258	165.085632
1407.821289	165.655548
1406.777344	143.698761
1405.734375	51.568039
1404.690430	-163.445206
1403.646484	-44.466087
1402.602539	36.930801
1401.557617	-107.396172
1400.513672	-143.681427
1399.468750	-97.104301
1398.423828	-138.176376
1397.377930	-11.193249
1396.333008	233.656433
1395.287109	182.866043
1394.241211	-165.858856
1393.195313	-221.294357
1392.148438	-163.919189
1391.101563	-61.376911
1390.054688	63.783810
1389.007813	18.878548
1387.960938	-35.873852
1386.913086	-40.454567
1385.865234	-32.385967
1384.817383	-171.676865
1383.769531	-245.771683
1382.720703	-74.799583
1381.671875	-156.091324
1380.623047	-229.699799
1379.574219	-15.921186
1378.524414	-149.153732
1377.475586	247.064392
1376.425781	109.162575
1375.375977	221.007141
1374.325195	85.979599
1373.274414	3.553282
1372.224609	148.265305
1371.172852	76.157394
1370.122070	186.221756
1369.070313	-57.468662
1368.019531	-51.717068
1366.967773	178.376251
1365.915039	89.762161
1364.863281	-90.746521
1363.810547	-198.822449
1362.757813	-122.500244
1361.705078	-200.301422
1360.651367	100.233315
1359.598633	132.219467
1358.544922	156.903885
1357.491211	62.428577
1356.436523	67.591232
1355.382813	43.130764
1354.328125	162.956390
1353.273438	143.817612
1352.217773	393.076141
1351.163086	175.643036
1350.107422	596.450317
1349.051758	506.010223
1347.996094	425.725433
1346.939453	648.307922
1345.883789	987.569092
1344.827148	992.108521
1343.769531	1214.991333
1342.712891	1433.025757
1341.655273	1123.320190
1340.598633	1121.166260
1339.540039	1235.606689
1338.482422	1422.018555
1337.423828	1291.615112
1336.366211	933.737061
1335.307617	1286.479126
1334.248047	1349.759644
1333.189453	1185.627075
1332.129883	1162.723999
1331.070313	1031.226685
1330.010742	1374.634644
1328.950195	1053.209106
1327.890625	1320.244751
1326.830078	1458.879517
1325.768555	1202.433960
1324.708008	1138.916016
1323.646484	1364.478760
1322.585938	1348.232910
1321.523438	1319.831421
1320.461914	1503.828613
1319.400391	1332.711060
1318.337891	1450.403564
1317.275391	1314.259033
1316.211914	1328.729736
1315.149414	1434.578125
1314.085938	1510.987305
1313.022461	1407.701782
1311.958984	1302.181519
1310.894531	1191.955444
1309.831055	1566.973633
1308.766602	1368.480957
1307.701172	1591.064697
1306.636719	1562.773071
1305.571289	1677.332642
1304.505859	1538.707031
1303.440430	1579.802979
1302.375000	1655.466675
1301.308594	1569.054443
1300.242188	1396.843628
1299.175781	1556.520142
1298.109375	1458.398682
1297.041992	1566.748169
1295.975586	1515.636963
1294.908203	1548.155518
1293.839844	1359.958740
1292.772461	1260.326782
1291.704102	1251.644043
1290.635742	1272.545410
1289.567383	1197.968628
1288.498047	1297.609009
1287.428711	1228.253784
1286.360352	1166.421631
1285.290039	1210.094604
1284.220703	1102.042358
1283.150391	1185.164673
1282.080078	1094.575684
1281.009766	1094.718750
1279.939453	1185.530762
1278.868164	1173.681152
1277.796875	1047.007935
1276.725586	1140.598877
1275.654297	1011.791199
1274.582031	1325.578857
1273.509766	986.861877
1272.437500	1352.061768
1271.365234	1289.742310
1270.291992	1386.304077
1269.218750	1380.382813
1268.145508	1521.036743
1267.072266	1705.661621
1265.999023	1587.747192
1264.924805	1526.090576
1263.850586	1518.215820
1262.776367	1629.921143
1261.701172	1719.728394
1260.625977	1378.177124
1259.550781	1358.520386
1258.475586	1672.724243
1257.400391	1616.641724
1256.324219	1441.337769
1255.248047	1185.843628
1254.171875	1626.695679
1253.094727	1451.728760
1252.018555	1503.178955
1250.941406	1586.295044
1249.864258	1528.385132
1248.786133	1640.760742
1247.708008	1548.950684
1246.630859	1481.536011
1245.551758	1577.006226
1244.473633	1424.692383
1243.394531	1391.504150
1242.316406	1365.656860
1241.236328	1269.463257
1240.157227	1333.538574
1239.077148	1307.839844
1237.998047	1590.295166
1236.917969	1455.462891
1235.836914	1311.020020
1234.756836	1108.476563
1233.675781	993.307251
1232.594727	1171.438477
1231.512695	1172.639404
1230.431641	917.085815
1229.349609	1194.449829
1228.267578	851.859131
1227.185547	1097.656494
1226.102539	835.113159
1225.019531	964.667175
1223.936523	641.788452
1222.853516	693.923462
1221.769531	463.120697
1220.686523	517.667419
1219.602539	548.009216
1218.517578	421.256622
1217.433594	345.271088
1216.348633	636.429871
1215.263672	246.458221
1214.178711	515.728516
1213.092773	710.023682
1212.007813	510.846069
1210.921875	475.783691
1209.834961	481.706848
1208.749023	931.315491
1207.662109	695.943542
1206.575195	757.121338
1205.488281	864.014282
1204.400391	416.637604
1203.313477	535.496338
1202.225586	531.420227
1201.136719	358.740570
1200.048828	-1.693319
1198.959961	295.012390
1197.871094	148.777298
1196.782227	344.143951
1195.692383	-9.019236
1194.603516	157.295898
1193.513672	128.730743
1192.423828	-29.689167
1191.333008	-137.656204
1190.242188	-48.656395
1189.151367	-48.652843
1188.060547	-262.459198
1186.969727	-53.711353
1185.877930	-154.786453
1184.786133	-18.335052
1183.694336	77.174042
1182.601563	33.417240
1181.509766	30.348265
1180.416992	281.327728
1179.323242	19.115200
1178.230469	-20.207983
1177.136719	139.245682
1176.042969	212.282639
1174.949219	371.393372
1173.854492	439.331940
1172.760742	332.372192
1171.666016	313.898895
1170.570313	297.705078
1169.475586	235.948181
1168.379883	-72.249260
1167.284180	38.019905
1166.188477	95.523804
1165.091797	212.625320
1163.996094	-12.157480
1162.899414	386.560730
1161.801758	166.354523
1160.705078	309.082642
1159.607422	513.684509
1158.509766	410.154449
1157.412109	554.712097
1156.313477	749.167053
1155.215820	533.137207
1154.117188	638.998474
1153.017578	549.169617
1151.918945	380.579926
1150.819336	493.128235
1149.719727	300.515228
1148.620117	217.419937
1147.519531	246.143417
1146.418945	188.994354
1145.318359	15.085446
1144.217773	295.662262
1143.116211	169.095871
1142.014648	-250.150040
1140.913086	-179.435257
1139.811523	109.847313
1138.708984	-138.396393
1137.606445	-251.207901
1136.503906	84.963394
1135.401367	261.670074
1134.297852	388.266968
1133.194336	583.514038
1132.090820	439.050018
1130.987305	512.851440
1129.882813	823.751404
1128.778320	996.762512
1127.673828	970.316589
1126.569336	955.585815
1125.463867	1130.363770
1124.358398	1127.148193
1123.252930	1017.152466
1122.146484	850.191406
1121.041016	758.954834
1119.934570	407.124817
1118.828125	725.301575
1117.720703	782.815247
1116.613281	568.020325
1115.505859	885.493713
1114.398438	776.917908
1113.291016	523.994812
1112.182617	571.294495
1111.074219	923.344299
1109.964844	736.284302
1108.856445	1076.038208
1107.747070	758.828674
1106.637695	833.640747
1105.528320	1130.213867
1104.417969	1072.433960
1103.307617	1245.817749
1102.197266	1116.983765
1101.086914	1353.696899
1099.975586	1571.292236
1098.864258	1677.841797
1097.752930	1501.343018
1096.641602	1414.350220
1095.529297	1753.723633
1094.416992	1616.982910
1093.304688	1725.106567
1092.191406	1574.049927
1091.079102	1446.489136
1089.965820	1511.843384
1088.852539	1219.404785
1087.738281	1331.583740
1086.624023	1281.321167
1085.509766	1301.507690
1084.395508	1479.074951
1083.280273	1517.779053
1082.166016	1330.797729
1081.050781	1383.402588
1079.934570	1208.056519
1078.819336	1197.062866
1077.703125	1124.933105
1076.586914	982.330078
1075.469727	1151.765137
1074.353516	1339.808228
1073.236328	981.196777
1072.119141	892.316711
1071.000977	1004.993896
1069.882813	908.940491
1068.765625	1089.365112
1067.646484	873.693176
1066.528320	1114.775879
1065.409180	1018.475281
1064.290039	957.263672
1063.170898	1015.382019
1062.050781	881.521301
1060.930664	1021.372925
1059.810547	922.535400
1058.690430	849.409973
1057.569336	745.863342
1056.449219	964.869934
1055.327148	690.654724
1054.206055	692.203613
1053.083984	689.028259
1051.961914	776.885071
1050.839844	547.163757
1049.717773	964.046997
1048.594727	871.991272
1047.471680	639.975830
1046.348633	585.306458
1045.224609	829.113525
1044.101563	650.829224
1042.976563	761.609741
1041.852539	758.154846
1040.728516	852.544006
1039.603516	713.954468
1038.478516	396.121643
1037.352539	427.644623
1036.227539	421.926453
1035.101563	686.142822
1033.974609	668.732483
1032.848633	553.666809
1031.721680	822.352051
1030.594727	721.281311
1029.467773	731.848450
1028.340820	424.078217
1027.212891	388.292694
1026.084961	403.656799
1024.956055	277.389191
1023.828125	-106.470886
1022.699219	-107.139694
1021.570313	94.129570
1020.440430	-71.217705
1019.311523	-94.935600
1018.181641	-30.476358
1017.050781	-23.957687
1015.920898	179.651123
1014.790039	-205.377228
1013.659180	162.797424
1012.528320	283.037628
1011.396484	241.187653
1010.265625	650.904419
1009.132813	576.736206
1008.000977	838.242554
1006.868164	1032.613159
1005.736328	1358.838257
1004.602539	2193.730469
1003.469727	2873.444336
1002.335938	3116.078125
1001.202148	2619.232910
1000.068359	1875.522583
998.933594	938.241943
997.799805	682.746582
996.665039	462.108612
995.529297	458.651581
994.394531	492.252136
993.258789	43.773914
992.123047	-3.027035
990.986328	86.372704
989.849609	-33.931252
988.712891	83.366547
987.576172	-170.256622
986.439453	-82.647736
985.301758	127.135056
984.164063	138.928757
983.025391	97.911751
981.887695	84.695908
980.749023	-137.770767
979.610352	-60.892159
978.470703	-124.198494
977.332031	-189.604584
976.192383	-144.466110
975.051758	-89.993309
973.912109	-255.969193
972.771484	65.347031
971.630859	74.319626
970.490234	74.278763
969.348633	140.991974
968.207031	159.656906
967.065430	49.994225
965.923828	117.220581
964.781250	76.797310
963.638672	169.583328
962.496094	322.125244
961.352539	289.132751
960.208984	219.688751
959.065430	205.458771
957.921875	372.373962
956.777344	173.033157
955.632813	-165.661362
954.488281	230.705719
953.343750	256.397339
952.198242	147.305756
951.052734	13.314713
949.907227	71.673279
948.760742	127.926445
947.614258	111.226738
946.467773	151.871841
945.321289	41.936745
944.173828	325.103638
943.026367	254.426376
941.878906	464.788330
940.730469	378.565430
939.582031	374.746307
938.433594	284.458252
937.285156	381.449646
936.135742	467.212036
934.987305	457.409485
933.836914	402.249237
932.687500	554.684265
931.537109	206.098572
930.386719	240.517899
929.236328	4.184171
928.084961	102.814445
926.934570	-12.315187
925.783203	-56.635532
924.630859	-132.560608
923.478516	187.492279
922.327148	84.696785
921.173828	29.908150
920.021484	-51.912033
918.868164	166.447830
917.714844	3.289851
916.561523	44.821976
915.407227	32.057400
914.252930	123.932205
913.098633	-169.830231
911.944336	-295.344513
910.789063	58.043621
909.633789	-103.326485
908.478516	-330.167297
907.322266	-450.152374
906.166016	-143.822052
905.009766	-385.734680
903.853516	181.334488
902.696289	-227.717438
901.539063	-65.824303
900.381836	10.172028
899.223633	25.229504
898.065430	-88.490723
896.907227	33.278633
895.749023	98.642693
894.589844	42.077339
893.430664	-70.784538
892.271484	-185.671997
891.112305	-85.695053
889.952148	41.522926
888.791992	69.492851
887.630859	-96.533501
886.470703	-151.718277
885.309570	82.142097
884.148438	196.481552
882.986328	-11.607999
881.825195	24.092781
880.663086	247.059784
879.500000	251.446472
878.337891	276.254456
877.174805	476.927002
876.011719	188.886932
874.847656	466.334076
873.684570	189.964188
872.520508	156.943924
871.355469	157.830582
870.191406	185.828934
869.026367	-6.472032
867.861328	246.663879
866.695313	151.346970
865.530273	334.876770
864.364258	226.319382
863.197266	553.747437
862.031250	476.836761
860.864258	323.724182
859.697266	202.203568
858.530273	469.104950
857.362305	444.273346
856.194336	511.510132
855.026367	542.904968
853.857422	991.424072
852.688477	561.050232
851.519531	691.238220
850.350586	606.321838
849.180664	671.597473
848.010742	542.051453
846.840820	602.935486
845.670898	493.704376
844.500000	315.197540
843.329102	159.184341
842.157227	130.789444
840.986328	207.538025
839.814453	270.867218
838.642578	258.182953
837.469727	176.248657
836.296875	161.392120
835.124023	148.782990
833.951172	531.461975
832.777344	315.602692
831.603516	88.679428
830.429688	187.672455
829.255859	324.532715
828.081055	334.175995
826.906250	312.568939
825.731445	241.896988
824.555664	262.626678
823.379883	310.050964
822.204102	328.451111
821.027344	10.469428
819.851563	62.245113
818.674805	42.711288
817.497070	-161.600800
816.320313	-25.414824
815.142578	-162.993118
813.963867	-49.222279
812.786133	-351.419220
811.607422	-131.086731
810.428711	9.047749
809.250000	135.705444
808.070313	42.286430
806.890625	-315.483246
805.710938	-186.870392
804.531250	-213.813675
803.350586	41.047916
802.169922	-294.562866
800.988281	-122.080009
799.807617	-235.905838
798.625977	-258.864319
797.444336	-244.233963
796.261719	-21.378435
795.079102	-15.894232
793.896484	188.845261
792.713867	25.714775
791.530273	254.471756
790.346680	288.184570
789.163086	188.964584
787.979492	414.927246
786.794922	344.230347
785.610352	461.425537
784.425781	501.042633
783.240234	372.505127
782.054688	531.205139
780.869141	623.405334
779.682617	790.536926
778.496094	420.781891
777.309570	366.803650
776.123047	370.105499
774.935547	183.472305
773.748047	164.475693
772.560547	202.697540
771.373047	11.399529
770.184570	-276.957642
768.996094	-51.709507
767.806641	71.919098
766.618164	235.002090
765.428711	52.036873
764.239258	76.030739
763.048828	137.307816
761.858398	174.204056
760.667969	287.970734
759.477539	557.759644
758.286133	580.930237
757.094727	586.364380
755.903320	409.179260
754.710938	348.451141
753.518555	362.343994
752.326172	184.959793
751.133789	251.353699
749.940430	-42.548157
748.747070	223.425079
747.553711	418.920837
746.359375	335.515808
745.166016	87.493546
743.970703	267.208923
742.776367	251.563919
741.581055	259.949249
740.385742	169.599884
739.190430	0.312720
737.994141	122.405106
736.797852	23.134172
735.601563	265.443695
734.405273	144.140808
733.208008	254.838074
732.010742	531.728943
730.813477	154.287018
729.615234	430.957031
728.416992	221.993500
727.218750	441.581268
726.020508	597.639587
724.821289	261.924164
723.622070	157.912674
722.422852	359.710266
721.222656	277.521942
720.022461	398.390289
718.822266	-89.755173
717.621094	443.556458
716.420898	422.494659
715.218750	475.616821
714.017578	219.084427
712.815430	296.247772
711.614258	294.938477
710.411133	167.282654
709.208984	-27.808334
708.005859	162.752350
706.802734	152.946991
705.599609	-44.019165
704.395508	-18.821239
703.191406	49.954494
701.987305	-135.754425
700.782227	115.878906
699.577148	-8.698948
698.372070	-52.687386
697.166992	-74.821060
695.960938	87.865540
694.754883	-118.724693
693.548828	-53.611961
692.341797	-201.201981
691.135742	-257.422150
689.927734	-94.267349
688.720703	-187.102676
687.512695	-54.135494
686.304688	16.019493
685.096680	-193.430832
683.888672	72.132278
682.679688	58.143963
681.470703	98.489861
680.260742	-71.151123
679.050781	-125.759506
677.840820	-65.413551
676.630859	53.522949
675.419922	-188.865875
674.209961	-99.911591
672.998047	-38.942444
671.787109	134.631226
670.575195	-93.893715
669.363281	97.247482
668.151367	169.591858
666.938477	77.851677
665.725586	202.346146
664.512695	22.403347
663.299805	-32.061386
662.085938	375.634674
660.872070	267.447998
659.658203	219.863922
658.443359	-101.542343
657.228516	-81.904991
656.013672	-68.637749
654.797852	2.933734
653.583008	-56.918789
652.366211	-172.680740
651.150391	6.806889
649.934570	82.874580
648.717773	118.035469
647.500000	138.132278
646.283203	201.255859
645.065430	346.104462
643.847656	374.673981
642.629883	244.005112
641.411133	306.845306
640.192383	225.506668
638.973633	-60.120857
637.753906	107.631119
636.534180	-79.367165
635.314453	-45.275455
634.094727	179.656937
632.874023	26.348761
631.653320	68.101486
630.432617	137.365479
629.211914	58.157558
627.990234	-83.663200
626.768555	235.135483
625.545898	81.591232
624.324219	311.195313
623.101563	327.905823
621.877930	354.631378
620.655273	134.267578
619.431641	187.307007
618.208008	132.402542
616.983398	-259.461395
615.759766	34.792503
614.535156	11.198182
613.310547	-180.367035
612.084961	84.582138
610.859375	-120.109528
609.633789	28.750648
608.408203	220.966522
607.181641	-212.335419
605.955078	77.057915
604.728516	-13.408240
