# Supplementary material for: Raman spectroscopy accurately differentiates mucosal healing from non-healing and biochemical changes following biological therapy in inflammatory bowel disease
Source: PLoS One. 2021 Jun 2;16(6):e0252210. doi: 10.1371/journal.pone.0252210 (PMC8172032; doi:10.1371/journal.pone.0252210)
Supplement: S5 Dataset — (ZIP) [file pone.0252210.s007.zip › CD Active inflammation/OC024 pre treatment-1_base sub CR removed_32__X_-32918.2__Y_21192.2__Z_-4919.14__Time_366.txt]

1714.716797	209.152832
1713.740234	-4.046617
1712.763672	-212.303513
1711.787109	-39.359364
1710.809570	-40.463917
1709.832031	47.235188
1708.854492	-92.519218
1707.875977	-205.089005
1706.898438	76.568672
1705.919922	58.525162
1704.941406	35.543812
1703.962891	-64.632675
1702.983398	-62.687332
1702.003906	-6.797266
1701.024414	-68.183372
1700.044922	100.897781
1699.065430	-234.963272
1698.084961	108.711281
1697.104492	41.141762
1696.124023	16.829363
1695.143555	-57.743771
1694.162109	7.037927
1693.180664	248.504272
1692.199219	-59.550449
1691.217773	-44.038433
1690.235352	193.394485
1689.253906	423.256348
1688.271484	72.069206
1687.289063	150.842896
1686.305664	400.669434
1685.323242	296.449646
1684.339844	190.087158
1683.356445	54.977001
1682.372070	194.741180
1681.388672	348.300415
1680.404297	398.438141
1679.419922	268.067505
1678.435547	154.229767
1677.451172	700.743225
1676.465820	375.049530
1675.480469	491.441467
1674.495117	592.326355
1673.509766	520.888733
1672.523438	630.657043
1671.537109	645.220032
1670.550781	681.513306
1669.564453	561.585632
1668.578125	845.770752
1667.590820	830.317383
1666.603516	549.947205
1665.616211	609.798157
1664.627930	895.547485
1663.640625	1088.824219
1662.652344	1017.286621
1661.664063	1057.571411
1660.675781	766.979492
1659.686523	1009.547180
1658.698242	923.954773
1657.708984	1312.913208
1656.719727	1164.566040
1655.729492	1051.094971
1654.740234	1136.617798
1653.750000	952.565491
1652.759766	747.825256
1651.768555	749.869202
1650.778320	752.311584
1649.787109	831.789063
1648.795898	692.200684
1647.804688	309.902802
1646.813477	152.716492
1645.821289	61.976913
1644.829102	314.956451
1643.836914	240.743561
1642.844727	-25.819374
1641.851563	6.285583
1640.859375	22.873980
1639.866211	8.092759
1638.873047	-72.321190
1637.878906	18.987101
1636.885742	-147.813904
1635.891602	-74.414818
1634.897461	-301.191376
1633.902344	-219.359802
1632.908203	-21.394550
1631.913086	-112.962608
1630.917969	-59.434944
1629.922852	220.686829
1628.926758	-4.396340
1627.931641	-250.198364
1626.935547	-377.309601
1625.939453	-288.494751
1624.942383	-33.872219
1623.946289	-199.781784
1622.949219	62.975014
1621.952148	149.734360
1620.955078	-15.579370
1619.958008	8.458222
1618.959961	137.673279
1617.961914	227.602600
1616.963867	-47.223831
1615.965820	6.245533
1614.966797	15.208659
1613.967773	113.477310
1612.968750	96.427399
1611.969727	-159.111984
1610.970703	20.723488
1609.970703	-90.347878
1608.970703	73.848663
1607.970703	-112.986443
1606.970703	-126.801140
1605.969727	45.373474
1604.968750	259.424927
1603.967773	33.710213
1602.966797	67.213287
1601.965820	126.910431
1600.963867	-17.414410
1599.961914	65.878342
1598.959961	-91.385231
1597.958008	15.460909
1596.955078	-196.576218
1595.952148	-230.833420
1594.949219	6.611413
1593.946289	-9.389798
1592.943359	-289.123749
1591.939453	-195.432571
1590.935547	-114.851959
1589.931641	-287.451508
1588.927734	85.267616
1587.922852	-113.452522
1586.917969	84.264954
1585.913086	75.882042
1584.908203	54.419403
1583.903320	306.559937
1582.897461	167.690460
1581.891602	104.366264
1580.885742	166.016571
1579.879883	349.951630
1578.873047	234.345459
1577.866211	131.724670
1576.859375	81.110657
1575.852539	79.860909
1574.845703	146.149384
1573.837891	227.911942
1572.830078	98.945518
1571.822266	-22.267012
1570.814453	38.384232
1569.805664	93.698387
1568.796875	151.473145
1567.788086	110.418320
1566.779297	-70.953484
1565.769531	157.797440
1564.760742	212.437271
1563.750977	295.463623
1562.741211	79.974213
1561.730469	33.033669
1560.720703	40.446598
1559.709961	102.155327
1558.699219	47.053379
1557.688477	85.130806
1556.676758	270.723511
1555.666016	137.477692
1554.654297	-6.227649
1553.642578	-170.736145
1552.629883	109.934372
1551.618164	276.458984
1550.605469	246.085007
1549.592773	311.290070
1548.580078	-65.989670
1547.566406	226.495285
1546.552734	169.658783
1545.540039	213.509125
1544.525391	76.249680
1543.511719	60.335361
1542.498047	194.090012
1541.483398	312.112305
1540.468750	-132.981323
1539.453125	67.325668
1538.438477	107.369591
1537.422852	-170.179230
1536.407227	112.058296
1535.391602	337.261627
1534.375977	131.540009
1533.359375	162.923141
1532.342773	129.679749
1531.326172	60.200527
1530.309570	-17.147163
1529.292969	39.322441
1528.275391	224.357407
1527.257813	118.176819
1526.240234	-6.148555
1525.222656	83.039993
1524.204102	-208.837921
1523.185547	-35.095531
1522.166992	-75.085617
1521.148438	105.934799
1520.128906	96.437698
1519.110352	166.481552
1518.090820	-2.693630
1517.071289	272.551392
1516.050781	5.469545
1515.031250	-374.650757
1514.010742	-64.052887
1512.990234	279.625916
1511.968750	-193.217285
1510.948242	-104.019196
1509.926758	51.675076
1508.905273	-41.659576
1507.883789	-250.509888
1506.862305	-36.372295
1505.839844	-253.139313
1504.817383	-267.501282
1503.794922	-351.183044
1502.772461	-168.553864
1501.749023	3.593021
1500.726563	-193.191544
1499.703125	114.291260
1498.678711	-195.365204
1497.655273	-205.603302
1496.630859	-441.133087
1495.607422	-44.872959
1494.582031	-88.815567
1493.557617	-268.358490
1492.533203	-87.517990
1491.507813	-185.470871
1490.482422	-199.180557
1489.457031	144.642365
1488.430664	-86.485794
1487.405273	16.903376
1486.378906	-45.827793
1485.352539	-34.622532
1484.325195	12.177810
1483.298828	23.153835
1482.271484	179.399643
1481.244141	88.101418
1480.216797	50.287071
1479.188477	468.677460
1478.161133	415.318970
1477.132813	328.746429
1476.104492	435.736359
1475.075195	471.259338
1474.046875	644.214050
1473.017578	521.666077
1471.988281	747.810181
1470.958984	826.182251
1469.928711	1034.186401
1468.898438	1142.824219
1467.869141	1091.150391
1466.837891	1174.150513
1465.807617	1348.592651
1464.776367	1649.957397
1463.746094	1437.871338
1462.714844	1751.682129
1461.682617	1849.390381
1460.651367	1769.273315
1459.619141	1516.479126
1458.586914	1748.570801
1457.554688	1670.914307
1456.522461	1897.721313
1455.489258	2388.190186
1454.456055	1767.587402
1453.422852	1945.934814
1452.389648	2010.102661
1451.355469	1957.609375
1450.321289	2254.807129
1449.287109	2174.378418
1448.252930	2020.513306
1447.218750	1785.665894
1446.183594	2173.714111
1445.148438	1964.209106
1444.113281	2200.196777
1443.078125	1795.943115
1442.041992	1725.758179
1441.005859	1496.270996
1439.969727	1608.244141
1438.933594	1616.529785
1437.897461	1581.855103
1436.860352	1605.309204
1435.823242	1469.605103
1434.786133	1147.063721
1433.748047	1049.414673
1432.710938	1009.925293
1431.672852	750.847046
1430.634766	683.709290
1429.596680	563.647278
1428.557617	673.209106
1427.518555	530.552795
1426.479492	236.702301
1425.440430	623.693176
1424.401367	377.922272
1423.361328	228.041306
1422.321289	179.047867
1421.281250	198.135635
1420.241211	222.306839
1419.200195	221.322693
1418.159180	29.086702
1417.118164	146.548294
1416.077148	180.988907
1415.035156	147.537079
1413.994141	114.184296
1412.952148	111.070297
1411.910156	40.150757
1410.867188	59.798538
1409.825195	-63.704590
1408.782227	-3.694948
1407.739258	-34.057140
1406.695313	108.935425
1405.652344	46.085201
1404.608398	-197.410370
1403.564453	-192.254730
1402.520508	21.247208
1401.475586	-259.470642
1400.431641	-108.567833
1399.386719	79.958504
1398.341797	-160.199203
1397.295898	-157.050171
1396.250977	410.051788
1395.205078	110.121895
1394.159180	346.463379
1393.112305	212.149338
1392.066406	288.330811
1391.019531	189.340164
1389.972656	-34.635197
1388.925781	154.452850
1387.877930	145.919983
1386.831055	52.484322
1385.783203	-40.817757
1384.735352	196.036362
1383.686523	-139.494766
1382.638672	-209.862045
1381.589844	-75.229515
1380.541016	-112.889603
1379.492188	-105.462502
1378.442383	54.370121
1377.392578	-35.374115
1376.342773	-324.614319
1375.292969	-27.238407
1374.243164	40.625446
1373.192383	-75.996986
1372.141602	-197.430679
1371.090820	152.496857
1370.039063	53.735466
1368.988281	-159.472122
1367.936523	-155.722809
1366.884766	47.427139
1365.833008	51.388306
1364.780273	-143.724945
1363.727539	221.466171
1362.674805	223.270554
1361.622070	-3.707997
1360.569336	55.622517
1359.515625	-83.927765
1358.461914	-195.932053
1357.408203	32.832413
1356.353516	281.502228
1355.299805	177.339691
1354.245117	155.328888
1353.190430	63.909443
1352.134766	-106.820755
1351.080078	157.165039
1350.024414	252.361557
1348.968750	335.237061
1347.913086	477.760101
1346.856445	565.763367
1345.800781	534.826843
1344.744141	442.028442
1343.686523	495.657196
1342.629883	504.792175
1341.572266	476.869415
1340.514648	605.172241
1339.457031	708.778198
1338.399414	587.116577
1337.340820	804.817688
1336.282227	700.760071
1335.223633	740.411682
1334.165039	730.690002
1333.106445	632.043396
1332.046875	461.831360
1330.987305	788.826050
1329.926758	566.976868
1328.867188	748.230347
1327.806641	699.708801
1326.746094	676.035400
1325.685547	598.154541
1324.625000	545.123840
1323.563477	613.201843
1322.501953	666.558044
1321.440430	754.558472
1320.378906	711.872070
1319.316406	666.843689
1318.253906	834.044434
1317.191406	1006.219238
1316.128906	1018.197144
1315.065430	865.141541
1314.001953	798.505981
1312.938477	1020.244202
1311.875000	840.523010
1310.811523	621.589050
1309.747070	727.823120
1308.682617	900.574524
1307.618164	723.908203
1306.552734	815.591919
1305.488281	681.041321
1304.422852	1004.064697
1303.356445	1068.871826
1302.291016	964.137390
1301.224609	920.979004
1300.159180	988.512268
1299.091797	1038.898071
1298.025391	883.050720
1296.958984	665.972534
1295.891602	655.289429
1294.824219	764.964355
1293.755859	585.107727
1292.688477	829.855347
1291.620117	647.777283
1290.551758	652.232544
1289.483398	654.313293
1288.414063	570.671143
1287.344727	712.606323
1286.275391	714.892517
1285.206055	656.010437
1284.136719	548.241577
1283.066406	337.743774
1281.996094	546.017944
1280.925781	624.548706
1279.855469	551.398682
1278.784180	573.745544
1277.712891	618.156250
1276.641602	748.195496
1275.569336	582.404236
1274.498047	668.509583
1273.425781	783.947021
1272.353516	874.955078
1271.281250	724.149170
1270.208008	798.127136
1269.134766	671.908691
1268.061523	853.365051
1266.988281	1015.258057
1265.914063	1250.314575
1264.839844	843.735901
1263.765625	1032.465332
1262.691406	850.514832
1261.617188	1173.308228
1260.541992	1059.711548
1259.466797	1021.735962
1258.391602	961.877930
1257.315430	755.927063
1256.239258	825.261902
1255.163086	850.767395
1254.086914	788.656555
1253.010742	965.079895
1251.933594	657.268738
1250.856445	1074.486206
1249.779297	769.248169
1248.701172	887.217590
1247.624023	871.449829
1246.545898	1067.134033
1245.467773	1068.353516
1244.388672	860.658325
1243.310547	849.789185
1242.231445	773.359131
1241.152344	871.754395
1240.072266	950.682983
1238.993164	869.422974
1237.913086	776.060059
1236.833008	706.986328
1235.751953	943.474243
1234.671875	978.626221
1233.590820	984.658813
1232.509766	888.893921
1231.427734	970.016113
1230.346680	1005.069214
1229.264648	839.076538
1228.182617	958.840393
1227.100586	976.861267
1226.017578	856.899902
1224.934570	916.016602
1223.851563	621.897339
1222.768555	601.173523
1221.684570	336.207367
1220.601563	564.494446
1219.516602	442.185181
1218.432617	522.878235
1217.348633	332.924194
1216.263672	338.654175
1215.178711	491.644470
1214.093750	458.630066
1213.007813	176.975143
1211.921875	365.969055
1210.835938	448.680847
1209.750000	548.195190
1208.663086	249.708252
1207.577148	279.210632
1206.490234	689.500305
1205.402344	870.607178
1204.315430	374.549530
1203.227539	394.148560
1202.139648	336.621857
1201.051758	165.899963
1199.962891	-36.100319
1198.875000	-35.899326
1197.786133	-67.039406
1196.696289	-42.902527
1195.607422	-374.782104
1194.517578	-314.638641
1193.427734	-127.168083
1192.337891	-478.226776
1191.247070	156.013992
1190.157227	-55.738567
1189.066406	-96.931664
1187.974609	-75.745926
1186.883789	-249.094803
1185.791992	148.824219
1184.700195	-204.617752
1183.608398	-267.667450
1182.515625	-107.691727
1181.423828	-137.300613
1180.331055	106.349022
1179.238281	-340.529510
1178.144531	-224.107834
1177.050781	-9.576761
1175.957031	46.688248
1174.863281	201.042236
1173.768555	-27.846714
1172.674805	186.152771
1171.580078	134.320587
1170.484375	-130.523438
1169.389648	238.615799
1168.293945	105.258163
1167.198242	-90.286339
1166.102539	146.876633
1165.005859	195.035980
1163.910156	118.849709
1162.813477	-12.332738
1161.715820	90.523544
1160.619141	405.787964
1159.521484	219.479584
1158.423828	295.729462
1157.326172	154.715424
1156.227539	350.067871
1155.128906	99.222847
1154.030273	301.500763
1152.931641	255.659653
1151.832031	38.136417
1150.733398	123.290146
1149.632813	294.081573
1148.533203	286.079803
1147.433594	-0.621935
1146.333008	12.713964
1145.232422	194.975510
1144.130859	246.177536
1143.030273	311.566925
1141.928711	110.424911
1140.827148	-55.028088
1139.724609	124.273438
1138.623047	224.985123
1137.520508	26.118349
1136.417969	352.376282
1135.314453	257.939575
1134.211914	165.858932
1133.108398	403.787994
1132.004883	330.559174
1130.900391	717.714294
1129.796875	959.894531
1128.692383	793.854736
1127.586914	675.249756
1126.482422	532.928284
1125.376953	511.500336
1124.271484	440.246185
1123.166016	722.028015
1122.060547	643.524597
1120.954102	778.152466
1119.847656	455.637573
1118.741211	433.873474
1117.633789	307.907562
1116.526367	257.665161
1115.418945	420.311462
1114.311523	362.857269
1113.204102	206.055710
1112.095703	146.192398
1110.987305	395.944916
1109.877930	260.333191
1108.769531	351.551422
1107.660156	291.497650
1106.550781	361.306732
1105.441406	388.540527
1104.331055	517.203308
1103.220703	324.818726
1102.110352	403.806122
1101.000000	496.868011
1099.888672	269.112152
1098.777344	475.244049
1097.666016	568.101135
1096.553711	305.011719
1095.442383	473.190521
1094.330078	490.490204
1093.217773	557.208313
1092.104492	487.292389
1090.991211	384.424805
1089.877930	549.868835
1088.764648	411.688538
1087.651367	398.223328
1086.537109	824.516479
1085.422852	674.533691
1084.308594	628.034424
1083.193359	576.825562
1082.078125	516.226440
1080.962891	660.012207
1079.847656	388.024261
1078.731445	585.745361
1077.615234	781.016418
1076.499023	455.169098
1075.382813	469.693481
1074.265625	556.919922
1073.148438	416.605408
1072.031250	126.286758
1070.914063	166.643433
1069.795898	188.222717
1068.677734	591.734680
1067.559570	510.140076
1066.440430	313.818207
1065.321289	508.635406
1064.202148	450.544617
1063.083008	270.787781
1061.962891	311.072479
1060.843750	606.361877
1059.723633	225.590851
1058.602539	300.976135
1057.482422	271.160339
1056.361328	302.139160
1055.239258	342.465179
1054.118164	380.476196
1052.996094	346.080200
1051.874023	80.559189
1050.751953	78.996964
1049.629883	54.129620
1048.506836	66.635826
1047.383789	319.463501
1046.260742	310.987427
1045.136719	230.257431
1044.012695	133.291641
1042.888672	-94.109413
1041.764648	25.845022
1040.639648	33.956928
1039.515625	49.113766
1038.389648	-21.863783
1037.264648	284.402252
1036.138672	-7.602828
1035.012695	-85.334015
1033.886719	274.403656
1032.760742	115.355988
1031.633789	137.813568
1030.506836	320.737152
1029.379883	-151.809204
1028.251953	26.570772
1027.124023	-169.099915
1025.996094	-287.960358
1024.868164	-121.073463
1023.739258	-520.667786
1022.610352	-458.111298
1021.481445	-773.754028
1020.352539	-379.256683
1019.222656	-613.439331
1018.092773	-258.433960
1016.962891	-355.590729
1015.832031	124.512619
1014.702148	-192.661499
1013.571289	-284.885132
1012.439453	-48.084476
1011.308594	98.393768
1010.176758	66.619759
1009.044922	224.749802
1007.912109	84.378479
1006.780273	221.798889
1005.647461	854.216614
1004.514648	1091.012085
1003.380859	1695.379761
1002.247070	1823.426392
1001.113281	1209.741089
999.979492	841.334534
998.845703	355.407074
997.710938	257.747223
996.576172	199.486572
995.440430	76.726303
994.305664	210.276749
993.169922	-6.801259
992.033203	25.425077
990.897461	-85.215065
989.760742	131.671692
988.624023	168.788330
987.487305	-70.520660
986.350586	-210.539719
985.212891	-147.698242
984.075195	-220.629745
982.936523	123.277534
981.798828	110.393845
980.660156	106.830757
979.521484	78.081207
978.381836	297.862701
977.242188	145.142471
976.102539	-44.170815
974.962891	286.169312
973.823242	198.262833
972.682617	269.028778
971.541992	151.545059
970.400391	128.383209
969.259766	247.693939
968.118164	259.192413
966.976563	-155.997208
965.833984	177.009430
964.691406	386.131134
963.548828	411.834747
962.406250	54.803890
961.262695	-52.115868
960.120117	391.083527
958.976563	577.618713
957.832031	111.433228
956.688477	2.807805
955.543945	82.074844
954.398438	166.002014
953.253906	-49.736198
952.108398	135.087692
950.962891	210.166122
949.817383	219.020203
948.670898	216.562729
947.524414	-28.037754
946.377930	182.310074
945.231445	189.367401
944.083984	112.033615
942.936523	98.793121
941.789063	119.920670
940.640625	351.126404
939.493164	176.193146
938.343750	99.547859
937.195313	444.984680
936.045898	302.424957
934.897461	342.418121
933.747070	-55.074581
932.597656	-80.863892
931.447266	-65.525833
930.296875	245.988861
929.146484	8.731890
927.995117	147.298874
926.843750	110.670341
925.692383	21.837315
924.541016	65.091599
923.388672	24.284918
922.236328	-152.819534
921.083984	-209.258194
919.931641	-38.301899
918.778320	-40.004944
917.625000	24.270361
916.470703	122.678818
915.317383	-44.505455
914.163086	-288.694092
913.008789	-310.267426
911.853516	-234.175964
910.698242	102.832542
909.542969	-256.442719
908.387695	-109.856918
907.231445	-87.922798
906.076172	-40.984943
904.918945	-211.486435
903.762695	-87.358719
902.605469	-173.812973
901.448242	-219.394669
900.291016	47.492008
899.133789	-156.375458
897.975586	-274.095459
896.817383	289.151398
895.658203	241.628098
894.500000	92.457222
893.340820	329.942108
892.180664	149.319260
891.021484	194.769394
889.861328	-73.698776
888.701172	-5.512562
887.541016	139.458801
886.379883	-103.804619
885.218750	-24.208841
884.057617	-287.517700
882.895508	-151.424896
881.734375	-13.096284
880.572266	26.018459
879.409180	-29.506556
878.247070	-139.044525
877.083984	100.701157
875.920898	146.669724
874.756836	179.142242
873.592773	240.899628
872.428711	574.992371
871.264648	191.148727
870.100586	-3.518368
868.935547	206.772247
867.770508	549.652893
866.604492	215.728958
865.438477	178.650284
864.272461	13.525908
863.106445	261.841827
861.940430	-96.351509
860.773438	223.742722
859.606445	386.551636
858.438477	452.782257
857.271484	108.365242
856.103516	396.713013
854.934570	577.270508
853.766602	322.747772
852.597656	561.506409
851.428711	365.360229
850.259766	673.432007
849.089844	398.924805
847.919922	281.297089
846.750000	351.782898
845.579102	184.938873
844.408203	109.903152
843.237305	345.880615
842.066406	400.529205
840.894531	144.266815
839.722656	299.489594
838.550781	-37.165928
837.377930	167.120438
836.206055	89.754768
835.033203	193.315048
833.859375	169.494461
832.686523	290.761841
831.512695	48.087612
830.337891	88.895493
829.164063	368.353821
827.989258	536.102844
826.814453	427.195496
825.639648	316.051849
824.463867	269.542694
823.288086	211.854065
822.112305	180.865036
820.935547	129.780350
819.759766	92.015457
818.583008	-163.979416
817.405273	-328.663116
816.228516	-108.369690
815.050781	133.993393
813.872070	-1.944665
812.694336	37.773518
811.515625	-200.496063
810.336914	205.830170
809.158203	-208.073364
807.978516	-95.345940
806.798828	-291.481781
805.619141	-212.263367
804.438477	-213.087845
803.258789	-182.926056
802.077148	-53.012260
800.896484	-429.047852
799.714844	-108.576195
798.534180	-94.344696
797.351563	-29.223015
796.169922	-312.188843
794.987305	-178.541733
793.804688	147.674622
792.622070	41.768200
791.438477	-150.539276
790.254883	-272.013733
789.071289	91.158836
787.886719	-227.434662
786.702148	-107.973801
785.517578	-152.326050
784.333008	53.098225
783.147461	-0.309441
781.961914	193.732864
780.776367	98.141151
779.590820	318.380280
778.404297	-163.878937
777.217773	-102.850159
776.030273	50.760422
774.843750	-38.557869
773.656250	161.104599
772.467773	18.664049
771.280273	206.997208
770.091797	24.732170
768.903320	214.986465
767.714844	109.747108
766.525391	-112.309372
765.335938	0.460355
764.146484	139.510330
762.956055	414.907654
761.765625	480.969971
760.575195	181.602661
759.384766	251.912399
758.193359	535.460449
757.001953	247.023972
755.810547	308.211792
754.618164	404.454285
753.425781	619.236023
752.233398	335.113434
751.041016	0.523609
749.847656	-33.136162
748.654297	102.195412
747.460938	151.785843
746.266602	278.085114
745.072266	79.553375
743.877930	159.610657
742.683594	72.905594
741.488281	347.913635
740.292969	33.124680
739.097656	156.691467
737.901367	15.052368
736.705078	9.224973
735.508789	452.252838
734.311523	168.183746
733.115234	19.906452
731.917969	272.101959
730.719727	-162.812988
729.522461	-48.566525
728.324219	87.452065
727.125977	-52.082638
725.926758	-14.546451
724.727539	-101.608383
723.528320	-479.210663
722.329102	49.759186
721.128906	141.736038
719.928711	323.162445
718.728516	329.887390
717.528320	314.779388
716.327148	319.306610
715.125977	225.681381
713.923828	138.643463
712.722656	293.637573
711.520508	324.333282
710.317383	115.333687
709.115234	189.655823
707.912109	81.008453
706.708984	183.652847
705.505859	38.102295
704.301758	-48.590618
703.097656	271.696655
701.893555	387.379822
700.688477	170.283005
699.483398	138.157654
698.278320	195.229935
697.073242	11.077648
695.867188	-27.349890
694.661133	-235.147186
693.455078	295.656036
692.248047	-181.240753
691.041016	-130.324890
689.833984	-122.766777
688.626953	-128.152878
687.418945	85.646057
686.210938	-97.469017
685.002930	-141.637405
683.793945	-40.452488
682.584961	-132.111282
681.375977	-169.460358
680.166992	-195.858032
678.957031	-16.393675
677.747070	-129.220032
676.537109	-79.525742
675.326172	-86.015411
674.115234	11.474113
672.904297	-31.576195
671.692383	226.136871
670.481445	-13.470419
669.269531	181.674606
668.056641	-53.240238
666.844727	47.005066
665.631836	-66.536171
664.417969	-43.824947
663.205078	41.627178
661.991211	116.381523
660.777344	-46.172840
659.563477	-135.150238
658.348633	190.248138
657.133789	34.674183
655.918945	-168.125702
654.703125	-19.302181
653.488281	-113.954063
652.272461	71.698906
651.055664	57.058857
649.839844	38.254112
648.623047	-305.548401
647.405273	160.392487
646.188477	45.133389
644.970703	-175.373795
643.752930	-29.930307
642.535156	23.092253
641.316406	74.064972
640.097656	196.083801
638.878906	-105.247261
637.659180	143.772263
636.439453	167.217453
635.219727	-49.795059
634.000000	-4.631419
632.779297	137.220184
631.558594	6.512682
630.337891	-102.588081
629.116211	-54.946308
627.894531	24.921854
626.672852	212.036438
625.451172	345.528381
624.228516	-31.114649
623.005859	408.901642
621.783203	328.144226
620.559570	305.281036
619.336914	29.751278
618.112305	302.434509
616.888672	119.065834
615.664063	-169.095367
614.439453	148.311600
613.214844	-135.525131
611.989258	27.653954
610.764648	-29.532064
609.538086	-67.538597
608.312500	-135.553970
607.085938	183.055023
605.859375	-71.079666
604.632813	-26.274458
