# Supplementary material for: Raman spectroscopy accurately differentiates mucosal healing from non-healing and biochemical changes following biological therapy in inflammatory bowel disease
Source: PLoS One. 2021 Jun 2;16(6):e0252210. doi: 10.1371/journal.pone.0252210 (PMC8172032; doi:10.1371/journal.pone.0252210)
Supplement: S5 Dataset — (ZIP) [file pone.0252210.s007.zip › CD Active inflammation/OC016-1 pre-treatment_base sub CR removed_36__X_-16188.4__Y_5300.85__Z_-2782.35__Time_415.txt]

1714.780273	269.079010
1713.803711	198.965942
1712.827148	184.944214
1711.849609	-2.598338
1710.873047	-60.497974
1709.895508	-39.863873
1708.917969	-18.417707
1707.939453	-31.035135
1706.961914	-112.428047
1705.983398	-193.011108
1705.004883	-114.781998
1704.025391	44.483986
1703.046875	35.928539
1702.067383	-3.964368
1701.087891	21.159199
1700.108398	73.810837
1699.127930	33.615532
1698.148438	117.225174
1697.167969	-71.049004
1696.187500	46.135876
1695.206055	99.898811
1694.225586	117.050034
1693.244141	292.459473
1692.262695	134.864059
1691.281250	244.979553
1690.298828	297.061157
1689.317383	168.487167
1688.334961	350.057648
1687.352539	462.946228
1686.369141	512.499268
1685.386719	488.142700
1684.403320	560.408997
1683.419922	590.719116
1682.435547	576.407166
1681.452148	576.126709
1680.467773	770.850403
1679.483398	865.015442
1678.499023	935.852966
1677.514648	900.895691
1676.529297	1082.035645
1675.543945	1077.584961
1674.558594	1041.865234
1673.573242	1025.393188
1672.586914	1304.514648
1671.600586	1257.318115
1670.614258	1372.780151
1669.627930	1300.224365
1668.641602	1536.283325
1667.654297	1483.449951
1666.666992	1508.172974
1665.679688	1530.789185
1664.692383	1612.306152
1663.704102	1734.099243
1662.715820	1715.834229
1661.727539	1825.350464
1660.739258	1906.176758
1659.750977	1955.674194
1658.761719	1899.666626
1657.772461	1913.036499
1656.783203	2046.043335
1655.793945	1933.242432
1654.803711	1786.534912
1653.813477	1515.966553
1652.823242	1568.741455
1651.833008	1497.604126
1650.841797	1315.844360
1649.851563	1221.837524
1648.860352	1109.769409
1647.869141	1019.290833
1646.876953	902.814026
1645.885742	903.004822
1644.893555	697.558472
1643.901367	632.510254
1642.908203	739.434631
1641.916016	514.102600
1640.922852	550.438354
1639.929688	418.241089
1638.936523	431.486053
1637.943359	431.848236
1636.949219	255.868073
1635.955078	238.407150
1634.960938	89.472137
1633.966797	183.267044
1632.971680	-44.075645
1631.977539	63.395573
1630.982422	97.344994
1629.986328	7.798359
1628.991211	-57.793640
1627.995117	11.059579
1627.000000	59.049667
1626.003906	-13.757096
1625.006836	-36.371403
1624.010742	-0.952723
1623.013672	18.863947
1622.016602	306.879059
1621.019531	22.203638
1620.021484	144.940414
1619.024414	186.362656
1618.026367	183.279266
1617.028320	182.956512
1616.029297	-56.050392
1615.031250	88.232239
1614.032227	-3.519655
1613.033203	54.362370
1612.034180	7.434433
1611.035156	131.012985
1610.035156	-23.191423
1609.035156	29.754236
1608.035156	12.011896
1607.035156	70.295822
1606.034180	84.097900
1605.033203	192.192047
1604.032227	46.385593
1603.031250	133.583572
1602.030273	76.873276
1601.028320	17.598759
1600.026367	-169.778290
1599.024414	-142.663498
1598.022461	-110.328056
1597.019531	-46.641911
1596.016602	-95.347626
1595.013672	-39.551125
1594.010742	-132.671188
1593.007813	-152.660690
1592.003906	-177.889191
1591.000000	-41.315990
1589.996094	27.308466
1588.992188	12.369591
1587.987305	33.907215
1586.983398	-7.214156
1585.978516	53.309631
1584.972656	45.969170
1583.967773	207.956772
1582.961914	169.171707
1581.956055	130.322495
1580.950195	195.583420
1579.944336	180.005341
1578.937500	232.030624
1577.931641	169.409332
1576.924805	304.485138
1575.916992	239.071609
1574.910156	241.201508
1573.902344	170.404648
1572.894531	128.120270
1571.886719	161.115341
1570.878906	225.157455
1569.870117	148.738617
1568.862305	251.461899
1567.853516	221.552582
1566.843750	264.224976
1565.834961	80.879128
1564.825195	203.738327
1563.815430	20.194969
1562.805664	158.283508
1561.795898	189.813400
1560.785156	70.766510
1559.775391	293.848877
1558.764648	257.461823
1557.752930	233.886856
1556.742188	220.520203
1555.730469	129.279099
1554.718750	159.634293
1553.707031	257.128418
1552.695313	129.182602
1551.682617	293.589111
1550.670898	180.865326
1549.658203	181.846497
1548.644531	322.322205
1547.631836	335.841919
1546.618164	279.365601
1545.604492	145.182648
1544.590820	16.040632
1543.577148	90.889275
1542.562500	90.603561
1541.547852	100.460327
1540.533203	141.110260
1539.518555	18.913088
1538.503906	64.345833
1537.488281	-50.423573
1536.472656	-2.800085
1535.457031	-25.031549
1534.441406	40.234360
1533.424805	159.420517
1532.408203	-15.496598
1531.391602	208.928818
1530.375000	183.133865
1529.358398	188.070358
1528.340820	259.770538
1527.323242	230.824402
1526.305664	181.103455
1525.287109	74.581436
1524.269531	24.531324
1523.250977	30.906965
1522.232422	181.131699
1521.213867	117.655472
1520.194336	187.708298
1519.175781	-32.924461
1518.156250	88.153419
1517.136719	23.991508
1516.116211	47.006874
1515.096680	23.602747
1514.076172	77.052116
1513.055664	86.651108
1512.034180	-81.045486
1511.013672	53.961426
1509.992188	-70.402992
1508.970703	-30.728912
1507.949219	3.621390
1506.927734	-44.265091
1505.905273	-69.243401
1504.882813	-66.192390
1503.860352	-50.502941
1502.837891	-60.607376
1501.815430	11.083493
1500.791992	-101.800087
1499.768555	-117.515808
1498.745117	-66.838089
1497.720703	1.560243
1496.697266	-83.729614
1495.672852	-20.789211
1494.648438	29.181879
1493.623047	127.548523
1492.598633	-14.560646
1491.573242	285.377319
1490.547852	99.550278
1489.522461	128.249100
1488.497070	333.027374
1487.470703	254.120499
1486.444336	417.646179
1485.417969	494.182068
1484.391602	537.376587
1483.364258	557.447693
1482.336914	495.753937
1481.309570	635.434143
1480.282227	672.940552
1479.254883	580.299683
1478.226563	714.398987
1477.198242	810.102661
1476.169922	811.391357
1475.141602	950.108032
1474.112305	1144.667236
1473.083008	1196.464478
1472.053711	1222.682129
1471.024414	1376.030884
1469.995117	1435.076050
1468.964844	1445.656616
1467.934570	1565.499146
1466.904297	1949.640137
1465.874023	1764.089233
1464.842773	1911.469727
1463.811523	1936.735596
1462.780273	2299.800049
1461.749023	2357.837646
1460.717773	2220.240234
1459.685547	2417.750977
1458.653320	2582.111816
1457.621094	2677.816895
1456.587891	2654.155273
1455.555664	2584.796143
1454.522461	2738.581299
1453.489258	2628.542236
1452.455078	2612.283936
1451.421875	3024.338135
1450.387695	3043.386719
1449.353516	3095.320068
1448.319336	3050.940918
1447.285156	2912.846924
1446.250000	2746.914307
1445.214844	2750.620117
1444.179688	2825.158936
1443.144531	2682.041504
1442.108398	2759.033203
1441.072266	2603.291260
1440.036133	2488.059082
1439.000000	2496.737305
1437.963867	2212.209473
1436.926758	2036.441528
1435.889648	2032.543213
1434.852539	1760.899170
1433.814453	1469.155518
1432.777344	1412.363281
1431.739258	1188.986450
1430.701172	1043.949585
1429.663086	909.080811
1428.624023	824.724182
1427.584961	818.606995
1426.545898	653.653809
1425.506836	612.325439
1424.467773	611.368530
1423.427734	446.629761
1422.387695	521.338135
1421.347656	454.990997
1420.307617	491.961426
1419.266602	405.568787
1418.226563	414.924347
1417.184570	260.706543
1416.143555	310.426056
1415.102539	186.593536
1414.060547	118.185623
1413.018555	47.346844
1411.976563	155.091324
1410.934570	240.227570
1409.891602	405.790955
1408.848633	53.788036
1407.805664	8.452496
1406.762695	91.283188
1405.718750	128.942123
1404.674805	16.042387
1403.630859	81.457222
1402.586914	6.406544
1401.542969	104.564827
1400.498047	-45.552631
1399.453125	57.743843
1398.408203	5.645719
1397.363281	31.359570
1396.317383	-65.651817
1395.271484	70.475563
1394.225586	31.296349
1393.179688	94.908569
1392.132813	-11.679326
1391.086914	87.158493
1390.040039	0.841421
1388.992188	-12.782329
1387.945313	-108.839096
1386.897461	-62.194126
1385.849609	-15.460167
1384.801758	-261.142487
1383.753906	-14.202425
1382.705078	-107.126526
1381.657227	-174.901031
1380.608398	37.225624
1379.558594	72.055466
1378.509766	-110.223747
1377.459961	-92.610352
1376.410156	-42.437172
1375.360352	52.752110
1374.309570	-111.431229
1373.259766	-30.981451
1372.208984	-22.763096
1371.158203	47.907330
1370.106445	33.922203
1369.055664	15.099104
1368.003906	-1.101436
1366.952148	-34.598637
1365.900391	54.082031
1364.847656	-46.377548
1363.794922	214.293350
1362.742188	81.761505
1361.689453	101.207336
1360.636719	180.487991
1359.583008	65.866890
1358.529297	11.114859
1357.475586	118.123100
1356.420898	108.398483
1355.367188	170.892853
1354.312500	300.576965
1353.257813	172.017212
1352.203125	480.737366
1351.147461	409.582214
1350.091797	331.153717
1349.036133	600.358398
1347.980469	628.908325
1346.923828	756.815247
1345.868164	713.684326
1344.811523	792.216614
1343.754883	1036.962158
1342.697266	954.567810
1341.640625	976.440247
1340.583008	1028.174927
1339.524414	1159.291870
1338.466797	1072.576538
1337.409180	1077.654419
1336.350586	1219.016724
1335.291992	1120.405396
1334.232422	1155.590332
1333.173828	1015.273560
1332.114258	932.043518
1331.054688	950.376038
1329.995117	694.435730
1328.934570	989.919556
1327.875000	969.124695
1326.814453	1109.065674
1325.753906	831.655884
1324.692383	1018.769470
1323.630859	1126.938477
1322.570313	1240.142822
1321.507813	1126.389526
1320.446289	1076.980713
1319.383789	1138.736084
1318.322266	1087.159302
1317.259766	1154.097046
1316.196289	1129.928589
1315.133789	1152.739746
1314.070313	1025.363037
1313.006836	1053.383789
1311.943359	1197.291260
1310.878906	1294.480225
1309.814453	1413.918213
1308.750977	1378.367310
1307.685547	1185.460938
1306.621094	1179.758667
1305.555664	1046.275635
1304.490234	1200.716797
1303.424805	1227.361084
1302.359375	1244.286621
1301.292969	1354.720947
1300.226563	1209.686890
1299.160156	1086.946777
1298.093750	1023.327454
1297.026367	1082.632080
1295.958984	1196.039063
1294.891602	948.705383
1293.824219	991.160706
1292.756836	1001.816589
1291.688477	818.803833
1290.620117	962.142151
1289.551758	803.956848
1288.482422	869.014771
1287.413086	934.150574
1286.343750	773.945618
1285.274414	885.825012
1284.205078	784.684570
1283.134766	646.961304
1282.064453	746.857483
1280.994141	829.674133
1279.923828	959.042297
1278.852539	719.036072
1277.781250	819.207764
1276.709961	872.963867
1275.637695	1014.801453
1274.566406	1083.331177
1273.494141	909.986755
1272.421875	1012.884460
1271.349609	1247.724487
1270.276367	1130.872559
1269.203125	1043.448608
1268.129883	1241.744629
1267.056641	1271.630737
1265.982422	1189.336914
1264.909180	1209.604492
1263.834961	1217.739014
1262.759766	1182.047485
1261.685547	1083.048828
1260.610352	1120.648926
1259.535156	1253.327271
1258.459961	1188.668823
1257.383789	1065.640381
1256.308594	1220.328613
1255.232422	1102.322510
1254.155273	1308.159180
1253.079102	1127.012085
1252.001953	1160.101196
1250.924805	1254.032471
1249.847656	1148.542358
1248.770508	1091.768433
1247.692383	1125.002686
1246.614258	1194.714600
1245.536133	1296.016235
1244.458008	1295.275635
1243.378906	1114.840820
1242.299805	1187.047119
1241.220703	1198.554565
1240.141602	1091.151123
1239.061523	1248.319580
1237.981445	1036.675537
1236.901367	1067.696289
1235.821289	941.092773
1234.740234	853.353638
1233.659180	981.392273
1232.578125	1002.755432
1231.497070	951.430237
1230.415039	788.709290
1229.333984	778.632141
1228.251953	841.200012
1227.168945	625.362061
1226.086914	830.722290
1225.003906	745.633484
1223.920898	750.080322
1222.837891	713.401550
1221.753906	587.263733
1220.669922	393.479706
1219.585938	439.042603
1218.501953	477.319550
1217.416992	317.461456
1216.333008	474.058105
1215.248047	425.306793
1214.162109	451.398895
1213.077148	475.033691
1211.991211	599.986572
1210.905273	724.851807
1209.819336	675.956604
1208.732422	648.755615
1207.646484	703.502014
1206.559570	517.139038
1205.471680	622.426453
1204.384766	592.694031
1203.296875	360.586853
1202.208984	369.372498
1201.121094	233.637100
1200.032227	129.210968
1198.944336	164.367752
1197.855469	93.586189
1196.765625	90.142311
1195.676758	153.984909
1194.586914	-90.044220
1193.497070	91.493881
1192.407227	-20.339861
1191.316406	-57.691456
1190.226563	-71.068977
1189.135742	-34.064198
1188.044922	-117.211861
1186.953125	-125.963326
1185.861328	-0.365384
1184.769531	19.515121
1183.677734	-39.861286
1182.585938	-80.096558
1181.493164	-24.462070
1180.400391	57.442604
1179.307617	187.173309
1178.213867	170.578644
1177.120117	235.372803
1176.026367	106.023811
1174.932617	192.190155
1173.838867	139.358978
1172.744141	196.582733
1171.649414	385.324188
1170.554688	272.403534
1169.458984	271.879425
1168.364258	106.236397
1167.268555	155.779770
1166.171875	42.647030
1165.076172	252.130386
1163.979492	19.360455
1162.882813	216.618240
1161.786133	220.225174
1160.688477	159.259018
1159.590820	382.319977
1158.493164	404.685120
1157.395508	534.323975
1156.297852	453.854584
1155.199219	425.795227
1154.100586	395.260925
1153.000977	362.252808
1151.902344	300.551971
1150.802734	236.390732
1149.703125	207.891907
1148.603516	88.783554
1147.502930	38.684711
1146.402344	124.214622
1145.301758	83.438370
1144.201172	16.394220
1143.099609	-45.969933
1141.999023	12.904792
1140.896484	-25.866096
1139.794922	-155.079163
1138.692383	-15.725391
1137.590820	-21.516499
1136.487305	-20.289639
1135.384766	104.357170
1134.281250	385.586121
1133.178711	365.022797
1132.074219	394.207031
1130.970703	551.433594
1129.866211	680.002319
1128.761719	739.605713
1127.657227	818.045837
1126.552734	763.552307
1125.447266	841.730286
1124.341797	689.858826
1123.236328	803.344482
1122.130859	774.524536
1121.024414	572.703125
1119.917969	690.545471
1118.811523	566.745483
1117.704102	528.100159
1116.596680	479.900238
1115.489258	651.639465
1114.381836	605.585938
1113.274414	424.657318
1112.166016	553.416016
1111.057617	634.737366
1109.949219	786.813477
1108.839844	889.098206
1107.730469	825.889038
1106.621094	798.030579
1105.511719	930.631104
1104.401367	810.497742
1103.291016	980.590698
1102.180664	1190.616821
1101.070313	1015.959106
1099.958984	1126.634399
1098.847656	1015.533875
1097.736328	951.533630
1096.625000	1002.947327
1095.512695	1160.266235
1094.400391	1098.350830
1093.288086	1123.511841
1092.174805	1143.856689
1091.062500	1067.596069
1089.949219	795.942505
1088.835938	952.557800
1087.721680	946.697571
1086.607422	905.479858
1085.493164	908.874817
1084.378906	1022.671875
1083.263672	1131.632446
1082.149414	958.510559
1081.034180	879.350952
1079.917969	849.468323
1078.802734	920.499084
1077.686523	827.092163
1076.570313	883.865356
1075.453125	788.019165
1074.336914	750.803894
1073.219727	650.209839
1072.101563	479.247284
1070.984375	549.768372
1069.866211	631.909668
1068.748047	723.326660
1067.629883	791.217468
1066.511719	592.020386
1065.392578	669.162231
1064.273438	755.581177
1063.154297	614.881470
1062.034180	572.470459
1060.914063	752.278503
1059.793945	632.581970
1058.673828	622.799744
1057.552734	479.720947
1056.431641	460.543671
1055.310547	399.278717
1054.189453	321.653687
1053.067383	468.246643
1051.945313	465.295013
1050.823242	338.583984
1049.701172	321.603973
1048.578125	481.946655
1047.455078	418.228485
1046.332031	452.480865
1045.208008	353.775055
1044.083984	343.689453
1042.959961	384.871704
1041.835938	311.840515
1040.710938	369.290222
1039.585938	282.296387
1038.460938	505.045715
1037.335938	350.537476
1036.209961	428.847809
1035.083984	425.677338
1033.958008	538.834900
1032.832031	472.848022
1031.705078	555.717773
1030.578125	603.684753
1029.451172	335.534424
1028.323242	285.951385
1027.195313	97.012291
1026.067383	219.422409
1024.939453	5.081401
1023.810547	-125.565239
1022.682617	-61.147018
1021.552734	-71.003639
1020.423828	-20.499035
1019.293945	-92.923965
1018.164063	-58.611210
1017.034180	-49.781250
1015.904297	7.758517
1014.773438	42.132530
1013.642578	305.893585
1012.511719	386.594666
1011.379883	342.250885
1010.248047	260.934479
1009.116211	538.473755
1007.984375	744.199890
1006.851563	838.830444
1005.718750	1474.716553
1004.585938	2295.362549
1003.452148	2916.856689
1002.319336	2498.010742
1001.185547	1839.091553
1000.050781	1021.131714
998.916992	672.512390
997.782227	453.438599
996.647461	347.667328
995.512695	299.726898
994.376953	228.805084
993.241211	95.706429
992.105469	149.582275
990.969727	205.824188
989.833008	1.604516
988.696289	30.366135
987.559570	280.424347
986.421875	-15.555090
985.284180	91.774643
984.146484	81.710266
983.008789	159.233017
981.870117	172.368256
980.731445	17.615738
979.592773	226.534744
978.454102	180.154297
977.314453	126.999016
976.174805	179.731308
975.035156	255.534348
973.894531	250.982849
972.754883	129.385284
971.613281	228.449158
970.472656	194.401581
969.331055	80.132912
968.190430	89.983932
967.047852	184.848801
965.906250	130.674942
964.763672	315.183533
963.621094	261.252289
962.478516	262.494781
961.334961	454.096832
960.192383	274.526398
959.048828	289.897186
957.904297	298.518250
956.759766	348.487213
955.616211	423.751648
954.470703	242.769623
953.326172	238.206177
952.180664	352.740631
951.035156	94.553787
949.889648	209.347656
948.743164	248.785553
947.596680	144.358337
946.450195	195.502304
945.303711	187.370468
944.156250	99.447800
943.008789	479.807495
941.861328	472.048767
940.713867	427.923157
939.565430	310.947144
938.416992	461.080048
937.267578	394.622711
936.119141	378.509888
934.969727	259.969879
933.820313	538.198608
932.669922	381.241486
931.520508	313.351318
930.370117	323.078583
929.218750	294.245087
928.068359	142.648682
926.916992	32.242847
925.765625	352.078705
924.613281	16.773556
923.461914	-11.197303
922.309570	79.232796
921.156250	47.020088
920.003906	-44.115875
918.850586	-139.600967
917.697266	-73.606949
916.543945	31.114841
915.389648	-16.183895
914.235352	-122.330696
913.081055	-101.187408
911.926758	-111.669624
910.771484	-103.848541
909.616211	-93.614906
908.460938	-6.149081
907.304688	-170.185135
906.148438	-91.510773
904.992188	-137.340714
903.835938	-103.722679
902.678711	16.083199
901.521484	4.659629
900.364258	59.026112
899.206055	93.146400
898.047852	18.793112
896.889648	-48.600307
895.731445	78.659302
894.572266	122.348465
893.413086	-3.372151
892.253906	6.691457
891.094727	118.551613
889.934570	239.531998
888.774414	91.859070
887.613281	158.871292
886.453125	128.919571
885.291992	-52.079338
884.130859	103.289833
882.968750	121.126564
881.807617	69.168472
880.645508	202.227478
879.482422	229.414444
878.320313	76.429161
877.157227	157.936554
875.994141	162.940796
874.830078	368.472412
873.666016	198.055801
872.501953	21.075710
871.337891	-9.448395
870.173828	124.373047
869.008789	42.322796
867.843750	149.296692
866.677734	33.766060
865.512695	82.450821
864.346680	23.358271
863.179688	177.809647
862.013672	309.812408
860.846680	291.405487
859.679688	320.235870
858.511719	468.094513
857.344727	436.453094
856.176758	528.293335
855.008789	537.184692
853.839844	429.558899
852.670898	436.382782
851.501953	438.791534
850.333008	450.228882
849.163086	251.162872
847.993164	229.181015
846.823242	178.161636
845.652344	198.864777
844.482422	125.609238
843.311523	117.334740
842.139648	71.094429
840.968750	-1.922087
839.796875	77.187981
838.624023	89.250183
837.452148	-37.219940
836.279297	28.561422
835.106445	103.281815
833.933594	311.990265
832.759766	69.633606
831.585938	171.170731
830.412109	324.010071
829.238281	157.749451
828.063477	143.272247
826.888672	465.554871
825.712891	232.554947
824.538086	55.391056
823.362305	145.741882
822.186523	209.319183
821.009766	143.686005
819.833008	24.637644
818.656250	-87.679214
817.479492	-35.238941
816.301758	66.131889
815.124023	-1.639573
813.946289	92.975754
812.768555	-65.973991
811.589844	55.260777
810.411133	58.614155
809.232422	-11.389589
808.052734	34.143631
806.873047	-71.408592
805.693359	71.758331
804.512695	-16.053320
803.332031	-59.471191
802.151367	-129.536789
800.970703	-226.233994
799.789063	-167.667816
798.608398	-153.533386
797.425781	-101.753296
796.244141	-7.947188
795.061523	-95.930687
793.878906	-6.705867
792.696289	4.900376
791.512695	-105.337189
790.329102	56.702675
789.145508	57.035469
787.960938	340.531128
786.777344	106.169762
785.591797	323.035339
784.407227	336.294403
783.221680	325.161926
782.037109	369.202118
780.850586	388.849518
779.665039	247.141251
778.478516	293.145905
777.291992	100.582634
776.105469	69.168129
774.917969	123.757469
773.730469	34.814297
772.542969	-7.854148
771.354492	119.225304
770.166016	94.016220
768.977539	141.466644
767.789063	-22.766853
766.599609	172.121368
765.410156	142.137436
764.220703	248.607086
763.030273	302.090271
761.840820	340.032837
760.650391	375.660614
759.458984	525.582520
758.267578	409.172821
757.076172	464.245911
755.884766	418.052368
754.693359	541.028320
753.500977	353.988495
752.308594	423.986145
751.115234	344.484863
749.922852	315.418823
748.729492	273.091919
747.535156	265.802765
746.341797	302.295410
745.147461	358.414429
743.953125	254.281143
742.757813	325.528473
741.563477	315.514282
740.368164	316.363037
739.171875	299.580444
737.976563	247.644745
736.780273	169.350540
735.583984	189.532700
734.386719	146.117569
733.189453	155.153763
731.992188	262.557892
730.794922	205.732010
729.596680	409.120544
728.399414	312.732452
727.200195	413.061005
726.001953	502.317505
724.802734	357.628723
723.603516	496.924805
722.404297	413.283234
721.204102	606.919312
720.003906	558.051880
718.803711	424.002686
717.603516	551.787354
716.402344	603.079773
715.201172	527.767700
713.999023	461.140839
712.797852	361.769531
711.595703	332.121552
710.393555	202.183289
709.190430	239.988556
707.987305	72.979576
706.784180	27.927917
705.581055	231.015869
704.376953	220.659576
703.172852	201.551147
701.968750	175.874496
700.763672	128.413910
699.559570	196.175034
698.353516	239.951965
697.148438	83.711685
695.942383	127.418442
694.736328	53.760509
693.530273	66.983017
692.324219	-91.369057
691.117188	-28.239462
689.910156	17.475779
688.702148	-108.268166
687.494141	-125.500565
686.286133	-66.827805
685.078125	67.700378
683.870117	-49.311977
682.661133	-47.067970
681.452148	-59.993870
680.242188	59.235977
679.032227	176.248978
677.822266	-72.725014
676.612305	0.985760
675.401367	165.578873
674.191406	105.072563
672.979492	146.291351
671.768555	68.556007
670.556641	55.751431
669.344727	51.625549
668.132813	181.530731
666.919922	188.241776
665.707031	179.860214
664.494141	175.836273
663.281250	100.594101
662.067383	3.838303
660.853516	-19.450800
659.639648	136.409332
658.424805	188.690796
657.209961	44.722950
655.995117	-131.478195
654.779297	28.753534
653.563477	-93.387444
652.347656	-40.887203
651.131836	-1.291124
649.915039	-88.739906
648.698242	15.540851
647.481445	81.068008
646.264648	66.972916
645.046875	225.074387
643.829102	284.183655
642.610352	181.994965
641.392578	120.744278
640.173828	16.562546
638.955078	86.556419
637.735352	-49.739834
636.515625	86.890976
635.295898	-64.331551
634.076172	-43.679935
632.855469	-123.926147
631.634766	-17.395287
630.414063	-52.540890
629.192383	81.811920
627.971680	-90.631149
626.749023	52.216248
625.527344	124.219513
624.304688	292.609406
623.082031	332.302338
621.859375	303.364532
620.636719	203.691132
619.413086	-22.354889
618.189453	81.323212
616.964844	28.603016
615.741211	29.292521
614.516602	85.485077
613.291016	-3.938317
612.066406	56.218861
610.840820	-67.690796
609.615234	-82.716698
608.388672	-27.416714
607.163086	-12.961176
605.936523	9.790361
604.708984	19.455452
