# Supplementary material for: Raman spectroscopy accurately differentiates mucosal healing from non-healing and biochemical changes following biological therapy in inflammatory bowel disease
Source: PLoS One. 2021 Jun 2;16(6):e0252210. doi: 10.1371/journal.pone.0252210 (PMC8172032; doi:10.1371/journal.pone.0252210)
Supplement: S5 Dataset — (ZIP) [file pone.0252210.s007.zip › CD Active inflammation/OC008-1 post treat_BL sub CR removed_56__X_-35159.8__Y_4590.25__Z_-768.947__Time_637.txt]

1714.715820	-27.134676
1713.739258	62.324047
1712.762695	-59.257568
1711.785156	38.745564
1710.808594	-37.852337
1709.831055	-15.545192
1708.853516	127.083557
1707.875000	49.709492
1706.897461	130.219040
1705.918945	49.818417
1704.940430	-73.537781
1703.960938	-60.478764
1702.982422	-34.133835
1702.002930	-18.610723
1701.023438	-5.836362
1700.043945	-25.205534
1699.063477	43.617645
1698.083984	18.865358
1697.103516	36.872520
1696.123047	14.821063
1695.141602	145.064194
1694.161133	59.006886
1693.179688	-139.098389
1692.198242	50.045162
1691.216797	9.686954
1690.234375	222.927979
1689.251953	156.101486
1688.269531	212.132843
1687.287109	174.967789
1686.304688	26.021246
1685.321289	114.505424
1684.337891	259.094299
1683.354492	217.332489
1682.371094	85.238297
1681.387695	25.314314
1680.403320	250.483200
1679.418945	249.541397
1678.434570	232.870956
1677.449219	51.487133
1676.464844	338.589447
1675.479492	450.291595
1674.494141	392.050140
1673.507813	331.428558
1672.522461	411.970245
1671.536133	500.706909
1670.549805	438.276093
1669.563477	461.139648
1668.576172	516.128174
1667.589844	446.633942
1666.602539	510.146698
1665.615234	685.367798
1664.626953	465.532379
1663.639648	662.499329
1662.651367	666.099854
1661.663086	635.537720
1660.674805	464.819763
1659.685547	771.435730
1658.696289	715.273682
1657.707031	715.061707
1656.717773	641.006958
1655.728516	569.934204
1654.738281	525.652832
1653.748047	579.604736
1652.757813	623.248962
1651.767578	577.237671
1650.777344	370.225677
1649.786133	459.713165
1648.794922	330.054169
1647.803711	446.522095
1646.811523	156.318192
1645.820313	278.630005
1644.828125	290.238434
1643.835938	135.772583
1642.843750	250.919128
1641.850586	168.334946
1640.857422	175.774307
1639.864258	75.313652
1638.871094	4.173831
1637.877930	207.571182
1636.883789	121.125168
1635.889648	0.704856
1634.895508	-35.087032
1633.901367	-110.139053
1632.906250	-142.776962
1631.912109	-75.087334
1630.916992	-94.086853
1629.920898	76.674164
1628.925781	-94.543350
1627.929688	-26.032772
1626.934570	-54.668427
1625.937500	-14.707831
1624.941406	25.442450
1623.945313	26.340698
1622.948242	56.341846
1621.951172	139.073975
1620.954102	172.038818
1619.956055	294.470673
1618.958984	28.374578
1617.960938	69.739914
1616.962891	187.373398
1615.963867	194.892670
1614.965820	79.249153
1613.966797	-107.020172
1612.967773	-93.748444
1611.968750	-43.634739
1610.968750	17.076466
1609.969727	54.302452
1608.969727	96.876495
1607.969727	102.874443
1606.968750	72.315010
1605.968750	10.454424
1604.967773	-1.533245
1603.966797	185.509003
1602.965820	16.667381
1601.963867	125.317101
1600.962891	61.362976
1599.960938	89.047501
1598.958984	-24.395992
1597.956055	92.314888
1596.954102	-49.695797
1595.951172	-50.488071
1594.948242	-69.512329
1593.945313	-130.267517
1592.941406	-70.835045
1591.938477	64.318993
1590.934570	40.236347
1589.930664	-197.785339
1588.925781	-26.071814
1587.921875	7.343415
1586.916992	280.681702
1585.912109	175.863373
1584.907227	308.306915
1583.901367	75.841690
1582.896484	278.604309
1581.890625	134.811584
1580.884766	423.408508
1579.877930	198.907257
1578.872070	333.742096
1577.865234	268.088043
1576.858398	303.923065
1575.851563	188.821014
1574.843750	99.748413
1573.836914	-36.130932
1572.829102	218.001633
1571.821289	266.630890
1570.812500	252.822586
1569.804688	212.987213
1568.795898	144.542496
1567.787109	182.554230
1566.778320	171.155502
1565.768555	279.116730
1564.758789	314.293121
1563.750000	390.904053
1562.739258	379.204193
1561.729492	224.776993
1560.718750	210.373230
1559.708984	167.377106
1558.698242	132.093933
1557.686523	200.403320
1556.675781	214.185257
1555.664063	370.345886
1554.652344	345.055389
1553.640625	399.950714
1552.628906	232.092346
1551.616211	255.734909
1550.603516	30.851511
1549.590820	181.092133
1548.578125	196.663452
1547.565430	217.293762
1546.551758	160.243942
1545.538086	229.767746
1544.524414	231.957870
1543.510742	187.526794
1542.496094	230.828537
1541.481445	36.391453
1540.466797	221.490707
1539.452148	130.166183
1538.437500	258.146790
1537.421875	11.784883
1536.406250	291.705933
1535.390625	70.992607
1534.374023	260.275909
1533.358398	207.001816
1532.341797	117.535751
1531.325195	169.724808
1530.308594	85.206657
1529.291016	139.700455
1528.274414	91.028214
1527.256836	137.517868
1526.238281	152.964203
1525.220703	160.557358
1524.202148	168.014847
1523.184570	28.699800
1522.166016	28.208752
1521.146484	-3.274021
1520.127930	-73.434303
1519.108398	92.790230
1518.088867	127.746613
1517.069336	59.782814
1516.049805	4.564719
1515.029297	85.358498
1514.008789	60.711617
1512.988281	118.099220
1511.967773	-4.331147
1510.946289	-157.633881
1509.925781	50.754791
1508.904297	-100.179375
1507.882813	187.351883
1506.860352	-7.386781
1505.838867	8.037714
1504.816406	18.202688
1503.793945	210.164139
1502.770508	30.465776
1501.748047	-167.197006
1500.724609	-39.697807
1499.701172	-86.456551
1498.677734	-43.727394
1497.654297	-21.602850
1496.629883	-12.400429
1495.605469	17.149502
1494.581055	-32.702663
1493.556641	-5.938919
1492.531250	18.141525
1491.505859	116.220978
1490.480469	-49.030586
1489.455078	-45.709274
1488.429688	34.129856
1487.403320	175.111603
1486.376953	157.647949
1485.350586	229.429520
1484.324219	331.707031
1483.296875	216.972778
1482.270508	232.294250
1481.243164	477.034088
1480.214844	262.621063
1479.187500	241.957794
1478.159180	221.209213
1477.130859	337.982147
1476.102539	268.652039
1475.074219	214.552841
1474.044922	465.964935
1473.015625	513.519958
1471.986328	553.343384
1470.957031	689.781006
1469.927734	833.721558
1468.897461	654.468628
1467.867188	686.310486
1466.836914	720.616333
1465.806641	678.581726
1464.775391	585.663330
1463.744141	764.615479
1462.712891	943.434509
1461.681641	1167.842285
1460.649414	805.490662
1459.618164	1001.800903
1458.585938	916.217346
1457.552734	952.426453
1456.520508	1077.389893
1455.487305	1176.880859
1454.455078	1096.233154
1453.420898	1061.203125
1452.387695	1183.336548
1451.354492	1138.105469
1450.320313	1227.153809
1449.286133	1115.993164
1448.251953	1194.820313
1447.216797	1245.723145
1446.182617	1197.850342
1445.147461	1165.156372
1444.112305	973.020081
1443.076172	1127.577393
1442.041016	1141.917847
1441.004883	1015.818115
1439.968750	965.906128
1438.932617	976.511902
1437.895508	943.809143
1436.858398	888.373474
1435.821289	792.537964
1434.784180	615.917114
1433.747070	656.550964
1432.708984	603.746277
1431.670898	611.552979
1430.632813	462.895020
1429.594727	513.641602
1428.556641	425.634644
1427.517578	239.309601
1426.478516	373.317993
1425.439453	242.580719
1424.399414	139.636871
1423.359375	283.713013
1422.320313	97.721069
1421.279297	173.776550
1420.239258	242.283371
1419.199219	200.008118
1418.158203	-18.431908
1417.117188	72.808701
1416.075195	-39.770882
1415.034180	-91.881378
1413.992188	84.933716
1412.950195	25.346724
1411.908203	-24.115259
1410.866211	74.782845
1409.823242	-67.565125
1408.780273	-6.300594
1407.737305	62.523357
1406.694336	-39.400276
1405.650391	24.474794
1404.606445	-27.093737
1403.562500	144.779434
1402.518555	23.064528
1401.474609	67.029610
1400.429688	-62.028866
1399.384766	-135.804794
1398.339844	73.805748
1397.294922	85.381241
1396.249023	-5.733849
1395.203125	-51.644909
1394.157227	17.755766
1393.111328	259.994812
1392.064453	-61.157394
1391.018555	86.014954
1389.971680	-67.134094
1388.923828	120.144859
1387.876953	47.257492
1386.829102	99.526978
1385.781250	-68.197891
1384.733398	-10.768650
1383.685547	-18.270275
1382.636719	49.274113
1381.587891	-43.026379
1380.539063	-185.161118
1379.490234	62.433254
1378.440430	82.791428
1377.391602	-206.301956
1376.341797	-130.815384
1375.291016	109.401535
1374.241211	165.006866
1373.190430	-58.670601
1372.139648	-67.714180
1371.088867	-36.773678
1370.038086	-20.710833
1368.986328	5.398228
1367.934570	-40.662132
1366.882813	-1.919765
1365.831055	41.879669
1364.778320	75.790161
1363.726563	52.532154
1362.673828	24.395866
1361.620117	21.242233
1360.567383	5.753947
1359.513672	94.823242
1358.459961	39.726566
1357.406250	111.539291
1356.352539	-0.510890
1355.297852	-154.665329
1354.243164	98.794289
1353.188477	223.078003
1352.133789	54.365520
1351.078125	17.410858
1350.023438	179.158218
1348.966797	35.665733
1347.911133	78.430794
1346.855469	91.506210
1345.798828	285.721497
1344.742188	445.235291
1343.685547	354.389160
1342.627930	333.074371
1341.571289	346.562469
1340.513672	394.821777
1339.456055	552.143127
1338.397461	434.606476
1337.339844	483.104614
1336.281250	472.264648
1335.222656	530.820313
1334.163086	582.018860
1333.104492	343.866455
1332.044922	192.469345
1330.985352	506.092041
1329.925781	280.748657
1328.865234	280.507965
1327.805664	460.748260
1326.745117	406.300140
1325.684570	327.267426
1324.623047	381.706421
1323.561523	413.991211
1322.500977	483.380310
1321.438477	550.354065
1320.376953	373.125885
1319.314453	635.143616
1318.252930	480.343353
1317.189453	439.113647
1316.126953	471.943146
1315.064453	376.681488
1314.000977	503.311401
1312.937500	275.215607
1311.874023	236.952820
1310.809570	358.847656
1309.745117	323.203552
1308.680664	427.955048
1307.616211	490.902863
1306.551758	453.026428
1305.486328	501.333313
1304.420898	387.382324
1303.355469	421.078613
1302.289063	666.237549
1301.223633	395.252441
1300.157227	574.108704
1299.090820	531.863770
1298.023438	506.896545
1296.957031	243.822525
1295.889648	307.441986
1294.822266	525.728027
1293.754883	420.067108
1292.686523	422.461517
1291.618164	292.464172
1290.549805	312.172516
1289.481445	334.384064
1288.413086	520.875854
1287.343750	481.877899
1286.274414	195.485840
1285.205078	360.003998
1284.134766	316.330536
1283.064453	368.220001
1281.995117	341.800812
1280.923828	293.414795
1279.853516	264.672516
1278.782227	321.613007
1277.710938	442.166412
1276.639648	484.459229
1275.568359	392.311401
1274.496094	434.679016
1273.423828	406.199951
1272.351563	619.647217
1271.279297	600.985291
1270.206055	565.271851
1269.132813	510.075348
1268.059570	506.198090
1266.986328	553.603516
1265.913086	483.899536
1264.838867	314.237854
1263.764648	556.851746
1262.689453	438.507080
1261.615234	727.356323
1260.540039	813.805847
1259.464844	581.023315
1258.389648	553.006409
1257.313477	783.202759
1256.238281	677.263611
1255.162109	559.214722
1254.085938	640.827148
1253.008789	746.752869
1251.931641	577.713196
1250.854492	637.409790
1249.777344	636.291626
1248.700195	654.632568
1247.622070	777.498596
1246.543945	545.488098
1245.465820	617.306702
1244.387695	623.506714
1243.308594	483.981354
1242.229492	575.195129
1241.150391	508.568542
1240.071289	543.907898
1238.991211	455.471680
1237.911133	680.028076
1236.831055	589.162659
1235.750977	510.453339
1234.669922	468.136047
1233.588867	699.727173
1232.507813	516.808350
1231.426758	411.487885
1230.344727	524.205750
1229.262695	716.774231
1228.180664	526.690308
1227.098633	365.719269
1226.015625	562.980896
1224.933594	539.949951
1223.849609	485.460632
1222.766602	474.504547
1221.683594	376.482758
1220.599609	491.214142
1219.515625	272.333649
1218.430664	167.093704
1217.346680	317.949951
1216.261719	190.950500
1215.176758	332.014526
1214.091797	340.201569
1213.005859	249.392014
1211.920898	218.915833
1210.834961	379.016235
1209.748047	309.862091
1208.662109	426.390106
1207.575195	516.307190
1206.488281	230.112946
1205.401367	327.185486
1204.313477	392.851318
1203.225586	232.014542
1202.137695	234.973190
1201.049805	117.496956
1199.961914	170.944443
1198.873047	19.752447
1197.784180	5.734540
1196.695313	32.572624
1195.605469	35.300102
1194.515625	-94.271217
1193.425781	-55.553116
1192.335938	-62.566753
1191.246094	74.549568
1190.155273	33.775421
1189.064453	50.613369
1187.973633	52.983757
1186.881836	-69.541138
1185.790039	33.560978
1184.698242	-153.803162
1183.606445	-142.005127
1182.514648	16.050358
1181.421875	197.961807
1180.329102	-47.032337
1179.236328	-52.269360
1178.142578	146.142151
1177.049805	298.886047
1175.956055	68.234772
1174.861328	31.615602
1173.767578	136.221558
1172.672852	104.276016
1171.578125	144.083420
1170.483398	188.600616
1169.387695	151.704117
1168.291992	248.697647
1167.196289	135.168945
1166.100586	86.179436
1165.004883	-75.180145
1163.908203	-33.420113
1162.811523	-82.518639
1161.714844	133.460785
1160.617188	165.414001
1159.519531	-17.568569
1158.421875	236.259216
1157.324219	236.966782
1156.225586	197.055298
1155.127930	35.459175
1154.028320	2.644591
1152.929688	181.974777
1151.831055	284.889435
1150.731445	104.114220
1149.631836	1.984379
1148.531250	83.251869
1147.431641	12.015045
1146.331055	183.600830
1145.230469	38.463875
1144.129883	-30.511686
1143.028320	-94.755661
1141.926758	-44.849316
1140.825195	-23.559830
1139.723633	61.860294
1138.621094	83.001656
1137.518555	-9.998971
1136.416016	-117.269020
1135.313477	165.039658
1134.209961	171.666016
1133.106445	201.980484
1132.002930	298.697510
1130.898438	345.474884
1129.794922	294.895203
1128.690430	324.942474
1127.585938	478.255981
1126.480469	467.833282
1125.375977	575.902954
1124.270508	603.285522
1123.164063	424.451416
1122.058594	390.165527
1120.952148	339.265900
1119.845703	186.521149
1118.739258	190.050247
1117.631836	309.507813
1116.525391	211.166092
1115.417969	115.188972
1114.309570	161.126038
1113.202148	152.615067
1112.093750	248.089279
1110.985352	341.115631
1109.876953	202.476273
1108.767578	300.115723
1107.658203	374.054138
1106.548828	294.424347
1105.439453	382.424591
1104.329102	319.279541
1103.218750	319.847504
1102.108398	518.567932
1100.998047	306.733887
1099.886719	175.143234
1098.775391	489.194427
1097.664063	341.064331
1096.552734	388.578217
1095.440430	421.902130
1094.328125	431.630920
1093.215820	389.520599
1092.102539	406.265472
1090.990234	342.949921
1089.876953	129.020126
1088.762695	235.155869
1087.649414	294.181854
1086.535156	179.126236
1085.420898	310.990356
1084.306641	489.792908
1083.191406	137.355194
1082.076172	212.701035
1080.960938	276.255463
1079.845703	281.055786
1078.729492	344.541412
1077.613281	187.327057
1076.497070	264.871948
1075.380859	293.102112
1074.263672	257.971588
1073.146484	201.746506
1072.029297	166.648788
1070.912109	232.369095
1069.793945	173.839066
1068.675781	56.758427
1067.557617	59.209438
1066.438477	249.026108
1065.319336	129.676697
1064.200195	277.263977
1063.081055	36.272614
1061.961914	48.113937
1060.841797	69.314392
1059.721680	53.095119
1058.600586	-14.551596
1057.480469	-7.339072
1056.359375	23.253143
1055.238281	-107.384918
1054.116211	110.139465
1052.995117	94.024940
1051.873047	0.876072
1050.750000	-38.517807
1049.627930	52.836746
1048.504883	169.837372
1047.381836	95.509666
1046.258789	32.904621
1045.134766	-20.321249
1044.011719	152.646515
1042.886719	22.557484
1041.762695	-2.576847
1040.638672	154.047501
1039.513672	114.981720
1038.388672	15.423978
1037.262695	43.987999
1036.136719	56.283016
1035.010742	-71.010201
1033.884766	-0.456010
1032.758789	86.386086
1031.631836	161.598694
1030.504883	36.882614
1029.377930	72.644135
1028.250000	180.466919
1027.122070	39.700058
1025.994141	-131.149612
1024.866211	-83.591873
1023.737305	-105.659149
1022.608398	-81.244766
1021.479492	-175.138824
1020.350586	-104.219307
1019.220703	-49.520481
1018.090820	-231.320679
1016.960938	-141.734268
1015.830078	-119.354988
1014.700195	-101.561165
1013.569336	-11.903393
1012.437500	-19.512560
1011.306641	30.834202
1010.174805	48.802380
1009.042969	22.844559
1007.910156	73.320374
1006.778320	193.242249
1005.645508	364.053345
1004.512695	800.777283
1003.378906	1165.690796
1002.245117	1128.323120
1001.111328	1051.753174
999.977539	684.190369
998.843750	374.608948
997.708984	310.011475
996.574219	53.892628
995.438477	51.853718
994.303711	142.187881
993.167969	-0.463395
992.032227	50.768326
990.895508	120.491302
989.758789	17.346251
988.622070	94.101112
987.485352	117.890991
986.348633	91.058998
985.210938	-39.337189
984.073242	164.295837
982.934570	-39.582779
981.796875	221.641708
980.658203	100.832664
979.519531	230.915161
978.379883	-92.096802
977.240234	-14.770502
976.100586	113.171516
974.960938	257.215668
973.821289	93.351303
972.680664	62.884567
971.540039	165.720413
970.398438	238.731537
969.257813	43.183311
968.116211	146.176605
966.974609	148.231232
965.832031	17.301069
964.689453	-26.336420
963.546875	136.494385
962.404297	232.841171
961.261719	83.977150
960.118164	26.914053
958.974609	162.386887
957.830078	132.965042
956.686523	355.509918
955.541992	149.929169
954.396484	141.351532
953.251953	80.220947
952.106445	-15.122978
950.960938	-7.429245
949.815430	50.637642
948.668945	26.452080
947.522461	123.481613
946.375977	60.587051
945.229492	50.335251
944.082031	26.454266
942.934570	71.155441
941.787109	200.368851
940.638672	156.136124
939.491211	214.669983
938.342773	277.806305
937.193359	122.035805
936.044922	297.022919
934.895508	148.291275
933.745117	4.252443
932.595703	99.589989
931.445313	178.999710
930.294922	78.516312
929.144531	-21.859104
927.993164	132.830521
926.842773	71.299400
925.690430	5.309174
924.539063	-167.509079
923.386719	169.243164
922.234375	23.868647
921.082031	87.748245
919.929688	-159.698135
918.776367	101.977028
917.623047	13.760784
916.468750	-76.630730
915.315430	-141.956100
914.161133	187.772644
913.006836	117.976913
911.851563	-28.878054
910.696289	-166.544800
909.541016	36.070267
908.385742	-1.697082
907.229492	-14.466478
906.074219	-190.357590
904.916992	84.747711
903.760742	-16.251556
902.603516	-31.108017
901.446289	-82.144920
900.289063	70.595497
899.131836	67.152023
897.973633	-19.963951
896.815430	51.327488
895.656250	122.618813
894.498047	-43.484772
893.338867	-96.463043
892.178711	-126.788918
891.019531	-57.669830
889.859375	-69.868675
888.699219	-86.555756
887.539063	-30.967741
886.377930	-36.323570
885.216797	77.940750
884.055664	-46.971020
882.893555	152.989777
881.732422	-145.481277
880.570313	196.468384
879.407227	202.440018
878.245117	309.818573
877.082031	63.464485
875.918945	161.839111
874.754883	120.567345
873.590820	52.307774
872.426758	56.107906
871.262695	41.908810
870.098633	-3.776190
868.933594	101.254990
867.768555	57.830864
866.602539	30.165232
865.436523	-40.192680
864.270508	51.261703
863.104492	3.386477
861.938477	114.988968
860.771484	264.705841
859.604492	320.058075
858.436523	290.092499
857.269531	105.305458
856.101563	180.814346
854.932617	296.646240
853.764648	226.302505
852.595703	351.003021
851.426758	206.691727
850.256836	129.650833
849.087891	256.470734
847.917969	163.736450
846.748047	227.755386
845.577148	43.253048
844.406250	8.755637
843.235352	-61.548443
842.064453	89.606392
840.892578	1.373359
839.720703	121.087433
838.548828	90.949783
837.375977	273.102905
836.204102	126.701370
835.031250	159.035995
833.857422	68.501305
832.684570	132.024612
831.510742	72.719849
830.335938	200.864441
829.162109	210.661316
827.987305	44.206745
826.812500	120.864563
825.637695	395.872345
824.461914	164.737762
823.286133	60.693947
822.110352	7.900461
820.933594	93.190125
819.757813	96.001976
818.580078	118.811195
817.403320	-58.756851
816.225586	-15.981306
815.048828	-102.306496
813.870117	-70.747810
812.692383	25.234760
811.513672	147.807220
810.334961	43.567699
809.156250	-71.777992
807.976563	-160.455704
806.796875	221.725723
805.617188	-82.462410
804.436523	126.267723
803.255859	-66.872993
802.075195	-53.606285
800.894531	-58.141174
799.712891	-27.231848
798.531250	-36.297970
797.349609	-12.153920
796.167969	96.152573
794.985352	-59.318249
793.802734	59.931248
792.619141	4.114626
791.436523	-84.936760
790.252930	-7.962966
789.069336	-88.207268
787.884766	176.716736
786.700195	65.407715
785.515625	51.416897
784.331055	108.143196
783.145508	197.959335
781.959961	172.767029
780.774414	14.973108
779.587891	292.383911
778.402344	165.471603
777.215820	124.689148
776.028320	30.908226
774.840820	12.166713
773.654297	-61.763969
772.465820	-166.578659
771.278320	17.517801
770.089844	66.997673
768.901367	37.065151
767.711914	134.930893
766.523438	206.278046
765.333984	-22.012062
764.143555	152.780273
762.954102	94.079681
761.763672	202.666824
760.573242	196.740448
759.382813	395.403290
758.191406	349.788910
757.000000	337.158722
755.808594	379.475861
754.616211	221.727417
753.423828	55.242340
752.231445	165.641083
751.039063	166.144699
749.845703	206.159256
748.652344	243.944504
747.458984	211.459839
746.264648	121.921890
745.070313	177.213547
743.875977	135.960266
742.680664	189.012482
741.486328	134.606339
740.291016	137.208832
739.094727	170.485504
737.899414	210.316101
736.703125	184.418610
735.506836	167.293213
734.309570	102.014038
733.112305	286.287354
731.915039	52.525764
730.717773	-17.039694
729.519531	138.717834
728.322266	178.517868
727.123047	281.709686
725.924805	63.572983
724.725586	-25.523830
723.526367	141.041428
722.327148	292.255554
721.126953	161.731689
719.926758	299.810730
718.726563	147.562332
717.525391	335.812622
716.325195	131.315781
715.123047	267.186035
713.921875	82.479675
712.719727	314.273254
711.518555	3.287529
710.315430	272.094757
709.113281	24.502815
707.910156	97.224968
706.707031	102.444199
705.502930	-127.415939
704.299805	10.686945
703.095703	46.492496
701.891602	234.600342
700.686523	146.441727
699.481445	345.386597
698.276367	81.235291
697.071289	-128.418930
695.865234	-135.853958
694.659180	-52.005001
693.453125	16.641853
692.246094	24.499935
691.039063	34.567291
689.832031	55.521603
688.625000	15.751382
687.416992	210.330826
686.208984	57.846298
685.000977	48.582478
683.791992	-30.007793
682.583008	-128.028046
681.374023	-98.122688
680.164063	-46.529587
678.955078	-81.559273
677.745117	-114.370338
676.534180	127.796638
675.324219	75.537758
674.113281	27.662878
672.902344	-93.714149
671.690430	-67.937538
670.478516	-46.472939
669.266602	117.679237
668.054688	197.486176
666.841797	158.430145
665.628906	149.650177
664.416016	56.653912
663.203125	69.511269
661.989258	8.970369
660.775391	157.810028
659.561523	183.582916
658.346680	2.239646
657.131836	-25.901623
655.916992	-32.484192
654.701172	70.858765
653.485352	14.638097
652.269531	-0.649616
651.053711	35.734146
649.836914	-91.628136
648.620117	-44.567383
647.403320	30.402164
646.186523	-23.864880
644.968750	244.592529
643.750977	95.497185
642.532227	152.862122
641.314453	130.545349
640.095703	26.445034
638.875977	21.151026
637.657227	187.642914
636.437500	3.755856
635.217773	23.857380
633.997070	-1.292474
632.777344	-26.590605
631.556641	100.344627
630.335938	-139.899506
629.114258	-36.969330
627.892578	7.797119
626.670898	75.915039
625.449219	77.312340
624.226563	52.745663
623.003906	-158.498016
621.781250	64.992348
620.557617	95.322037
619.333984	151.036133
618.110352	69.390045
616.886719	62.366283
615.662109	-66.981522
614.437500	-40.452915
613.212891	-155.488678
611.987305	32.789623
610.761719	105.114037
609.536133	33.755196
608.310547	-157.699387
607.083984	24.347925
605.857422	62.701702
604.630859	-66.053093
