# Supplementary material for: Raman spectroscopy accurately differentiates mucosal healing from non-healing and biochemical changes following biological therapy in inflammatory bowel disease
Source: PLoS One. 2021 Jun 2;16(6):e0252210. doi: 10.1371/journal.pone.0252210 (PMC8172032; doi:10.1371/journal.pone.0252210)
Supplement: S5 Dataset — (ZIP) [file pone.0252210.s007.zip › CD Active inflammation/OC025-1 post treatment_base sub CR removed_60__X_11673.9__Y_10058.8__Z_2060.5__Time_679.txt]

1714.774414	-12.822362
1713.797852	-92.852623
1712.820313	8.081511
1711.843750	-105.875641
1710.866211	34.581543
1709.888672	21.918524
1708.911133	3.658960
1707.933594	36.099873
1706.955078	-68.288177
1705.976563	89.656464
1704.998047	41.248390
1704.019531	-17.943424
1703.040039	177.024933
1702.061523	72.224632
1701.082031	55.694828
1700.101563	159.490128
1699.122070	260.612762
1698.141602	449.920166
1697.161133	369.284851
1696.180664	291.443115
1695.200195	368.675385
1694.218750	528.761292
1693.238281	427.272919
1692.256836	534.181763
1691.274414	590.483154
1690.292969	604.280945
1689.310547	583.572754
1688.328125	688.445740
1687.345703	737.507568
1686.363281	749.470215
1685.379883	721.682678
1684.396484	939.327820
1683.413086	792.176819
1682.429688	1066.213013
1681.445313	1042.161621
1680.461914	1013.128662
1679.477539	1162.739380
1678.493164	1246.083374
1677.507813	1545.204712
1676.523438	1458.869019
1675.538086	1468.635376
1674.552734	1510.657593
1673.566406	1696.541748
1672.581055	1792.372559
1671.594727	1726.439697
1670.608398	1716.695068
1669.622070	1959.630859
1668.634766	1884.204468
1667.648438	1933.980469
1666.661133	2061.071777
1665.673828	2249.525391
1664.685547	2005.865723
1663.698242	2274.602539
1662.709961	2198.889404
1661.721680	2258.809570
1660.733398	2332.352783
1659.744141	2186.309570
1658.755859	2284.475098
1657.766602	2242.600586
1656.777344	2039.606689
1655.787109	2168.024658
1654.797852	2061.215820
1653.807617	1920.433350
1652.817383	1989.117432
1651.827148	1682.546875
1650.835938	1548.385010
1649.844727	1382.938232
1648.853516	1313.108765
1647.862305	1127.403564
1646.871094	1050.486816
1645.878906	1058.499634
1644.886719	800.127014
1643.894531	719.145935
1642.902344	683.438354
1641.910156	613.790283
1640.916992	438.966461
1639.923828	443.961792
1638.930664	196.087692
1637.936523	309.924469
1636.943359	236.861572
1635.949219	185.239227
1634.955078	102.337456
1633.960938	162.061722
1632.965820	-43.980316
1631.970703	-20.508482
1630.975586	0.618681
1629.980469	-35.882267
1628.985352	-108.925217
1627.989258	-131.664749
1626.993164	-112.028648
1625.997070	-86.871506
1625.000977	75.271400
1624.003906	66.717453
1623.007813	-78.255432
1622.010742	58.249077
1621.012695	8.398802
1620.015625	82.253792
1619.017578	43.379097
1618.020508	86.129715
1617.021484	26.699739
1616.023438	54.103039
1615.025391	-15.387385
1614.026367	88.473404
1613.027344	8.889928
1612.028320	-133.410843
1611.028320	36.476662
1610.029297	-60.878902
1609.029297	43.731319
1608.029297	20.077381
1607.028320	88.250038
1606.028320	153.909561
1605.027344	141.130249
1604.026367	55.189941
1603.025391	3.423140
1602.023438	-29.895111
1601.022461	-128.492325
1600.020508	86.876991
1599.018555	-35.046844
1598.016602	-120.237267
1597.013672	82.174637
1596.010742	-78.630539
1595.007813	-234.077271
1594.004883	-23.745739
1593.001953	-147.694092
1591.998047	-177.556793
1590.994141	-79.472649
1589.990234	-216.257950
1588.986328	-32.053112
1587.981445	-27.886332
1586.976563	117.117378
1585.971680	66.518959
1584.966797	120.213867
1583.961914	64.423363
1582.956055	159.774872
1581.950195	72.717896
1580.944336	69.020302
1579.938477	54.883110
1578.931641	209.940308
1577.924805	177.492859
1576.917969	147.618973
1575.911133	185.354019
1574.904297	20.134300
1573.896484	278.818085
1572.888672	92.731384
1571.880859	73.019745
1570.873047	-66.303513
1569.864258	137.333832
1568.855469	101.809647
1567.846680	42.839676
1566.837891	48.719833
1565.829102	23.349148
1564.819336	-33.253864
1563.809570	16.455572
1562.799805	24.526186
1561.790039	42.856903
1560.779297	27.352409
1559.768555	40.255051
1558.757813	135.977707
1557.747070	177.108658
1556.736328	373.553162
1555.724609	72.409164
1554.712891	237.442520
1553.701172	231.366898
1552.689453	80.176834
1551.676758	156.671249
1550.664063	181.228760
1549.651367	122.835419
1548.638672	170.361145
1547.625977	168.574371
1546.612305	63.208374
1545.598633	211.046295
1544.584961	157.075134
1543.571289	69.369934
1542.556641	74.528404
1541.541992	43.354740
1540.527344	99.813400
1539.512695	32.155571
1538.498047	186.318558
1537.482422	-41.677929
1536.466797	148.191360
1535.451172	46.326443
1534.434570	-104.679008
1533.418945	-16.022644
1532.402344	-56.480129
1531.385742	-63.604965
1530.369141	-50.302345
1529.351563	81.299805
1528.334961	50.401581
1527.317383	-52.777439
1526.299805	3.508451
1525.281250	113.624611
1524.263672	-103.305656
1523.245117	-96.511147
1522.226563	82.423866
1521.208008	119.646744
1520.188477	58.952045
1519.168945	160.033173
1518.150391	32.151237
1517.129883	145.647598
1516.110352	-8.259961
1515.089844	-0.495880
1514.070313	-34.007538
1513.049805	94.032501
1512.028320	-27.152540
1511.007813	-53.523846
1509.986328	-33.901821
1508.964844	-140.167587
1507.943359	-33.724018
1506.921875	49.408886
1505.899414	22.082836
1504.876953	-169.442642
1503.854492	-158.650192
1502.832031	-189.036133
1501.808594	-73.611931
1500.786133	-186.312088
1499.762695	-45.701996
1498.739258	104.906563
1497.714844	-85.089638
1496.691406	21.612370
1495.666992	-7.487991
1494.642578	-98.127357
1493.617188	-22.715036
1492.592773	111.298607
1491.567383	150.513489
1490.541992	250.869141
1489.516602	210.510712
1488.491211	180.222046
1487.464844	157.436020
1486.438477	379.591034
1485.412109	376.875427
1484.385742	425.044922
1483.358398	480.684845
1482.331055	696.854004
1481.303711	433.324860
1480.276367	513.980835
1479.249023	533.278503
1478.220703	667.104980
1477.192383	872.083984
1476.164063	725.272888
1475.135742	937.523926
1474.106445	1208.111084
1473.077148	1083.832520
1472.047852	1290.384521
1471.018555	1333.854736
1469.989258	1438.250366
1468.958984	1585.715332
1467.928711	1786.411987
1466.898438	1714.843628
1465.868164	1945.712158
1464.836914	2206.862793
1463.805664	2152.708252
1462.774414	2222.962402
1461.743164	2387.068848
1460.710938	2256.422852
1459.679688	2501.512451
1458.647461	2434.178223
1457.615234	2640.872314
1456.582031	2537.835205
1455.549805	2622.496094
1454.516602	2704.494629
1453.483398	2814.278076
1452.449219	2934.072021
1451.416016	2861.136719
1450.381836	3130.246582
1449.347656	3143.301514
1448.313477	3092.971191
1447.279297	3032.479492
1446.244141	3070.690918
1445.208984	2870.896484
1444.173828	2929.281494
1443.138672	2696.625244
1442.102539	2694.217041
1441.066406	2709.481201
1440.030273	2413.688232
1438.994141	2466.867188
1437.958008	2499.778564
1436.920898	2363.332275
1435.883789	2085.445313
1434.846680	1807.661865
1433.808594	1678.967529
1432.771484	1608.404907
1431.733398	1184.452271
1430.695313	1020.624878
1429.657227	851.822693
1428.618164	761.284119
1427.579102	723.756042
1426.540039	726.599487
1425.500977	749.624207
1424.461914	606.301514
1423.421875	619.283447
1422.381836	531.505127
1421.341797	385.855774
1420.301758	539.981079
1419.260742	369.259552
1418.219727	510.788330
1417.178711	377.969788
1416.137695	192.408325
1415.096680	540.289001
1414.054688	151.123337
1413.012695	270.118927
1411.970703	205.590134
1410.928711	231.630508
1409.885742	204.930466
1408.842773	67.755852
1407.799805	169.332520
1406.756836	102.671394
1405.712891	98.863930
1404.668945	140.313782
1403.625000	-6.410063
1402.581055	102.943436
1401.537109	109.474426
1400.492188	133.627106
1399.447266	150.330490
1398.402344	24.211973
1397.357422	211.549774
1396.311523	188.383987
1395.265625	67.609978
1394.219727	67.218727
1393.173828	-10.708942
1392.126953	41.683243
1391.081055	-201.219406
1390.034180	64.131897
1388.986328	104.265396
1387.939453	-60.634060
1386.891602	-52.785221
1385.843750	-29.823307
1384.795898	-39.256691
1383.748047	-58.566933
1382.699219	-52.771648
1381.651367	53.091244
1380.602539	66.597542
1379.552734	7.786872
1378.503906	93.955429
1377.454102	-54.447830
1376.404297	-92.844704
1375.354492	-73.703415
1374.303711	-29.501890
1373.253906	-162.258881
1372.203125	-70.408661
1371.152344	-65.718613
1370.100586	68.710175
1369.049805	76.138451
1367.998047	56.289089
1366.946289	21.644482
1365.894531	49.418598
1364.841797	159.481506
1363.789063	234.791611
1362.736328	-38.212627
1361.683594	253.880310
1360.630859	157.913574
1359.577148	91.974495
1358.523438	177.900925
1357.469727	363.384979
1356.415039	195.982544
1355.361328	284.772400
1354.306641	351.309082
1353.251953	450.262482
1352.197266	360.589142
1351.141602	549.184326
1350.085938	608.773010
1349.030273	554.329224
1347.974609	805.262329
1346.918945	736.228821
1345.862305	880.674377
1344.805664	633.427429
1343.749023	912.021301
1342.691406	979.966309
1341.634766	1196.729370
1340.577148	1123.681763
1339.519531	1144.949829
1338.460938	1144.073608
1337.403320	1341.435669
1336.344727	1318.556763
1335.286133	1404.738037
1334.226563	1189.170532
1333.167969	1151.970703
1332.108398	1263.334106
1331.048828	1092.919800
1329.989258	1080.953613
1328.928711	1098.805054
1327.869141	1059.974243
1326.808594	1083.076294
1325.748047	1039.632324
1324.686523	969.194641
1323.625977	1096.460571
1322.564453	984.385681
1321.502930	1203.207520
1320.440430	1066.786133
1319.378906	1167.391846
1318.316406	1142.321167
1317.253906	1299.876221
1316.190430	1068.007202
1315.127930	1267.705200
1314.064453	1225.976318
1313.000977	1147.457886
1311.937500	1152.862671
1310.873047	1155.943359
1309.809570	1045.916626
1308.745117	941.001099
1307.679688	1001.149780
1306.615234	1167.209473
1305.549805	1126.706909
1304.484375	1130.626709
1303.418945	1102.715576
1302.353516	1237.193481
1301.287109	1207.077637
1300.220703	1115.678223
1299.154297	1112.886230
1298.087891	1225.660034
1297.020508	1100.321777
1295.954102	1156.835449
1294.886719	970.452698
1293.818359	973.226868
1292.750977	954.040100
1291.682617	780.448242
1290.614258	844.927124
1289.545898	1007.563721
1288.476563	871.188782
1287.407227	999.663330
1286.338867	758.211304
1285.268555	810.933472
1284.199219	594.334595
1283.128906	732.979797
1282.058594	514.251038
1280.988281	807.249756
1279.917969	750.299194
1278.846680	713.043091
1277.775391	570.724243
1276.704102	873.617004
1275.632813	887.976074
1274.560547	1009.967896
1273.488281	850.959961
1272.416016	1122.113159
1271.343750	1109.876465
1270.270508	1136.802368
1269.197266	1310.290161
1268.124023	1242.110107
1267.050781	1147.186523
1265.977539	1208.536987
1264.903320	1352.873169
1263.829102	1187.467041
1262.753906	1263.602051
1261.679688	1142.296387
1260.604492	1125.911011
1259.529297	1185.130737
1258.454102	1395.427734
1257.378906	1410.827148
1256.302734	1073.170898
1255.226563	1264.030518
1254.150391	1279.596680
1253.073242	1192.991211
1251.997070	1169.721558
1250.919922	1049.204346
1249.841797	1247.366699
1248.764648	1231.507324
1247.686523	1162.210693
1246.608398	952.012573
1245.530273	1376.119385
1244.452148	1238.897217
1243.373047	1041.042725
1242.293945	1083.689453
1241.214844	1187.027344
1240.135742	984.514893
1239.055664	884.026001
1237.975586	1174.188965
1236.895508	1061.594238
1235.815430	1191.554932
1234.734375	950.521973
1233.654297	944.715271
1232.573242	841.977783
1231.491211	913.730896
1230.410156	874.017822
1229.328125	887.596497
1228.246094	651.771057
1227.163086	704.104797
1226.081055	739.456421
1224.998047	721.547729
1223.915039	773.780518
1222.832031	724.389954
1221.748047	549.264526
1220.664063	412.869659
1219.580078	375.602661
1218.496094	256.164429
1217.412109	267.204224
1216.327148	391.728668
1215.242188	467.865570
1214.157227	512.543457
1213.071289	484.753265
1211.985352	447.279205
1210.899414	704.120239
1209.813477	635.164917
1208.727539	744.647644
1207.640625	591.230164
1206.553711	654.773071
1205.466797	576.046021
1204.378906	388.873627
1203.291016	353.486969
1202.203125	346.956421
1201.115234	304.247955
1200.027344	268.716248
1198.938477	120.019806
1197.849609	195.099030
1196.760742	-23.416456
1195.670898	-145.698761
1194.582031	-58.801826
1193.492188	-0.865066
1192.401367	-7.923971
1191.311523	-79.940193
1190.220703	-161.612076
1189.129883	-224.113739
1188.039063	109.556236
1186.947266	-188.425461
1185.856445	-119.115768
1184.764648	2.871811
1183.671875	-14.437930
1182.580078	23.339043
1181.487305	-162.019531
1180.394531	112.953217
1179.301758	44.926960
1178.208984	101.456169
1177.115234	162.655563
1176.021484	161.447052
1174.927734	186.484833
1173.833008	218.595352
1172.738281	214.681381
1171.643555	371.018280
1170.548828	302.262360
1169.454102	75.544548
1168.358398	99.951767
1167.262695	255.754593
1166.166992	-85.867607
1165.070313	50.571342
1163.973633	-42.556034
1162.876953	31.479071
1161.780273	40.881580
1160.683594	253.143082
1159.585938	238.394943
1158.488281	340.495728
1157.389648	349.370605
1156.291992	315.185242
1155.193359	307.138184
1154.094727	463.524048
1152.996094	264.484100
1151.896484	229.887573
1150.796875	271.449463
1149.697266	215.191986
1148.597656	20.687750
1147.498047	107.167557
1146.397461	114.919769
1145.296875	113.029694
1144.195313	49.144455
1143.094727	32.760712
1141.993164	-83.644684
1140.891602	61.492165
1139.789063	70.914810
1138.687500	-67.165718
1137.584961	-0.913378
1136.482422	117.466286
1135.379883	124.024841
1134.276367	246.836578
1133.172852	459.705658
1132.069336	359.004578
1130.964844	538.289856
1129.861328	752.975098
1128.756836	1019.635803
1127.652344	811.706787
1126.546875	866.960999
1125.442383	981.349243
1124.336914	808.778381
1123.230469	1024.788940
1122.125000	885.231628
1121.018555	620.090088
1119.912109	684.111511
1118.805664	776.405151
1117.699219	885.117493
1116.591797	451.764252
1115.484375	728.258179
1114.376953	488.882538
1113.268555	526.184143
1112.160156	620.107483
1111.051758	777.705383
1109.943359	772.071777
1108.833984	860.840210
1107.725586	769.956177
1106.616211	922.249023
1105.505859	762.717834
1104.396484	995.006897
1103.286133	1139.772339
1102.175781	770.032959
1101.064453	1065.559570
1099.954102	1033.062744
1098.842773	941.541687
1097.731445	809.902466
1096.619141	989.314209
1095.507813	963.580933
1094.395508	1159.198486
1093.282227	1147.392090
1092.169922	1034.272949
1091.056641	881.104004
1089.943359	925.619263
1088.830078	1059.449341
1087.716797	861.462158
1086.602539	1046.835571
1085.488281	961.656921
1084.373047	977.525940
1083.258789	976.877075
1082.143555	1147.683838
1081.028320	907.251892
1079.913086	807.786316
1078.796875	882.057495
1077.680664	599.416199
1076.564453	718.184753
1075.448242	613.934631
1074.331055	709.077576
1073.213867	546.138611
1072.096680	650.538696
1070.979492	644.666748
1069.861328	479.373016
1068.743164	630.449219
1067.625000	544.809631
1066.505859	609.063354
1065.386719	551.492371
1064.267578	711.634216
1063.148438	544.003845
1062.029297	537.881775
1060.909180	620.629944
1059.789063	495.157562
1058.667969	453.896912
1057.547852	496.806915
1056.426758	329.320953
1055.305664	152.553482
1054.183594	298.244354
1053.062500	238.330139
1051.940430	304.528412
1050.818359	251.629440
1049.695313	331.787170
1048.572266	304.569275
1047.449219	363.687134
1046.326172	161.555237
1045.203125	348.948486
1044.079102	422.024750
1042.955078	317.939575
1041.830078	335.086304
1040.706055	207.808578
1039.581055	255.292007
1038.456055	272.505554
1037.331055	336.299255
1036.205078	467.584106
1035.079102	445.255768
1033.953125	541.622314
1032.826172	542.609436
1031.700195	601.777161
1030.573242	502.859467
1029.445313	436.564819
1028.318359	205.365143
1027.190430	113.709373
1026.062500	-126.507187
1024.934570	-76.288063
1023.805664	29.674637
1022.676758	-149.847015
1021.547852	-180.710098
1020.418945	-74.616394
1019.289063	-58.972694
1018.159180	-71.096069
1017.029297	-206.019409
1015.898438	-2.407163
1014.767578	122.395058
1013.636719	154.544724
1012.505859	473.971771
1011.375000	381.136383
1010.243164	387.972961
1009.111328	630.983154
1007.978516	587.014648
1006.846680	670.407776
1005.713867	1373.732666
1004.581055	2245.633301
1003.447266	2814.355713
1002.313477	2696.429443
1001.179688	2024.054810
1000.045898	1185.754028
998.912109	638.979248
997.777344	309.628540
996.642578	276.050964
995.506836	90.257034
994.372070	96.198074
993.236328	95.324936
992.100586	253.717606
990.963867	190.774536
989.828125	-148.670029
988.691406	106.829567
987.553711	145.716660
986.416992	110.990746
985.279297	-80.221291
984.141602	-144.563080
983.003906	-137.376923
981.865234	113.911087
980.726563	24.645138
979.587891	-9.231025
978.448242	-47.559288
977.309570	20.049316
976.169922	106.152908
975.030273	3.882027
973.889648	-8.583406
972.749023	-202.394440
971.608398	-83.600754
970.467773	182.244949
969.326172	89.969421
968.184570	59.855537
967.042969	-22.874125
965.901367	57.467819
964.758789	144.800262
963.616211	149.692474
962.473633	120.345406
961.330078	77.410606
960.186523	59.856251
959.042969	237.191727
957.899414	240.528885
956.754883	198.221817
955.610352	80.542648
954.465820	121.001556
953.321289	83.797127
952.175781	250.372650
951.030273	208.895035
949.884766	174.455322
948.738281	60.177715
947.591797	186.093811
946.445313	115.599190
945.298828	31.590330
944.151367	292.653717
943.003906	323.130737
941.856445	207.650146
940.708008	274.968628
939.559570	461.067627
938.411133	334.706635
937.262695	454.881409
936.113281	372.222900
934.964844	451.614563
933.814453	164.195557
932.665039	394.300262
931.514648	348.814575
930.364258	390.051514
929.213867	253.822845
928.062500	240.742615
926.912109	61.680229
925.759766	-103.485352
924.608398	136.493103
923.456055	85.406311
922.303711	118.623611
921.151367	51.955471
919.999023	110.465248
918.845703	62.308578
917.692383	-85.627357
916.539063	5.114202
915.384766	32.386375
914.230469	-85.488625
913.076172	-178.200684
911.920898	-39.294884
910.766602	-120.350334
909.611328	-121.850304
908.455078	-109.604622
907.299805	-165.235214
906.143555	-75.662315
904.987305	-146.863861
903.830078	13.151651
902.673828	-21.542494
901.516602	-58.351173
900.359375	-88.226585
899.201172	-147.377182
898.042969	-11.804299
896.884766	-45.821480
895.726563	-63.874157
894.567383	182.727859
893.408203	31.505161
892.249023	11.535618
891.088867	-6.049007
889.929688	-34.817699
888.769531	169.135925
887.608398	59.284397
886.448242	-21.076670
885.287109	187.551315
884.125977	310.446686
882.963867	207.829407
881.801758	46.722717
880.639648	14.286189
879.477539	121.696922
878.315430	116.470879
877.152344	307.335052
875.989258	275.206696
874.825195	177.874374
873.661133	94.169250
872.497070	132.115906
871.333008	104.856117
870.168945	120.419304
869.003906	68.571770
867.838867	124.741875
866.672852	250.640289
865.506836	342.821228
864.340820	106.944893
863.174805	163.273010
862.008789	239.833939
860.841797	262.519104
859.674805	435.642181
858.506836	440.400330
857.339844	568.594543
856.171875	568.898376
855.003906	564.745483
853.834961	722.068481
852.666016	534.118225
851.497070	633.145630
850.328125	649.238647
849.158203	418.934204
847.988281	638.905090
846.818359	435.599579
845.647461	299.557556
844.477539	192.667633
843.306641	101.498138
842.134766	256.436737
840.963867	171.992111
839.791992	170.312714
838.619141	287.101563
837.447266	191.504272
836.274414	104.878151
835.101563	252.815063
833.928711	255.497650
832.754883	291.649475
831.581055	216.145737
830.407227	285.699402
829.232422	149.930466
828.058594	330.921600
826.883789	377.988831
825.708008	297.914490
824.533203	369.393860
823.357422	440.797485
822.181641	356.159302
821.004883	300.469269
819.828125	184.620789
818.651367	142.237350
817.474609	133.197327
816.296875	61.795349
815.119141	88.249397
813.941406	67.910637
812.763672	-1.412689
811.584961	-130.798096
810.406250	-137.951965
809.226563	-100.734093
808.047852	-36.962673
806.868164	-119.890228
805.688477	-98.499039
804.507813	20.482876
803.327148	-60.438240
802.146484	-179.135803
800.965820	-49.404064
799.784180	-68.423775
798.603516	-87.538300
797.420898	-115.598595
796.239258	-35.151348
795.056641	-136.536484
793.874023	12.352528
792.691406	6.030477
791.507813	-75.673752
790.324219	77.208656
789.140625	110.396317
787.956055	1.851373
786.772461	41.456047
785.586914	125.173820
784.402344	164.510254
783.216797	225.825989
782.032227	180.909622
780.845703	306.044098
779.660156	344.845856
778.473633	220.089111
777.287109	210.089355
776.100586	239.711594
774.913086	200.791794
773.725586	106.612747
772.538086	65.301460
771.349609	56.977066
770.161133	119.094795
768.972656	253.808289
767.784180	247.297623
766.594727	190.001236
765.405273	220.726700
764.215820	264.535187
763.026367	268.577911
761.835938	464.012024
760.645508	408.362610
759.454102	374.632568
758.262695	648.756531
757.072266	575.176453
755.879883	626.847900
754.688477	405.821930
753.496094	250.723206
752.303711	372.421906
751.110352	368.759796
749.917969	314.488037
748.724609	310.640198
747.530273	394.497284
746.336914	300.466492
745.142578	351.187622
743.948242	399.600342
742.752930	447.902008
741.558594	224.235184
740.363281	274.575287
739.166992	217.434464
737.971680	219.392456
736.775391	164.324921
735.579102	115.778130
734.381836	174.460281
733.185547	250.555450
731.988281	142.735031
730.790039	293.059540
729.592773	290.145294
728.394531	269.684052
727.196289	251.364578
725.997070	410.047577
724.797852	428.756958
723.598633	379.689575
722.399414	350.264008
721.199219	384.142731
719.999023	474.733887
718.798828	497.592834
717.598633	426.585663
716.397461	370.862213
715.196289	424.201935
713.994141	320.501862
712.792969	201.578964
711.590820	294.123932
710.388672	351.758148
709.185547	102.195053
707.982422	114.115669
706.779297	86.846138
705.576172	181.514343
704.372070	-28.552437
703.167969	-7.846105
701.963867	58.560501
700.759766	216.312286
699.554688	134.834671
698.349609	-0.917193
697.143555	-88.749336
695.938477	-39.603615
694.732422	-31.708174
693.525391	-67.203445
692.319336	68.912636
691.112305	-9.895683
689.905273	-25.664185
688.697266	-30.511147
687.490234	-197.992889
686.282227	-111.567032
685.073242	-7.760423
683.865234	-92.531441
682.656250	-12.464243
681.447266	-86.199387
680.237305	-3.839050
679.028320	72.068840
677.818359	-64.172333
676.607422	61.685375
675.397461	98.835243
674.186523	-63.009884
672.975586	6.787885
671.763672	-1.211989
670.551758	-19.925974
669.339844	84.687180
668.127930	98.570770
666.915039	45.559841
665.703125	120.123192
664.489258	-94.663956
663.276367	-80.376656
662.062500	16.031519
660.848633	-70.972290
659.634766	34.194477
658.419922	-102.219566
657.205078	-37.907372
655.990234	-25.300301
654.775391	-38.495689
653.559570	66.927872
652.343750	191.758774
651.126953	-4.398863
649.911133	124.807846
648.694336	86.044754
647.477539	17.198547
646.259766	107.689148
645.041992	122.846832
643.824219	340.234467
642.606445	434.929474
641.387695	271.537231
640.168945	75.956718
638.950195	-12.096112
637.730469	-132.378860
636.511719	103.962570
635.291016	-85.141602
634.071289	-65.950760
632.850586	47.598560
631.629883	-107.315231
630.409180	-28.388924
629.188477	-153.459839
627.966797	-68.439934
626.745117	52.806900
625.522461	32.292698
624.300781	65.139183
623.078125	324.868011
621.854492	277.832092
620.631836	273.350372
619.408203	146.478989
618.184570	42.857128
616.960938	58.762962
615.736328	-19.914740
614.511719	-30.541557
613.287109	26.803410
612.061523	-93.890640
610.835938	43.621548
609.610352	86.431625
608.384766	152.104950
607.158203	-75.629822
605.931641	3.628271
604.705078	7.355598
