# Supplementary material for: Raman spectroscopy accurately differentiates mucosal healing from non-healing and biochemical changes following biological therapy in inflammatory bowel disease
Source: PLoS One. 2021 Jun 2;16(6):e0252210. doi: 10.1371/journal.pone.0252210 (PMC8172032; doi:10.1371/journal.pone.0252210)
Supplement: S5 Dataset — (ZIP) [file pone.0252210.s007.zip › CD Active inflammation/OC027 pre treatment-1_base sub CR removed_9__X_654.484__Y_65174.3__Z_-459.4__Time_102.txt]

1714.793945	58.052513
1713.817383	28.721069
1712.840820	25.293074
1711.864258	81.981567
1710.886719	115.568733
1709.909180	51.064846
1708.931641	-76.636528
1707.953125	-13.033223
1706.975586	-44.768230
1705.997070	18.243879
1705.018555	-156.010941
1704.040039	-50.773060
1703.060547	-32.918015
1702.081055	-260.207275
1701.101563	19.167486
1700.122070	-66.974640
1699.142578	101.902214
1698.162109	-14.393867
1697.181641	-4.071954
1696.201172	63.300240
1695.220703	32.738007
1694.239258	53.817837
1693.257813	193.284729
1692.276367	280.199860
1691.294922	346.613617
1690.313477	605.991516
1689.331055	311.207397
1688.348633	548.161926
1687.366211	625.865479
1686.383789	645.717041
1685.400391	743.643799
1684.416992	647.816345
1683.433594	448.930573
1682.450195	756.986267
1681.465820	748.769165
1680.482422	1018.225220
1679.498047	870.401794
1678.512695	973.507935
1677.528320	930.994751
1676.542969	1059.432739
1675.558594	1425.224365
1674.572266	1435.236938
1673.586914	1291.782715
1672.601563	1454.684082
1671.615234	1615.500122
1670.628906	1630.798218
1669.642578	1564.403687
1668.655273	1668.583374
1667.668945	1651.242920
1666.681641	1745.970459
1665.694336	1769.611572
1664.706055	1775.245483
1663.718750	1948.558105
1662.730469	1923.472656
1661.742188	2026.202881
1660.753906	1837.881836
1659.764648	2005.245850
1658.775391	2053.842041
1657.787109	1846.018188
1656.796875	2067.756836
1655.807617	1749.805176
1654.818359	1694.521240
1653.828125	1843.490112
1652.837891	1701.818604
1651.846680	1486.585327
1650.856445	1462.305420
1649.865234	1470.184570
1648.874023	1134.833740
1647.882813	1310.106689
1646.891602	1181.840698
1645.899414	1098.921631
1644.907227	797.207520
1643.915039	897.350952
1642.922852	736.456238
1641.930664	467.768097
1640.937500	605.901245
1639.944336	641.414124
1638.951172	439.846710
1637.957031	573.576538
1636.963867	330.540222
1635.969727	296.132080
1634.975586	285.738434
1633.981445	241.372238
1632.986328	-63.492397
1631.991211	132.406204
1630.996094	244.209229
1630.000977	-1.805338
1629.005859	13.065383
1628.009766	125.504036
1627.013672	-119.666954
1626.017578	-48.917297
1625.021484	274.426941
1624.024414	93.059235
1623.028320	-17.087227
1622.031250	85.833702
1621.033203	-52.833286
1620.036133	102.895012
1619.038086	95.884506
1618.041016	31.250845
1617.041992	61.272785
1616.043945	46.786575
1615.045898	35.043106
1614.046875	65.382675
1613.047852	407.899139
1612.048828	34.535164
1611.048828	107.070076
1610.049805	40.739651
1609.049805	58.359158
1608.049805	60.313488
1607.048828	117.325920
1606.048828	1.529577
1605.047852	231.411453
1604.046875	47.662273
1603.045898	175.434570
1602.044922	-55.268429
1601.042969	119.591766
1600.041016	-126.664978
1599.039063	-137.496078
1598.037109	-171.852005
1597.034180	-133.023987
1596.031250	-10.613681
1595.028320	-240.951141
1594.025391	-63.773548
1593.022461	-100.827774
1592.018555	-137.904709
1591.014648	-203.720612
1590.010742	-68.622643
1589.006836	-30.171719
1588.001953	-28.313824
1586.997070	-143.875992
1585.992188	-3.944220
1584.987305	-124.822205
1583.982422	56.587845
1582.976563	-22.725380
1581.970703	77.653137
1580.964844	157.058777
1579.958984	85.303596
1578.952148	224.348938
1577.945313	-180.756622
1576.938477	-2.898982
1575.931641	-74.994232
1574.924805	-69.145851
1573.916992	222.637711
1572.909180	116.370895
1571.901367	88.000313
1570.893555	176.457047
1569.884766	199.779373
1568.876953	61.890308
1567.868164	53.775124
1566.858398	-55.754276
1565.849609	99.411774
1564.839844	215.423019
1563.830078	66.542023
1562.820313	-35.734905
1561.810547	-119.974861
1560.799805	-12.443765
1559.790039	63.762436
1558.779297	25.708193
1557.767578	16.003048
1556.756836	26.857006
1555.745117	-27.235552
1554.733398	-65.945351
1553.721680	120.454224
1552.709961	226.336365
1551.697266	326.808411
1550.685547	178.633774
1549.672852	299.393158
1548.659180	68.129501
1547.646484	7.454193
1546.632813	125.005707
1545.619141	296.595184
1544.605469	124.192184
1543.591797	127.365028
1542.577148	117.417435
1541.562500	156.344223
1540.547852	226.040131
1539.533203	42.506382
1538.518555	73.076324
1537.502930	-41.083588
1536.487305	-13.501578
1535.471680	132.514343
1534.456055	69.377899
1533.439453	158.175018
1532.422852	-36.821648
1531.406250	-97.928596
1530.389648	13.417627
1529.373047	-22.324911
1528.355469	16.422253
1527.337891	204.295425
1526.320313	-25.173855
1525.302734	72.128990
1524.284180	48.231163
1523.265625	-47.900867
1522.247070	164.468796
1521.228516	188.811478
1520.208984	2.099181
1519.190430	44.050941
1518.170898	183.433273
1517.151367	101.580406
1516.130859	19.549791
1515.111328	-83.182877
1514.090820	32.181824
1513.070313	11.233050
1512.049805	31.163387
1511.028320	-0.446909
1510.006836	-29.673967
1508.986328	-15.466179
1507.963867	-16.867424
1506.942383	-21.012585
1505.919922	-58.682823
1504.898438	-60.634541
1503.875977	167.824127
1502.852539	-162.482407
1501.830078	-83.022263
1500.806641	32.057682
1499.783203	62.422855
1498.759766	-71.219780
1497.736328	4.858250
1496.711914	34.662281
1495.687500	-117.335732
1494.663086	19.544994
1493.638672	-99.489349
1492.613281	-55.051071
1491.587891	-44.022861
1490.563477	242.813812
1489.537109	164.018341
1488.511719	493.771271
1487.485352	207.798096
1486.458984	279.216125
1485.432617	258.559998
1484.406250	436.814575
1483.379883	354.600494
1482.352539	540.099304
1481.325195	656.517090
1480.297852	479.520508
1479.269531	621.097412
1478.241211	624.848877
1477.213867	771.176331
1476.184570	884.158752
1475.156250	691.334839
1474.127930	1020.500061
1473.098633	926.756042
1472.069336	1013.654907
1471.040039	1242.912354
1470.009766	1352.355347
1468.979492	1568.478882
1467.950195	1687.773315
1466.918945	2010.291626
1465.888672	2002.104858
1464.857422	2059.885010
1463.827148	2069.278564
1462.795898	2073.475098
1461.763672	2402.677246
1460.732422	2424.393311
1459.700195	2654.185547
1458.667969	2744.185303
1457.635742	2623.427246
1456.603516	2680.251953
1455.570313	2399.573730
1454.537109	2631.253906
1453.503906	2599.059082
1452.470703	3010.454346
1451.436523	2917.214844
1450.403320	2960.809326
1449.369141	3087.915771
1448.333984	3047.721680
1447.299805	3397.501465
1446.264648	3258.415527
1445.230469	2985.203369
1444.194336	2727.214111
1443.159180	2565.462891
1442.124023	2826.204834
1441.087891	2414.028564
1440.051758	2277.617676
1439.015625	2515.393555
1437.978516	2376.422607
1436.941406	2146.519043
1435.904297	1982.383545
1434.867188	1848.614746
1433.830078	1555.792725
1432.791992	1581.197998
1431.754883	1351.651733
1430.715820	1278.636841
1429.677734	925.596313
1428.639648	867.862244
1427.600586	817.706482
1426.561523	702.021362
1425.522461	780.517822
1424.482422	629.612244
1423.443359	766.084229
1422.403320	824.398193
1421.363281	391.525543
1420.322266	585.918640
1419.282227	515.904846
1418.241211	481.177155
1417.200195	569.820068
1416.159180	547.750366
1415.117188	576.026062
1414.076172	425.777710
1413.034180	335.971130
1411.992188	346.815399
1410.949219	226.984924
1409.907227	288.213135
1408.864258	108.260216
1407.821289	-18.805679
1406.777344	153.078644
1405.734375	66.357948
1404.690430	62.563332
1403.646484	96.487183
1402.602539	358.804810
1401.557617	262.329590
1400.513672	434.359955
1399.468750	282.900238
1398.423828	191.755997
1397.377930	303.746735
1396.333008	255.410233
1395.287109	126.992653
1394.241211	191.599854
1393.195313	101.001572
1392.148438	331.011749
1391.101563	80.389198
1390.054688	165.342987
1389.007813	50.186665
1387.960938	2.727868
1386.913086	192.988907
1385.865234	83.203499
1384.817383	46.077599
1383.769531	1.581797
1382.720703	-177.741760
1381.671875	-94.534950
1380.623047	48.702969
1379.574219	57.141644
1378.524414	48.204411
1377.475586	4.460751
1376.425781	-121.513809
1375.375977	-97.595482
1374.325195	61.140377
1373.274414	-194.091949
1372.224609	-40.116817
1371.172852	96.444817
1370.122070	-210.577347
1369.070313	45.848793
1368.019531	-6.628870
1366.967773	-86.359619
1365.915039	68.167885
1364.863281	227.761719
1363.810547	53.845753
1362.757813	-112.386002
1361.705078	-116.665970
1360.651367	38.402435
1359.598633	178.639359
1358.544922	-66.479355
1357.491211	-13.011595
1356.436523	135.021652
1355.382813	216.056381
1354.328125	182.908325
1353.273438	241.832291
1352.217773	375.374115
1351.163086	439.500732
1350.107422	332.460449
1349.051758	508.547363
1347.996094	409.290283
1346.939453	684.812683
1345.883789	903.337524
1344.827148	690.449463
1343.769531	919.086731
1342.712891	1194.885254
1341.655273	1004.834778
1340.598633	1080.130249
1339.540039	1252.132935
1338.482422	1206.299927
1337.423828	1291.859375
1336.366211	1167.141479
1335.307617	1087.172607
1334.248047	1225.127808
1333.189453	1009.438904
1332.129883	1241.649536
1331.070313	969.485352
1330.010742	996.729004
1328.950195	1056.241333
1327.890625	856.427979
1326.830078	985.434448
1325.768555	1000.912170
1324.708008	1144.961060
1323.646484	1219.964966
1322.585938	1112.435913
1321.523438	1165.506226
1320.461914	952.240601
1319.400391	953.834473
1318.337891	1271.256836
1317.275391	1006.778564
1316.211914	1154.249878
1315.149414	1476.806885
1314.085938	1289.290527
1313.022461	1055.197388
1311.958984	1240.075439
1310.894531	1311.738281
1309.831055	1129.937500
1308.766602	1354.496826
1307.701172	1126.287476
1306.636719	1119.761597
1305.571289	1108.456177
1304.505859	1038.273804
1303.440430	1420.678101
1302.375000	1053.290649
1301.308594	1192.484741
1300.242188	1088.494141
1299.175781	1200.869263
1298.109375	1077.544067
1297.041992	1224.512329
1295.975586	1140.780518
1294.908203	1059.665527
1293.839844	851.104553
1292.772461	843.947144
1291.704102	986.540039
1290.635742	871.698730
1289.567383	879.619690
1288.498047	701.359863
1287.428711	1135.981079
1286.360352	891.826416
1285.290039	914.903137
1284.220703	942.984497
1283.150391	1167.051514
1282.080078	903.967529
1281.009766	1022.920898
1279.939453	804.245728
1278.868164	986.986877
1277.796875	969.186523
1276.725586	1134.899414
1275.654297	1158.837402
1274.582031	977.539795
1273.509766	1175.201538
1272.437500	1150.536621
1271.365234	1260.322021
1270.291992	1318.862061
1269.218750	1108.884644
1268.145508	1399.509521
1267.072266	1338.649780
1265.999023	1175.417358
1264.924805	1297.754517
1263.850586	1432.309570
1262.776367	1369.369141
1261.701172	1323.593506
1260.625977	1380.277222
1259.550781	1302.979492
1258.475586	1371.957764
1257.400391	1302.132568
1256.324219	1144.733765
1255.248047	1284.490723
1254.171875	1377.995239
1253.094727	1284.126221
1252.018555	1416.625244
1250.941406	1648.849854
1249.864258	1195.201172
1248.786133	1281.578125
1247.708008	1205.089844
1246.630859	1267.207764
1245.551758	1472.695679
1244.473633	1401.190308
1243.394531	1358.894287
1242.316406	1076.255127
1241.236328	1301.156738
1240.157227	1249.289551
1239.077148	1289.681885
1237.998047	1672.155151
1236.917969	1338.943726
1235.836914	1328.423096
1234.756836	1334.893188
1233.675781	1244.415527
1232.594727	1093.402710
1231.512695	1230.785034
1230.431641	1307.553833
1229.349609	1110.630005
1228.267578	879.896790
1227.185547	980.900574
1226.102539	1086.696899
1225.019531	1013.386719
1223.936523	584.491089
1222.853516	724.138489
1221.769531	530.022156
1220.686523	601.901062
1219.602539	717.234253
1218.517578	624.684509
1217.433594	370.288116
1216.348633	473.451447
1215.263672	472.705231
1214.178711	404.330444
1213.092773	328.712616
1212.007813	639.205811
1210.921875	577.974976
1209.834961	531.206299
1208.749023	600.173035
1207.662109	864.362183
1206.575195	699.316650
1205.488281	907.843811
1204.400391	687.348633
1203.313477	606.617554
1202.225586	687.228149
1201.136719	209.132263
1200.048828	289.682190
1198.959961	391.797974
1197.871094	94.374519
1196.782227	-36.987530
1195.692383	96.208275
1194.603516	15.267961
1193.513672	129.024231
1192.423828	59.988632
1191.333008	0.523678
1190.242188	-3.734900
1189.151367	179.282440
1188.060547	-62.904526
1186.969727	-321.869751
1185.877930	-321.569275
1184.786133	-117.372749
1183.694336	-66.903839
1182.601563	-194.048401
1181.509766	227.954681
1180.416992	74.248322
1179.323242	112.283951
1178.230469	190.951157
1177.136719	233.547775
1176.042969	137.091736
1174.949219	131.588501
1173.854492	145.142090
1172.760742	316.585480
1171.666016	210.222672
1170.570313	233.013123
1169.475586	26.036566
1168.379883	118.007683
1167.284180	90.272507
1166.188477	31.364183
1165.091797	120.556175
1163.996094	-36.522842
1162.899414	257.878204
1161.801758	434.996399
1160.705078	282.389801
1159.607422	55.726040
1158.509766	287.326813
1157.412109	194.166946
1156.313477	494.583893
1155.215820	281.924072
1154.117188	307.709717
1153.017578	407.269989
1151.918945	139.591721
1150.819336	181.712265
1149.719727	126.008171
1148.620117	-15.543415
1147.519531	2.401287
1146.418945	3.550323
1145.318359	-93.019440
1144.217773	-215.847305
1143.116211	-46.089733
1142.014648	21.179686
1140.913086	-40.129978
1139.811523	33.994873
1138.708984	36.641682
1137.606445	-67.785019
1136.503906	70.074211
1135.401367	191.117920
1134.297852	50.725269
1133.194336	7.626614
1132.090820	159.086838
1130.987305	336.462646
1129.882813	435.324402
1128.778320	534.018250
1127.673828	665.750732
1126.569336	799.671570
1125.463867	729.521912
1124.358398	709.057617
1123.252930	880.420898
1122.146484	610.927795
1121.041016	791.469543
1119.934570	640.282104
1118.828125	204.947266
1117.720703	614.681213
1116.613281	737.777100
1115.505859	467.969208
1114.398438	429.970337
1113.291016	268.904572
1112.182617	403.321747
1111.074219	438.289154
1109.964844	463.669067
1108.856445	659.042908
1107.747070	665.243530
1106.637695	550.894348
1105.528320	665.507385
1104.417969	973.513123
1103.307617	1158.555786
1102.197266	935.236572
1101.086914	858.166138
1099.975586	1052.227905
1098.864258	1055.121338
1097.752930	770.333374
1096.641602	867.363770
1095.529297	825.232361
1094.416992	905.520020
1093.304688	863.214783
1092.191406	1079.828735
1091.079102	743.076355
1089.965820	862.951721
1088.852539	653.280273
1087.738281	624.744873
1086.624023	570.271912
1085.509766	863.737305
1084.395508	557.547424
1083.280273	733.207214
1082.166016	802.988220
1081.050781	705.867004
1079.934570	526.510620
1078.819336	807.400085
1077.703125	651.445313
1076.586914	568.257141
1075.469727	508.500580
1074.353516	411.189301
1073.236328	346.691040
1072.119141	265.755615
1071.000977	388.749054
1069.882813	366.324677
1068.765625	533.673950
1067.646484	368.222351
1066.528320	497.923340
1065.409180	369.940216
1064.290039	588.455872
1063.170898	542.357544
1062.050781	465.819000
1060.930664	595.156982
1059.810547	474.147552
1058.690430	432.673187
1057.569336	339.754303
1056.449219	464.237000
1055.327148	411.032562
1054.206055	329.816132
1053.083984	416.783081
1051.961914	485.021942
1050.839844	235.720078
1049.717773	352.976868
1048.594727	299.822601
1047.471680	260.694519
1046.348633	272.903015
1045.224609	366.720612
1044.101563	278.672272
1042.976563	321.183289
1041.852539	512.839844
1040.728516	254.790543
1039.603516	532.586365
1038.478516	265.375397
1037.352539	263.711670
1036.227539	182.953796
1035.101563	234.898392
1033.974609	128.644104
1032.848633	264.389221
1031.721680	690.781128
1030.594727	607.875000
1029.467773	450.677612
1028.340820	175.092148
1027.212891	278.369354
1026.084961	-120.049103
1024.956055	-58.440777
1023.828125	-13.038882
1022.699219	222.728622
1021.570313	43.076584
1020.440430	-159.628738
1019.311523	43.753872
1018.181641	-163.341705
1017.050781	-103.653694
1015.920898	-57.806953
1014.790039	-93.009789
1013.659180	186.975510
1012.528320	144.966110
1011.396484	346.210663
1010.265625	461.807983
1009.132813	401.522247
1008.000977	660.720520
1006.868164	609.882263
1005.736328	878.378784
1004.602539	1509.903076
1003.469727	2303.091553
1002.335938	2793.227051
1001.202148	2913.515625
1000.068359	1619.958008
998.933594	1003.886475
997.799805	538.336975
996.665039	576.421326
995.529297	88.355118
994.394531	115.257317
993.258789	116.898628
992.123047	77.161827
990.986328	178.244324
989.849609	9.684857
988.712891	34.965076
987.576172	150.254105
986.439453	49.078426
985.301758	70.172089
984.164063	-267.820587
983.025391	-66.780609
981.887695	49.168438
980.749023	-232.880920
979.610352	-72.915955
978.470703	48.033344
977.332031	56.422127
976.192383	74.167145
975.051758	103.562508
973.912109	119.334793
972.771484	52.563625
971.630859	45.718403
970.490234	43.648243
969.348633	-31.711185
968.207031	-127.510239
967.065430	24.745546
965.923828	92.230286
964.781250	-80.964653
963.638672	-171.341064
962.496094	203.899994
961.352539	38.238888
960.208984	344.887054
959.065430	53.652031
957.921875	346.794464
956.777344	287.354706
955.632813	267.056000
954.488281	13.506458
953.343750	133.255493
952.198242	234.842010
951.052734	272.538086
949.907227	356.147858
948.760742	231.881439
947.614258	295.288544
946.467773	203.484680
945.321289	210.156509
944.173828	207.889587
943.026367	340.545166
941.878906	194.831268
940.730469	261.642303
939.582031	561.367188
938.433594	322.775208
937.285156	349.059448
936.135742	683.356995
934.987305	668.912292
933.836914	472.348541
932.687500	599.633301
931.537109	483.309235
930.386719	237.422455
929.236328	60.158730
928.084961	126.755432
926.934570	295.930756
925.783203	214.936676
924.630859	77.307808
923.478516	187.835938
922.327148	157.530869
921.173828	238.825241
920.021484	79.366882
918.868164	165.568497
917.714844	206.486313
916.561523	208.964554
915.407227	286.557983
914.252930	352.951111
913.098633	126.736916
911.944336	105.013222
910.789063	-229.551529
909.633789	-19.497427
908.478516	0.180399
907.322266	-72.909935
906.166016	55.902760
905.009766	-150.499908
903.853516	14.852466
902.696289	-182.043030
901.539063	-288.117584
900.381836	76.842155
899.223633	-144.330551
898.065430	60.107277
896.907227	137.934265
895.749023	163.863525
894.589844	284.893616
893.430664	234.226730
892.271484	278.640228
891.112305	-27.015270
889.952148	44.830284
888.791992	44.515079
887.630859	175.285065
886.470703	55.571701
885.309570	-88.773567
884.148438	170.911972
882.986328	229.857864
881.825195	16.027744
880.663086	287.134979
879.500000	335.090424
878.337891	229.889221
877.174805	401.955139
876.011719	371.326782
874.847656	210.212509
873.684570	395.956207
872.520508	259.852234
871.355469	227.416489
870.191406	240.062714
869.026367	266.284698
867.861328	272.331207
866.695313	121.086563
865.530273	230.687424
864.364258	472.882813
863.197266	339.866150
862.031250	370.913391
860.864258	473.858704
859.697266	437.618225
858.530273	659.540405
857.362305	791.649292
856.194336	744.267090
855.026367	723.849609
853.857422	665.359253
852.688477	900.581177
851.519531	860.044250
850.350586	747.841003
849.180664	940.362549
848.010742	675.923157
846.840820	680.296936
845.670898	250.390671
844.500000	469.706940
843.329102	474.110687
842.157227	176.519424
840.986328	118.334427
839.814453	422.373474
838.642578	404.349243
837.469727	225.401855
836.296875	332.491150
835.124023	300.993835
833.951172	421.326630
832.777344	242.378601
831.603516	186.229904
830.429688	350.982941
829.255859	444.200043
828.081055	381.173462
826.906250	516.580383
825.731445	462.340698
824.555664	791.442871
823.379883	460.679565
822.204102	408.479584
821.027344	195.847900
819.851563	297.206604
818.674805	258.167053
817.497070	123.340576
816.320313	79.703682
815.142578	44.884918
813.963867	94.498726
812.786133	77.254738
811.607422	2.103415
810.428711	0.213973
809.250000	78.196518
808.070313	-143.898499
806.890625	-132.805618
805.710938	71.335472
804.531250	-48.883343
803.350586	-80.400063
802.169922	-156.425003
800.988281	-72.825920
799.807617	-47.088078
798.625977	-134.596649
797.444336	-86.987846
796.261719	-72.797539
795.079102	-34.399776
793.896484	-95.870819
792.713867	-13.514339
791.530273	-4.427859
790.346680	-6.581149
789.163086	-55.380108
787.979492	116.942337
786.794922	120.891090
785.610352	286.115570
784.425781	238.817764
783.240234	454.433167
782.054688	194.602234
780.869141	290.454102
779.682617	337.487640
778.496094	307.021851
777.309570	150.533951
776.123047	289.741455
774.935547	358.082642
773.748047	382.082764
772.560547	432.361115
771.373047	407.453186
770.184570	124.410477
768.996094	251.328735
767.806641	371.398132
766.618164	323.779602
765.428711	280.414459
764.239258	324.982574
763.048828	519.073547
761.858398	301.272217
760.667969	424.507935
759.477539	598.119385
758.286133	628.502869
757.094727	801.648621
755.903320	655.747375
754.710938	604.271606
753.518555	466.953766
752.326172	538.263184
751.133789	416.087616
749.940430	614.437622
748.747070	566.647400
747.553711	474.834381
746.359375	558.478149
745.166016	411.579163
743.970703	435.700043
742.776367	400.469421
741.581055	404.589020
740.385742	237.615509
739.190430	265.633270
737.994141	284.757843
736.797852	259.954773
735.601563	217.538361
734.405273	218.826935
733.208008	93.066147
732.010742	291.138428
730.813477	305.258972
729.615234	159.619888
728.416992	285.128632
727.218750	23.546589
726.020508	448.335541
724.821289	335.304993
723.622070	8.176553
722.422852	85.225700
721.222656	408.947723
720.022461	391.912231
718.822266	353.029755
717.621094	355.601410
716.420898	681.035156
715.218750	184.029404
714.017578	291.277557
712.815430	241.510529
711.614258	344.348358
710.411133	70.174309
709.208984	37.971867
708.005859	169.164505
706.802734	191.456223
705.599609	113.637840
704.395508	38.080303
703.191406	171.508972
701.987305	-80.121338
700.782227	72.978348
699.577148	191.290955
698.372070	127.019165
697.166992	23.744503
695.960938	-94.598549
694.754883	-132.405594
693.548828	-39.771194
692.341797	26.874786
691.135742	93.610817
689.927734	108.348480
688.720703	160.100266
687.512695	-115.613800
686.304688	-219.717438
685.096680	-139.314255
683.888672	-45.790310
682.679688	-45.351536
681.470703	-161.763901
680.260742	83.822029
679.050781	11.081816
677.840820	44.646477
676.630859	-335.114044
675.419922	86.280685
674.209961	-3.006220
672.998047	96.138313
671.787109	206.230835
670.575195	93.735764
669.363281	-59.598557
668.151367	264.970703
666.938477	246.001846
665.725586	127.847633
664.512695	109.278473
663.299805	99.530006
662.085938	-141.031723
660.872070	-40.300243
659.658203	-112.076126
658.443359	-49.904232
657.228516	5.920856
656.013672	-28.697676
654.797852	92.058495
653.583008	85.722923
652.366211	85.981491
651.150391	-68.764320
649.934570	37.272907
648.717773	61.523460
647.500000	40.631233
646.283203	-21.091011
645.065430	196.998093
643.847656	208.485748
642.629883	525.393860
641.411133	366.923370
640.192383	227.842102
638.973633	86.622284
637.753906	-0.885137
636.534180	66.226234
635.314453	137.473099
634.094727	-59.889164
632.874023	-49.098103
631.653320	-120.091095
630.432617	-60.403751
629.211914	187.767410
627.990234	190.985657
626.768555	232.442062
625.545898	172.717957
624.324219	164.018768
623.101563	197.697021
621.877930	194.405655
620.655273	325.476105
619.431641	177.463730
618.208008	-28.972092
616.983398	12.238328
615.759766	-50.087368
614.535156	-31.945885
613.310547	57.990326
612.084961	-39.159485
610.859375	-26.145988
609.633789	-5.717430
608.408203	66.924957
607.181641	-49.772789
605.955078	13.787944
604.728516	50.247486
