# Supplementary material for: Raman spectroscopy accurately differentiates mucosal healing from non-healing and biochemical changes following biological therapy in inflammatory bowel disease
Source: PLoS One. 2021 Jun 2;16(6):e0252210. doi: 10.1371/journal.pone.0252210 (PMC8172032; doi:10.1371/journal.pone.0252210)
Supplement: S5 Dataset — (ZIP) [file pone.0252210.s007.zip › CD Active inflammation/OC011 pre treatment_BL sub CR removed_55__X_-18305.2__Y_2330.51__Z_-3757.63__Time_632.txt]

1714.656250	189.362854
1713.679688	71.219994
1712.703125	250.623077
1711.725586	-32.770218
1710.749023	4.270412
1709.771484	39.768677
1708.792969	-41.515163
1707.815430	-92.074989
1706.836914	-141.505829
1705.858398	-42.496342
1704.879883	-178.014862
1703.901367	-191.924088
1702.922852	-143.196396
1701.943359	53.682846
1700.963867	-45.386192
1699.983398	14.362507
1699.003906	45.725986
1698.023438	131.497131
1697.042969	202.176483
1696.062500	89.433372
1695.082031	20.428516
1694.100586	112.592445
1693.120117	109.541901
1692.137695	118.011055
1691.156250	370.253235
1690.174805	257.706848
1689.192383	183.384308
1688.209961	211.281433
1687.227539	394.641663
1686.244141	394.763977
1685.261719	347.730957
1684.278320	368.090881
1683.294922	538.391296
1682.311523	474.986267
1681.327148	508.186707
1680.342773	539.433228
1679.358398	600.652588
1678.374023	534.809814
1677.389648	642.605347
1676.404297	681.846924
1675.418945	846.709167
1674.433594	921.745544
1673.448242	731.569214
1672.461914	882.233154
1671.475586	889.960205
1670.489258	916.866821
1669.502930	1193.971191
1668.516602	1054.665283
1667.529297	1067.267578
1666.541992	1218.405640
1665.554688	1117.938110
1664.566406	1155.961426
1663.579102	1231.609863
1662.590820	1281.189209
1661.602539	1241.094116
1660.614258	1315.449219
1659.625000	1392.869751
1658.635742	1383.276367
1657.647461	1246.995361
1656.657227	1256.823853
1655.667969	1171.758423
1654.677734	1145.355347
1653.688477	1079.666016
1652.697266	1104.327026
1651.707031	1023.547119
1650.716797	1017.207092
1649.725586	704.518127
1648.734375	685.717407
1647.743164	577.398254
1646.750977	583.055359
1645.759766	581.095886
1644.767578	444.742798
1643.775391	422.277222
1642.783203	437.058655
1641.790039	299.024384
1640.796875	316.995056
1639.803711	200.666931
1638.810547	121.558708
1637.817383	164.018265
1636.823242	27.411924
1635.829102	41.322399
1634.834961	-123.758514
1633.840820	-69.893066
1632.845703	44.723812
1631.850586	80.470367
1630.855469	13.694345
1629.860352	-100.266632
1628.865234	78.104858
1627.869141	-98.654709
1626.873047	8.910723
1625.876953	103.416100
1624.880859	121.755783
1623.883789	-138.446869
1622.887695	-101.426308
1621.890625	-19.640987
1620.892578	77.974609
1619.895508	159.880569
1618.897461	2.875684
1617.899414	-85.718315
1616.901367	-153.201004
1615.903320	78.580307
1614.904297	147.655502
1613.906250	93.466873
1612.907227	39.353760
1611.907227	-242.801575
1610.908203	7.346013
1609.908203	55.614956
1608.908203	-71.669197
1607.908203	39.514778
1606.908203	48.519272
1605.907227	-5.313588
1604.906250	100.578392
1603.905273	209.040588
1602.904297	-93.395996
1601.903320	30.741201
1600.901367	-109.375656
1599.899414	-16.704849
1598.897461	-83.589470
1597.895508	-95.581001
1596.892578	-165.095856
1595.889648	-143.168976
1594.886719	-155.255386
1593.883789	25.884367
1592.880859	-20.278740
1591.876953	-150.015381
1590.873047	-26.581491
1589.869141	180.237823
1588.865234	-51.397579
1587.860352	-144.759750
1586.855469	-21.710955
1585.850586	30.810774
1584.845703	166.640930
1583.839844	65.174011
1582.834961	-28.523111
1581.829102	140.831207
1580.823242	73.016823
1579.816406	12.946286
1578.810547	-10.754355
1577.803711	212.709808
1576.796875	113.303932
1575.790039	133.504898
1574.782227	-25.885174
1573.775391	-57.898445
1572.767578	-139.413010
1571.759766	18.128525
1570.750977	32.547661
1569.743164	65.023933
1568.734375	149.313889
1567.725586	165.914658
1566.716797	39.568043
1565.707031	-63.492081
1564.697266	72.137787
1563.687500	189.409637
1562.677734	-43.737671
1561.667969	-53.861256
1560.657227	130.368164
1559.647461	-53.776222
1558.636719	127.496918
1557.625000	36.436974
1556.614258	67.047653
1555.602539	79.363335
1554.590820	122.604523
1553.579102	336.571106
1552.567383	143.864273
1551.554688	178.847351
1550.541992	148.973145
1549.529297	150.004196
1548.516602	34.488281
1547.502930	74.023735
1546.490234	105.633453
1545.476563	170.675751
1544.462891	163.174515
1543.448242	-51.181942
1542.434570	98.630241
1541.419922	245.635406
1540.405273	116.139046
1539.390625	125.943871
1538.375000	55.573696
1537.359375	88.293114
1536.343750	38.286369
1535.328125	-99.552299
1534.312500	43.595745
1533.295898	165.895935
1532.280273	-29.058416
1531.262695	-293.676727
1530.246094	-153.814804
1529.229492	63.112301
1528.211914	73.750999
1527.194336	30.157934
1526.176758	68.808388
1525.159180	184.503372
1524.140625	-173.485092
1523.122070	31.945793
1522.103516	139.396515
1521.084961	-23.365414
1520.065430	91.457985
1519.046875	-179.481888
1518.027344	114.924591
1517.006836	-76.562141
1515.987305	-75.442574
1514.966797	-48.793308
1513.947266	-119.865196
1512.925781	-65.272224
1511.905273	12.263250
1510.884766	-128.492004
1509.863281	66.751732
1508.841797	-4.984687
1507.820313	-140.938110
1506.797852	-71.865005
1505.776367	-108.044098
1504.753906	-113.594772
1503.731445	160.011475
1502.708008	-173.761475
1501.685547	-0.401704
1500.662109	-47.463505
1499.638672	-30.629206
1498.615234	-6.246233
1497.591797	-76.676628
1496.567383	-57.662075
1495.542969	-210.151428
1494.518555	107.855667
1493.494141	141.810257
1492.468750	-49.321674
1491.443359	-2.804343
1490.417969	18.031630
1489.392578	291.657410
1488.367188	176.844452
1487.340820	141.124313
1486.314453	194.671356
1485.288086	322.114532
1484.261719	199.323059
1483.234375	359.673889
1482.207031	410.177765
1481.179688	279.501801
1480.152344	258.427399
1479.125000	517.680237
1478.096680	639.100891
1477.068359	686.491577
1476.040039	621.689392
1475.011719	638.337158
1473.982422	871.335632
1472.953125	987.047974
1471.923828	932.099426
1470.894531	1151.940430
1469.864258	1137.535156
1468.834961	1115.449097
1467.804688	1083.124023
1466.774414	1350.777832
1465.743164	1503.852051
1464.712891	1534.820068
1463.681641	1654.641479
1462.650391	1764.194946
1461.618164	1797.441162
1460.586914	1914.433960
1459.554688	1736.814331
1458.522461	1813.051880
1457.490234	2026.252197
1456.458008	2016.047485
1455.424805	2013.406250
1454.391602	2091.884033
1453.358398	1858.419556
1452.325195	1891.200684
1451.291016	1967.012085
1450.256836	2189.731689
1449.222656	2376.863770
1448.188477	2310.605713
1447.154297	2381.100586
1446.119141	2142.656494
1445.083984	2071.360107
1444.048828	1982.364136
1443.013672	2171.712158
1441.977539	2011.868896
1440.941406	1922.901245
1439.905273	1758.109009
1438.869141	1729.895874
1437.832031	1618.274902
1436.795898	1582.522217
1435.758789	1276.453979
1434.720703	1096.800659
1433.683594	851.586609
1432.645508	977.613098
1431.608398	861.285156
1430.569336	757.613403
1429.531250	661.584595
1428.493164	734.628601
1427.454102	570.575134
1426.415039	532.689514
1425.375977	509.970825
1424.335938	497.357056
1423.296875	520.067139
1422.256836	474.763153
1421.215820	452.167786
1420.175781	235.719482
1419.135742	213.267334
1418.094727	377.122467
1417.053711	362.264709
1416.011719	216.604858
1414.970703	380.479279
1413.928711	96.638359
1412.886719	71.961121
1411.844727	132.818466
1410.802734	42.894787
1409.759766	229.469208
1408.716797	-38.719185
1407.673828	173.021713
1406.630859	48.217037
1405.586914	84.202698
1404.542969	167.927414
1403.499023	-4.307386
1402.455078	119.674660
1401.411133	201.022583
1400.366211	234.739502
1399.321289	218.361618
1398.276367	29.079845
1397.230469	12.884779
1396.185547	149.641464
1395.139648	78.458542
1394.093750	54.974243
1393.046875	16.542654
1392.000977	23.285906
1390.954102	57.630554
1389.907227	1.947813
1388.860352	-141.203445
1387.812500	-6.540174
1386.765625	-1.893314
1385.717773	92.847969
1384.669922	50.136372
1383.621094	67.511063
1382.573242	-24.973015
1381.524414	-12.403639
1380.475586	-194.577606
1379.425781	87.910736
1378.376953	-131.468506
1377.327148	86.174065
1376.277344	-110.464676
1375.227539	-59.900436
1374.176758	68.066689
1373.126953	-65.791542
1372.076172	-114.718689
1371.025391	-158.538055
1369.973633	17.094120
1368.922852	-73.874565
1367.871094	-159.725082
1366.819336	-128.363251
1365.766602	-49.600338
1364.714844	-164.961319
1363.662109	63.343819
1362.609375	95.050331
1361.556641	-149.337372
1360.502930	220.930374
1359.450195	61.400646
1358.396484	250.163177
1357.341797	36.208916
1356.288086	83.442581
1355.233398	46.271854
1354.178711	116.058838
1353.124023	292.735443
1352.069336	347.763794
1351.013672	536.946045
1349.958984	185.029175
1348.903320	421.543091
1347.846680	375.206024
1346.791016	621.727112
1345.734375	580.552856
1344.677734	775.073364
1343.621094	778.734924
1342.563477	871.730957
1341.506836	697.182434
1340.449219	872.139343
1339.391602	720.181580
1338.333008	783.842651
1337.275391	941.678162
1336.216797	908.954651
1335.158203	730.347107
1334.098633	668.214661
1333.040039	801.649963
1331.980469	762.013062
1330.920898	564.258667
1329.861328	700.435364
1328.800781	767.456238
1327.740234	698.654541
1326.679688	610.229126
1325.619141	724.489990
1324.558594	900.547913
1323.497070	834.684692
1322.435547	830.668457
1321.374023	816.892151
1320.312500	904.388428
1319.250000	794.612061
1318.187500	887.220459
1317.125000	891.130798
1316.062500	831.052368
1314.999023	793.285095
1313.935547	846.807983
1312.872070	846.214966
1311.808594	862.967163
1310.745117	842.878235
1309.680664	867.211243
1308.616211	911.325500
1307.551758	684.829590
1306.486328	711.939819
1305.420898	820.310242
1304.355469	613.949524
1303.290039	877.387024
1302.224609	865.490784
1301.158203	848.777466
1300.091797	846.909180
1299.025391	741.958069
1297.958984	710.826355
1296.891602	748.550476
1295.824219	872.271606
1294.756836	711.315674
1293.689453	744.372925
1292.621094	694.088501
1291.553711	565.422546
1290.485352	738.525818
1289.416016	470.322113
1288.347656	533.231140
1287.278320	735.880554
1286.208984	669.006409
1285.139648	749.214722
1284.069336	716.808350
1283.000000	645.315430
1281.929688	649.815552
1280.858398	593.200073
1279.788086	717.752686
1278.716797	756.697815
1277.645508	812.815674
1276.574219	851.859619
1275.502930	927.623230
1274.430664	959.423340
1273.358398	754.233276
1272.286133	974.305359
1271.213867	808.406738
1270.140625	828.239197
1269.067383	860.327515
1267.994141	897.340088
1266.920898	1017.368042
1265.846680	1032.477783
1264.773438	832.964722
1263.699219	931.132935
1262.624023	982.978027
1261.549805	873.951416
1260.474609	964.875000
1259.399414	904.725159
1258.324219	959.145752
1257.248047	974.612488
1256.172852	970.630127
1255.096680	903.389038
1254.019531	807.005920
1252.943359	873.743958
1251.866211	1030.505615
1250.789063	968.311035
1249.711914	879.422119
1248.634766	1033.736694
1247.556641	852.556824
1246.478516	863.474670
1245.400391	874.410522
1244.321289	919.373535
1243.243164	869.616760
1242.164063	958.305847
1241.084961	998.420410
1240.004883	875.920044
1238.925781	726.792847
1237.845703	861.587524
1236.765625	746.510193
1235.684570	849.737244
1234.604492	676.543884
1233.523438	881.554993
1232.442383	771.447449
1231.360352	801.913147
1230.279297	703.986267
1229.197266	794.996704
1228.115234	784.274658
1227.032227	713.038513
1225.950195	474.839905
1224.867188	418.208038
1223.784180	414.811035
1222.701172	406.568207
1221.617188	270.166718
1220.533203	259.518890
1219.449219	362.453247
1218.365234	429.080566
1217.280273	469.087036
1216.195313	294.096954
1215.110352	493.447662
1214.025391	390.913147
1212.940430	312.535858
1211.854492	432.045837
1210.768555	409.132965
1209.681641	542.985291
1208.595703	479.003723
1207.508789	446.362610
1206.421875	360.674866
1205.334961	431.633453
1204.247070	300.140167
1203.160156	327.650024
1202.072266	188.938705
1200.983398	86.366142
1199.895508	265.443268
1198.806641	145.969986
1197.717773	137.189468
1196.628906	48.983284
1195.539063	145.961105
1194.449219	55.294952
1193.359375	84.820572
1192.269531	15.742862
1191.179688	54.775524
1190.088867	26.473404
1188.998047	-16.281197
1187.907227	-68.674896
1186.815430	-166.715439
1185.723633	-195.160950
1184.631836	81.108650
1183.540039	-151.424225
1182.448242	-182.428528
1181.355469	-45.613308
1180.262695	14.357418
1179.169922	-218.195969
1178.076172	18.999802
1176.982422	45.182308
1175.888672	92.846809
1174.794922	123.659485
1173.700195	15.520420
1172.606445	173.073349
1171.511719	-2.174733
1170.416016	193.454956
1169.321289	63.592930
1168.225586	239.846466
1167.129883	107.498817
1166.034180	68.369675
1164.937500	-18.615772
1163.840820	-203.603699
1162.744141	-99.521416
1161.647461	28.323952
1160.550781	-6.337617
1159.453125	173.797775
1158.355469	115.098061
1157.256836	58.733280
1156.159180	57.189293
1155.060547	-15.988393
1153.961914	-5.748834
1152.863281	-150.557159
1151.763672	-76.094154
1150.664063	-37.488258
1149.564453	-20.421324
1148.464844	60.871117
1147.364258	-19.890499
1146.263672	-79.267838
1145.163086	-3.018803
1144.062500	-36.355377
1142.960938	-60.241852
1141.859375	-46.137947
1140.757813	-3.583680
1139.656250	-46.722557
1138.553711	24.175306
1137.451172	-23.867977
1136.348633	27.824490
1135.246094	-65.491272
1134.142578	147.518951
1133.039063	286.747772
1131.935547	364.112488
1130.832031	455.602539
1129.727539	478.157532
1128.623047	403.361877
1127.518555	589.409241
1126.413086	554.771362
1125.308594	358.872192
1124.203125	490.053131
1123.096680	386.507782
1121.991211	455.874603
1120.884766	420.917419
1119.778320	371.692108
1118.671875	121.184624
1117.564453	230.475693
1116.458008	543.150818
1115.350586	432.130524
1114.242188	276.144897
1113.134766	195.831604
1112.026367	290.428314
1110.917969	429.819794
1109.808594	294.954681
1108.700195	351.453674
1107.590820	462.179077
1106.481445	442.905670
1105.372070	319.692932
1104.261719	543.444397
1103.151367	443.728088
1102.041016	584.643616
1100.930664	586.264160
1099.819336	571.308777
1098.708008	667.111267
1097.596680	581.307434
1096.484375	563.822266
1095.373047	647.602234
1094.260742	498.083923
1093.147461	682.984131
1092.035156	474.554443
1090.921875	720.468567
1089.808594	582.616516
1088.695313	529.479126
1087.581055	563.346313
1086.467773	467.807159
1085.353516	423.987091
1084.238281	638.711609
1083.124023	526.627563
1082.008789	508.531219
1080.893555	434.023163
1079.777344	507.460632
1078.662109	475.172516
1077.545898	374.779083
1076.429688	426.945526
1075.312500	291.337708
1074.196289	402.078705
1073.079102	282.891205
1071.960938	194.205429
1070.843750	138.356598
1069.725586	251.246017
1068.607422	289.078247
1067.489258	176.941864
1066.370117	439.560211
1065.251953	299.301025
1064.132813	475.114349
1063.012695	369.970520
1061.893555	225.087051
1060.773438	351.617981
1059.653320	379.847260
1058.532227	242.029526
1057.412109	256.226074
1056.291016	410.635925
1055.169922	289.242279
1054.047852	296.382843
1052.926758	-30.464077
1051.804688	109.842964
1050.681641	124.018654
1049.559570	191.879227
1048.436523	-29.637939
1047.313477	257.525574
1046.190430	101.419472
1045.066406	334.802399
1043.942383	258.031677
1042.818359	148.681335
1041.694336	181.539368
1040.569336	125.868454
1039.445313	128.476822
1038.319336	338.338440
1037.194336	336.281830
1036.068359	355.192963
1034.942383	399.720032
1033.816406	365.157776
1032.690430	423.677948
1031.563477	386.859894
1030.436523	198.982468
1029.308594	199.488342
1028.181641	165.183212
1027.053711	28.708431
1025.925781	-7.786188
1024.797852	-14.032248
1023.668945	-173.458008
1022.540039	-96.016312
1021.411133	-30.163420
1020.281250	-307.646790
1019.152344	-260.225922
1018.022461	-282.342804
1016.892578	-28.510143
1015.761719	0.431986
1014.630859	-44.730423
1013.500000	-64.325745
1012.369141	-83.847420
1011.237305	58.794350
1010.105469	169.026886
1008.973633	327.883087
1007.841797	447.397766
1006.708984	680.285889
1005.576172	1146.746094
1004.443359	1825.805054
1003.310547	2248.008545
1002.176758	1921.222168
1001.042969	1430.603882
999.908203	656.132690
998.774414	355.600311
997.639648	161.510178
996.504883	-34.709503
995.370117	55.452457
994.234375	108.738022
993.098633	28.284117
991.962891	93.267876
990.826172	31.486128
989.690430	18.245716
988.553711	141.091156
987.416016	-70.150841
986.279297	29.818155
985.141602	-29.083845
984.003906	31.882734
982.865234	-86.645981
981.727539	-133.661438
980.588867	-129.928604
979.450195	-220.412506
978.310547	6.652170
977.170898	-85.904915
976.031250	-26.579874
974.891602	69.602821
973.751953	-59.336407
972.611328	-98.508896
971.470703	39.303059
970.329102	76.128876
969.188477	145.195358
968.046875	129.423859
966.904297	74.766541
965.762695	-0.391326
964.620117	0.291075
963.477539	53.831280
962.334961	-53.005524
961.191406	207.037186
960.047852	350.218719
958.904297	186.479935
957.760742	107.682549
956.616211	40.493511
955.471680	101.657883
954.327148	53.058746
953.182617	146.473679
952.037109	-43.696690
950.891602	-9.517465
949.745117	177.969742
948.599609	118.604424
947.453125	173.666550
946.306641	18.613861
945.159180	165.302460
944.012695	156.743683
942.865234	346.965271
941.716797	315.792511
940.569336	378.331757
939.420898	290.374847
938.272461	248.208572
937.124023	260.921478
935.974609	360.399506
934.825195	323.180908
933.675781	276.987854
932.525391	230.942825
931.375977	241.988907
930.225586	262.264069
929.074219	125.549278
927.923828	196.166733
926.772461	55.223682
925.621094	128.343155
924.468750	-35.022881
923.317383	108.822800
922.165039	148.133575
921.011719	110.258423
919.859375	-11.571002
918.706055	187.136444
917.552734	-163.843857
916.399414	55.473305
915.245117	-124.796570
914.090820	-16.590450
912.936523	141.602158
911.781250	-199.314041
910.625977	-131.665070
909.470703	-63.940578
908.315430	-73.227882
907.160156	21.861254
906.003906	-157.194016
904.846680	-50.589245
903.690430	-116.086174
902.533203	-167.861572
901.375977	43.111988
900.218750	-78.652489
899.060547	-136.898224
897.903320	-115.843002
896.744141	-1.961026
895.585938	80.292580
894.426758	139.991867
893.267578	70.911537
892.108398	-27.428829
890.949219	14.430763
889.789063	-38.509449
888.628906	188.663483
887.467773	124.578766
886.307617	-61.289749
885.146484	102.772476
883.985352	88.601845
882.823242	178.264191
881.661133	4.121154
880.499023	271.988892
879.336914	258.056641
878.173828	210.396164
877.010742	124.518211
875.847656	214.413681
874.684570	193.983566
873.520508	92.576164
872.356445	-10.985587
871.192383	106.061592
870.027344	-8.606850
868.862305	279.407074
867.697266	7.433992
866.532227	162.749786
865.366211	338.259491
864.200195	142.970230
863.034180	143.242889
861.867188	195.203186
860.700195	334.732239
859.533203	357.486725
858.366211	292.722931
857.198242	335.714172
856.030273	423.563049
854.862305	574.179199
853.693359	556.577148
852.524414	395.526428
851.355469	353.335144
850.186523	349.255707
849.016602	484.067200
847.846680	179.867416
846.676758	124.333565
845.505859	-49.812881
844.334961	-31.425283
843.164063	101.048607
841.993164	-162.480560
840.821289	133.187225
839.649414	104.504341
838.477539	136.165680
837.305664	210.246979
836.132813	125.643562
834.959961	32.115566
833.786133	54.731117
832.613281	269.302155
831.439453	200.265076
830.264648	294.133209
829.090820	220.581024
827.916016	318.777283
826.741211	160.433685
825.566406	298.636017
824.390625	129.136948
823.214844	260.500946
822.039063	111.037514
820.862305	-127.497780
819.685547	-241.276535
818.508789	143.629059
817.332031	-186.178329
816.154297	27.069506
814.976563	-44.610180
813.798828	-122.995430
812.621094	-81.333000
811.442383	9.153092
810.263672	-40.498966
809.083984	-130.191940
807.905273	-155.497742
806.725586	1.262012
805.544922	-119.686607
804.365234	-174.061462
803.184570	-4.322052
802.003906	-320.687134
800.823242	-310.880371
799.641602	-46.102501
798.459961	-262.695831
797.278320	-264.241333
796.095703	-73.050018
794.913086	-150.143524
793.730469	-92.158211
792.547852	-85.225502
791.364258	-186.877136
790.180664	-45.065792
788.997070	36.835152
787.813477	72.141861
786.628906	105.134132
785.444336	38.499542
784.258789	-17.134439
783.074219	-17.572559
781.888672	103.452919
780.702148	10.014274
779.516602	108.707863
778.330078	15.134230
777.143555	-27.702509
775.956055	-99.299805
774.769531	80.629089
773.582031	-2.167093
772.393555	128.958786
771.206055	46.018780
770.017578	77.685295
768.829102	104.845428
767.639648	-22.349705
766.451172	103.803299
765.261719	69.021576
764.072266	161.905762
762.881836	210.637329
761.691406	149.213715
760.500977	243.990189
759.310547	204.444199
758.119141	204.441925
756.927734	303.329041
755.735352	338.348755
754.543945	190.850189
753.351563	267.507172
752.159180	139.748978
750.965820	192.107040
749.773438	268.539612
748.580078	90.216568
747.385742	335.549713
746.192383	60.645195
744.998047	112.718857
743.803711	76.992836
742.608398	280.267426
741.413086	7.676093
740.217773	171.354858
739.022461	47.866508
737.826172	134.729294
736.630859	120.776024
735.433594	76.157463
734.237305	127.871346
733.040039	-61.209110
731.842773	-72.962433
730.645508	42.172626
729.447266	139.756638
728.249023	92.978600
727.050781	100.884277
725.851563	41.044121
724.653320	134.204590
723.454102	48.203056
722.253906	244.015121
721.053711	140.611176
719.854492	286.154907
718.653320	147.935440
717.453125	236.750488
716.251953	105.232704
715.050781	157.029083
713.848633	202.311020
712.647461	188.764847
711.445313	77.207024
710.243164	133.545029
709.040039	52.679787
707.836914	-6.298788
706.633789	-106.547272
705.430664	28.435881
704.226563	174.320114
703.022461	50.405781
701.818359	54.984188
700.613281	179.272568
699.408203	-205.210526
698.203125	-37.253181
696.998047	124.204956
695.791992	68.405327
694.585938	17.080481
693.379883	31.041306
692.172852	-67.803040
690.965820	-201.222733
689.758789	-169.522705
688.551758	-363.385040
687.343750	-112.329758
686.135742	-112.855827
684.926758	-113.259949
683.718750	-98.375252
682.509766	-87.709480
681.300781	-37.929081
680.090820	-46.538570
678.881836	-193.638687
677.671875	-152.172287
676.460938	-119.264503
675.250977	-133.876129
674.040039	-109.417397
672.828125	23.306633
671.617188	-94.809181
670.405273	76.979431
669.193359	95.302971
667.981445	-78.637939
666.768555	-44.971600
665.555664	6.043997
664.342773	-44.392124
663.128906	-73.136307
661.916016	111.908028
660.702148	94.054146
659.487305	-38.098892
658.272461	99.504257
657.058594	-6.643364
655.842773	64.099174
654.627930	-63.516884
653.412109	13.675209
652.196289	17.553129
650.979492	21.403944
649.763672	-65.255661
648.546875	33.248241
647.330078	112.254791
646.112305	266.463196
644.894531	246.195145
643.676758	406.510437
642.458984	203.119202
641.240234	193.176086
640.021484	-6.139812
638.802734	-29.344303
637.583008	104.081375
636.363281	18.047653
635.143555	58.473515
633.923828	109.288399
632.703125	48.089916
631.482422	111.015579
630.261719	-15.343273
629.040039	16.653528
627.818359	108.196686
626.596680	121.969734
625.375000	-77.074837
624.152344	235.621841
622.929688	191.805252
621.707031	331.554688
620.483398	183.480759
619.259766	90.358315
618.036133	107.762192
616.812500	64.331757
615.587891	28.528542
614.363281	92.291161
613.138672	-69.627953
611.913086	-74.356163
610.687500	-39.647411
609.461914	-12.616176
608.236328	-57.434849
607.009766	-195.499893
605.783203	40.978081
604.555664	-93.645004
