# Supplementary material for: Raman spectroscopy accurately differentiates mucosal healing from non-healing and biochemical changes following biological therapy in inflammatory bowel disease
Source: PLoS One. 2021 Jun 2;16(6):e0252210. doi: 10.1371/journal.pone.0252210 (PMC8172032; doi:10.1371/journal.pone.0252210)
Supplement: S5 Dataset — (ZIP) [file pone.0252210.s007.zip › CD Active inflammation/OC030-1 pre treatment_base sub CR removed_36__X_-10366.1__Y_36049.2__Z_-68.8__Time_406.txt]

1714.640625	48.774647
1713.664063	210.271194
1712.687500	-184.380157
1711.709961	167.228821
1710.733398	-16.760168
1709.755859	19.748930
1708.778320	56.935757
1707.799805	129.571136
1706.821289	-62.290558
1705.843750	-202.420486
1704.864258	-232.123962
1703.885742	41.419170
1702.907227	77.383606
1701.927734	-110.740852
1700.948242	-260.613434
1699.968750	-70.067131
1698.988281	54.219097
1698.007813	-26.645683
1697.028320	96.403252
1696.046875	153.225983
1695.066406	266.895050
1694.084961	463.975555
1693.104492	605.670227
1692.123047	326.210632
1691.140625	397.163574
1690.159180	532.890564
1689.176758	770.599426
1688.194336	835.562683
1687.211914	925.209229
1686.228516	831.545593
1685.246094	965.217651
1684.262695	873.005737
1683.279297	888.097412
1682.295898	1066.350098
1681.311523	792.503174
1680.327148	1043.927002
1679.342773	1386.423706
1678.358398	1412.789063
1677.374023	1381.293335
1676.388672	1153.625977
1675.403320	1405.390991
1674.417969	1538.071167
1673.432617	1432.129150
1672.446289	1845.059326
1671.459961	1785.532471
1670.473633	1955.116577
1669.487305	2186.344238
1668.500977	1871.152344
1667.513672	1917.709106
1666.526367	1906.478394
1665.539063	1962.197510
1664.550781	2156.413086
1663.563477	2385.647461
1662.575195	2334.280762
1661.586914	2426.677734
1660.598633	2209.518311
1659.609375	2223.530762
1658.620117	2296.386719
1657.631836	2324.765869
1656.641602	2287.431885
1655.652344	2232.148438
1654.662109	2002.712158
1653.672852	1993.562866
1652.681641	1937.272461
1651.691406	1881.539551
1650.701172	1469.325562
1649.709961	1591.840698
1648.718750	1379.085327
1647.727539	1370.392822
1646.735352	1486.339355
1645.744141	997.791870
1644.751953	562.716614
1643.759766	645.801086
1642.766602	494.322388
1641.774414	182.360397
1640.781250	337.986389
1639.788086	214.317596
1638.794922	199.243530
1637.801758	390.251373
1636.807617	133.366608
1635.813477	74.654022
1634.819336	324.653473
1633.825195	5.826658
1632.830078	335.450531
1631.834961	170.184021
1630.839844	-350.118561
1629.844727	61.969341
1628.849609	213.653656
1627.853516	-229.074188
1626.857422	25.792727
1625.861328	59.919334
1624.865234	-100.263809
1623.868164	-39.293346
1622.871094	-83.212288
1621.874023	-32.261875
1620.876953	213.322556
1619.879883	4.645562
1618.881836	261.078094
1617.883789	63.425640
1616.885742	417.286987
1615.887695	-47.569084
1614.888672	-76.503067
1613.889648	-215.405487
1612.890625	280.586304
1611.891602	-10.055639
1610.892578	-25.161877
1609.892578	46.374996
1608.892578	15.837630
1607.892578	71.903404
1606.892578	78.312271
1605.891602	126.731010
1604.890625	86.232941
1603.889648	-200.176178
1602.888672	-143.554962
1601.887695	232.321259
1600.885742	302.073212
1599.883789	0.522070
1598.881836	93.972763
1597.879883	72.429565
1596.876953	-82.341728
1595.874023	-197.805099
1594.871094	-253.094742
1593.868164	-561.667053
1592.864258	-313.904114
1591.861328	-337.726837
1590.857422	-452.884430
1589.853516	-265.287903
1588.848633	120.497330
1587.844727	-153.796921
1586.839844	184.834366
1585.834961	100.929718
1584.830078	139.547241
1583.824219	84.289856
1582.819336	263.518921
1581.813477	239.433014
1580.807617	147.590790
1579.800781	204.142242
1578.794922	187.718994
1577.788086	-44.796803
1576.781250	50.583778
1575.773438	135.430756
1574.766602	155.132523
1573.758789	299.551544
1572.750977	-8.570643
1571.743164	153.817505
1570.735352	-240.109329
1569.726563	57.140804
1568.718750	-108.231430
1567.708984	126.286758
1566.700195	-143.147018
1565.691406	-43.964340
1564.681641	31.672325
1563.671875	68.213402
1562.662109	86.435966
1561.652344	309.406250
1560.641602	179.446060
1559.630859	85.682526
1558.620117	12.535700
1557.609375	48.099606
1556.597656	192.291519
1555.586914	79.809151
1554.575195	158.838318
1553.563477	312.745972
1552.550781	274.830017
1551.539063	99.580902
1550.526367	-83.552818
1549.513672	-246.103485
1548.500977	294.752350
1547.487305	170.579788
1546.473633	35.917622
1545.459961	149.257599
1544.446289	19.421627
1543.432617	183.977844
1542.417969	-227.802124
1541.404297	99.022308
1540.389648	-137.407761
1539.374023	23.588854
1538.359375	-89.270378
1537.343750	-29.425346
1536.328125	-111.719040
1535.312500	177.218246
1534.296875	135.730911
1533.280273	101.755707
1532.263672	5.706706
1531.247070	7.399318
1530.230469	356.695923
1529.212891	218.737869
1528.196289	-27.547155
1527.178711	-1.031960
1526.160156	148.790100
1525.142578	40.951836
1524.124023	79.587212
1523.106445	27.942974
1522.087891	17.224691
1521.068359	188.843765
1520.049805	87.642242
1519.030273	22.219208
1518.010742	10.557508
1516.991211	98.872284
1515.971680	127.831902
1514.951172	-195.326431
1513.930664	15.508318
1512.910156	23.211792
1511.889648	284.774933
1510.868164	-82.713951
1509.846680	8.953016
1508.826172	8.029634
1507.803711	-152.155548
1506.782227	-220.182816
1505.759766	-9.022046
1504.737305	235.135742
1503.714844	-87.292091
1502.692383	-176.692764
1501.668945	-212.512405
1500.646484	-97.444237
1499.623047	-82.509003
1498.599609	-236.724167
1497.575195	-25.180872
1496.550781	-159.329636
1495.527344	113.086929
1494.502930	-93.064888
1493.477539	-163.850021
1492.453125	348.026398
1491.427734	92.753922
1490.402344	425.065216
1489.376953	399.392334
1488.350586	360.736725
1487.325195	505.774292
1486.298828	395.238007
1485.272461	320.287537
1484.245117	576.900452
1483.218750	802.621521
1482.191406	579.102417
1481.164063	817.085815
1480.136719	705.482666
1479.108398	507.055237
1478.080078	729.054565
1477.052734	920.234314
1476.023438	1123.855103
1474.995117	1008.873413
1473.965820	1135.665283
1472.937500	1527.038940
1471.908203	1963.877808
1470.877930	1781.967896
1469.848633	2070.696289
1468.818359	2287.903076
1467.788086	2281.077393
1466.757813	2200.375000
1465.727539	2447.496338
1464.696289	2991.712402
1463.665039	2666.544434
1462.633789	3192.438721
1461.602539	3095.706055
1460.570313	2846.507080
1459.539063	2709.030518
1458.506836	3327.878174
1457.473633	3365.183838
1456.441406	3336.426025
1455.408203	3168.036133
1454.375000	3752.838867
1453.341797	3561.414551
1452.308594	3517.010742
1451.274414	3837.475586
1450.241211	3724.442871
1449.207031	3560.680420
1448.171875	3895.856445
1447.137695	3729.442627
1446.102539	3719.974609
1445.067383	3753.473877
1444.032227	3543.949707
1442.997070	3519.157959
1441.960938	3403.229736
1440.924805	3282.239014
1439.888672	3224.468994
1438.852539	3002.359131
1437.816406	3240.302002
1436.779297	2858.984863
1435.742188	2682.437256
1434.705078	2228.094727
1433.666992	2220.873047
1432.629883	1706.186646
1431.591797	1628.363281
1430.553711	1015.543701
1429.514648	1354.171143
1428.476563	1301.675537
1427.437500	941.482483
1426.398438	732.738403
1425.359375	1040.890625
1424.320313	688.567993
1423.280273	1072.192139
1422.240234	866.142212
1421.200195	544.337830
1420.159180	839.648193
1419.119141	586.022278
1418.078125	609.403442
1417.037109	715.861877
1415.996094	467.543793
1414.954102	274.691528
1413.912109	79.457024
1412.870117	442.578308
1411.828125	287.723114
1410.786133	-58.024895
1409.743164	-104.554047
1408.700195	-10.304603
1407.657227	292.453552
1406.614258	283.761017
1405.570313	272.612488
1404.527344	246.515503
1403.483398	147.707870
1402.438477	234.679642
1401.394531	286.613434
1400.349609	215.698792
1399.304688	112.316681
1398.259766	61.728188
1397.214844	-121.575150
1396.168945	171.403946
1395.123047	481.907227
1394.077148	55.974960
1393.031250	38.541870
1391.984375	163.925903
1390.937500	41.565479
1389.890625	464.965515
1388.843750	285.302826
1387.796875	23.297056
1386.749023	69.145584
1385.701172	77.608215
1384.653320	393.707245
1383.604492	309.882538
1382.556641	-161.065384
1381.507813	-72.048599
1380.458984	141.974976
1379.410156	-138.400299
1378.360352	65.849960
1377.310547	-169.158554
1376.260742	42.826588
1375.210938	65.256981
1374.161133	-201.529099
1373.110352	-14.129726
1372.059570	-287.940033
1371.008789	-187.506622
1369.957031	-186.655746
1368.906250	-193.080002
1367.854492	318.870850
1366.802734	-143.138931
1365.750000	62.623634
1364.698242	146.507187
1363.645508	292.758942
1362.592773	282.350861
1361.540039	8.396009
1360.486328	182.512756
1359.433594	23.500717
1358.379883	160.640030
1357.326172	121.415100
1356.271484	-59.281677
1355.216797	426.271881
1354.163086	208.754135
1353.107422	277.147095
1352.052734	646.223206
1350.998047	399.615265
1349.942383	550.470520
1348.886719	346.587677
1347.830078	296.825195
1346.774414	1254.469360
1345.717773	1247.126831
1344.661133	987.089539
1343.604492	1213.277954
1342.546875	1595.719604
1341.490234	1197.668701
1340.432617	1493.681274
1339.375000	1450.450195
1338.316406	1070.659302
1337.258789	1270.619995
1336.200195	1190.993042
1335.141602	1552.134155
1334.082031	1512.503662
1333.023438	1386.553223
1331.963867	1409.259521
1330.904297	1298.659180
1329.844727	1054.841919
1328.784180	1046.141724
1327.723633	793.041382
1326.663086	1177.661987
1325.602539	1157.272827
1324.541992	907.465576
1323.480469	1213.477295
1322.418945	1082.687866
1321.357422	1238.448486
1320.295898	1113.098511
1319.233398	1311.159058
1318.170898	1437.840820
1317.108398	1355.113892
1316.045898	1307.157349
1314.982422	1390.059326
1313.918945	1367.197510
1312.855469	1753.510376
1311.791992	1415.762817
1310.728516	1314.778076
1309.664063	1226.359863
1308.599609	1303.111206
1307.535156	1367.745728
1306.469727	1267.721924
1305.404297	1175.337280
1304.338867	1582.434326
1303.273438	1524.877075
1302.208008	1597.839844
1301.141602	1798.774170
1300.075195	1363.444946
1299.008789	1503.352539
1297.942383	1171.851196
1296.875000	1427.554688
1295.807617	1187.455688
1294.740234	1256.921631
1293.672852	1095.898071
1292.604492	1148.577881
1291.537109	1081.255737
1290.468750	1009.250854
1289.399414	1015.923218
1288.331055	1062.013672
1287.261719	948.979004
1286.192383	1000.344727
1285.123047	1184.153687
1284.052734	956.623352
1282.983398	993.824463
1281.913086	896.549377
1280.841797	1046.685181
1279.771484	1025.656982
1278.700195	911.849792
1277.628906	1057.523804
1276.557617	1032.137695
1275.486328	933.591125
1274.414063	1126.114624
1273.341797	949.723145
1272.269531	1157.148682
1271.197266	1318.234375
1270.124023	1542.900391
1269.050781	1220.715820
1267.977539	1545.697510
1266.904297	1404.555786
1265.830078	1815.047119
1264.756836	1698.597778
1263.681641	1631.115845
1262.607422	1554.054810
1261.533203	1798.952637
1260.458008	1378.505737
1259.382813	1367.746582
1258.307617	1439.953369
1257.231445	1176.133667
1256.155273	1243.729614
1255.079102	1679.040771
1254.002930	1771.078003
1252.926758	1610.105957
1251.849609	1933.477905
1250.772461	1427.358154
1249.695313	1342.286621
1248.617188	1502.923462
1247.540039	1529.896118
1246.461914	1556.954224
1245.382813	1273.086914
1244.304688	1351.391602
1243.225586	1716.333252
1242.146484	1253.205933
1241.067383	1249.180420
1239.988281	1189.415527
1238.908203	1309.318237
1237.828125	1572.373901
1236.748047	1376.971802
1235.667969	1191.423096
1234.586914	1042.387207
1233.505859	1290.991333
1232.424805	1185.736328
1231.343750	1068.470581
1230.261719	1038.509521
1229.179688	1134.539063
1228.097656	1349.206421
1227.015625	1062.752319
1225.932617	1100.756470
1224.850586	829.075439
1223.767578	1179.234863
1222.683594	716.659363
1221.600586	522.705383
1220.516602	374.793274
1219.432617	633.000977
1218.347656	388.513763
1217.263672	482.357880
1216.178711	332.231110
1215.093750	469.529816
1214.008789	440.192230
1212.922852	550.860596
1211.836914	441.884430
1210.750977	861.305481
1209.665039	581.038574
1208.579102	788.008301
1207.492188	994.870789
1206.405273	526.703979
1205.318359	420.207916
1204.230469	588.401917
1203.142578	318.088745
1202.054688	341.675507
1200.966797	37.766644
1199.877930	63.744675
1198.790039	-69.170212
1197.701172	125.166954
1196.611328	-5.381586
1195.522461	131.039383
1194.432617	-26.001490
1193.342773	-67.634598
1192.252930	-368.880310
1191.162109	178.178879
1190.072266	-180.765244
1188.981445	-448.343597
1187.889648	-173.176270
1186.798828	-210.301498
1185.707031	-182.678604
1184.615234	-380.712738
1183.523438	-298.037323
1182.430664	33.975872
1181.337891	-161.820221
1180.245117	-45.935879
1179.152344	156.101089
1178.059570	355.559784
1176.965820	214.613144
1175.872070	195.798233
1174.778320	382.849121
1173.683594	217.753036
1172.588867	708.520081
1171.494141	320.644196
1170.399414	172.105682
1169.303711	159.873993
1168.208984	-108.363251
1167.113281	101.620079
1166.016602	352.030701
1164.920898	-119.569962
1163.824219	101.865990
1162.727539	191.687759
1161.630859	188.200241
1160.533203	404.268890
1159.435547	419.577332
1158.337891	418.041931
1157.240234	597.731384
1156.141602	715.176941
1155.043945	66.799751
1153.944336	386.731415
1152.845703	119.900047
1151.747070	191.514633
1150.647461	210.525940
1149.547852	141.236298
1148.447266	81.360008
1147.347656	-50.070343
1146.247070	-91.119110
1145.146484	155.723724
1144.044922	-11.778979
1142.944336	18.127272
1141.842773	81.168335
1140.741211	-122.324730
1139.638672	204.328583
1138.537109	352.405518
1137.434570	260.226776
1136.332031	-91.049622
1135.228516	545.869751
1134.125977	742.988098
1133.022461	643.056824
1131.917969	768.526428
1130.814453	680.188049
1129.709961	1130.347290
1128.605469	939.640137
1127.500977	1273.009521
1126.396484	1333.383301
1125.291016	1147.022949
1124.185547	1071.980957
1123.080078	883.075928
1121.973633	961.791687
1120.868164	682.678345
1119.761719	723.199585
1118.654297	1021.583984
1117.547852	540.983948
1116.440430	701.710388
1115.333008	866.938599
1114.225586	563.618225
1113.117188	903.468994
1112.008789	666.153076
1110.900391	892.061768
1109.791992	1070.449707
1108.682617	1142.278442
1107.573242	987.170044
1106.463867	1410.539307
1105.354492	1040.291504
1104.244141	1182.257202
1103.133789	863.838196
1102.023438	1333.424316
1100.913086	1066.712280
1099.801758	1469.703857
1098.690430	1042.458008
1097.579102	1305.907837
1096.467773	1333.433716
1095.355469	1391.425903
1094.243164	1150.098511
1093.130859	1167.790894
1092.017578	1317.178467
1090.905273	1372.214111
1089.791992	1212.924683
1088.677734	1284.143921
1087.564453	912.975647
1086.450195	1141.540161
1085.335938	843.197205
1084.221680	1172.499634
1083.106445	1285.303955
1081.991211	1139.478271
1080.875977	1139.241455
1079.760742	1141.238525
1078.644531	1180.675293
1077.528320	903.076843
1076.412109	1043.244141
1075.295898	1014.300842
1074.178711	656.839539
1073.061523	695.791870
1071.944336	985.513855
1070.826172	426.387177
1069.708984	847.089905
1068.590820	901.964661
1067.471680	994.193665
1066.353516	889.572815
1065.234375	866.854553
1064.115234	865.133667
1062.996094	821.205933
1061.875977	1060.337646
1060.755859	1275.891235
1059.635742	759.225342
1058.515625	1014.360474
1057.394531	970.070618
1056.273438	832.251892
1055.152344	848.655518
1054.031250	456.177216
1052.909180	395.465881
1051.787109	556.562561
1050.665039	631.163879
1049.541992	934.401184
1048.418945	614.436768
1047.295898	411.225128
1046.172852	408.658356
1045.048828	489.996674
1043.925781	517.663391
1042.801758	757.376770
1041.676758	733.638367
1040.552734	525.863708
1039.427734	364.743896
1038.302734	583.246216
1037.176758	536.234680
1036.050781	393.815338
1034.924805	565.603088
1033.798828	551.203186
1032.672852	764.753967
1031.545898	799.156555
1030.418945	459.267090
1029.291992	275.280731
1028.164063	595.637695
1027.036133	-120.262794
1025.908203	-357.337067
1024.780273	-222.729843
1023.651367	-262.276001
1022.522461	-253.019882
1021.393555	-167.145309
1020.264648	-264.535278
1019.134766	-141.497116
1018.004883	-164.546036
1016.875000	-83.197884
1015.744141	-85.273438
1014.613281	102.733360
1013.482422	86.855515
1012.351563	24.739298
1011.219727	377.216522
1010.088867	498.117096
1008.956055	375.997742
1007.824219	675.187927
1006.691406	1184.848022
1005.558594	1779.950317
1004.425781	3045.468994
1003.292969	3538.345459
1002.159180	3122.745605
1001.025391	2349.282471
999.891602	1040.322388
998.756836	713.706177
997.622070	433.547699
996.487305	516.102417
995.352539	400.256653
994.216797	263.821991
993.081055	487.482208
991.945313	215.289490
990.808594	224.684692
989.672852	118.966179
988.536133	209.350296
987.398438	140.842682
986.261719	173.902847
985.124023	-78.498207
983.986328	-49.687824
982.847656	-16.126707
981.709961	-122.796127
980.571289	90.602165
979.432617	-34.101765
978.292969	158.829147
977.153320	43.726521
976.013672	117.378395
974.874023	331.389130
973.734375	265.157990
972.593750	458.742981
971.453125	395.199249
970.311523	44.852615
969.170898	197.639511
968.029297	554.824280
966.886719	443.947052
965.745117	140.638260
964.602539	190.887848
963.459961	204.645813
962.317383	516.637024
961.173828	631.596680
960.030273	540.503174
958.886719	403.862640
957.743164	567.549988
956.598633	252.824371
955.454102	316.204315
954.309570	475.918152
953.165039	253.672699
952.019531	-94.049721
950.874023	146.414825
949.727539	12.011833
948.582031	115.667496
947.435547	256.087769
946.289063	122.497971
945.141602	123.998459
943.995117	89.210686
942.847656	299.008057
941.699219	86.642265
940.551758	410.963654
939.403320	393.129974
938.254883	537.526550
937.105469	349.141479
935.957031	457.518402
934.807617	463.523468
933.658203	544.994019
932.507813	312.256531
931.357422	330.468048
930.207031	289.720551
929.056641	-69.507309
927.906250	225.007172
926.754883	46.280731
925.603516	197.816437
924.451172	81.127426
923.298828	-69.354172
922.146484	78.347824
920.994141	96.676308
919.841797	26.628780
918.688477	-252.148148
917.535156	194.082764
916.380859	-113.598030
915.227539	223.931381
914.073242	-60.391811
912.918945	-149.151917
911.763672	-76.519890
910.608398	-187.399033
909.453125	-164.167648
908.297852	-333.407257
907.141602	-307.372253
905.985352	-208.578506
904.829102	-370.127319
903.672852	-67.004890
902.515625	-80.810806
901.358398	-250.581696
900.201172	-204.993408
899.042969	-177.283920
897.884766	-9.074709
896.726563	-69.157135
895.568359	-219.426178
894.409180	-129.738495
893.250000	-116.708893
892.090820	38.906063
890.930664	205.980515
889.771484	-166.632584
888.611328	77.634247
887.450195	-194.979263
886.289063	320.472900
885.128906	-75.757408
883.966797	72.124016
882.805664	125.404305
881.643555	145.049042
880.481445	185.174835
879.319336	13.616018
878.156250	-58.512035
876.993164	207.506165
875.830078	374.483215
874.666016	323.157806
873.502930	-74.660095
872.338867	65.805641
871.173828	-185.136139
870.009766	169.343002
868.844727	-29.445026
867.679688	-129.042389
866.513672	133.502945
865.348633	184.801270
864.182617	117.143806
863.015625	238.372055
861.849609	101.394264
860.682617	290.199402
859.515625	445.374847
858.347656	288.654236
857.180664	632.474060
856.012695	480.505463
854.843750	804.181335
853.675781	717.480408
852.506836	608.517578
851.337891	468.324585
850.167969	641.982849
848.999023	741.708679
847.829102	442.845947
846.658203	352.438354
845.488281	186.023972
844.317383	115.995705
843.146484	314.546600
841.975586	197.659607
840.803711	253.088196
839.631836	243.693161
838.459961	169.519852
837.287109	220.571762
836.114258	247.049362
834.941406	501.372955
833.768555	317.892517
832.594727	190.340012
831.420898	292.757629
830.247070	325.946503
829.072266	521.994019
827.898438	550.636536
826.722656	345.125763
825.547852	529.829834
824.372070	467.022705
823.196289	176.914627
822.020508	194.351654
820.844727	160.506058
819.667969	266.927979
818.491211	190.691101
817.313477	-179.359589
816.136719	82.651741
814.958984	8.549371
813.781250	63.407295
812.602539	64.800827
811.423828	-69.502464
810.245117	-70.480438
809.066406	6.217237
807.886719	-119.375298
806.707031	-29.575918
805.527344	-261.905243
804.346680	129.578934
803.166992	-302.667145
801.985352	-202.275986
800.804688	-62.148033
799.623047	-208.314209
798.441406	-72.954506
797.259766	-363.432831
796.078125	-139.747742
794.895508	14.997638
793.712891	-291.260651
792.529297	139.969864
791.346680	6.199484
790.163086	71.557991
788.978516	169.916061
787.794922	546.826172
786.610352	613.688965
785.425781	299.940277
784.241211	335.492645
783.055664	733.369385
781.870117	680.014832
780.684570	575.666138
779.498047	579.408997
778.311523	602.815613
777.125000	332.348083
775.938477	483.404205
774.750977	552.524475
773.563477	52.155491
772.375977	462.806702
771.187500	361.415039
769.999023	251.027573
768.810547	424.810516
767.622070	263.315033
766.432617	595.188782
765.243164	448.689209
764.053711	608.125671
762.863281	690.198547
761.672852	648.730774
760.482422	448.602539
759.291992	822.553650
758.100586	828.766724
756.909180	1072.234009
755.717773	640.395264
754.525391	865.735535
753.333008	943.496399
752.140625	691.432495
750.948242	665.485901
749.754883	571.243347
748.561523	909.309326
747.368164	601.675354
746.173828	772.334412
744.979492	861.505371
743.785156	627.979187
742.590820	600.460999
741.395508	430.231018
740.200195	463.695099
739.003906	400.504456
737.808594	560.581482
736.612305	223.179214
735.416016	490.091858
734.218750	419.529266
733.021484	626.758972
731.824219	446.374634
730.626953	449.641998
729.428711	400.220276
728.230469	634.897949
727.032227	536.982300
725.833984	814.859070
724.634766	806.177734
723.435547	841.021118
722.235352	1100.640625
721.036133	833.733093
719.835938	695.596924
718.635742	1050.628662
717.434570	1049.677368
716.233398	492.298615
715.032227	905.600159
713.831055	657.889343
712.628906	706.652161
711.426758	705.150330
710.224609	677.396545
709.021484	632.127136
707.818359	419.084839
706.615234	314.929413
705.412109	221.631226
704.208008	437.354523
703.003906	531.065552
701.799805	418.016235
700.594727	481.136749
699.389648	124.534340
698.184570	859.353882
696.979492	55.064495
695.773438	272.377777
694.567383	-118.672737
693.361328	263.638092
692.154297	129.002548
690.947266	27.010881
689.740234	-3.281524
688.533203	-243.997040
687.325195	98.988396
686.117188	123.054092
684.909180	-173.734848
683.700195	-238.365601
682.491211	-166.345810
681.282227	-27.100744
680.072266	146.833633
678.863281	84.725761
677.653320	18.425108
676.442383	389.558990
675.232422	-79.081596
674.021484	108.247475
672.810547	-182.445404
671.598633	-133.299942
670.386719	272.752167
669.174805	-108.094742
667.962891	144.652206
666.750000	190.030670
665.537109	198.847641
664.324219	-38.357979
663.110352	124.202950
661.897461	94.761040
660.683594	35.324177
659.468750	25.756456
658.254883	-5.166801
657.040039	-107.027847
655.824219	-42.586948
654.609375	-232.331039
653.393555	-199.770569
652.177734	95.881279
650.960938	-157.702576
649.745117	463.475433
648.528320	-58.773838
647.311523	149.225723
646.093750	286.334534
644.875977	529.039368
643.658203	343.752686
642.440430	283.511200
641.221680	156.854416
640.002930	-190.965439
638.784180	220.265320
637.564453	55.630749
636.344727	-85.116417
635.125000	-103.201088
633.905273	-78.173485
632.684570	-304.177948
631.463867	86.044937
630.243164	175.796875
629.021484	100.428154
627.799805	-200.026672
626.578125	207.357086
625.356445	59.346428
624.133789	406.551880
622.911133	507.173798
621.688477	149.261734
620.464844	376.206573
619.241211	279.621674
618.017578	20.270319
616.793945	-211.273529
615.569336	284.695709
614.344727	221.842957
613.120117	-40.144417
611.894531	106.153267
610.668945	-34.425060
609.443359	-38.508949
608.216797	-124.205734
606.991211	97.328598
605.764648	-91.865028
604.537109	-10.323338
