# Supplementary material for: Raman spectroscopy accurately differentiates mucosal healing from non-healing and biochemical changes following biological therapy in inflammatory bowel disease
Source: PLoS One. 2021 Jun 2;16(6):e0252210. doi: 10.1371/journal.pone.0252210 (PMC8172032; doi:10.1371/journal.pone.0252210)
Supplement: S5 Dataset — (ZIP) [file pone.0252210.s007.zip › CD Active inflammation/OC008-1 post treat_BL sub CR removed_20__X_-35162.8__Y_4587.25__Z_-768.751__Time_227.txt]

1714.715820	-50.586269
1713.739258	115.857147
1712.762695	115.288597
1711.785156	103.847275
1710.808594	103.095818
1709.831055	-7.636029
1708.853516	18.328890
1707.875000	-164.721237
1706.897461	-136.014984
1705.918945	-85.878036
1704.940430	41.960373
1703.960938	212.634445
1702.982422	89.027267
1702.002930	-208.319702
1701.023438	-173.676895
1700.043945	112.519066
1699.063477	-109.238861
1698.083984	-186.289673
1697.103516	-73.353951
1696.123047	-35.022793
1695.141602	105.037369
1694.161133	149.216614
1693.179688	44.121613
1692.198242	-130.014740
1691.216797	-132.936920
1690.234375	-274.299683
1689.251953	-41.774551
1688.269531	193.675156
1687.287109	26.760281
1686.304688	1.593341
1685.321289	176.689178
1684.337891	74.984520
1683.354492	250.793259
1682.371094	96.668877
1681.387695	-6.370789
1680.403320	93.363159
1679.418945	-40.740345
1678.434570	54.503868
1677.449219	-6.849257
1676.464844	238.184418
1675.479492	201.645828
1674.494141	229.383133
1673.507813	204.375046
1672.522461	179.861023
1671.536133	240.810669
1670.549805	379.226807
1669.563477	233.878494
1668.576172	609.437134
1667.589844	300.444183
1666.602539	257.419800
1665.615234	514.703491
1664.626953	398.270782
1663.639648	613.892456
1662.651367	737.048035
1661.663086	489.464600
1660.674805	703.614197
1659.685547	650.468262
1658.696289	756.747681
1657.707031	680.669739
1656.717773	485.903839
1655.728516	508.755676
1654.738281	447.312897
1653.748047	478.949158
1652.757813	460.729279
1651.767578	271.006989
1650.777344	351.530304
1649.786133	271.132141
1648.794922	513.671326
1647.803711	50.879620
1646.811523	58.990116
1645.820313	-6.462153
1644.828125	57.898781
1643.835938	-12.051584
1642.843750	26.639580
1641.850586	107.899826
1640.857422	52.274998
1639.864258	12.860144
1638.871094	-89.487099
1637.877930	-9.494135
1636.883789	12.790260
1635.889648	-88.487801
1634.895508	-33.916351
1633.901367	-116.054169
1632.906250	-284.778168
1631.912109	-234.534271
1630.916992	-60.276051
1629.920898	-17.430796
1628.925781	-155.904373
1627.929688	11.169609
1626.934570	-268.758453
1625.937500	-211.671463
1624.941406	48.121311
1623.945313	0.467945
1622.948242	94.997765
1621.951172	176.580688
1620.954102	140.130142
1619.956055	497.896240
1618.958984	10.146679
1617.960938	281.562164
1616.962891	251.193130
1615.963867	186.908691
1614.965820	122.837303
1613.966797	-3.991063
1612.967773	-245.990509
1611.968750	91.741829
1610.968750	41.500767
1609.969727	-42.637463
1608.969727	-0.830599
1607.969727	51.570126
1606.968750	-34.746208
1605.968750	122.625809
1604.967773	-133.610962
1603.966797	-62.449677
1602.965820	113.454353
1601.963867	216.112289
1600.962891	219.414139
1599.960938	243.711517
1598.958984	1.378279
1597.956055	198.371445
1596.954102	-98.605812
1595.951172	-212.502808
1594.948242	-161.725967
1593.945313	-118.767838
1592.941406	-167.190338
1591.938477	-192.065735
1590.934570	-91.628685
1589.930664	-215.636963
1588.925781	-188.266342
1587.921875	180.795883
1586.916992	56.817459
1585.912109	31.961792
1584.907227	278.198029
1583.901367	164.662369
1582.896484	98.056686
1581.890625	435.219391
1580.884766	-11.730527
1579.877930	202.855118
1578.872070	224.661224
1577.865234	345.311493
1576.858398	275.896179
1575.851563	281.900879
1574.843750	415.288483
1573.836914	296.305450
1572.829102	286.499237
1571.821289	99.861237
1570.812500	248.469666
1569.804688	370.950867
1568.795898	150.391190
1567.787109	397.319824
1566.778320	402.565186
1565.768555	298.674225
1564.758789	373.809570
1563.750000	324.257294
1562.739258	248.665298
1561.729492	486.844177
1560.718750	265.799469
1559.708984	651.422241
1558.698242	422.420898
1557.686523	615.811951
1556.675781	352.983429
1555.664063	362.127808
1554.652344	86.247665
1553.640625	348.932465
1552.628906	494.873352
1551.616211	410.253845
1550.603516	457.501251
1549.590820	194.131195
1548.578125	414.413391
1547.565430	554.287476
1546.551758	515.552063
1545.538086	388.793762
1544.524414	285.198669
1543.510742	507.048676
1542.496094	462.569855
1541.481445	319.812744
1540.466797	81.420792
1539.452148	170.830551
1538.437500	151.638794
1537.421875	75.518639
1536.406250	143.742462
1535.390625	93.124153
1534.374023	73.303375
1533.358398	-101.358253
1532.341797	144.044174
1531.325195	-30.897379
1530.308594	51.732948
1529.291016	87.783478
1528.274414	345.152954
1527.256836	146.477539
1526.238281	9.495247
1525.220703	145.242676
1524.202148	-143.832138
1523.184570	73.888245
1522.166016	90.710754
1521.146484	156.213608
1520.127930	87.839638
1519.108398	114.430222
1518.088867	89.447548
1517.069336	131.119003
1516.049805	116.097832
1515.029297	221.621918
1514.008789	183.146515
1512.988281	129.125839
1511.967773	-235.595200
1510.946289	-192.314178
1509.925781	-56.834656
1508.904297	-165.256973
1507.882813	-84.013321
1506.860352	-43.989498
1505.838867	-111.782616
1504.816406	-133.575943
1503.793945	-142.697342
1502.770508	-208.329849
1501.748047	-307.360260
1500.724609	23.685507
1499.701172	-9.084164
1498.677734	-105.968155
1497.654297	-31.491879
1496.629883	-287.239197
1495.605469	-115.837318
1494.581055	-31.590843
1493.556641	-88.132416
1492.531250	-180.579391
1491.505859	-122.323982
1490.480469	-61.662796
1489.455078	19.291199
1488.429688	-229.385483
1487.403320	-95.054695
1486.376953	131.011230
1485.350586	-36.206806
1484.324219	258.432281
1483.296875	233.904312
1482.270508	-147.819016
1481.243164	171.830521
1480.214844	294.898163
1479.187500	415.282074
1478.159180	397.878082
1477.130859	189.284149
1476.102539	421.414978
1475.074219	592.230225
1474.044922	383.451233
1473.015625	574.387268
1471.986328	444.447205
1470.957031	658.036194
1469.927734	894.358032
1468.897461	642.094727
1467.867188	867.991577
1466.836914	892.857910
1465.806641	882.057861
1464.775391	1074.513428
1463.744141	959.362671
1462.712891	1451.383789
1461.681641	906.845276
1460.649414	1233.487305
1459.618164	1034.415649
1458.585938	1287.188354
1457.552734	1184.507324
1456.520508	1206.173706
1455.487305	1133.919189
1454.455078	1008.420227
1453.420898	1372.282104
1452.387695	1573.735229
1451.354492	1379.691406
1450.320313	1332.662354
1449.286133	1417.372314
1448.251953	1595.745850
1447.216797	1477.728271
1446.182617	1648.392578
1445.147461	1229.173096
1444.112305	1430.155396
1443.076172	1641.151978
1442.041016	1573.813721
1441.004883	1058.836792
1439.968750	1315.299072
1438.932617	1430.089722
1437.895508	1367.900024
1436.858398	1219.833130
1435.821289	1051.633789
1434.784180	1037.601440
1433.747070	826.619385
1432.708984	709.152283
1431.670898	627.098022
1430.632813	540.060669
1429.594727	316.839508
1428.556641	401.507233
1427.517578	423.106659
1426.478516	16.068592
1425.439453	176.473495
1424.399414	165.444305
1423.359375	217.462402
1422.320313	148.589020
1421.279297	52.055725
1420.239258	3.479129
1419.199219	88.419624
1418.158203	193.500320
1417.117188	74.608330
1416.075195	46.394188
1415.034180	191.846344
1413.992188	166.261810
1412.950195	251.392563
1411.908203	65.043297
1410.866211	-70.887581
1409.823242	107.412788
1408.780273	-196.667297
1407.737305	-194.094772
1406.694336	82.288406
1405.650391	-113.409805
1404.606445	-346.594513
1403.562500	-65.107803
1402.518555	18.118383
1401.474609	88.853226
1400.429688	74.355339
1399.384766	140.195557
1398.339844	98.299202
1397.294922	214.419678
1396.249023	200.263107
1395.203125	35.884182
1394.157227	-173.414978
1393.111328	108.322006
1392.064453	274.850311
1391.018555	63.432983
1389.971680	-217.881805
1388.923828	-46.090652
1387.876953	110.732819
1386.829102	-55.058025
1385.781250	-48.130436
1384.733398	-43.598660
1383.685547	-221.422668
1382.636719	-309.108429
1381.587891	-244.243668
1380.539063	-91.866638
1379.490234	-139.230438
1378.440430	-233.911026
1377.391602	113.413811
1376.341797	116.284798
1375.291016	241.521271
1374.241211	-39.793625
1373.190430	-49.024857
1372.139648	-140.419754
1371.088867	234.541702
1370.038086	-103.395920
1368.986328	161.977264
1367.934570	195.653549
1366.882813	92.437920
1365.831055	93.983017
1364.778320	152.903336
1363.726563	-206.269531
1362.673828	176.472488
1361.620117	98.840828
1360.567383	163.174820
1359.513672	-50.967991
1358.459961	-118.184639
1357.406250	26.065865
1356.352539	-16.036846
1355.297852	16.540438
1354.243164	86.494980
1353.188477	290.674286
1352.133789	-34.074226
1351.078125	-226.976761
1350.023438	536.023987
1348.966797	107.548859
1347.911133	230.224380
1346.855469	330.642670
1345.798828	346.804474
1344.742188	420.110718
1343.685547	614.982849
1342.627930	457.927643
1341.571289	744.633118
1340.513672	791.010010
1339.456055	733.454651
1338.397461	732.991760
1337.339844	529.632446
1336.281250	668.067627
1335.222656	529.380493
1334.163086	608.598083
1333.104492	517.216797
1332.044922	712.873596
1330.985352	379.406982
1329.925781	557.931274
1328.865234	464.606812
1327.805664	700.090820
1326.745117	399.472382
1325.684570	442.423279
1324.623047	463.231049
1323.561523	437.229370
1322.500977	120.081535
1321.438477	422.594086
1320.376953	478.354736
1319.314453	536.656921
1318.252930	878.655884
1317.189453	599.243164
1316.126953	475.360779
1315.064453	516.761414
1314.000977	526.204041
1312.937500	498.784729
1311.874023	323.691681
1310.809570	486.123505
1309.745117	599.338074
1308.680664	478.761749
1307.616211	309.111938
1306.551758	840.818848
1305.486328	582.782593
1304.420898	642.188293
1303.355469	217.284515
1302.289063	724.299683
1301.223633	825.667114
1300.157227	580.612732
1299.090820	387.330994
1298.023438	525.775208
1296.957031	612.674744
1295.889648	571.945801
1294.822266	438.040009
1293.754883	642.903198
1292.686523	538.619751
1291.618164	601.242798
1290.549805	426.032501
1289.481445	613.825134
1288.413086	605.501831
1287.343750	322.762634
1286.274414	106.361420
1285.205078	426.583679
1284.134766	445.481110
1283.064453	540.332825
1281.995117	432.015289
1280.923828	279.736084
1279.853516	411.423004
1278.782227	379.191193
1277.710938	104.878082
1276.639648	385.823761
1275.568359	532.227722
1274.496094	385.296417
1273.423828	297.118927
1272.351563	673.226807
1271.279297	629.071472
1270.206055	721.726685
1269.132813	728.922119
1268.059570	567.714539
1266.986328	540.836792
1265.913086	728.720764
1264.838867	618.934448
1263.764648	497.027649
1262.689453	343.500122
1261.615234	716.636475
1260.540039	731.346069
1259.464844	456.092682
1258.389648	585.394226
1257.313477	592.867676
1256.238281	877.963623
1255.162109	1060.691162
1254.085938	1007.244507
1253.008789	837.020081
1251.931641	895.581177
1250.854492	635.469177
1249.777344	774.315308
1248.700195	701.573120
1247.622070	833.057129
1246.543945	507.580505
1245.465820	571.012939
1244.387695	772.884155
1243.308594	484.059387
1242.229492	809.687988
1241.150391	506.405151
1240.071289	438.678192
1238.991211	594.214233
1237.911133	611.385376
1236.831055	747.387268
1235.750977	635.968689
1234.669922	616.709839
1233.588867	524.726868
1232.507813	692.065308
1231.426758	866.579346
1230.344727	832.677246
1229.262695	643.776306
1228.180664	595.365295
1227.098633	721.239929
1226.015625	624.378845
1224.933594	510.598297
1223.849609	720.991089
1222.766602	614.434753
1221.683594	498.224365
1220.599609	311.924530
1219.515625	314.194916
1218.430664	123.117676
1217.346680	395.933380
1216.261719	398.075073
1215.176758	98.331451
1214.091797	170.476929
1213.005859	136.343597
1211.920898	295.240845
1210.834961	606.019409
1209.748047	154.395096
1208.662109	163.536880
1207.575195	288.355957
1206.488281	331.120056
1205.401367	458.166199
1204.313477	348.984619
1203.225586	266.300262
1202.137695	243.813507
1201.049805	-21.898212
1199.961914	-68.480156
1198.873047	12.458207
1197.784180	13.905797
1196.695313	-88.139969
1195.605469	-9.814013
1194.515625	46.780994
1193.425781	-113.064491
1192.335938	94.840424
1191.246094	-298.137573
1190.155273	113.805923
1189.064453	4.304954
1187.973633	65.290726
1186.881836	-15.459737
1185.790039	-149.036819
1184.698242	-78.634216
1183.606445	99.642281
1182.514648	-72.422455
1181.421875	187.186768
1180.329102	369.899475
1179.236328	13.137319
1178.142578	-238.082611
1177.049805	176.831909
1175.956055	-464.885559
1174.861328	-74.182533
1173.767578	-107.511337
1172.672852	220.576218
1171.578125	155.957520
1170.483398	-116.857658
1169.387695	67.292114
1168.291992	-203.115952
1167.196289	-28.712606
1166.100586	-227.380585
1165.004883	11.358785
1163.908203	-309.217957
1162.811523	-171.027771
1161.714844	-66.398521
1160.617188	102.590767
1159.519531	226.085907
1158.421875	-68.225334
1157.324219	-78.496918
1156.225586	185.531906
1155.127930	134.543716
1154.028320	-255.113541
1152.929688	-229.810455
1151.831055	129.127869
1150.731445	-105.537926
1149.631836	141.112030
1148.531250	127.955559
1147.431641	36.168243
1146.331055	6.264931
1145.230469	-199.826401
1144.129883	289.027679
1143.028320	-33.732670
1141.926758	-237.460495
1140.825195	-158.143433
1139.723633	-78.913582
1138.621094	59.651577
1137.518555	-127.488266
1136.416016	-36.594074
1135.313477	-81.196327
1134.209961	285.041504
1133.106445	95.446533
1132.002930	145.654358
1130.898438	212.401855
1129.794922	454.669006
1128.690430	250.788071
1127.585938	348.166504
1126.480469	488.134918
1125.375977	611.409912
1124.270508	701.401733
1123.164063	554.347534
1122.058594	433.386139
1120.952148	707.978394
1119.845703	463.825043
1118.739258	418.610779
1117.631836	361.541077
1116.525391	363.630035
1115.417969	188.242599
1114.309570	216.311478
1113.202148	322.382202
1112.093750	7.540380
1110.985352	328.639435
1109.876953	150.946167
1108.767578	79.617180
1107.658203	244.502106
1106.548828	591.125610
1105.439453	208.029846
1104.329102	172.062897
1103.218750	225.769775
1102.108398	505.933014
1100.998047	500.532318
1099.886719	268.720459
1098.775391	171.388214
1097.664063	500.740021
1096.552734	271.404144
1095.440430	131.685562
1094.328125	105.090485
1093.215820	90.274490
1092.102539	303.839508
1090.990234	154.796585
1089.876953	144.664688
1088.762695	122.761543
1087.649414	164.389221
1086.535156	15.492492
1085.420898	224.059982
1084.306641	150.446548
1083.191406	497.545227
1082.076172	191.291870
1080.960938	235.201523
1079.845703	243.869293
1078.729492	64.696083
1077.613281	143.838409
1076.497070	192.446106
1075.380859	283.282227
1074.263672	158.263351
1073.146484	-8.897374
1072.029297	182.789673
1070.912109	-42.869457
1069.793945	22.209860
1068.675781	110.713326
1067.557617	-163.908508
1066.438477	158.847046
1065.319336	-28.976997
1064.200195	274.925385
1063.081055	265.090698
1061.961914	295.071045
1060.841797	77.087936
1059.721680	65.055351
1058.600586	71.765205
1057.480469	-3.311616
1056.359375	-43.262489
1055.238281	159.859589
1054.116211	190.045853
1052.995117	54.434845
1051.873047	168.775391
1050.750000	138.359894
1049.627930	376.420319
1048.504883	-76.294258
1047.381836	-213.809830
1046.258789	-103.978745
1045.134766	180.731567
1044.011719	-119.789223
1042.886719	-40.215275
1041.762695	-156.358398
1040.638672	-62.723164
1039.513672	-141.436996
1038.388672	-89.655304
1037.262695	-149.591354
1036.136719	-9.275691
1035.010742	-278.511932
1033.884766	36.374794
1032.758789	69.742935
1031.631836	175.240753
1030.504883	120.341270
1029.377930	-90.194794
1028.250000	-51.929966
1027.122070	-146.039902
1025.994141	-291.135010
1024.866211	-99.382370
1023.737305	-272.145081
1022.608398	-212.649948
1021.479492	-466.380493
1020.350586	-418.322174
1019.220703	-254.244217
1018.090820	-521.483093
1016.960938	36.815449
1015.830078	-163.000427
1014.700195	-290.808289
1013.569336	-54.752411
1012.437500	167.373154
1011.306641	-233.436584
1010.174805	25.828722
1009.042969	81.368988
1007.910156	180.931137
1006.778320	301.353241
1005.645508	683.163757
1004.512695	1062.569946
1003.378906	1048.856201
1002.245117	1425.854492
1001.111328	1345.221558
999.977539	652.487244
998.843750	172.661621
997.708984	124.960884
996.574219	-19.593897
995.438477	89.899101
994.303711	150.971298
993.167969	2.160408
992.032227	185.645279
990.895508	152.368988
989.758789	-74.454681
988.622070	63.086601
987.485352	175.307449
986.348633	-32.663101
985.210938	-33.153187
984.073242	146.060242
982.934570	-236.456329
981.796875	-91.620781
980.658203	9.514287
979.519531	-22.740601
978.379883	195.814072
977.240234	324.678101
976.100586	350.118927
974.960938	-1.301042
973.821289	210.517685
972.680664	222.456543
971.540039	43.844845
970.398438	276.441101
969.257813	-12.110193
968.116211	176.962143
966.974609	177.875671
965.832031	20.584429
964.689453	76.758881
963.546875	-165.097412
962.404297	161.790543
961.261719	144.818832
960.118164	6.498401
958.974609	214.255066
957.830078	131.129196
956.686523	-203.750397
955.541992	-39.323948
954.396484	312.789063
953.251953	122.519684
952.106445	99.426086
950.960938	85.575958
949.815430	-131.687592
948.668945	110.728943
947.522461	-188.548447
946.375977	248.159210
945.229492	17.687138
944.082031	184.804810
942.934570	176.106583
941.787109	99.005753
940.638672	174.937943
939.491211	225.810715
938.342773	402.207153
937.193359	298.073853
936.044922	2.534707
934.895508	53.710228
933.745117	52.519600
932.595703	272.418304
931.445313	271.324097
930.294922	211.086197
929.144531	178.273956
927.993164	163.757080
926.842773	228.970840
925.690430	125.852776
924.539063	29.674158
923.386719	-50.474701
922.234375	83.210014
921.082031	-117.259132
919.929688	-256.211395
918.776367	132.092392
917.623047	140.924561
916.468750	-213.549866
915.315430	-165.924240
914.161133	-202.250031
913.006836	33.828732
911.851563	101.955780
910.696289	133.811218
909.541016	-131.377686
908.385742	-128.852402
907.229492	57.331684
906.074219	-314.011383
904.916992	-139.101730
903.760742	-204.333115
902.603516	-181.164459
901.446289	82.025314
900.289063	-78.143982
899.131836	-79.786957
897.973633	11.375255
896.815430	-44.489552
895.656250	-186.221603
894.498047	-67.855331
893.338867	-234.304214
892.178711	-206.298019
891.019531	-255.088150
889.859375	44.019474
888.699219	-83.778282
887.539063	-161.818695
886.377930	-25.365637
885.216797	-69.478188
884.055664	168.461441
882.893555	-33.509747
881.732422	35.233387
880.570313	-11.011162
879.407227	82.532669
878.245117	7.044619
877.082031	-113.442833
875.918945	79.212250
874.754883	190.728638
873.590820	104.097832
872.426758	109.799019
871.262695	-134.260895
870.098633	-74.493378
868.933594	192.173920
867.768555	134.927856
866.602539	66.477478
865.436523	18.290884
864.270508	176.853149
863.104492	88.233360
861.938477	96.231056
860.771484	322.029999
859.604492	130.176422
858.436523	290.774017
857.269531	130.426300
856.101563	178.775436
854.932617	58.892548
853.764648	174.488602
852.595703	644.207764
851.426758	387.565155
850.256836	144.480881
849.087891	107.584068
847.917969	189.389938
846.748047	313.685181
845.577148	191.677048
844.406250	188.322250
843.235352	151.389313
842.064453	215.115524
840.892578	50.688648
839.720703	-104.737251
838.548828	-3.051759
837.375977	364.507080
836.204102	-45.653755
835.031250	225.644867
833.857422	161.814178
832.684570	131.476135
831.510742	150.235641
830.335938	17.214884
829.162109	-84.540123
827.987305	114.852768
826.812500	224.919174
825.637695	2.713087
824.461914	32.455463
823.286133	-254.284988
822.110352	-148.809647
820.933594	128.092636
819.757813	1.771207
818.580078	-255.873688
817.403320	-119.466003
816.225586	-36.563354
815.048828	-93.894203
813.870117	242.455139
812.692383	-248.601761
811.513672	-281.489807
810.334961	-327.735413
809.156250	90.422821
807.976563	-102.585281
806.796875	-37.897270
805.617188	-13.247784
804.436523	6.914107
803.255859	-103.922035
802.075195	9.370549
800.894531	-70.432915
799.712891	-223.426041
798.531250	-90.345627
797.349609	-72.642906
796.167969	-114.829674
794.985352	144.314865
793.802734	-53.049351
792.619141	-363.308960
791.436523	-137.622269
790.252930	-109.098526
789.069336	58.801365
787.884766	138.079391
786.700195	-19.418594
785.515625	-70.723694
784.331055	152.131058
783.145508	-166.742981
781.959961	86.892822
780.774414	214.427383
779.587891	187.237656
778.402344	-32.116955
777.215820	-94.638672
776.028320	-203.522568
774.840820	168.710541
773.654297	20.026344
772.465820	138.287170
771.278320	313.793640
770.089844	-136.986099
768.901367	91.335663
767.711914	237.977539
766.523438	58.431412
765.333984	185.120422
764.143555	285.289154
762.954102	160.804718
761.763672	263.068634
760.573242	312.437653
759.382813	423.355682
758.191406	411.013977
757.000000	444.829926
755.808594	485.194794
754.616211	367.254822
753.423828	372.404083
752.231445	375.326843
751.039063	305.736725
749.845703	97.809174
748.652344	241.227509
747.458984	268.222900
746.264648	60.377068
745.070313	370.371429
743.875977	454.277039
742.680664	353.919739
741.486328	106.700867
740.291016	214.658051
739.094727	272.145538
737.899414	-29.706738
736.703125	251.185684
735.506836	45.795414
734.309570	22.198200
733.112305	79.579575
731.915039	-5.317494
730.717773	237.970657
729.519531	48.064678
728.322266	203.733414
727.123047	446.766876
725.924805	88.614883
724.725586	-9.345395
723.526367	133.042343
722.327148	-47.894978
721.126953	-78.085602
719.926758	323.984192
718.726563	477.043671
717.525391	117.238754
716.325195	52.109867
715.123047	342.519073
713.921875	57.125267
712.719727	190.430466
711.518555	81.742653
710.315430	304.316406
709.113281	19.193432
707.910156	-104.622368
706.707031	74.286987
705.502930	-90.842850
704.299805	157.632004
703.095703	75.248619
701.891602	82.100693
700.686523	17.183620
699.481445	195.833267
698.276367	-221.244705
697.071289	61.713917
695.865234	-137.836517
694.659180	16.812832
693.453125	-189.134384
692.246094	-177.841019
691.039063	-12.410780
689.832031	-9.827566
688.625000	-109.217857
687.416992	-149.978897
686.208984	-6.360967
685.000977	9.271158
683.791992	-40.128227
682.583008	-9.299667
681.374023	236.038498
680.164063	-40.801994
678.955078	-18.623074
677.745117	23.049866
676.534180	-108.466347
675.324219	-136.022537
674.113281	122.070793
672.902344	-104.516846
671.690430	-330.983459
670.478516	-137.847031
669.266602	308.144745
668.054688	183.369247
666.841797	188.316040
665.628906	-154.525116
664.416016	273.850128
663.203125	123.358231
661.989258	154.295502
660.775391	-62.965446
659.561523	11.195004
658.346680	-195.102478
657.131836	144.378006
655.916992	-301.157867
654.701172	-151.472153
653.485352	-29.850344
652.269531	-3.071062
651.053711	-127.078888
649.836914	-80.854332
648.620117	-19.551960
647.403320	48.208031
646.186523	-4.563652
644.968750	179.416473
643.750977	300.953003
642.532227	54.683159
641.314453	90.246262
640.095703	50.585659
638.875977	88.355202
637.657227	-13.530247
636.437500	13.572332
635.217773	75.067619
633.997070	175.230423
632.777344	168.048080
631.556641	165.211227
630.335938	10.068299
629.114258	28.824465
627.892578	-16.720444
626.670898	-126.516838
625.449219	-118.292320
624.226563	7.881807
623.003906	146.919189
621.781250	153.135773
620.557617	97.308655
619.333984	-65.485924
618.110352	84.451454
616.886719	-24.587778
615.662109	303.067291
614.437500	-111.725159
613.212891	-77.043953
611.987305	-136.361679
610.761719	-154.919083
609.536133	-70.749207
608.310547	81.892570
607.083984	61.539246
605.857422	-88.964981
604.630859	68.268166
