# Supplementary material for: Raman spectroscopy accurately differentiates mucosal healing from non-healing and biochemical changes following biological therapy in inflammatory bowel disease
Source: PLoS One. 2021 Jun 2;16(6):e0252210. doi: 10.1371/journal.pone.0252210 (PMC8172032; doi:10.1371/journal.pone.0252210)
Supplement: S5 Dataset — (ZIP) [file pone.0252210.s007.zip › CD Active inflammation/OC042-1 pre treatment_sub base cr removed_34__X_-19019.7__Y_75097.5__Z_1032.84__Time_389.txt]

1714.774414	197.792648
1713.797852	47.519199
1712.820313	-74.381012
1711.843750	-46.003948
1710.866211	-14.971747
1709.888672	-238.534470
1708.911133	20.441748
1707.933594	-93.005814
1706.955078	-48.289349
1705.976563	-59.687920
1704.998047	-129.824860
1704.019531	-73.945358
1703.040039	-74.133911
1702.061523	-66.042068
1701.082031	-36.367447
1700.101563	167.330048
1699.122070	168.033920
1698.141602	-4.778188
1697.161133	293.135529
1696.180664	217.151154
1695.200195	149.528885
1694.218750	472.145569
1693.238281	490.602112
1692.256836	197.028473
1691.274414	368.294891
1690.292969	353.107666
1689.310547	447.642273
1688.328125	310.483673
1687.345703	635.078796
1686.363281	432.085022
1685.379883	605.356201
1684.396484	637.735413
1683.413086	683.841309
1682.429688	717.030518
1681.445313	678.703613
1680.461914	941.700012
1679.477539	850.978027
1678.493164	867.181946
1677.507813	1014.155762
1676.523438	1220.059814
1675.538086	1072.602417
1674.552734	1281.932373
1673.566406	1364.001221
1672.581055	1451.833252
1671.594727	1486.914551
1670.608398	1514.466553
1669.622070	1391.086914
1668.634766	1854.981689
1667.648438	1745.764771
1666.661133	1570.676880
1665.673828	2099.269775
1664.685547	1585.504395
1663.698242	1663.887695
1662.709961	1930.927002
1661.721680	1962.354614
1660.733398	2015.415894
1659.744141	2037.076416
1658.755859	1982.361328
1657.766602	1904.247559
1656.777344	1879.563721
1655.787109	1675.270508
1654.797852	1812.968628
1653.807617	1469.374146
1652.817383	1525.860107
1651.827148	1386.994019
1650.835938	1195.688843
1649.844727	901.757263
1648.853516	1123.822998
1647.862305	648.480347
1646.871094	704.829529
1645.878906	486.790497
1644.886719	628.413330
1643.894531	485.176544
1642.902344	500.769623
1641.910156	421.700226
1640.916992	221.627914
1639.923828	262.069000
1638.930664	326.575745
1637.936523	212.064392
1636.943359	111.132782
1635.949219	-31.614475
1634.955078	-81.741386
1633.960938	-7.701910
1632.965820	16.552240
1631.970703	-37.907375
1630.975586	-205.265366
1629.980469	-261.702484
1628.985352	-246.772568
1627.989258	-486.816742
1626.993164	-163.524902
1625.997070	62.572422
1625.000977	173.128311
1624.003906	-84.177917
1623.007813	11.080696
1622.010742	169.586472
1621.012695	104.928658
1620.015625	-93.430084
1619.017578	52.516159
1618.020508	-11.425105
1617.021484	21.964245
1616.023438	247.115906
1615.025391	-13.039518
1614.026367	-212.580399
1613.027344	212.321518
1612.028320	131.149429
1611.028320	-15.377631
1610.029297	-41.118969
1609.029297	-79.814850
1608.029297	125.282242
1607.028320	215.169357
1606.028320	223.968628
1605.027344	44.376575
1604.026367	186.921585
1603.025391	12.862561
1602.023438	-137.484283
1601.022461	112.547249
1600.020508	161.176453
1599.018555	-289.535370
1598.016602	-104.758667
1597.013672	-121.244957
1596.010742	-158.567749
1595.007813	-54.752811
1594.004883	-91.974258
1593.001953	-191.808472
1591.998047	-95.772026
1590.994141	-106.762581
1589.990234	-206.448105
1588.986328	-139.100021
1587.981445	19.517445
1586.976563	39.858383
1585.971680	-4.992924
1584.966797	33.585007
1583.961914	-214.542114
1582.956055	121.070862
1581.950195	5.845204
1580.944336	83.375381
1579.938477	241.560638
1578.931641	425.668671
1577.924805	44.849606
1576.917969	317.309662
1575.911133	152.520676
1574.904297	42.370663
1573.896484	127.240761
1572.888672	19.611893
1571.880859	-41.248764
1570.873047	-117.749733
1569.864258	-176.115234
1568.855469	-229.342224
1567.846680	-64.467873
1566.837891	100.246193
1565.829102	236.239578
1564.819336	205.958038
1563.809570	126.284393
1562.799805	132.156570
1561.790039	127.541924
1560.779297	-115.770050
1559.768555	-22.038363
1558.757813	120.786644
1557.747070	170.129745
1556.736328	123.462669
1555.724609	-190.140015
1554.712891	247.341049
1553.701172	303.864227
1552.689453	116.882095
1551.676758	-77.931282
1550.664063	112.766594
1549.651367	60.049694
1548.638672	188.273346
1547.625977	368.015594
1546.612305	136.432755
1545.598633	-201.182343
1544.584961	-9.011103
1543.571289	208.763199
1542.556641	105.954842
1541.541992	114.090027
1540.527344	142.720154
1539.512695	11.119334
1538.498047	-12.182337
1537.482422	103.697487
1536.466797	172.926819
1535.451172	257.438354
1534.434570	207.637711
1533.418945	289.193604
1532.402344	540.668030
1531.385742	346.015381
1530.369141	669.176636
1529.351563	672.586304
1528.334961	838.096680
1527.317383	635.132080
1526.299805	761.610840
1525.281250	514.641052
1524.263672	645.896973
1523.245117	746.040161
1522.226563	557.882568
1521.208008	608.799500
1520.188477	566.949341
1519.168945	303.881165
1518.150391	619.021606
1517.129883	705.147461
1516.110352	649.791748
1515.089844	640.508606
1514.070313	310.101257
1513.049805	403.250183
1512.028320	100.907112
1511.007813	363.096985
1509.986328	206.800491
1508.964844	-93.235794
1507.943359	78.565506
1506.921875	134.754456
1505.899414	-11.767492
1504.876953	21.014675
1503.854492	-28.366358
1502.832031	-375.049713
1501.808594	-127.550316
1500.786133	-113.316193
1499.762695	-83.894356
1498.739258	-187.733429
1497.714844	-181.655273
1496.691406	-147.565613
1495.666992	34.708370
1494.642578	76.103577
1493.617188	-232.965836
1492.592773	-222.486404
1491.567383	-204.499008
1490.541992	43.314793
1489.516602	-268.583832
1488.491211	-194.807953
1487.464844	346.095215
1486.438477	184.556122
1485.412109	125.059479
1484.385742	361.492432
1483.358398	143.535965
1482.331055	415.318420
1481.303711	406.334412
1480.276367	185.613785
1479.249023	349.805573
1478.220703	495.961548
1477.192383	792.286865
1476.164063	688.413025
1475.135742	655.799744
1474.106445	862.453613
1473.077148	1379.529541
1472.047852	1356.664917
1471.018555	1257.374268
1469.989258	1470.990356
1468.958984	1424.943481
1467.928711	1747.605713
1466.898438	1841.208496
1465.868164	2077.053467
1464.836914	1989.920166
1463.805664	2174.647949
1462.774414	2150.905518
1461.743164	2170.288086
1460.710938	2367.338135
1459.679688	2178.355469
1458.647461	2740.728271
1457.615234	2615.059326
1456.582031	2560.417480
1455.549805	2772.125732
1454.516602	2770.640137
1453.483398	2791.933594
1452.449219	2681.332031
1451.416016	2971.223389
1450.381836	2913.776611
1449.347656	2906.993408
1448.313477	2819.131104
1447.279297	2797.124023
1446.244141	2635.833496
1445.208984	2674.566162
1444.173828	2606.973389
1443.138672	2387.583984
1442.102539	2555.299805
1441.066406	2497.841553
1440.030273	2465.690918
1438.994141	2408.272705
1437.958008	2550.556641
1436.920898	2199.999512
1435.883789	2023.925537
1434.846680	1620.605347
1433.808594	1462.411865
1432.771484	1226.053101
1431.733398	982.221191
1430.695313	922.748169
1429.657227	1120.693481
1428.618164	655.098022
1427.579102	673.983154
1426.540039	418.039124
1425.500977	540.397522
1424.461914	403.129364
1423.421875	263.422272
1422.381836	272.465179
1421.341797	110.264626
1420.301758	255.422821
1419.260742	365.301270
1418.219727	241.082779
1417.178711	-197.618790
1416.137695	-44.767735
1415.096680	12.486062
1414.054688	115.031662
1413.012695	144.680328
1411.970703	-119.758934
1410.928711	251.901794
1409.885742	-155.557617
1408.842773	27.652193
1407.799805	67.685829
1406.756836	92.715431
1405.712891	-90.598038
1404.668945	-123.129745
1403.625000	-203.246704
1402.581055	-34.825710
1401.537109	-64.571754
1400.492188	-76.669281
1399.447266	-96.189392
1398.402344	418.397217
1397.357422	40.549469
1396.311523	286.932800
1395.265625	129.940430
1394.219727	153.474518
1393.173828	257.245819
1392.126953	43.080227
1391.081055	36.909367
1390.034180	-69.274918
1388.986328	-45.199188
1387.939453	64.057632
1386.891602	-286.840179
1385.843750	172.725830
1384.795898	167.204346
1383.748047	-210.620026
1382.699219	149.028519
1381.651367	-140.932587
1380.602539	-270.792908
1379.552734	136.451111
1378.503906	44.300022
1377.454102	152.007858
1376.404297	17.711077
1375.354492	-443.266998
1374.303711	-18.311924
1373.253906	134.747116
1372.203125	-1.395244
1371.152344	79.554779
1370.100586	-128.538025
1369.049805	201.884583
1367.998047	53.930286
1366.946289	165.237839
1365.894531	62.466125
1364.841797	226.281204
1363.789063	153.686508
1362.736328	-90.459984
1361.683594	-122.853065
1360.630859	277.775299
1359.577148	225.697144
1358.523438	-59.956112
1357.469727	27.577581
1356.415039	77.924065
1355.361328	414.190094
1354.306641	149.197388
1353.251953	316.678009
1352.197266	355.096954
1351.141602	393.635223
1350.085938	683.026306
1349.030273	592.723267
1347.974609	658.929199
1346.918945	891.464355
1345.862305	642.879456
1344.805664	1140.932373
1343.749023	1145.570068
1342.691406	1157.781250
1341.634766	986.771729
1340.577148	1123.184814
1339.519531	1111.070557
1338.460938	1185.775269
1337.403320	1176.423340
1336.344727	1036.020630
1335.286133	1507.110352
1334.226563	1084.908569
1333.167969	989.585205
1332.108398	1000.787659
1331.048828	1059.111206
1329.989258	939.559143
1328.928711	904.230591
1327.869141	990.151550
1326.808594	1152.757568
1325.748047	816.490906
1324.686523	974.398254
1323.625977	1339.779907
1322.564453	1023.851501
1321.502930	1075.912109
1320.440430	1002.245178
1319.378906	1214.905640
1318.316406	1225.367920
1317.253906	1171.850098
1316.190430	1101.226196
1315.127930	1131.825073
1314.064453	1096.003174
1313.000977	1198.286377
1311.937500	973.070068
1310.873047	1203.638672
1309.809570	1313.602905
1308.745117	1125.804565
1307.679688	992.344238
1306.615234	1329.001709
1305.549805	1210.559082
1304.484375	1505.451172
1303.418945	1210.229248
1302.353516	1311.030396
1301.287109	1298.841187
1300.220703	1168.828369
1299.154297	1041.441650
1298.087891	1159.831543
1297.020508	1214.428223
1295.954102	1215.104858
1294.886719	1323.879761
1293.818359	1206.942749
1292.750977	1048.457275
1291.682617	1002.971558
1290.614258	808.010620
1289.545898	917.258118
1288.476563	1171.174316
1287.407227	1138.338379
1286.338867	1161.968140
1285.268555	1178.321045
1284.199219	1116.387817
1283.128906	946.827332
1282.058594	801.907837
1280.988281	1112.373535
1279.917969	1082.654175
1278.846680	947.825562
1277.775391	1214.265137
1276.704102	837.529358
1275.632813	1289.833252
1274.560547	1311.809326
1273.488281	1101.690308
1272.416016	1074.972046
1271.343750	1387.867554
1270.270508	1324.593506
1269.197266	1544.638184
1268.124023	1283.753296
1267.050781	1667.345093
1265.977539	1516.462280
1264.903320	1460.835693
1263.829102	1605.279297
1262.753906	1381.506348
1261.679688	1277.339844
1260.604492	1365.812256
1259.529297	1605.369995
1258.454102	1308.887939
1257.378906	1531.383423
1256.302734	1235.123047
1255.226563	1153.277710
1254.150391	1624.046387
1253.073242	1590.886963
1251.997070	1504.244751
1250.919922	1524.697632
1249.841797	1438.157959
1248.764648	1614.277588
1247.686523	1301.728516
1246.608398	1288.269409
1245.530273	1228.667725
1244.452148	1331.870605
1243.373047	1286.885010
1242.293945	1018.534058
1241.214844	852.274597
1240.135742	1322.006958
1239.055664	956.781250
1237.975586	1304.986816
1236.895508	1323.166626
1235.815430	1023.662354
1234.734375	1228.575073
1233.654297	972.847412
1232.573242	974.105042
1231.491211	752.449585
1230.410156	811.870850
1229.328125	1060.152466
1228.246094	746.580627
1227.163086	634.049072
1226.081055	966.862122
1224.998047	733.313477
1223.915039	640.153931
1222.832031	621.989197
1221.748047	381.345947
1220.664063	326.930328
1219.580078	393.357788
1218.496094	-13.890961
1217.412109	475.299622
1216.327148	572.952332
1215.242188	528.052795
1214.157227	519.351318
1213.071289	751.983948
1211.985352	716.610352
1210.899414	480.961304
1209.813477	428.695526
1208.727539	550.041992
1207.640625	398.837891
1206.553711	717.702026
1205.466797	363.994354
1204.378906	338.073517
1203.291016	136.263580
1202.203125	437.836700
1201.115234	103.557182
1200.027344	395.265564
1198.938477	118.791107
1197.849609	-78.213623
1196.760742	-99.575958
1195.670898	-27.191341
1194.582031	-0.584871
1193.492188	90.852188
1192.401367	-79.801300
1191.311523	-236.023178
1190.220703	-0.646319
1189.129883	80.836014
1188.039063	-406.913025
1186.947266	-54.222694
1185.856445	-167.413818
1184.764648	-74.249382
1183.671875	-139.552643
1182.580078	-46.579559
1181.487305	31.883192
1180.394531	-134.319016
1179.301758	-195.050156
1178.208984	-126.416298
1177.115234	-160.922699
1176.021484	211.739273
1174.927734	294.369904
1173.833008	-92.418999
1172.738281	-50.613388
1171.643555	105.971848
1170.548828	231.303131
1169.454102	220.139847
1168.358398	-8.748072
1167.262695	25.413645
1166.166992	348.743896
1165.070313	186.657013
1163.973633	155.984253
1162.876953	256.641479
1161.780273	490.923492
1160.683594	383.545105
1159.585938	739.279846
1158.488281	755.840332
1157.389648	879.689575
1156.291992	604.981750
1155.193359	912.306824
1154.094727	773.473572
1152.996094	708.528992
1151.896484	552.947571
1150.796875	394.973999
1149.697266	44.001064
1148.597656	55.173679
1147.498047	356.798828
1146.397461	110.585258
1145.296875	21.510489
1144.195313	-48.572289
1143.094727	-30.661032
1141.993164	-226.934586
1140.891602	-154.454071
1139.789063	143.787903
1138.687500	-195.252884
1137.584961	140.736588
1136.482422	150.974854
1135.379883	-26.533407
1134.276367	-294.294617
1133.172852	366.408112
1132.069336	316.934998
1130.964844	730.215149
1129.861328	720.877441
1128.756836	704.347412
1127.652344	604.744873
1126.546875	668.725281
1125.442383	635.420105
1124.336914	557.022156
1123.230469	687.112549
1122.125000	454.618011
1121.018555	418.748779
1119.912109	463.343872
1118.805664	436.834259
1117.699219	291.932159
1116.591797	144.662018
1115.484375	442.183563
1114.376953	190.759857
1113.268555	606.255188
1112.160156	484.825592
1111.051758	287.763519
1109.943359	355.412201
1108.833984	212.702347
1107.725586	488.105194
1106.616211	527.175964
1105.505859	599.228577
1104.396484	432.808838
1103.286133	811.555725
1102.175781	819.668884
1101.064453	660.252686
1099.954102	533.900085
1098.842773	336.828186
1097.731445	681.974976
1096.619141	482.530853
1095.507813	806.221863
1094.395508	967.190796
1093.282227	511.023285
1092.169922	306.986694
1091.056641	602.055664
1089.943359	285.074799
1088.830078	516.448303
1087.716797	571.271851
1086.602539	452.011322
1085.488281	471.519165
1084.373047	460.440948
1083.258789	684.387939
1082.143555	346.643433
1081.028320	556.399841
1079.913086	284.594788
1078.796875	567.047668
1077.680664	379.867004
1076.564453	474.414154
1075.448242	547.806458
1074.331055	665.736511
1073.213867	136.301056
1072.096680	228.500229
1070.979492	451.951355
1069.861328	276.870605
1068.743164	69.083191
1067.625000	379.142029
1066.505859	206.593399
1065.386719	83.323059
1064.267578	360.456177
1063.148438	593.020264
1062.029297	451.113220
1060.909180	328.013916
1059.789063	155.889206
1058.667969	224.725098
1057.547852	188.374374
1056.426758	119.353851
1055.305664	129.857574
1054.183594	56.293636
1053.062500	263.098389
1051.940430	23.841772
1050.818359	-19.143709
1049.695313	12.626390
1048.572266	203.115326
1047.449219	223.272446
1046.326172	-141.366913
1045.203125	-6.753830
1044.079102	-74.969978
1042.955078	-7.898151
1041.830078	-283.344543
1040.706055	100.729401
1039.581055	53.793243
1038.456055	-11.674767
1037.331055	39.372299
1036.205078	15.987920
1035.079102	123.011406
1033.953125	104.438866
1032.826172	320.876709
1031.700195	265.237122
1030.573242	153.910767
1029.445313	140.345078
1028.318359	75.762238
1027.190430	-318.598999
1026.062500	-464.150116
1024.934570	-523.612000
1023.805664	-406.506531
1022.676758	-458.790497
1021.547852	-318.337158
1020.418945	-289.201416
1019.289063	-311.004547
1018.159180	-86.877602
1017.029297	-178.043533
1015.898438	34.583656
1014.767578	-72.563011
1013.636719	-221.241760
1012.505859	-77.886589
1011.375000	255.412186
1010.243164	324.746826
1009.111328	493.702026
1007.978516	604.846802
1006.846680	720.701660
1005.713867	1449.573242
1004.581055	2460.354248
1003.447266	2888.190186
1002.313477	2472.301514
1001.179688	1423.572266
1000.045898	911.458740
998.912109	697.680725
997.777344	497.993622
996.642578	37.658108
995.506836	127.015640
994.372070	114.941177
993.236328	257.587311
992.100586	174.268829
990.963867	-238.623657
989.828125	197.234802
988.691406	-99.932022
987.553711	-113.374954
986.416992	13.874591
985.279297	-135.183578
984.141602	-339.288605
983.003906	-15.935991
981.865234	-63.158276
980.726563	384.543152
979.587891	89.090637
978.448242	-104.868408
977.309570	214.214172
976.169922	153.968872
975.030273	491.537964
973.889648	206.368057
972.749023	201.767059
971.608398	243.260483
970.467773	236.670639
969.326172	241.717987
968.184570	191.832718
967.042969	217.852646
965.901367	76.545242
964.758789	591.432068
963.616211	46.835152
962.473633	600.773804
961.330078	361.578369
960.186523	544.281372
959.042969	62.685085
957.899414	477.011688
956.754883	153.966995
955.610352	206.678360
954.465820	492.971375
953.321289	15.015264
952.175781	173.418503
951.030273	336.471802
949.884766	-51.474052
948.738281	-290.488129
947.591797	78.715851
946.445313	294.799042
945.298828	113.432335
944.151367	208.656357
943.003906	114.459801
941.856445	-2.373313
940.708008	109.227173
939.559570	-27.793535
938.411133	428.516388
937.262695	442.294281
936.113281	588.458252
934.964844	212.654327
933.814453	183.592972
932.665039	197.970840
931.514648	2.903279
930.364258	366.045105
929.213867	-15.415896
928.062500	181.645889
926.912109	-283.541473
925.759766	11.590042
924.608398	-73.189445
923.456055	171.969070
922.303711	-105.827538
921.151367	18.985136
919.999023	-137.956238
918.845703	127.915848
917.692383	59.850235
916.539063	64.602608
915.384766	-189.370697
914.230469	133.458038
913.076172	-226.862610
911.920898	-303.292236
910.766602	-16.647039
909.611328	-233.496170
908.455078	-28.419903
907.299805	27.040298
906.143555	127.895775
904.987305	-138.248566
903.830078	-96.113693
902.673828	-92.417580
901.516602	-226.744110
900.359375	-299.813049
899.201172	-218.878372
898.042969	86.080193
896.884766	-38.805267
895.726563	96.499619
894.567383	141.377716
893.408203	310.618469
892.249023	177.025787
891.088867	7.412222
889.929688	-6.221052
888.769531	-125.921791
887.608398	127.006485
886.448242	-8.372901
885.287109	226.447189
884.125977	364.185425
882.963867	104.927948
881.801758	-9.848830
880.639648	373.699768
879.477539	317.576691
878.315430	-168.892960
877.152344	378.966949
875.989258	61.691223
874.825195	19.309464
873.661133	-2.774432
872.497070	150.721710
871.333008	299.654266
870.168945	311.291779
869.003906	248.712708
867.838867	258.117767
866.672852	314.733917
865.506836	416.267731
864.340820	97.554131
863.174805	239.508179
862.008789	138.816376
860.841797	246.986908
859.674805	397.740143
858.506836	323.968994
857.339844	678.769592
856.171875	317.770508
855.003906	708.235291
853.834961	641.074280
852.666016	656.848083
851.497070	719.639771
850.328125	455.224060
849.158203	683.720337
847.988281	291.697052
846.818359	343.137970
845.647461	45.299179
844.477539	65.334534
843.306641	394.075226
842.134766	230.483459
840.963867	357.629578
839.791992	124.680458
838.619141	39.311344
837.447266	264.544189
836.274414	451.621887
835.101563	343.678375
833.928711	459.029907
832.754883	440.293671
831.581055	575.500488
830.407227	581.126953
829.232422	372.483490
828.058594	304.369049
826.883789	528.342163
825.708008	252.707596
824.533203	177.715942
823.357422	158.378693
822.181641	98.852722
821.004883	72.673096
819.828125	122.118073
818.651367	-6.669154
817.474609	31.439034
816.296875	125.061607
815.119141	160.690369
813.941406	-90.730431
812.763672	-24.149008
811.584961	-180.022629
810.406250	-160.341232
809.226563	-120.776947
808.047852	-254.630295
806.868164	-155.315033
805.688477	-102.791084
804.507813	-252.423981
803.327148	6.291576
802.146484	25.119032
800.965820	-75.971016
799.784180	-421.096039
798.603516	-61.040684
797.420898	-182.325394
796.239258	-467.679291
795.056641	-451.655762
793.874023	-50.289005
792.691406	-87.750381
791.507813	-291.374115
790.324219	-19.059137
789.140625	-163.068222
787.956055	-52.655525
786.772461	-28.680960
785.586914	242.882065
784.402344	337.319946
783.216797	329.922211
782.032227	401.986328
780.845703	378.905457
779.660156	57.516285
778.473633	-51.802105
777.287109	79.502754
776.100586	-93.977295
774.913086	123.160057
773.725586	15.760798
772.538086	0.971759
771.349609	28.007862
770.161133	-339.723846
768.972656	13.455071
767.784180	218.730896
766.594727	7.416366
765.405273	379.858673
764.215820	243.338196
763.026367	203.690063
761.835938	-16.501307
760.645508	216.691971
759.454102	174.698151
758.262695	506.611420
757.072266	391.893494
755.879883	576.195313
754.688477	424.057007
753.496094	351.066162
752.303711	49.581337
751.110352	183.122971
749.917969	371.472900
748.724609	320.404449
747.530273	168.371033
746.336914	194.147064
745.142578	360.314514
743.948242	214.929962
742.752930	207.768112
741.558594	200.613480
740.363281	18.120573
739.166992	87.735535
737.971680	3.975398
736.775391	71.410896
735.579102	349.065735
734.381836	171.248322
733.185547	385.344849
731.988281	82.951782
730.790039	124.226578
729.592773	325.203705
728.394531	314.034607
727.196289	3.420703
725.997070	265.674774
724.797852	173.880966
723.598633	160.856812
722.399414	547.622986
721.199219	165.654572
719.999023	200.937805
718.798828	410.913147
717.598633	527.064026
716.397461	446.926331
715.196289	105.210365
713.994141	256.584900
712.792969	179.103561
711.590820	204.228058
710.388672	157.564484
709.185547	252.668457
707.982422	93.040169
706.779297	46.863525
705.576172	-262.556610
704.372070	68.212296
703.167969	209.675385
701.963867	22.738638
700.759766	112.274666
699.554688	-2.457896
698.349609	-43.048878
697.143555	77.393066
695.938477	-204.036926
694.732422	-181.012482
693.525391	-3.605148
692.319336	-221.293610
691.112305	-401.782623
689.905273	-410.537689
688.697266	-225.972855
687.490234	-264.752747
686.282227	-116.794952
685.073242	-213.731628
683.865234	62.436749
682.656250	134.942810
681.447266	-87.084702
680.237305	-278.481079
679.028320	-66.759399
677.818359	-58.482311
676.607422	-205.886292
675.397461	-73.846001
674.186523	56.153507
672.975586	-157.698746
671.763672	121.849487
670.551758	42.487835
669.339844	253.009506
668.127930	210.714951
666.915039	-56.129765
665.703125	-203.899933
664.489258	-66.358932
663.276367	112.263245
662.062500	40.503403
660.848633	-197.306458
659.634766	-197.554169
658.419922	-74.745491
657.205078	-77.017776
655.990234	-12.384289
654.775391	-115.892311
653.559570	103.980453
652.343750	114.747330
651.126953	56.577221
649.911133	69.477509
648.694336	108.179703
647.477539	189.861221
646.259766	-21.283924
645.041992	372.224304
643.824219	431.972321
642.606445	334.531830
641.387695	600.373047
640.168945	-41.340675
638.950195	88.624702
637.730469	20.582834
636.511719	-2.607629
635.291016	160.767426
634.071289	119.706726
632.850586	-198.663773
631.629883	276.842529
630.409180	-48.743336
629.188477	47.957855
627.966797	107.612732
626.745117	224.551529
625.522461	366.538147
624.300781	231.280838
623.078125	140.366577
621.854492	380.797455
620.631836	431.803314
619.408203	122.143555
618.184570	109.288078
616.960938	24.811375
615.736328	-20.017614
614.511719	145.874557
613.287109	-85.201607
612.061523	251.429611
610.835938	173.958878
609.610352	-214.800201
608.384766	-171.008926
607.158203	-83.905678
605.931641	-60.394802
604.705078	-213.693710
