# Supplementary material for: Raman spectroscopy accurately differentiates mucosal healing from non-healing and biochemical changes following biological therapy in inflammatory bowel disease
Source: PLoS One. 2021 Jun 2;16(6):e0252210. doi: 10.1371/journal.pone.0252210 (PMC8172032; doi:10.1371/journal.pone.0252210)
Supplement: S5 Dataset — (ZIP) [file pone.0252210.s007.zip › CD Active inflammation/OC019-2 pre treatment_base sub CR removed_76__X_-15502.4__Y_36543.2__Z_-133.897__Time_867.txt]

1714.640625	-257.916443
1713.664063	-204.146194
1712.687500	28.025015
1711.709961	115.890564
1710.733398	30.156561
1709.755859	175.918839
1708.778320	14.532739
1707.799805	178.663315
1706.821289	290.557770
1705.843750	361.108124
1704.864258	465.506042
1703.885742	590.454163
1702.907227	551.454285
1701.927734	557.448120
1700.948242	835.898865
1699.968750	742.270386
1698.988281	629.860229
1698.007813	621.772217
1697.028320	851.695801
1696.046875	908.097168
1695.066406	1085.084473
1694.084961	915.305176
1693.104492	1085.334717
1692.123047	1127.868042
1691.140625	1099.138916
1690.159180	1276.839966
1689.176758	1196.720947
1688.194336	1248.459106
1687.211914	1234.748901
1686.228516	1326.306396
1685.246094	1387.289429
1684.262695	1518.993164
1683.279297	1449.761108
1682.295898	1728.469971
1681.311523	1659.936890
1680.327148	1617.215820
1679.342773	1658.920898
1678.358398	1761.118042
1677.374023	1828.060913
1676.388672	1857.141235
1675.403320	1992.086060
1674.417969	2054.760498
1673.432617	2077.167725
1672.446289	2131.105469
1671.459961	2152.884277
1670.473633	2118.674072
1669.487305	2126.824463
1668.500977	2156.117432
1667.513672	2206.544434
1666.526367	2233.064453
1665.539063	2219.818604
1664.550781	2259.679199
1663.563477	2310.302246
1662.575195	2536.031982
1661.586914	2547.141357
1660.598633	2346.459473
1659.609375	2445.528320
1658.620117	2568.707764
1657.631836	2647.189209
1656.641602	2328.724365
1655.652344	2415.899658
1654.662109	2114.338379
1653.672852	2297.668701
1652.681641	1978.641724
1651.691406	1856.031250
1650.701172	1683.751587
1649.709961	1705.060791
1648.718750	1446.729858
1647.727539	1194.378784
1646.735352	874.004944
1645.744141	1040.471436
1644.751953	869.409485
1643.759766	585.526489
1642.766602	642.927368
1641.774414	418.600586
1640.781250	398.193878
1639.788086	291.422760
1638.794922	317.267731
1637.801758	6.273765
1636.807617	83.638779
1635.813477	-125.616562
1634.819336	113.921204
1633.825195	127.498688
1632.830078	-71.588020
1631.834961	-43.381977
1630.839844	-201.393768
1629.844727	-108.536064
1628.849609	-143.943954
1627.853516	-175.997116
1626.857422	132.038422
1625.861328	-119.524155
1624.865234	-70.496338
1623.868164	8.131237
1622.871094	-30.828758
1621.874023	-8.619202
1620.876953	66.833885
1619.879883	85.175262
1618.881836	135.705200
1617.883789	76.640411
1616.885742	104.908447
1615.887695	131.221542
1614.888672	226.399445
1613.889648	-89.627800
1612.890625	151.121399
1611.891602	-124.113960
1610.892578	-28.972141
1609.892578	85.096474
1608.892578	254.763062
1607.892578	134.182327
1606.892578	231.642532
1605.891602	408.202301
1604.890625	252.783188
1603.889648	283.837677
1602.888672	153.194061
1601.887695	151.353256
1600.885742	-30.439932
1599.883789	-125.328369
1598.881836	-39.257980
1597.879883	-15.459995
1596.876953	-93.110168
1595.874023	-138.895065
1594.871094	-194.645920
1593.868164	19.087191
1592.864258	-179.398529
1591.861328	-194.629944
1590.857422	-47.619431
1589.853516	-158.610489
1588.848633	-258.730438
1587.844727	212.793243
1586.839844	149.880676
1585.834961	74.307159
1584.830078	87.727188
1583.824219	101.465202
1582.819336	310.916199
1581.813477	418.981110
1580.807617	300.699188
1579.800781	216.590378
1578.794922	301.981110
1577.788086	332.925934
1576.781250	-117.311211
1575.773438	356.428314
1574.766602	424.402985
1573.758789	323.514008
1572.750977	157.847946
1571.743164	148.378174
1570.735352	9.126049
1569.726563	-223.458267
1568.718750	-37.597260
1567.708984	221.026978
1566.700195	134.297180
1565.691406	-66.529297
1564.681641	13.120799
1563.671875	175.836670
1562.662109	299.622009
1561.652344	81.021729
1560.641602	46.669300
1559.630859	-60.244194
1558.620117	120.616592
1557.609375	39.652580
1556.597656	-23.147642
1555.586914	-249.148651
1554.575195	86.913414
1553.563477	68.052841
1552.550781	67.270393
1551.539063	53.473026
1550.526367	140.527405
1549.513672	-36.423378
1548.500977	252.175491
1547.487305	214.720718
1546.473633	215.946060
1545.459961	72.294556
1544.446289	137.896942
1543.432617	236.917374
1542.417969	74.847580
1541.404297	209.683517
1540.389648	127.403671
1539.374023	163.737915
1538.359375	132.761902
1537.343750	31.940027
1536.328125	98.652916
1535.312500	118.702034
1534.296875	128.214264
1533.280273	98.831802
1532.263672	131.097031
1531.247070	72.915733
1530.230469	9.366767
1529.212891	-18.335512
1528.196289	51.585114
1527.178711	15.649338
1526.160156	79.866745
1525.142578	156.653351
1524.124023	89.034782
1523.106445	62.326965
1522.087891	9.626173
1521.068359	-125.630302
1520.049805	-140.283493
1519.030273	-101.246979
1518.010742	-49.679089
1516.991211	88.921593
1515.971680	-117.068329
1514.951172	38.844749
1513.930664	-126.589317
1512.910156	-48.388832
1511.889648	-165.605118
1510.868164	160.835083
1509.846680	-75.042015
1508.826172	-18.734110
1507.803711	114.147812
1506.782227	-161.014114
1505.759766	-390.253998
1504.737305	-263.503082
1503.714844	-80.773071
1502.692383	-193.052078
1501.668945	-154.518036
1500.646484	-254.606140
1499.623047	-180.912827
1498.599609	-194.612427
1497.575195	-134.443039
1496.550781	-87.431526
1495.527344	-20.308392
1494.502930	-91.655830
1493.477539	140.936111
1492.453125	206.943970
1491.427734	295.579071
1490.402344	174.319382
1489.376953	32.339130
1488.350586	171.020889
1487.325195	370.604919
1486.298828	268.514008
1485.272461	477.530243
1484.245117	655.497375
1483.218750	419.760406
1482.191406	489.881744
1481.164063	717.766357
1480.136719	738.709900
1479.108398	657.351257
1478.080078	743.919983
1477.052734	789.385071
1476.023438	898.184692
1474.995117	953.159729
1473.965820	1272.623779
1472.937500	1268.339966
1471.908203	1429.196289
1470.877930	1574.407715
1469.848633	1698.930786
1468.818359	2036.772095
1467.788086	2056.294189
1466.757813	2156.895020
1465.727539	2216.506104
1464.696289	2489.296631
1463.665039	2599.083496
1462.633789	2543.434814
1461.602539	2822.821045
1460.570313	2896.132080
1459.539063	2857.473877
1458.506836	2950.564209
1457.473633	3020.520752
1456.441406	3067.397217
1455.408203	3053.128906
1454.375000	2992.995605
1453.341797	3295.255371
1452.308594	3343.671631
1451.274414	3533.772461
1450.241211	3617.184082
1449.207031	3292.466553
1448.171875	3400.796143
1447.137695	3359.506836
1446.102539	3459.814209
1445.067383	3324.499268
1444.032227	3330.791504
1442.997070	3116.795410
1441.960938	2862.237305
1440.924805	2807.433105
1439.888672	2846.060791
1438.852539	2750.547852
1437.816406	2649.885498
1436.779297	2587.020264
1435.742188	2167.840332
1434.705078	1910.375488
1433.666992	1612.483643
1432.629883	1544.385620
1431.591797	1294.453491
1430.553711	1195.954590
1429.514648	1084.772827
1428.476563	973.578247
1427.437500	895.119995
1426.398438	811.582886
1425.359375	735.580322
1424.320313	709.961121
1423.280273	706.957581
1422.240234	638.406982
1421.200195	511.913025
1420.159180	450.891510
1419.119141	251.415497
1418.078125	555.419922
1417.037109	466.679688
1415.996094	360.354004
1414.954102	304.359558
1413.912109	346.477020
1412.870117	315.662476
1411.828125	78.730362
1410.786133	-39.950272
1409.743164	112.814560
1408.700195	11.797530
1407.657227	247.442825
1406.614258	103.827370
1405.570313	163.668655
1404.527344	123.151146
1403.483398	-113.064407
1402.438477	2.140953
1401.394531	69.724648
1400.349609	127.301788
1399.304688	132.278000
1398.259766	292.769897
1397.214844	302.897949
1396.168945	222.885849
1395.123047	145.516525
1394.077148	336.301910
1393.031250	231.613266
1391.984375	76.990845
1390.937500	97.782410
1389.890625	93.665665
1388.843750	117.205925
1387.796875	273.457703
1386.749023	274.698975
1385.701172	31.035261
1384.653320	-164.872620
1383.604492	136.829681
1382.556641	-71.195740
1381.507813	-171.556091
1380.458984	-54.392975
1379.410156	-184.338943
1378.360352	-239.167099
1377.310547	-221.399628
1376.260742	81.054306
1375.210938	4.305007
1374.161133	-57.249226
1373.110352	-41.281334
1372.059570	-99.924171
1371.008789	-143.379272
1369.957031	-17.135645
1368.906250	-237.096436
1367.854492	-3.328965
1366.802734	-63.364937
1365.750000	81.038628
1364.698242	131.008759
1363.645508	19.370161
1362.592773	57.334064
1361.540039	-16.451242
1360.486328	-15.353420
1359.433594	78.022423
1358.379883	179.045761
1357.326172	240.495605
1356.271484	143.081085
1355.216797	202.512207
1354.163086	170.261627
1353.107422	259.962921
1352.052734	228.213135
1350.998047	340.739960
1349.942383	535.382324
1348.886719	320.717468
1347.830078	535.647095
1346.774414	730.917664
1345.717773	832.116272
1344.661133	856.675232
1343.604492	1067.423950
1342.546875	916.481750
1341.490234	1070.681030
1340.432617	1116.071899
1339.375000	1208.782104
1338.316406	1207.618408
1337.258789	1082.952637
1336.200195	911.579712
1335.141602	1087.029541
1334.082031	1012.780212
1333.023438	834.958008
1331.963867	991.363647
1330.904297	1098.532349
1329.844727	946.369324
1328.784180	848.922241
1327.723633	1058.208496
1326.663086	1072.519897
1325.602539	736.377686
1324.541992	778.483826
1323.480469	936.887512
1322.418945	1053.543945
1321.357422	1044.575684
1320.295898	1109.911743
1319.233398	943.624573
1318.170898	1034.175781
1317.108398	888.265747
1316.045898	1033.583740
1314.982422	1070.671997
1313.918945	1110.488525
1312.855469	1088.976563
1311.791992	949.527405
1310.728516	879.363342
1309.664063	1038.458862
1308.599609	880.241211
1307.535156	909.387512
1306.469727	842.838745
1305.404297	978.287720
1304.338867	1145.915283
1303.273438	967.059326
1302.208008	960.616394
1301.141602	600.538940
1300.075195	847.779968
1299.008789	820.037598
1297.942383	878.523376
1296.875000	861.119202
1295.807617	623.028809
1294.740234	456.470520
1293.672852	663.220154
1292.604492	514.392639
1291.537109	537.566956
1290.468750	489.857544
1289.399414	479.184174
1288.331055	449.139984
1287.261719	534.524048
1286.192383	402.039581
1285.123047	414.365234
1284.052734	392.626953
1282.983398	566.996582
1281.913086	504.058167
1280.841797	568.632446
1279.771484	508.595978
1278.700195	730.131470
1277.628906	751.217407
1276.557617	831.184509
1275.486328	742.627869
1274.414063	854.737305
1273.341797	781.269592
1272.269531	769.104065
1271.197266	1030.702881
1270.124023	1250.859985
1269.050781	1163.464966
1267.977539	1442.435181
1266.904297	1455.444458
1265.830078	1517.421021
1264.756836	1489.271973
1263.681641	1834.455444
1262.607422	1843.148315
1261.533203	1956.817627
1260.458008	1809.806152
1259.382813	1792.152344
1258.307617	1628.478271
1257.231445	1633.081909
1256.155273	1740.093140
1255.079102	1618.337891
1254.002930	1538.142334
1252.926758	1776.894043
1251.849609	1392.827026
1250.772461	1439.586060
1249.695313	1454.821411
1248.617188	1608.752563
1247.540039	1653.323608
1246.461914	1498.698730
1245.382813	1492.460938
1244.304688	1571.331177
1243.225586	1419.537231
1242.146484	1593.264282
1241.067383	1461.115479
1239.988281	1304.829956
1238.908203	1313.696289
1237.828125	1259.549438
1236.748047	1421.354980
1235.667969	1510.400879
1234.586914	1461.279541
1233.505859	1387.991699
1232.424805	1176.653564
1231.343750	1333.714111
1230.261719	1129.837158
1229.179688	1202.159180
1228.097656	1034.783569
1227.015625	1039.373169
1225.932617	1092.392944
1224.850586	1053.454468
1223.767578	978.271179
1222.683594	840.258789
1221.600586	697.468567
1220.516602	525.743652
1219.432617	542.609131
1218.347656	528.057434
1217.263672	757.489319
1216.178711	467.532227
1215.093750	513.333435
1214.008789	551.849121
1212.922852	587.918213
1211.836914	669.789734
1210.750977	934.948181
1209.665039	736.840027
1208.579102	632.827759
1207.492188	721.702576
1206.405273	562.216614
1205.318359	761.823425
1204.230469	496.288605
1203.142578	437.971130
1202.054688	165.280518
1200.966797	236.952591
1199.877930	79.846748
1198.790039	168.210464
1197.701172	-8.208646
1196.611328	-47.501019
1195.522461	-163.829758
1194.432617	-46.945629
1193.342773	69.796356
1192.252930	-267.857910
1191.162109	-216.178238
1190.072266	-18.083511
1188.981445	-84.373932
1187.889648	-220.371078
1186.798828	-294.001923
1185.707031	-281.295624
1184.615234	-287.907898
1183.523438	-165.078735
1182.430664	-90.389923
1181.337891	-291.635345
1180.245117	-54.167213
1179.152344	3.292239
1178.059570	-47.244816
1176.965820	338.171783
1175.872070	50.177708
1174.778320	154.928833
1173.683594	357.666138
1172.588867	162.804092
1171.494141	70.793739
1170.399414	375.865387
1169.303711	108.929672
1168.208984	112.211998
1167.113281	14.918374
1166.016602	151.792648
1164.920898	37.491917
1163.824219	114.245949
1162.727539	-5.087624
1161.630859	142.971069
1160.533203	250.208908
1159.435547	221.156067
1158.337891	452.106995
1157.240234	305.759613
1156.141602	371.639709
1155.043945	516.024780
1153.944336	354.947601
1152.845703	110.321411
1151.747070	118.287369
1150.647461	347.696014
1149.547852	57.445633
1148.447266	72.036980
1147.347656	172.171066
1146.247070	86.374611
1145.146484	128.973541
1144.044922	40.485790
1142.944336	13.713552
1141.842773	105.708870
1140.741211	92.838608
1139.638672	222.449432
1138.537109	142.633179
1137.434570	281.310944
1136.332031	350.837830
1135.228516	277.619690
1134.125977	391.868073
1133.022461	515.379028
1131.917969	581.674683
1130.814453	1074.953125
1129.709961	1202.413818
1128.605469	1528.900879
1127.500977	1233.667725
1126.396484	1481.380615
1125.291016	1344.755249
1124.185547	1267.260498
1123.080078	1355.485840
1121.973633	1135.515747
1120.868164	1147.576050
1119.761719	1003.163818
1118.654297	1031.455322
1117.547852	1042.988281
1116.440430	964.414124
1115.333008	999.256287
1114.225586	899.086243
1113.117188	1025.795288
1112.008789	1095.531494
1110.900391	1009.063660
1109.791992	887.017334
1108.682617	1114.508911
1107.573242	1282.676636
1106.463867	1230.982788
1105.354492	1275.943970
1104.244141	1315.994385
1103.133789	1495.095337
1102.023438	1383.756470
1100.913086	1293.537231
1099.801758	1462.602173
1098.690430	1527.693604
1097.579102	1300.314575
1096.467773	1522.999268
1095.355469	1340.181519
1094.243164	1359.874878
1093.130859	1431.221191
1092.017578	1328.155884
1090.905273	1314.448608
1089.791992	1126.452271
1088.677734	1213.680664
1087.564453	1223.113037
1086.450195	1150.089355
1085.335938	1112.236694
1084.221680	1151.845825
1083.106445	1165.452271
1081.991211	1369.247192
1080.875977	1248.656006
1079.760742	1092.773438
1078.644531	1047.196167
1077.528320	1032.043579
1076.412109	925.257141
1075.295898	931.038940
1074.178711	880.406372
1073.061523	789.825195
1071.944336	928.971191
1070.826172	753.826599
1069.708984	838.823608
1068.590820	597.988037
1067.471680	685.132446
1066.353516	919.709045
1065.234375	711.543091
1064.115234	838.153931
1062.996094	775.056519
1061.875977	697.869385
1060.755859	580.879639
1059.635742	924.625793
1058.515625	573.682312
1057.394531	746.488037
1056.273438	507.809937
1055.152344	699.135620
1054.031250	595.973389
1052.909180	695.999268
1051.787109	569.438354
1050.665039	543.279419
1049.541992	587.108582
1048.418945	707.887512
1047.295898	669.945740
1046.172852	454.736938
1045.048828	528.741699
1043.925781	341.599854
1042.801758	525.106201
1041.676758	403.253326
1040.552734	185.939972
1039.427734	224.916931
1038.302734	403.588348
1037.176758	421.536469
1036.050781	439.481873
1034.924805	517.927979
1033.798828	475.376282
1032.672852	393.320465
1031.545898	388.048828
1030.418945	503.692017
1029.291992	335.748596
1028.164063	293.384827
1027.036133	-30.030409
1025.908203	71.782608
1024.780273	-211.879791
1023.651367	-96.067001
1022.522461	-168.264877
1021.393555	-210.213272
1020.264648	-154.651077
1019.134766	-152.412720
1018.004883	-215.043854
1016.875000	-48.069599
1015.744141	172.196274
1014.613281	167.655106
1013.482422	84.421417
1012.351563	283.874298
1011.219727	550.459900
1010.088867	886.463257
1008.956055	662.260742
1007.824219	845.523071
1006.691406	1123.636719
1005.558594	1820.355957
1004.425781	2852.145508
1003.292969	3405.000244
1002.159180	3308.214844
1001.025391	2291.892334
999.891602	1479.454224
998.756836	711.384644
997.622070	786.631104
996.487305	497.199158
995.352539	284.189148
994.216797	777.503113
993.081055	382.516846
991.945313	499.878235
990.808594	384.412567
989.672852	292.192657
988.536133	490.558838
987.398438	368.666168
986.261719	286.140381
985.124023	155.423920
983.986328	340.383392
982.847656	265.255646
981.709961	344.526550
980.571289	426.209686
979.432617	427.489288
978.292969	638.220764
977.153320	623.665039
976.013672	664.450867
974.874023	1020.258789
973.734375	886.622681
972.593750	780.779175
971.453125	985.216858
970.311523	760.329712
969.170898	834.162476
968.029297	1043.543701
966.886719	667.871765
965.745117	723.840576
964.602539	885.461182
963.459961	700.940308
962.317383	594.628723
961.173828	518.342163
960.030273	527.054321
958.886719	501.582489
957.743164	542.726440
956.598633	414.590332
955.454102	458.394043
954.309570	378.774017
953.165039	468.703522
952.019531	503.874054
950.874023	353.964539
949.727539	304.922577
948.582031	265.237213
947.435547	458.880280
946.289063	252.758377
945.141602	152.008911
943.995117	186.244354
942.847656	453.555756
941.699219	307.750244
940.551758	458.896118
939.403320	525.740540
938.254883	474.124939
937.105469	568.687439
935.957031	405.743866
934.807617	498.381195
933.658203	488.609985
932.507813	490.428040
931.357422	143.908920
930.207031	221.342926
929.056641	221.514435
927.906250	301.546631
926.754883	170.081406
925.603516	259.567108
924.451172	-10.208658
923.298828	-59.075336
922.146484	19.590927
920.994141	9.751809
919.841797	-190.799057
918.688477	8.811324
917.535156	140.361816
916.380859	-202.602554
915.227539	-188.772812
914.073242	-106.671692
912.918945	-432.922516
911.763672	-91.803139
910.608398	-220.212723
909.453125	-26.368889
908.297852	-88.646568
907.141602	32.878841
905.985352	-106.097855
904.829102	-147.424423
903.672852	40.202728
902.515625	212.053238
901.358398	60.224445
900.201172	76.118408
899.042969	-149.972534
897.884766	-61.330502
896.726563	-47.225464
895.568359	233.857697
894.409180	96.706734
893.250000	176.747833
892.090820	175.536987
890.930664	133.804535
889.771484	-25.233440
888.611328	-10.182979
887.450195	41.118519
886.289063	178.288681
885.128906	358.383209
883.966797	-0.659180
882.805664	258.578308
881.643555	21.726967
880.481445	181.874435
879.319336	-41.104385
878.156250	-160.210922
876.993164	223.217285
875.830078	97.549202
874.666016	221.987625
873.502930	146.095154
872.338867	101.845947
871.173828	39.711624
870.009766	-80.808243
868.844727	-25.753767
867.679688	126.039650
866.513672	21.570995
865.348633	108.248466
864.182617	-121.858284
863.015625	117.719238
861.849609	186.547073
860.682617	372.166809
859.515625	234.499405
858.347656	283.233521
857.180664	415.002228
856.012695	311.222382
854.843750	647.111450
853.675781	512.014099
852.506836	516.006592
851.337891	396.766449
850.167969	463.587036
848.999023	534.871460
847.829102	247.831009
846.658203	296.799164
845.488281	200.250366
844.317383	85.863663
843.146484	-64.258698
841.975586	-33.121017
840.803711	150.082870
839.631836	178.926910
838.459961	125.046516
837.287109	-47.248211
836.114258	146.936081
834.941406	-0.739725
833.768555	95.049309
832.594727	219.804718
831.420898	351.171997
830.247070	297.229095
829.072266	482.011749
827.898438	204.947189
826.722656	438.661346
825.547852	284.290894
824.372070	94.297066
823.196289	165.068924
822.020508	99.858543
820.844727	-34.419842
819.667969	-95.195374
818.491211	-29.100086
817.313477	28.009148
816.136719	-84.097351
814.958984	-111.668747
813.781250	-25.861076
812.602539	-53.561516
811.423828	-130.229584
810.245117	-106.919334
809.066406	-108.140823
807.886719	-160.527359
806.707031	-4.196143
805.527344	49.835133
804.346680	-69.393028
803.166992	-8.886524
801.985352	-358.980927
800.804688	-194.343323
799.623047	-49.830299
798.441406	-109.475067
797.259766	-60.565319
796.078125	-222.323257
794.895508	-87.185982
793.712891	-31.961491
792.529297	-100.881844
791.346680	133.462540
790.163086	-28.647001
788.978516	225.291168
787.794922	277.646393
786.610352	267.937042
785.425781	-5.052879
784.241211	352.125183
783.055664	227.135544
781.870117	442.434692
780.684570	494.019257
779.498047	419.563324
778.311523	186.022903
777.125000	259.379303
775.938477	200.146133
774.750977	68.007225
773.563477	112.324593
772.375977	103.570145
771.187500	257.904266
769.999023	-64.178650
768.810547	56.834614
767.622070	160.049118
766.432617	256.501221
765.243164	381.431183
764.053711	164.856522
762.863281	467.871155
761.672852	387.636841
760.482422	379.955536
759.291992	664.784424
758.100586	656.835754
756.909180	490.456543
755.717773	768.158997
754.525391	735.713928
753.333008	520.792053
752.140625	404.739990
750.948242	464.365173
749.754883	671.002869
748.561523	668.885132
747.368164	510.840271
746.173828	629.280640
744.979492	637.887085
743.785156	648.600342
742.590820	654.842896
741.395508	735.547668
740.200195	467.640167
739.003906	535.059265
737.808594	339.479218
736.612305	314.768341
735.416016	434.528473
734.218750	282.709290
733.021484	441.700989
731.824219	471.457825
730.626953	560.217285
729.428711	452.042450
728.230469	514.432312
727.032227	336.273987
725.833984	459.777893
724.634766	473.934845
723.435547	632.236389
722.235352	493.402008
721.036133	594.797302
719.835938	613.170105
718.635742	583.498657
717.434570	669.479004
716.233398	681.235779
715.032227	592.652588
713.831055	654.562317
712.628906	380.727478
711.426758	593.049194
710.224609	386.917023
709.021484	165.646255
707.818359	295.143951
706.615234	263.470490
705.412109	277.549561
704.208008	235.064621
703.003906	205.685364
701.799805	152.425232
700.594727	127.502884
699.389648	250.492142
698.184570	290.862366
696.979492	279.100525
695.773438	82.706497
694.567383	-187.399567
693.361328	-42.499451
692.154297	-8.338431
690.947266	-82.669525
689.740234	-239.369476
688.533203	-68.282921
687.325195	-159.684509
686.117188	9.291297
684.909180	-36.391819
683.700195	217.187622
682.491211	26.441542
681.282227	-44.953873
680.072266	-209.372223
678.863281	-113.731506
677.653320	49.085777
676.442383	142.656845
675.232422	0.374284
674.021484	24.871201
672.810547	315.537170
671.598633	-40.485416
670.386719	176.755936
669.174805	67.577347
667.962891	124.970474
666.750000	193.250031
665.537109	244.322388
664.324219	280.357239
663.110352	128.631683
661.897461	270.664063
660.683594	-21.066593
659.468750	41.313690
658.254883	-47.245495
657.040039	-51.547688
655.824219	26.191254
654.609375	63.024044
653.393555	26.659319
652.177734	48.576534
650.960938	-101.763962
649.745117	-116.275276
648.528320	-89.784813
647.311523	35.791588
646.093750	167.839722
644.875977	398.869598
643.658203	386.756165
642.440430	297.271393
641.221680	151.970490
640.002930	97.061691
638.784180	169.013885
637.564453	34.675781
636.344727	108.795158
635.125000	-190.833435
633.905273	-56.578041
632.684570	-68.378143
631.463867	-140.297638
630.243164	-171.453293
629.021484	41.925598
627.799805	214.390656
626.578125	101.503113
625.356445	16.447582
624.133789	70.648315
622.911133	274.704559
621.688477	270.721893
620.464844	198.054901
619.241211	-9.655903
618.017578	-46.185844
616.793945	-5.849999
615.569336	-42.788414
614.344727	-92.790581
613.120117	-170.840729
611.894531	-238.444107
610.668945	14.369811
609.443359	10.239489
608.216797	210.910416
606.991211	171.820099
605.764648	-15.039460
604.537109	229.133881
