# Supplementary material for: Raman spectroscopy accurately differentiates mucosal healing from non-healing and biochemical changes following biological therapy in inflammatory bowel disease
Source: PLoS One. 2021 Jun 2;16(6):e0252210. doi: 10.1371/journal.pone.0252210 (PMC8172032; doi:10.1371/journal.pone.0252210)
Supplement: S5 Dataset — (ZIP) [file pone.0252210.s007.zip › CD Active inflammation/OC022 pre treatment-1_CR remove base sub_74__X_-32688.6__Y_23049.9__Z_-4395.87__Time_850.txt]

1714.716797	22.778400
1713.740234	-13.158535
1712.763672	11.368095
1711.787109	68.100586
1710.809570	-33.338741
1709.832031	7.400195
1708.854492	-0.024386
1707.875977	-2.005989
1706.898438	-9.197077
1705.919922	-29.662485
1704.941406	49.092117
1703.962891	-8.536514
1702.983398	-122.183411
1702.003906	-34.927265
1701.024414	-86.603043
1700.044922	177.522095
1699.065430	32.680443
1698.084961	-7.635285
1697.104492	35.157494
1696.124023	123.605438
1695.143555	161.522263
1694.162109	223.705917
1693.180664	187.347839
1692.199219	276.756409
1691.217773	387.767395
1690.235352	477.661041
1689.253906	354.428192
1688.271484	447.571716
1687.289063	575.653137
1686.305664	464.052948
1685.323242	504.766541
1684.339844	508.466797
1683.356445	472.538574
1682.372070	487.550140
1681.388672	630.729614
1680.404297	715.599731
1679.419922	888.611450
1678.435547	774.497559
1677.451172	812.429199
1676.465820	691.085693
1675.480469	969.038818
1674.495117	819.171021
1673.509766	1140.204590
1672.523438	1214.284790
1671.537109	1195.693481
1670.550781	1376.685791
1669.564453	1470.310303
1668.578125	1455.383179
1667.590820	1382.399536
1666.603516	1381.453857
1665.616211	1516.176758
1664.627930	1629.951904
1663.640625	1632.639526
1662.652344	1516.334717
1661.664063	1609.849243
1660.675781	1724.862915
1659.686523	1654.660889
1658.698242	1735.837891
1657.708984	1703.405762
1656.719727	1623.648071
1655.729492	1613.072266
1654.740234	1457.250000
1653.750000	1407.654419
1652.759766	1276.374878
1651.768555	1293.579712
1650.778320	1086.301270
1649.787109	1151.734009
1648.795898	1032.396240
1647.804688	997.970276
1646.813477	807.954834
1645.821289	652.640015
1644.829102	590.106384
1643.836914	554.276733
1642.844727	521.369629
1641.851563	248.558090
1640.859375	451.097015
1639.866211	239.606689
1638.873047	326.500305
1637.878906	316.024841
1636.885742	189.792313
1635.891602	237.807098
1634.897461	180.616425
1633.902344	31.455236
1632.908203	161.789093
1631.913086	126.362228
1630.917969	-61.555546
1629.922852	21.938715
1628.926758	42.425060
1627.931641	2.572947
1626.935547	20.791542
1625.939453	23.397421
1624.942383	-213.110764
1623.946289	-78.676338
1622.949219	-4.594370
1621.952148	-24.990887
1620.955078	-21.587046
1619.958008	-62.695793
1618.959961	103.804955
1617.961914	62.952187
1616.963867	95.738159
1615.965820	-5.211049
1614.966797	117.014282
1613.967773	-57.123032
1612.968750	107.230690
1611.969727	-74.497124
1610.970703	-1.774986
1609.970703	-60.042679
1608.970703	52.114403
1607.970703	-116.014351
1606.970703	137.683243
1605.969727	126.857193
1604.968750	-38.369083
1603.967773	102.770546
1602.966797	52.863533
1601.965820	34.416328
1600.963867	112.797638
1599.961914	-15.421848
1598.959961	-70.350761
1597.958008	39.451149
1596.955078	-91.216934
1595.952148	-70.267616
1594.949219	-159.038803
1593.946289	-122.404449
1592.943359	-104.067558
1591.939453	-158.842422
1590.935547	0.420625
1589.931641	-216.171646
1588.927734	-57.003136
1587.922852	15.995350
1586.917969	-20.596029
1585.913086	0.153491
1584.908203	-135.545959
1583.903320	41.505577
1582.897461	231.462402
1581.891602	173.811447
1580.885742	27.579052
1579.879883	110.492317
1578.873047	104.794975
1577.866211	278.623383
1576.859375	74.989021
1575.852539	290.230652
1574.845703	55.317924
1573.837891	-44.347202
1572.830078	92.540802
1571.822266	174.695496
1570.814453	51.416443
1569.805664	115.171967
1568.796875	7.354660
1567.788086	-12.213199
1566.779297	30.442106
1565.769531	70.376694
1564.760742	8.962688
1563.750977	92.778526
1562.741211	33.754978
1561.730469	86.172661
1560.720703	130.669540
1559.709961	149.098373
1558.699219	55.935143
1557.688477	195.925766
1556.676758	185.448807
1555.666016	45.325928
1554.654297	187.426682
1553.642578	168.794449
1552.629883	157.798782
1551.618164	1.731465
1550.605469	264.790894
1549.592773	180.924606
1548.580078	151.269379
1547.566406	240.436172
1546.552734	91.559204
1545.540039	136.467636
1544.525391	41.650269
1543.511719	184.434540
1542.498047	164.264038
1541.483398	69.051605
1540.468750	53.772575
1539.453125	20.273228
1538.438477	87.296738
1537.422852	-111.653069
1536.407227	153.709122
1535.391602	42.217319
1534.375977	-61.645916
1533.359375	-34.135838
1532.342773	93.735382
1531.326172	-147.135925
1530.309570	-19.610205
1529.292969	-44.282204
1528.275391	-58.804546
1527.257813	-135.276703
1526.240234	73.881592
1525.222656	-15.770839
1524.204102	10.249774
1523.185547	-146.561920
1522.166992	-2.518976
1521.148438	-15.563271
1520.128906	-23.622034
1519.110352	-180.916870
1518.090820	3.500407
1517.071289	59.212612
1516.050781	-23.978334
1515.031250	-79.028481
1514.010742	-147.053070
1512.990234	-127.914772
1511.968750	-24.242678
1510.948242	135.697495
1509.926758	54.249046
1508.905273	100.938766
1507.883789	55.140923
1506.862305	34.856785
1505.839844	-62.472942
1504.817383	-100.958908
1503.794922	-52.452248
1502.772461	-55.341629
1501.749023	59.437340
1500.726563	33.203159
1499.703125	50.357010
1498.678711	23.846933
1497.655273	-100.017464
1496.630859	-14.176434
1495.607422	79.181664
1494.582031	126.319817
1493.557617	4.570938
1492.533203	181.833542
1491.507813	167.208313
1490.482422	119.251015
1489.457031	265.346893
1488.430664	143.073990
1487.405273	240.352982
1486.378906	340.019012
1485.352539	416.559692
1484.325195	531.226074
1483.298828	515.627319
1482.271484	380.031464
1481.244141	624.380188
1480.216797	529.410217
1479.188477	526.141174
1478.161133	566.115479
1477.132813	547.360657
1476.104492	655.899475
1475.075195	815.230103
1474.046875	763.060547
1473.017578	868.663391
1471.988281	1063.225952
1470.958984	949.700439
1469.928711	1220.320801
1468.898438	1157.518433
1467.869141	1226.927979
1466.837891	1362.322144
1465.807617	1660.297485
1464.776367	1640.369995
1463.746094	1783.024780
1462.714844	1846.790527
1461.682617	1712.341553
1460.651367	1994.368042
1459.619141	1872.528442
1458.586914	1839.531006
1457.554688	1699.911499
1456.522461	2001.783813
1455.489258	1925.504028
1454.456055	2196.666260
1453.422852	2173.543701
1452.389648	2185.885986
1451.355469	2076.518799
1450.321289	2362.468018
1449.287109	2268.249023
1448.252930	2341.215820
1447.218750	2403.997803
1446.183594	2211.004883
1445.148438	2202.858398
1444.113281	2123.838623
1443.078125	2143.516357
1442.041992	1922.843872
1441.005859	1967.813354
1439.969727	2081.028564
1438.933594	1903.468018
1437.897461	1842.245972
1436.860352	1412.103271
1435.823242	1396.479004
1434.786133	1481.902100
1433.748047	1334.952637
1432.710938	1246.159912
1431.672852	1076.629639
1430.634766	889.521301
1429.596680	816.053223
1428.557617	588.743286
1427.518555	452.347870
1426.479492	399.248108
1425.440430	482.331055
1424.401367	608.257202
1423.361328	535.072815
1422.321289	356.139526
1421.281250	502.250458
1420.241211	512.348267
1419.200195	328.601440
1418.159180	298.527466
1417.118164	255.927322
1416.077148	271.263062
1415.035156	125.630493
1413.994141	118.453079
1412.952148	96.231934
1411.910156	212.346466
1410.867188	79.622620
1409.825195	145.548233
1408.782227	30.602795
1407.739258	116.717651
1406.695313	-40.748413
1405.652344	178.547791
1404.608398	-71.606705
1403.564453	-37.987965
1402.520508	-41.948753
1401.475586	210.034500
1400.431641	53.179096
1399.386719	1.774629
1398.341797	123.455147
1397.295898	14.556909
1396.250977	-16.516510
1395.205078	-67.546310
1394.159180	96.948784
1393.112305	-76.634216
1392.066406	30.381876
1391.019531	205.018173
1389.972656	111.882439
1388.925781	-31.164637
1387.877930	11.054524
1386.831055	20.847872
1385.783203	-54.295933
1384.735352	13.193130
1383.686523	-99.220985
1382.638672	-54.042751
1381.589844	-38.772125
1380.541016	31.548071
1379.492188	29.520420
1378.442383	-57.302898
1377.392578	-74.087173
1376.342773	-185.595169
1375.292969	-14.989101
1374.243164	83.307060
1373.192383	-145.067230
1372.141602	-118.887352
1371.090820	37.031025
1370.039063	18.511160
1368.988281	-74.638191
1367.936523	-107.848312
1366.884766	-31.328878
1365.833008	137.415771
1364.780273	-14.991904
1363.727539	71.754585
1362.674805	4.278718
1361.622070	136.005707
1360.569336	6.588272
1359.515625	-5.767745
1358.461914	161.036377
1357.408203	64.365135
1356.353516	97.094566
1355.299805	224.367920
1354.245117	197.661652
1353.190430	337.510223
1352.134766	243.974579
1351.080078	326.888275
1350.024414	394.986389
1348.968750	346.532318
1347.913086	603.413635
1346.856445	795.799072
1345.800781	591.401855
1344.744141	615.333862
1343.686523	758.366821
1342.629883	653.608521
1341.572266	903.366943
1340.514648	840.974426
1339.457031	910.007996
1338.399414	904.838196
1337.340820	773.514465
1336.282227	714.152832
1335.223633	850.444275
1334.165039	855.658813
1333.106445	873.358398
1332.046875	816.965820
1330.987305	763.188232
1329.926758	751.571594
1328.867188	784.569092
1327.806641	869.555542
1326.746094	742.155518
1325.685547	743.363342
1324.625000	771.848267
1323.563477	844.869568
1322.501953	930.313965
1321.440430	902.310486
1320.378906	788.074036
1319.316406	839.267578
1318.253906	811.627930
1317.191406	912.325012
1316.128906	823.266907
1315.065430	847.723450
1314.001953	956.053833
1312.938477	891.991394
1311.875000	1066.973511
1310.811523	870.146484
1309.747070	914.773621
1308.682617	814.258423
1307.618164	915.677856
1306.552734	798.178223
1305.488281	904.670349
1304.422852	912.838745
1303.356445	921.095398
1302.291016	899.945374
1301.224609	935.420227
1300.159180	887.429016
1299.091797	910.786255
1298.025391	843.348450
1296.958984	827.591248
1295.891602	856.115601
1294.824219	752.170410
1293.755859	763.685852
1292.688477	853.785522
1291.620117	553.923035
1290.551758	624.567627
1289.483398	709.968689
1288.414063	746.381958
1287.344727	599.050659
1286.275391	633.167603
1285.206055	400.330841
1284.136719	584.010376
1283.066406	481.195587
1281.996094	493.548279
1280.925781	596.517090
1279.855469	829.191101
1278.784180	631.256104
1277.712891	590.003601
1276.641602	749.343994
1275.569336	715.531555
1274.498047	784.447266
1273.425781	740.974365
1272.353516	822.174561
1271.281250	839.879089
1270.208008	862.508484
1269.134766	833.900574
1268.061523	1100.716675
1266.988281	1016.024414
1265.914063	1138.807861
1264.839844	998.117493
1263.765625	984.349060
1262.691406	1141.308472
1261.617188	915.492859
1260.541992	965.223450
1259.466797	861.447083
1258.391602	984.314270
1257.315430	968.320068
1256.239258	1040.023560
1255.163086	951.034363
1254.086914	903.485291
1253.010742	899.780945
1251.933594	1171.027710
1250.856445	997.027832
1249.779297	1003.082153
1248.701172	1208.522827
1247.624023	910.694946
1246.545898	809.864197
1245.467773	803.847229
1244.388672	997.038635
1243.310547	867.129395
1242.231445	797.983643
1241.152344	813.838074
1240.072266	798.132263
1238.993164	957.142029
1237.913086	706.078369
1236.833008	898.986511
1235.751953	834.755249
1234.671875	663.866577
1233.590820	703.923096
1232.509766	625.203430
1231.427734	822.705811
1230.346680	719.740356
1229.264648	786.325745
1228.182617	567.159607
1227.100586	565.929810
1226.017578	688.105286
1224.934570	510.171844
1223.851563	501.625061
1222.768555	418.080536
1221.684570	394.994415
1220.601563	461.332611
1219.516602	416.431396
1218.432617	473.004181
1217.348633	473.952515
1216.263672	428.972656
1215.178711	299.458099
1214.093750	469.325409
1213.007813	508.736633
1211.921875	531.195740
1210.835938	370.242462
1209.750000	462.583374
1208.663086	453.551392
1207.577148	333.568512
1206.490234	577.571350
1205.402344	537.042908
1204.315430	477.204254
1203.227539	308.940125
1202.139648	321.320496
1201.051758	326.416412
1199.962891	102.763687
1198.875000	-19.765545
1197.786133	79.068451
1196.696289	43.081795
1195.607422	-41.052189
1194.517578	2.229212
1193.427734	11.770985
1192.337891	95.752785
1191.247070	97.928894
1190.157227	37.574871
1189.066406	42.029362
1187.974609	-59.245838
1186.883789	-74.117310
1185.791992	-65.050407
1184.700195	-178.445587
1183.608398	-51.944286
1182.515625	-26.316917
1181.423828	-10.367786
1180.331055	170.931381
1179.238281	83.604424
1178.144531	111.271362
1177.050781	155.620285
1175.957031	329.222839
1174.863281	78.774734
1173.768555	177.932922
1172.674805	135.733307
1171.580078	52.784309
1170.484375	-78.065125
1169.389648	281.465515
1168.293945	-74.355530
1167.198242	-207.725983
1166.102539	-118.794670
1165.005859	3.472008
1163.910156	37.190376
1162.813477	-3.251746
1161.715820	92.378571
1160.619141	125.797791
1159.521484	77.944160
1158.423828	252.001572
1157.326172	113.291199
1156.227539	241.759338
1155.128906	324.764038
1154.030273	228.794525
1152.931641	73.179855
1151.832031	-6.178742
1150.733398	-37.924534
1149.632813	30.317820
1148.533203	96.063774
1147.433594	-185.995377
1146.333008	-82.311172
1145.232422	-57.310783
1144.130859	22.323685
1143.030273	-64.708969
1141.928711	-128.004623
1140.827148	-20.125793
1139.724609	-14.623885
1138.623047	57.353912
1137.520508	86.431953
1136.417969	32.251266
1135.314453	32.644047
1134.211914	211.080994
1133.108398	225.513138
1132.004883	282.586792
1130.900391	296.828339
1129.796875	408.271637
1128.692383	626.332092
1127.586914	711.390076
1126.482422	585.297302
1125.376953	618.012817
1124.271484	276.154297
1123.166016	503.075104
1122.060547	419.470276
1120.954102	449.510376
1119.847656	285.288086
1118.741211	402.789581
1117.633789	285.836700
1116.526367	294.280182
1115.418945	326.305511
1114.311523	299.112885
1113.204102	406.652466
1112.095703	464.419739
1110.987305	401.545166
1109.877930	355.168671
1108.769531	424.518402
1107.660156	448.886841
1106.550781	522.770935
1105.441406	589.474670
1104.331055	512.093750
1103.220703	427.607941
1102.110352	593.191223
1101.000000	857.710083
1099.888672	669.256348
1098.777344	669.450562
1097.666016	603.587952
1096.553711	931.257385
1095.442383	650.851501
1094.330078	846.343506
1093.217773	690.795715
1092.104492	801.321228
1090.991211	688.124023
1089.877930	558.457581
1088.764648	652.330139
1087.651367	727.297791
1086.537109	494.096680
1085.422852	710.053162
1084.308594	714.306396
1083.193359	556.351257
1082.078125	640.446899
1080.962891	764.403381
1079.847656	484.317078
1078.731445	533.045959
1077.615234	483.127747
1076.499023	503.611816
1075.382813	495.904114
1074.265625	516.318726
1073.148438	412.397247
1072.031250	498.431458
1070.914063	429.683655
1069.795898	454.691650
1068.677734	385.944397
1067.559570	317.214111
1066.440430	421.809021
1065.321289	381.168427
1064.202148	562.932617
1063.083008	374.810425
1061.962891	467.552429
1060.843750	300.581451
1059.723633	440.067017
1058.602539	333.957092
1057.482422	281.672607
1056.361328	467.804901
1055.239258	319.700500
1054.118164	188.030228
1052.996094	177.872849
1051.874023	347.529999
1050.751953	178.611786
1049.629883	301.535004
1048.506836	158.393219
1047.383789	169.306351
1046.260742	460.118927
1045.136719	279.777069
1044.012695	260.400696
1042.888672	290.001282
1041.764648	238.056122
1040.639648	165.187271
1039.515625	292.692993
1038.389648	285.098083
1037.264648	193.734695
1036.138672	286.315948
1035.012695	274.174438
1033.886719	231.832275
1032.760742	112.793159
1031.633789	300.792572
1030.506836	516.644348
1029.379883	135.097214
1028.251953	216.193405
1027.124023	118.411629
1025.996094	-9.471104
1024.868164	97.291946
1023.739258	-0.248032
1022.610352	-93.047142
1021.481445	-97.567665
1020.352539	-190.187927
1019.222656	-129.630020
1018.092773	-168.751648
1016.962891	-84.920464
1015.832031	-179.542969
1014.702148	43.418159
1013.571289	120.380814
1012.439453	72.294884
1011.308594	274.399414
1010.176758	256.537476
1009.044922	363.745209
1007.912109	320.557831
1006.780273	439.416962
1005.647461	821.970703
1004.514648	1162.801880
1003.380859	1919.687988
1002.247070	1913.556396
1001.113281	1583.996216
999.979492	1081.402100
998.845703	415.135864
997.710938	236.502533
996.576172	212.720947
995.440430	253.660858
994.305664	96.224876
993.169922	70.450272
992.033203	-132.824753
990.897461	99.920036
989.760742	58.300415
988.624023	157.394791
987.487305	-45.331032
986.350586	-22.090973
985.212891	44.995026
984.075195	52.279331
982.936523	-103.799294
981.798828	-84.774963
980.660156	-109.380333
979.521484	-34.947098
978.381836	-132.950302
977.242188	29.040804
976.102539	41.628460
974.962891	8.348454
973.823242	-13.319118
972.682617	59.319958
971.541992	-14.963357
970.400391	186.447144
969.259766	123.866539
968.118164	-101.535744
966.976563	88.611351
965.833984	-10.281766
964.691406	-10.392172
963.548828	72.159355
962.406250	81.423874
961.262695	122.883354
960.120117	189.643021
958.976563	178.592377
957.832031	85.207436
956.688477	149.978485
955.543945	91.210556
954.398438	78.358070
953.253906	154.866669
952.108398	87.329971
950.962891	19.940380
949.817383	-19.864689
948.670898	265.081024
947.524414	76.907043
946.377930	-12.810659
945.231445	190.036072
944.083984	171.362778
942.936523	68.327759
941.789063	385.494141
940.640625	264.425079
939.493164	230.233398
938.343750	225.825439
937.195313	271.707001
936.045898	379.242462
934.897461	190.490021
933.747070	332.402924
932.597656	146.251266
931.447266	206.320038
930.296875	88.828552
929.146484	167.316147
927.995117	127.503860
926.843750	215.264984
925.692383	150.645538
924.541016	90.712051
923.388672	12.719022
922.236328	-142.439301
921.083984	111.748802
919.931641	-68.152222
918.778320	-86.546852
917.625000	-118.462204
916.470703	-107.111252
915.317383	-68.422852
914.163086	-265.728058
913.008789	-104.276169
911.853516	-63.054333
910.698242	12.268017
909.542969	-75.634613
908.387695	49.718895
907.231445	-83.301018
906.076172	-3.149133
904.918945	-63.412479
903.762695	114.275383
902.605469	74.565140
901.448242	21.373426
900.291016	20.351097
899.133789	75.983940
897.975586	-266.519379
896.817383	-160.921280
895.658203	26.115892
894.500000	5.137650
893.340820	24.932261
892.180664	112.586136
891.021484	48.896309
889.861328	152.452133
888.701172	16.659489
887.541016	-26.440376
886.379883	104.344971
885.218750	171.946609
884.057617	7.203553
882.895508	178.671616
881.734375	-152.749634
880.572266	117.981964
879.409180	102.395935
878.247070	204.038986
877.083984	211.068726
875.920898	301.477264
874.756836	328.844025
873.592773	164.884659
872.428711	217.113800
871.264648	78.092018
870.100586	-24.831072
868.935547	29.772715
867.770508	120.361954
866.604492	87.302361
865.438477	220.604202
864.272461	178.607285
863.106445	87.234444
861.940430	247.471970
860.773438	320.090942
859.606445	347.798737
858.438477	261.054962
857.271484	311.236298
856.103516	327.763855
854.934570	389.155212
853.766602	345.140503
852.597656	352.718109
851.428711	286.340454
850.259766	383.564209
849.089844	391.145905
847.919922	374.089722
846.750000	305.543182
845.579102	203.453278
844.408203	365.486328
843.237305	104.561386
842.066406	85.336700
840.894531	198.061020
839.722656	55.833443
838.550781	27.659918
837.377930	53.123215
836.206055	89.723274
835.033203	86.083504
833.859375	240.985291
832.686523	152.425842
831.512695	275.939606
830.337891	151.665482
829.164063	290.684845
827.989258	211.018433
826.814453	207.178818
825.639648	303.634155
824.463867	241.758224
823.288086	104.107719
822.112305	4.359853
820.935547	-28.554970
819.759766	49.842808
818.583008	-87.787651
817.405273	-85.166550
816.228516	-91.497620
815.050781	-182.407944
813.872070	-97.605896
812.694336	-17.344664
811.515625	91.733894
810.336914	9.563247
809.158203	16.263401
807.978516	-90.389572
806.798828	22.836872
805.619141	-166.036728
804.438477	-79.593689
803.258789	-75.373230
802.077148	-182.152832
800.896484	-266.760101
799.714844	-358.037598
798.534180	-174.382324
797.351563	-101.709892
796.169922	37.353104
794.987305	-113.979462
793.804688	-81.434906
792.622070	63.983421
791.438477	18.847456
790.254883	97.637222
789.071289	103.289978
787.886719	-52.645805
786.702148	105.550476
785.517578	352.071106
784.333008	271.168976
783.147461	106.241241
781.961914	224.212036
780.776367	99.014107
779.590820	84.260941
778.404297	221.836990
777.217773	270.965668
776.030273	15.382998
774.843750	44.546768
773.656250	-54.333992
772.467773	-62.789169
771.280273	-20.582170
770.091797	19.340624
768.903320	-44.417667
767.714844	-106.003731
766.525391	193.715958
765.335938	87.932739
764.146484	208.968842
762.956055	87.706856
761.765625	65.498581
760.575195	287.518982
759.384766	254.164688
758.193359	328.556641
757.001953	314.898621
755.810547	318.785706
754.618164	263.275360
753.425781	170.387085
752.233398	141.209274
751.041016	81.250313
749.847656	98.137039
748.654297	299.395172
747.460938	116.401398
746.266602	179.234756
745.072266	108.173172
743.877930	256.450867
742.683594	180.951508
741.488281	147.113602
740.292969	91.344254
739.097656	35.575092
737.901367	113.447777
736.705078	143.074661
735.508789	142.009567
734.311523	151.873657
733.115234	-2.440212
731.917969	31.492828
730.719727	52.272572
729.522461	215.201141
728.324219	58.787430
727.125977	193.204605
725.926758	115.545624
724.727539	206.179016
723.528320	21.505457
722.329102	297.774261
721.128906	414.514893
719.928711	249.589066
718.728516	307.373993
717.528320	264.769379
716.327148	257.104462
715.125977	284.357086
713.923828	257.102631
712.722656	103.439934
711.520508	174.363251
710.317383	275.785828
709.115234	100.517227
707.912109	97.422783
706.708984	148.797333
705.505859	82.624191
704.301758	153.635757
703.097656	163.723297
701.893555	119.458794
700.688477	270.999329
699.483398	-58.035637
698.278320	67.472496
697.073242	-6.985729
695.867188	38.145985
694.661133	-149.142349
693.455078	-1.825321
692.248047	-71.664276
691.041016	6.196545
689.833984	-161.178787
688.626953	-111.441200
687.418945	-183.157104
686.210938	-31.398251
685.002930	40.112671
683.793945	-237.377655
682.584961	107.332794
681.375977	5.568623
680.166992	42.544872
678.957031	-100.207245
677.747070	-86.944710
676.537109	-17.357430
675.326172	-73.285873
674.115234	-148.619675
672.904297	-78.938156
671.692383	-91.435989
670.481445	-21.727547
669.269531	37.173782
668.056641	147.948334
666.844727	224.123291
665.631836	4.327973
664.417969	-42.564892
663.205078	-24.647413
661.991211	-58.539253
660.777344	170.896515
659.563477	91.659996
658.348633	-9.119918
657.133789	133.844849
655.918945	194.782654
654.703125	117.693108
653.488281	-43.456490
652.272461	-8.493462
651.055664	-59.770504
649.839844	24.596422
648.623047	-33.265713
647.405273	72.426476
646.188477	57.443504
644.970703	87.547989
643.752930	173.451630
642.535156	164.548050
641.316406	303.874176
640.097656	298.937958
638.878906	203.557907
637.659180	60.758793
636.439453	188.506927
635.219727	68.972267
634.000000	230.552536
632.779297	63.333359
631.558594	-63.306171
630.337891	-78.601456
629.116211	43.093487
627.894531	82.887451
626.672852	-29.948669
625.451172	75.555389
624.228516	90.578056
623.005859	55.872196
621.783203	260.670929
620.559570	265.685852
619.336914	199.520035
618.112305	188.494888
616.888672	-79.948952
615.664063	85.529449
614.439453	-21.419092
613.214844	27.153967
611.989258	-1.993031
610.764648	21.586891
609.538086	114.899536
608.312500	-126.016701
607.085938	4.067383
605.859375	-99.635498
604.632813	-80.368912
