# Supplementary material for: Raman spectroscopy accurately differentiates mucosal healing from non-healing and biochemical changes following biological therapy in inflammatory bowel disease
Source: PLoS One. 2021 Jun 2;16(6):e0252210. doi: 10.1371/journal.pone.0252210 (PMC8172032; doi:10.1371/journal.pone.0252210)
Supplement: S5 Dataset — (ZIP) [file pone.0252210.s007.zip › CD Active inflammation/OC019-2 pre treatment_base sub CR removed_84__X_-15501.4__Y_36544.2__Z_-134.513__Time_960.txt]

1714.640625	-282.389954
1713.664063	-224.918091
1712.687500	-119.649193
1711.709961	32.515171
1710.733398	169.970688
1709.755859	121.388023
1708.778320	157.659515
1707.799805	142.247681
1706.821289	112.803513
1705.843750	366.705688
1704.864258	306.885956
1703.885742	407.430420
1702.907227	585.403748
1701.927734	410.126160
1700.948242	497.165405
1699.968750	592.407227
1698.988281	778.830505
1698.007813	671.574280
1697.028320	751.994019
1696.046875	790.247009
1695.066406	802.534668
1694.084961	885.079590
1693.104492	989.909058
1692.123047	994.267822
1691.140625	1218.564575
1690.159180	1115.807983
1689.176758	1169.088013
1688.194336	1167.716675
1687.211914	1474.441162
1686.228516	1342.677979
1685.246094	1295.240112
1684.262695	1350.734741
1683.279297	1458.578491
1682.295898	1368.446655
1681.311523	1535.845703
1680.327148	1529.422974
1679.342773	1724.647217
1678.358398	1549.326904
1677.374023	1764.650879
1676.388672	1790.534668
1675.403320	1890.461670
1674.417969	1854.404297
1673.432617	2057.291260
1672.446289	2118.956787
1671.459961	2071.466309
1670.473633	2172.597900
1669.487305	2047.846924
1668.500977	2188.599121
1667.513672	2167.305908
1666.526367	2140.736084
1665.539063	2223.023193
1664.550781	2305.332275
1663.563477	2509.777344
1662.575195	2457.060059
1661.586914	2439.030273
1660.598633	2434.493408
1659.609375	2369.238770
1658.620117	2240.725342
1657.631836	2258.299316
1656.641602	2310.561523
1655.652344	2252.018066
1654.662109	2148.863281
1653.672852	2141.474121
1652.681641	2057.731445
1651.691406	1905.749878
1650.701172	1598.290649
1649.709961	1325.800171
1648.718750	1236.336182
1647.727539	980.949463
1646.735352	926.994324
1645.744141	717.802734
1644.751953	665.063354
1643.759766	755.516602
1642.766602	611.551331
1641.774414	505.236237
1640.781250	341.505188
1639.788086	518.786987
1638.794922	295.721832
1637.801758	160.414749
1636.807617	115.423332
1635.813477	26.295712
1634.819336	-80.581116
1633.825195	110.962341
1632.830078	131.849518
1631.834961	-120.484337
1630.839844	-50.826851
1629.844727	-43.703640
1628.849609	21.985060
1627.853516	-235.335236
1626.857422	-134.113647
1625.861328	-163.765869
1624.865234	-240.066498
1623.868164	-55.428463
1622.871094	-56.815491
1621.874023	155.303879
1620.876953	212.986984
1619.879883	103.197937
1618.881836	64.992455
1617.883789	266.359222
1616.885742	8.930991
1615.887695	-132.285858
1614.888672	-65.555069
1613.889648	67.344292
1612.890625	-168.979004
1611.891602	169.617706
1610.892578	76.134140
1609.892578	85.483635
1608.892578	116.374649
1607.892578	37.798229
1606.892578	200.780304
1605.891602	207.127899
1604.890625	104.063713
1603.889648	182.183273
1602.888672	211.076996
1601.887695	264.021606
1600.885742	272.978973
1599.883789	15.686635
1598.881836	-201.789154
1597.879883	-264.468262
1596.876953	-201.212830
1595.874023	-98.336678
1594.871094	-91.717514
1593.868164	-40.270256
1592.864258	-85.037498
1591.861328	-299.065491
1590.857422	-27.136568
1589.853516	-321.194641
1588.848633	55.739361
1587.844727	-26.196676
1586.839844	108.700081
1585.834961	79.622635
1584.830078	95.198410
1583.824219	53.750664
1582.819336	197.613068
1581.813477	242.719040
1580.807617	256.831177
1579.800781	200.904617
1578.794922	379.547211
1577.788086	147.132034
1576.781250	279.348358
1575.773438	167.181671
1574.766602	224.332794
1573.758789	260.855377
1572.750977	164.950714
1571.743164	144.639023
1570.735352	173.872299
1569.726563	140.890228
1568.718750	136.626373
1567.708984	205.218552
1566.700195	-37.695511
1565.691406	93.417320
1564.681641	138.921707
1563.671875	57.337654
1562.662109	-138.293304
1561.652344	29.341974
1560.641602	-119.412712
1559.630859	118.234276
1558.620117	244.344467
1557.609375	38.701195
1556.597656	-63.206676
1555.586914	31.786583
1554.575195	54.212433
1553.563477	-29.559666
1552.550781	174.022095
1551.539063	48.764816
1550.526367	241.788147
1549.513672	90.582375
1548.500977	154.046356
1547.487305	82.934441
1546.473633	244.443619
1545.459961	162.806229
1544.446289	210.305542
1543.432617	-0.708566
1542.417969	10.397418
1541.404297	67.843132
1540.389648	14.094587
1539.374023	24.757746
1538.359375	-62.825298
1537.343750	89.441940
1536.328125	1.541538
1535.312500	-24.602022
1534.296875	65.118538
1533.280273	188.122925
1532.263672	94.347748
1531.247070	15.863697
1530.230469	-75.686058
1529.212891	61.843647
1528.196289	142.422531
1527.178711	112.014153
1526.160156	-65.358421
1525.142578	47.932690
1524.124023	45.128510
1523.106445	31.776218
1522.087891	74.754898
1521.068359	-57.419327
1520.049805	21.014696
1519.030273	29.734861
1518.010742	-185.413162
1516.991211	-38.471355
1515.971680	-151.334000
1514.951172	-58.980003
1513.930664	-15.748408
1512.910156	-119.164825
1511.889648	49.221889
1510.868164	32.471474
1509.846680	-12.802100
1508.826172	123.747940
1507.803711	59.894985
1506.782227	-122.184578
1505.759766	-219.917526
1504.737305	-156.473679
1503.714844	-95.942482
1502.692383	-302.177826
1501.668945	-57.892643
1500.646484	-90.579918
1499.623047	-187.587067
1498.599609	-164.585922
1497.575195	-203.344650
1496.550781	-291.028259
1495.527344	91.647881
1494.502930	49.307678
1493.477539	-34.261608
1492.453125	-18.426575
1491.427734	262.852264
1490.402344	262.615875
1489.376953	136.872772
1488.350586	192.181519
1487.325195	249.699890
1486.298828	258.348846
1485.272461	455.545624
1484.245117	491.554169
1483.218750	399.665253
1482.191406	605.922852
1481.164063	663.856445
1480.136719	787.736511
1479.108398	786.326233
1478.080078	914.578247
1477.052734	874.300842
1476.023438	1070.622559
1474.995117	1253.828247
1473.965820	1044.486694
1472.937500	1351.755005
1471.908203	1597.490112
1470.877930	1702.843750
1469.848633	1904.551392
1468.818359	1953.242798
1467.788086	2080.461670
1466.757813	2321.757568
1465.727539	2318.629150
1464.696289	2488.030762
1463.665039	2804.460205
1462.633789	2363.430908
1461.602539	2793.506836
1460.570313	2755.877441
1459.539063	2903.352539
1458.506836	3098.719238
1457.473633	2976.517334
1456.441406	2915.029053
1455.408203	3383.465088
1454.375000	3095.702881
1453.341797	3165.343262
1452.308594	3391.894531
1451.274414	3529.399414
1450.241211	3555.149658
1449.207031	3448.919189
1448.171875	3580.592041
1447.137695	3643.649658
1446.102539	3486.194824
1445.067383	3374.174805
1444.032227	3527.734375
1442.997070	3301.519531
1441.960938	3378.756104
1440.924805	3195.289551
1439.888672	2849.906494
1438.852539	2959.544922
1437.816406	2563.488037
1436.779297	2551.516846
1435.742188	2256.450195
1434.705078	2150.805176
1433.666992	1986.966553
1432.629883	1532.742310
1431.591797	1510.205566
1430.553711	1318.473022
1429.514648	1209.952026
1428.476563	1179.590332
1427.437500	919.612000
1426.398438	909.278442
1425.359375	702.223572
1424.320313	643.878113
1423.280273	880.284729
1422.240234	574.856873
1421.200195	579.306396
1420.159180	485.458191
1419.119141	149.914825
1418.078125	725.669495
1417.037109	468.121155
1415.996094	439.611725
1414.954102	373.327148
1413.912109	10.270041
1412.870117	441.932617
1411.828125	312.782684
1410.786133	113.303658
1409.743164	373.743927
1408.700195	53.724201
1407.657227	165.882172
1406.614258	149.932602
1405.570313	186.714691
1404.527344	-35.020557
1403.483398	-20.741142
1402.438477	113.985512
1401.394531	-4.646585
1400.349609	97.508057
1399.304688	199.674164
1398.259766	321.912964
1397.214844	231.119598
1396.168945	313.321960
1395.123047	430.641876
1394.077148	237.396255
1393.031250	264.698792
1391.984375	194.416504
1390.937500	439.666718
1389.890625	236.939041
1388.843750	134.492508
1387.796875	174.796051
1386.749023	245.193527
1385.701172	-34.386944
1384.653320	63.780258
1383.604492	-20.439301
1382.556641	-34.493553
1381.507813	-273.270447
1380.458984	-301.977600
1379.410156	4.120111
1378.360352	-19.347662
1377.310547	-77.588158
1376.260742	29.079798
1375.210938	48.544350
1374.161133	-64.036911
1373.110352	-126.524986
1372.059570	48.084595
1371.008789	-6.546867
1369.957031	-1.159918
1368.906250	-15.493797
1367.854492	77.491859
1366.802734	-83.423401
1365.750000	-69.754028
1364.698242	103.486389
1363.645508	-49.238609
1362.592773	89.502739
1361.540039	-85.101608
1360.486328	29.147449
1359.433594	-57.859951
1358.379883	121.451836
1357.326172	27.460369
1356.271484	125.119247
1355.216797	68.912827
1354.163086	271.373260
1353.107422	429.257019
1352.052734	294.306152
1350.998047	484.916718
1349.942383	531.718018
1348.886719	630.877075
1347.830078	683.100708
1346.774414	730.619995
1345.717773	932.142334
1344.661133	1044.583252
1343.604492	1102.708374
1342.546875	1047.060425
1341.490234	1038.806885
1340.432617	1293.432617
1339.375000	1246.046753
1338.316406	1107.326660
1337.258789	1070.470337
1336.200195	1075.985962
1335.141602	1022.391602
1334.082031	1026.006714
1333.023438	1074.445801
1331.963867	685.396667
1330.904297	791.332886
1329.844727	976.623352
1328.784180	754.312073
1327.723633	757.255310
1326.663086	1022.364746
1325.602539	971.502014
1324.541992	814.773071
1323.480469	932.447327
1322.418945	909.674194
1321.357422	993.323853
1320.295898	1321.494873
1319.233398	1042.999756
1318.170898	1014.010498
1317.108398	1086.424438
1316.045898	1023.523499
1314.982422	1145.786743
1313.918945	1007.106506
1312.855469	1142.233398
1311.791992	962.337402
1310.728516	1080.772339
1309.664063	854.780884
1308.599609	828.553528
1307.535156	760.798340
1306.469727	838.521240
1305.404297	926.341370
1304.338867	815.218384
1303.273438	736.396973
1302.208008	810.305420
1301.141602	916.416504
1300.075195	828.658081
1299.008789	719.114502
1297.942383	614.814209
1296.875000	555.040283
1295.807617	758.251526
1294.740234	529.676453
1293.672852	487.973145
1292.604492	395.043549
1291.537109	353.934937
1290.468750	514.201538
1289.399414	566.792908
1288.331055	413.726257
1287.261719	608.986816
1286.192383	387.902527
1285.123047	615.448242
1284.052734	336.202209
1282.983398	451.540222
1281.913086	400.620422
1280.841797	660.800903
1279.771484	688.655273
1278.700195	543.051697
1277.628906	674.133240
1276.557617	463.052917
1275.486328	726.584961
1274.414063	843.584351
1273.341797	809.252502
1272.269531	1048.795044
1271.197266	1041.750732
1270.124023	998.303955
1269.050781	1409.218750
1267.977539	1146.447632
1266.904297	1467.275024
1265.830078	1449.021973
1264.756836	1696.867676
1263.681641	1696.051514
1262.607422	1712.492554
1261.533203	1980.211182
1260.458008	1721.559326
1259.382813	1836.023193
1258.307617	1845.861572
1257.231445	1848.572388
1256.155273	1637.164795
1255.079102	1450.365112
1254.002930	1631.353027
1252.926758	1530.134888
1251.849609	1407.229858
1250.772461	1566.693848
1249.695313	1427.113525
1248.617188	1402.021729
1247.540039	1226.361694
1246.461914	1590.448608
1245.382813	1434.548950
1244.304688	1429.448730
1243.225586	1626.063599
1242.146484	1570.184570
1241.067383	1451.328735
1239.988281	1480.686157
1238.908203	1260.214111
1237.828125	1335.914429
1236.748047	1389.848999
1235.667969	1489.927490
1234.586914	1207.006958
1233.505859	1532.683350
1232.424805	1342.130005
1231.343750	1294.680420
1230.261719	934.865540
1229.179688	1168.593750
1228.097656	1131.110474
1227.015625	1100.964966
1225.932617	1225.782227
1224.850586	1094.109253
1223.767578	909.332642
1222.683594	840.775146
1221.600586	837.559509
1220.516602	578.140991
1219.432617	417.956665
1218.347656	422.187531
1217.263672	486.819550
1216.178711	454.836426
1215.093750	546.028748
1214.008789	412.665466
1212.922852	571.423889
1211.836914	906.266357
1210.750977	835.638733
1209.665039	644.427368
1208.579102	843.948242
1207.492188	744.409729
1206.405273	885.932739
1205.318359	475.498291
1204.230469	472.403748
1203.142578	319.925323
1202.054688	523.898682
1200.966797	419.543365
1199.877930	156.318634
1198.790039	-8.180125
1197.701172	43.897606
1196.611328	-12.352743
1195.522461	39.572792
1194.432617	-7.171787
1193.342773	-109.261681
1192.252930	-93.615799
1191.162109	-5.962546
1190.072266	9.484196
1188.981445	-188.920944
1187.889648	-267.256165
1186.798828	-192.015945
1185.707031	-268.115601
1184.615234	-123.515511
1183.523438	40.104053
1182.430664	-170.636108
1181.337891	-31.279949
1180.245117	-35.957783
1179.152344	4.787017
1178.059570	19.025391
1176.965820	174.495987
1175.872070	97.410553
1174.778320	118.413429
1173.683594	330.819214
1172.588867	303.609741
1171.494141	427.040802
1170.399414	406.706207
1169.303711	211.608688
1168.208984	324.955841
1167.113281	332.894684
1166.016602	343.066650
1164.920898	87.773087
1163.824219	138.288269
1162.727539	257.890686
1161.630859	97.826935
1160.533203	420.015106
1159.435547	319.326111
1158.337891	576.521423
1157.240234	463.553986
1156.141602	779.885376
1155.043945	475.741272
1153.944336	524.483032
1152.845703	546.783569
1151.747070	380.582184
1150.647461	440.654358
1149.547852	188.399536
1148.447266	248.100861
1147.347656	309.952698
1146.247070	147.780762
1145.146484	135.440475
1144.044922	210.958740
1142.944336	148.238632
1141.842773	411.226807
1140.741211	319.541412
1139.638672	213.426620
1138.537109	504.121338
1137.434570	399.969391
1136.332031	433.461090
1135.228516	499.984711
1134.125977	765.756470
1133.022461	850.741150
1131.917969	925.978577
1130.814453	1093.524292
1129.709961	1286.879272
1128.605469	1256.938965
1127.500977	1487.682617
1126.396484	1630.370728
1125.291016	1580.755737
1124.185547	1469.323242
1123.080078	1582.830933
1121.973633	1302.812134
1120.868164	1501.134277
1119.761719	1163.995483
1118.654297	1139.287354
1117.547852	1237.449585
1116.440430	1077.420898
1115.333008	1151.460205
1114.225586	1173.213867
1113.117188	1064.681885
1112.008789	1270.416992
1110.900391	1211.118530
1109.791992	1345.406372
1108.682617	1262.063599
1107.573242	1398.212280
1106.463867	1397.123047
1105.354492	1483.179199
1104.244141	1377.791992
1103.133789	1555.427368
1102.023438	1605.371948
1100.913086	1556.020752
1099.801758	1400.364014
1098.690430	1374.249512
1097.579102	1710.948242
1096.467773	1656.095215
1095.355469	1749.498047
1094.243164	1416.311523
1093.130859	1535.242432
1092.017578	1432.603638
1090.905273	1294.516968
1089.791992	1372.811768
1088.677734	1427.352051
1087.564453	1366.425171
1086.450195	1432.335083
1085.335938	1507.440186
1084.221680	1403.681396
1083.106445	1330.342407
1081.991211	1508.272339
1080.875977	1401.714233
1079.760742	1236.324951
1078.644531	1446.518799
1077.528320	1224.523560
1076.412109	1237.162598
1075.295898	1465.506104
1074.178711	1156.388916
1073.061523	1079.447876
1071.944336	1025.842285
1070.826172	986.175354
1069.708984	1065.920288
1068.590820	1030.668579
1067.471680	1117.105713
1066.353516	1034.751953
1065.234375	919.518494
1064.115234	1028.945923
1062.996094	1105.436157
1061.875977	971.173889
1060.755859	794.749878
1059.635742	915.325928
1058.515625	820.617737
1057.394531	901.169800
1056.273438	1070.398926
1055.152344	856.240417
1054.031250	915.413879
1052.909180	831.991150
1051.787109	804.562256
1050.665039	819.085144
1049.541992	779.833679
1048.418945	873.529968
1047.295898	862.134094
1046.172852	827.354004
1045.048828	652.609192
1043.925781	641.085571
1042.801758	736.716431
1041.676758	678.451050
1040.552734	592.219971
1039.427734	631.749146
1038.302734	745.736023
1037.176758	454.548950
1036.050781	738.357056
1034.924805	735.793457
1033.798828	537.790039
1032.672852	835.272766
1031.545898	767.516418
1030.418945	753.252686
1029.291992	557.699646
1028.164063	376.169098
1027.036133	382.903534
1025.908203	227.057587
1024.780273	27.176456
1023.651367	10.797585
1022.522461	-14.836555
1021.393555	19.897371
1020.264648	17.525026
1019.134766	100.996071
1018.004883	-110.030167
1016.875000	77.834274
1015.744141	-98.244072
1014.613281	-28.563038
1013.482422	258.909821
1012.351563	409.653198
1011.219727	678.476379
1010.088867	674.069946
1008.956055	722.952393
1007.824219	1012.552734
1006.691406	1253.504272
1005.558594	1820.550415
1004.425781	2953.954102
1003.292969	3453.472168
1002.159180	3564.542236
1001.025391	2333.099609
999.891602	1670.651123
998.756836	992.442261
997.622070	603.303711
996.487305	664.642456
995.352539	511.418243
994.216797	632.977356
993.081055	567.737732
991.945313	608.753784
990.808594	488.461853
989.672852	704.956787
988.536133	568.840332
987.398438	785.482422
986.261719	421.628387
985.124023	327.565155
983.986328	427.125366
982.847656	455.422729
981.709961	539.111511
980.571289	691.951111
979.432617	709.153320
978.292969	774.810791
977.153320	921.091919
976.013672	867.474060
974.874023	807.164185
973.734375	767.744080
972.593750	889.333069
971.453125	932.961914
970.311523	1022.679871
969.170898	848.548279
968.029297	853.710144
966.886719	668.608765
965.745117	717.795410
964.602539	929.997986
963.459961	378.734619
962.317383	653.225220
961.173828	540.455444
960.030273	817.485718
958.886719	783.042480
957.743164	528.961426
956.598633	483.582245
955.454102	323.979950
954.309570	549.175537
953.165039	525.076660
952.019531	249.571350
950.874023	402.105560
949.727539	236.962021
948.582031	243.575974
947.435547	435.537109
946.289063	166.080383
945.141602	408.686249
943.995117	477.835846
942.847656	499.235382
941.699219	477.485626
940.551758	241.448059
939.403320	455.253693
938.254883	676.037781
937.105469	395.213257
935.957031	570.776428
934.807617	598.322266
933.658203	507.581787
932.507813	360.160583
931.357422	434.005737
930.207031	278.033905
929.056641	313.629486
927.906250	231.074158
926.754883	139.692978
925.603516	110.021355
924.451172	176.140411
923.298828	110.558609
922.146484	208.944946
920.994141	-78.914536
919.841797	56.294483
918.688477	-15.082708
917.535156	45.551765
916.380859	79.138130
915.227539	-263.964020
914.073242	-61.894314
912.918945	-184.217133
911.763672	-263.147095
910.608398	-346.354675
909.453125	-188.919876
908.297852	-278.470703
907.141602	6.246323
905.985352	-3.557449
904.829102	-135.489777
903.672852	22.780973
902.515625	-131.317505
901.358398	36.351807
900.201172	-212.336746
899.042969	-75.999153
897.884766	-66.224739
896.726563	-40.426510
895.568359	143.845734
894.409180	-42.546154
893.250000	-7.156319
892.090820	-64.249641
890.930664	149.977371
889.771484	39.022373
888.611328	14.111798
887.450195	192.575623
886.289063	136.387650
885.128906	-16.650845
883.966797	80.978371
882.805664	47.891293
881.643555	105.179848
880.481445	-6.489834
879.319336	129.964279
878.156250	-17.415331
876.993164	123.771278
875.830078	258.269073
874.666016	23.557159
873.502930	187.536011
872.338867	-114.321213
871.173828	31.870157
870.009766	-109.854439
868.844727	110.709061
867.679688	-53.228130
866.513672	32.551704
865.348633	122.872215
864.182617	112.139122
863.015625	162.161530
861.849609	52.774265
860.682617	89.475143
859.515625	370.916962
858.347656	349.326447
857.180664	399.599365
856.012695	335.514099
854.843750	729.033813
853.675781	606.709229
852.506836	423.974213
851.337891	384.796509
850.167969	444.268127
848.999023	416.370178
847.829102	359.408813
846.658203	356.241516
845.488281	153.858978
844.317383	135.103577
843.146484	-109.611839
841.975586	140.134628
840.803711	94.576683
839.631836	31.144775
838.459961	52.671001
837.287109	85.353897
836.114258	147.042938
834.941406	208.675735
833.768555	198.786621
832.594727	309.437408
831.420898	207.946503
830.247070	508.138367
829.072266	571.657776
827.898438	367.421143
826.722656	415.230225
825.547852	427.269409
824.372070	127.195938
823.196289	136.938248
822.020508	202.294754
820.844727	149.488739
819.667969	7.559362
818.491211	163.928711
817.313477	93.112465
816.136719	28.897095
814.958984	26.909908
813.781250	-44.132477
812.602539	-115.241791
811.423828	-70.829994
810.245117	-13.221009
809.066406	-209.077545
807.886719	-73.947533
806.707031	-178.880859
805.527344	-52.964756
804.346680	-140.351715
803.166992	-187.894669
801.985352	-157.877930
800.804688	-150.212433
799.623047	-69.499992
798.441406	-124.234268
797.259766	29.285347
796.078125	-90.026535
794.895508	-41.034451
793.712891	-218.179321
792.529297	-72.047417
791.346680	-67.864861
790.163086	-12.928974
788.978516	28.541384
787.794922	262.312531
786.610352	276.812256
785.425781	235.842773
784.241211	322.958679
783.055664	325.866608
781.870117	534.125488
780.684570	441.621368
779.498047	649.407593
778.311523	393.145569
777.125000	196.440552
775.938477	138.716339
774.750977	102.913994
773.563477	-8.064647
772.375977	143.322861
771.187500	-25.301714
769.999023	52.911655
768.810547	214.673874
767.622070	173.440170
766.432617	275.265930
765.243164	361.451721
764.053711	420.998108
762.863281	630.064209
761.672852	620.951355
760.482422	776.722351
759.291992	597.840271
758.100586	564.058167
756.909180	864.388672
755.717773	562.021973
754.525391	453.072571
753.333008	559.379150
752.140625	766.549561
750.948242	639.614624
749.754883	527.973999
748.561523	673.114197
747.368164	480.037201
746.173828	512.945679
744.979492	530.358093
743.785156	495.000580
742.590820	676.635681
741.395508	522.648804
740.200195	438.766602
739.003906	440.284851
737.808594	540.289429
736.612305	361.994080
735.416016	450.846954
734.218750	441.064117
733.021484	527.515137
731.824219	543.833923
730.626953	358.816620
729.428711	278.816254
728.230469	515.868225
727.032227	437.961365
725.833984	561.132507
724.634766	651.440247
723.435547	427.098114
722.235352	375.390442
721.036133	526.768433
719.835938	667.158142
718.635742	639.430908
717.434570	559.360535
716.233398	533.883911
715.032227	654.574768
713.831055	648.773499
712.628906	416.297119
711.426758	301.671570
710.224609	339.682587
709.021484	105.433578
707.818359	287.354675
706.615234	133.942551
705.412109	278.928253
704.208008	221.533600
703.003906	201.257690
701.799805	128.890030
700.594727	39.274620
699.389648	136.821259
698.184570	-67.715927
696.979492	36.596756
695.773438	-34.993320
694.567383	95.628853
693.361328	83.005951
692.154297	-207.374466
690.947266	-19.866995
689.740234	-84.027122
688.533203	-228.257263
687.325195	-187.838654
686.117188	-251.346054
684.909180	47.479542
683.700195	-256.270386
682.491211	-167.392593
681.282227	-17.672943
680.072266	-149.416870
678.863281	-85.963173
677.653320	161.736969
676.442383	147.617416
675.232422	-119.489082
674.021484	29.206327
672.810547	17.984377
671.598633	167.051605
670.386719	175.738098
669.174805	113.318054
667.962891	115.997658
666.750000	127.559074
665.537109	57.256073
664.324219	198.869141
663.110352	170.068649
661.897461	359.528473
660.683594	57.046528
659.468750	-59.511200
658.254883	171.496475
657.040039	-74.034340
655.824219	-0.131870
654.609375	22.171579
653.393555	29.557390
652.177734	125.444260
650.960938	-99.537819
649.745117	-106.762115
648.528320	-131.078766
647.311523	40.621429
646.093750	225.254364
644.875977	194.698120
643.658203	278.225677
642.440430	97.204468
641.221680	142.063873
640.002930	143.895233
638.784180	-2.610106
637.564453	-125.465652
636.344727	52.404732
635.125000	-154.379593
633.905273	-133.605179
632.684570	-42.171356
631.463867	-88.358856
630.243164	-162.674301
629.021484	-310.179260
627.799805	71.823853
626.578125	127.340324
625.356445	137.394943
624.133789	239.152222
622.911133	393.923798
621.688477	425.947784
620.464844	386.666870
619.241211	16.960321
618.017578	-21.464111
616.793945	-39.253639
615.569336	-85.700378
614.344727	104.436371
613.120117	-53.004204
611.894531	-14.687885
610.668945	52.415863
609.443359	122.560699
608.216797	33.250904
606.991211	107.130470
605.764648	-23.398695
604.537109	-108.432655
