# Supplementary material for: Raman spectroscopy accurately differentiates mucosal healing from non-healing and biochemical changes following biological therapy in inflammatory bowel disease
Source: PLoS One. 2021 Jun 2;16(6):e0252210. doi: 10.1371/journal.pone.0252210 (PMC8172032; doi:10.1371/journal.pone.0252210)
Supplement: S5 Dataset — (ZIP) [file pone.0252210.s007.zip › CD Active inflammation/OC014-1 post treatment_base sub CR removed_21__X_-12971.2__Y_34259.5__Z_287.573__Time_240.txt]

1714.640625	14.868125
1713.664063	41.537781
1712.687500	16.551086
1711.709961	-61.919533
1710.733398	-86.547501
1709.755859	-57.401844
1708.778320	81.784859
1707.799805	-84.332382
1706.821289	-33.212242
1705.843750	-83.641579
1704.864258	-32.130947
1703.885742	91.873940
1702.907227	36.762779
1701.927734	-28.802422
1700.948242	-24.543856
1699.968750	84.261971
1698.988281	75.620743
1698.007813	35.172691
1697.028320	11.065135
1696.046875	11.254285
1695.066406	118.588142
1694.084961	71.244392
1693.104492	269.865051
1692.123047	268.464233
1691.140625	278.016327
1690.159180	197.156509
1689.176758	351.364685
1688.194336	225.768555
1687.211914	345.839478
1686.228516	295.535126
1685.246094	349.515137
1684.262695	409.092224
1683.279297	450.302399
1682.295898	369.284729
1681.311523	357.831726
1680.327148	575.642883
1679.342773	495.564545
1678.358398	647.338989
1677.374023	671.652954
1676.388672	563.260498
1675.403320	678.599182
1674.417969	576.183350
1673.432617	758.528748
1672.446289	837.445007
1671.459961	802.382874
1670.473633	738.417664
1669.487305	860.677063
1668.500977	887.594543
1667.513672	973.184998
1666.526367	926.333984
1665.539063	1057.565186
1664.550781	929.050842
1663.563477	1018.360779
1662.575195	991.237183
1661.586914	1099.603638
1660.598633	959.063171
1659.609375	1120.926147
1658.620117	1100.193359
1657.631836	1167.145508
1656.641602	1326.999878
1655.652344	1079.344849
1654.662109	1107.321411
1653.672852	1008.522644
1652.681641	798.888123
1651.691406	891.136169
1650.701172	742.933716
1649.709961	803.899292
1648.718750	791.057373
1647.727539	609.314270
1646.735352	507.137726
1645.744141	487.118652
1644.751953	343.194824
1643.759766	360.612030
1642.766602	351.828278
1641.774414	219.209564
1640.781250	260.997894
1639.788086	318.791565
1638.794922	142.010757
1637.801758	55.148872
1636.807617	21.231817
1635.813477	5.957115
1634.819336	-38.126221
1633.825195	-55.676712
1632.830078	48.108532
1631.834961	-53.403305
1630.839844	11.154629
1629.844727	23.187271
1628.849609	-33.065968
1627.853516	60.821075
1626.857422	7.490211
1625.861328	67.403038
1624.865234	93.233566
1623.868164	-104.277565
1622.871094	-20.360106
1621.874023	32.100899
1620.876953	-99.252213
1619.879883	-41.333252
1618.881836	158.463303
1617.883789	14.339361
1616.885742	25.232748
1615.887695	-0.532934
1614.888672	-55.065601
1613.889648	-38.673859
1612.890625	-24.839680
1611.891602	17.897871
1610.892578	128.836685
1609.892578	-129.748367
1608.892578	-26.570351
1607.892578	-98.905487
1606.892578	9.555969
1605.891602	-7.674906
1604.890625	106.038857
1603.889648	81.014458
1602.888672	76.966125
1601.887695	-23.856216
1600.885742	55.873798
1599.883789	20.521229
1598.881836	-30.488573
1597.879883	-115.446991
1596.876953	-40.940025
1595.874023	-26.557558
1594.871094	-38.304691
1593.868164	-26.544876
1592.864258	-6.962054
1591.861328	-73.549950
1590.857422	-103.580544
1589.853516	-8.361152
1588.848633	11.139758
1587.844727	-31.994030
1586.839844	-12.548099
1585.834961	132.005493
1584.830078	62.717388
1583.824219	-14.393439
1582.819336	-21.163507
1581.813477	138.746078
1580.807617	251.661575
1579.800781	213.459915
1578.794922	229.890640
1577.788086	105.715851
1576.781250	179.301285
1575.773438	75.890121
1574.766602	219.557755
1573.758789	45.844410
1572.750977	176.327728
1571.743164	129.931671
1570.735352	112.071060
1569.726563	104.538818
1568.718750	29.394444
1567.708984	180.154785
1566.700195	-11.973953
1565.691406	-48.341713
1564.681641	86.520653
1563.671875	145.989349
1562.662109	254.636856
1561.652344	95.993279
1560.641602	85.139961
1559.630859	-34.691341
1558.620117	115.010590
1557.609375	2.810754
1556.597656	79.702011
1555.586914	50.256088
1554.575195	77.700310
1553.563477	275.925049
1552.550781	163.315598
1551.539063	288.763550
1550.526367	2.622601
1549.513672	3.663184
1548.500977	206.344864
1547.487305	126.963844
1546.473633	137.997543
1545.459961	89.467216
1544.446289	66.691566
1543.432617	103.241302
1542.417969	36.336708
1541.404297	77.821701
1540.389648	46.878113
1539.374023	88.116096
1538.359375	36.311527
1537.343750	28.281492
1536.328125	-5.657103
1535.312500	40.264629
1534.296875	0.953813
1533.280273	41.468624
1532.263672	38.031872
1531.247070	29.329157
1530.230469	-41.321060
1529.212891	153.269531
1528.196289	-30.922770
1527.178711	42.335438
1526.160156	27.918638
1525.142578	67.447960
1524.124023	-37.257275
1523.106445	58.642845
1522.087891	43.784683
1521.068359	5.673811
1520.049805	-19.673796
1519.030273	31.990025
1518.010742	114.360443
1516.991211	-24.380201
1515.971680	62.886482
1514.951172	26.725880
1513.930664	-30.068598
1512.910156	-35.601578
1511.889648	-118.236923
1510.868164	-31.585764
1509.846680	-1.517230
1508.826172	-40.815056
1507.803711	-82.772469
1506.782227	-109.425209
1505.759766	4.811635
1504.737305	-165.569565
1503.714844	-164.305939
1502.692383	-24.808393
1501.668945	-126.219856
1500.646484	-97.086838
1499.623047	-65.505501
1498.599609	9.481127
1497.575195	-33.373135
1496.550781	33.712646
1495.527344	-19.532499
1494.502930	8.985962
1493.477539	83.422058
1492.453125	22.267946
1491.427734	32.609451
1490.402344	208.948837
1489.376953	216.529327
1488.350586	185.711212
1487.325195	295.277527
1486.298828	300.043488
1485.272461	253.685608
1484.245117	248.097198
1483.218750	311.332916
1482.191406	374.465332
1481.164063	327.842682
1480.136719	242.928589
1479.108398	293.083405
1478.080078	411.966217
1477.052734	507.811493
1476.023438	636.658997
1474.995117	630.412415
1473.965820	662.301208
1472.937500	727.225525
1471.908203	888.784729
1470.877930	800.827209
1469.848633	679.789978
1468.818359	767.333313
1467.788086	926.002075
1466.757813	990.482239
1465.727539	1014.219849
1464.696289	1068.397583
1463.665039	1099.644653
1462.633789	1214.676514
1461.602539	1261.046997
1460.570313	1190.546387
1459.539063	1381.550049
1458.506836	1432.830322
1457.473633	1456.137695
1456.441406	1276.442627
1455.408203	1383.432861
1454.375000	1366.086670
1453.341797	1528.752197
1452.308594	1442.897461
1451.274414	1468.572144
1450.241211	1699.478394
1449.207031	1725.058960
1448.171875	1540.382935
1447.137695	1692.581665
1446.102539	1556.077759
1445.067383	1546.188232
1444.032227	1581.851440
1442.997070	1604.845947
1441.960938	1379.920532
1440.924805	1342.243530
1439.888672	1438.598022
1438.852539	1355.429199
1437.816406	1307.686523
1436.779297	1168.995972
1435.742188	1043.006592
1434.705078	876.669617
1433.666992	844.249512
1432.629883	715.926331
1431.591797	544.755249
1430.553711	595.759094
1429.514648	482.750000
1428.476563	511.084167
1427.437500	398.187012
1426.398438	429.089447
1425.359375	366.729645
1424.320313	385.078339
1423.280273	340.444885
1422.240234	265.629089
1421.200195	246.293091
1420.159180	121.224319
1419.119141	230.402756
1418.078125	269.082397
1417.037109	126.585732
1415.996094	281.092865
1414.954102	138.729736
1413.912109	104.617943
1412.870117	216.406799
1411.828125	18.976084
1410.786133	-14.949241
1409.743164	24.055201
1408.700195	27.920755
1407.657227	-18.400139
1406.614258	3.156267
1405.570313	-78.189629
1404.527344	-94.172775
1403.483398	27.931564
1402.438477	27.087618
1401.394531	121.636200
1400.349609	-34.606365
1399.304688	105.164619
1398.259766	34.353046
1397.214844	73.918457
1396.168945	70.925323
1395.123047	65.493439
1394.077148	130.265366
1393.031250	-40.325336
1391.984375	42.098488
1390.937500	-65.687485
1389.890625	-50.725838
1388.843750	-55.716415
1387.796875	6.910940
1386.749023	82.083893
1385.701172	-7.735325
1384.653320	-2.441976
1383.604492	-57.067719
1382.556641	63.335789
1381.507813	51.345638
1380.458984	-3.025165
1379.410156	159.971069
1378.360352	28.353691
1377.310547	46.646164
1376.260742	-47.295025
1375.210938	-106.182739
1374.161133	-15.286515
1373.110352	3.319529
1372.059570	59.403435
1371.008789	55.713661
1369.957031	-15.191424
1368.906250	-90.961540
1367.854492	-136.722488
1366.802734	203.703400
1365.750000	245.225311
1364.698242	129.962784
1363.645508	47.191929
1362.592773	26.759920
1361.540039	68.627861
1360.486328	70.757462
1359.433594	15.774163
1358.379883	33.007496
1357.326172	129.872940
1356.271484	137.303131
1355.216797	189.546326
1354.163086	184.715683
1353.107422	331.484894
1352.052734	269.680695
1350.998047	232.818237
1349.942383	374.779266
1348.886719	405.088226
1347.830078	403.212921
1346.774414	465.925873
1345.717773	647.741455
1344.661133	655.994263
1343.604492	713.911072
1342.546875	680.181641
1341.490234	673.812927
1340.432617	729.466980
1339.375000	629.137451
1338.316406	788.953857
1337.258789	740.817444
1336.200195	695.259888
1335.141602	768.595764
1334.082031	688.579285
1333.023438	643.314636
1331.963867	674.819336
1330.904297	659.412964
1329.844727	649.039856
1328.784180	732.670288
1327.723633	868.237244
1326.663086	727.132751
1325.602539	682.497253
1324.541992	709.573364
1323.480469	647.836426
1322.418945	657.786438
1321.357422	638.196594
1320.295898	779.064270
1319.233398	754.675598
1318.170898	836.419800
1317.108398	868.890381
1316.045898	733.793091
1314.982422	768.883545
1313.918945	868.097534
1312.855469	711.134827
1311.791992	775.979492
1310.728516	688.195129
1309.664063	797.470642
1308.599609	845.233582
1307.535156	730.628052
1306.469727	758.837280
1305.404297	833.835999
1304.338867	724.424927
1303.273438	740.519165
1302.208008	768.960449
1301.141602	836.774536
1300.075195	749.823425
1299.008789	758.776978
1297.942383	824.273804
1296.875000	803.859802
1295.807617	702.498840
1294.740234	667.507568
1293.672852	735.649658
1292.604492	617.363770
1291.537109	710.122803
1290.468750	611.617676
1289.399414	451.914337
1288.331055	427.145538
1287.261719	524.970276
1286.192383	588.498779
1285.123047	519.768372
1284.052734	566.220032
1282.983398	453.541168
1281.913086	490.282806
1280.841797	622.502441
1279.771484	576.079163
1278.700195	502.807312
1277.628906	417.377258
1276.557617	505.638397
1275.486328	723.468872
1274.414063	645.489136
1273.341797	653.107056
1272.269531	621.663208
1271.197266	624.461609
1270.124023	702.994751
1269.050781	740.016174
1267.977539	747.757080
1266.904297	667.663940
1265.830078	785.267517
1264.756836	573.523071
1263.681641	666.755859
1262.607422	684.379333
1261.533203	814.153748
1260.458008	734.287659
1259.382813	705.645691
1258.307617	625.873108
1257.231445	762.925476
1256.155273	719.733459
1255.079102	825.082336
1254.002930	706.464539
1252.926758	858.028625
1251.849609	783.270508
1250.772461	436.121033
1249.695313	546.327576
1248.617188	656.492798
1247.540039	523.529602
1246.461914	597.203857
1245.382813	714.585022
1244.304688	603.567078
1243.225586	691.750732
1242.146484	612.351624
1241.067383	773.317749
1239.988281	618.689453
1238.908203	735.897095
1237.828125	586.186584
1236.748047	674.230164
1235.667969	633.704346
1234.586914	665.919434
1233.505859	647.208252
1232.424805	652.725952
1231.343750	539.511536
1230.261719	549.868225
1229.179688	669.181458
1228.097656	466.408936
1227.015625	365.374847
1225.932617	407.153564
1224.850586	417.437775
1223.767578	430.116119
1222.683594	428.257263
1221.600586	496.494537
1220.516602	306.015747
1219.432617	422.538422
1218.347656	319.097809
1217.263672	167.357666
1216.178711	305.489624
1215.093750	272.084869
1214.008789	212.107758
1212.922852	415.215546
1211.836914	236.927765
1210.750977	418.160492
1209.665039	403.902100
1208.579102	295.566193
1207.492188	425.929169
1206.405273	428.443787
1205.318359	382.721588
1204.230469	365.894226
1203.142578	223.776093
1202.054688	209.319458
1200.966797	168.342407
1199.877930	134.564453
1198.790039	-31.610027
1197.701172	148.730896
1196.611328	98.009750
1195.522461	-20.076357
1194.432617	39.779850
1193.342773	-90.352417
1192.252930	-4.163742
1191.162109	31.478277
1190.072266	-113.123268
1188.981445	-29.534477
1187.889648	-42.084190
1186.798828	-49.878181
1185.707031	-57.719582
1184.615234	-20.014772
1183.523438	96.792381
1182.430664	40.795013
1181.337891	128.653336
1180.245117	151.685257
1179.152344	-24.298616
1178.059570	132.849747
1176.965820	81.427422
1175.872070	68.298569
1174.778320	40.750443
1173.683594	192.731384
1172.588867	167.448074
1171.494141	137.332306
1170.399414	214.843796
1169.303711	249.204208
1168.208984	192.609039
1167.113281	176.629318
1166.016602	127.129913
1164.920898	58.474693
1163.824219	49.527378
1162.727539	-9.642914
1161.630859	150.886047
1160.533203	120.254150
1159.435547	80.027275
1158.337891	182.965134
1157.240234	85.352852
1156.141602	176.193924
1155.043945	68.966103
1153.944336	76.187164
1152.845703	266.919952
1151.747070	173.864319
1150.647461	116.534805
1149.547852	130.645432
1148.447266	-7.755104
1147.347656	20.545212
1146.247070	-32.176685
1145.146484	-87.315376
1144.044922	-111.552788
1142.944336	-50.184193
1141.842773	-29.342186
1140.741211	-58.509937
1139.638672	-101.990578
1138.537109	-67.064751
1137.434570	-82.122215
1136.332031	-54.462265
1135.228516	6.381864
1134.125977	102.767212
1133.022461	42.339336
1131.917969	273.865112
1130.814453	263.152588
1129.709961	321.197693
1128.605469	376.788513
1127.500977	425.183807
1126.396484	468.760101
1125.291016	467.218231
1124.185547	415.851898
1123.080078	321.803284
1121.973633	384.096863
1120.868164	289.993439
1119.761719	323.746979
1118.654297	321.920471
1117.547852	187.502991
1116.440430	128.816223
1115.333008	268.832153
1114.225586	226.612442
1113.117188	245.843536
1112.008789	350.128418
1110.900391	239.229034
1109.791992	284.297974
1108.682617	459.237885
1107.573242	475.798950
1106.463867	350.621094
1105.354492	487.520050
1104.244141	555.859802
1103.133789	529.733032
1102.023438	418.642487
1100.913086	472.676453
1099.801758	507.777405
1098.690430	535.751648
1097.579102	365.674194
1096.467773	605.689575
1095.355469	520.417419
1094.243164	399.816467
1093.130859	623.066467
1092.017578	460.046692
1090.905273	468.909454
1089.791992	331.824188
1088.677734	594.750793
1087.564453	598.777710
1086.450195	468.721222
1085.335938	512.687439
1084.221680	608.322327
1083.106445	504.122406
1081.991211	385.848541
1080.875977	516.606812
1079.760742	339.625763
1078.644531	442.111816
1077.528320	225.277618
1076.412109	325.356720
1075.295898	329.170929
1074.178711	473.712799
1073.061523	400.060333
1071.944336	361.597900
1070.826172	391.118317
1069.708984	221.404495
1068.590820	274.350525
1067.471680	256.980927
1066.353516	359.058685
1065.234375	180.095505
1064.115234	378.104553
1062.996094	255.377487
1061.875977	156.097214
1060.755859	190.202240
1059.635742	165.819183
1058.515625	199.902786
1057.394531	245.655014
1056.273438	216.597397
1055.152344	199.238388
1054.031250	86.109871
1052.909180	122.511040
1051.787109	158.901352
1050.665039	64.549530
1049.541992	54.267952
1048.418945	200.339310
1047.295898	47.744240
1046.172852	70.157204
1045.048828	108.891113
1043.925781	205.905594
1042.801758	104.775040
1041.676758	243.712540
1040.552734	30.829945
1039.427734	78.920013
1038.302734	45.507481
1037.176758	335.723694
1036.050781	211.533325
1034.924805	140.942810
1033.798828	196.035263
1032.672852	179.025162
1031.545898	208.551773
1030.418945	159.049286
1029.291992	135.164307
1028.164063	-2.545889
1027.036133	29.429968
1025.908203	-66.322609
1024.780273	-59.825539
1023.651367	-44.015587
1022.522461	-123.339630
1021.393555	-165.464157
1020.264648	-165.773422
1019.134766	-135.895508
1018.004883	-43.383896
1016.875000	0.439607
1015.744141	30.373766
1014.613281	58.018269
1013.482422	155.193863
1012.351563	113.397568
1011.219727	94.818863
1010.088867	57.775841
1008.956055	122.631172
1007.824219	175.936523
1006.691406	497.624329
1005.558594	890.912537
1004.425781	1415.873657
1003.292969	1459.774780
1002.159180	1469.035034
1001.025391	995.391602
999.891602	563.606018
998.756836	175.957977
997.622070	176.484314
996.487305	114.732635
995.352539	152.313965
994.216797	97.630699
993.081055	33.802895
991.945313	-110.662445
990.808594	37.848591
989.672852	110.274673
988.536133	97.446510
987.398438	96.204689
986.261719	53.559284
985.124023	4.084935
983.986328	-190.373260
982.847656	-9.427215
981.709961	1.180192
980.571289	62.469765
979.432617	73.183281
978.292969	-21.843271
977.153320	-68.470802
976.013672	-2.362986
974.874023	43.095783
973.734375	12.771583
972.593750	108.879990
971.453125	9.786266
970.311523	133.541031
969.170898	48.399414
968.029297	94.189934
966.886719	71.189369
965.745117	16.152426
964.602539	-77.779091
963.459961	176.940170
962.317383	222.995895
961.173828	12.404368
960.030273	184.644287
958.886719	111.753334
957.743164	128.290161
956.598633	124.281929
955.454102	47.091305
954.309570	230.919937
953.165039	144.730698
952.019531	47.214958
950.874023	132.783401
949.727539	152.073776
948.582031	-128.041718
947.435547	-14.852896
946.289063	109.779106
945.141602	-16.859856
943.995117	-131.949921
942.847656	177.784454
941.699219	97.086861
940.551758	173.973022
939.403320	234.921402
938.254883	156.759247
937.105469	215.543198
935.957031	310.849426
934.807617	246.610947
933.658203	132.332870
932.507813	61.469437
931.357422	47.656494
930.207031	154.621124
929.056641	79.451714
927.906250	74.951485
926.754883	54.590504
925.603516	209.500778
924.451172	20.919556
923.298828	80.380058
922.146484	44.383152
920.994141	24.378914
919.841797	102.168465
918.688477	-60.851616
917.535156	23.862280
916.380859	72.263924
915.227539	25.343149
914.073242	-51.002537
912.918945	-18.323072
911.763672	9.864255
910.608398	-36.757713
909.453125	-58.354816
908.297852	-45.877087
907.141602	-139.881729
905.985352	-163.536270
904.829102	-137.281494
903.672852	-115.516258
902.515625	80.664772
901.358398	-185.056076
900.201172	97.163048
899.042969	116.799316
897.884766	0.729701
896.726563	-81.308952
895.568359	44.782951
894.409180	75.909454
893.250000	41.518112
892.090820	-135.176254
890.930664	36.177231
889.771484	-74.845482
888.611328	-0.603607
887.450195	69.130402
886.289063	-91.350449
885.128906	-3.500871
883.966797	-69.058243
882.805664	149.638412
881.643555	232.972870
880.481445	-3.824076
879.319336	158.459335
878.156250	52.553593
876.993164	135.964294
875.830078	102.246918
874.666016	104.604698
873.502930	86.724968
872.338867	-0.888026
871.173828	145.583466
870.009766	-65.681633
868.844727	47.046120
867.679688	31.575310
866.513672	31.871946
865.348633	211.982468
864.182617	219.014389
863.015625	149.685333
861.849609	10.779429
860.682617	116.700180
859.515625	209.115921
858.347656	274.571838
857.180664	209.867172
856.012695	248.395203
854.843750	257.761749
853.675781	273.855316
852.506836	240.635239
851.337891	191.748779
850.167969	319.898438
848.999023	304.625122
847.829102	210.981369
846.658203	204.706802
845.488281	137.994202
844.317383	48.936188
843.146484	230.642044
841.975586	87.913925
840.803711	83.905533
839.631836	12.819431
838.459961	-0.122265
837.287109	272.984650
836.114258	38.788116
834.941406	101.772972
833.768555	213.846436
832.594727	147.249161
831.420898	250.310333
830.247070	239.499695
829.072266	302.307465
827.898438	213.392090
826.722656	122.279655
825.547852	78.008759
824.372070	145.190536
823.196289	-39.486717
822.020508	127.906349
820.844727	-41.127625
819.667969	-18.593567
818.491211	12.812679
817.313477	108.731705
816.136719	97.768349
814.958984	-22.221251
813.781250	33.530621
812.602539	33.643559
811.423828	40.399029
810.245117	42.680241
809.066406	-39.505543
807.886719	96.034042
806.707031	-30.598547
805.527344	-115.010712
804.346680	20.367355
803.166992	-17.467108
801.985352	-121.875099
800.804688	-177.462677
799.623047	-155.426697
798.441406	10.694540
797.259766	-118.129486
796.078125	-111.731056
794.895508	-105.365044
793.712891	-189.858551
792.529297	-61.729149
791.346680	37.519775
790.163086	70.281990
788.978516	43.244370
787.794922	142.303207
786.610352	88.650528
785.425781	61.529480
784.241211	182.529007
783.055664	89.020256
781.870117	258.513641
780.684570	129.615295
779.498047	175.255478
778.311523	70.668892
777.125000	16.882198
775.938477	35.933804
774.750977	21.844309
773.563477	-43.014599
772.375977	92.856522
771.187500	69.854767
769.999023	106.363235
768.810547	25.999634
767.622070	-186.578262
766.432617	81.220551
765.243164	113.176842
764.053711	43.791267
762.863281	159.354065
761.672852	133.964569
760.482422	143.772430
759.291992	151.352173
758.100586	205.098587
756.909180	265.394867
755.717773	90.397675
754.525391	89.108253
753.333008	111.972969
752.140625	18.368277
750.948242	54.382080
749.754883	59.621166
748.561523	-22.974768
747.368164	21.758928
746.173828	134.486206
744.979492	146.229904
743.785156	57.062939
742.590820	95.112953
741.395508	148.484879
740.200195	-37.083473
739.003906	-23.160490
737.808594	115.623802
736.612305	-104.862686
735.416016	-47.149139
734.218750	-35.436211
733.021484	85.707413
731.824219	117.079933
730.626953	109.062096
729.428711	-6.117472
728.230469	75.562408
727.032227	-13.308017
725.833984	201.674484
724.634766	167.464676
723.435547	148.573959
722.235352	131.891190
721.036133	292.098419
719.835938	295.067169
718.635742	287.138916
717.434570	244.321686
716.233398	247.356293
715.032227	265.678223
713.831055	157.544617
712.628906	84.367363
711.426758	24.326633
710.224609	-20.406849
709.021484	96.116371
707.818359	77.581711
706.615234	-25.834322
705.412109	49.337719
704.208008	2.630282
703.003906	-148.465286
701.799805	24.679060
700.594727	-54.506329
699.389648	-29.247099
698.184570	13.428886
696.979492	40.910702
695.773438	20.618868
694.567383	139.407486
693.361328	-28.500549
692.154297	-68.177483
690.947266	-66.547333
689.740234	-151.687225
688.533203	-119.573769
687.325195	68.761658
686.117188	-48.747513
684.909180	13.811513
683.700195	-60.181675
682.491211	-110.255920
681.282227	-108.258507
680.072266	-19.564417
678.863281	-65.147026
677.653320	23.584517
676.442383	-65.189575
675.232422	21.422979
674.021484	-15.293780
672.810547	77.842484
671.598633	75.817955
670.386719	186.270187
669.174805	115.122116
667.962891	162.911789
666.750000	89.715187
665.537109	55.469433
664.324219	88.222290
663.110352	56.214859
661.897461	-75.056480
660.683594	-31.423603
659.468750	-15.837490
658.254883	-112.419632
657.040039	-32.087395
655.824219	-7.839764
654.609375	119.876343
653.393555	23.395866
652.177734	110.112442
650.960938	63.225056
649.745117	-26.728323
648.528320	49.149204
647.311523	165.874298
646.093750	97.430939
644.875977	67.720016
643.658203	233.751190
642.440430	182.436157
641.221680	219.260040
640.002930	15.236379
638.784180	19.722715
637.564453	-164.953217
636.344727	6.991755
635.125000	-31.713293
633.905273	73.372749
632.684570	68.821007
631.463867	29.815809
630.243164	-58.648666
629.021484	43.728184
627.799805	-40.687134
626.578125	48.471378
625.356445	90.256317
624.133789	93.264389
622.911133	355.364258
621.688477	231.513458
620.464844	154.623169
619.241211	169.615311
618.017578	47.337044
616.793945	-70.866432
615.569336	-26.658482
614.344727	-61.922695
613.120117	-65.395531
611.894531	14.205495
610.668945	3.631084
609.443359	-88.524406
608.216797	-29.294571
606.991211	25.236107
605.764648	25.919250
604.537109	24.022533
