# Supplementary material for: Raman spectroscopy accurately differentiates mucosal healing from non-healing and biochemical changes following biological therapy in inflammatory bowel disease
Source: PLoS One. 2021 Jun 2;16(6):e0252210. doi: 10.1371/journal.pone.0252210 (PMC8172032; doi:10.1371/journal.pone.0252210)
Supplement: S5 Dataset — (ZIP) [file pone.0252210.s007.zip › CD Active inflammation/OC017-1 pre treatment_base sub CR removed_38__X_-9977.31__Y_44989.4__Z_236.122__Time_434.txt]

1714.640625	49.896797
1713.664063	95.214149
1712.687500	97.082527
1711.709961	-32.033447
1710.733398	-64.130684
1709.755859	-77.050873
1708.778320	36.396511
1707.799805	56.414684
1706.821289	-38.345722
1705.843750	191.376114
1704.864258	70.630318
1703.885742	-162.074051
1702.907227	-145.418121
1701.927734	-48.146385
1700.948242	-44.166187
1699.968750	-133.418777
1698.988281	87.854950
1698.007813	-56.818832
1697.028320	4.714003
1696.046875	42.488533
1695.066406	8.478498
1694.084961	-41.219769
1693.104492	82.998520
1692.123047	23.282366
1691.140625	-25.425461
1690.159180	67.630280
1689.176758	168.943375
1688.194336	147.832718
1687.211914	63.037083
1686.228516	79.861679
1685.246094	17.022705
1684.262695	244.926300
1683.279297	17.461277
1682.295898	155.258652
1681.311523	146.798538
1680.327148	247.756592
1679.342773	266.418671
1678.358398	181.546860
1677.374023	312.456390
1676.388672	233.416412
1675.403320	378.027679
1674.417969	225.041656
1673.432617	338.158936
1672.446289	358.432526
1671.459961	410.800659
1670.473633	349.142426
1669.487305	330.214691
1668.500977	449.567017
1667.513672	401.829224
1666.526367	476.390869
1665.539063	521.926575
1664.550781	554.362244
1663.563477	711.625000
1662.575195	548.156067
1661.586914	626.173279
1660.598633	532.054504
1659.609375	565.329956
1658.620117	789.496704
1657.631836	693.247192
1656.641602	602.483154
1655.652344	578.101074
1654.662109	514.170593
1653.672852	445.123688
1652.681641	574.663818
1651.691406	360.425659
1650.701172	498.132324
1649.709961	355.647278
1648.718750	276.789429
1647.727539	290.583191
1646.735352	214.650269
1645.744141	144.150421
1644.751953	208.478592
1643.759766	167.267715
1642.766602	197.449646
1641.774414	85.199562
1640.781250	126.134590
1639.788086	56.343460
1638.794922	-31.792084
1637.801758	96.425186
1636.807617	40.119827
1635.813477	-60.890625
1634.819336	133.360214
1633.825195	58.866146
1632.830078	42.420128
1631.834961	39.213593
1630.839844	-27.118446
1629.844727	85.634758
1628.849609	-9.511804
1627.853516	-15.106938
1626.857422	18.809717
1625.861328	-118.191544
1624.865234	70.960587
1623.868164	-60.650028
1622.871094	-50.237858
1621.874023	25.898420
1620.876953	-87.117958
1619.879883	170.288925
1618.881836	83.607117
1617.883789	54.747173
1616.885742	-121.067886
1615.887695	-73.723412
1614.888672	57.574566
1613.889648	18.327976
1612.890625	-86.451920
1611.891602	-73.186417
1610.892578	-33.704494
1609.892578	-2.097679
1608.892578	5.917346
1607.892578	-101.335930
1606.892578	139.799515
1605.891602	213.239182
1604.890625	-40.605087
1603.889648	-37.839306
1602.888672	40.804558
1601.887695	-58.502594
1600.885742	-79.309486
1599.883789	-37.358799
1598.881836	-13.744149
1597.879883	54.279739
1596.876953	17.715508
1595.874023	7.274304
1594.871094	-65.880508
1593.868164	-92.017639
1592.864258	-112.949341
1591.861328	-94.739487
1590.857422	-21.757990
1589.853516	-16.685421
1588.848633	-6.431646
1587.844727	-66.639748
1586.839844	89.585899
1585.834961	-9.799268
1584.830078	-80.506508
1583.824219	80.717415
1582.819336	88.106430
1581.813477	40.744926
1580.807617	89.722992
1579.800781	112.595100
1578.794922	67.729439
1577.788086	-63.054916
1576.781250	40.362690
1575.773438	42.223709
1574.766602	103.859711
1573.758789	105.605659
1572.750977	167.097672
1571.743164	121.937927
1570.735352	-1.218581
1569.726563	2.933944
1568.718750	92.755699
1567.708984	0.681176
1566.700195	4.664659
1565.691406	-82.269211
1564.681641	59.170624
1563.671875	65.559013
1562.662109	12.217207
1561.652344	-20.410975
1560.641602	14.335064
1559.630859	-0.253666
1558.620117	91.377602
1557.609375	35.192341
1556.597656	181.061005
1555.586914	111.805084
1554.575195	-6.693557
1553.563477	167.385422
1552.550781	-0.388425
1551.539063	-74.976234
1550.526367	-38.331451
1549.513672	-6.939550
1548.500977	3.682745
1547.487305	156.459793
1546.473633	55.738899
1545.459961	27.372564
1544.446289	143.673752
1543.432617	58.329952
1542.417969	-21.879171
1541.404297	-55.627144
1540.389648	142.957321
1539.374023	-38.094620
1538.359375	-22.975576
1537.343750	-0.190533
1536.328125	-109.051971
1535.312500	55.475456
1534.296875	145.084839
1533.280273	180.446121
1532.263672	19.827734
1531.247070	106.615685
1530.230469	-2.513452
1529.212891	135.631622
1528.196289	80.502243
1527.178711	9.880574
1526.160156	-6.716091
1525.142578	131.064407
1524.124023	173.510254
1523.106445	30.649673
1522.087891	144.997726
1521.068359	107.509293
1520.049805	-17.432520
1519.030273	96.669487
1518.010742	-38.618816
1516.991211	-189.323242
1515.971680	60.716908
1514.951172	58.896046
1513.930664	57.020054
1512.910156	24.282419
1511.889648	-8.495926
1510.868164	-10.527663
1509.846680	-130.626755
1508.826172	8.341307
1507.803711	-9.244996
1506.782227	-3.795496
1505.759766	9.285025
1504.737305	-151.960632
1503.714844	-18.529800
1502.692383	-131.127777
1501.668945	-115.675049
1500.646484	22.637901
1499.623047	-15.804616
1498.599609	-49.158684
1497.575195	-123.493362
1496.550781	42.649139
1495.527344	-8.735127
1494.502930	-62.704605
1493.477539	-75.791771
1492.453125	-22.446617
1491.427734	7.826905
1490.402344	-69.267517
1489.376953	93.762680
1488.350586	-1.280222
1487.325195	97.752808
1486.298828	89.476158
1485.272461	104.138649
1484.245117	44.749001
1483.218750	158.847641
1482.191406	96.853905
1481.164063	93.509445
1480.136719	161.526123
1479.108398	158.101028
1478.080078	254.042770
1477.052734	260.739716
1476.023438	165.492020
1474.995117	314.773865
1473.965820	300.988098
1472.937500	457.764099
1471.908203	331.909882
1470.877930	430.020599
1469.848633	337.256012
1468.818359	455.630127
1467.788086	553.588013
1466.757813	458.245941
1465.727539	535.787415
1464.696289	656.476746
1463.665039	647.507629
1462.633789	635.986938
1461.602539	690.493347
1460.570313	546.885742
1459.539063	702.914429
1458.506836	711.637695
1457.473633	682.273193
1456.441406	795.001038
1455.408203	742.782227
1454.375000	931.508301
1453.341797	785.452209
1452.308594	905.629456
1451.274414	1015.605042
1450.241211	737.844238
1449.207031	860.468140
1448.171875	995.694397
1447.137695	996.656372
1446.102539	1076.094604
1445.067383	740.377380
1444.032227	685.711487
1442.997070	739.868530
1441.960938	781.349304
1440.924805	741.886719
1439.888672	821.287292
1438.852539	721.172058
1437.816406	722.204529
1436.779297	682.806458
1435.742188	648.486145
1434.705078	553.570496
1433.666992	622.842346
1432.629883	373.984802
1431.591797	372.610413
1430.553711	194.592911
1429.514648	291.679413
1428.476563	255.049103
1427.437500	150.347229
1426.398438	139.002151
1425.359375	236.081085
1424.320313	98.735687
1423.280273	205.890900
1422.240234	-29.612431
1421.200195	168.241104
1420.159180	119.232918
1419.119141	100.488029
1418.078125	154.764801
1417.037109	153.675888
1415.996094	72.095062
1414.954102	23.270132
1413.912109	12.216968
1412.870117	136.978256
1411.828125	-12.309080
1410.786133	-50.913906
1409.743164	-74.403755
1408.700195	78.010498
1407.657227	-23.303797
1406.614258	-44.183907
1405.570313	120.764145
1404.527344	92.393936
1403.483398	154.409805
1402.438477	-62.086964
1401.394531	-178.107788
1400.349609	-80.867096
1399.304688	81.561539
1398.259766	106.072716
1397.214844	-12.257857
1396.168945	-10.224456
1395.123047	109.596718
1394.077148	6.475214
1393.031250	-91.555779
1391.984375	-4.235268
1390.937500	15.500009
1389.890625	-54.829975
1388.843750	80.085281
1387.796875	-152.751862
1386.749023	-107.836601
1385.701172	-70.400871
1384.653320	19.560110
1383.604492	-60.443897
1382.556641	-57.900997
1381.507813	-97.794945
1380.458984	-55.199749
1379.410156	64.837074
1378.360352	35.054920
1377.310547	-4.655522
1376.260742	0.618624
1375.210938	183.090515
1374.161133	-135.887527
1373.110352	-115.494392
1372.059570	-90.077499
1371.008789	20.136824
1369.957031	50.585991
1368.906250	-1.160333
1367.854492	79.201210
1366.802734	27.559265
1365.750000	-31.488955
1364.698242	-28.215023
1363.645508	-19.921709
1362.592773	43.167088
1361.540039	-18.132124
1360.486328	45.020229
1359.433594	80.839348
1358.379883	193.770432
1357.326172	23.293367
1356.271484	36.860184
1355.216797	3.255352
1354.163086	41.765579
1353.107422	92.718277
1352.052734	56.785049
1350.998047	63.123020
1349.942383	89.360680
1348.886719	66.000900
1347.830078	176.680054
1346.774414	366.745361
1345.717773	353.401764
1344.661133	307.877991
1343.604492	217.798904
1342.546875	395.483215
1341.490234	516.148682
1340.432617	339.512360
1339.375000	289.322754
1338.316406	360.541199
1337.258789	307.988098
1336.200195	267.877441
1335.141602	339.196198
1334.082031	271.970856
1333.023438	402.720551
1331.963867	286.140625
1330.904297	424.337891
1329.844727	424.084076
1328.784180	352.198792
1327.723633	384.172455
1326.663086	418.648407
1325.602539	374.116516
1324.541992	421.016418
1323.480469	393.872009
1322.418945	334.694977
1321.357422	485.350647
1320.295898	404.061371
1319.233398	305.581116
1318.170898	360.090790
1317.108398	362.840454
1316.045898	313.863464
1314.982422	385.711731
1313.918945	418.145569
1312.855469	457.997070
1311.791992	502.798004
1310.728516	439.272095
1309.664063	294.568573
1308.599609	346.876709
1307.535156	342.602264
1306.469727	522.888794
1305.404297	452.238281
1304.338867	484.944305
1303.273438	458.664459
1302.208008	287.401733
1301.141602	624.975525
1300.075195	502.962372
1299.008789	415.429626
1297.942383	418.842133
1296.875000	422.285492
1295.807617	415.941559
1294.740234	429.268311
1293.672852	494.153870
1292.604492	340.693665
1291.537109	332.049530
1290.468750	294.011230
1289.399414	287.890228
1288.331055	411.716797
1287.261719	312.506897
1286.192383	176.617371
1285.123047	452.345947
1284.052734	289.599823
1282.983398	435.466095
1281.913086	263.055664
1280.841797	274.303070
1279.771484	378.554962
1278.700195	404.500061
1277.628906	435.349457
1276.557617	312.154724
1275.486328	311.274628
1274.414063	403.295685
1273.341797	395.106140
1272.269531	350.294220
1271.197266	234.685394
1270.124023	314.511810
1269.050781	474.893097
1267.977539	422.854370
1266.904297	522.165039
1265.830078	396.972809
1264.756836	235.261932
1263.681641	295.571747
1262.607422	372.939148
1261.533203	389.342010
1260.458008	230.266983
1259.382813	356.371063
1258.307617	285.100311
1257.231445	403.852112
1256.155273	473.859589
1255.079102	241.958481
1254.002930	411.785767
1252.926758	369.831970
1251.849609	308.439301
1250.772461	351.675354
1249.695313	236.826019
1248.617188	379.755524
1247.540039	410.811005
1246.461914	454.006744
1245.382813	601.665833
1244.304688	367.877014
1243.225586	299.343170
1242.146484	281.831940
1241.067383	359.006256
1239.988281	457.990387
1238.908203	294.863495
1237.828125	430.205750
1236.748047	325.365601
1235.667969	319.991821
1234.586914	273.401276
1233.505859	241.370956
1232.424805	206.927094
1231.343750	250.022141
1230.261719	380.292328
1229.179688	275.593292
1228.097656	367.048431
1227.015625	201.867996
1225.932617	256.980255
1224.850586	239.474121
1223.767578	241.317032
1222.683594	122.223663
1221.600586	138.578415
1220.516602	183.922409
1219.432617	260.653870
1218.347656	127.116013
1217.263672	184.474106
1216.178711	169.333649
1215.093750	101.061203
1214.008789	83.502861
1212.922852	227.649780
1211.836914	132.818253
1210.750977	190.004776
1209.665039	155.491547
1208.579102	82.391304
1207.492188	170.838715
1206.405273	126.654564
1205.318359	87.290489
1204.230469	173.209259
1203.142578	116.949020
1202.054688	36.609856
1200.966797	-53.345821
1199.877930	54.106731
1198.790039	-100.836838
1197.701172	-178.739349
1196.611328	-6.449940
1195.522461	62.322872
1194.432617	27.644592
1193.342773	31.420784
1192.252930	66.415192
1191.162109	-35.599483
1190.072266	71.414108
1188.981445	-85.850769
1187.889648	4.260229
1186.798828	-28.132868
1185.707031	-120.546860
1184.615234	39.019760
1183.523438	4.155528
1182.430664	-78.695580
1181.337891	-63.217991
1180.245117	-9.415915
1179.152344	-15.592388
1178.059570	40.512070
1176.965820	-99.906685
1175.872070	6.431454
1174.778320	-57.342907
1173.683594	-54.081322
1172.588867	-0.583162
1171.494141	74.398415
1170.399414	44.035564
1169.303711	-125.093155
1168.208984	150.666031
1167.113281	41.301491
1166.016602	89.727539
1164.920898	44.890625
1163.824219	43.049496
1162.727539	241.845551
1161.630859	192.125839
1160.533203	82.696320
1159.435547	71.162384
1158.337891	116.882332
1157.240234	57.553356
1156.141602	143.742584
1155.043945	89.136353
1153.944336	232.439529
1152.845703	118.164925
1151.747070	130.236145
1150.647461	35.028828
1149.547852	-41.109585
1148.447266	123.324448
1147.347656	30.461565
1146.247070	-33.825935
1145.146484	-162.387238
1144.044922	-74.367783
1142.944336	30.235899
1141.842773	-34.133766
1140.741211	-34.297478
1139.638672	-129.602890
1138.537109	-127.435921
1137.434570	-120.553528
1136.332031	-116.083862
1135.228516	187.656586
1134.125977	16.241657
1133.022461	110.800934
1131.917969	79.466354
1130.814453	240.354935
1129.709961	211.311935
1128.605469	153.782715
1127.500977	340.532654
1126.396484	256.852539
1125.291016	445.797302
1124.185547	357.324677
1123.080078	195.404190
1121.973633	275.161560
1120.868164	122.745628
1119.761719	164.534973
1118.654297	173.127975
1117.547852	89.383156
1116.440430	-51.148182
1115.333008	21.275183
1114.225586	171.689270
1113.117188	76.073677
1112.008789	117.594551
1110.900391	5.433428
1109.791992	146.145416
1108.682617	119.022087
1107.573242	184.002151
1106.463867	220.589005
1105.354492	235.885132
1104.244141	284.189880
1103.133789	155.459167
1102.023438	324.035797
1100.913086	233.046188
1099.801758	307.147125
1098.690430	286.882965
1097.579102	198.248428
1096.467773	423.061890
1095.355469	379.154327
1094.243164	304.623566
1093.130859	223.041397
1092.017578	301.575745
1090.905273	307.087280
1089.791992	213.731064
1088.677734	207.450546
1087.564453	203.511276
1086.450195	164.276276
1085.335938	280.223389
1084.221680	271.514832
1083.106445	236.939102
1081.991211	301.048279
1080.875977	296.990479
1079.760742	196.631516
1078.644531	251.268707
1077.528320	183.801376
1076.412109	22.476728
1075.295898	149.818893
1074.178711	122.263290
1073.061523	209.629730
1071.944336	60.127365
1070.826172	51.334236
1069.708984	126.913239
1068.590820	186.044632
1067.471680	195.943954
1066.353516	166.022690
1065.234375	213.375610
1064.115234	145.995483
1062.996094	116.089531
1061.875977	81.510216
1060.755859	58.642357
1059.635742	220.550156
1058.515625	155.569305
1057.394531	144.382828
1056.273438	53.737377
1055.152344	124.365135
1054.031250	-43.321548
1052.909180	17.955114
1051.787109	125.907593
1050.665039	93.745110
1049.541992	91.940308
1048.418945	241.815018
1047.295898	118.679527
1046.172852	165.870056
1045.048828	289.992065
1043.925781	34.073650
1042.801758	43.982754
1041.676758	32.921326
1040.552734	91.770393
1039.427734	-10.108365
1038.302734	23.129740
1037.176758	49.377876
1036.050781	105.885971
1034.924805	69.304657
1033.798828	56.019909
1032.672852	173.007065
1031.545898	199.265335
1030.418945	116.264252
1029.291992	54.238449
1028.164063	206.039200
1027.036133	-188.156952
1025.908203	-50.265312
1024.780273	-114.438034
1023.651367	-92.665047
1022.522461	-43.026756
1021.393555	-95.488792
1020.264648	-217.500168
1019.134766	8.476570
1018.004883	-278.093658
1016.875000	-156.479752
1015.744141	-160.058716
1014.613281	-119.580574
1013.482422	25.158916
1012.351563	12.361563
1011.219727	66.749550
1010.088867	148.927292
1008.956055	34.354603
1007.824219	158.213989
1006.691406	92.339470
1005.558594	433.605225
1004.425781	677.625122
1003.292969	849.897766
1002.159180	959.716797
1001.025391	598.121338
999.891602	386.896576
998.756836	92.654587
997.622070	105.705315
996.487305	146.490692
995.352539	21.114223
994.216797	48.129528
993.081055	130.539719
991.945313	35.354042
990.808594	16.345421
989.672852	-34.885536
988.536133	17.663567
987.398438	-17.336315
986.261719	23.749828
985.124023	-13.452845
983.986328	-18.357624
982.847656	68.867180
981.709961	-64.857162
980.571289	54.641163
979.432617	105.112221
978.292969	-9.997432
977.153320	-39.927578
976.013672	-21.520687
974.874023	49.786995
973.734375	107.320442
972.593750	-23.507841
971.453125	-147.337326
970.311523	-25.366764
969.170898	-20.484058
968.029297	-100.478561
966.886719	-12.882685
965.745117	104.545769
964.602539	93.527405
963.459961	-27.501459
962.317383	-24.631525
961.173828	159.346863
960.030273	132.479691
958.886719	11.749954
957.743164	51.447742
956.598633	-39.342178
955.454102	-27.024246
954.309570	-129.097473
953.165039	160.202774
952.019531	-21.835503
950.874023	38.692593
949.727539	67.228439
948.582031	72.942352
947.435547	-26.430305
946.289063	114.211899
945.141602	51.524307
943.995117	224.154861
942.847656	67.953461
941.699219	-1.380726
940.551758	105.101204
939.403320	216.144363
938.254883	85.379555
937.105469	132.613190
935.957031	225.475876
934.807617	63.030884
933.658203	32.893635
932.507813	78.007355
931.357422	100.367706
930.207031	77.216553
929.056641	76.891403
927.906250	-71.349800
926.754883	-51.066166
925.603516	62.539940
924.451172	-10.390828
923.298828	41.837975
922.146484	-12.775089
920.994141	-174.155792
919.841797	10.017163
918.688477	-35.331291
917.535156	-85.159279
916.380859	-34.998367
915.227539	12.910244
914.073242	-100.326599
912.918945	-81.845932
911.763672	-81.484428
910.608398	32.331230
909.453125	-144.142776
908.297852	33.193523
907.141602	-109.120995
905.985352	86.327110
904.829102	-191.797318
903.672852	-34.856792
902.515625	-2.506206
901.358398	-10.888938
900.201172	-26.024776
899.042969	-18.490921
897.884766	-51.652073
896.726563	84.875259
895.568359	65.335396
894.409180	238.003738
893.250000	15.070587
892.090820	-17.910189
890.930664	-44.070389
889.771484	6.603505
888.611328	-82.725967
887.450195	130.532196
886.289063	77.378624
885.128906	119.047295
883.966797	-71.649200
882.805664	121.195915
881.643555	-42.309807
880.481445	96.371735
879.319336	9.619006
878.156250	136.993179
876.993164	81.846245
875.830078	19.984861
874.666016	36.978535
873.502930	60.731762
872.338867	-59.556416
871.173828	137.495377
870.009766	212.985428
868.844727	-3.930177
867.679688	89.565765
866.513672	-17.047058
865.348633	101.144966
864.182617	84.470856
863.015625	146.435486
861.849609	3.998331
860.682617	54.732574
859.515625	29.121353
858.347656	52.898273
857.180664	90.125824
856.012695	39.849854
854.843750	182.468277
853.675781	143.400528
852.506836	57.273518
851.337891	249.078674
850.167969	245.858688
848.999023	132.870453
847.829102	116.227142
846.658203	115.256882
845.488281	116.514450
844.317383	124.475822
843.146484	-53.282024
841.975586	28.507042
840.803711	123.662537
839.631836	-89.781975
838.459961	282.499237
837.287109	158.476074
836.114258	79.178757
834.941406	60.209888
833.768555	103.759514
832.594727	241.038239
831.420898	141.629578
830.247070	160.519043
829.072266	67.825417
827.898438	218.277390
826.722656	138.946304
825.547852	35.103962
824.372070	-12.992240
823.196289	150.605240
822.020508	62.348816
820.844727	112.201134
819.667969	28.392765
818.491211	-144.456711
817.313477	-92.453163
816.136719	-31.604580
814.958984	-24.208961
813.781250	-39.090870
812.602539	-87.352783
811.423828	-2.238119
810.245117	-97.227859
809.066406	-47.772217
807.886719	23.839802
806.707031	-20.109625
805.527344	2.540219
804.346680	-123.593933
803.166992	-92.125145
801.985352	12.515306
800.804688	-4.942146
799.623047	-75.657722
798.441406	-130.856659
797.259766	-168.332611
796.078125	-141.557480
794.895508	-32.850555
793.712891	-70.439758
792.529297	-92.547241
791.346680	-6.187492
790.163086	35.818375
788.978516	6.944384
787.794922	-130.372986
786.610352	150.421051
785.425781	-110.791611
784.241211	-26.996178
783.055664	47.877705
781.870117	54.168201
780.684570	44.950268
779.498047	163.817703
778.311523	77.207031
777.125000	52.420841
775.938477	27.609430
774.750977	121.943283
773.563477	41.894352
772.375977	162.577881
771.187500	93.511536
769.999023	42.081547
768.810547	-66.668999
767.622070	-104.882034
766.432617	119.071983
765.243164	179.888123
764.053711	82.087173
762.863281	81.173698
761.672852	157.270706
760.482422	191.490875
759.291992	84.860519
758.100586	13.444827
756.909180	62.985680
755.717773	-48.015892
754.525391	155.326141
753.333008	176.156693
752.140625	104.682442
750.948242	123.275658
749.754883	93.528511
748.561523	72.558281
747.368164	163.521500
746.173828	19.624666
744.979492	49.097015
743.785156	128.989716
742.590820	226.375961
741.395508	54.047756
740.200195	26.451803
739.003906	-5.522655
737.808594	78.624306
736.612305	-65.061218
735.416016	-20.363365
734.218750	133.772247
733.021484	-3.264142
731.824219	-35.199902
730.626953	57.581375
729.428711	93.456436
728.230469	81.215492
727.032227	40.568756
725.833984	148.575073
724.634766	38.029274
723.435547	154.748932
722.235352	0.600687
721.036133	141.326782
719.835938	83.346268
718.635742	7.953762
717.434570	98.453491
716.233398	106.037491
715.032227	148.541046
713.831055	119.096306
712.628906	56.994865
711.426758	64.697716
710.224609	105.115768
709.021484	12.662757
707.818359	90.171120
706.615234	115.423302
705.412109	44.919498
704.208008	159.486084
703.003906	-6.649243
701.799805	-103.048370
700.594727	-1.441084
699.389648	126.260475
698.184570	-56.911499
696.979492	99.099083
695.773438	-96.913643
694.567383	-99.441299
693.361328	71.835693
692.154297	-117.352524
690.947266	32.254536
689.740234	-13.477855
688.533203	-217.524826
687.325195	-206.654434
686.117188	-98.131073
684.909180	-119.693359
683.700195	88.602959
682.491211	-158.263351
681.282227	-95.101006
680.072266	-57.898552
678.863281	-7.654323
677.653320	-87.284325
676.442383	8.532753
675.232422	-44.963856
674.021484	46.600754
672.810547	-37.037327
671.598633	110.840752
670.386719	185.195755
669.174805	134.197006
667.962891	-31.264187
666.750000	60.537838
665.537109	167.476471
664.324219	10.932672
663.110352	-0.816150
661.897461	-25.461067
660.683594	-24.147270
659.468750	-72.415482
658.254883	-10.600309
657.040039	68.480667
655.824219	-11.999229
654.609375	4.597072
653.393555	-6.802581
652.177734	-138.838684
650.960938	-18.747410
649.745117	56.072781
648.528320	23.206831
647.311523	78.621284
646.093750	86.659218
644.875977	142.022781
643.658203	162.925430
642.440430	-91.501755
641.221680	26.154007
640.002930	64.175842
638.784180	-9.628668
637.564453	41.174816
636.344727	-34.858841
635.125000	88.812424
633.905273	81.357162
632.684570	60.929249
631.463867	89.768364
630.243164	56.247597
629.021484	31.192804
627.799805	102.522964
626.578125	-102.956413
625.356445	4.488344
624.133789	90.263756
622.911133	332.227814
621.688477	156.101624
620.464844	127.611511
619.241211	118.155510
618.017578	-73.541443
616.793945	53.482197
615.569336	-121.588982
614.344727	167.348541
613.120117	17.322918
611.894531	61.592766
610.668945	88.345451
609.443359	48.408504
608.216797	-94.529373
606.991211	-180.178223
605.764648	-18.505585
604.537109	3.760609
