# Supplementary material for: Raman spectroscopy accurately differentiates mucosal healing from non-healing and biochemical changes following biological therapy in inflammatory bowel disease
Source: PLoS One. 2021 Jun 2;16(6):e0252210. doi: 10.1371/journal.pone.0252210 (PMC8172032; doi:10.1371/journal.pone.0252210)
Supplement: S5 Dataset — (ZIP) [file pone.0252210.s007.zip › CD Active inflammation/OC024 pre treatment-1_base sub CR removed_11__X_-32917.2__Y_21190.2__Z_-4919.15__Time_127.txt]

1714.716797	72.576111
1713.740234	192.867371
1712.763672	39.536236
1711.787109	34.484795
1710.809570	434.926849
1709.832031	-139.718170
1708.854492	-13.931494
1707.875977	310.748688
1706.898438	-191.541473
1705.919922	64.960442
1704.941406	142.752090
1703.962891	320.338776
1702.983398	-127.627800
1702.003906	-162.560669
1701.024414	-215.395996
1700.044922	-104.267860
1699.065430	-321.236725
1698.084961	-133.722107
1697.104492	-47.027054
1696.124023	107.243233
1695.143555	91.301414
1694.162109	137.553360
1693.180664	-173.184525
1692.199219	42.916042
1691.217773	-97.889381
1690.235352	-83.115425
1689.253906	7.210522
1688.271484	298.278656
1687.289063	232.717957
1686.305664	-146.631149
1685.323242	117.359772
1684.339844	259.401489
1683.356445	34.530239
1682.372070	-53.671600
1681.388672	154.568863
1680.404297	-123.753288
1679.419922	168.409225
1678.435547	157.838242
1677.451172	177.287933
1676.465820	415.538788
1675.480469	255.530334
1674.495117	263.816711
1673.509766	506.735077
1672.523438	266.552185
1671.537109	787.055176
1670.550781	388.939819
1669.564453	501.587372
1668.578125	686.548706
1667.590820	638.462158
1666.603516	638.829102
1665.616211	589.430420
1664.627930	469.034851
1663.640625	675.576416
1662.652344	744.728271
1661.664063	779.997437
1660.675781	998.728699
1659.686523	605.812195
1658.698242	738.228088
1657.708984	656.582642
1656.719727	835.041626
1655.729492	645.938538
1654.740234	693.057251
1653.750000	658.617615
1652.759766	733.181213
1651.768555	456.384216
1650.778320	658.890869
1649.787109	507.471832
1648.795898	517.834900
1647.804688	391.226196
1646.813477	164.716141
1645.821289	4.756078
1644.829102	-136.219604
1643.836914	193.281311
1642.844727	95.378044
1641.851563	-141.997910
1640.859375	-46.390522
1639.866211	115.475639
1638.873047	-265.711548
1637.878906	318.727081
1636.885742	-169.749420
1635.891602	-188.534454
1634.897461	-135.847702
1633.902344	-251.520264
1632.908203	-161.376648
1631.913086	-394.932617
1630.917969	130.165421
1629.922852	-260.769409
1628.926758	-40.732586
1627.931641	84.736183
1626.935547	-92.163017
1625.939453	-108.337288
1624.942383	-48.064117
1623.946289	64.970825
1622.949219	75.618118
1621.952148	152.128372
1620.955078	-62.850460
1619.958008	158.433182
1618.959961	77.756149
1617.961914	-212.791367
1616.963867	182.005386
1615.965820	-221.046844
1614.966797	-93.840240
1613.967773	-197.431168
1612.968750	-143.537979
1611.969727	-92.212860
1610.970703	299.943298
1609.970703	-52.355152
1608.970703	258.485931
1607.970703	257.483246
1606.970703	138.651627
1605.969727	315.782288
1604.968750	-70.024445
1603.967773	-227.936890
1602.966797	-370.080261
1601.965820	18.939875
1600.963867	52.020901
1599.961914	-24.777256
1598.959961	-80.653458
1597.958008	-47.669720
1596.955078	-176.793472
1595.952148	-94.270790
1594.949219	202.368027
1593.946289	-125.403305
1592.943359	-74.480042
1591.939453	-8.010839
1590.935547	-74.770073
1589.931641	-199.004135
1588.927734	15.882563
1587.922852	170.561874
1586.917969	374.611908
1585.913086	195.191177
1584.908203	192.979813
1583.903320	219.312408
1582.897461	219.429352
1581.891602	65.712776
1580.885742	122.878532
1579.879883	73.115334
1578.873047	306.966370
1577.866211	415.627319
1576.859375	513.672119
1575.852539	200.454025
1574.845703	-50.374580
1573.837891	283.829071
1572.830078	-331.267212
1571.822266	-291.233337
1570.814453	-139.652710
1569.805664	146.767700
1568.796875	45.814129
1567.788086	484.919220
1566.779297	53.781315
1565.769531	-138.554733
1564.760742	120.620033
1563.750977	459.901917
1562.741211	189.157211
1561.730469	37.616047
1560.720703	204.915268
1559.709961	-24.771725
1558.699219	217.192200
1557.688477	184.127701
1556.676758	187.112259
1555.666016	373.816589
1554.654297	44.811169
1553.642578	308.680084
1552.629883	36.314899
1551.618164	40.800617
1550.605469	285.690918
1549.592773	209.446198
1548.580078	166.632385
1547.566406	353.738281
1546.552734	566.389343
1545.540039	641.745056
1544.525391	34.531490
1543.511719	218.005142
1542.498047	13.688160
1541.483398	134.623444
1540.468750	335.321167
1539.453125	174.261505
1538.438477	240.196518
1537.422852	233.599716
1536.407227	146.798904
1535.391602	395.125092
1534.375977	325.927002
1533.359375	328.699768
1532.342773	439.510742
1531.326172	351.613129
1530.309570	382.053314
1529.292969	342.707764
1528.275391	130.578918
1527.257813	538.880066
1526.240234	437.064117
1525.222656	373.683716
1524.204102	343.545532
1523.185547	282.336639
1522.166992	10.027811
1521.148438	424.250153
1520.128906	609.237610
1519.110352	-5.457611
1518.090820	78.911514
1517.071289	-27.089472
1516.050781	108.202675
1515.031250	399.941498
1514.010742	-1.963132
1512.990234	-29.069666
1511.968750	172.054245
1510.948242	57.303955
1509.926758	-203.845337
1508.905273	114.636711
1507.883789	-118.555542
1506.862305	248.139496
1505.839844	-244.254623
1504.817383	-47.202847
1503.794922	-278.299652
1502.772461	-143.127823
1501.749023	-551.175903
1500.726563	141.902283
1499.703125	-248.414780
1498.678711	-170.346725
1497.655273	-171.755539
1496.630859	-288.466034
1495.607422	-100.839630
1494.582031	-169.229355
1493.557617	-235.132599
1492.533203	-324.141876
1491.507813	-270.146942
1490.482422	133.764526
1489.457031	-346.519043
1488.430664	-538.129883
1487.405273	419.357697
1486.378906	-81.463097
1485.352539	124.855858
1484.325195	63.004398
1483.298828	-34.600906
1482.271484	222.271317
1481.244141	257.075409
1480.216797	281.580750
1479.188477	71.437820
1478.161133	207.950668
1477.132813	476.803131
1476.104492	480.528107
1475.075195	769.412537
1474.046875	612.518738
1473.017578	789.112244
1471.988281	858.667480
1470.958984	1075.746826
1469.928711	1147.625366
1468.898438	1237.238647
1467.869141	1097.916748
1466.837891	1378.090576
1465.807617	1688.649292
1464.776367	1533.908569
1463.746094	1318.255371
1462.714844	1316.040771
1461.682617	1483.952026
1460.651367	1326.770386
1459.619141	1707.846924
1458.586914	1438.945068
1457.554688	1599.037476
1456.522461	1885.924438
1455.489258	1891.087769
1454.456055	2449.135010
1453.422852	1926.788208
1452.389648	2185.480713
1451.355469	1985.295898
1450.321289	1990.469849
1449.287109	1947.529419
1448.252930	1833.720093
1447.218750	2044.127319
1446.183594	1950.631592
1445.148438	1874.933472
1444.113281	1900.536011
1443.078125	1956.536377
1442.041992	1901.225220
1441.005859	1636.068359
1439.969727	1565.783691
1438.933594	1546.143921
1437.897461	1594.816040
1436.860352	1557.583252
1435.823242	1161.684326
1434.786133	1089.332886
1433.748047	971.601379
1432.710938	970.166443
1431.672852	953.630737
1430.634766	798.380737
1429.596680	862.798035
1428.557617	586.685730
1427.518555	343.570465
1426.479492	922.677551
1425.440430	520.958740
1424.401367	399.279877
1423.361328	108.889496
1422.321289	201.669113
1421.281250	206.359375
1420.241211	-28.088202
1419.200195	-232.143448
1418.159180	193.312729
1417.118164	-156.444046
1416.077148	-259.349152
1415.035156	-238.856522
1413.994141	-268.524658
1412.952148	-210.075958
1411.910156	-10.743928
1410.867188	42.818638
1409.825195	-1.487100
1408.782227	213.105606
1407.739258	256.928955
1406.695313	122.537476
1405.652344	43.608398
1404.608398	40.124214
1403.564453	-141.403961
1402.520508	-217.330170
1401.475586	130.849854
1400.431641	90.295975
1399.386719	-35.375305
1398.341797	167.568787
1397.295898	548.503967
1396.250977	240.323090
1395.205078	130.323318
1394.159180	68.115517
1393.112305	148.806320
1392.066406	11.814392
1391.019531	80.273941
1389.972656	136.345749
1388.925781	-5.117850
1387.877930	241.361374
1386.831055	125.258850
1385.783203	-23.168808
1384.735352	-23.867334
1383.686523	165.524750
1382.638672	382.512634
1381.589844	107.357918
1380.541016	-140.042252
1379.492188	-57.527420
1378.442383	-99.747269
1377.392578	205.194702
1376.342773	158.271301
1375.292969	395.982574
1374.243164	-29.823771
1373.192383	360.269562
1372.141602	204.263489
1371.090820	55.970352
1370.039063	-154.434357
1368.988281	14.217546
1367.936523	-116.031357
1366.884766	-221.153900
1365.833008	-114.388741
1364.780273	-62.302006
1363.727539	126.832039
1362.674805	-37.354305
1361.622070	-12.205340
1360.569336	-285.424805
1359.515625	-18.679800
1358.461914	407.250458
1357.408203	-12.103556
1356.353516	-70.736702
1355.299805	89.514359
1354.245117	-40.851051
1353.190430	-84.066284
1352.134766	-15.371875
1351.080078	-13.570748
1350.024414	154.677353
1348.968750	27.673426
1347.913086	295.396820
1346.856445	369.638824
1345.800781	488.661194
1344.744141	806.133606
1343.686523	583.152893
1342.629883	952.807922
1341.572266	603.804382
1340.514648	609.375244
1339.457031	971.769226
1338.399414	982.496521
1337.340820	854.693115
1336.282227	1071.153809
1335.223633	832.291321
1334.165039	1170.178101
1333.106445	701.609436
1332.046875	666.171082
1330.987305	618.516418
1329.926758	704.489197
1328.867188	335.795349
1327.806641	451.698364
1326.746094	827.081421
1325.685547	394.735657
1324.625000	545.491333
1323.563477	760.473938
1322.501953	721.238037
1321.440430	736.430115
1320.378906	850.419250
1319.316406	584.569824
1318.253906	748.072327
1317.191406	1042.295898
1316.128906	1020.953308
1315.065430	1379.260742
1314.001953	867.693542
1312.938477	1277.815918
1311.875000	729.742920
1310.811523	1166.999878
1309.747070	661.221191
1308.682617	1302.768311
1307.618164	1274.767944
1306.552734	1364.952637
1305.488281	958.311890
1304.422852	960.160461
1303.356445	925.191650
1302.291016	1138.609497
1301.224609	1179.959595
1300.159180	1186.984619
1299.091797	1169.481323
1298.025391	1196.281372
1296.958984	1355.734497
1295.891602	1200.933350
1294.824219	1080.624878
1293.755859	872.073303
1292.688477	1073.399292
1291.620117	948.454407
1290.551758	1110.539917
1289.483398	1066.657471
1288.414063	721.329529
1287.344727	1133.462646
1286.275391	920.675720
1285.206055	999.524963
1284.136719	951.031494
1283.066406	1299.249390
1281.996094	1030.452148
1280.925781	827.887573
1279.855469	1286.119629
1278.784180	489.159607
1277.712891	817.675415
1276.641602	578.758545
1275.569336	978.045349
1274.498047	1169.432129
1273.425781	715.596191
1272.353516	379.244507
1271.281250	763.644287
1270.208008	1296.838257
1269.134766	987.466919
1268.061523	1164.004517
1266.988281	1120.823975
1265.914063	1470.487549
1264.839844	983.272522
1263.765625	1210.868042
1262.691406	804.385254
1261.617188	1119.677612
1260.541992	908.350525
1259.466797	1130.853027
1258.391602	1389.788452
1257.315430	1275.922607
1256.239258	847.958313
1255.163086	958.213928
1254.086914	956.437500
1253.010742	942.466919
1251.933594	1458.864746
1250.856445	1447.166260
1249.779297	1138.744385
1248.701172	1382.345459
1247.624023	1224.733032
1246.545898	1037.975830
1245.467773	1259.472290
1244.388672	1007.117249
1243.310547	596.979187
1242.231445	1160.673584
1241.152344	1073.466309
1240.072266	782.365295
1238.993164	913.584106
1237.913086	797.230164
1236.833008	790.026672
1235.751953	710.012756
1234.671875	877.292969
1233.590820	1012.916016
1232.509766	1279.288818
1231.427734	760.481934
1230.346680	1125.990845
1229.264648	1665.633423
1228.182617	761.938354
1227.100586	759.068176
1226.017578	693.202759
1224.934570	956.362793
1223.851563	288.008148
1222.768555	630.825073
1221.684570	424.524475
1220.601563	348.802246
1219.516602	509.871429
1218.432617	501.669220
1217.348633	445.082397
1216.263672	685.513184
1215.178711	580.451904
1214.093750	229.112549
1213.007813	744.354248
1211.921875	303.675446
1210.835938	806.454224
1209.750000	672.139099
1208.663086	549.850891
1207.577148	263.599731
1206.490234	510.096680
1205.402344	491.294128
1204.315430	588.081543
1203.227539	263.181549
1202.139648	118.964462
1201.051758	-6.007641
1199.962891	413.014771
1198.875000	-296.968628
1197.786133	-102.009148
1196.696289	104.787277
1195.607422	32.428658
1194.517578	10.496205
1193.427734	-232.681870
1192.337891	-45.609608
1191.247070	100.423225
1190.157227	-123.652626
1189.066406	-157.979080
1187.974609	-643.849243
1186.883789	-238.874924
1185.791992	5.000990
1184.700195	-92.083893
1183.608398	-414.730988
1182.515625	-82.507584
1181.423828	-127.008957
1180.331055	-135.627747
1179.238281	49.832771
1178.144531	-26.112791
1177.050781	197.388763
1175.957031	-65.568390
1174.863281	52.293564
1173.768555	74.227371
1172.674805	201.416489
1171.580078	227.924545
1170.484375	-6.482432
1169.389648	165.824814
1168.293945	-207.348160
1167.198242	-51.990997
1166.102539	203.619690
1165.005859	-234.095535
1163.910156	-437.502777
1162.813477	-258.679718
1161.715820	-232.891235
1160.619141	241.750916
1159.521484	-164.846771
1158.423828	82.650993
1157.326172	-4.114130
1156.227539	61.754784
1155.128906	36.886288
1154.030273	279.039307
1152.931641	320.750183
1151.832031	212.189148
1150.733398	-94.168312
1149.632813	56.955761
1148.533203	429.489044
1147.433594	-84.105118
1146.333008	-14.226832
1145.232422	-108.684326
1144.130859	101.434776
1143.030273	40.184883
1141.928711	140.643280
1140.827148	41.232494
1139.724609	108.228142
1138.623047	58.681122
1137.520508	120.785744
1136.417969	-92.804771
1135.314453	318.392242
1134.211914	164.131104
1133.108398	171.336487
1132.004883	297.193085
1130.900391	76.421822
1129.796875	719.437500
1128.692383	481.988861
1127.586914	726.054199
1126.482422	751.845398
1125.376953	770.458801
1124.271484	945.462219
1123.166016	809.939514
1122.060547	539.419983
1120.954102	624.249451
1119.847656	661.663879
1118.741211	476.497284
1117.633789	497.298706
1116.526367	309.831512
1115.418945	534.085938
1114.311523	-50.697796
1113.204102	357.958923
1112.095703	118.613045
1110.987305	-4.811830
1109.877930	200.268692
1108.769531	310.770020
1107.660156	286.562103
1106.550781	115.951309
1105.441406	143.740509
1104.331055	487.803253
1103.220703	770.356140
1102.110352	316.674622
1101.000000	219.389725
1099.888672	306.090027
1098.777344	90.976349
1097.666016	109.339882
1096.553711	335.077850
1095.442383	475.937347
1094.330078	91.441193
1093.217773	755.141724
1092.104492	443.783966
1090.991211	101.994385
1089.877930	435.829803
1088.764648	-84.551399
1087.651367	423.317719
1086.537109	538.221497
1085.422852	95.864288
1084.308594	492.963074
1083.193359	492.724182
1082.078125	241.121353
1080.962891	701.461365
1079.847656	175.246399
1078.731445	327.889923
1077.615234	602.584229
1076.499023	374.968140
1075.382813	459.586670
1074.265625	403.459076
1073.148438	-2.035180
1072.031250	14.789558
1070.914063	200.462646
1069.795898	144.698883
1068.677734	112.467300
1067.559570	110.777679
1066.440430	151.305969
1065.321289	123.989670
1064.202148	265.322906
1063.083008	345.819275
1061.962891	110.455841
1060.843750	277.678833
1059.723633	395.784210
1058.602539	375.945923
1057.482422	103.746422
1056.361328	285.177399
1055.239258	-19.430950
1054.118164	-211.649185
1052.996094	226.925079
1051.874023	373.513214
1050.751953	352.050507
1049.629883	218.671448
1048.506836	155.447693
1047.383789	269.666534
1046.260742	456.247528
1045.136719	-73.038200
1044.012695	-42.450623
1042.888672	244.625046
1041.764648	300.991089
1040.639648	-336.815399
1039.515625	-198.579025
1038.389648	-67.304337
1037.264648	-154.788696
1036.138672	151.228638
1035.012695	333.904510
1033.886719	-104.541084
1032.760742	-135.622498
1031.633789	61.319195
1030.506836	100.209740
1029.379883	-355.859863
1028.251953	-379.378876
1027.124023	-291.234497
1025.996094	-358.613159
1024.868164	-444.400635
1023.739258	-63.382572
1022.610352	-255.700806
1021.481445	-417.623962
1020.352539	-419.248810
1019.222656	-142.407562
1018.092773	-350.203644
1016.962891	-560.077698
1015.832031	-324.693634
1014.702148	-286.233093
1013.571289	-347.274567
1012.439453	-109.360077
1011.308594	-102.961143
1010.176758	30.902958
1009.044922	155.600082
1007.912109	99.881042
1006.780273	-94.457474
1005.647461	830.909973
1004.514648	1166.327026
1003.380859	1712.115356
1002.247070	1869.497070
1001.113281	1460.804443
999.979492	782.158752
998.845703	136.317886
997.710938	336.088196
996.576172	346.609039
995.440430	107.995575
994.305664	289.638580
993.169922	231.409134
992.033203	286.369995
990.897461	18.633621
989.760742	120.040558
988.624023	71.732719
987.487305	175.690262
986.350586	56.283905
985.212891	-90.557777
984.075195	324.685303
982.936523	132.105957
981.798828	91.681267
980.660156	53.726284
979.521484	305.811157
978.381836	219.818176
977.242188	101.824890
976.102539	894.424316
974.962891	222.705536
973.823242	-225.652634
972.682617	419.881012
971.541992	619.676086
970.400391	323.521820
969.259766	-45.799671
968.118164	434.408173
966.976563	517.561157
965.833984	268.167542
964.691406	207.103790
963.548828	182.899933
962.406250	507.308624
961.262695	61.600220
960.120117	441.156067
958.976563	115.068909
957.832031	318.337738
956.688477	84.300102
955.543945	47.373577
954.398438	-19.161739
953.253906	234.819946
952.108398	166.240692
950.962891	-30.255447
949.817383	-96.197502
948.670898	71.189629
947.524414	478.596405
946.377930	396.950714
945.231445	228.649216
944.083984	275.232941
942.936523	212.305756
941.789063	249.967392
940.640625	369.880127
939.493164	225.166718
938.343750	712.521362
937.195313	250.995834
936.045898	466.987366
934.897461	-10.014934
933.747070	-247.394058
932.597656	381.279480
931.447266	160.059769
930.296875	114.400902
929.146484	43.812374
927.995117	169.109512
926.843750	221.613251
925.692383	422.071289
924.541016	-87.213982
923.388672	-166.345016
922.236328	-363.595032
921.083984	-221.970337
919.931641	-23.524094
918.778320	-231.807770
917.625000	-473.993378
916.470703	-195.937027
915.317383	517.987976
914.163086	-130.334213
913.008789	-29.384596
911.853516	-286.905792
910.698242	29.636761
909.542969	128.377228
908.387695	125.090370
907.231445	430.131378
906.076172	-255.260727
904.918945	40.750393
903.762695	19.541958
902.605469	304.100464
901.448242	58.768581
900.291016	-433.139893
899.133789	401.329498
897.975586	6.910956
896.817383	-95.502136
895.658203	175.281555
894.500000	86.480850
893.340820	90.410767
892.180664	510.150757
891.021484	82.489845
889.861328	-71.659187
888.701172	243.975769
887.541016	132.767075
886.379883	-206.355484
885.218750	5.286390
884.057617	153.654968
882.895508	33.543297
881.734375	-77.505745
880.572266	183.471542
879.409180	137.781174
878.247070	80.825500
877.083984	334.771301
875.920898	192.168152
874.756836	700.371582
873.592773	80.431213
872.428711	309.278168
871.264648	326.464722
870.100586	318.867371
868.935547	344.970520
867.770508	312.558411
866.604492	520.662292
865.438477	647.711060
864.272461	367.952271
863.106445	252.266617
861.940430	343.214294
860.773438	335.264069
859.606445	280.122375
858.438477	1010.461121
857.271484	497.336334
856.103516	148.148605
854.934570	377.684784
853.766602	970.286560
852.597656	603.104187
851.428711	630.465820
850.259766	816.830566
849.089844	481.088745
847.919922	369.389160
846.750000	727.854980
845.579102	197.392242
844.408203	403.392090
843.237305	620.395874
842.066406	322.726196
840.894531	552.894409
839.722656	351.346863
838.550781	355.457031
837.377930	649.990173
836.206055	68.473991
835.033203	320.311493
833.859375	533.969910
832.686523	548.727600
831.512695	404.897339
830.337891	754.216125
829.164063	659.290955
827.989258	506.313263
826.814453	67.867508
825.639648	367.483978
824.463867	292.384613
823.288086	386.580017
822.112305	-181.063385
820.935547	253.773941
819.759766	242.931259
818.583008	240.892136
817.405273	-264.293457
816.228516	-184.094101
815.050781	-64.003197
813.872070	209.388824
812.694336	66.715607
811.515625	57.385780
810.336914	-34.283806
809.158203	-81.582329
807.978516	-426.663208
806.798828	27.884623
805.619141	-352.809875
804.438477	-580.255676
803.258789	-268.371948
802.077148	-327.318817
800.896484	-71.326134
799.714844	-126.076263
798.534180	-123.249138
797.351563	-313.411926
796.169922	-281.953369
794.987305	46.291435
793.804688	-186.190643
792.622070	-482.894897
791.438477	-288.010254
790.254883	17.356874
789.071289	258.297333
787.886719	-20.959921
786.702148	-255.942703
785.517578	90.732948
784.333008	326.595551
783.147461	476.026428
781.961914	170.021713
780.776367	85.020294
779.590820	150.172043
778.404297	-281.708191
777.217773	185.153595
776.030273	141.787079
774.843750	210.907318
773.656250	326.240021
772.467773	357.599274
771.280273	538.829590
770.091797	479.562775
768.903320	107.233826
767.714844	440.215851
766.525391	204.511093
765.335938	495.301025
764.146484	244.138611
762.956055	133.920609
761.765625	351.668640
760.575195	98.306915
759.384766	432.439301
758.193359	447.400085
757.001953	677.808899
755.810547	756.351868
754.618164	850.183533
753.425781	238.509781
752.233398	149.965973
751.041016	463.382874
749.847656	253.954132
748.654297	393.663239
747.460938	212.809769
746.266602	363.356964
745.072266	134.253281
743.877930	444.806244
742.683594	213.542099
741.488281	236.674057
740.292969	80.041451
739.097656	116.299484
737.901367	-99.420609
736.705078	-271.248199
735.508789	40.940762
734.311523	-415.468597
733.115234	-116.530777
731.917969	-161.298676
730.719727	264.308777
729.522461	-45.169182
728.324219	240.277084
727.125977	488.440125
725.926758	37.076283
724.727539	106.009308
723.528320	-253.253983
722.329102	-83.769287
721.128906	-12.608362
719.928711	224.466476
718.728516	-57.995075
717.528320	74.306671
716.327148	176.034378
715.125977	66.195023
713.923828	453.603638
712.722656	53.896130
711.520508	513.148987
710.317383	96.267357
709.115234	418.156219
707.912109	465.517242
706.708984	451.946686
705.505859	140.200836
704.301758	2.774433
703.097656	283.259491
701.893555	398.349640
700.688477	343.809113
699.483398	221.960007
698.278320	295.894196
697.073242	211.211212
695.867188	70.147957
694.661133	35.678307
693.455078	105.561737
692.248047	-352.156342
691.041016	-140.943924
689.833984	-277.002747
688.626953	29.742655
687.418945	37.060287
686.210938	178.934555
685.002930	-2.246864
683.793945	5.346402
682.584961	201.588821
681.375977	-135.202621
680.166992	-44.980549
678.957031	-136.633530
677.747070	124.798004
676.537109	-33.767891
675.326172	-161.868378
674.115234	-86.415649
672.904297	-411.105347
671.692383	-530.092041
670.481445	4.087976
669.269531	-123.397491
668.056641	127.493767
666.844727	192.537018
665.631836	305.165619
664.417969	214.807968
663.205078	-177.710800
661.991211	-282.848053
660.777344	-325.260864
659.563477	-15.857654
658.348633	-349.383881
657.133789	-1.138024
655.918945	-75.603302
654.703125	22.490036
653.488281	120.616829
652.272461	65.772369
651.055664	-144.097565
649.839844	305.250458
648.623047	41.709854
647.405273	4.378076
646.188477	567.599182
644.970703	375.324799
643.752930	333.769135
642.535156	182.571686
641.316406	83.078400
640.097656	144.885559
638.878906	49.780338
637.659180	-77.505219
636.439453	63.811913
635.219727	11.756470
634.000000	144.388123
632.779297	-70.847229
631.558594	327.844177
630.337891	157.669754
629.116211	120.547195
627.894531	55.511787
626.672852	292.805328
625.451172	399.153748
624.228516	426.071228
623.005859	527.893005
621.783203	631.727051
620.559570	756.824890
619.336914	352.830627
618.112305	-21.135443
616.888672	80.122162
615.664063	241.110519
614.439453	269.226166
613.214844	87.547951
611.989258	81.129593
610.764648	38.189217
609.538086	44.225636
608.312500	116.302406
607.085938	-128.088715
605.859375	-242.301971
604.632813	-476.299225
