# Supplementary material for: Raman spectroscopy accurately differentiates mucosal healing from non-healing and biochemical changes following biological therapy in inflammatory bowel disease
Source: PLoS One. 2021 Jun 2;16(6):e0252210. doi: 10.1371/journal.pone.0252210 (PMC8172032; doi:10.1371/journal.pone.0252210)
Supplement: S5 Dataset — (ZIP) [file pone.0252210.s007.zip › CD Active inflammation/OC025-1 post treatment_base sub CR removed_30__X_11682.9__Y_10055.8__Z_2060.74__Time_337.txt]

1714.774414	13.023459
1713.797852	-111.870827
1712.820313	-4.562940
1711.843750	108.128212
1710.866211	-12.448804
1709.888672	-1.551670
1708.911133	36.238735
1707.933594	-150.918488
1706.955078	7.650651
1705.976563	-23.830908
1704.998047	-22.997677
1704.019531	-27.329580
1703.040039	80.912834
1702.061523	44.877277
1701.082031	97.334709
1700.101563	232.891266
1699.122070	200.232849
1698.141602	202.585175
1697.161133	306.776855
1696.180664	373.812256
1695.200195	141.941223
1694.218750	447.273956
1693.238281	472.465332
1692.256836	455.244415
1691.274414	579.802856
1690.292969	576.608337
1689.310547	651.115173
1688.328125	659.281372
1687.345703	739.815674
1686.363281	844.689941
1685.379883	760.647461
1684.396484	1082.068726
1683.413086	1052.087036
1682.429688	942.618591
1681.445313	953.415527
1680.461914	1017.887817
1679.477539	1101.357422
1678.493164	1038.848022
1677.507813	1298.689453
1676.523438	1098.694458
1675.538086	1407.124390
1674.552734	1495.170288
1673.566406	1434.732544
1672.581055	1778.715210
1671.594727	1551.715088
1670.608398	1673.229004
1669.622070	1898.693970
1668.634766	1840.371216
1667.648438	1676.337524
1666.661133	1823.306152
1665.673828	2209.443848
1664.685547	1967.108032
1663.698242	2083.368896
1662.709961	2369.690674
1661.721680	2356.740967
1660.733398	2307.110840
1659.744141	2432.796387
1658.755859	2264.783936
1657.766602	2351.519043
1656.777344	2308.866211
1655.787109	2258.683838
1654.797852	1965.417847
1653.807617	1916.131836
1652.817383	1843.449341
1651.827148	1712.994019
1650.835938	1355.538574
1649.844727	1424.305420
1648.853516	1329.526001
1647.862305	1229.874146
1646.871094	990.593506
1645.878906	952.538574
1644.886719	790.725708
1643.894531	647.819275
1642.902344	526.440063
1641.910156	558.535461
1640.916992	482.756805
1639.923828	367.767670
1638.930664	535.374451
1637.936523	307.667755
1636.943359	114.650795
1635.949219	98.621368
1634.955078	-64.677475
1633.960938	-3.662819
1632.965820	12.828259
1631.970703	-38.879723
1630.975586	115.079643
1629.980469	-20.323284
1628.985352	60.401844
1627.989258	22.938065
1626.993164	-82.658295
1625.997070	-35.422874
1625.000977	-261.442139
1624.003906	-45.476082
1623.007813	7.659430
1622.010742	53.101822
1621.012695	-14.238226
1620.015625	152.421738
1619.017578	-45.818256
1618.020508	66.021240
1617.021484	201.617844
1616.023438	53.899673
1615.025391	-33.240788
1614.026367	105.411880
1613.027344	68.442230
1612.028320	34.256935
1611.028320	-10.258677
1610.029297	5.657536
1609.029297	45.277874
1608.029297	-35.508545
1607.028320	-48.046307
1606.028320	122.829231
1605.027344	39.781044
1604.026367	244.785812
1603.025391	93.887238
1602.023438	5.928378
1601.022461	-118.541565
1600.020508	-88.589996
1599.018555	-82.122757
1598.016602	-49.463093
1597.013672	-69.036453
1596.010742	-164.334625
1595.007813	-47.953182
1594.004883	-17.782505
1593.001953	-152.108932
1591.998047	-48.785210
1590.994141	-18.577423
1589.990234	-126.682846
1588.986328	80.945473
1587.981445	-175.816437
1586.976563	52.581497
1585.971680	30.564362
1584.966797	63.276066
1583.961914	80.308357
1582.956055	162.443283
1581.950195	218.453552
1580.944336	222.306625
1579.938477	231.317215
1578.931641	209.032150
1577.924805	85.189468
1576.917969	263.194427
1575.911133	238.123840
1574.904297	186.980331
1573.896484	310.018799
1572.888672	354.922363
1571.880859	105.985397
1570.873047	194.915497
1569.864258	174.584763
1568.855469	151.564651
1567.846680	110.270546
1566.837891	154.573944
1565.829102	146.824982
1564.819336	6.593903
1563.809570	167.316437
1562.799805	21.709173
1561.790039	150.981995
1560.779297	70.015099
1559.768555	38.210350
1558.757813	86.637764
1557.747070	-36.141327
1556.736328	195.960358
1555.724609	160.995651
1554.712891	92.227417
1553.701172	137.267166
1552.689453	350.404694
1551.676758	439.055450
1550.664063	232.510071
1549.651367	222.511780
1548.638672	318.402069
1547.625977	266.679230
1546.612305	393.204132
1545.598633	204.142212
1544.584961	92.517464
1543.571289	40.191353
1542.556641	88.453629
1541.541992	-52.021870
1540.527344	68.176880
1539.512695	-49.365631
1538.498047	16.210081
1537.482422	73.827621
1536.466797	51.253948
1535.451172	69.770683
1534.434570	-84.695915
1533.418945	-35.600571
1532.402344	49.365303
1531.385742	-79.803436
1530.369141	51.127438
1529.351563	47.847359
1528.334961	72.708084
1527.317383	45.858089
1526.299805	11.099740
1525.281250	146.028809
1524.263672	167.482773
1523.245117	106.396034
1522.226563	-132.344452
1521.208008	40.284363
1520.188477	127.788864
1519.168945	60.824844
1518.150391	371.488892
1517.129883	124.238312
1516.110352	228.843277
1515.089844	-39.211906
1514.070313	39.312683
1513.049805	84.226456
1512.028320	21.117056
1511.007813	9.171045
1509.986328	22.685230
1508.964844	-51.211285
1507.943359	161.957672
1506.921875	69.733276
1505.899414	-194.399155
1504.876953	105.223686
1503.854492	-164.303604
1502.832031	-62.445442
1501.808594	-99.130516
1500.786133	-146.216888
1499.762695	-11.705039
1498.739258	4.827549
1497.714844	-19.780176
1496.691406	-241.548248
1495.666992	-92.506104
1494.642578	-15.307950
1493.617188	151.163544
1492.592773	54.105213
1491.567383	161.369339
1490.541992	235.203979
1489.516602	147.897858
1488.491211	351.637268
1487.464844	294.652710
1486.438477	469.859985
1485.412109	476.372284
1484.385742	536.318909
1483.358398	552.702942
1482.331055	599.541138
1481.303711	470.241119
1480.276367	654.472534
1479.249023	815.540161
1478.220703	813.272278
1477.192383	846.542480
1476.164063	714.071167
1475.135742	828.587097
1474.106445	996.388977
1473.077148	1090.159546
1472.047852	1318.673096
1471.018555	1198.322266
1469.989258	1518.072510
1468.958984	1669.667236
1467.928711	1805.824829
1466.898438	1819.766113
1465.868164	2001.376831
1464.836914	2170.083496
1463.805664	2188.694092
1462.774414	2151.308105
1461.743164	2512.619141
1460.710938	2360.703857
1459.679688	2556.606689
1458.647461	2389.342041
1457.615234	2612.887451
1456.582031	2676.395996
1455.549805	2691.617432
1454.516602	2610.369141
1453.483398	2856.182373
1452.449219	2772.245850
1451.416016	2929.078857
1450.381836	2984.407715
1449.347656	2912.981689
1448.313477	3023.902100
1447.279297	2757.397461
1446.244141	2903.635742
1445.208984	2966.232666
1444.173828	2917.406250
1443.138672	2762.292969
1442.102539	2599.605957
1441.066406	2495.126465
1440.030273	2544.906738
1438.994141	2240.711670
1437.958008	2459.821533
1436.920898	2062.217773
1435.883789	2023.522949
1434.846680	1752.448730
1433.808594	1736.526489
1432.771484	1372.194702
1431.733398	1121.591797
1430.695313	1136.088745
1429.657227	946.202454
1428.618164	925.406921
1427.579102	823.920959
1426.540039	611.541565
1425.500977	628.681946
1424.461914	572.739807
1423.421875	491.627716
1422.381836	798.567078
1421.341797	639.407654
1420.301758	462.717865
1419.260742	389.353729
1418.219727	479.679047
1417.178711	446.685120
1416.137695	209.937286
1415.096680	300.370117
1414.054688	280.132660
1413.012695	335.392212
1411.970703	227.269730
1410.928711	106.683022
1409.885742	-16.320250
1408.842773	172.332123
1407.799805	129.875244
1406.756836	-5.415748
1405.712891	97.934700
1404.668945	113.454468
1403.625000	174.219360
1402.581055	31.790525
1401.537109	-87.917435
1400.492188	176.237305
1399.447266	44.167809
1398.402344	97.764175
1397.357422	-96.716339
1396.311523	7.177880
1395.265625	78.551788
1394.219727	-110.515198
1393.173828	116.321915
1392.126953	-54.954727
1391.081055	79.359306
1390.034180	-9.034591
1388.986328	15.306405
1387.939453	-22.781212
1386.891602	21.785341
1385.843750	-206.115829
1384.795898	-88.794319
1383.748047	8.601323
1382.699219	-13.887499
1381.651367	73.700058
1380.602539	113.903008
1379.552734	-155.469955
1378.503906	-99.998863
1377.454102	157.767990
1376.404297	-58.638409
1375.354492	-60.228268
1374.303711	-34.252491
1373.253906	51.720058
1372.203125	8.115827
1371.152344	31.982481
1370.100586	-76.134621
1369.049805	-4.627866
1367.998047	-80.015221
1366.946289	-58.077858
1365.894531	36.217564
1364.841797	140.569214
1363.789063	118.070366
1362.736328	63.377262
1361.683594	155.664658
1360.630859	91.338722
1359.577148	171.439911
1358.523438	114.895493
1357.469727	6.323409
1356.415039	178.812271
1355.361328	222.171417
1354.306641	496.718048
1353.251953	388.774963
1352.197266	474.743073
1351.141602	391.988831
1350.085938	599.865723
1349.030273	715.985352
1347.974609	670.932129
1346.918945	861.730713
1345.862305	802.098694
1344.805664	807.126770
1343.749023	834.626648
1342.691406	1090.299561
1341.634766	1125.484497
1340.577148	1175.675049
1339.519531	1310.224365
1338.460938	1043.686768
1337.403320	1537.538574
1336.344727	1080.787842
1335.286133	1094.617310
1334.226563	1046.739990
1333.167969	1387.432129
1332.108398	1065.306763
1331.048828	1109.443115
1329.989258	1245.190186
1328.928711	1007.819275
1327.869141	973.346313
1326.808594	985.982971
1325.748047	1181.556641
1324.686523	1090.739136
1323.625977	1096.413330
1322.564453	956.601563
1321.502930	1078.603027
1320.440430	1304.332153
1319.378906	1091.031860
1318.316406	1203.522217
1317.253906	1200.228638
1316.190430	1081.222534
1315.127930	1134.950195
1314.064453	1181.409546
1313.000977	1003.812561
1311.937500	1055.506592
1310.873047	1082.698242
1309.809570	1289.752075
1308.745117	1199.023926
1307.679688	1197.071411
1306.615234	1254.313965
1305.549805	1095.206665
1304.484375	1103.541870
1303.418945	1168.564331
1302.353516	1130.451172
1301.287109	1166.221191
1300.220703	1098.909424
1299.154297	1080.894043
1298.087891	1311.083862
1297.020508	1062.470459
1295.954102	1258.453003
1294.886719	1020.033569
1293.818359	1081.226318
1292.750977	978.137695
1291.682617	845.781860
1290.614258	718.509949
1289.545898	1025.381470
1288.476563	829.726990
1287.407227	756.810059
1286.338867	777.144897
1285.268555	743.691833
1284.199219	756.896729
1283.128906	704.091736
1282.058594	737.097595
1280.988281	850.960999
1279.917969	793.589050
1278.846680	939.396790
1277.775391	1024.092041
1276.704102	881.425598
1275.632813	910.054443
1274.560547	757.885071
1273.488281	1109.288086
1272.416016	1018.399780
1271.343750	991.145752
1270.270508	1059.233521
1269.197266	1132.254761
1268.124023	1271.232666
1267.050781	1241.827026
1265.977539	1271.069702
1264.903320	1200.353882
1263.829102	1244.368896
1262.753906	1276.242188
1261.679688	1137.513184
1260.604492	1218.269653
1259.529297	1374.591309
1258.454102	1158.155029
1257.378906	1341.326904
1256.302734	1327.224121
1255.226563	1408.129761
1254.150391	1282.149048
1253.073242	1166.005615
1251.997070	1278.660645
1250.919922	1272.115967
1249.841797	1345.871338
1248.764648	1142.444946
1247.686523	1131.184692
1246.608398	1083.505371
1245.530273	1091.762817
1244.452148	1214.219238
1243.373047	1224.925903
1242.293945	1128.807129
1241.214844	1144.423950
1240.135742	1031.412598
1239.055664	1248.486450
1237.975586	1222.869629
1236.895508	1071.144653
1235.815430	982.544312
1234.734375	1131.587891
1233.654297	1028.476807
1232.573242	833.325134
1231.491211	904.773865
1230.410156	1056.119385
1229.328125	749.676758
1228.246094	632.216980
1227.163086	604.366699
1226.081055	707.200439
1224.998047	747.062744
1223.915039	576.427795
1222.832031	517.100769
1221.748047	508.556976
1220.664063	645.040161
1219.580078	365.718933
1218.496094	480.365448
1217.412109	413.737213
1216.327148	405.075043
1215.242188	519.533020
1214.157227	624.243774
1213.071289	497.150177
1211.985352	628.280457
1210.899414	633.848389
1209.813477	663.485596
1208.727539	905.277954
1207.640625	720.158325
1206.553711	903.872253
1205.466797	624.735046
1204.378906	654.071228
1203.291016	541.209351
1202.203125	368.125153
1201.115234	305.812714
1200.027344	399.935211
1198.938477	229.206589
1197.849609	87.357300
1196.760742	140.358185
1195.670898	48.954350
1194.582031	-4.012896
1193.492188	-49.820129
1192.401367	-81.265160
1191.311523	113.101257
1190.220703	-41.055405
1189.129883	-12.683635
1188.039063	-154.908051
1186.947266	-193.920425
1185.856445	-12.178792
1184.764648	54.202396
1183.671875	-28.290264
1182.580078	-223.579071
1181.487305	82.336380
1180.394531	83.522171
1179.301758	10.298286
1178.208984	174.265015
1177.115234	52.933262
1176.021484	3.416466
1174.927734	229.233978
1173.833008	169.913116
1172.738281	287.657562
1171.643555	268.822723
1170.548828	149.391937
1169.454102	51.434570
1168.358398	194.971771
1167.262695	41.828999
1166.166992	230.500504
1165.070313	81.972107
1163.973633	52.872410
1162.876953	212.402817
1161.780273	266.651489
1160.683594	167.932251
1159.585938	269.679810
1158.488281	466.736359
1157.389648	403.475952
1156.291992	571.546326
1155.193359	374.477234
1154.094727	256.071533
1152.996094	302.106140
1151.896484	181.142288
1150.796875	284.120850
1149.697266	81.965439
1148.597656	-13.032184
1147.498047	68.120018
1146.397461	194.348206
1145.296875	77.594940
1144.195313	-129.665878
1143.094727	-79.986656
1141.993164	119.405548
1140.891602	16.547682
1139.789063	168.024673
1138.687500	-72.919899
1137.584961	-145.141724
1136.482422	8.274665
1135.379883	118.738762
1134.276367	414.276611
1133.172852	346.264038
1132.069336	487.065796
1130.964844	544.610046
1129.861328	756.245850
1128.756836	965.288147
1127.652344	868.155457
1126.546875	991.468201
1125.442383	806.419128
1124.336914	870.197571
1123.230469	542.836121
1122.125000	639.577271
1121.018555	558.512024
1119.912109	654.968262
1118.805664	642.361938
1117.699219	433.193085
1116.591797	552.928101
1115.484375	556.570190
1114.376953	593.214233
1113.268555	651.008118
1112.160156	540.806091
1111.051758	683.460938
1109.943359	750.323425
1108.833984	630.397766
1107.725586	935.601379
1106.616211	888.687317
1105.505859	914.878418
1104.396484	846.543884
1103.286133	1004.688354
1102.175781	1136.709229
1101.064453	1039.759644
1099.954102	1145.579712
1098.842773	987.181458
1097.731445	1050.344482
1096.619141	1063.889893
1095.507813	1044.362305
1094.395508	921.103088
1093.282227	962.663757
1092.169922	1062.991699
1091.056641	1040.776855
1089.943359	912.587708
1088.830078	878.496399
1087.716797	966.667969
1086.602539	965.347046
1085.488281	822.877869
1084.373047	934.277344
1083.258789	1017.363281
1082.143555	938.208679
1081.028320	1014.069275
1079.913086	725.800598
1078.796875	820.330750
1077.680664	792.688110
1076.564453	769.696167
1075.448242	629.339600
1074.331055	564.057983
1073.213867	512.828308
1072.096680	557.714355
1070.979492	529.862000
1069.861328	455.096619
1068.743164	551.380676
1067.625000	614.785950
1066.505859	495.431610
1065.386719	357.368256
1064.267578	404.279938
1063.148438	570.507996
1062.029297	673.455261
1060.909180	540.041748
1059.789063	661.608276
1058.667969	523.534790
1057.547852	390.193817
1056.426758	425.176880
1055.305664	569.958618
1054.183594	340.867310
1053.062500	326.764801
1051.940430	478.450592
1050.818359	370.928711
1049.695313	412.828247
1048.572266	310.036987
1047.449219	249.294876
1046.326172	249.232407
1045.203125	216.536743
1044.079102	216.503113
1042.955078	225.809296
1041.830078	160.556229
1040.706055	218.839966
1039.581055	281.772827
1038.456055	302.789398
1037.331055	286.577789
1036.205078	35.316246
1035.079102	230.994888
1033.953125	356.828217
1032.826172	517.525818
1031.700195	429.382385
1030.573242	459.887695
1029.445313	385.825775
1028.318359	253.762466
1027.190430	-57.081684
1026.062500	43.395397
1024.934570	2.232346
1023.805664	-136.363861
1022.676758	-128.602905
1021.547852	-116.136597
1020.418945	-13.125559
1019.289063	-70.140953
1018.159180	-87.632004
1017.029297	-114.312119
1015.898438	14.390279
1014.767578	126.893875
1013.636719	151.392410
1012.505859	266.300354
1011.375000	411.348480
1010.243164	524.002258
1009.111328	474.675018
1007.978516	450.915253
1006.846680	744.227356
1005.713867	1352.066650
1004.581055	1994.412354
1003.447266	2916.300537
1002.313477	2700.666504
1001.179688	2191.764893
1000.045898	1179.565918
998.912109	579.091797
997.777344	394.670135
996.642578	88.092819
995.506836	42.594685
994.372070	66.474464
993.236328	16.635609
992.100586	-23.827866
990.963867	23.479385
989.828125	308.361877
988.691406	169.133987
987.553711	-66.683746
986.416992	117.047340
985.279297	63.585564
984.141602	88.581482
983.003906	30.825640
981.865234	76.811684
980.726563	10.163320
979.587891	173.752014
978.448242	-0.702739
977.309570	55.029137
976.169922	71.796471
975.030273	-125.048393
973.889648	144.824707
972.749023	164.309753
971.608398	46.130424
970.467773	8.531851
969.326172	189.202942
968.184570	110.585785
967.042969	-6.845176
965.901367	47.999718
964.758789	36.463047
963.616211	84.711723
962.473633	-18.206755
961.330078	21.187183
960.186523	324.244446
959.042969	233.285782
957.899414	21.142673
956.754883	139.002075
955.610352	176.844971
954.465820	322.408905
953.321289	10.423553
952.175781	14.453177
951.030273	133.006287
949.884766	91.606323
948.738281	196.702591
947.591797	107.645760
946.445313	231.302856
945.298828	366.492065
944.151367	202.589737
943.003906	105.149857
941.856445	281.865417
940.708008	415.301514
939.559570	263.617004
938.411133	395.044739
937.262695	316.751099
936.113281	357.229218
934.964844	245.113907
933.814453	126.382431
932.665039	217.495316
931.514648	217.608032
930.364258	226.992111
929.213867	190.993179
928.062500	180.214355
926.912109	26.214840
925.759766	243.332748
924.608398	242.120102
923.456055	136.449646
922.303711	-57.692627
921.151367	-65.188011
919.999023	-24.802639
918.845703	72.520309
917.692383	-45.855019
916.539063	-75.456635
915.384766	-111.706032
914.230469	-104.665382
913.076172	-231.382401
911.920898	-92.432678
910.766602	-139.421494
909.611328	-113.674965
908.455078	-26.583405
907.299805	-177.416046
906.143555	-26.632235
904.987305	29.050192
903.830078	57.656635
902.673828	86.368965
901.516602	49.537079
900.359375	-59.591656
899.201172	64.547432
898.042969	75.618401
896.884766	111.679314
895.726563	-128.059494
894.567383	9.997125
893.408203	227.207001
892.249023	112.224716
891.088867	193.961914
889.929688	147.002243
888.769531	217.594574
887.608398	173.111343
886.448242	-22.497232
885.287109	66.413597
884.125977	205.001511
882.963867	-37.576481
881.801758	204.867371
880.639648	-1.370167
879.477539	171.225449
878.315430	314.515381
877.152344	324.890228
875.989258	384.876129
874.825195	381.850006
873.661133	286.579102
872.497070	204.912750
871.333008	170.590881
870.168945	244.317276
869.003906	189.858658
867.838867	81.501442
866.672852	260.994751
865.506836	154.998962
864.340820	300.750977
863.174805	347.616638
862.008789	167.644348
860.841797	344.807922
859.674805	349.049805
858.506836	427.375977
857.339844	615.615967
856.171875	586.183594
855.003906	686.850403
853.834961	538.591064
852.666016	854.431946
851.497070	710.678406
850.328125	739.514587
849.158203	741.451416
847.988281	553.007446
846.818359	328.810303
845.647461	319.603302
844.477539	202.944687
843.306641	419.702332
842.134766	168.815308
840.963867	327.265930
839.791992	235.194443
838.619141	174.427673
837.447266	261.135681
836.274414	303.077759
835.101563	284.638184
833.928711	438.112854
832.754883	214.140457
831.581055	282.628082
830.407227	348.790619
829.232422	296.614380
828.058594	367.070374
826.883789	504.331360
825.708008	324.868134
824.533203	259.085754
823.357422	487.420471
822.181641	490.542877
821.004883	206.252670
819.828125	202.596680
818.651367	187.721954
817.474609	39.213139
816.296875	42.008530
815.119141	164.843979
813.941406	69.548454
812.763672	-45.815609
811.584961	38.864838
810.406250	178.968842
809.226563	187.799850
808.047852	-45.642120
806.868164	-14.767860
805.688477	173.640244
804.507813	46.606308
803.327148	-64.943718
802.146484	65.311142
800.965820	4.601110
799.784180	-22.924751
798.603516	-68.300354
797.420898	-147.019760
796.239258	-66.248901
795.056641	-21.088068
793.874023	-33.668369
792.691406	157.393448
791.507813	55.962196
790.324219	80.637878
789.140625	142.801117
787.956055	195.963196
786.772461	260.031769
785.586914	339.433533
784.402344	144.490097
783.216797	301.002441
782.032227	280.506409
780.845703	321.769684
779.660156	475.546265
778.473633	295.646515
777.287109	369.626862
776.100586	271.268524
774.913086	179.459885
773.725586	303.803925
772.538086	264.733612
771.349609	-3.790436
770.161133	54.014172
768.972656	111.677406
767.784180	182.423706
766.594727	314.720642
765.405273	268.421753
764.215820	332.150238
763.026367	285.658356
761.835938	496.628632
760.645508	423.511139
759.454102	552.747253
758.262695	714.822510
757.072266	595.239624
755.879883	614.138794
754.688477	492.263641
753.496094	495.625305
752.303711	241.849960
751.110352	469.159546
749.917969	327.357544
748.724609	442.426636
747.530273	322.511963
746.336914	419.843384
745.142578	93.638931
743.948242	311.503418
742.752930	272.644501
741.558594	356.531097
740.363281	267.176117
739.166992	272.054504
737.971680	92.865051
736.775391	172.190109
735.579102	253.642181
734.381836	-129.097092
733.185547	252.214508
731.988281	167.232712
730.790039	193.861618
729.592773	467.632751
728.394531	465.751709
727.196289	448.574646
725.997070	431.419220
724.797852	215.437546
723.598633	408.113068
722.399414	522.096191
721.199219	524.693115
719.999023	411.619385
718.798828	477.616180
717.598633	384.335938
716.397461	515.856384
715.196289	457.618469
713.994141	436.539764
712.792969	258.572998
711.590820	261.665710
710.388672	68.719345
709.185547	170.047028
707.982422	275.768707
706.779297	59.260868
705.576172	-52.556171
704.372070	107.841545
703.167969	57.197273
701.963867	-126.020218
700.759766	45.477016
699.554688	88.718582
698.349609	229.885239
697.143555	34.228107
695.938477	-52.569618
694.732422	88.907722
693.525391	-197.415070
692.319336	-55.706699
691.112305	49.168125
689.905273	10.884937
688.697266	-209.508270
687.490234	-108.594276
686.282227	-44.453953
685.073242	-36.575642
683.865234	27.802843
682.656250	66.287750
681.447266	111.398117
680.237305	-18.842226
679.028320	91.522659
677.818359	-105.500404
676.607422	-90.138031
675.397461	-16.217613
674.186523	-30.913836
672.975586	131.915192
671.763672	167.187973
670.551758	-54.753777
669.339844	112.644821
668.127930	-26.834433
666.915039	65.058807
665.703125	249.890274
664.489258	201.467667
663.276367	187.685577
662.062500	102.738495
660.848633	-23.125063
659.634766	-90.627518
658.419922	-13.524571
657.205078	-57.222759
655.990234	103.950294
654.775391	-207.085922
653.559570	102.725517
652.343750	95.591370
651.126953	-101.178764
649.911133	16.509882
648.694336	282.623444
647.477539	197.579254
646.259766	194.219101
645.041992	337.010803
643.824219	232.136154
642.606445	376.582367
641.387695	372.339600
640.168945	344.167847
638.950195	304.950409
637.730469	179.453659
636.511719	40.743019
635.291016	69.218681
634.071289	-23.026226
632.850586	-70.633255
631.629883	20.762684
630.409180	72.917465
629.188477	85.812744
627.966797	61.573944
626.745117	163.152359
625.522461	4.507155
624.300781	164.489807
623.078125	263.525299
621.854492	393.722778
620.631836	518.594543
619.408203	329.706970
618.184570	9.197160
616.960938	-132.540665
615.736328	161.093369
614.511719	70.307831
613.287109	12.400639
612.061523	-59.786476
610.835938	206.463928
609.610352	165.299118
608.384766	24.140926
607.158203	28.658346
605.931641	-2.891760
604.705078	-70.576904
