# Supplementary material for: Raman spectroscopy accurately differentiates mucosal healing from non-healing and biochemical changes following biological therapy in inflammatory bowel disease
Source: PLoS One. 2021 Jun 2;16(6):e0252210. doi: 10.1371/journal.pone.0252210 (PMC8172032; doi:10.1371/journal.pone.0252210)
Supplement: S5 Dataset — (ZIP) [file pone.0252210.s007.zip › CD Active inflammation/OC012-1b pre treatment _BL sub CR removed_71__X_-19070__Y_-278.892__Z_-3982.67__Time_808.txt]

1714.822266	68.132935
1713.845703	64.589088
1712.868164	-25.755030
1711.891602	-49.187737
1710.914063	-32.580814
1709.936523	24.081785
1708.958984	0.204317
1707.981445	-10.364914
1707.002930	-45.134426
1706.024414	-74.589661
1705.045898	-18.393017
1704.067383	51.143208
1703.088867	13.601780
1702.109375	-93.489532
1701.129883	-120.249794
1700.150391	-58.694149
1699.169922	10.900966
1698.190430	85.913086
1697.209961	-28.780952
1696.229492	86.471565
1695.248047	-78.711235
1694.267578	-46.030746
1693.286133	-37.266705
1692.304688	-89.744217
1691.323242	26.114723
1690.340820	80.714211
1689.358398	82.128212
1688.376953	51.758514
1687.393555	117.570930
1686.411133	42.300682
1685.427734	60.560894
1684.445313	63.079971
1683.461914	97.793594
1682.477539	50.157822
1681.494141	154.604568
1680.509766	110.162560
1679.525391	71.334541
1678.541016	227.061249
1677.556641	239.330627
1676.571289	344.961639
1675.585938	355.099915
1674.600586	176.756485
1673.615234	360.297974
1672.628906	427.111542
1671.642578	236.474060
1670.656250	333.115417
1669.669922	360.972748
1668.683594	288.230377
1667.696289	335.276978
1666.708984	369.346283
1665.721680	509.852264
1664.734375	464.913757
1663.746094	682.871155
1662.757813	566.941833
1661.769531	507.053802
1660.781250	505.818970
1659.792969	608.246582
1658.803711	477.797485
1657.814453	559.617920
1656.825195	636.420044
1655.835938	724.091003
1654.845703	520.863159
1653.855469	400.072601
1652.865234	446.327087
1651.875000	373.834900
1650.884766	333.413910
1649.893555	229.848953
1648.902344	150.420883
1647.911133	216.681030
1646.918945	164.298401
1645.927734	72.611214
1644.935547	113.302246
1643.943359	59.201462
1642.951172	-26.272301
1641.958008	68.040932
1640.965820	-22.121225
1639.972656	-64.489807
1638.978516	-32.722775
1637.985352	91.594269
1636.991211	115.927872
1635.998047	19.259581
1635.003906	-48.129238
1634.008789	-7.220778
1633.014648	-205.790359
1632.019531	-109.078056
1631.024414	-62.199772
1630.029297	-80.922630
1629.033203	-44.144604
1628.038086	-96.622879
1627.041992	-30.483501
1626.045898	-111.446541
1625.049805	-5.471519
1624.052734	87.514122
1623.055664	-40.127422
1622.058594	55.841980
1621.061523	83.649193
1620.064453	271.852631
1619.066406	194.917664
1618.068359	168.073151
1617.070313	149.283173
1616.072266	-139.644913
1615.073242	49.239754
1614.075195	-73.968132
1613.076172	-47.483624
1612.077148	-23.490057
1611.077148	-62.284061
1610.078125	-9.197361
1609.078125	46.614697
1608.078125	16.072741
1607.077148	35.428024
1606.077148	96.783455
1605.076172	121.569138
1604.075195	52.216057
1603.074219	98.135681
1602.072266	52.557884
1601.071289	22.779526
1600.069336	-19.976702
1599.067383	-5.113667
1598.064453	-76.446480
1597.062500	58.786064
1596.059570	-122.141830
1595.056641	44.516224
1594.053711	-39.579456
1593.050781	147.982468
1592.046875	-35.207771
1591.042969	61.005341
1590.039063	78.926346
1589.035156	34.254852
1588.030273	5.283544
1587.025391	247.566422
1586.020508	273.355988
1585.015625	265.260742
1584.010742	210.267670
1583.004883	256.926605
1581.999023	285.331329
1580.993164	227.773621
1579.987305	344.696777
1578.980469	349.618134
1577.973633	390.962219
1576.966797	335.986938
1575.959961	333.047424
1574.953125	350.892456
1573.945313	173.662079
1572.937500	212.274902
1571.929688	183.248932
1570.921875	216.569016
1569.913086	286.210754
1568.905273	241.472168
1567.896484	217.483231
1566.886719	305.109741
1565.877930	213.510071
1564.868164	365.872192
1563.858398	274.180145
1562.848633	229.161499
1561.838867	370.851044
1560.828125	374.967194
1559.818359	373.819824
1558.807617	240.398804
1557.795898	376.486023
1556.785156	364.740723
1555.773438	303.699341
1554.761719	265.907715
1553.750000	398.942719
1552.738281	322.134674
1551.725586	278.916260
1550.713867	271.847443
1549.701172	357.824036
1548.687500	366.067444
1547.674805	330.242523
1546.661133	322.771454
1545.647461	196.291901
1544.633789	162.797791
1543.620117	281.655792
1542.605469	224.691788
1541.591797	229.625473
1540.577148	95.008636
1539.561523	223.659988
1538.546875	140.494415
1537.531250	186.273178
1536.515625	82.277534
1535.500000	86.542130
1534.484375	152.578232
1533.467773	81.814888
1532.452148	124.381615
1531.435547	156.498688
1530.417969	87.989288
1529.401367	143.038055
1528.383789	40.830063
1527.366211	64.715080
1526.348633	183.717575
1525.331055	47.729313
1524.312500	91.804771
1523.293945	73.987312
1522.275391	-26.260826
1521.256836	-5.724922
1520.238281	122.661865
1519.218750	104.341911
1518.199219	47.351173
1517.179688	5.674143
1516.160156	100.040482
1515.139648	-144.789078
1514.119141	75.134949
1513.098633	27.840990
1512.078125	-99.128090
1511.056641	-8.046990
1510.036133	49.518490
1509.014648	-95.710518
1507.993164	-40.969017
1506.970703	-55.606689
1505.949219	-72.922554
1504.926758	-21.159611
1503.904297	-0.290233
1502.881836	10.201548
1501.858398	-97.253777
1500.834961	-107.477463
1499.811523	-48.692413
1498.788086	-94.994553
1497.764648	-90.214134
1496.740234	39.810452
1495.715820	-34.973461
1494.691406	-127.741943
1493.666992	-33.933247
1492.642578	34.160431
1491.617188	48.437160
1490.591797	-1.283408
1489.566406	191.604095
1488.540039	131.436508
1487.514648	76.301071
1486.488281	-9.557666
1485.461914	39.799767
1484.434570	109.443848
1483.408203	120.281082
1482.380859	220.289246
1481.353516	100.829720
1480.326172	119.013008
1479.298828	111.602005
1478.270508	290.149750
1477.242188	229.004379
1476.213867	155.057281
1475.185547	345.948395
1474.156250	442.444427
1473.126953	444.614105
1472.097656	538.335266
1471.068359	502.146912
1470.039063	638.910156
1469.008789	546.589294
1467.978516	800.114380
1466.948242	799.187500
1465.917969	686.333557
1464.886719	847.946167
1463.855469	806.135559
1462.824219	944.655029
1461.792969	823.972046
1460.760742	878.493164
1459.729492	813.609741
1458.697266	1060.907593
1457.665039	988.277405
1456.631836	1032.331787
1455.599609	1000.220398
1454.566406	1018.788757
1453.533203	1118.442627
1452.499023	1121.665039
1451.465820	1038.674194
1450.431641	1229.344849
1449.397461	1037.336304
1448.363281	1065.738403
1447.329102	1162.467896
1446.293945	1175.562622
1445.258789	1137.992798
1444.223633	1067.509399
1443.188477	1090.647217
1442.152344	994.845520
1441.116211	1058.398193
1440.080078	972.713074
1439.043945	836.483643
1438.007813	854.475525
1436.970703	849.692444
1435.933594	660.466431
1434.896484	529.405884
1433.859375	479.204712
1432.821289	489.605377
1431.783203	348.538452
1430.745117	273.146057
1429.707031	414.781799
1428.667969	299.036133
1427.629883	286.758453
1426.590820	269.439301
1425.550781	171.451706
1424.511719	136.536102
1423.471680	215.037506
1422.432617	11.347143
1421.391602	125.124725
1420.351563	135.624954
1419.311523	234.262512
1418.270508	159.177200
1417.229492	-79.443810
1416.188477	77.107346
1415.146484	-48.147152
1414.104492	-29.957769
1413.062500	-36.893055
1412.020508	-26.195885
1410.978516	80.043175
1409.935547	10.354201
1408.893555	-174.833435
1407.849609	49.521233
1406.806641	-185.753235
1405.763672	-114.564796
1404.719727	-10.737791
1403.675781	-65.025177
1402.631836	-96.660751
1401.586914	-2.808605
1400.542969	45.912903
1399.498047	-15.677011
1398.453125	173.517456
1397.407227	34.322552
1396.362305	60.644810
1395.316406	87.004944
1394.270508	-61.931736
1393.223633	-17.915983
1392.177734	51.187664
1391.130859	75.256721
1390.083984	-28.261600
1389.037109	-79.124359
1387.990234	-72.360130
1386.942383	24.502710
1385.894531	-56.150986
1384.846680	-19.197048
1383.798828	47.806057
1382.750000	-77.577103
1381.701172	62.003769
1380.652344	14.253780
1379.603516	-28.405176
1378.553711	-26.032864
1377.504883	71.281746
1376.455078	96.249237
1375.404297	48.917103
1374.354492	69.047882
1373.303711	4.443347
1372.253906	-35.109425
1371.202148	-27.205492
1370.151367	190.159409
1369.099609	73.578094
1368.048828	-10.473662
1366.997070	42.593323
1365.944336	-11.369021
1364.892578	231.078857
1363.839844	82.678871
1362.787109	46.426399
1361.734375	157.086578
1360.680664	93.642006
1359.627930	154.679214
1358.574219	113.822655
1357.520508	-16.426054
1356.465820	27.458908
1355.412109	138.517334
1354.357422	189.987061
1353.302734	226.622681
1352.247070	116.808113
1351.192383	96.522316
1350.136719	175.629181
1349.081055	244.867676
1348.025391	170.254517
1346.968750	319.031891
1345.913086	376.074127
1344.856445	388.547668
1343.799805	282.110352
1342.742188	376.577301
1341.685547	495.881653
1340.627930	548.331482
1339.570313	429.939240
1338.511719	524.665710
1337.454102	456.035553
1336.395508	516.247070
1335.336914	403.285858
1334.277344	409.232147
1333.218750	294.055511
1332.159180	300.208832
1331.099609	244.634171
1330.040039	339.978638
1328.979492	452.673920
1327.919922	199.689560
1326.859375	418.784332
1325.798828	427.921234
1324.737305	442.082489
1323.676758	337.818848
1322.615234	250.967850
1321.553711	396.225922
1320.491211	415.672638
1319.429688	309.392761
1318.367188	385.750671
1317.304688	417.778809
1316.242188	479.462372
1315.178711	346.494019
1314.115234	221.061157
1313.051758	440.672821
1311.988281	357.314575
1310.923828	468.615387
1309.860352	336.212982
1308.795898	272.870483
1307.731445	470.494446
1306.666016	382.707153
1305.601563	395.891327
1304.536133	387.014221
1303.470703	301.996094
1302.404297	408.835022
1301.338867	311.713318
1300.272461	381.796478
1299.206055	338.917999
1298.138672	342.797363
1297.072266	277.990723
1296.004883	203.463913
1294.937500	364.671661
1293.870117	216.678345
1292.801758	162.048828
1291.733398	222.796249
1290.665039	158.512741
1289.596680	295.371490
1288.528320	238.582779
1287.458984	282.362579
1286.389648	282.081573
1285.320313	154.477341
1284.250000	24.540401
1283.180664	190.999039
1282.110352	237.486893
1281.039063	146.949677
1279.968750	191.089951
1278.897461	279.302338
1277.827148	188.974289
1276.754883	57.167450
1275.683594	106.385963
1274.611328	321.846588
1273.540039	309.986633
1272.467773	339.714905
1271.394531	411.001892
1270.322266	355.306091
1269.249023	414.436005
1268.175781	493.108948
1267.102539	469.283508
1266.028320	428.427887
1264.954102	502.283691
1263.879883	544.435547
1262.805664	489.066559
1261.731445	562.962585
1260.656250	468.682220
1259.581055	613.281860
1258.505859	587.306519
1257.429688	478.557526
1256.353516	525.735229
1255.277344	475.530243
1254.201172	461.882965
1253.125000	331.451263
1252.047852	626.885254
1250.970703	506.246948
1249.893555	628.878723
1248.816406	666.372498
1247.738281	531.271484
1246.660156	474.017059
1245.582031	511.563904
1244.503906	549.105530
1243.424805	528.352173
1242.345703	522.186035
1241.266602	620.420837
1240.187500	592.406189
1239.107422	423.665924
1238.027344	599.508118
1236.947266	593.358582
1235.867188	589.637024
1234.786133	576.220642
1233.705078	526.449280
1232.624023	503.354370
1231.542969	562.642090
1230.460938	459.603882
1229.379883	538.236572
1228.297852	580.509521
1227.214844	397.628448
1226.132813	592.364685
1225.049805	445.834106
1223.966797	429.986908
1222.883789	343.993713
1221.799805	357.164063
1220.715820	360.641571
1219.631836	267.420685
1218.547852	249.131058
1217.463867	192.174393
1216.378906	275.314209
1215.293945	153.134247
1214.208008	122.729584
1213.123047	77.828102
1212.037109	194.607361
1210.951172	270.291901
1209.865234	312.144287
1208.779297	298.481873
1207.692383	306.495758
1206.605469	244.569397
1205.518555	226.017151
1204.430664	243.583389
1203.342773	135.843018
1202.254883	124.450340
1201.166992	74.500122
1200.079102	43.793182
1198.990234	46.756897
1197.901367	155.554306
1196.812500	-43.666065
1195.722656	-11.942714
1194.633789	-138.981995
1193.543945	-131.377625
1192.453125	-114.205757
1191.363281	-80.266174
1190.272461	-3.142071
1189.181641	-38.989296
1188.090820	-29.241684
1186.999023	-113.178169
1185.908203	-194.726456
1184.816406	-141.899246
1183.724609	-93.944389
1182.631836	-62.851845
1181.539063	-29.426439
1180.446289	71.065109
1179.353516	44.413254
1178.260742	99.202881
1177.166992	144.331100
1176.073242	64.819084
1174.979492	121.799660
1173.884766	145.177658
1172.791016	130.186874
1171.696289	158.226822
1170.600586	140.734406
1169.505859	92.093246
1168.410156	52.982857
1167.314453	138.172531
1166.218750	17.671246
1165.122070	-9.621306
1164.026367	22.778214
1162.929688	69.437592
1161.832031	82.577621
1160.735352	40.728401
1159.637695	51.360790
1158.540039	145.467819
1157.442383	148.791534
1156.343750	197.382278
1155.246094	16.905552
1154.146484	108.305969
1153.047852	-31.661514
1151.949219	200.220947
1150.849609	38.724735
1149.750000	82.140358
1148.650391	70.687576
1147.549805	-71.803741
1146.449219	33.326283
1145.348633	85.978142
1144.248047	36.209557
1143.146484	-18.357246
1142.044922	-225.203690
1140.943359	-58.631329
1139.841797	5.562644
1138.739258	64.910980
1137.636719	140.808044
1136.534180	26.522184
1135.431641	166.412552
1134.328125	182.677292
1133.224609	177.504059
1132.121094	260.109955
1131.017578	204.961212
1129.913086	294.521942
1128.808594	383.983948
1127.704102	440.141663
1126.599609	408.479858
1125.494141	417.075378
1124.388672	390.057312
1123.283203	398.539459
1122.177734	328.781647
1121.071289	422.428406
1119.964844	376.264893
1118.858398	152.506058
1117.750977	163.120605
1116.644531	239.939011
1115.537109	214.934692
1114.428711	220.636978
1113.321289	261.759003
1112.212891	194.053253
1111.104492	123.965088
1109.996094	389.429291
1108.886719	241.260559
1107.777344	265.544067
1106.667969	233.092087
1105.558594	186.441574
1104.448242	288.474457
1103.337891	296.017883
1102.227539	322.388580
1101.117188	459.570313
1100.005859	450.427887
1098.895508	311.572632
1097.783203	481.533203
1096.671875	345.006866
1095.559570	380.501099
1094.447266	366.472748
1093.334961	262.919861
1092.222656	321.841919
1091.109375	380.698273
1089.996094	321.819611
1088.882813	345.286926
1087.768555	361.650421
1086.655273	196.885513
1085.541016	271.996307
1084.425781	365.845581
1083.311523	186.999313
1082.196289	337.162140
1081.081055	395.611755
1079.965820	254.377045
1078.849609	221.191193
1077.733398	246.685486
1076.617188	330.820496
1075.500977	159.131973
1074.383789	283.084534
1073.266602	299.074188
1072.149414	169.658249
1071.032227	108.269470
1069.914063	65.640465
1068.795898	175.326050
1067.677734	116.274651
1066.558594	134.525986
1065.439453	38.018707
1064.320313	72.646080
1063.201172	226.615326
1062.082031	20.148315
1060.961914	150.647079
1059.841797	21.461933
1058.720703	98.105263
1057.600586	193.416199
1056.479492	5.866557
1055.358398	56.751022
1054.236328	156.670364
1053.115234	15.974433
1051.993164	-3.230146
1050.871094	24.270720
1049.748047	35.422054
1048.625977	13.909624
1047.502930	74.065659
1046.378906	-50.063221
1045.255859	7.767277
1044.131836	-85.959198
1043.007813	2.173546
1041.883789	-2.931485
1040.758789	127.102448
1039.633789	80.072830
1038.508789	47.054527
1037.383789	-16.195452
1036.257813	-16.555693
1035.131836	45.935257
1034.005859	52.583206
1032.879883	1.102163
1031.752930	-66.611984
1030.625977	47.071053
1029.499023	176.998550
1028.371094	28.033751
1027.243164	-236.996872
1026.115234	-58.234360
1024.987305	-35.110256
1023.858398	-188.413116
1022.729492	-130.391327
1021.600586	-107.170799
1020.471680	-109.446335
1019.341797	-11.949766
1018.211914	-95.339294
1017.082031	6.820616
1015.952148	0.032399
1014.821289	-108.677872
1013.690430	51.451324
1012.559570	105.000015
1011.427734	137.722855
1010.295898	107.964729
1009.164063	85.209412
1008.032227	129.618896
1006.899414	271.221405
1005.766602	641.794189
1004.633789	954.430359
1003.500977	1130.565674
1002.367188	1045.478149
1001.233398	849.558960
1000.099609	334.958282
998.964844	312.632233
997.830078	121.794670
996.695313	182.749527
995.560547	54.460358
994.424805	18.589476
993.289063	52.004765
992.153320	-20.640816
991.017578	151.242203
989.880859	164.023758
988.744141	-35.196590
987.607422	60.698387
986.469727	9.159790
985.333008	-58.416138
984.195313	23.780027
983.056641	105.996941
981.918945	77.757416
980.780273	-42.455048
979.641602	152.637711
978.501953	39.489452
977.362305	186.306412
976.222656	54.938511
975.083008	135.156067
973.943359	137.270386
972.802734	68.228577
971.662109	132.502579
970.521484	194.515442
969.379883	173.915558
968.238281	-69.246765
967.096680	15.913853
965.954102	4.745120
964.812500	18.879141
963.669922	115.623528
962.526367	58.787560
961.383789	77.682137
960.240234	295.993073
959.096680	175.208984
957.953125	43.096905
956.808594	-27.060141
955.664063	-55.910000
954.519531	54.936840
953.374023	60.538902
952.229492	228.632217
951.083984	58.211437
949.937500	84.587532
948.791992	10.429235
947.645508	11.794930
946.499023	-32.474628
945.352539	190.627075
944.205078	-61.372459
943.057617	15.623162
941.910156	83.514900
940.761719	110.357216
939.613281	87.051430
938.464844	-22.868267
937.316406	138.732880
936.166992	79.142860
935.018555	208.853027
933.868164	124.328079
932.718750	35.345814
931.568359	96.817841
930.417969	35.334801
929.267578	24.033731
928.116211	71.984550
926.965820	104.038086
925.814453	74.700089
924.662109	-22.810795
923.510742	-1.958071
922.358398	-78.830482
921.205078	12.606946
920.052734	-25.489025
918.899414	-22.614639
917.746094	-53.763531
916.592773	-32.612370
915.438477	20.368504
914.284180	-99.146271
913.129883	-100.544365
911.975586	-108.701256
910.820313	-16.996380
909.665039	-95.378380
908.509766	-101.124657
907.353516	-7.084305
906.197266	-96.611420
905.041016	-79.566437
903.884766	-107.792747
902.727539	-124.640831
901.570313	-23.709141
900.413086	20.623272
899.254883	-138.700592
898.097656	55.034325
896.938477	83.592003
895.780273	21.709520
894.621094	-3.935849
893.462891	-108.653244
892.302734	-136.453308
891.143555	34.603771
889.983398	-36.078968
888.823242	62.665211
887.663086	-26.002359
886.501953	88.542122
885.340820	27.037567
884.179688	31.009060
883.018555	68.831276
881.856445	7.435184
880.694336	72.336449
879.532227	-29.570726
878.369141	44.354103
877.206055	111.498138
876.042969	-53.371391
874.879883	7.030319
873.715820	69.666000
872.551758	-86.044479
871.387695	-88.659584
870.222656	-3.527610
869.057617	47.829887
867.892578	65.435982
866.727539	74.042274
865.561523	78.151062
864.395508	44.056698
863.229492	-12.489696
862.062500	38.795910
860.895508	92.296272
859.728516	134.539856
858.561523	75.758286
857.393555	194.260971
856.225586	312.696320
855.057617	164.172455
853.889648	282.533325
852.720703	160.961823
851.551758	140.284729
850.381836	184.582397
849.212891	210.916412
848.042969	223.783279
846.873047	14.955142
845.702148	-39.334805
844.531250	42.896107
843.360352	-42.747330
842.189453	1.366563
841.017578	99.109138
839.845703	91.690742
838.673828	-5.168030
837.501953	172.873062
836.329102	100.558884
835.156250	72.922218
833.982422	18.468666
832.809570	-13.668525
831.635742	45.695206
830.461914	96.067467
829.287109	117.376663
828.113281	82.870163
826.937500	157.618164
825.762695	123.040962
824.586914	92.899529
823.412109	29.301476
822.235352	52.585255
821.059570	80.267380
819.882813	9.910424
818.706055	-53.778679
817.529297	-133.063751
816.351563	-92.188820
815.173828	-104.774391
813.996094	-23.983105
812.818359	-70.030319
811.639648	-60.521912
810.460938	-26.617640
809.281250	-143.883850
808.102539	-98.966888
806.922852	-80.772942
805.743164	-82.623085
804.562500	-97.841980
803.381836	-193.007370
802.201172	-46.308414
801.020508	-6.216914
799.838867	40.459030
798.658203	111.451996
797.475586	-99.184113
796.293945	-6.130653
795.111328	-41.690765
793.928711	-63.993774
792.746094	22.187511
791.562500	8.634829
790.378906	-16.031382
789.195313	-20.818174
788.010742	16.388708
786.827148	53.527206
785.642578	28.672256
784.457031	143.081009
783.272461	235.280151
782.086914	194.781540
780.901367	275.780487
779.714844	133.580231
778.528320	207.835297
777.341797	94.329079
776.155273	-23.584156
774.967773	-22.311100
773.780273	20.839687
772.592773	55.102974
771.404297	12.119453
770.216797	-22.066256
769.028320	-109.180466
767.838867	99.019470
766.650391	161.664932
765.460938	107.495354
764.270508	35.696884
763.081055	80.590164
761.890625	112.220741
760.700195	172.413223
759.509766	241.346649
758.318359	209.032990
757.126953	361.434235
755.935547	390.613342
754.743164	338.423126
753.550781	352.160767
752.358398	277.986481
751.166016	203.826691
749.972656	274.620209
748.779297	242.173157
747.585938	229.480438
746.391602	212.390579
745.197266	226.011139
744.002930	72.912750
742.808594	165.485916
741.613281	73.844864
740.417969	87.452782
739.222656	166.792526
738.026367	99.305542
736.830078	86.608910
735.633789	161.514145
734.437500	186.034470
733.240234	144.884827
732.042969	256.943634
730.845703	253.007767
729.647461	50.045242
728.449219	260.487640
727.250977	188.823853
726.052734	178.412796
724.853516	148.359772
723.654297	124.897606
722.455078	129.865738
721.254883	95.552101
720.054688	76.565933
718.854492	188.577225
717.653320	152.184967
716.453125	85.302147
715.251953	20.668732
714.049805	119.648582
712.848633	170.661240
711.646484	25.532244
710.443359	43.945229
709.241211	84.181725
708.038086	24.258324
706.834961	-29.054232
705.631836	30.915201
704.427734	32.145107
703.223633	-55.785934
702.019531	4.314065
700.814453	1.370826
699.610352	52.850353
698.404297	-17.373535
697.199219	-111.410278
695.993164	-48.886028
694.787109	-71.051125
693.581055	-75.763390
692.375000	-28.292391
691.167969	4.029593
689.960938	-124.204124
688.752930	-96.074471
687.545898	-63.549496
686.337891	-85.189819
685.128906	-69.884590
683.920898	79.892052
682.711914	-140.947891
681.502930	-92.922188
680.292969	24.478094
679.083984	22.771458
677.874023	5.981116
676.663086	32.567009
675.453125	7.265087
674.242188	49.123783
673.031250	-51.749741
671.819336	-74.646164
670.608398	-103.955696
669.395508	3.009755
668.183594	120.791725
666.971680	191.039688
665.758789	-28.169167
664.544922	87.551292
663.332031	129.850967
662.118164	133.322067
660.904297	154.102753
659.690430	38.973072
658.475586	-91.165413
657.260742	72.116547
656.045898	134.004395
654.831055	-58.498344
653.615234	-87.087379
652.399414	97.677910
651.183594	133.717102
649.966797	53.437534
648.750000	67.936501
647.533203	30.749243
646.315430	124.855240
645.097656	25.226200
643.879883	185.921646
642.662109	167.980179
641.443359	70.435745
640.224609	35.221931
639.005859	109.571915
637.787109	-43.971504
636.567383	15.156343
635.347656	-9.611546
634.126953	-19.446972
632.907227	80.087074
631.686523	-28.759291
630.465820	-109.809090
629.244141	-4.332793
628.022461	92.337425
626.800781	-6.369979
625.579102	92.002213
624.356445	112.943336
623.133789	152.922775
621.911133	205.482376
620.687500	17.845400
619.464844	168.355301
618.240234	119.373138
617.016602	40.117668
615.791992	7.626933
614.567383	15.430757
613.342773	50.645027
612.118164	-38.606285
610.892578	111.203789
609.666992	6.113125
608.440430	62.997952
607.214844	3.972239
605.988281	-145.285004
604.760742	-62.263184
