# Supplementary material for: Raman spectroscopy accurately differentiates mucosal healing from non-healing and biochemical changes following biological therapy in inflammatory bowel disease
Source: PLoS One. 2021 Jun 2;16(6):e0252210. doi: 10.1371/journal.pone.0252210 (PMC8172032; doi:10.1371/journal.pone.0252210)
Supplement: S5 Dataset — (ZIP) [file pone.0252210.s007.zip › CD Active inflammation/OC025-1 pre treatment_base sub CR removed_80__X_-12031.8__Y_36640.9__Time_892.txt]

1714.793945	59.297966
1713.817383	29.426336
1712.840820	55.179783
1711.864258	-1.847590
1710.886719	64.811440
1709.909180	-74.583328
1708.931641	-9.883634
1707.953125	-27.925331
1706.975586	-64.309471
1705.997070	14.821434
1705.018555	13.971014
1704.040039	-152.460846
1703.060547	-128.460236
1702.081055	-93.389404
1701.101563	-41.905586
1700.122070	140.975952
1699.142578	78.173882
1698.162109	18.430330
1697.181641	36.598148
1696.201172	-54.408829
1695.220703	-6.086568
1694.239258	120.023407
1693.257813	104.942253
1692.276367	154.316650
1691.294922	102.631088
1690.313477	275.484131
1689.331055	187.183716
1688.348633	275.328491
1687.366211	337.145630
1686.383789	401.976349
1685.400391	368.517365
1684.416992	356.764252
1683.433594	294.769867
1682.450195	539.474670
1681.465820	310.425018
1680.482422	545.100952
1679.498047	561.760010
1678.512695	698.507874
1677.528320	460.438812
1676.542969	664.364502
1675.558594	783.471741
1674.572266	591.778259
1673.586914	815.205200
1672.601563	863.482422
1671.615234	1010.377197
1670.628906	1083.171631
1669.642578	1042.076050
1668.655273	1165.943848
1667.668945	1162.683716
1666.681641	1303.059448
1665.694336	1350.831787
1664.706055	1337.882324
1663.718750	1317.314575
1662.730469	1495.936401
1661.742188	1547.543823
1660.753906	1445.713745
1659.764648	1524.417847
1658.775391	1643.131470
1657.787109	1650.857910
1656.796875	1600.601929
1655.807617	1587.735474
1654.818359	1527.520142
1653.828125	1433.207153
1652.837891	1325.989258
1651.846680	1401.606567
1650.856445	1175.988892
1649.865234	1093.510742
1648.874023	966.397400
1647.882813	749.746216
1646.891602	670.845398
1645.899414	814.128296
1644.907227	505.971680
1643.915039	536.181580
1642.922852	434.623291
1641.930664	489.067688
1640.937500	390.668457
1639.944336	413.897675
1638.951172	134.016464
1637.957031	181.465210
1636.963867	10.288177
1635.969727	63.441696
1634.975586	45.626148
1633.981445	20.116243
1632.986328	31.690744
1631.991211	-82.956474
1630.996094	-10.423290
1630.000977	59.630417
1629.005859	19.296715
1628.009766	-76.101295
1627.013672	54.951077
1626.017578	-129.498047
1625.021484	22.873894
1624.024414	-8.690432
1623.028320	101.845604
1622.031250	-34.531281
1621.033203	55.235813
1620.036133	-15.120589
1619.038086	130.025803
1618.041016	88.830818
1617.041992	113.402466
1616.043945	138.086105
1615.045898	-20.786762
1614.046875	74.973289
1613.047852	107.857559
1612.048828	-55.821972
1611.048828	-14.853578
1610.049805	-7.878967
1609.049805	30.629023
1608.049805	-30.343590
1607.048828	139.284515
1606.048828	-18.412186
1605.047852	-18.880856
1604.046875	93.273468
1603.045898	155.724304
1602.044922	-66.972969
1601.042969	-1.777000
1600.041016	-132.696777
1599.039063	-179.840897
1598.037109	-109.284203
1597.034180	-12.580258
1596.031250	-33.462250
1595.028320	-80.424858
1594.025391	-69.876785
1593.022461	-205.536743
1592.018555	-270.625427
1591.014648	-139.908279
1590.010742	-173.634140
1589.006836	-116.019630
1588.001953	-131.456146
1586.997070	-55.607445
1585.992188	-154.479553
1584.987305	142.911774
1583.982422	96.153374
1582.976563	23.350607
1581.970703	86.028419
1580.964844	104.385597
1579.958984	156.566269
1578.952148	73.327789
1577.945313	115.032234
1576.938477	120.257973
1575.931641	8.373463
1574.924805	8.348277
1573.916992	94.103394
1572.909180	86.179520
1571.901367	96.410149
1570.893555	46.814373
1569.884766	15.378122
1568.876953	-73.249550
1567.868164	27.699551
1566.858398	128.546783
1565.849609	164.385559
1564.839844	101.516571
1563.830078	116.455551
1562.820313	71.647301
1561.810547	-74.372993
1560.799805	-28.502808
1559.790039	87.273750
1558.779297	107.011780
1557.767578	30.770361
1556.756836	115.122658
1555.745117	220.077057
1554.733398	203.170914
1553.721680	245.737701
1552.709961	215.707626
1551.697266	136.418793
1550.685547	88.121002
1549.672852	122.534325
1548.659180	167.178741
1547.646484	188.429306
1546.632813	175.955856
1545.619141	106.514343
1544.605469	142.955338
1543.591797	13.909253
1542.577148	-1.528416
1541.562500	155.970673
1540.547852	127.375488
1539.533203	109.005600
1538.518555	113.758774
1537.502930	56.460247
1536.487305	89.366882
1535.471680	-171.908035
1534.456055	-10.261467
1533.439453	86.736076
1532.422852	116.550629
1531.406250	-41.904041
1530.389648	-128.267334
1529.373047	-16.360220
1528.355469	49.013035
1527.337891	-19.665052
1526.320313	-21.504374
1525.302734	-95.537621
1524.284180	56.782738
1523.265625	72.554634
1522.247070	-53.279846
1521.228516	-6.886991
1520.208984	57.351746
1519.190430	-43.077297
1518.170898	33.734535
1517.151367	5.037085
1516.130859	76.405640
1515.111328	47.453190
1514.090820	-32.976837
1513.070313	55.937862
1512.049805	-127.386520
1511.028320	107.519470
1510.006836	-65.737679
1508.986328	35.418793
1507.963867	-66.204399
1506.942383	-14.067985
1505.919922	-62.060562
1504.898438	-174.226410
1503.875977	-99.426697
1502.852539	-58.093803
1501.830078	-121.909836
1500.806641	-47.551968
1499.783203	-27.114208
1498.759766	13.667872
1497.736328	-152.972992
1496.711914	-150.811081
1495.687500	-36.221985
1494.663086	-11.312215
1493.638672	72.274658
1492.613281	61.116119
1491.587891	16.619408
1490.563477	-4.971848
1489.537109	134.259811
1488.511719	137.955338
1487.485352	154.295486
1486.458984	231.788315
1485.432617	288.716827
1484.406250	210.256592
1483.379883	243.982178
1482.352539	262.271667
1481.325195	311.050781
1480.297852	397.949341
1479.269531	494.895538
1478.241211	533.077637
1477.213867	469.225006
1476.184570	563.232971
1475.156250	501.740967
1474.127930	712.653687
1473.098633	732.425293
1472.069336	838.638916
1471.040039	848.009521
1470.009766	964.137695
1468.979492	1255.648315
1467.950195	1096.802368
1466.918945	1187.104492
1465.888672	1302.714355
1464.857422	1400.392334
1463.827148	1538.614014
1462.795898	1697.012817
1461.763672	1662.218140
1460.732422	1782.278687
1459.700195	1798.109985
1458.667969	1849.399414
1457.635742	1925.976074
1456.603516	1989.766235
1455.570313	1875.880981
1454.537109	1980.093872
1453.503906	2238.873779
1452.470703	1889.057739
1451.436523	2213.517334
1450.403320	2205.835449
1449.369141	2220.894287
1448.333984	2395.458496
1447.299805	2339.460693
1446.264648	2379.639160
1445.230469	2227.384033
1444.194336	2102.968750
1443.159180	2041.830200
1442.124023	2066.688477
1441.087891	2056.079102
1440.051758	2070.725830
1439.015625	2176.343262
1437.978516	2061.978027
1436.941406	2134.629639
1435.904297	1722.144653
1434.867188	1698.801270
1433.830078	1569.380005
1432.791992	1149.626953
1431.754883	1116.261841
1430.715820	1115.682617
1429.677734	766.896423
1428.639648	809.261902
1427.600586	654.862488
1426.561523	563.560974
1425.522461	636.161133
1424.482422	713.757813
1423.443359	506.573120
1422.403320	435.516663
1421.363281	457.692749
1420.322266	313.642517
1419.282227	527.201721
1418.241211	428.526123
1417.200195	387.788818
1416.159180	168.431870
1415.117188	366.774719
1414.076172	308.518219
1413.034180	257.839233
1411.992188	119.212509
1410.949219	171.685089
1409.907227	281.970764
1408.864258	352.027344
1407.821289	118.144829
1406.777344	230.951431
1405.734375	268.430145
1404.690430	34.808060
1403.646484	200.373505
1402.602539	-83.239738
1401.557617	-0.434092
1400.513672	165.158691
1399.468750	132.616653
1398.423828	90.107689
1397.377930	60.189987
1396.333008	183.210815
1395.287109	30.624514
1394.241211	141.173447
1393.195313	-48.791016
1392.148438	242.109329
1391.101563	-110.399521
1390.054688	97.921974
1389.007813	-6.558302
1387.960938	64.189651
1386.913086	142.469040
1385.865234	18.235434
1384.817383	-5.871365
1383.769531	-49.891285
1382.720703	-21.355886
1381.671875	-92.695702
1380.623047	-201.395065
1379.574219	79.621742
1378.524414	-8.942765
1377.475586	187.200241
1376.425781	16.455845
1375.375977	-99.234512
1374.325195	2.240612
1373.274414	8.982578
1372.224609	115.563560
1371.172852	32.698479
1370.122070	87.059692
1369.070313	-10.530173
1368.019531	151.137299
1366.967773	-48.362545
1365.915039	190.623108
1364.863281	23.763409
1363.810547	-53.316448
1362.757813	175.858215
1361.705078	86.539375
1360.651367	-69.814468
1359.598633	231.651764
1358.544922	291.880463
1357.491211	275.119598
1356.436523	168.984711
1355.382813	289.148743
1354.328125	165.881012
1353.273438	194.297577
1352.217773	361.877045
1351.163086	415.289001
1350.107422	453.888397
1349.051758	455.356689
1347.996094	486.712067
1346.939453	547.931030
1345.883789	681.169800
1344.827148	571.451660
1343.769531	513.953186
1342.712891	773.861511
1341.655273	627.366089
1340.598633	820.477783
1339.540039	795.638000
1338.482422	770.931335
1337.423828	882.524597
1336.366211	825.866455
1335.307617	880.715027
1334.248047	683.274780
1333.189453	607.258911
1332.129883	872.698914
1331.070313	814.218140
1330.010742	755.883606
1328.950195	554.335693
1327.890625	622.348267
1326.830078	873.269714
1325.768555	687.003662
1324.708008	740.484253
1323.646484	779.243103
1322.585938	887.225647
1321.523438	852.136230
1320.461914	925.748535
1319.400391	903.243469
1318.337891	861.134399
1317.275391	841.353760
1316.211914	999.192444
1315.149414	797.243530
1314.085938	864.088074
1313.022461	741.324158
1311.958984	818.239258
1310.894531	974.036743
1309.831055	886.148254
1308.766602	813.180298
1307.701172	868.325989
1306.636719	997.376465
1305.571289	924.775757
1304.505859	1036.769043
1303.440430	863.608704
1302.375000	1034.789917
1301.308594	1051.171997
1300.242188	952.171692
1299.175781	988.438293
1298.109375	1056.729004
1297.041992	879.541809
1295.975586	1002.052551
1294.908203	830.078857
1293.839844	945.397522
1292.772461	955.274170
1291.704102	822.984253
1290.635742	766.877747
1289.567383	541.722046
1288.498047	662.396912
1287.428711	773.315491
1286.360352	631.913940
1285.290039	583.760742
1284.220703	778.188354
1283.150391	622.477295
1282.080078	535.475159
1281.009766	524.477478
1279.939453	491.553833
1278.868164	483.200104
1277.796875	695.072632
1276.725586	645.283752
1275.654297	400.017151
1274.582031	734.244568
1273.509766	772.714233
1272.437500	825.908508
1271.365234	805.879578
1270.291992	890.953552
1269.218750	812.480164
1268.145508	748.764526
1267.072266	773.011169
1265.999023	750.961609
1264.924805	950.989014
1263.850586	999.783630
1262.776367	890.129883
1261.701172	865.919617
1260.625977	912.468811
1259.550781	939.566711
1258.475586	835.158020
1257.400391	747.906006
1256.324219	974.894165
1255.248047	602.914612
1254.171875	815.343506
1253.094727	879.287842
1252.018555	799.704163
1250.941406	873.456787
1249.864258	913.178223
1248.786133	906.735474
1247.708008	820.121338
1246.630859	799.206421
1245.551758	734.610901
1244.473633	626.354553
1243.394531	785.350891
1242.316406	837.468811
1241.236328	972.146179
1240.157227	723.303650
1239.077148	736.680237
1237.998047	716.112305
1236.917969	455.455170
1235.836914	747.842712
1234.756836	615.840637
1233.675781	762.673523
1232.594727	572.610535
1231.512695	600.709351
1230.431641	725.702515
1229.349609	681.133057
1228.267578	392.049896
1227.185547	487.998993
1226.102539	523.412598
1225.019531	391.863007
1223.936523	509.544647
1222.853516	353.879486
1221.769531	394.148407
1220.686523	453.736145
1219.602539	356.195679
1218.517578	244.199432
1217.433594	245.790375
1216.348633	235.299286
1215.263672	415.572906
1214.178711	69.443871
1213.092773	206.205780
1212.007813	395.978394
1210.921875	339.562134
1209.834961	263.857483
1208.749023	330.447235
1207.662109	370.466217
1206.575195	352.590912
1205.488281	438.326904
1204.400391	420.393463
1203.313477	347.031860
1202.225586	307.391388
1201.136719	67.888733
1200.048828	143.810715
1198.959961	205.224503
1197.871094	57.232677
1196.782227	118.561127
1195.692383	-5.372751
1194.603516	-49.944283
1193.513672	30.473454
1192.423828	-151.175873
1191.333008	61.301392
1190.242188	-26.672451
1189.151367	-52.207813
1188.060547	-121.009323
1186.969727	-221.044769
1185.877930	-42.653851
1184.786133	-27.583361
1183.694336	-218.911880
1182.601563	57.532040
1181.509766	17.232334
1180.416992	0.866287
1179.323242	3.621850
1178.230469	-39.225620
1177.136719	-43.782806
1176.042969	66.576164
1174.949219	-48.306690
1173.854492	167.218307
1172.760742	33.070301
1171.666016	95.163124
1170.570313	82.978348
1169.475586	49.192429
1168.379883	77.530396
1167.284180	62.736504
1166.188477	-35.801601
1165.091797	-53.111347
1163.996094	-60.936821
1162.899414	129.447403
1161.801758	16.327806
1160.705078	118.088242
1159.607422	136.159851
1158.509766	364.181244
1157.412109	245.996353
1156.313477	261.381104
1155.215820	193.186584
1154.117188	430.176788
1153.017578	151.989517
1151.918945	176.558426
1150.819336	162.894714
1149.719727	53.843433
1148.620117	75.759987
1147.519531	116.624504
1146.418945	97.853165
1145.318359	-70.969040
1144.217773	-92.258530
1143.116211	-35.116440
1142.014648	-30.428864
1140.913086	-52.000805
1139.811523	-42.749043
1138.708984	68.619125
1137.606445	44.371391
1136.503906	10.533468
1135.401367	14.621317
1134.297852	42.359081
1133.194336	65.237106
1132.090820	413.235809
1130.987305	552.119873
1129.882813	591.180054
1128.778320	727.389648
1127.673828	728.247803
1126.569336	740.862976
1125.463867	660.915039
1124.358398	744.446533
1123.252930	692.773071
1122.146484	543.890808
1121.041016	567.884949
1119.934570	622.553101
1118.828125	359.857300
1117.720703	336.242615
1116.613281	482.922913
1115.505859	430.708221
1114.398438	373.691345
1113.291016	333.158997
1112.182617	363.474396
1111.074219	407.864716
1109.964844	416.690704
1108.856445	432.510559
1107.747070	504.918213
1106.637695	518.162231
1105.528320	623.388855
1104.417969	681.264832
1103.307617	625.748108
1102.197266	610.277893
1101.086914	707.951904
1099.975586	621.542603
1098.864258	535.086914
1097.752930	648.950623
1096.641602	790.958496
1095.529297	734.898010
1094.416992	704.692261
1093.304688	749.782837
1092.191406	594.632324
1091.079102	771.392273
1089.965820	896.214294
1088.852539	747.963318
1087.738281	729.082458
1086.624023	707.784485
1085.509766	834.556152
1084.395508	817.801147
1083.280273	561.257324
1082.166016	762.956177
1081.050781	670.847534
1079.934570	658.563538
1078.819336	744.844238
1077.703125	591.571228
1076.586914	609.637390
1075.469727	432.875000
1074.353516	427.393250
1073.236328	555.538330
1072.119141	367.017792
1071.000977	605.187378
1069.882813	557.257690
1068.765625	619.437195
1067.646484	461.318604
1066.528320	553.840088
1065.409180	374.644806
1064.290039	462.369965
1063.170898	264.471008
1062.050781	455.054993
1060.930664	418.589447
1059.810547	513.083130
1058.690430	509.290344
1057.569336	341.814301
1056.449219	370.724121
1055.327148	266.387726
1054.206055	234.502228
1053.083984	307.706940
1051.961914	301.462891
1050.839844	264.853119
1049.717773	270.256195
1048.594727	224.298660
1047.471680	313.661346
1046.348633	402.971863
1045.224609	254.374329
1044.101563	187.442276
1042.976563	265.034607
1041.852539	156.173676
1040.728516	236.070511
1039.603516	194.808838
1038.478516	-72.307915
1037.352539	28.540319
1036.227539	-0.987030
1035.101563	281.325592
1033.974609	263.397888
1032.848633	385.055725
1031.721680	315.985962
1030.594727	267.890991
1029.467773	233.786621
1028.340820	232.255173
1027.212891	75.087059
1026.084961	208.359573
1024.956055	104.733337
1023.828125	-224.004715
1022.699219	-134.763062
1021.570313	-133.706726
1020.440430	-116.376610
1019.311523	-159.313248
1018.181641	-60.736347
1017.050781	-34.034740
1015.920898	-35.106140
1014.790039	-66.256943
1013.659180	-90.389801
1012.528320	-14.858069
1011.396484	153.318649
1010.265625	268.232819
1009.132813	348.425507
1008.000977	294.431580
1006.868164	319.185547
1005.736328	635.438477
1004.602539	1115.790283
1003.469727	1697.719360
1002.335938	1819.479980
1001.202148	1809.540771
1000.068359	1192.071533
998.933594	778.226257
997.799805	265.364227
996.665039	286.129028
995.529297	117.697571
994.394531	113.277405
993.258789	125.094971
992.123047	14.751960
990.986328	146.680847
989.849609	82.678429
988.712891	81.036957
987.576172	-33.420105
986.439453	-69.391769
985.301758	-33.845165
984.164063	-111.046562
983.025391	14.487239
981.887695	8.876651
980.749023	-81.767960
979.610352	-43.424778
978.470703	59.412109
977.332031	-7.848236
976.192383	99.759209
975.051758	145.372314
973.912109	16.442394
972.771484	122.023361
971.630859	287.394379
970.490234	37.177723
969.348633	58.100571
968.207031	115.862061
967.065430	102.587784
965.923828	38.974075
964.781250	14.509130
963.638672	-9.815051
962.496094	-6.487304
961.352539	90.941216
960.208984	209.079239
959.065430	98.202454
957.921875	246.326233
956.777344	46.456345
955.632813	25.382530
954.488281	231.043854
953.343750	68.339317
952.198242	52.261295
951.052734	-29.999273
949.907227	-4.610442
948.760742	-47.676773
947.614258	46.549782
946.467773	12.911282
945.321289	130.204803
944.173828	83.140053
943.026367	40.805695
941.878906	76.250618
940.730469	61.608547
939.582031	275.294800
938.433594	94.364944
937.285156	77.872551
936.135742	193.781693
934.987305	259.624634
933.836914	143.251297
932.687500	266.321838
931.537109	214.068741
930.386719	68.603188
929.236328	130.549667
928.084961	119.762367
926.934570	-27.435501
925.783203	12.155247
924.630859	24.569883
923.478516	93.972786
922.327148	-136.656769
921.173828	64.872826
920.021484	-26.734871
918.868164	24.982605
917.714844	-43.586109
916.561523	-159.682343
915.407227	-209.743713
914.252930	35.447514
913.098633	51.436954
911.944336	65.278008
910.789063	-75.006760
909.633789	-242.314041
908.478516	-112.400665
907.322266	-70.825920
906.166016	-126.597816
905.009766	21.689768
903.853516	-88.203598
902.696289	-75.633888
901.539063	-40.313812
900.381836	-88.648964
899.223633	10.251864
898.065430	-33.321030
896.907227	-6.644486
895.749023	69.876678
894.589844	26.643616
893.430664	-140.786346
892.271484	-23.298635
891.112305	-18.733290
889.952148	26.588823
888.791992	44.885162
887.630859	92.620087
886.470703	-87.556480
885.309570	-8.043638
884.148438	1.577767
882.986328	142.105225
881.825195	244.305115
880.663086	107.564903
879.500000	4.779680
878.337891	152.239288
877.174805	135.245010
876.011719	170.130829
874.847656	31.680693
873.684570	190.522293
872.520508	13.992356
871.355469	-58.879990
870.191406	-28.184738
869.026367	65.530281
867.861328	150.255234
866.695313	266.466125
865.530273	209.595963
864.364258	137.071274
863.197266	163.470291
862.031250	50.635010
860.864258	301.651215
859.697266	204.618103
858.530273	242.318832
857.362305	345.102509
856.194336	302.042328
855.026367	371.158234
853.857422	314.696838
852.688477	540.728333
851.519531	446.172058
850.350586	421.126099
849.180664	353.538208
848.010742	308.376984
846.840820	249.799118
845.670898	86.031105
844.500000	58.855160
843.329102	199.488953
842.157227	369.127289
840.986328	272.527435
839.814453	93.230415
838.642578	79.409569
837.469727	94.626831
836.296875	293.017578
835.124023	265.671204
833.951172	253.934021
832.777344	282.358673
831.603516	210.279922
830.429688	247.541229
829.255859	427.528046
828.081055	223.725586
826.906250	231.821960
825.731445	300.056244
824.555664	218.863312
823.379883	278.041382
822.204102	170.032318
821.027344	235.753357
819.851563	25.234760
818.674805	77.461456
817.497070	102.886543
816.320313	5.826433
815.142578	22.204317
813.963867	36.276173
812.786133	-105.407120
811.607422	-160.396713
810.428711	-26.519627
809.250000	2.765269
808.070313	-68.020409
806.890625	-145.527939
805.710938	50.037899
804.531250	1.211176
803.350586	-89.854195
802.169922	-92.215126
800.988281	-172.315857
799.807617	-243.612762
798.625977	-24.492422
797.444336	21.503569
796.261719	-132.094437
795.079102	-252.488327
793.896484	-40.634499
792.713867	-63.755375
791.530273	43.672085
790.346680	20.329037
789.163086	-20.817684
787.979492	24.240849
786.794922	5.018419
785.610352	14.446462
784.425781	98.937523
783.240234	97.068909
782.054688	81.829758
780.869141	159.289185
779.682617	214.514786
778.496094	143.719452
777.309570	15.440882
776.123047	52.674431
774.935547	76.543900
773.748047	-10.025567
772.560547	-116.513382
771.373047	26.151934
770.184570	67.225159
768.996094	141.242111
767.806641	115.953735
766.618164	169.893997
765.428711	67.316322
764.239258	206.938995
763.048828	187.879318
761.858398	303.010254
760.667969	415.796448
759.477539	418.433105
758.286133	350.595795
757.094727	381.669037
755.903320	458.818085
754.710938	324.837860
753.518555	267.761322
752.326172	300.719971
751.133789	272.091431
749.940430	276.352478
748.747070	17.089041
747.553711	166.157135
746.359375	143.932617
745.166016	36.101852
743.970703	-38.822090
742.776367	164.745758
741.581055	78.781273
740.385742	225.161987
739.190430	106.286133
737.994141	103.555420
736.797852	26.331629
735.601563	78.324776
734.405273	66.790382
733.208008	37.741768
732.010742	50.280361
730.813477	135.008575
729.615234	99.404312
728.416992	118.495468
727.218750	190.060913
726.020508	132.656433
724.821289	239.193771
723.622070	262.693695
722.422852	244.717926
721.222656	386.198975
720.022461	409.769379
718.822266	374.447998
717.621094	280.283691
716.420898	271.305695
715.218750	229.684998
714.017578	181.612000
712.815430	251.363556
711.614258	57.436623
710.411133	79.416428
709.208984	51.369915
708.005859	47.394135
706.802734	-58.820576
705.599609	-140.931015
704.395508	88.349319
703.191406	28.233204
701.987305	13.951730
700.782227	106.378769
699.577148	33.634178
698.372070	56.711823
697.166992	-54.836002
695.960938	-61.885593
694.754883	42.007988
693.548828	-118.970703
692.341797	-69.091278
691.135742	-125.456459
689.927734	-214.185226
688.720703	-94.404922
687.512695	-202.298447
686.304688	-123.451759
685.096680	-22.790552
683.888672	93.167847
682.679688	-76.844986
681.470703	-77.593163
680.260742	21.486927
679.050781	-26.585726
677.840820	-11.670734
676.630859	27.220467
675.419922	-61.429806
674.209961	-28.703316
672.998047	27.977980
671.787109	22.066776
670.575195	87.676315
669.363281	-192.482300
668.151367	-24.971199
666.938477	151.253265
665.725586	51.012211
664.512695	130.211212
663.299805	88.573479
662.085938	-88.930603
660.872070	66.130913
659.658203	-26.933704
658.443359	72.135147
657.228516	-53.079086
656.013672	-25.078413
654.797852	9.427830
653.583008	91.358742
652.366211	-52.975170
651.150391	-76.609772
649.934570	171.126740
648.717773	80.646141
647.500000	237.728439
646.283203	155.743225
645.065430	284.578033
643.847656	374.501831
642.629883	283.561615
641.411133	143.032013
640.192383	139.949615
638.973633	216.156448
637.753906	49.244331
636.534180	247.327805
635.314453	60.517147
634.094727	184.787659
632.874023	87.467560
631.653320	300.966370
630.432617	46.071976
629.211914	198.384354
627.990234	56.197693
626.768555	166.487640
625.545898	106.680420
624.324219	194.066193
623.101563	237.770081
621.877930	439.153503
620.655273	256.136993
619.431641	239.276611
618.208008	185.004120
616.983398	41.903152
615.759766	197.312149
614.535156	96.815277
613.310547	-22.051958
612.084961	-118.729492
610.859375	150.917450
609.633789	-91.976463
608.408203	165.820129
607.181641	99.145714
605.955078	9.328730
604.728516	-157.100403
