# Supplementary material for: Raman spectroscopy accurately differentiates mucosal healing from non-healing and biochemical changes following biological therapy in inflammatory bowel disease
Source: PLoS One. 2021 Jun 2;16(6):e0252210. doi: 10.1371/journal.pone.0252210 (PMC8172032; doi:10.1371/journal.pone.0252210)
Supplement: S5 Dataset — (ZIP) [file pone.0252210.s007.zip › CD Active inflammation/OC008-1 pre-treatment_base sub CR removed_72__X_-22092.1__Y_3278.21__Z_-430.868__Time_823.txt]

1714.799805	35.429646
1713.823242	-23.643204
1712.846680	119.570503
1711.869141	-19.091169
1710.892578	-53.259216
1709.915039	35.715935
1708.937500	20.039545
1707.958984	-68.072403
1706.981445	-177.570541
1706.002930	-80.860008
1705.024414	-48.426582
1704.044922	0.065174
1703.066406	-47.688843
1702.086914	-172.945618
1701.107422	60.423607
1700.127930	-3.007813
1699.147461	-141.135101
1698.167969	-16.998590
1697.187500	72.523094
1696.207031	202.323807
1695.226563	19.786366
1694.245117	144.704849
1693.263672	112.330193
1692.282227	400.624786
1691.300781	187.371048
1690.318359	529.530640
1689.336914	474.448883
1688.354492	467.742584
1687.372070	416.100372
1686.388672	583.455261
1685.406250	623.250610
1684.422852	722.046875
1683.439453	778.612366
1682.456055	721.071289
1681.471680	837.071777
1680.487305	924.203674
1679.502930	711.000793
1678.518555	1019.955017
1677.534180	970.092590
1676.548828	971.260132
1675.563477	1124.513184
1674.578125	1179.835449
1673.592773	1222.357666
1672.606445	1350.394409
1671.621094	1362.019287
1670.634766	1591.961548
1669.647461	1413.319214
1668.661133	1506.142700
1667.673828	1891.440430
1666.686523	1807.347778
1665.699219	1630.963623
1664.711914	1622.324341
1663.723633	1823.732910
1662.736328	1991.143677
1661.748047	2079.467773
1660.758789	1988.042603
1659.770508	2111.855225
1658.781250	2087.773438
1657.791992	2000.669922
1656.802734	1959.157959
1655.813477	2140.588135
1654.823242	1872.473389
1653.833008	1827.296509
1652.842773	1907.015259
1651.852539	1870.831543
1650.862305	1353.865601
1649.871094	1421.952393
1648.879883	1265.827026
1647.888672	1186.918213
1646.896484	931.500610
1645.905273	906.527832
1644.913086	845.070618
1643.920898	823.732422
1642.928711	417.453613
1641.935547	373.408539
1640.943359	321.943695
1639.950195	452.988922
1638.956055	175.595688
1637.962891	349.713715
1636.968750	110.268295
1635.975586	71.698792
1634.981445	81.002769
1633.986328	167.125900
1632.992188	53.439697
1631.997070	74.517593
1631.001953	-106.751266
1630.006836	-90.116249
1629.010742	-146.797806
1628.015625	-124.132973
1627.019531	-187.922821
1626.023438	-19.873341
1625.027344	-43.495068
1624.030273	-27.327333
1623.033203	23.342983
1622.036133	29.651178
1621.039063	220.185638
1620.041992	227.089386
1619.043945	226.418686
1618.045898	160.410202
1617.047852	76.349434
1616.049805	152.693787
1615.050781	48.239765
1614.052734	132.969315
1613.053711	-99.416687
1612.053711	-124.307327
1611.054688	-251.183136
1610.054688	-304.383270
1609.055664	-171.290070
1608.054688	-87.810616
1607.054688	-67.019508
1606.054688	66.564865
1605.053711	56.292591
1604.052734	182.319717
1603.051758	130.518311
1602.049805	57.979294
1601.048828	-35.296253
1600.046875	-23.766903
1599.044922	-257.875427
1598.041992	-117.928116
1597.040039	-103.364784
1596.037109	-187.976212
1595.034180	-178.391541
1594.031250	-267.954559
1593.027344	-294.708069
1592.024414	-248.263992
1591.020508	-128.670609
1590.016602	-228.256439
1589.011719	-262.503632
1588.007813	-166.257874
1587.002930	-98.683754
1585.998047	-31.093681
1584.993164	2.618446
1583.987305	179.690826
1582.982422	192.553619
1581.976563	114.255951
1580.970703	93.301552
1579.964844	202.555756
1578.958008	168.579498
1577.951172	223.103333
1576.944336	196.919617
1575.937500	64.055710
1574.930664	186.129852
1573.922852	37.663811
1572.915039	107.619652
1571.907227	42.328819
1570.899414	41.985188
1569.890625	-90.926399
1568.881836	-62.784599
1567.873047	-143.805878
1566.864258	8.828066
1565.855469	49.685673
1564.845703	-0.399911
1563.835938	63.623219
1562.826172	249.459061
1561.816406	160.167694
1560.805664	195.289368
1559.794922	-31.578817
1558.784180	70.738808
1557.773438	79.595734
1556.762695	70.187370
1555.750977	37.342972
1554.739258	92.437172
1553.727539	139.603210
1552.715820	134.831879
1551.703125	217.921082
1550.690430	176.616562
1549.677734	207.617920
1548.665039	253.970093
1547.652344	266.525299
1546.638672	139.298080
1545.625000	159.301056
1544.611328	163.620651
1543.597656	87.669075
1542.583008	148.488983
1541.568359	113.545769
1540.553711	-4.191374
1539.539063	105.120888
1538.524414	162.580872
1537.508789	-115.634796
1536.493164	29.189690
1535.477539	-27.430981
1534.460938	-66.170044
1533.445313	34.141075
1532.428711	-120.984329
1531.412109	25.288210
1530.395508	86.269325
1529.377930	-35.879662
1528.361328	-68.034622
1527.343750	46.391544
1526.326172	116.798767
1525.307617	189.540375
1524.290039	15.008586
1523.271484	115.626274
1522.252930	79.664658
1521.234375	251.813721
1520.214844	133.140152
1519.196289	117.132919
1518.176758	196.008789
1517.156250	179.565430
1516.136719	152.646805
1515.117188	40.772320
1514.096680	129.019302
1513.076172	111.759758
1512.054688	81.458008
1511.034180	17.604012
1510.012695	128.023407
1508.991211	4.765159
1507.969727	-180.198303
1506.948242	-134.533615
1505.925781	-25.016911
1504.903320	-8.017023
1503.880859	-188.530441
1502.858398	-289.755676
1501.835938	-155.508453
1500.812500	-341.613739
1499.789063	-320.470245
1498.765625	-445.432983
1497.741211	-442.596344
1496.717773	-222.477982
1495.693359	-174.040695
1494.668945	-279.262970
1493.643555	-297.708405
1492.619141	-111.822601
1491.593750	-169.012405
1490.568359	-264.693817
1489.542969	-48.849075
1488.517578	-27.393562
1487.491211	116.434189
1486.464844	43.012596
1485.438477	229.799561
1484.412109	179.000595
1483.384766	291.330322
1482.358398	247.850052
1481.331055	392.933868
1480.302734	364.394440
1479.275391	506.512909
1478.247070	559.196777
1477.218750	563.284851
1476.190430	702.237976
1475.162109	840.980774
1474.132813	908.199768
1473.104492	972.709229
1472.075195	1034.490479
1471.044922	1045.194458
1470.015625	1231.326050
1468.985352	1295.128418
1467.955078	1376.573975
1466.924805	1673.985962
1465.894531	1762.687012
1464.863281	1797.839355
1463.832031	2046.307373
1462.800781	1969.364990
1461.769531	2273.339600
1460.738281	2302.812500
1459.706055	2388.009033
1458.673828	2475.603271
1457.641602	2420.941895
1456.608398	2624.993408
1455.576172	2696.968018
1454.542969	2598.882813
1453.509766	2789.814453
1452.476563	2972.976318
1451.442383	2793.521240
1450.408203	3087.928955
1449.374023	3149.055664
1448.339844	3047.977051
1447.305664	3169.726318
1446.270508	3063.478760
1445.235352	3060.999512
1444.200195	2914.210693
1443.165039	2850.928467
1442.128906	2651.006104
1441.093750	2934.205566
1440.057617	2635.645020
1439.020508	2602.607178
1437.984375	2519.010254
1436.947266	2536.481934
1435.910156	2147.158691
1434.873047	1894.375732
1433.835938	1697.237427
1432.797852	1591.043091
1431.759766	1348.568481
1430.721680	1234.897339
1429.683594	1070.802490
1428.644531	727.647888
1427.606445	775.585266
1426.567383	626.805603
1425.528320	558.768372
1424.488281	548.725891
1423.449219	445.476532
1422.409180	528.711182
1421.369141	292.028778
1420.328125	377.804901
1419.288086	483.728088
1418.247070	347.961090
1417.206055	280.236511
1416.165039	202.511658
1415.123047	162.579071
1414.081055	218.280563
1413.040039	110.569031
1411.997070	-39.814823
1410.955078	139.201096
1409.912109	14.110129
1408.870117	137.876038
1407.826172	73.229378
1406.783203	76.494362
1405.740234	99.910873
1404.696289	2.879224
1403.652344	-46.353424
1402.608398	-55.342854
1401.563477	71.204918
1400.519531	185.251297
1399.474609	25.992828
1398.429688	112.578453
1397.383789	83.903915
1396.338867	128.020615
1395.292969	99.540665
1394.247070	218.959198
1393.200195	-54.771183
1392.154297	167.487885
1391.107422	91.851097
1390.060547	43.885292
1389.013672	13.563457
1387.966797	60.919098
1386.918945	-224.295959
1385.871094	-131.681503
1384.823242	-153.991257
1383.775391	-178.670441
1382.726563	-143.252075
1381.677734	-15.281891
1380.628906	-271.919098
1379.580078	-91.275078
1378.530273	-160.274170
1377.481445	160.323593
1376.431641	-93.119324
1375.380859	-44.404560
1374.331055	159.108307
1373.280273	-78.802605
1372.229492	-107.005882
1371.178711	-25.357439
1370.127930	9.040641
1369.076172	115.829269
1368.024414	-185.882370
1366.972656	70.655060
1365.920898	-118.550354
1364.869141	105.795540
1363.816406	113.617332
1362.763672	34.481236
1361.710938	-66.858780
1360.657227	-95.864540
1359.604492	131.489304
1358.550781	-91.188637
1357.496094	81.672249
1356.442383	227.285721
1355.387695	199.037506
1354.333984	161.033218
1353.279297	299.561401
1352.223633	500.271606
1351.168945	564.508545
1350.113281	529.580078
1349.057617	606.514771
1348.001953	671.175171
1346.945313	743.409424
1345.888672	629.763855
1344.832031	930.439941
1343.775391	1055.135010
1342.718750	1008.920532
1341.661133	1475.847290
1340.603516	1117.721191
1339.545898	1208.255371
1338.488281	1331.112671
1337.429688	1335.234863
1336.371094	1101.886230
1335.312500	1138.566528
1334.253906	1281.793091
1333.195313	1249.487427
1332.135742	1222.304810
1331.076172	1029.630493
1330.016602	1203.087036
1328.956055	1307.425781
1327.895508	1241.378906
1326.834961	1106.350220
1325.774414	978.956055
1324.713867	1064.157837
1323.652344	1095.165283
1322.590820	960.939209
1321.529297	1113.208252
1320.467773	1011.436279
1319.405273	1255.220459
1318.343750	1198.175415
1317.280273	976.104248
1316.217773	1235.005615
1315.155273	1383.041748
1314.091797	1279.826050
1313.028320	1295.063477
1311.964844	1391.728271
1310.900391	1293.963379
1309.835938	1112.686157
1308.771484	1271.318115
1307.707031	1267.609741
1306.642578	1091.824341
1305.577148	1034.333618
1304.511719	1060.630249
1303.446289	1214.914917
1302.380859	1076.744629
1301.314453	1157.510986
1300.248047	1253.124023
1299.181641	1125.279419
1298.115234	1081.134399
1297.047852	941.376099
1295.980469	902.467590
1294.913086	912.797546
1293.845703	898.711853
1292.778320	887.214478
1291.709961	978.868774
1290.641602	825.372375
1289.573242	657.355225
1288.503906	565.521484
1287.434570	836.556641
1286.365234	531.790710
1285.295898	619.219666
1284.226563	669.985901
1283.156250	786.954224
1282.085938	676.309387
1281.015625	724.908691
1279.945313	820.082886
1278.874023	822.354309
1277.802734	766.023438
1276.731445	697.587097
1275.660156	751.517578
1274.587891	810.409729
1273.515625	869.366394
1272.443359	962.591248
1271.371094	911.742126
1270.297852	1029.511719
1269.224609	1335.316040
1268.151367	1074.732666
1267.078125	1353.703491
1266.003906	1103.144287
1264.930664	1101.592285
1263.856445	1212.305298
1262.781250	1215.750488
1261.707031	1421.598999
1260.631836	1349.565552
1259.556641	1394.591675
1258.481445	1315.405518
1257.405273	1287.462891
1256.330078	1318.026001
1255.253906	1251.243896
1254.177734	1474.198242
1253.100586	1383.171631
1252.023438	1331.155762
1250.947266	1515.154297
1249.869141	1511.853516
1248.791992	1472.113770
1247.713867	1250.109985
1246.635742	1436.536987
1245.557617	1377.495728
1244.479492	1216.474854
1243.400391	1427.152588
1242.321289	1244.384644
1241.242188	1149.111084
1240.163086	1214.087036
1239.083008	1349.422363
1238.002930	1263.933838
1236.922852	1059.640381
1235.842773	1374.392212
1234.761719	1313.218872
1233.681641	1116.328979
1232.600586	1089.164307
1231.518555	1008.708618
1230.437500	1049.392212
1229.355469	947.166626
1228.273438	859.502136
1227.190430	929.211731
1226.108398	909.322327
1225.025391	843.453491
1223.942383	896.127319
1222.859375	653.688171
1221.775391	701.497742
1220.692383	833.865540
1219.607422	794.546570
1218.523438	479.735321
1217.439453	380.042603
1216.354492	418.033295
1215.269531	337.640961
1214.184570	484.182678
1213.098633	415.796509
1212.012695	316.020630
1210.926758	488.871490
1209.840820	639.884094
1208.754883	564.086548
1207.667969	753.486023
1206.581055	802.933472
1205.494141	835.428894
1204.406250	585.946960
1203.318359	442.504028
1202.230469	335.184143
1201.142578	273.592804
1200.054688	195.107986
1198.965820	171.944519
1197.876953	45.250042
1196.788086	-40.566105
1195.698242	-47.049007
1194.609375	25.740713
1193.519531	-170.835175
1192.428711	-141.471909
1191.338867	-148.253983
1190.248047	-234.397125
1189.157227	-25.153286
1188.066406	-87.447807
1186.975586	-301.058533
1185.883789	-243.429382
1184.791992	82.854172
1183.700195	-152.523682
1182.607422	-140.825394
1181.514648	-134.026672
1180.421875	69.274536
1179.329102	-12.869299
1178.236328	-42.353882
1177.142578	-105.471191
1176.048828	-75.241249
1174.955078	60.245998
1173.860352	85.425949
1172.766602	194.269409
1171.671875	279.024139
1170.576172	253.563004
1169.481445	239.962936
1168.385742	173.641174
1167.290039	219.620773
1166.194336	205.700806
1165.097656	227.524185
1164.001953	167.977707
1162.905273	156.123306
1161.807617	308.962067
1160.710938	208.494766
1159.613281	427.864899
1158.515625	522.901367
1157.417969	679.821533
1156.319336	607.514893
1155.220703	702.089111
1154.122070	679.650391
1153.023438	602.264893
1151.924805	610.604248
1150.825195	206.544067
1149.725586	333.853851
1148.625000	291.861176
1147.525391	321.211456
1146.424805	133.760071
1145.324219	-37.064659
1144.223633	-165.096603
1143.122070	-152.813202
1142.020508	32.994621
1140.918945	-35.875046
1139.817383	-204.698273
1138.714844	16.287521
1137.612305	-14.869172
1136.509766	72.672905
1135.407227	-15.736154
1134.303711	123.775337
1133.200195	301.096344
1132.096680	475.843628
1130.993164	401.187836
1129.888672	601.697632
1128.784180	681.010681
1127.679688	957.030945
1126.575195	983.828735
1125.469727	891.961670
1124.364258	764.470337
1123.258789	838.342957
1122.152344	684.632263
1121.046875	824.586304
1119.940430	592.583862
1118.833008	476.579987
1117.726563	478.872162
1116.619141	481.052734
1115.511719	617.979675
1114.404297	423.595642
1113.295898	456.211731
1112.188477	398.873718
1111.080078	360.366516
1109.970703	503.736237
1108.862305	746.176697
1107.752930	702.593567
1106.643555	767.566589
1105.534180	678.950745
1104.423828	753.149597
1103.313477	652.589966
1102.203125	662.877869
1101.092773	854.705627
1099.981445	789.298706
1098.870117	716.765015
1097.758789	785.615234
1096.647461	677.602051
1095.535156	819.306580
1094.422852	694.684570
1093.310547	984.537903
1092.197266	727.926880
1091.084961	789.158569
1089.971680	843.226746
1088.857422	821.903687
1087.744141	633.511719
1086.629883	600.358643
1085.515625	574.214600
1084.401367	637.352356
1083.286133	566.435486
1082.171875	549.545532
1081.056641	544.350586
1079.940430	473.340973
1078.825195	651.217712
1077.708984	615.336121
1076.592773	565.344788
1075.475586	559.912170
1074.359375	594.331421
1073.242188	448.097321
1072.125000	252.656570
1071.006836	378.434418
1069.888672	248.657898
1068.770508	102.511108
1067.652344	134.451645
1066.534180	250.672424
1065.415039	362.130981
1064.295898	321.353302
1063.176758	435.053894
1062.056641	436.366058
1060.936523	432.988739
1059.816406	249.513397
1058.696289	112.885002
1057.575195	137.621674
1056.454102	248.827698
1055.333008	42.190250
1054.211914	179.076218
1053.089844	89.343651
1051.967773	153.781372
1050.845703	22.100050
1049.723633	352.637268
1048.600586	115.994331
1047.477539	103.447350
1046.354492	209.885666
1045.230469	-45.144985
1044.106445	161.578690
1042.982422	200.421646
1041.858398	64.513474
1040.734375	45.193710
1039.609375	102.780716
1038.484375	-70.150833
1037.358398	262.238007
1036.232422	203.489563
1035.107422	121.558167
1033.980469	121.133369
1032.854492	516.184082
1031.727539	546.015808
1030.600586	399.206665
1029.473633	333.882324
1028.345703	140.841064
1027.218750	-121.730667
1026.090820	-40.352062
1024.961914	-167.937408
1023.833984	-327.882721
1022.705078	-478.393372
1021.576172	-317.796051
1020.446289	-595.676880
1019.317383	-189.088730
1018.187500	-443.501129
1017.056641	-419.500336
1015.926758	-163.623215
1014.795898	-146.456009
1013.665039	51.512756
1012.534180	-60.884605
1011.402344	158.016342
1010.270508	316.728668
1009.138672	382.891235
1008.006836	546.326538
1006.874023	608.000061
1005.741211	810.854065
1004.608398	1749.097656
1003.475586	2444.271729
1002.341797	3282.546631
1001.208008	2995.170166
1000.074219	2109.681641
998.939453	1109.243530
997.805664	707.498596
996.669922	396.106140
995.535156	223.486771
994.400391	4.932595
993.264648	17.323170
992.127930	152.092163
990.992188	-77.405197
989.855469	50.693184
988.718750	-95.409004
987.582031	-13.162425
986.445313	-66.731628
985.307617	-57.938633
984.169922	-212.495483
983.031250	-5.377348
981.893555	-55.989212
980.754883	-159.350067
979.616211	-172.781052
978.476563	4.858239
977.337891	-3.687078
976.198242	84.489723
975.057617	4.998442
973.917969	-32.928520
972.777344	-8.645461
971.636719	96.182373
970.496094	88.608513
969.354492	134.006546
968.212891	209.391312
967.071289	-8.812737
965.929688	108.202614
964.787109	163.406052
963.644531	-38.071201
962.501953	134.403122
961.358398	43.387825
960.214844	243.604370
959.071289	116.298119
957.927734	115.195831
956.783203	311.195557
955.638672	198.221085
954.494141	119.804626
953.349609	-24.759878
952.204102	139.759003
951.058594	160.284180
949.912109	-22.532778
948.766602	181.256485
947.620117	26.294142
946.473633	164.061874
945.327148	164.868805
944.179688	366.838623
943.032227	87.088120
941.884766	184.313950
940.736328	256.564850
939.587891	258.216766
938.439453	262.320679
937.291016	300.803497
936.141602	293.837311
934.993164	359.987396
933.842773	364.746857
932.693359	337.766968
931.542969	128.726364
930.392578	195.527725
929.242188	64.364136
928.090820	199.772522
926.940430	32.580471
925.788086	34.013020
924.636719	21.949650
923.484375	21.426935
922.333008	7.411771
921.179688	11.754585
920.027344	66.241264
918.874023	-147.251938
917.720703	-178.766830
916.567383	-64.770126
915.413086	-25.602972
914.258789	-233.739365
913.104492	-303.196930
911.950195	-129.707260
910.794922	-135.356339
909.639648	-315.490906
908.483398	-187.043579
907.328125	-251.208481
906.171875	-249.484314
905.015625	-163.801453
903.859375	-173.171112
902.702148	-71.437683
901.544922	-175.664841
900.387695	-19.414698
899.229492	-19.262947
898.071289	19.464590
896.913086	-66.122459
895.754883	-183.221130
894.595703	-139.627655
893.436523	159.469330
892.277344	139.889236
891.118164	61.675125
889.958008	28.776047
888.797852	16.308537
887.636719	26.521540
886.476563	-57.994064
885.315430	-29.545996
884.154297	161.406647
882.992188	147.099289
881.831055	71.978592
880.668945	37.554619
879.505859	-98.204948
878.343750	207.825851
877.180664	198.378983
876.017578	175.480118
874.853516	258.492767
873.690430	96.117607
872.526367	300.750977
871.361328	-113.468742
870.197266	124.949875
869.032227	113.647446
867.867188	-138.216965
866.701172	100.163589
865.536133	-180.735306
864.370117	39.619682
863.203125	113.880486
862.037109	219.559647
860.870117	120.878075
859.703125	150.215347
858.536133	168.324905
857.368164	365.947357
856.200195	534.314758
855.032227	646.532227
853.863281	684.706482
852.694336	509.891937
851.525391	682.531494
850.356445	752.003723
849.186523	505.578430
848.016602	467.528931
846.846680	299.607697
845.676758	335.443359
844.505859	210.103577
843.334961	252.598129
842.163086	163.064987
840.992188	-13.695526
839.820313	73.424911
838.648438	-40.724861
837.475586	90.967720
836.302734	79.549873
835.129883	-97.218712
833.957031	286.577942
832.783203	196.806213
831.609375	354.781281
830.435547	450.127258
829.261719	534.200684
828.086914	308.117950
826.912109	273.848877
825.737305	313.090057
824.561523	372.300537
823.385742	175.122437
822.209961	147.273956
821.033203	130.494370
819.857422	-129.110336
818.680664	76.630272
817.502930	-131.820480
816.326172	-102.172295
815.148438	-103.779472
813.969727	-60.997841
812.791992	-171.787338
811.613281	-106.991844
810.434570	-64.564293
809.255859	-97.820862
808.076172	-128.947327
806.896484	-35.792580
805.716797	-149.312210
804.537109	-43.112110
803.356445	-56.928909
802.175781	-19.823650
800.994141	-9.473423
799.813477	-320.859528
798.631836	-208.690369
797.450195	-296.220581
796.267578	-204.303055
795.084961	-143.579697
793.902344	-118.457359
792.719727	-170.993134
791.536133	-192.627869
790.352539	-161.251663
789.168945	29.331589
787.985352	102.420662
786.800781	-6.046410
785.616211	177.344833
784.431641	294.185486
783.246094	249.473114
782.060547	343.886536
780.875000	327.648987
779.688477	353.266846
778.501953	133.601212
777.315430	267.189148
776.128906	336.572662
774.941406	-106.208588
773.753906	121.847961
772.566406	23.200729
771.378906	56.801380
770.190430	160.826309
769.001953	121.402008
767.812500	143.590668
766.624023	225.139633
765.434570	150.144211
764.245117	33.229809
763.054688	239.921555
761.864258	197.672440
760.673828	307.186127
759.483398	275.736725
758.291992	437.776215
757.100586	713.998596
755.909180	664.602173
754.716797	540.407166
753.524414	609.570068
752.332031	634.675171
751.139648	429.051086
749.946289	607.753540
748.752930	360.370331
747.559570	301.802673
746.365234	394.617126
745.171875	335.939789
743.976563	354.007050
742.782227	356.657867
741.586914	381.183014
740.391602	291.672302
739.196289	305.155457
738.000000	103.892761
736.803711	119.535934
735.607422	159.230103
734.411133	314.914398
733.213867	124.677406
732.016602	203.674194
730.819336	68.221977
729.621094	164.678070
728.422852	304.821716
727.224609	333.407776
726.026367	268.002686
724.827148	346.867249
723.627930	248.754456
722.428711	144.159546
721.228516	299.498688
720.028320	332.543457
718.828125	263.027374
717.626953	392.162628
716.426758	392.570068
715.225586	502.087067
714.023438	393.556580
712.822266	178.314987
711.620117	266.203705
710.416992	158.012848
709.214844	187.196472
708.011719	77.059067
706.808594	82.469017
705.605469	-7.819203
704.401367	-111.024956
703.197266	-24.769642
701.993164	-116.838142
700.788086	-136.977280
699.583008	34.358921
698.377930	-24.706659
697.172852	172.844223
695.966797	-48.946419
694.760742	-207.504364
693.554688	-46.585377
692.347656	-65.830338
691.141602	-147.888565
689.934570	-223.254990
688.726563	-283.250397
687.518555	-130.475418
686.310547	-183.668762
685.102539	-212.838898
683.894531	-194.153854
682.685547	-181.827057
681.476563	-26.344126
680.266602	-78.750038
679.056641	40.119995
677.846680	-139.733917
676.636719	22.686966
675.426758	-165.445251
674.215820	-54.731724
673.003906	58.239307
671.792969	141.011261
670.581055	-55.054707
669.369141	94.992584
668.157227	165.125946
666.944336	118.670403
665.731445	119.876808
664.518555	166.548218
663.305664	183.068085
662.091797	37.769951
660.877930	-23.201826
659.664063	86.398384
658.449219	10.490985
657.234375	100.748169
656.019531	-97.938324
654.803711	-50.732452
653.588867	-72.506447
652.373047	-137.355865
651.156250	-38.453030
649.940430	-60.242237
648.723633	-110.051460
647.505859	46.775978
646.289063	5.430679
645.071289	159.825378
643.853516	232.276108
642.635742	345.413910
641.416992	314.264160
640.198242	321.631897
638.979492	197.667923
637.759766	127.239044
636.541016	146.793091
635.320313	28.580198
634.100586	-64.154335
632.879883	23.126749
631.659180	-149.751404
630.438477	-59.046196
629.217773	-101.875954
627.996094	-151.636139
626.774414	76.841034
625.551758	77.356918
624.330078	62.220970
623.107422	179.262512
621.883789	406.915619
620.661133	363.787415
619.437500	277.006561
618.213867	137.984512
616.990234	70.848511
615.765625	124.707420
614.541016	2.030021
613.316406	-224.398788
612.090820	-191.030289
610.865234	-54.181229
609.639648	-40.573601
608.414063	-7.010893
607.187500	134.007446
605.960938	-10.700396
604.734375	-75.832230
