# Supplementary material for: Raman spectroscopy accurately differentiates mucosal healing from non-healing and biochemical changes following biological therapy in inflammatory bowel disease
Source: PLoS One. 2021 Jun 2;16(6):e0252210. doi: 10.1371/journal.pone.0252210 (PMC8172032; doi:10.1371/journal.pone.0252210)
Supplement: S5 Dataset — (ZIP) [file pone.0252210.s007.zip › CD Active inflammation/OC014-1 post treatment_base sub CR removed_3__X_-12969.2__Y_34257.5__Z_288.785__Time_34.txt]

1714.640625	66.753838
1713.664063	116.036232
1712.687500	45.390327
1711.709961	-132.187592
1710.733398	-65.335388
1709.755859	50.054390
1708.778320	-99.527107
1707.799805	48.683136
1706.821289	-43.842216
1705.843750	62.276478
1704.864258	-120.457100
1703.885742	-75.134399
1702.907227	-40.105648
1701.927734	-28.768610
1700.948242	186.296814
1699.968750	8.605954
1698.988281	-120.453850
1698.007813	29.005407
1697.028320	77.347870
1696.046875	214.250305
1695.066406	95.167969
1694.084961	40.687046
1693.104492	280.451294
1692.123047	133.506027
1691.140625	237.960892
1690.159180	446.954437
1689.176758	434.916748
1688.194336	346.044159
1687.211914	449.696228
1686.228516	223.221497
1685.246094	314.539734
1684.262695	350.341187
1683.279297	525.161743
1682.295898	548.597595
1681.311523	561.853699
1680.327148	676.775024
1679.342773	512.680481
1678.358398	772.265625
1677.374023	979.028625
1676.388672	933.493958
1675.403320	869.864868
1674.417969	998.182739
1673.432617	1025.931885
1672.446289	1054.140747
1671.459961	1005.776306
1670.473633	1181.045898
1669.487305	1447.012207
1668.500977	1344.281494
1667.513672	1287.180542
1666.526367	1578.237183
1665.539063	1397.341431
1664.550781	1564.479126
1663.563477	1562.280029
1662.575195	1417.335693
1661.586914	1638.736328
1660.598633	1735.914185
1659.609375	1584.395386
1658.620117	1804.263550
1657.631836	1743.721436
1656.641602	1643.884399
1655.652344	1459.802002
1654.662109	1355.604858
1653.672852	1442.401001
1652.681641	1550.700928
1651.691406	1442.458862
1650.701172	1165.402832
1649.709961	1243.124390
1648.718750	932.616028
1647.727539	834.032104
1646.735352	719.990479
1645.744141	815.046631
1644.751953	593.480530
1643.759766	512.294189
1642.766602	500.107574
1641.774414	427.557098
1640.781250	270.913605
1639.788086	249.196045
1638.794922	122.293625
1637.801758	235.705887
1636.807617	214.902130
1635.813477	131.133347
1634.819336	-20.835379
1633.825195	1.418270
1632.830078	-34.028011
1631.834961	-19.166594
1630.839844	-6.694343
1629.844727	-22.941916
1628.849609	213.698517
1627.853516	132.090988
1626.857422	-51.853817
1625.861328	-172.384491
1624.865234	-116.484985
1623.868164	-65.670273
1622.871094	-64.624229
1621.874023	-47.627605
1620.876953	182.335754
1619.879883	202.244934
1618.881836	138.276352
1617.883789	-4.270271
1616.885742	207.746368
1615.887695	70.785942
1614.888672	180.646683
1613.889648	75.492111
1612.890625	-34.739429
1611.891602	-47.797062
1610.892578	-29.283358
1609.892578	23.393648
1608.892578	21.116869
1607.892578	92.279984
1606.892578	100.634140
1605.891602	135.245499
1604.890625	-63.090092
1603.889648	131.332825
1602.888672	160.866241
1601.887695	-55.494225
1600.885742	23.857224
1599.883789	-30.161457
1598.881836	-91.969475
1597.879883	-143.270157
1596.876953	-14.202428
1595.874023	-96.819870
1594.871094	-56.616577
1593.868164	-5.984048
1592.864258	-135.546265
1591.861328	-319.886627
1590.857422	-245.768768
1589.853516	-124.734108
1588.848633	-126.395630
1587.844727	-65.488602
1586.839844	11.001796
1585.834961	-3.835531
1584.830078	75.126259
1583.824219	258.245087
1582.819336	201.518967
1581.813477	53.583767
1580.807617	140.040802
1579.800781	70.159203
1578.794922	177.254257
1577.788086	141.074936
1576.781250	102.224152
1575.773438	110.130264
1574.766602	68.520676
1573.758789	219.266144
1572.750977	174.852112
1571.743164	-12.610011
1570.735352	-70.162033
1569.726563	61.868519
1568.718750	253.472519
1567.708984	315.018188
1566.700195	132.339493
1565.691406	185.848450
1564.681641	54.928299
1563.671875	30.320183
1562.662109	-7.384139
1561.652344	206.382782
1560.641602	-85.757683
1559.630859	176.905258
1558.620117	102.338722
1557.609375	35.428894
1556.597656	261.170990
1555.586914	263.888580
1554.575195	74.797249
1553.563477	129.021225
1552.550781	105.394363
1551.539063	50.559238
1550.526367	269.866241
1549.513672	212.094925
1548.500977	120.555161
1547.487305	225.411469
1546.473633	198.194183
1545.459961	137.212418
1544.446289	339.676788
1543.432617	74.221825
1542.417969	131.595642
1541.404297	26.064135
1540.389648	-120.921219
1539.374023	-53.765121
1538.359375	-126.186737
1537.343750	-56.844730
1536.328125	-96.070503
1535.312500	60.562168
1534.296875	36.428795
1533.280273	133.289383
1532.263672	193.834091
1531.247070	102.116386
1530.230469	-172.682220
1529.212891	-66.312836
1528.196289	-68.337952
1527.178711	204.955063
1526.160156	362.091217
1525.142578	241.010361
1524.124023	-80.925385
1523.106445	47.315472
1522.087891	406.797668
1521.068359	69.033943
1520.049805	-42.513313
1519.030273	113.123138
1518.010742	-119.552498
1516.991211	189.826797
1515.971680	164.940643
1514.951172	-145.204758
1513.930664	14.493412
1512.910156	71.255974
1511.889648	-98.050705
1510.868164	-75.017494
1509.846680	-39.345329
1508.826172	214.168900
1507.803711	-176.294601
1506.782227	94.726448
1505.759766	65.538475
1504.737305	184.832275
1503.714844	4.122161
1502.692383	-12.730824
1501.668945	-160.374146
1500.646484	-162.153336
1499.623047	61.176918
1498.599609	33.418037
1497.575195	238.364563
1496.550781	-4.658243
1495.527344	92.474365
1494.502930	84.549423
1493.477539	-102.512436
1492.453125	-69.797211
1491.427734	57.303711
1490.402344	163.762238
1489.376953	441.188049
1488.350586	253.503738
1487.325195	487.100464
1486.298828	271.125732
1485.272461	550.275940
1484.245117	323.890289
1483.218750	383.232208
1482.191406	391.390747
1481.164063	613.640015
1480.136719	636.794189
1479.108398	603.723328
1478.080078	728.560425
1477.052734	794.637207
1476.023438	809.593262
1474.995117	727.663513
1473.965820	1019.967773
1472.937500	1182.218140
1471.908203	1166.108276
1470.877930	1282.219727
1469.848633	1321.871826
1468.818359	1292.716553
1467.788086	1444.047485
1466.757813	1729.982544
1465.727539	1888.606812
1464.696289	1726.831421
1463.665039	1902.995850
1462.633789	1888.473389
1461.602539	2087.235596
1460.570313	2019.191650
1459.539063	2085.681641
1458.506836	2372.891602
1457.473633	2243.711182
1456.441406	2375.872559
1455.408203	2487.611328
1454.375000	2535.844971
1453.341797	2388.768799
1452.308594	2338.038086
1451.274414	2538.180908
1450.241211	2735.677734
1449.207031	2717.696533
1448.171875	2697.137451
1447.137695	2504.372559
1446.102539	2382.531738
1445.067383	2539.152100
1444.032227	2386.937012
1442.997070	2353.682373
1441.960938	2365.939209
1440.924805	2421.169922
1439.888672	2274.082031
1438.852539	2066.375488
1437.816406	1985.123779
1436.779297	1959.478271
1435.742188	1714.049194
1434.705078	1632.904907
1433.666992	1385.115845
1432.629883	1293.991211
1431.591797	1053.970825
1430.553711	1091.671509
1429.514648	917.412903
1428.476563	743.263672
1427.437500	528.843323
1426.398438	518.781494
1425.359375	607.069031
1424.320313	392.898315
1423.280273	597.137695
1422.240234	362.959442
1421.200195	531.929626
1420.159180	355.849518
1419.119141	509.727295
1418.078125	507.505371
1417.037109	298.966949
1415.996094	178.634155
1414.954102	277.246735
1413.912109	79.100372
1412.870117	341.252228
1411.828125	183.521194
1410.786133	86.245598
1409.743164	84.553123
1408.700195	185.936249
1407.657227	101.475441
1406.614258	117.574371
1405.570313	-205.220154
1404.527344	109.807884
1403.483398	70.904106
1402.438477	12.014326
1401.394531	83.695755
1400.349609	-5.095596
1399.304688	219.679626
1398.259766	188.740250
1397.214844	15.042397
1396.168945	-10.651772
1395.123047	-83.838577
1394.077148	0.910638
1393.031250	98.247169
1391.984375	123.023277
1390.937500	157.908112
1389.890625	70.255005
1388.843750	-204.909912
1387.796875	17.971695
1386.749023	-114.292480
1385.701172	-118.858223
1384.653320	-210.805023
1383.604492	-180.134506
1382.556641	105.545052
1381.507813	-118.456657
1380.458984	9.954783
1379.410156	-21.392101
1378.360352	77.220207
1377.310547	-61.223717
1376.260742	20.141623
1375.210938	-68.069283
1374.161133	-188.539825
1373.110352	107.671570
1372.059570	82.223457
1371.008789	-137.533524
1369.957031	-110.316696
1368.906250	76.519699
1367.854492	-72.934547
1366.802734	39.354214
1365.750000	-12.637591
1364.698242	99.870262
1363.645508	110.402100
1362.592773	88.718399
1361.540039	52.259274
1360.486328	195.059250
1359.433594	64.371567
1358.379883	209.883835
1357.326172	-84.546715
1356.271484	130.813065
1355.216797	224.463623
1354.163086	206.433060
1353.107422	240.700928
1352.052734	401.761963
1350.998047	381.657928
1349.942383	329.434174
1348.886719	508.182739
1347.830078	510.830994
1346.774414	555.807922
1345.717773	707.553040
1344.661133	688.291565
1343.604492	1093.106445
1342.546875	898.087585
1341.490234	1000.670227
1340.432617	1182.628052
1339.375000	884.137634
1338.316406	1313.973755
1337.258789	1213.951172
1336.200195	839.356323
1335.141602	1162.957764
1334.082031	1051.097046
1333.023438	1095.283203
1331.963867	884.857178
1330.904297	845.281067
1329.844727	971.500610
1328.784180	845.708679
1327.723633	692.937012
1326.663086	967.770935
1325.602539	694.304382
1324.541992	813.736938
1323.480469	1039.418091
1322.418945	986.224426
1321.357422	1044.247070
1320.295898	1060.442871
1319.233398	1145.837891
1318.170898	1366.976807
1317.108398	1095.027710
1316.045898	1232.547119
1314.982422	1101.499634
1313.918945	1014.998840
1312.855469	1118.363037
1311.791992	1037.092896
1310.728516	911.668762
1309.664063	907.061523
1308.599609	932.124207
1307.535156	1255.068481
1306.469727	965.382080
1305.404297	1197.421509
1304.338867	1060.601440
1303.273438	1160.001465
1302.208008	1126.742188
1301.141602	1142.769897
1300.075195	1087.656250
1299.008789	1140.774658
1297.942383	1022.067871
1296.875000	996.836060
1295.807617	900.537903
1294.740234	740.580994
1293.672852	993.057312
1292.604492	983.025269
1291.537109	909.337036
1290.468750	825.976990
1289.399414	963.414490
1288.331055	728.316467
1287.261719	726.235291
1286.192383	805.109924
1285.123047	815.461060
1284.052734	840.599426
1282.983398	743.397949
1281.913086	680.603333
1280.841797	745.195251
1279.771484	807.403564
1278.700195	832.977234
1277.628906	724.105286
1276.557617	593.359070
1275.486328	761.012939
1274.414063	928.675171
1273.341797	844.642883
1272.269531	865.780212
1271.197266	965.147644
1270.124023	852.083191
1269.050781	836.802551
1267.977539	907.033142
1266.904297	855.275757
1265.830078	906.084473
1264.756836	920.343140
1263.681641	1149.277588
1262.607422	853.929321
1261.533203	1090.206787
1260.458008	1036.402466
1259.382813	1111.821289
1258.307617	1187.257080
1257.231445	1148.234863
1256.155273	1043.526978
1255.079102	972.994873
1254.002930	982.859802
1252.926758	1250.711426
1251.849609	893.211792
1250.772461	939.688843
1249.695313	832.970337
1248.617188	1054.566162
1247.540039	1127.811768
1246.461914	928.861389
1245.382813	841.795166
1244.304688	820.377075
1243.225586	908.282166
1242.146484	991.310730
1241.067383	821.848450
1239.988281	934.016174
1238.908203	815.627441
1237.828125	1160.666260
1236.748047	996.215454
1235.667969	991.888062
1234.586914	960.900146
1233.505859	997.795166
1232.424805	777.803467
1231.343750	630.589844
1230.261719	1055.087280
1229.179688	864.277588
1228.097656	896.291626
1227.015625	923.439880
1225.932617	781.158936
1224.850586	684.896484
1223.767578	813.630615
1222.683594	361.853302
1221.600586	514.742798
1220.516602	573.263428
1219.432617	460.136597
1218.347656	238.299011
1217.263672	526.263977
1216.178711	316.528046
1215.093750	539.089111
1214.008789	409.045807
1212.922852	452.808502
1211.836914	240.722916
1210.750977	607.712036
1209.665039	378.721252
1208.579102	538.040894
1207.492188	419.984375
1206.405273	663.498352
1205.318359	381.498077
1204.230469	200.767700
1203.142578	289.852600
1202.054688	253.613464
1200.966797	173.995911
1199.877930	383.222473
1198.790039	106.147911
1197.701172	50.502129
1196.611328	143.967026
1195.522461	-63.307327
1194.432617	-22.887186
1193.342773	-47.458935
1192.252930	-38.440018
1191.162109	-0.659902
1190.072266	-140.742203
1188.981445	-91.089600
1187.889648	-202.420395
1186.798828	-95.306953
1185.707031	-319.548737
1184.615234	118.545532
1183.523438	18.955130
1182.430664	75.238937
1181.337891	30.696924
1180.245117	81.993019
1179.152344	147.564606
1178.059570	28.494633
1176.965820	93.876907
1175.872070	-44.464634
1174.778320	102.154587
1173.683594	155.239395
1172.588867	205.816193
1171.494141	69.607727
1170.399414	12.327050
1169.303711	33.919216
1168.208984	88.891068
1167.113281	12.234094
1166.016602	-81.219643
1164.920898	90.564636
1163.824219	-148.815536
1162.727539	82.434837
1161.630859	167.789810
1160.533203	181.370789
1159.435547	309.436981
1158.337891	239.242828
1157.240234	121.254677
1156.141602	389.701172
1155.043945	364.551544
1153.944336	258.229553
1152.845703	201.922195
1151.747070	74.030937
1150.647461	55.709953
1149.547852	39.677555
1148.447266	-19.329210
1147.347656	-207.005630
1146.247070	-23.289610
1145.146484	-75.412514
1144.044922	-127.618965
1142.944336	-27.630739
1141.842773	-30.079662
1140.741211	102.923508
1139.638672	88.345840
1138.537109	-92.721069
1137.434570	-62.300259
1136.332031	-103.278351
1135.228516	116.958015
1134.125977	282.371368
1133.022461	122.310204
1131.917969	315.919159
1130.814453	450.009064
1129.709961	557.831360
1128.605469	506.562653
1127.500977	905.839355
1126.396484	702.558350
1125.291016	707.879578
1124.185547	815.012329
1123.080078	685.043274
1121.973633	621.360474
1120.868164	555.246399
1119.761719	429.860413
1118.654297	432.270386
1117.547852	576.599182
1116.440430	451.001801
1115.333008	346.659393
1114.225586	346.341400
1113.117188	300.996124
1112.008789	257.943665
1110.900391	470.092255
1109.791992	507.185150
1108.682617	683.557129
1107.573242	777.090332
1106.463867	688.661804
1105.354492	760.730774
1104.244141	967.218811
1103.133789	831.350159
1102.023438	678.946350
1100.913086	731.745117
1099.801758	874.045776
1098.690430	874.741882
1097.579102	939.003784
1096.467773	908.895325
1095.355469	800.969788
1094.243164	711.864136
1093.130859	764.028198
1092.017578	790.192749
1090.905273	861.007080
1089.791992	884.647156
1088.677734	576.454224
1087.564453	896.409058
1086.450195	743.443176
1085.335938	992.545898
1084.221680	790.144714
1083.106445	907.390076
1081.991211	822.460083
1080.875977	728.118164
1079.760742	546.871887
1078.644531	586.360962
1077.528320	703.249084
1076.412109	618.201050
1075.295898	650.465881
1074.178711	706.123535
1073.061523	696.044983
1071.944336	510.074799
1070.826172	506.992279
1069.708984	705.439941
1068.590820	575.714661
1067.471680	375.731354
1066.353516	552.888672
1065.234375	544.948120
1064.115234	354.388367
1062.996094	608.575684
1061.875977	520.990417
1060.755859	534.016663
1059.635742	577.423950
1058.515625	323.833527
1057.394531	481.779480
1056.273438	328.793335
1055.152344	316.067657
1054.031250	357.069336
1052.909180	435.408691
1051.787109	273.198364
1050.665039	300.155304
1049.541992	537.149658
1048.418945	321.352600
1047.295898	306.287811
1046.172852	316.892975
1045.048828	129.291138
1043.925781	324.121490
1042.801758	183.243256
1041.676758	221.862747
1040.552734	311.741119
1039.427734	73.185974
1038.302734	179.390976
1037.176758	215.722458
1036.050781	138.015671
1034.924805	379.166290
1033.798828	448.080719
1032.672852	351.859711
1031.545898	576.605103
1030.418945	452.565094
1029.291992	358.837402
1028.164063	234.977173
1027.036133	2.029252
1025.908203	-10.114633
1024.780273	-87.223900
1023.651367	-6.388823
1022.522461	-227.271774
1021.393555	-116.170509
1020.264648	-167.459976
1019.134766	-116.621895
1018.004883	-292.994659
1016.875000	-200.298904
1015.744141	59.291355
1014.613281	45.392616
1013.482422	33.885715
1012.351563	6.240342
1011.219727	175.501480
1010.088867	289.203064
1008.956055	428.373901
1007.824219	343.106049
1006.691406	762.287720
1005.558594	1216.049316
1004.425781	2035.041138
1003.292969	2384.429932
1002.159180	2444.822510
1001.025391	1583.275757
999.891602	856.216309
998.756836	381.339050
997.622070	276.243500
996.487305	203.612885
995.352539	-83.537537
994.216797	114.124222
993.081055	18.804602
991.945313	64.326385
990.808594	301.317657
989.672852	245.524796
988.536133	67.703476
987.398438	-38.498142
986.261719	-27.041365
985.124023	189.502823
983.986328	-153.495071
982.847656	90.826881
981.709961	58.960548
980.571289	116.963547
979.432617	23.222448
978.292969	21.640486
977.153320	-35.007385
976.013672	126.890236
974.874023	8.432984
973.734375	342.830841
972.593750	24.757868
971.453125	200.765686
970.311523	89.785378
969.170898	141.982788
968.029297	102.475159
966.886719	113.594612
965.745117	-88.506477
964.602539	104.104118
963.459961	62.870487
962.317383	299.177979
961.173828	-108.526123
960.030273	320.451813
958.886719	192.686478
957.743164	-1.302218
956.598633	-53.099834
955.454102	62.377213
954.309570	61.213200
953.165039	7.559728
952.019531	146.227036
950.874023	-78.679482
949.727539	32.778488
948.582031	151.181763
947.435547	77.687172
946.289063	173.450226
945.141602	54.573612
943.995117	330.999298
942.847656	57.151520
941.699219	91.747185
940.551758	190.369064
939.403320	293.645020
938.254883	216.797836
937.105469	251.875977
935.957031	186.750122
934.807617	103.555786
933.658203	43.327530
932.507813	354.659058
931.357422	189.886414
930.207031	123.256973
929.056641	-54.774906
927.906250	222.680679
926.754883	85.943359
925.603516	-5.092089
924.451172	13.235916
923.298828	-9.248483
922.146484	-99.801140
920.994141	12.125755
919.841797	-34.953232
918.688477	-120.505104
917.535156	103.036674
916.380859	56.353657
915.227539	-96.896370
914.073242	54.219284
912.918945	-189.485413
911.763672	-110.776886
910.608398	-163.547531
909.453125	-132.267517
908.297852	-173.436401
907.141602	-123.799881
905.985352	-42.347572
904.829102	-51.445343
903.672852	-98.934685
902.515625	-44.384323
901.358398	51.000729
900.201172	37.799770
899.042969	17.923706
897.884766	-62.926601
896.726563	177.550690
895.568359	273.287262
894.409180	138.475464
893.250000	67.111557
892.090820	-128.411911
890.930664	-5.198387
889.771484	-175.585190
888.611328	-70.307388
887.450195	100.481735
886.289063	-17.632370
885.128906	38.139557
883.966797	-79.739243
882.805664	-57.650558
881.643555	-6.179391
880.481445	144.534622
879.319336	308.770416
878.156250	103.453270
876.993164	191.164001
875.830078	247.364090
874.666016	10.877341
873.502930	159.512741
872.338867	71.817833
871.173828	362.247284
870.009766	200.414429
868.844727	-31.009932
867.679688	115.476341
866.513672	82.102509
865.348633	26.304779
864.182617	33.492458
863.015625	182.242142
861.849609	250.098251
860.682617	380.827637
859.515625	457.648926
858.347656	437.960449
857.180664	382.399109
856.012695	277.538605
854.843750	477.758179
853.675781	576.996460
852.506836	452.041962
851.337891	392.148376
850.167969	527.226746
848.999023	787.683411
847.829102	452.313782
846.658203	166.367279
845.488281	352.859589
844.317383	35.732655
843.146484	222.160065
841.975586	-67.962303
840.803711	-94.067131
839.631836	38.565105
838.459961	142.058838
837.287109	-56.202202
836.114258	15.947893
834.941406	112.607239
833.768555	124.333923
832.594727	232.032181
831.420898	308.397369
830.247070	340.058990
829.072266	356.055939
827.898438	423.302338
826.722656	561.843506
825.547852	537.519165
824.372070	196.657547
823.196289	170.111755
822.020508	312.844452
820.844727	223.812531
819.667969	81.329254
818.491211	72.431610
817.313477	-23.320053
816.136719	-1.156938
814.958984	236.732178
813.781250	143.041840
812.602539	-52.955692
811.423828	26.737070
810.245117	-149.277100
809.066406	-56.411003
807.886719	296.260864
806.707031	2.374162
805.527344	61.607063
804.346680	-56.861057
803.166992	37.707294
801.985352	-94.171364
800.804688	-137.339401
799.623047	-267.065613
798.441406	-141.822845
797.259766	-100.964722
796.078125	-69.079155
794.895508	-227.851105
793.712891	-253.722580
792.529297	-53.770138
791.346680	24.212599
790.163086	-28.537966
788.978516	215.207825
787.794922	155.612106
786.610352	124.710854
785.425781	239.692978
784.241211	131.209579
783.055664	119.946747
781.870117	245.614380
780.684570	391.011261
779.498047	257.918213
778.311523	-5.505186
777.125000	254.374115
775.938477	191.756577
774.750977	140.109558
773.563477	136.931198
772.375977	219.687866
771.187500	117.067627
769.999023	263.542755
768.810547	-116.962112
767.622070	68.981621
766.432617	160.009354
765.243164	206.850830
764.053711	398.925171
762.863281	165.901978
761.672852	351.118927
760.482422	252.282501
759.291992	375.619751
758.100586	424.031830
756.909180	467.942017
755.717773	437.001404
754.525391	168.613205
753.333008	163.976501
752.140625	240.557159
750.948242	367.549652
749.754883	294.580872
748.561523	140.349533
747.368164	185.862839
746.173828	200.570999
744.979492	109.905571
743.785156	135.474594
742.590820	-23.223204
741.395508	-2.127120
740.200195	273.159729
739.003906	15.785999
737.808594	109.013802
736.612305	53.219711
735.416016	-87.987038
734.218750	132.062866
733.021484	-199.579727
731.824219	186.635300
730.626953	21.347013
729.428711	-113.264389
728.230469	99.847374
727.032227	144.511948
725.833984	230.670334
724.634766	264.338837
723.435547	442.170380
722.235352	283.568085
721.036133	262.609772
719.835938	350.820648
718.635742	345.151672
717.434570	596.979675
716.233398	412.402161
715.032227	179.952164
713.831055	331.404938
712.628906	79.517311
711.426758	102.396484
710.224609	345.378235
709.021484	187.449936
707.818359	16.573162
706.615234	83.165657
705.412109	210.734009
704.208008	127.184616
703.003906	24.151581
701.799805	110.489998
700.594727	216.429504
699.389648	-88.569939
698.184570	24.032120
696.979492	177.950851
695.773438	-74.444534
694.567383	-76.819618
693.361328	101.156685
692.154297	-74.788101
690.947266	46.844940
689.740234	-248.185730
688.533203	-85.150124
687.325195	-167.222290
686.117188	-145.050705
684.909180	-44.727119
683.700195	-63.570389
682.491211	-80.131119
681.282227	-81.406906
680.072266	32.242996
678.863281	74.479996
677.653320	34.530331
676.442383	-273.714630
675.232422	-96.912102
674.021484	-45.573437
672.810547	46.956142
671.598633	113.605255
670.386719	158.713425
669.174805	182.294022
667.962891	52.524158
666.750000	17.998440
665.537109	171.533142
664.324219	50.814011
663.110352	79.240402
661.897461	36.507755
660.683594	-64.381691
659.468750	-180.236862
658.254883	-175.154175
657.040039	80.188911
655.824219	-28.915506
654.609375	-19.341118
653.393555	-74.366264
652.177734	38.753876
650.960938	16.151495
649.745117	-23.639580
648.528320	134.714462
647.311523	38.986099
646.093750	216.645813
644.875977	144.612122
643.658203	102.710800
642.440430	282.324493
641.221680	132.822006
640.002930	166.059326
638.784180	-50.109631
637.564453	133.403961
636.344727	84.710518
635.125000	-13.487104
633.905273	248.960327
632.684570	234.188339
631.463867	161.285400
630.243164	210.519897
629.021484	79.297234
627.799805	-210.838776
626.578125	24.241278
625.356445	-26.224905
624.133789	233.786697
622.911133	274.743896
621.688477	248.877884
620.464844	316.842773
619.241211	11.719686
618.017578	104.452690
616.793945	166.652527
615.569336	127.686028
614.344727	180.132187
613.120117	-242.928955
611.894531	94.808769
610.668945	-38.684299
609.443359	-6.159905
608.216797	-12.934779
606.991211	-1.335125
605.764648	-161.538116
604.537109	95.925980
