# Supplementary material for: Raman spectroscopy accurately differentiates mucosal healing from non-healing and biochemical changes following biological therapy in inflammatory bowel disease
Source: PLoS One. 2021 Jun 2;16(6):e0252210. doi: 10.1371/journal.pone.0252210 (PMC8172032; doi:10.1371/journal.pone.0252210)
Supplement: S5 Dataset — (ZIP) [file pone.0252210.s007.zip › CD Active inflammation/OC019-1 post treatment_base sub CR removed_92__X_-13276.6__Y_35869.3__Z_120.63__Time_1051.txt]

1714.640625	149.350555
1713.664063	209.577682
1712.687500	-31.729038
1711.709961	-63.347961
1710.733398	-56.940388
1709.755859	-101.039658
1708.778320	-53.557129
1707.799805	-61.931950
1706.821289	13.184332
1705.843750	-47.823357
1704.864258	-81.630165
1703.885742	125.958809
1702.907227	95.738564
1701.927734	95.390030
1700.948242	-94.418266
1699.968750	-43.008457
1698.988281	-90.119255
1698.007813	-45.876102
1697.028320	-27.905964
1696.046875	116.031914
1695.066406	49.346710
1694.084961	188.748886
1693.104492	66.889244
1692.123047	38.930393
1691.140625	139.501602
1690.159180	112.407265
1689.176758	80.400093
1688.194336	240.858261
1687.211914	161.692352
1686.228516	341.546722
1685.246094	153.958511
1684.262695	196.005890
1683.279297	323.693146
1682.295898	212.022507
1681.311523	364.406921
1680.327148	312.131805
1679.342773	380.047272
1678.358398	259.390930
1677.374023	344.026917
1676.388672	498.148376
1675.403320	514.298096
1674.417969	642.476563
1673.432617	595.535767
1672.446289	514.419678
1671.459961	582.483032
1670.473633	568.526001
1669.487305	653.184937
1668.500977	653.186523
1667.513672	714.570801
1666.526367	855.879089
1665.539063	713.549255
1664.550781	1054.392212
1663.563477	904.768127
1662.575195	904.000854
1661.586914	818.711670
1660.598633	924.589478
1659.609375	879.671997
1658.620117	734.397949
1657.631836	986.773438
1656.641602	1011.573120
1655.652344	1007.523499
1654.662109	659.650085
1653.672852	854.683899
1652.681641	830.287720
1651.691406	792.936523
1650.701172	650.070129
1649.709961	576.244507
1648.718750	552.913025
1647.727539	323.688171
1646.735352	311.442902
1645.744141	323.202606
1644.751953	419.678864
1643.759766	175.707779
1642.766602	66.674957
1641.774414	153.197418
1640.781250	52.524040
1639.788086	68.158127
1638.794922	83.966568
1637.801758	-0.259430
1636.807617	100.262939
1635.813477	-9.955364
1634.819336	-85.708496
1633.825195	60.033138
1632.830078	-94.423508
1631.834961	-203.900024
1630.839844	-131.522003
1629.844727	4.132360
1628.849609	-170.689377
1627.853516	-66.412865
1626.857422	-54.134605
1625.861328	-39.120636
1624.865234	-55.559780
1623.868164	125.271835
1622.871094	-11.900820
1621.874023	-75.346046
1620.876953	-54.609436
1619.879883	16.103813
1618.881836	13.334144
1617.883789	168.161758
1616.885742	-112.733643
1615.887695	26.436598
1614.888672	26.547831
1613.889648	-130.675278
1612.890625	-46.507904
1611.891602	229.070267
1610.892578	58.929207
1609.892578	6.833424
1608.892578	88.423630
1607.892578	88.793587
1606.892578	-41.770477
1605.891602	-67.519852
1604.890625	69.070564
1603.889648	-50.896435
1602.888672	-5.944936
1601.887695	135.789703
1600.885742	42.046268
1599.883789	-88.275871
1598.881836	-1.542833
1597.879883	-14.193929
1596.876953	90.745659
1595.874023	93.716599
1594.871094	33.964840
1593.868164	102.185120
1592.864258	-43.773090
1591.861328	-48.730824
1590.857422	66.335190
1589.853516	11.693320
1588.848633	-56.015858
1587.844727	-42.885742
1586.839844	272.688385
1585.834961	254.347427
1584.830078	92.590385
1583.824219	68.964172
1582.819336	162.533951
1581.813477	136.167923
1580.807617	232.150116
1579.800781	153.561111
1578.794922	192.080170
1577.788086	19.684563
1576.781250	203.778000
1575.773438	36.495232
1574.766602	147.511002
1573.758789	29.550259
1572.750977	135.143295
1571.743164	175.616653
1570.735352	-38.700588
1569.726563	-50.361305
1568.718750	-17.951050
1567.708984	27.327341
1566.700195	62.102394
1565.691406	63.012306
1564.681641	61.220337
1563.671875	111.220543
1562.662109	142.932373
1561.652344	262.708893
1560.641602	-40.367825
1559.630859	131.025528
1558.620117	237.430222
1557.609375	172.635635
1556.597656	42.976563
1555.586914	156.758118
1554.575195	179.725677
1553.563477	194.796875
1552.550781	163.141220
1551.539063	170.205627
1550.526367	117.626892
1549.513672	-54.055607
1548.500977	167.361618
1547.487305	207.539536
1546.473633	9.720662
1545.459961	28.988546
1544.446289	167.000504
1543.432617	165.306519
1542.417969	194.480774
1541.404297	22.077068
1540.389648	-47.101105
1539.374023	-5.376980
1538.359375	-7.667573
1537.343750	-131.369186
1536.328125	-149.370834
1535.312500	36.273335
1534.296875	-28.427242
1533.280273	82.083946
1532.263672	60.961506
1531.247070	50.029938
1530.230469	-17.707006
1529.212891	123.107689
1528.196289	13.925112
1527.178711	23.102451
1526.160156	-27.066183
1525.142578	28.194384
1524.124023	39.555706
1523.106445	-90.701607
1522.087891	254.809937
1521.068359	209.164948
1520.049805	-57.683784
1519.030273	-100.914742
1518.010742	-41.450661
1516.991211	84.672722
1515.971680	-87.360062
1514.951172	182.298691
1513.930664	-79.795113
1512.910156	-5.591612
1511.889648	71.031357
1510.868164	1.233250
1509.846680	82.718964
1508.826172	-69.347168
1507.803711	6.757536
1506.782227	-135.200333
1505.759766	58.582294
1504.737305	-14.355501
1503.714844	20.246891
1502.692383	8.619348
1501.668945	-108.123238
1500.646484	-91.757332
1499.623047	85.775513
1498.599609	-97.756866
1497.575195	23.196701
1496.550781	-70.903313
1495.527344	-80.639038
1494.502930	-21.426435
1493.477539	78.567871
1492.453125	17.396166
1491.427734	45.601048
1490.402344	229.570389
1489.376953	122.151581
1488.350586	224.115952
1487.325195	208.503967
1486.298828	113.666161
1485.272461	279.135406
1484.245117	245.399628
1483.218750	295.808563
1482.191406	386.922150
1481.164063	161.697464
1480.136719	339.348267
1479.108398	335.854370
1478.080078	148.797150
1477.052734	198.734695
1476.023438	533.884888
1474.995117	509.721069
1473.965820	811.438171
1472.937500	616.534668
1471.908203	760.175903
1470.877930	868.062866
1469.848633	813.032288
1468.818359	857.168274
1467.788086	830.028198
1466.757813	912.185425
1465.727539	958.674072
1464.696289	1195.703003
1463.665039	1064.148193
1462.633789	1191.735352
1461.602539	1037.301270
1460.570313	1342.511719
1459.539063	1124.573364
1458.506836	1193.510986
1457.473633	1188.783447
1456.441406	1343.885620
1455.408203	1351.759033
1454.375000	1562.493164
1453.341797	1451.100586
1452.308594	1501.976685
1451.274414	1540.128906
1450.241211	1537.719360
1449.207031	1449.148315
1448.171875	1472.036865
1447.137695	1474.659424
1446.102539	1340.545166
1445.067383	1489.980835
1444.032227	1459.668335
1442.997070	1363.583252
1441.960938	1216.933960
1440.924805	1353.604858
1439.888672	1361.265625
1438.852539	1270.336060
1437.816406	1166.816040
1436.779297	1078.498169
1435.742188	1230.234253
1434.705078	977.784729
1433.666992	882.013489
1432.629883	702.994263
1431.591797	602.308289
1430.553711	622.820923
1429.514648	401.114685
1428.476563	580.629333
1427.437500	230.450119
1426.398438	225.894409
1425.359375	246.578110
1424.320313	413.468750
1423.280273	131.767120
1422.240234	76.960335
1421.200195	168.303894
1420.159180	201.712585
1419.119141	66.469070
1418.078125	145.273392
1417.037109	115.869194
1415.996094	53.810719
1414.954102	-123.904121
1413.912109	105.938828
1412.870117	182.346893
1411.828125	-50.446075
1410.786133	16.008617
1409.743164	-30.604439
1408.700195	-39.459137
1407.657227	-138.681076
1406.614258	-62.014034
1405.570313	-20.484211
1404.527344	1.016519
1403.483398	-30.145613
1402.438477	-1.025816
1401.394531	-19.506632
1400.349609	34.805820
1399.304688	-31.199602
1398.259766	-182.346954
1397.214844	65.160812
1396.168945	-80.804688
1395.123047	46.445843
1394.077148	83.539429
1393.031250	63.090378
1391.984375	167.901199
1390.937500	-22.637079
1389.890625	99.814400
1388.843750	-40.433857
1387.796875	37.094631
1386.749023	27.120594
1385.701172	-102.794525
1384.653320	7.424314
1383.604492	75.175743
1382.556641	3.051691
1381.507813	8.480474
1380.458984	-195.827576
1379.410156	-85.304398
1378.360352	-62.139927
1377.310547	63.446144
1376.260742	46.809902
1375.210938	65.199997
1374.161133	-63.512894
1373.110352	-57.410034
1372.059570	-1.351308
1371.008789	92.168655
1369.957031	-8.683179
1368.906250	17.696259
1367.854492	-55.508949
1366.802734	45.768486
1365.750000	-131.829620
1364.698242	24.379066
1363.645508	-33.469585
1362.592773	43.190262
1361.540039	137.327621
1360.486328	-52.080421
1359.433594	-64.721695
1358.379883	-17.592377
1357.326172	-35.026623
1356.271484	-64.794136
1355.216797	163.982620
1354.163086	119.475677
1353.107422	12.971868
1352.052734	70.517441
1350.998047	123.166969
1349.942383	113.825943
1348.886719	335.385834
1347.830078	554.456360
1346.774414	359.264191
1345.717773	439.538666
1344.661133	286.791870
1343.604492	439.130066
1342.546875	571.662354
1341.490234	533.257874
1340.432617	628.740601
1339.375000	484.015472
1338.316406	720.803223
1337.258789	732.286682
1336.200195	350.279633
1335.141602	532.778442
1334.082031	581.676880
1333.023438	593.546692
1331.963867	607.971680
1330.904297	429.617798
1329.844727	375.036285
1328.784180	454.028534
1327.723633	530.606750
1326.663086	375.015472
1325.602539	562.904541
1324.541992	558.186462
1323.480469	457.268341
1322.418945	660.088623
1321.357422	559.367432
1320.295898	525.393005
1319.233398	511.248657
1318.170898	519.392883
1317.108398	500.494812
1316.045898	533.457092
1314.982422	768.580811
1313.918945	567.547852
1312.855469	553.911987
1311.791992	542.824768
1310.728516	558.910400
1309.664063	651.384338
1308.599609	665.133057
1307.535156	395.957275
1306.469727	574.747620
1305.404297	367.352051
1304.338867	560.977661
1303.273438	592.319702
1302.208008	761.377258
1301.141602	692.042114
1300.075195	460.641296
1299.008789	588.068298
1297.942383	720.421692
1296.875000	528.658936
1295.807617	639.007080
1294.740234	609.471924
1293.672852	422.967438
1292.604492	337.192352
1291.537109	403.595490
1290.468750	391.556976
1289.399414	303.578796
1288.331055	348.066345
1287.261719	316.620789
1286.192383	250.946213
1285.123047	430.314819
1284.052734	369.652313
1282.983398	382.527618
1281.913086	275.498413
1280.841797	325.203278
1279.771484	240.359222
1278.700195	471.181458
1277.628906	320.401794
1276.557617	247.984879
1275.486328	339.445007
1274.414063	421.132141
1273.341797	439.290527
1272.269531	567.425842
1271.197266	497.694885
1270.124023	645.377441
1269.050781	670.956909
1267.977539	542.779602
1266.904297	563.563049
1265.830078	559.971802
1264.756836	444.204071
1263.681641	638.254333
1262.607422	573.787537
1261.533203	416.743774
1260.458008	644.882446
1259.382813	561.047913
1258.307617	664.862976
1257.231445	403.307831
1256.155273	587.517761
1255.079102	445.434906
1254.002930	510.328369
1252.926758	592.247620
1251.849609	533.036316
1250.772461	580.894104
1249.695313	492.560913
1248.617188	679.022949
1247.540039	583.441528
1246.461914	507.354889
1245.382813	234.502045
1244.304688	406.325409
1243.225586	570.794067
1242.146484	684.206116
1241.067383	566.950073
1239.988281	546.833130
1238.908203	276.793823
1237.828125	533.315918
1236.748047	501.095398
1235.667969	490.712097
1234.586914	766.408203
1233.505859	348.757355
1232.424805	374.752472
1231.343750	512.178406
1230.261719	475.132935
1229.179688	503.482666
1228.097656	403.487091
1227.015625	441.501526
1225.932617	271.357025
1224.850586	234.351669
1223.767578	337.650879
1222.683594	300.614716
1221.600586	355.462311
1220.516602	199.950790
1219.432617	49.322887
1218.347656	82.382370
1217.263672	231.365082
1216.178711	75.935272
1215.093750	162.023346
1214.008789	163.551071
1212.922852	271.252838
1211.836914	161.699722
1210.750977	119.718834
1209.665039	253.806229
1208.579102	112.893517
1207.492188	278.203278
1206.405273	363.863464
1205.318359	160.265701
1204.230469	221.751648
1203.142578	292.811676
1202.054688	238.572800
1200.966797	215.622025
1199.877930	77.095871
1198.790039	99.841644
1197.701172	23.885269
1196.611328	118.717987
1195.522461	-43.873196
1194.432617	120.579857
1193.342773	97.405846
1192.252930	-89.236832
1191.162109	106.221809
1190.072266	-114.061623
1188.981445	-247.828278
1187.889648	-91.026222
1186.798828	-205.626495
1185.707031	27.807301
1184.615234	177.098465
1183.523438	103.152611
1182.430664	50.774891
1181.337891	27.146189
1180.245117	120.957344
1179.152344	-89.745323
1178.059570	126.163643
1176.965820	-144.451172
1175.872070	-94.016960
1174.778320	200.614243
1173.683594	35.348938
1172.588867	75.967155
1171.494141	145.230194
1170.399414	94.771477
1169.303711	-118.390327
1168.208984	-63.649185
1167.113281	-126.155838
1166.016602	-150.444916
1164.920898	-93.519424
1163.824219	-5.617238
1162.727539	29.631153
1161.630859	-95.218811
1160.533203	142.880630
1159.435547	22.715225
1158.337891	-52.106796
1157.240234	97.351929
1156.141602	101.152710
1155.043945	104.894226
1153.944336	22.721470
1152.845703	62.116268
1151.747070	-63.030930
1150.647461	-119.078880
1149.547852	-25.065428
1148.447266	-62.165783
1147.347656	-54.059711
1146.247070	53.975533
1145.146484	-157.062424
1144.044922	57.912785
1142.944336	-291.147247
1141.842773	-52.572830
1140.741211	-59.117031
1139.638672	-8.660393
1138.537109	113.031395
1137.434570	87.257576
1136.332031	-19.347904
1135.228516	4.682922
1134.125977	403.887573
1133.022461	178.381424
1131.917969	159.441986
1130.814453	346.935272
1129.709961	273.275238
1128.605469	410.721283
1127.500977	453.179138
1126.396484	526.387451
1125.291016	483.340454
1124.185547	494.769379
1123.080078	406.616211
1121.973633	555.344666
1120.868164	334.475128
1119.761719	168.109299
1118.654297	250.337494
1117.547852	273.309326
1116.440430	225.223938
1115.333008	304.861115
1114.225586	204.652176
1113.117188	288.880951
1112.008789	261.905518
1110.900391	412.165039
1109.791992	505.593811
1108.682617	270.534271
1107.573242	451.246979
1106.463867	398.046204
1105.354492	349.546051
1104.244141	588.986206
1103.133789	375.181274
1102.023438	597.903564
1100.913086	530.352173
1099.801758	500.517731
1098.690430	475.371277
1097.579102	586.910767
1096.467773	446.203552
1095.355469	536.412048
1094.243164	624.187195
1093.130859	516.420532
1092.017578	373.346741
1090.905273	517.486694
1089.791992	499.139832
1088.677734	480.763123
1087.564453	245.956757
1086.450195	378.098145
1085.335938	446.665680
1084.221680	334.171143
1083.106445	468.461456
1081.991211	370.052185
1080.875977	328.041077
1079.760742	518.529846
1078.644531	546.890747
1077.528320	251.269394
1076.412109	333.615112
1075.295898	254.004227
1074.178711	223.669373
1073.061523	495.872437
1071.944336	343.534485
1070.826172	139.674240
1069.708984	388.227509
1068.590820	254.717896
1067.471680	437.503021
1066.353516	292.311707
1065.234375	268.931183
1064.115234	304.078583
1062.996094	210.479675
1061.875977	250.286072
1060.755859	210.532227
1059.635742	273.701813
1058.515625	140.424957
1057.394531	44.608139
1056.273438	170.869858
1055.152344	156.876373
1054.031250	229.329147
1052.909180	294.740143
1051.787109	299.416321
1050.665039	21.622618
1049.541992	173.409103
1048.418945	255.132523
1047.295898	105.873230
1046.172852	262.233063
1045.048828	243.643036
1043.925781	99.193130
1042.801758	313.752930
1041.676758	181.026871
1040.552734	120.605789
1039.427734	-16.633789
1038.302734	216.453781
1037.176758	170.086731
1036.050781	102.817909
1034.924805	196.164139
1033.798828	231.333694
1032.672852	173.478165
1031.545898	248.218262
1030.418945	143.943573
1029.291992	155.960938
1028.164063	63.432178
1027.036133	70.877602
1025.908203	-26.165466
1024.780273	-46.497627
1023.651367	-1.784123
1022.522461	-184.513580
1021.393555	-232.530548
1020.264648	-104.169853
1019.134766	58.960026
1018.004883	-84.033043
1016.875000	95.331535
1015.744141	38.238331
1014.613281	-125.373878
1013.482422	-78.043106
1012.351563	122.181915
1011.219727	79.217323
1010.088867	284.042572
1008.956055	301.336761
1007.824219	258.516541
1006.691406	386.961212
1005.558594	938.668640
1004.425781	1150.253052
1003.292969	1391.849243
1002.159180	1261.265259
1001.025391	871.993652
999.891602	443.689789
998.756836	209.656891
997.622070	158.218521
996.487305	86.088402
995.352539	97.147247
994.216797	52.880127
993.081055	154.040009
991.945313	169.879608
990.808594	-63.265297
989.672852	224.787582
988.536133	17.228615
987.398438	51.784260
986.261719	125.561172
985.124023	-118.474571
983.986328	236.374664
982.847656	142.207642
981.709961	165.541565
980.571289	-80.289864
979.432617	101.967278
978.292969	10.509589
977.153320	80.133804
976.013672	-43.309994
974.874023	8.058525
973.734375	-4.860799
972.593750	122.436485
971.453125	118.836487
970.311523	110.719742
969.170898	-83.262566
968.029297	-13.134870
966.886719	-50.809776
965.745117	108.905426
964.602539	-148.801453
963.459961	196.752884
962.317383	86.024696
961.173828	131.277664
960.030273	98.683090
958.886719	-30.030392
957.743164	-179.215256
956.598633	1.477357
955.454102	-58.203529
954.309570	56.165920
953.165039	12.680408
952.019531	95.114738
950.874023	-41.968967
949.727539	47.461018
948.582031	-39.091637
947.435547	215.012817
946.289063	89.779457
945.141602	-103.846710
943.995117	81.820892
942.847656	-132.099991
941.699219	208.875900
940.551758	314.702271
939.403320	253.992249
938.254883	124.955376
937.105469	196.754700
935.957031	47.430141
934.807617	146.726196
933.658203	179.962326
932.507813	-73.829094
931.357422	80.330376
930.207031	27.249756
929.056641	195.127670
927.906250	48.866852
926.754883	121.228355
925.603516	9.332762
924.451172	-152.478699
923.298828	-79.898155
922.146484	35.920345
920.994141	63.104946
919.841797	-127.819756
918.688477	-102.738907
917.535156	-41.255215
916.380859	192.864395
915.227539	-99.802895
914.073242	-51.777348
912.918945	-62.710846
911.763672	-164.326218
910.608398	-245.414185
909.453125	-172.191574
908.297852	-67.199440
907.141602	-43.794300
905.985352	-6.742754
904.829102	-53.476563
903.672852	-70.683365
902.515625	52.580250
901.358398	53.584496
900.201172	-58.530209
899.042969	53.496040
897.884766	-60.719101
896.726563	94.335831
895.568359	72.983788
894.409180	62.996494
893.250000	23.679827
892.090820	122.272713
890.930664	3.981499
889.771484	-1.275505
888.611328	-227.783493
887.450195	-20.680449
886.289063	-77.711609
885.128906	30.049511
883.966797	81.400826
882.805664	290.645081
881.643555	111.977890
880.481445	34.877396
879.319336	124.632179
878.156250	67.910690
876.993164	209.491745
875.830078	64.995926
874.666016	39.938393
873.502930	-70.630753
872.338867	158.730515
871.173828	-37.269352
870.009766	205.515335
868.844727	-21.851257
867.679688	31.975855
866.513672	99.283386
865.348633	54.197350
864.182617	65.320068
863.015625	170.801376
861.849609	139.240845
860.682617	143.631470
859.515625	237.819122
858.347656	471.115936
857.180664	390.176117
856.012695	302.549347
854.843750	232.908890
853.675781	255.225327
852.506836	443.411652
851.337891	158.633041
850.167969	219.031738
848.999023	413.796143
847.829102	277.013092
846.658203	153.720062
845.488281	-81.451096
844.317383	119.871552
843.146484	48.122822
841.975586	56.917431
840.803711	199.872192
839.631836	271.193481
838.459961	324.578094
837.287109	257.240448
836.114258	78.200546
834.941406	290.114166
833.768555	236.155701
832.594727	255.872589
831.420898	215.283966
830.247070	226.009552
829.072266	303.630981
827.898438	213.892212
826.722656	278.032806
825.547852	221.714005
824.372070	-46.360676
823.196289	244.979568
822.020508	130.670105
820.844727	-17.036341
819.667969	175.988647
818.491211	34.935677
817.313477	63.064945
816.136719	11.024682
814.958984	76.873520
813.781250	-30.842207
812.602539	83.810524
811.423828	-12.837631
810.245117	28.311073
809.066406	102.719658
807.886719	148.161942
806.707031	91.362434
805.527344	-3.212810
804.346680	-84.476524
803.166992	-63.663960
801.985352	-129.452393
800.804688	-181.957748
799.623047	-72.590805
798.441406	49.971191
797.259766	-98.034920
796.078125	-261.543152
794.895508	-187.945816
793.712891	-59.062351
792.529297	-56.537987
791.346680	34.491055
790.163086	191.828415
788.978516	3.780415
787.794922	-151.051407
786.610352	160.882507
785.425781	-60.381184
784.241211	169.451508
783.055664	109.537079
781.870117	-12.290628
780.684570	95.663864
779.498047	139.446716
778.311523	39.601025
777.125000	-100.000793
775.938477	-261.669891
774.750977	7.016815
773.563477	121.073570
772.375977	-34.093834
771.187500	46.721893
769.999023	10.588006
768.810547	161.776672
767.622070	61.611855
766.432617	31.940525
765.243164	112.364502
764.053711	62.767487
762.863281	233.306030
761.672852	262.839081
760.482422	169.072769
759.291992	253.508148
758.100586	293.863373
756.909180	98.852211
755.717773	37.997414
754.525391	229.897003
753.333008	74.457451
752.140625	35.487743
750.948242	150.249069
749.754883	36.535816
748.561523	155.553589
747.368164	96.690689
746.173828	20.263992
744.979492	150.064301
743.785156	29.728083
742.590820	45.375229
741.395508	30.292427
740.200195	105.053955
739.003906	-179.617905
737.808594	70.373009
736.612305	4.824927
735.416016	90.382668
734.218750	175.880875
733.021484	-82.305046
731.824219	189.161896
730.626953	141.088455
729.428711	88.653145
728.230469	178.368195
727.032227	-90.490799
725.833984	51.672066
724.634766	182.841019
723.435547	239.673920
722.235352	117.386459
721.036133	257.194489
719.835938	294.339783
718.635742	17.191093
717.434570	146.043335
716.233398	115.599266
715.032227	242.220505
713.831055	133.307724
712.628906	172.705627
711.426758	-21.095003
710.224609	75.025215
709.021484	70.918839
707.818359	-20.273079
706.615234	62.807037
705.412109	37.035297
704.208008	94.017181
703.003906	-7.830122
701.799805	184.090073
700.594727	62.778732
699.389648	113.345184
698.184570	-42.581814
696.979492	45.028778
695.773438	-4.242076
694.567383	-159.882141
693.361328	-139.476791
692.154297	-134.225464
690.947266	-26.890669
689.740234	-97.514137
688.533203	-7.480453
687.325195	-38.909134
686.117188	-16.041840
684.909180	-16.974430
683.700195	-173.924286
682.491211	-137.849411
681.282227	101.950813
680.072266	-180.369186
678.863281	81.114922
677.653320	-88.345200
676.442383	-108.292564
675.232422	-221.230408
674.021484	111.681564
672.810547	-107.126717
671.598633	-18.660875
670.386719	63.337597
669.174805	104.285294
667.962891	-140.010788
666.750000	67.457672
665.537109	108.545723
664.324219	-3.673776
663.110352	95.813705
661.897461	178.031647
660.683594	29.324627
659.468750	-222.842911
658.254883	-77.928070
657.040039	112.245049
655.824219	-87.918716
654.609375	-20.655914
653.393555	7.800257
652.177734	178.470032
650.960938	53.937153
649.745117	30.689100
648.528320	175.398438
647.311523	171.490005
646.093750	38.429714
644.875977	223.861267
643.658203	277.944305
642.440430	103.977600
641.221680	-46.310291
640.002930	11.934458
638.784180	1.300165
637.564453	48.603485
636.344727	110.825706
635.125000	61.225380
633.905273	153.247025
632.684570	-18.964298
631.463867	-34.565083
630.243164	97.738930
629.021484	68.904930
627.799805	65.627403
626.578125	94.306007
625.356445	159.188370
624.133789	163.780945
622.911133	198.107040
621.688477	-46.375042
620.464844	-4.039761
619.241211	-81.966118
618.017578	17.489277
616.793945	78.001213
615.569336	-56.642250
614.344727	-39.744156
613.120117	81.511185
611.894531	3.360157
610.668945	121.439308
609.443359	-128.707108
608.216797	-131.410370
606.991211	-19.321884
605.764648	23.740524
604.537109	-49.193306
