# Supplementary material for: Raman spectroscopy accurately differentiates mucosal healing from non-healing and biochemical changes following biological therapy in inflammatory bowel disease
Source: PLoS One. 2021 Jun 2;16(6):e0252210. doi: 10.1371/journal.pone.0252210 (PMC8172032; doi:10.1371/journal.pone.0252210)
Supplement: S5 Dataset — (ZIP) [file pone.0252210.s007.zip › CD Active inflammation/OC016-1 pre-treatment_base sub CR removed_95__X_-16187.4__Y_5306.85__Z_-2779.11__Time_1095.txt]

1714.780273	153.394974
1713.803711	117.675827
1712.827148	170.674332
1711.849609	39.441673
1710.873047	80.761284
1709.895508	-35.264416
1708.917969	-75.347710
1707.939453	5.959360
1706.961914	-118.131996
1705.983398	-128.892532
1705.004883	-21.008919
1704.025391	-129.196518
1703.046875	-212.387131
1702.067383	-88.742569
1701.087891	6.235635
1700.108398	-61.154099
1699.127930	-26.145235
1698.148438	87.195938
1697.167969	91.669701
1696.187500	67.532913
1695.206055	113.605293
1694.225586	101.700890
1693.244141	154.615814
1692.262695	205.592026
1691.281250	289.319183
1690.298828	320.356354
1689.317383	184.075333
1688.334961	368.603485
1687.352539	375.113098
1686.369141	328.988251
1685.386719	403.546753
1684.403320	532.037354
1683.419922	559.921570
1682.435547	620.412903
1681.452148	588.367188
1680.467773	706.066223
1679.483398	755.162903
1678.499023	810.204956
1677.514648	879.162476
1676.529297	1065.735962
1675.543945	1013.509277
1674.558594	1193.226074
1673.573242	1174.106934
1672.586914	1184.809448
1671.600586	1283.772217
1670.614258	1271.702026
1669.627930	1238.960205
1668.641602	1459.033081
1667.654297	1376.925781
1666.666992	1470.560669
1665.679688	1758.385254
1664.692383	1707.047607
1663.704102	1711.936279
1662.715820	1754.452148
1661.727539	1956.509644
1660.739258	1946.931152
1659.750977	1898.089478
1658.761719	2021.935913
1657.772461	2093.216797
1656.783203	1892.166138
1655.793945	1834.614990
1654.803711	1983.979004
1653.813477	1763.217773
1652.823242	1561.493164
1651.833008	1569.234253
1650.841797	1384.315063
1649.851563	1197.228638
1648.860352	1126.914551
1647.869141	1101.933350
1646.876953	802.533447
1645.885742	691.182129
1644.893555	648.893860
1643.901367	641.290161
1642.908203	496.744263
1641.916016	550.535095
1640.922852	496.426208
1639.929688	316.013977
1638.936523	283.682709
1637.943359	338.675201
1636.949219	190.918396
1635.955078	233.279709
1634.960938	162.568451
1633.966797	52.622837
1632.971680	48.338329
1631.977539	146.999634
1630.982422	56.277534
1629.986328	44.791405
1628.991211	99.317451
1627.995117	-1.213750
1627.000000	-43.631657
1626.003906	90.378532
1625.006836	53.598522
1624.010742	-80.263489
1623.013672	35.797543
1622.016602	25.834726
1621.019531	107.980576
1620.021484	284.798828
1619.024414	170.181564
1618.026367	139.764099
1617.028320	154.106964
1616.029297	121.326935
1615.031250	149.011719
1614.032227	69.240700
1613.033203	-104.814880
1612.034180	-87.296707
1611.035156	142.635056
1610.035156	18.724644
1609.035156	91.461113
1608.035156	17.521460
1607.035156	11.767842
1606.034180	171.044632
1605.033203	123.468430
1604.032227	178.031509
1603.031250	86.053383
1602.030273	-0.627756
1601.028320	-11.389641
1600.026367	-84.899597
1599.024414	-48.556015
1598.022461	-93.264023
1597.019531	-161.473251
1596.016602	-208.759659
1595.013672	-206.406265
1594.010742	-227.581528
1593.007813	-107.766769
1592.003906	-136.838791
1591.000000	-176.375214
1589.996094	-192.450592
1588.992188	-219.001709
1587.987305	15.253971
1586.983398	45.934265
1585.978516	29.614075
1584.972656	-10.219616
1583.967773	158.381210
1582.961914	76.702789
1581.956055	80.946609
1580.950195	241.373154
1579.944336	253.221054
1578.937500	212.910446
1577.931641	227.175568
1576.924805	308.997955
1575.916992	205.968826
1574.910156	279.747589
1573.902344	257.169006
1572.894531	250.086075
1571.886719	190.900757
1570.878906	147.213318
1569.870117	235.937897
1568.862305	204.998016
1567.853516	83.044197
1566.843750	77.860779
1565.834961	225.707291
1564.825195	178.692963
1563.815430	84.848267
1562.805664	201.044220
1561.795898	114.725914
1560.785156	124.249176
1559.775391	-1.206546
1558.764648	116.902130
1557.752930	182.974045
1556.742188	197.037216
1555.730469	81.412193
1554.718750	188.407410
1553.707031	191.618057
1552.695313	93.698494
1551.682617	264.832275
1550.670898	262.347198
1549.658203	145.859543
1548.644531	143.059860
1547.631836	240.941727
1546.618164	82.646057
1545.604492	115.525948
1544.590820	228.329178
1543.577148	232.386627
1542.562500	114.849335
1541.547852	-5.400032
1540.533203	39.477680
1539.518555	-62.995674
1538.503906	33.131779
1537.488281	-54.180092
1536.472656	-17.801765
1535.457031	10.638517
1534.441406	72.406883
1533.424805	87.553383
1532.408203	117.974625
1531.391602	37.379337
1530.375000	8.165524
1529.358398	135.918274
1528.340820	93.445137
1527.323242	66.254578
1526.305664	128.994614
1525.287109	132.320633
1524.269531	24.812595
1523.250977	94.682426
1522.232422	-38.865387
1521.213867	12.619754
1520.194336	117.888626
1519.175781	109.830856
1518.156250	-8.919213
1517.136719	62.339920
1516.116211	66.592484
1515.096680	-75.727081
1514.076172	-23.016087
1513.055664	-29.551352
1512.034180	-59.366188
1511.013672	-50.845390
1509.992188	-83.557541
1508.970703	-111.298363
1507.949219	-131.505173
1506.927734	-259.560089
1505.905273	-95.506363
1504.882813	-157.222580
1503.860352	-67.901505
1502.837891	-94.062965
1501.815430	-61.467754
1500.791992	-157.089081
1499.768555	-30.098238
1498.745117	-120.883797
1497.720703	8.281899
1496.697266	-72.550011
1495.672852	97.170044
1494.648438	74.861816
1493.623047	26.837502
1492.598633	91.172005
1491.573242	147.658066
1490.547852	91.547951
1489.522461	173.272507
1488.497070	288.026337
1487.470703	438.335663
1486.444336	476.112091
1485.417969	424.403839
1484.391602	418.521301
1483.364258	463.531891
1482.336914	551.761841
1481.309570	624.528564
1480.282227	689.493713
1479.254883	718.623047
1478.226563	696.640259
1477.198242	916.624390
1476.169922	884.192627
1475.141602	844.024841
1474.112305	852.139832
1473.083008	1066.369507
1472.053711	1267.678833
1471.024414	1288.117798
1469.995117	1448.389282
1468.964844	1595.768188
1467.934570	1595.485840
1466.904297	1773.102905
1465.874023	1808.197876
1464.842773	2079.552246
1463.811523	2111.850830
1462.780273	2111.030518
1461.749023	2417.471680
1460.717773	2444.372559
1459.685547	2415.324707
1458.653320	2388.760742
1457.621094	2509.335693
1456.587891	2652.621338
1455.555664	2661.352783
1454.522461	2700.446289
1453.489258	2861.180176
1452.455078	2730.247070
1451.421875	2827.444092
1450.387695	2957.484863
1449.353516	2960.753906
1448.319336	2860.132080
1447.285156	2977.301758
1446.250000	2901.955566
1445.214844	2773.452637
1444.179688	2865.153076
1443.144531	2567.134521
1442.108398	2527.236328
1441.072266	2613.791992
1440.036133	2515.706055
1439.000000	2453.040771
1437.963867	2228.628906
1436.926758	2130.641602
1435.889648	1878.576538
1434.852539	1778.170654
1433.814453	1420.208252
1432.777344	1370.441772
1431.739258	1260.106201
1430.701172	952.974304
1429.663086	678.785706
1428.624023	654.458984
1427.584961	743.653625
1426.545898	603.365479
1425.506836	518.621155
1424.467773	534.757141
1423.427734	387.102875
1422.387695	443.614532
1421.347656	356.556824
1420.307617	430.745361
1419.266602	431.910370
1418.226563	337.470490
1417.184570	278.323090
1416.143555	118.609406
1415.102539	165.295059
1414.060547	123.968895
1413.018555	203.412231
1411.976563	114.435051
1410.934570	55.714989
1409.891602	92.559784
1408.848633	76.689400
1407.805664	-4.419785
1406.762695	-5.064830
1405.718750	69.671532
1404.674805	86.710556
1403.630859	-46.768826
1402.586914	-42.110676
1401.542969	22.830177
1400.498047	67.746628
1399.453125	70.096550
1398.408203	42.444454
1397.363281	-80.357574
1396.317383	-25.106171
1395.271484	117.901207
1394.225586	27.983835
1393.179688	-146.949692
1392.132813	-88.868126
1391.086914	-40.717098
1390.040039	4.999644
1388.992188	-44.295959
1387.945313	-118.474533
1386.897461	-67.470490
1385.849609	-51.390045
1384.801758	-67.709152
1383.753906	-136.401825
1382.705078	-50.026558
1381.657227	-75.996437
1380.608398	-79.369339
1379.558594	-80.136192
1378.509766	-43.324146
1377.459961	-43.862583
1376.410156	8.130252
1375.360352	-42.081676
1374.309570	89.954041
1373.259766	30.016027
1372.208984	-109.574593
1371.158203	-59.505184
1370.106445	20.572981
1369.055664	88.293373
1368.003906	24.059486
1366.952148	14.784375
1365.900391	-24.239042
1364.847656	73.821808
1363.794922	72.402458
1362.742188	150.759064
1361.689453	-37.024078
1360.636719	73.935081
1359.583008	135.233749
1358.529297	32.526321
1357.475586	59.279732
1356.420898	43.900532
1355.367188	70.919212
1354.312500	247.131287
1353.257813	291.758667
1352.203125	403.561523
1351.147461	296.959595
1350.091797	443.745544
1349.036133	493.821564
1347.980469	779.740112
1346.923828	666.275818
1345.868164	825.831909
1344.811523	1005.296204
1343.754883	959.227051
1342.697266	945.540527
1341.640625	1065.824097
1340.583008	1144.078979
1339.524414	1128.316284
1338.466797	1040.893066
1337.409180	1156.677002
1336.350586	1081.949341
1335.291992	1098.967896
1334.232422	1024.572021
1333.173828	1118.572754
1332.114258	1004.922791
1331.054688	1178.299927
1329.995117	1111.946411
1328.934570	971.614136
1327.875000	1021.763062
1326.814453	1072.031128
1325.753906	1033.499390
1324.692383	1086.495483
1323.630859	976.660706
1322.570313	1116.325806
1321.507813	992.005066
1320.446289	1070.202393
1319.383789	1126.302368
1318.322266	1236.776489
1317.259766	1145.149048
1316.196289	1078.350098
1315.133789	1061.011475
1314.070313	1134.987671
1313.006836	1125.304688
1311.943359	1054.184082
1310.878906	1162.991333
1309.814453	1121.702393
1308.750977	1218.404297
1307.685547	1278.280029
1306.621094	1111.905518
1305.555664	1233.532227
1304.490234	1350.314575
1303.424805	1319.646851
1302.359375	1060.501587
1301.292969	1054.735840
1300.226563	1184.239014
1299.160156	1090.254517
1298.093750	1089.762329
1297.026367	1055.012085
1295.958984	1074.404785
1294.891602	1032.543579
1293.824219	995.722290
1292.756836	890.335449
1291.688477	964.167236
1290.620117	807.557495
1289.551758	729.582703
1288.482422	757.155396
1287.413086	748.060669
1286.343750	778.277344
1285.274414	691.000061
1284.205078	677.334961
1283.134766	595.217834
1282.064453	674.804871
1280.994141	568.442383
1279.923828	675.107605
1278.852539	806.285339
1277.781250	754.053772
1276.709961	919.572083
1275.637695	894.410828
1274.566406	874.231567
1273.494141	1030.098511
1272.421875	865.916504
1271.349609	1029.206543
1270.276367	977.596375
1269.203125	999.333374
1268.129883	1150.512695
1267.056641	1179.670410
1265.982422	1089.328613
1264.909180	1157.656372
1263.834961	1130.906006
1262.759766	1138.372925
1261.685547	1201.965698
1260.610352	1211.973877
1259.535156	1178.172974
1258.459961	1237.021362
1257.383789	1161.936768
1256.308594	1179.470947
1255.232422	1260.351685
1254.155273	1202.505005
1253.079102	1227.466675
1252.001953	1186.773315
1250.924805	1119.381958
1249.847656	1222.297363
1248.770508	1291.164795
1247.692383	1226.342285
1246.614258	1309.833374
1245.536133	1145.476929
1244.458008	1119.690552
1243.378906	1016.227173
1242.299805	1175.080933
1241.220703	1059.559570
1240.141602	939.255249
1239.061523	1168.457397
1237.981445	1040.942505
1236.901367	974.135742
1235.821289	827.345459
1234.740234	908.533508
1233.659180	941.214172
1232.578125	847.869629
1231.497070	921.745911
1230.415039	852.678772
1229.333984	776.370911
1228.251953	937.379517
1227.168945	684.375916
1226.086914	625.085571
1225.003906	614.208435
1223.920898	598.486267
1222.837891	602.105530
1221.753906	598.457764
1220.669922	505.346405
1219.585938	523.435913
1218.501953	481.084625
1217.416992	433.900269
1216.333008	406.028809
1215.248047	254.991104
1214.162109	258.507233
1213.077148	500.943054
1211.991211	470.551208
1210.905273	715.178040
1209.819336	542.362000
1208.732422	535.985779
1207.646484	642.883850
1206.559570	633.990784
1205.471680	569.629700
1204.384766	500.425934
1203.296875	407.118561
1202.208984	272.858459
1201.121094	273.442169
1200.032227	165.646072
1198.944336	74.683960
1197.855469	63.111851
1196.765625	49.081650
1195.676758	-97.290581
1194.586914	-161.902237
1193.497070	45.106667
1192.407227	-132.607803
1191.316406	-101.249542
1190.226563	11.703012
1189.135742	-14.774988
1188.044922	28.323835
1186.953125	30.516605
1185.861328	-183.396149
1184.769531	39.463013
1183.677734	5.425655
1182.585938	36.085583
1181.493164	-22.080355
1180.400391	-25.160303
1179.307617	33.998222
1178.213867	64.286461
1177.120117	68.116096
1176.026367	253.907761
1174.932617	152.133881
1173.838867	258.623810
1172.744141	159.103043
1171.649414	119.364151
1170.554688	192.006638
1169.458984	22.904715
1168.364258	162.306717
1167.268555	79.170105
1166.171875	144.188950
1165.076172	70.451103
1163.979492	175.859375
1162.882813	147.332306
1161.786133	214.251419
1160.688477	314.466492
1159.590820	338.132782
1158.493164	378.388763
1157.395508	385.109650
1156.297852	465.677124
1155.199219	462.615997
1154.100586	406.982056
1153.000977	282.121704
1151.902344	166.739792
1150.802734	210.963776
1149.703125	209.786530
1148.603516	13.171506
1147.502930	-85.828651
1146.402344	60.336956
1145.301758	1.607957
1144.201172	-180.962219
1143.099609	-73.289925
1141.999023	-53.796165
1140.896484	-67.724899
1139.794922	13.345261
1138.692383	110.900803
1137.590820	22.920132
1136.487305	89.305183
1135.384766	100.906937
1134.281250	347.510040
1133.178711	325.570435
1132.074219	493.435242
1130.970703	656.361633
1129.866211	792.993408
1128.761719	737.289001
1127.657227	811.940552
1126.552734	888.812622
1125.447266	749.797913
1124.341797	814.563782
1123.236328	722.789917
1122.130859	638.049072
1121.024414	441.908356
1119.917969	425.709625
1118.811523	383.362671
1117.704102	655.719116
1116.596680	459.293640
1115.489258	435.552643
1114.381836	643.510071
1113.274414	562.759949
1112.166016	543.402588
1111.057617	613.764404
1109.949219	525.653809
1108.839844	706.809265
1107.730469	795.653625
1106.621094	827.674133
1105.511719	772.217041
1104.401367	1035.338501
1103.291016	1114.161865
1102.180664	992.299316
1101.070313	901.055542
1099.958984	1000.770691
1098.847656	1072.047241
1097.736328	1140.835693
1096.625000	1119.941528
1095.512695	1087.174805
1094.400391	1202.731812
1093.288086	1080.280396
1092.174805	1023.714417
1091.062500	1011.814331
1089.949219	1077.488403
1088.835938	935.988892
1087.721680	841.509155
1086.607422	890.448975
1085.493164	1038.036987
1084.378906	973.907593
1083.263672	973.177063
1082.149414	826.693420
1081.034180	898.663513
1079.917969	784.979614
1078.802734	711.196777
1077.686523	761.788147
1076.570313	720.753479
1075.453125	686.701904
1074.336914	673.717896
1073.219727	794.353943
1072.101563	769.486145
1070.984375	737.540894
1069.866211	700.857361
1068.748047	490.736115
1067.629883	430.585907
1066.511719	492.199738
1065.392578	614.608398
1064.273438	643.268555
1063.154297	573.566956
1062.034180	564.683838
1060.914063	686.768799
1059.793945	481.311798
1058.673828	481.684601
1057.552734	432.918854
1056.431641	304.673767
1055.310547	344.699036
1054.189453	239.830872
1053.067383	419.925140
1051.945313	258.983948
1050.823242	326.880096
1049.701172	219.671097
1048.578125	273.495972
1047.455078	413.597656
1046.332031	339.037537
1045.208008	262.159760
1044.083984	259.910461
1042.959961	190.060532
1041.835938	297.336426
1040.710938	304.374786
1039.585938	125.073975
1038.460938	211.322571
1037.335938	227.691803
1036.209961	327.844727
1035.083984	434.940430
1033.958008	400.081879
1032.832031	400.142090
1031.705078	432.766602
1030.578125	500.266357
1029.451172	344.620758
1028.323242	203.005722
1027.195313	-19.831844
1026.067383	-24.204002
1024.939453	-7.644501
1023.810547	-74.645782
1022.682617	37.149452
1021.552734	-124.907295
1020.423828	-3.801935
1019.293945	-156.414627
1018.164063	-311.230194
1017.034180	-78.756065
1015.904297	19.223507
1014.773438	84.761284
1013.642578	256.893738
1012.511719	206.644165
1011.379883	362.567444
1010.248047	344.842896
1009.116211	394.313629
1007.984375	619.696777
1006.851563	690.030273
1005.718750	1449.675293
1004.585938	2389.410156
1003.452148	2799.346680
1002.319336	2617.460938
1001.185547	1698.575439
1000.050781	1036.638062
998.916992	522.924011
997.782227	247.380325
996.647461	89.796638
995.512695	232.436279
994.376953	-51.810612
993.241211	213.252594
992.105469	12.369616
990.969727	51.502392
989.833008	83.797165
988.696289	7.848577
987.559570	10.389502
986.421875	3.816867
985.284180	-23.373665
984.146484	-36.624115
983.008789	42.333912
981.870117	66.124687
980.731445	-38.843067
979.592773	-102.232185
978.454102	64.535164
977.314453	5.988829
976.174805	129.213745
975.035156	-135.932037
973.894531	123.094688
972.754883	55.904037
971.613281	278.270874
970.472656	176.889557
969.331055	222.615463
968.190430	167.467300
967.047852	114.770508
965.906250	53.062595
964.763672	67.208542
963.621094	292.451324
962.478516	281.598755
961.334961	124.204704
960.192383	255.753723
959.048828	210.983841
957.904297	269.447235
956.759766	158.582214
955.616211	91.415802
954.470703	74.781021
953.326172	188.734756
952.180664	80.879120
951.035156	48.702824
949.889648	222.490234
948.743164	211.176559
947.596680	174.882294
946.450195	45.075253
945.303711	153.069901
944.156250	263.454163
943.008789	328.275513
941.861328	288.212982
940.713867	271.150269
939.565430	336.399170
938.416992	470.213013
937.267578	366.930237
936.119141	266.135284
934.969727	151.870605
933.820313	391.079193
932.669922	217.917191
931.520508	254.573242
930.370117	293.651215
929.218750	255.456024
928.068359	130.933624
926.916992	197.804779
925.765625	105.530205
924.613281	70.330597
923.461914	94.435333
922.309570	-4.091699
921.156250	-36.488449
920.003906	51.735699
918.850586	58.282001
917.697266	110.414093
916.543945	-30.361954
915.389648	-32.411713
914.235352	-29.765553
913.081055	-158.594315
911.926758	-173.763718
910.771484	-86.693214
909.616211	-67.547699
908.460938	22.025225
907.304688	-153.501587
906.148438	-142.966904
904.992188	-0.879322
903.835938	-198.487228
902.678711	-74.275482
901.521484	-205.821350
900.364258	0.107118
899.206055	-83.582672
898.047852	27.480268
896.889648	-73.994743
895.731445	-118.750565
894.572266	-93.257462
893.413086	-56.341373
892.253906	62.041786
891.094727	96.905319
889.934570	-46.554771
888.774414	8.901351
887.613281	123.161705
886.453125	-78.516075
885.291992	26.927294
884.130859	107.622169
882.968750	253.812744
881.807617	104.635590
880.645508	68.371780
879.482422	190.017380
878.320313	295.932892
877.157227	183.381744
875.994141	174.594940
874.830078	71.344345
873.666016	44.785011
872.501953	16.083406
871.337891	109.000679
870.173828	-65.746483
869.008789	137.541748
867.843750	147.439789
866.677734	143.935623
865.512695	14.644043
864.346680	229.293152
863.179688	44.050835
862.013672	252.002594
860.846680	257.846558
859.679688	234.572067
858.511719	269.735138
857.344727	408.151276
856.176758	284.104370
855.008789	388.934540
853.839844	554.317017
852.670898	697.254944
851.501953	335.910828
850.333008	534.941895
849.163086	462.876648
847.993164	305.780334
846.823242	318.962494
845.652344	260.548279
844.482422	114.901535
843.311523	-37.351929
842.139648	92.351357
840.968750	54.277424
839.796875	-82.129913
838.624023	63.203506
837.452148	47.566608
836.279297	-14.964917
835.106445	203.991882
833.933594	179.427673
832.759766	257.587799
831.585938	208.475830
830.412109	411.556091
829.238281	275.404266
828.063477	344.526428
826.888672	219.588333
825.712891	266.373413
824.538086	272.986267
823.362305	321.921997
822.186523	134.648254
821.009766	52.131050
819.833008	56.469490
818.656250	-66.130203
817.479492	76.163696
816.301758	-64.253113
815.124023	120.169876
813.946289	42.000332
812.768555	52.768360
811.589844	-3.206547
810.411133	91.932564
809.232422	-90.794823
808.052734	79.749107
806.873047	-27.482721
805.693359	-32.581539
804.512695	-53.275772
803.332031	59.142677
802.151367	-26.051060
800.970703	-97.966087
799.789063	-30.183905
798.608398	-237.476074
797.425781	-132.153778
796.244141	-140.003510
795.061523	-8.327428
793.878906	-16.361769
792.696289	-33.338276
791.512695	62.539875
790.329102	257.900116
789.145508	191.918625
787.960938	240.941513
786.777344	309.749603
785.591797	345.267883
784.407227	402.776764
783.221680	343.004974
782.037109	384.818268
780.850586	433.152679
779.665039	423.920746
778.478516	198.163849
777.291992	177.751343
776.105469	163.866577
774.917969	37.334572
773.730469	239.512024
772.542969	13.544454
771.354492	10.324235
770.166016	84.167587
768.977539	140.233459
767.789063	187.349380
766.599609	49.264133
765.410156	292.213623
764.220703	206.806366
763.030273	295.271637
761.840820	266.919189
760.650391	333.106323
759.458984	392.559357
758.267578	482.672028
757.076172	445.087128
755.884766	394.222412
754.693359	477.360992
753.500977	393.345428
752.308594	287.296021
751.115234	407.441498
749.922852	239.748184
748.729492	245.482208
747.535156	393.793701
746.341797	342.238525
745.147461	273.064636
743.953125	227.957855
742.757813	316.551453
741.563477	262.504333
740.368164	217.165680
739.171875	132.321533
737.976563	64.956207
736.780273	172.770798
735.583984	225.709641
734.386719	256.656555
733.189453	215.283768
731.992188	186.987839
730.794922	274.586365
729.596680	311.773254
728.399414	344.501312
727.200195	324.689148
726.001953	339.795959
724.802734	387.619965
723.603516	398.228943
722.404297	513.623047
721.204102	476.063171
720.003906	499.605194
718.803711	529.643005
717.603516	559.629944
716.402344	550.302246
715.201172	373.005005
713.999023	352.766846
712.797852	330.332184
711.595703	229.425781
710.393555	198.278748
709.190430	121.385490
707.987305	81.544098
706.784180	80.909859
705.581055	54.148308
704.376953	120.990631
703.172852	189.980515
701.968750	167.575409
700.763672	145.192963
699.559570	248.949722
698.353516	237.460587
697.148438	136.883667
695.942383	-89.650368
694.736328	-161.811615
693.530273	-114.455017
692.324219	-1.946859
691.117188	-113.055916
689.910156	-65.637810
688.702148	-107.164612
687.494141	-64.023972
686.286133	-20.858631
685.078125	-94.758270
683.870117	2.685820
682.661133	56.791035
681.452148	37.250282
680.242188	-79.709656
679.032227	54.676888
677.822266	-23.145746
676.612305	-14.281792
675.401367	48.745766
674.191406	-69.961143
672.979492	101.334267
671.768555	164.464661
670.556641	35.179550
669.344727	63.822639
668.132813	57.926331
666.919922	142.842743
665.707031	121.916367
664.494141	42.733643
663.281250	15.457283
662.067383	-3.125508
660.853516	88.412888
659.639648	-53.098190
658.424805	-114.689743
657.209961	-33.878563
655.995117	1.632414
654.779297	-33.997456
653.563477	-52.361374
652.347656	26.248137
651.131836	18.641472
649.915039	13.178187
648.698242	39.990112
647.481445	38.767490
646.264648	130.047531
645.046875	158.827484
643.829102	275.727570
642.610352	358.079803
641.392578	139.248383
640.173828	-38.744850
638.955078	54.032692
637.735352	-8.090864
636.515625	77.888657
635.295898	-3.884409
634.076172	-38.576778
632.855469	-49.856075
631.634766	30.922396
630.414063	-83.875122
629.192383	-18.694132
627.971680	-82.550629
626.749023	41.991806
625.527344	78.209793
624.304688	146.167084
623.082031	280.098694
621.859375	233.547272
620.636719	227.224518
619.413086	100.458473
618.189453	71.674728
616.964844	1.635364
615.741211	-0.526930
614.516602	-61.133720
613.291016	-126.714218
612.066406	-92.514381
610.840820	-48.453682
609.615234	101.607071
608.388672	56.214485
607.163086	-73.434517
605.936523	82.191917
604.708984	-4.650731
