# Supplementary material for: Raman spectroscopy accurately differentiates mucosal healing from non-healing and biochemical changes following biological therapy in inflammatory bowel disease
Source: PLoS One. 2021 Jun 2;16(6):e0252210. doi: 10.1371/journal.pone.0252210 (PMC8172032; doi:10.1371/journal.pone.0252210)
Supplement: S5 Dataset — (ZIP) [file pone.0252210.s007.zip › CD Active inflammation/OC019-1 post treatment_base sub CR removed_48__X_-13275.6__Y_35864.3__Z_121.364__Time_548.txt]

1714.640625	-77.700935
1713.664063	27.894247
1712.687500	109.965057
1711.709961	-70.533882
1710.733398	-30.788038
1709.755859	84.260109
1708.778320	-20.171839
1707.799805	-57.295437
1706.821289	149.658340
1705.843750	89.082825
1704.864258	-59.543850
1703.885742	212.491730
1702.907227	5.726044
1701.927734	-82.913681
1700.948242	-53.479717
1699.968750	-87.894279
1698.988281	164.105026
1698.007813	71.521599
1697.028320	16.772228
1696.046875	-13.603374
1695.066406	76.619522
1694.084961	20.251694
1693.104492	100.460899
1692.123047	261.051086
1691.140625	173.706238
1690.159180	249.544342
1689.176758	184.303467
1688.194336	348.813019
1687.211914	361.623199
1686.228516	345.442322
1685.246094	348.304565
1684.262695	442.098114
1683.279297	256.486481
1682.295898	353.634094
1681.311523	530.956238
1680.327148	434.344299
1679.342773	516.454407
1678.358398	476.468811
1677.374023	447.490692
1676.388672	458.747772
1675.403320	736.266541
1674.417969	774.722961
1673.432617	832.104248
1672.446289	775.508118
1671.459961	846.797058
1670.473633	689.944336
1669.487305	881.379028
1668.500977	900.469727
1667.513672	1068.507568
1666.526367	1016.510925
1665.539063	922.395996
1664.550781	1091.235718
1663.563477	1154.232666
1662.575195	1090.213745
1661.586914	1267.756104
1660.598633	1047.956787
1659.609375	1080.259155
1658.620117	1200.254517
1657.631836	920.549011
1656.641602	1096.676758
1655.652344	1114.163574
1654.662109	988.967346
1653.672852	903.793152
1652.681641	874.451538
1651.691406	818.934753
1650.701172	700.221252
1649.709961	505.120636
1648.718750	659.264099
1647.727539	734.290161
1646.735352	436.956299
1645.744141	369.804932
1644.751953	318.738953
1643.759766	286.392181
1642.766602	172.425079
1641.774414	122.061935
1640.781250	261.897675
1639.788086	90.569038
1638.794922	90.943893
1637.801758	210.164490
1636.807617	-23.767704
1635.813477	-57.104443
1634.819336	117.922508
1633.825195	76.997398
1632.830078	-211.358139
1631.834961	-54.377956
1630.839844	-55.290874
1629.844727	-0.781756
1628.849609	-48.796181
1627.853516	-109.818588
1626.857422	-125.965363
1625.861328	-123.571678
1624.865234	-42.178761
1623.868164	152.328140
1622.871094	197.046097
1621.874023	2.726911
1620.876953	97.575584
1619.879883	155.704346
1618.881836	61.585026
1617.883789	-11.405436
1616.885742	167.698822
1615.887695	50.257240
1614.888672	-59.195427
1613.889648	75.413879
1612.890625	63.162487
1611.891602	3.776211
1610.892578	122.723099
1609.892578	231.177048
1608.892578	1.612386
1607.892578	-73.252708
1606.892578	-95.668755
1605.891602	162.133194
1604.890625	3.590383
1603.889648	83.320587
1602.888672	-25.380611
1601.887695	159.001160
1600.885742	58.194191
1599.883789	-209.933487
1598.881836	8.364110
1597.879883	-89.730446
1596.876953	-57.122463
1595.874023	-136.893890
1594.871094	-93.868813
1593.868164	-27.376175
1592.864258	127.840019
1591.861328	-85.127930
1590.857422	-16.154913
1589.853516	123.210770
1588.848633	64.197868
1587.844727	33.865002
1586.839844	113.024742
1585.834961	-144.228241
1584.830078	140.762039
1583.824219	334.359222
1582.819336	353.249573
1581.813477	236.609833
1580.807617	164.232452
1579.800781	65.776955
1578.794922	84.447960
1577.788086	214.951218
1576.781250	74.700813
1575.773438	61.907021
1574.766602	88.059433
1573.758789	-99.123779
1572.750977	-75.719238
1571.743164	30.767794
1570.735352	-18.806538
1569.726563	82.239639
1568.718750	146.786942
1567.708984	83.941895
1566.700195	-33.494957
1565.691406	82.656471
1564.681641	154.528137
1563.671875	-17.651520
1562.662109	129.235886
1561.652344	-79.389427
1560.641602	202.072083
1559.630859	239.594666
1558.620117	59.254967
1557.609375	-188.501175
1556.597656	102.647331
1555.586914	331.391144
1554.575195	145.536880
1553.563477	234.107635
1552.550781	50.695778
1551.539063	335.708954
1550.526367	260.790009
1549.513672	95.233246
1548.500977	-75.550041
1547.487305	157.014648
1546.473633	148.911606
1545.459961	65.724159
1544.446289	-35.644012
1543.432617	-131.930740
1542.417969	35.170601
1541.404297	-12.278013
1540.389648	-114.068092
1539.374023	-68.807739
1538.359375	141.492676
1537.343750	3.208071
1536.328125	-31.953802
1535.312500	28.201309
1534.296875	132.037628
1533.280273	209.906158
1532.263672	-127.390930
1531.247070	-31.723602
1530.230469	30.275518
1529.212891	195.145599
1528.196289	125.459343
1527.178711	73.686432
1526.160156	160.808350
1525.142578	72.755089
1524.124023	-38.559879
1523.106445	-0.731355
1522.087891	114.104897
1521.068359	46.170837
1520.049805	78.417442
1519.030273	53.962292
1518.010742	-183.913452
1516.991211	199.974609
1515.971680	126.322647
1514.951172	93.658112
1513.930664	53.180767
1512.910156	156.359375
1511.889648	210.605118
1510.868164	56.843582
1509.846680	-43.097878
1508.826172	44.141743
1507.803711	215.826797
1506.782227	-66.473595
1505.759766	-18.110075
1504.737305	30.117493
1503.714844	152.516113
1502.692383	-65.954865
1501.668945	-48.830391
1500.646484	-162.400665
1499.623047	-168.521240
1498.599609	-92.840767
1497.575195	-99.198196
1496.550781	96.457283
1495.527344	33.596825
1494.502930	-100.956238
1493.477539	-89.828476
1492.453125	38.797142
1491.427734	67.586273
1490.402344	-28.932997
1489.376953	183.601425
1488.350586	224.819809
1487.325195	408.940491
1486.298828	166.538605
1485.272461	281.490448
1484.245117	424.366425
1483.218750	350.250916
1482.191406	225.056335
1481.164063	436.467010
1480.136719	372.345184
1479.108398	359.143921
1478.080078	465.660034
1477.052734	355.488525
1476.023438	594.275269
1474.995117	659.713318
1473.965820	760.693726
1472.937500	612.086487
1471.908203	695.092041
1470.877930	859.420227
1469.848633	995.650391
1468.818359	851.944580
1467.788086	1117.695068
1466.757813	1291.747681
1465.727539	1170.795898
1464.696289	1489.517944
1463.665039	1421.829590
1462.633789	1387.151855
1461.602539	1619.138428
1460.570313	1508.158569
1459.539063	1432.748413
1458.506836	1484.233398
1457.473633	1720.903809
1456.441406	1614.937500
1455.408203	1572.388184
1454.375000	1785.978027
1453.341797	1388.382690
1452.308594	1898.472778
1451.274414	1723.999023
1450.241211	1666.159302
1449.207031	1719.783569
1448.171875	1631.514648
1447.137695	1816.778442
1446.102539	1885.476563
1445.067383	1635.202881
1444.032227	1595.078735
1442.997070	1661.234863
1441.960938	1836.119873
1440.924805	1737.791504
1439.888672	1518.139404
1438.852539	1490.712646
1437.816406	1541.657837
1436.779297	1309.559814
1435.742188	1178.627930
1434.705078	1055.342529
1433.666992	732.613037
1432.629883	856.934448
1431.591797	796.939697
1430.553711	812.703064
1429.514648	916.776428
1428.476563	387.676086
1427.437500	461.584961
1426.398438	371.593719
1425.359375	460.660248
1424.320313	461.507141
1423.280273	510.251892
1422.240234	324.712463
1421.200195	257.675812
1420.159180	304.016327
1419.119141	325.216248
1418.078125	114.854607
1417.037109	178.945343
1415.996094	170.088791
1414.954102	0.273791
1413.912109	99.692749
1412.870117	10.533868
1411.828125	22.027296
1410.786133	-54.398579
1409.743164	25.050901
1408.700195	-41.189060
1407.657227	48.391876
1406.614258	17.456379
1405.570313	-63.630405
1404.527344	267.070831
1403.483398	7.912905
1402.438477	24.924833
1401.394531	-45.786617
1400.349609	-239.303802
1399.304688	121.494186
1398.259766	123.716103
1397.214844	60.845676
1396.168945	63.219200
1395.123047	188.432770
1394.077148	-26.983116
1393.031250	20.725693
1391.984375	138.587128
1390.937500	-1.348097
1389.890625	49.063728
1388.843750	-118.144081
1387.796875	-125.091560
1386.749023	0.595218
1385.701172	86.310173
1384.653320	-65.420334
1383.604492	-89.534676
1382.556641	-190.999863
1381.507813	77.418724
1380.458984	123.508942
1379.410156	14.841937
1378.360352	-233.511566
1377.310547	-177.122467
1376.260742	4.124220
1375.210938	-104.045204
1374.161133	69.822105
1373.110352	66.624359
1372.059570	115.892555
1371.008789	-29.212557
1369.957031	-136.776917
1368.906250	-97.157150
1367.854492	9.804414
1366.802734	99.389091
1365.750000	-5.216291
1364.698242	57.155090
1363.645508	189.293472
1362.592773	-12.006708
1361.540039	130.253906
1360.486328	267.575012
1359.433594	395.005066
1358.379883	99.762886
1357.326172	21.038780
1356.271484	161.170609
1355.216797	129.888412
1354.163086	245.319244
1353.107422	124.819687
1352.052734	297.526459
1350.998047	284.055817
1349.942383	183.811523
1348.886719	336.856781
1347.830078	445.274261
1346.774414	392.519653
1345.717773	724.308105
1344.661133	565.103699
1343.604492	626.711914
1342.546875	611.559509
1341.490234	628.745544
1340.432617	703.004700
1339.375000	809.540466
1338.316406	698.208740
1337.258789	834.624146
1336.200195	693.847351
1335.141602	491.368408
1334.082031	759.181152
1333.023438	693.042969
1331.963867	345.091217
1330.904297	697.149597
1329.844727	601.711670
1328.784180	516.299988
1327.723633	725.079529
1326.663086	738.705017
1325.602539	626.460938
1324.541992	736.614136
1323.480469	856.690552
1322.418945	757.134766
1321.357422	709.545654
1320.295898	588.060242
1319.233398	802.195740
1318.170898	749.988098
1317.108398	779.267700
1316.045898	727.282532
1314.982422	569.433105
1313.918945	882.381897
1312.855469	806.053711
1311.791992	759.408569
1310.728516	510.956238
1309.664063	890.485168
1308.599609	669.364258
1307.535156	876.616943
1306.469727	638.547485
1305.404297	909.841797
1304.338867	839.272339
1303.273438	854.874023
1302.208008	786.976929
1301.141602	893.680420
1300.075195	1113.445435
1299.008789	790.299133
1297.942383	786.656250
1296.875000	574.374390
1295.807617	639.671875
1294.740234	916.098206
1293.672852	797.406006
1292.604492	502.196259
1291.537109	724.733093
1290.468750	765.774292
1289.399414	723.506287
1288.331055	656.818665
1287.261719	506.902344
1286.192383	408.571472
1285.123047	334.845215
1284.052734	601.630554
1282.983398	464.361328
1281.913086	589.143982
1280.841797	625.821106
1279.771484	535.306519
1278.700195	562.310547
1277.628906	611.373413
1276.557617	560.211365
1275.486328	787.828857
1274.414063	458.111725
1273.341797	588.004272
1272.269531	908.455200
1271.197266	823.338074
1270.124023	435.484131
1269.050781	621.609009
1267.977539	690.526489
1266.904297	725.288879
1265.830078	794.233521
1264.756836	726.583496
1263.681641	641.922363
1262.607422	715.828491
1261.533203	809.239929
1260.458008	795.400330
1259.382813	701.187012
1258.307617	816.556396
1257.231445	722.435974
1256.155273	645.428406
1255.079102	597.696228
1254.002930	781.241760
1252.926758	1098.572266
1251.849609	904.857483
1250.772461	922.869934
1249.695313	751.202759
1248.617188	929.741638
1247.540039	865.136475
1246.461914	846.745972
1245.382813	806.504211
1244.304688	749.288574
1243.225586	796.537964
1242.146484	739.363586
1241.067383	808.454468
1239.988281	768.301147
1238.908203	381.172302
1237.828125	760.829468
1236.748047	871.092468
1235.667969	821.259644
1234.586914	737.500977
1233.505859	896.160034
1232.424805	790.601624
1231.343750	605.130005
1230.261719	591.708008
1229.179688	704.208679
1228.097656	741.592590
1227.015625	706.325928
1225.932617	516.172607
1224.850586	548.687683
1223.767578	586.006531
1222.683594	248.421753
1221.600586	244.645782
1220.516602	472.917511
1219.432617	667.228210
1218.347656	322.582886
1217.263672	234.141479
1216.178711	179.522583
1215.093750	267.369080
1214.008789	217.537064
1212.922852	452.504120
1211.836914	462.914154
1210.750977	531.187805
1209.665039	717.585632
1208.579102	672.359253
1207.492188	448.702087
1206.405273	295.007202
1205.318359	377.510803
1204.230469	296.097534
1203.142578	265.263245
1202.054688	366.854492
1200.966797	177.019623
1199.877930	177.389282
1198.790039	23.688231
1197.701172	168.366333
1196.611328	9.821874
1195.522461	55.732063
1194.432617	149.657898
1193.342773	195.410217
1192.252930	60.830872
1191.162109	-71.342247
1190.072266	192.884018
1188.981445	228.758835
1187.889648	48.440376
1186.798828	-203.873718
1185.707031	-31.297821
1184.615234	-142.019592
1183.523438	-84.812241
1182.430664	-63.674419
1181.337891	285.929077
1180.245117	21.545424
1179.152344	-74.993034
1178.059570	-37.350014
1176.965820	-14.167871
1175.872070	30.498159
1174.778320	65.500053
1173.683594	157.877975
1172.588867	-99.342026
1171.494141	-43.000286
1170.399414	140.061920
1169.303711	-43.030418
1168.208984	-111.307953
1167.113281	-40.945053
1166.016602	-6.545775
1164.920898	-70.217499
1163.824219	162.358292
1162.727539	84.197632
1161.630859	-108.641136
1160.533203	125.955971
1159.435547	90.609734
1158.337891	102.943016
1157.240234	81.791588
1156.141602	299.142334
1155.043945	211.026917
1153.944336	344.638550
1152.845703	91.901009
1151.747070	227.722153
1150.647461	299.063324
1149.547852	108.226715
1148.447266	-146.914276
1147.347656	-13.839711
1146.247070	150.047684
1145.146484	59.093472
1144.044922	79.952110
1142.944336	26.977156
1141.842773	109.535034
1140.741211	260.949188
1139.638672	-18.132917
1138.537109	-61.823910
1137.434570	29.891666
1136.332031	100.109062
1135.228516	291.367249
1134.125977	92.983833
1133.022461	281.640900
1131.917969	159.159973
1130.814453	497.095428
1129.709961	728.027527
1128.605469	579.225891
1127.500977	439.909790
1126.396484	596.985107
1125.291016	614.048096
1124.185547	659.477234
1123.080078	472.604065
1121.973633	397.086426
1120.868164	392.598999
1119.761719	276.748627
1118.654297	324.231140
1117.547852	284.062500
1116.440430	357.424438
1115.333008	314.769226
1114.225586	248.419968
1113.117188	444.514618
1112.008789	68.334732
1110.900391	202.808945
1109.791992	330.074890
1108.682617	459.581940
1107.573242	463.786774
1106.463867	491.550720
1105.354492	571.187195
1104.244141	636.563599
1103.133789	480.032257
1102.023438	524.062988
1100.913086	412.345367
1099.801758	583.609863
1098.690430	688.731628
1097.579102	480.255646
1096.467773	818.565918
1095.355469	680.739624
1094.243164	667.778015
1093.130859	529.963501
1092.017578	629.963074
1090.905273	755.778442
1089.791992	617.912292
1088.677734	548.293396
1087.564453	506.906311
1086.450195	467.847168
1085.335938	626.273926
1084.221680	612.996460
1083.106445	637.287170
1081.991211	583.999329
1080.875977	514.265198
1079.760742	329.457275
1078.644531	712.912231
1077.528320	600.854736
1076.412109	298.727600
1075.295898	564.538025
1074.178711	328.189270
1073.061523	359.294617
1071.944336	334.093842
1070.826172	278.404175
1069.708984	377.417786
1068.590820	345.148590
1067.471680	465.142914
1066.353516	376.638000
1065.234375	405.231689
1064.115234	429.123383
1062.996094	577.041199
1061.875977	418.353119
1060.755859	334.594635
1059.635742	449.671539
1058.515625	478.181091
1057.394531	429.526520
1056.273438	373.885834
1055.152344	199.106247
1054.031250	412.210846
1052.909180	200.140030
1051.787109	338.433075
1050.665039	329.601349
1049.541992	395.466125
1048.418945	351.642853
1047.295898	188.879196
1046.172852	261.774384
1045.048828	322.989655
1043.925781	384.205231
1042.801758	86.474548
1041.676758	-8.374624
1040.552734	211.355392
1039.427734	288.927124
1038.302734	361.836609
1037.176758	325.315643
1036.050781	323.754730
1034.924805	450.212036
1033.798828	292.823883
1032.672852	200.669876
1031.545898	327.169434
1030.418945	256.044891
1029.291992	68.780205
1028.164063	111.685463
1027.036133	-21.946781
1025.908203	-211.213699
1024.780273	40.853935
1023.651367	-1.993187
1022.522461	159.479645
1021.393555	-266.150940
1020.264648	-239.142365
1019.134766	-89.171471
1018.004883	-45.880768
1016.875000	-25.735676
1015.744141	-47.267460
1014.613281	-230.938141
1013.482422	81.316116
1012.351563	166.502472
1011.219727	84.982414
1010.088867	286.013458
1008.956055	107.417885
1007.824219	428.807556
1006.691406	405.404419
1005.558594	881.675476
1004.425781	1286.112183
1003.292969	1678.875977
1002.159180	1442.848145
1001.025391	1204.694580
999.891602	592.471130
998.756836	200.026169
997.622070	396.679626
996.487305	120.055618
995.352539	208.319199
994.216797	142.012314
993.081055	235.003357
991.945313	291.133118
990.808594	26.793276
989.672852	182.250168
988.536133	-17.229334
987.398438	191.330460
986.261719	56.625000
985.124023	-80.234688
983.986328	-113.316582
982.847656	106.939384
981.709961	-89.401024
980.571289	160.848007
979.432617	100.502800
978.292969	72.477188
977.153320	171.030640
976.013672	99.513344
974.874023	-22.437435
973.734375	35.001087
972.593750	23.586752
971.453125	-24.472319
970.311523	235.283005
969.170898	157.552994
968.029297	277.341431
966.886719	-13.567848
965.745117	94.936874
964.602539	52.113758
963.459961	-82.308434
962.317383	182.326767
961.173828	68.767998
960.030273	324.278839
958.886719	167.419937
957.743164	269.542938
956.598633	69.470932
955.454102	283.945526
954.309570	107.056519
953.165039	-5.575049
952.019531	-15.112154
950.874023	144.705811
949.727539	-4.135593
948.582031	265.538574
947.435547	80.379303
946.289063	158.177963
945.141602	5.316838
943.995117	42.194592
942.847656	149.937439
941.699219	209.791351
940.551758	11.826214
939.403320	35.381580
938.254883	118.337769
937.105469	171.706360
935.957031	152.189224
934.807617	32.478012
933.658203	236.544373
932.507813	230.991898
931.357422	27.356413
930.207031	97.207504
929.056641	-28.689978
927.906250	32.227623
926.754883	6.730155
925.603516	149.710297
924.451172	78.891106
923.298828	94.620125
922.146484	169.546768
920.994141	-150.994034
919.841797	199.121689
918.688477	-14.308515
917.535156	-150.318573
916.380859	-47.722176
915.227539	229.735626
914.073242	345.983215
912.918945	44.695271
911.763672	122.530891
910.608398	182.264130
909.453125	-145.739105
908.297852	-298.931335
907.141602	-193.569336
905.985352	59.120605
904.829102	-32.609039
903.672852	-51.738228
902.515625	-150.043091
901.358398	-132.765961
900.201172	291.999847
899.042969	24.171638
897.884766	-46.633770
896.726563	-115.078140
895.568359	-36.438477
894.409180	245.700714
893.250000	-71.208168
892.090820	339.731628
890.930664	178.953278
889.771484	128.981857
888.611328	151.349457
887.450195	214.396240
886.289063	-15.955108
885.128906	-4.700052
883.966797	85.560516
882.805664	214.164078
881.643555	157.848190
880.481445	182.757904
879.319336	67.955788
878.156250	158.301041
876.993164	329.741272
875.830078	84.464066
874.666016	352.732910
873.502930	353.011108
872.338867	-49.551266
871.173828	412.159119
870.009766	93.058548
868.844727	-84.173531
867.679688	264.859467
866.513672	487.858643
865.348633	106.195160
864.182617	261.749786
863.015625	100.501053
861.849609	2.220402
860.682617	371.032806
859.515625	248.061310
858.347656	479.753143
857.180664	343.360199
856.012695	440.331726
854.843750	458.761414
853.675781	304.532074
852.506836	89.850754
851.337891	206.945923
850.167969	429.286346
848.999023	295.340820
847.829102	273.425751
846.658203	112.691528
845.488281	-12.170324
844.317383	187.510117
843.146484	-13.417447
841.975586	172.703354
840.803711	428.042450
839.631836	28.144976
838.459961	104.522797
837.287109	51.220833
836.114258	254.848801
834.941406	165.733093
833.768555	302.174744
832.594727	536.753784
831.420898	601.543030
830.247070	237.802597
829.072266	431.954285
827.898438	115.182854
826.722656	195.456146
825.547852	50.469307
824.372070	311.171021
823.196289	188.415787
822.020508	130.274506
820.844727	232.480148
819.667969	-17.250582
818.491211	38.081673
817.313477	97.785378
816.136719	-56.219151
814.958984	83.453888
813.781250	289.726074
812.602539	6.638270
811.423828	43.750900
810.245117	27.443830
809.066406	-46.694038
807.886719	54.641804
806.707031	118.105927
805.527344	-64.999733
804.346680	-106.007393
803.166992	-102.676750
801.985352	-86.100685
800.804688	-180.521530
799.623047	-84.230011
798.441406	-180.963379
797.259766	-335.358795
796.078125	-68.658806
794.895508	-76.910507
793.712891	-87.444443
792.529297	-179.989349
791.346680	26.351086
790.163086	44.359909
788.978516	15.810353
787.794922	204.040680
786.610352	396.531036
785.425781	71.352066
784.241211	168.564560
783.055664	-41.605099
781.870117	241.084030
780.684570	366.694885
779.498047	304.412811
778.311523	136.086594
777.125000	314.410187
775.938477	225.487793
774.750977	125.500908
773.563477	325.558563
772.375977	55.614719
771.187500	244.432968
769.999023	217.028931
768.810547	6.618530
767.622070	43.064217
766.432617	66.211647
765.243164	-9.835196
764.053711	158.536346
762.863281	306.953247
761.672852	279.152618
760.482422	345.936737
759.291992	353.233032
758.100586	338.477081
756.909180	574.369385
755.717773	99.974144
754.525391	-40.145954
753.333008	248.266479
752.140625	336.574707
750.948242	222.726028
749.754883	212.099594
748.561523	175.095764
747.368164	214.896347
746.173828	188.812210
744.979492	13.525188
743.785156	79.562973
742.590820	-34.269356
741.395508	158.850876
740.200195	40.623360
739.003906	286.185272
737.808594	231.480606
736.612305	-42.240147
735.416016	207.508041
734.218750	-61.721508
733.021484	45.630531
731.824219	334.549255
730.626953	152.978699
729.428711	83.038712
728.230469	124.657852
727.032227	334.596649
725.833984	78.908592
724.634766	256.004608
723.435547	258.266388
722.235352	195.020859
721.036133	158.030533
719.835938	241.149734
718.635742	90.720963
717.434570	544.819275
716.233398	318.097656
715.032227	361.964996
713.831055	307.724640
712.628906	166.350067
711.426758	18.546761
710.224609	25.563263
709.021484	97.978477
707.818359	-130.148880
706.615234	94.790878
705.412109	47.563622
704.208008	-16.995998
703.003906	147.002304
701.799805	113.023331
700.594727	-16.571033
699.389648	-22.101898
698.184570	70.260468
696.979492	-130.757858
695.773438	20.390310
694.567383	-143.452820
693.361328	-63.899448
692.154297	11.343401
690.947266	99.650528
689.740234	-65.936485
688.533203	83.250717
687.325195	28.528080
686.117188	-154.052856
684.909180	29.968628
683.700195	31.882629
682.491211	-271.717194
681.282227	-89.743889
680.072266	1.232726
678.863281	1.276287
677.653320	5.718531
676.442383	-126.155289
675.232422	1.809060
674.021484	140.595062
672.810547	117.131531
671.598633	119.686699
670.386719	180.674881
669.174805	103.332298
667.962891	62.810768
666.750000	-53.279076
665.537109	-54.788311
664.324219	-56.267517
663.110352	24.326305
661.897461	-80.752197
660.683594	49.474850
659.468750	-55.548882
658.254883	-141.117157
657.040039	124.887024
655.824219	142.778717
654.609375	218.830963
653.393555	-125.466072
652.177734	-64.568779
650.960938	-21.000288
649.745117	267.996643
648.528320	240.241333
647.311523	210.239807
646.093750	358.770569
644.875977	367.232910
643.658203	153.962769
642.440430	265.389069
641.221680	428.187195
640.002930	175.800598
638.784180	118.894051
637.564453	16.647663
636.344727	124.717613
635.125000	161.576553
633.905273	-25.204182
632.684570	176.337952
631.463867	280.850342
630.243164	-63.540096
629.021484	46.623257
627.799805	-81.772377
626.578125	78.910385
625.356445	73.950409
624.133789	224.927155
622.911133	225.277390
621.688477	422.131836
620.464844	410.502380
619.241211	156.237289
618.017578	126.182205
616.793945	-33.023670
615.569336	-36.731670
614.344727	18.641455
613.120117	-6.015474
611.894531	4.767838
610.668945	27.417747
609.443359	44.773537
608.216797	-45.795429
606.991211	121.097969
605.764648	-187.456131
604.537109	-48.639645
