# Supplementary material for: Raman spectroscopy accurately differentiates mucosal healing from non-healing and biochemical changes following biological therapy in inflammatory bowel disease
Source: PLoS One. 2021 Jun 2;16(6):e0252210. doi: 10.1371/journal.pone.0252210 (PMC8172032; doi:10.1371/journal.pone.0252210)
Supplement: S5 Dataset — (ZIP) [file pone.0252210.s007.zip › CD Active inflammation/OC012-1b _BL sub CR removed_86__X_-19072__Y_-277.892__Z_-3982.23__Time_980.txt]

1714.822266	35.084156
1713.845703	-14.180567
1712.868164	80.396187
1711.891602	-15.827457
1710.914063	-93.599709
1709.936523	-8.152620
1708.958984	47.482254
1707.981445	-74.005264
1707.002930	-2.841049
1706.024414	49.320827
1705.045898	-78.126244
1704.067383	21.828543
1703.088867	-30.961224
1702.109375	-25.019087
1701.129883	55.698780
1700.150391	-96.386497
1699.169922	34.914135
1698.190430	-109.224998
1697.209961	-50.250645
1696.229492	80.807487
1695.248047	24.784533
1694.267578	6.192236
1693.286133	86.401619
1692.304688	-14.922256
1691.323242	110.698288
1690.340820	9.497592
1689.358398	52.466156
1688.376953	124.848541
1687.393555	130.597809
1686.411133	64.482986
1685.427734	121.099945
1684.445313	191.153030
1683.461914	66.813583
1682.477539	169.055908
1681.494141	226.147812
1680.509766	128.945267
1679.525391	274.169525
1678.541016	110.813469
1677.556641	184.498535
1676.571289	231.726273
1675.585938	215.303802
1674.600586	326.708527
1673.615234	262.831818
1672.628906	324.087433
1671.642578	260.655212
1670.656250	375.448151
1669.669922	384.183899
1668.683594	337.385590
1667.696289	402.321747
1666.708984	390.498535
1665.721680	410.760010
1664.734375	481.657227
1663.746094	465.232300
1662.757813	464.970367
1661.769531	356.262634
1660.781250	436.035278
1659.792969	489.523804
1658.803711	551.178955
1657.814453	501.813721
1656.825195	585.128601
1655.835938	393.317108
1654.845703	463.882935
1653.855469	420.878021
1652.865234	415.185944
1651.875000	306.586761
1650.884766	327.872864
1649.893555	288.581848
1648.902344	175.542236
1647.911133	113.015610
1646.918945	85.107903
1645.927734	131.431458
1644.935547	51.200912
1643.943359	129.679520
1642.951172	52.608021
1641.958008	84.017891
1640.965820	33.852818
1639.972656	12.959743
1638.978516	-23.522219
1637.985352	-54.480972
1636.991211	-85.203560
1635.998047	-65.604385
1635.003906	27.991844
1634.008789	-107.458931
1633.014648	-87.218681
1632.019531	-87.847412
1631.024414	77.609962
1630.029297	-75.321793
1629.033203	-70.077515
1628.038086	-130.417709
1627.041992	-130.033813
1626.045898	-103.158852
1625.049805	55.367096
1624.052734	61.526054
1623.055664	46.834496
1622.058594	21.813267
1621.061523	123.080338
1620.064453	156.177475
1619.066406	186.796814
1618.068359	60.031357
1617.070313	25.348816
1616.072266	51.192188
1615.073242	171.627365
1614.075195	-61.981865
1613.076172	-40.954174
1612.077148	-61.755184
1611.077148	-6.392771
1610.078125	9.755766
1609.078125	57.464031
1608.078125	-25.720959
1607.077148	-27.559824
1606.077148	75.454460
1605.076172	-4.735404
1604.075195	14.674731
1603.074219	73.425880
1602.072266	72.068474
1601.071289	44.638401
1600.069336	40.842537
1599.067383	-30.854490
1598.064453	12.576393
1597.062500	-43.257698
1596.059570	31.649122
1595.056641	-44.933556
1594.053711	-1.281390
1593.050781	-72.489822
1592.046875	-36.576653
1591.042969	-18.904488
1590.039063	35.335861
1589.035156	89.590096
1588.030273	42.128052
1587.025391	185.091492
1586.020508	155.936218
1585.015625	40.793179
1584.010742	168.093124
1583.004883	222.397919
1581.999023	143.832352
1580.993164	242.413223
1579.987305	273.253143
1578.980469	228.584595
1577.973633	176.123550
1576.966797	258.994690
1575.959961	170.108673
1574.953125	174.887146
1573.945313	242.062820
1572.937500	129.789185
1571.929688	209.898254
1570.921875	123.618073
1569.913086	138.681915
1568.905273	187.474289
1567.896484	246.600922
1566.886719	204.396912
1565.877930	263.413422
1564.868164	252.282974
1563.858398	305.983826
1562.848633	341.450287
1561.838867	252.344025
1560.828125	204.715103
1559.818359	284.089752
1558.807617	223.394638
1557.795898	268.920685
1556.785156	288.448792
1555.773438	149.882278
1554.761719	280.658661
1553.750000	271.479950
1552.738281	326.951202
1551.725586	216.674423
1550.713867	173.645126
1549.701172	246.977539
1548.687500	183.107605
1547.674805	217.448715
1546.661133	243.933929
1545.647461	182.431915
1544.633789	221.657425
1543.620117	276.278107
1542.605469	201.619888
1541.591797	271.530914
1540.577148	312.913269
1539.561523	124.418266
1538.546875	204.334946
1537.531250	0.263270
1536.515625	69.652641
1535.500000	58.949291
1534.484375	148.722549
1533.467773	158.426666
1532.452148	126.777550
1531.435547	20.298155
1530.417969	76.085335
1529.401367	100.828430
1528.383789	128.028229
1527.366211	-4.541443
1526.348633	128.002441
1525.331055	136.833725
1524.312500	155.843277
1523.293945	118.132439
1522.275391	139.487793
1521.256836	-37.296227
1520.238281	63.564625
1519.218750	161.698471
1518.199219	56.646202
1517.179688	146.806213
1516.160156	108.369217
1515.139648	41.582245
1514.119141	41.474861
1513.098633	41.254993
1512.078125	-30.945543
1511.056641	-110.927773
1510.036133	-29.350855
1509.014648	54.642349
1507.993164	48.729767
1506.970703	11.938263
1505.949219	-101.848541
1504.926758	-5.542481
1503.904297	-32.379822
1502.881836	-136.168289
1501.858398	13.539353
1500.834961	19.675964
1499.811523	-79.263557
1498.788086	-65.644623
1497.764648	-8.633140
1496.740234	-61.770725
1495.715820	-17.787132
1494.691406	-2.056896
1493.666992	57.030586
1492.642578	-9.268055
1491.617188	-24.527435
1490.591797	-19.438070
1489.566406	-22.113342
1488.540039	100.263802
1487.514648	102.477699
1486.488281	170.970612
1485.461914	127.029915
1484.434570	228.471970
1483.408203	171.596573
1482.380859	30.471369
1481.353516	80.591751
1480.326172	199.447144
1479.298828	172.859253
1478.270508	95.218582
1477.242188	267.245514
1476.213867	245.499191
1475.185547	305.187378
1474.156250	377.497742
1473.126953	424.239685
1472.097656	425.067413
1471.068359	451.269104
1470.039063	510.462555
1469.008789	495.783203
1467.978516	598.029907
1466.948242	606.083496
1465.917969	476.790131
1464.886719	708.391235
1463.855469	680.639343
1462.824219	673.161926
1461.792969	736.746826
1460.760742	861.186890
1459.729492	823.032532
1458.697266	848.292358
1457.665039	820.193298
1456.631836	784.436523
1455.599609	751.188232
1454.566406	956.302002
1453.533203	811.360718
1452.499023	879.380005
1451.465820	949.868347
1450.431641	972.131836
1449.397461	1019.682068
1448.363281	953.191162
1447.329102	861.368530
1446.293945	941.711487
1445.258789	859.983215
1444.223633	975.660583
1443.188477	944.506104
1442.152344	776.726624
1441.116211	897.319214
1440.080078	711.873047
1439.043945	769.181519
1438.007813	667.210266
1436.970703	598.108826
1435.933594	637.659546
1434.896484	545.830994
1433.859375	628.280701
1432.821289	460.717865
1431.783203	331.082886
1430.745117	299.923492
1429.707031	364.654541
1428.667969	245.191101
1427.629883	302.334808
1426.590820	135.024139
1425.550781	257.702484
1424.511719	274.476868
1423.471680	107.283531
1422.432617	81.264816
1421.391602	224.018921
1420.351563	117.410759
1419.311523	83.877563
1418.270508	168.678146
1417.229492	31.983807
1416.188477	-24.115946
1415.146484	-17.288055
1414.104492	-7.927493
1413.062500	-6.092725
1412.020508	-46.974075
1410.978516	-100.380287
1409.935547	27.190920
1408.893555	19.070654
1407.849609	-14.149098
1406.806641	50.626991
1405.763672	32.550831
1404.719727	-18.123747
1403.675781	-71.250656
1402.631836	-96.716171
1401.586914	20.855904
1400.542969	43.115059
1399.498047	-122.670837
1398.453125	-30.115015
1397.407227	49.905888
1396.362305	42.235031
1395.316406	124.804123
1394.270508	-10.541590
1393.223633	-38.097820
1392.177734	12.033542
1391.130859	94.731766
1390.083984	-2.751684
1389.037109	19.968117
1387.990234	37.729679
1386.942383	-11.996669
1385.894531	85.892288
1384.846680	43.793591
1383.798828	1.772206
1382.750000	-90.155495
1381.701172	2.904406
1380.652344	-103.847458
1379.603516	-23.185061
1378.553711	-49.862888
1377.504883	-21.539686
1376.455078	-63.048527
1375.404297	50.226830
1374.354492	78.707748
1373.303711	-29.939503
1372.253906	21.127497
1371.202148	52.288097
1370.151367	100.959770
1369.099609	-104.508179
1368.048828	-53.187538
1366.997070	-24.238523
1365.944336	-67.454773
1364.892578	-98.123436
1363.839844	65.460381
1362.787109	37.411583
1361.734375	-15.431448
1360.680664	43.769344
1359.627930	80.641006
1358.574219	-4.275058
1357.520508	70.035004
1356.465820	15.137470
1355.412109	77.144524
1354.357422	84.540947
1353.302734	131.757172
1352.247070	139.295212
1351.192383	154.362274
1350.136719	40.417248
1349.081055	167.340363
1348.025391	185.112244
1346.968750	242.646774
1345.913086	238.235687
1344.856445	263.661316
1343.799805	457.739868
1342.742188	337.029541
1341.685547	285.842285
1340.627930	455.257355
1339.570313	381.934814
1338.511719	363.205475
1337.454102	436.178009
1336.395508	286.412598
1335.336914	307.559662
1334.277344	380.737305
1333.218750	308.013947
1332.159180	307.125092
1331.099609	224.718323
1330.040039	275.926147
1328.979492	253.041275
1327.919922	299.439850
1326.859375	412.601685
1325.798828	352.892059
1324.737305	266.122040
1323.676758	167.125000
1322.615234	236.102478
1321.553711	120.035622
1320.491211	393.939240
1319.429688	287.912201
1318.367188	391.641388
1317.304688	283.347321
1316.242188	401.977203
1315.178711	355.496277
1314.115234	402.748291
1313.051758	228.329849
1311.988281	273.274963
1310.923828	357.674103
1309.860352	277.155914
1308.795898	317.356201
1307.731445	197.650330
1306.666016	356.091919
1305.601563	384.162048
1304.536133	291.783020
1303.470703	270.817780
1302.404297	276.970428
1301.338867	182.422180
1300.272461	326.327728
1299.206055	256.508179
1298.138672	255.555527
1297.072266	126.978050
1296.004883	64.805878
1294.937500	223.628357
1293.870117	97.783920
1292.801758	210.038132
1291.733398	170.223785
1290.665039	343.840881
1289.596680	125.149231
1288.528320	68.395386
1287.458984	202.881256
1286.389648	263.857758
1285.320313	207.276962
1284.250000	150.775406
1283.180664	113.939369
1282.110352	228.951569
1281.039063	170.189987
1279.968750	116.396881
1278.897461	172.767410
1277.827148	185.132980
1276.754883	148.633850
1275.683594	207.544098
1274.611328	220.031815
1273.540039	269.212738
1272.467773	306.198975
1271.394531	340.768341
1270.322266	277.674438
1269.249023	402.654144
1268.175781	266.418884
1267.102539	247.427444
1266.028320	374.882324
1264.954102	563.303406
1263.879883	419.976105
1262.805664	405.980408
1261.731445	292.068481
1260.656250	317.166595
1259.581055	359.340332
1258.505859	467.301941
1257.429688	297.569519
1256.353516	510.264679
1255.277344	469.684174
1254.201172	387.763824
1253.125000	451.917450
1252.047852	404.143738
1250.970703	378.303497
1249.893555	505.708038
1248.816406	416.673615
1247.738281	458.966003
1246.660156	501.254089
1245.582031	446.343842
1244.503906	398.757477
1243.424805	433.783356
1242.345703	376.531219
1241.266602	401.854431
1240.187500	405.330383
1239.107422	481.611237
1238.027344	470.524994
1236.947266	369.702850
1235.867188	281.052795
1234.786133	403.375977
1233.705078	474.743011
1232.624023	441.871552
1231.542969	338.750214
1230.460938	456.106384
1229.379883	309.428802
1228.297852	349.250885
1227.214844	355.160950
1226.132813	378.001251
1225.049805	296.780396
1223.966797	247.034927
1222.883789	296.463013
1221.799805	316.843353
1220.715820	351.707611
1219.631836	202.853653
1218.547852	232.867371
1217.463867	265.268250
1216.378906	230.010681
1215.293945	69.180740
1214.208008	4.976969
1213.123047	206.292831
1212.037109	238.575668
1210.951172	142.951706
1209.865234	160.718842
1208.779297	260.448914
1207.692383	174.460510
1206.605469	119.822365
1205.518555	294.131744
1204.430664	191.251648
1203.342773	213.652756
1202.254883	173.398209
1201.166992	-11.338037
1200.079102	56.744503
1198.990234	2.022418
1197.901367	-40.675980
1196.812500	-117.067276
1195.722656	-87.629890
1194.633789	69.203545
1193.543945	-36.110966
1192.453125	-35.657219
1191.363281	-44.852962
1190.272461	-106.934235
1189.181641	-68.145103
1188.090820	-123.065315
1186.999023	-115.576767
1185.908203	-96.130943
1184.816406	-76.733200
1183.724609	43.383389
1182.631836	9.888615
1181.539063	38.718929
1180.446289	-33.206272
1179.353516	-14.053512
1178.260742	-38.090858
1177.166992	9.719536
1176.073242	174.842239
1174.979492	112.326599
1173.884766	147.964325
1172.791016	51.876804
1171.696289	68.272827
1170.600586	98.971718
1169.505859	67.410622
1168.410156	174.535416
1167.314453	1.796987
1166.218750	44.244839
1165.122070	7.752003
1164.026367	-81.343475
1162.929688	82.787743
1161.832031	5.558889
1160.735352	42.936729
1159.637695	77.859787
1158.540039	69.753532
1157.442383	130.804352
1156.343750	227.563293
1155.246094	16.530373
1154.146484	-3.681117
1153.047852	57.127384
1151.949219	65.417610
1150.849609	11.691643
1149.750000	96.127914
1148.650391	4.204460
1147.549805	2.767035
1146.449219	6.041133
1145.348633	-74.051804
1144.248047	19.570824
1143.146484	-117.696503
1142.044922	-55.133904
1140.943359	-44.972198
1139.841797	81.641777
1138.739258	63.139038
1137.636719	94.503380
1136.534180	-9.635114
1135.431641	88.146141
1134.328125	38.580288
1133.224609	219.312515
1132.121094	117.412415
1131.017578	165.034103
1129.913086	300.380341
1128.808594	402.403168
1127.704102	335.933044
1126.599609	373.780365
1125.494141	385.483246
1124.388672	295.215179
1123.283203	373.185059
1122.177734	465.287384
1121.071289	334.654846
1119.964844	277.443634
1118.858398	331.485260
1117.750977	347.583282
1116.644531	290.272614
1115.537109	258.966583
1114.428711	381.375488
1113.321289	156.062408
1112.212891	235.796387
1111.104492	199.629028
1109.996094	371.395874
1108.886719	254.799759
1107.777344	313.011536
1106.667969	352.263794
1105.558594	332.433136
1104.448242	347.978149
1103.337891	285.599243
1102.227539	390.729187
1101.117188	288.193878
1100.005859	324.808289
1098.895508	314.217041
1097.783203	353.093018
1096.671875	300.007996
1095.559570	152.664780
1094.447266	276.253387
1093.334961	286.709595
1092.222656	273.583557
1091.109375	248.661240
1089.996094	233.134293
1088.882813	229.350174
1087.768555	253.765762
1086.655273	264.034210
1085.541016	281.322845
1084.425781	235.104614
1083.311523	409.807220
1082.196289	250.746841
1081.081055	225.637756
1079.965820	275.673248
1078.849609	309.225586
1077.733398	218.322708
1076.617188	176.728149
1075.500977	290.000946
1074.383789	199.105652
1073.266602	119.962311
1072.149414	101.804756
1071.032227	90.673462
1069.914063	114.686775
1068.795898	68.379066
1067.677734	221.208298
1066.558594	125.685402
1065.439453	74.686577
1064.320313	-11.414189
1063.201172	103.801056
1062.082031	34.096931
1060.961914	88.405716
1059.841797	203.495285
1058.720703	5.183154
1057.600586	122.567604
1056.479492	52.909695
1055.358398	69.740982
1054.236328	126.276947
1053.115234	101.040665
1051.993164	31.446535
1050.871094	87.954323
1049.748047	55.742405
1048.625977	93.556992
1047.502930	-8.622577
1046.378906	71.178307
1045.255859	101.981682
1044.131836	-7.105633
1043.007813	-18.239635
1041.883789	-3.726027
1040.758789	-212.866364
1039.633789	11.332745
1038.508789	-13.726423
1037.383789	21.770046
1036.257813	-35.841183
1035.131836	-63.159084
1034.005859	-20.653456
1032.879883	73.020348
1031.752930	36.442688
1030.625977	-32.647610
1029.499023	61.017429
1028.371094	-52.161495
1027.243164	11.301942
1026.115234	-22.796492
1024.987305	-131.166397
1023.858398	-165.171173
1022.729492	-159.676666
1021.600586	-177.364182
1020.471680	-201.977554
1019.341797	-156.969482
1018.211914	-79.489128
1017.082031	-32.155357
1015.952148	19.822151
1014.821289	48.630909
1013.690430	-36.065918
1012.559570	43.763168
1011.427734	174.531311
1010.295898	268.229218
1009.164063	130.454224
1008.032227	64.515640
1006.899414	248.505386
1005.766602	589.731384
1004.633789	847.586365
1003.500977	1045.248169
1002.367188	916.946533
1001.233398	640.848022
1000.099609	434.228210
998.964844	264.699585
997.830078	178.423798
996.695313	154.564926
995.560547	84.596169
994.424805	-17.606144
993.289063	-25.126732
992.153320	8.917697
991.017578	52.214619
989.880859	77.090675
988.744141	97.390594
987.607422	25.550350
986.469727	68.981606
985.333008	4.184014
984.195313	36.179752
983.056641	-5.465768
981.918945	51.930405
980.780273	33.408215
979.641602	26.446211
978.501953	125.339531
977.362305	79.363487
976.222656	118.521736
975.083008	178.397507
973.943359	116.504677
972.802734	153.477875
971.662109	98.609657
970.521484	2.484174
969.379883	122.256630
968.238281	99.718925
967.096680	31.348686
965.954102	130.535080
964.812500	108.164581
963.669922	99.613586
962.526367	-32.680248
961.383789	126.225357
960.240234	136.161636
959.096680	109.489777
957.953125	176.788361
956.808594	184.569778
955.664063	13.831304
954.519531	17.172422
953.374023	109.804359
952.229492	101.784737
951.083984	34.353542
949.937500	33.316853
948.791992	132.919968
947.645508	131.962158
946.499023	179.040253
945.352539	127.913269
944.205078	127.107071
943.057617	119.500557
941.910156	64.006462
940.761719	161.504257
939.613281	112.969818
938.464844	82.756264
937.316406	175.764557
936.166992	143.366440
935.018555	60.877254
933.868164	174.479538
932.718750	76.165604
931.568359	-90.396706
930.417969	16.465767
929.267578	148.369186
928.116211	41.230362
926.965820	134.464066
925.814453	-2.113598
924.662109	25.203896
923.510742	11.612807
922.358398	-24.666803
921.205078	-33.608620
920.052734	-49.324757
918.899414	25.892803
917.746094	-69.256027
916.592773	-0.804668
915.438477	-25.438654
914.284180	-70.454308
913.129883	-129.028656
911.975586	-8.294278
910.820313	-16.879530
909.665039	-111.604836
908.509766	-67.945610
907.353516	114.001106
906.197266	3.547076
905.041016	-27.523378
903.884766	16.201492
902.727539	78.053894
901.570313	-11.789330
900.413086	63.677788
899.254883	16.933962
898.097656	-11.664021
896.938477	-37.957458
895.780273	-73.262650
894.621094	-24.872160
893.462891	21.255159
892.302734	42.527721
891.143555	11.844786
889.983398	33.149250
888.823242	18.330530
887.663086	41.917442
886.501953	15.853656
885.340820	41.720909
884.179688	-45.214691
883.018555	0.982868
881.856445	38.153282
880.694336	36.991020
879.532227	-31.778358
878.369141	-37.407925
877.206055	60.607304
876.042969	23.442099
874.879883	-139.801041
873.715820	-19.296043
872.551758	-0.127826
871.387695	55.039036
870.222656	-101.287270
869.057617	-52.863525
867.892578	130.455750
866.727539	46.164185
865.561523	139.471146
864.395508	75.439194
863.229492	24.913048
862.062500	59.755878
860.895508	175.412598
859.728516	142.844620
858.561523	38.464561
857.393555	62.026711
856.225586	103.515572
855.057617	176.373550
853.889648	148.284790
852.720703	212.109985
851.551758	222.103271
850.381836	247.764496
849.212891	74.025772
848.042969	43.689518
846.873047	58.132980
845.702148	36.736889
844.531250	-114.471077
843.360352	2.870555
842.189453	17.237032
841.017578	74.069618
839.845703	-162.047241
838.673828	82.526794
837.501953	18.556087
836.329102	73.010704
835.156250	156.454224
833.982422	20.977312
832.809570	-11.758755
831.635742	42.550613
830.461914	76.722092
829.287109	79.614876
828.113281	144.932495
826.937500	96.459335
825.762695	126.011902
824.586914	209.017670
823.412109	73.560341
822.235352	-59.634029
821.059570	-117.065918
819.882813	-58.703968
818.706055	-147.342361
817.529297	-40.098709
816.351563	84.864174
815.173828	-90.612495
813.996094	29.785414
812.818359	-72.281769
811.639648	-47.612144
810.460938	45.913086
809.281250	48.250706
808.102539	-0.546741
806.922852	-27.146000
805.743164	-78.195145
804.562500	-89.295013
803.381836	-80.450981
802.201172	-7.296400
801.020508	-131.657959
799.838867	-40.855751
798.658203	-85.397041
797.475586	-8.023382
796.293945	44.896095
795.111328	-64.002449
793.928711	-53.258564
792.746094	-71.348145
791.562500	-18.608841
790.378906	36.283741
789.195313	15.864556
788.010742	-44.408642
786.827148	16.980742
785.642578	89.364929
784.457031	121.880951
783.272461	19.499302
782.086914	131.511581
780.901367	146.216827
779.714844	-60.021442
778.528320	98.211639
777.341797	117.234558
776.155273	43.503498
774.967773	13.916218
773.780273	8.584093
772.592773	29.696329
771.404297	-19.801939
770.216797	40.939587
769.028320	55.334381
767.838867	19.008722
766.650391	42.164200
765.460938	89.516014
764.270508	81.765236
763.081055	157.662003
761.890625	176.270630
760.700195	133.229889
759.509766	250.804504
758.318359	179.133606
757.126953	195.445938
755.935547	255.706985
754.743164	238.990982
753.550781	343.136658
752.358398	196.754578
751.166016	234.941193
749.972656	134.749298
748.779297	122.417160
747.585938	158.372833
746.391602	192.111053
745.197266	175.367722
744.002930	176.175949
742.808594	196.718735
741.613281	142.708603
740.417969	158.865463
739.222656	6.280081
738.026367	86.001961
736.830078	51.793030
735.633789	-6.481509
734.437500	99.478615
733.240234	113.467598
732.042969	64.000786
730.845703	189.591370
729.647461	85.474014
728.449219	112.625961
727.250977	109.174171
726.052734	145.085419
724.853516	187.554886
723.654297	59.619308
722.455078	30.054554
721.254883	-49.696140
720.054688	64.915627
718.854492	79.099747
717.653320	176.225769
716.453125	157.710602
715.251953	202.487259
714.049805	27.035641
712.848633	115.489738
711.646484	9.955493
710.443359	76.652969
709.241211	40.964928
708.038086	-53.474792
706.834961	-91.214043
705.631836	64.859108
704.427734	18.487251
703.223633	131.027573
702.019531	-111.044846
700.814453	-122.410797
699.610352	33.708557
698.404297	2.841774
697.199219	13.332422
695.993164	71.671486
694.787109	-126.314774
693.581055	-13.573088
692.375000	-89.748016
691.167969	-63.802792
689.960938	38.145527
688.752930	-59.532879
687.545898	51.146343
686.337891	-117.959602
685.128906	-74.433167
683.920898	-2.694355
682.711914	-71.816177
681.502930	-69.348305
680.292969	-153.484436
679.083984	134.994324
677.874023	37.956211
676.663086	31.937130
675.453125	47.609955
674.242188	-14.575195
673.031250	9.847467
671.819336	-21.930178
670.608398	60.951878
669.395508	50.879955
668.183594	14.914390
666.971680	37.344624
665.758789	146.213455
664.544922	125.476143
663.332031	-78.764526
662.118164	8.558262
660.904297	63.490345
659.690430	-103.836609
658.475586	46.058647
657.260742	-26.252829
656.045898	33.014793
654.831055	57.769199
653.615234	-3.696215
652.399414	-15.573531
651.183594	19.942684
649.966797	31.741278
648.750000	-18.928663
647.533203	74.643303
646.315430	79.899879
645.097656	11.959028
643.879883	124.721786
642.662109	-29.317345
641.443359	100.508667
640.224609	86.175133
639.005859	142.709366
637.787109	-22.189764
636.567383	-101.160416
635.347656	-44.870434
634.126953	30.620794
632.907227	-113.015221
631.686523	-22.746349
630.465820	-72.131157
629.244141	60.728104
628.022461	28.219091
626.800781	59.896400
625.579102	54.941685
624.356445	47.661736
623.133789	235.197510
621.911133	77.504318
620.687500	93.160645
619.464844	67.887344
618.240234	83.053932
617.016602	29.455814
615.791992	-41.517372
614.567383	-27.170921
613.342773	-79.450615
612.118164	0.557142
610.892578	-90.859451
609.666992	-101.367546
608.440430	60.850647
607.214844	-57.290665
605.988281	-43.358879
604.760742	104.670670
