# Supplementary material for: Raman spectroscopy accurately differentiates mucosal healing from non-healing and biochemical changes following biological therapy in inflammatory bowel disease
Source: PLoS One. 2021 Jun 2;16(6):e0252210. doi: 10.1371/journal.pone.0252210 (PMC8172032; doi:10.1371/journal.pone.0252210)
Supplement: S5 Dataset — (ZIP) [file pone.0252210.s007.zip › CD Active inflammation/OC021 pre treatment-2 _BL sub and CR removed_23__X_-8296.72__Y_63706.6__Z_-14.026__Time_263.txt]

1714.793945	229.904953
1713.817383	201.002609
1712.840820	-75.615524
1711.864258	-17.950390
1710.886719	-25.791618
1709.909180	201.150482
1708.931641	298.237946
1707.953125	24.348618
1706.975586	-87.136810
1705.997070	-215.893234
1705.018555	-27.209053
1704.040039	111.962517
1703.060547	30.303726
1702.081055	102.570229
1701.101563	-67.257896
1700.122070	-144.749161
1699.142578	1.019409
1698.162109	24.996710
1697.181641	-96.762665
1696.201172	-113.025513
1695.220703	147.075424
1694.239258	4.935313
1693.257813	26.902433
1692.276367	111.405258
1691.294922	2.162549
1690.313477	318.327911
1689.331055	515.348206
1688.348633	318.609039
1687.366211	338.979523
1686.383789	248.388611
1685.400391	68.179787
1684.416992	310.045868
1683.433594	435.535583
1682.450195	356.811218
1681.465820	550.621338
1680.482422	609.484863
1679.498047	546.728943
1678.512695	620.545654
1677.528320	673.901611
1676.542969	690.783997
1675.558594	729.750183
1674.572266	1080.502075
1673.586914	972.018921
1672.601563	917.472168
1671.615234	1315.331787
1670.628906	1190.414063
1669.642578	1254.796631
1668.655273	1338.386475
1667.668945	1417.296509
1666.681641	1462.286621
1665.694336	1385.815796
1664.706055	1344.450562
1663.718750	1600.747925
1662.730469	1618.838989
1661.742188	1626.867554
1660.753906	1783.852173
1659.764648	1692.187622
1658.775391	1860.697266
1657.787109	1751.517090
1656.796875	1812.317139
1655.807617	1698.822388
1654.818359	1554.057495
1653.828125	1719.399780
1652.837891	1673.421753
1651.846680	1408.309692
1650.856445	1479.570557
1649.865234	1104.329956
1648.874023	1134.058350
1647.882813	1164.119873
1646.891602	922.348877
1645.899414	860.633972
1644.907227	624.941956
1643.915039	727.633118
1642.922852	508.492645
1641.930664	426.964355
1640.937500	332.532867
1639.944336	343.917480
1638.951172	152.436447
1637.957031	288.252533
1636.963867	186.944427
1635.969727	6.804868
1634.975586	269.662201
1633.981445	71.512482
1632.986328	105.419739
1631.991211	84.167404
1630.996094	215.786240
1630.000977	176.382431
1629.005859	126.598457
1628.009766	-86.182663
1627.013672	-133.026947
1626.017578	-300.732788
1625.021484	-97.511421
1624.024414	58.382538
1623.028320	-166.827118
1622.031250	-71.283737
1621.033203	50.547413
1620.036133	106.711510
1619.038086	55.222332
1618.041016	-151.113052
1617.041992	-121.091118
1616.043945	-64.818390
1615.045898	-19.054443
1614.046875	128.997040
1613.047852	64.548889
1612.048828	144.332458
1611.048828	32.695309
1610.049805	115.031609
1609.049805	45.321804
1608.049805	-181.579819
1607.048828	366.858337
1606.048828	74.429817
1605.047852	49.115353
1604.046875	204.359818
1603.045898	89.928200
1602.044922	-40.222923
1601.042969	70.257927
1600.041016	49.848675
1599.039063	-83.067909
1598.037109	-25.188995
1597.034180	-17.090593
1596.031250	-158.033157
1595.028320	11.853934
1594.025391	-110.964783
1593.022461	228.347427
1592.018555	-179.262833
1591.014648	-122.216965
1590.010742	-10.519637
1589.006836	-120.763268
1588.001953	55.832748
1586.997070	383.472015
1585.992188	77.257828
1584.987305	83.841408
1583.982422	324.832123
1582.976563	205.993942
1581.970703	360.585449
1580.964844	382.128479
1579.958984	117.074715
1578.952148	325.782654
1577.945313	-46.182369
1576.938477	253.224396
1575.931641	162.085922
1574.924805	388.155212
1573.916992	231.672379
1572.909180	264.883759
1571.901367	240.721375
1570.893555	104.643730
1569.884766	72.374107
1568.876953	146.454971
1567.868164	124.223900
1566.858398	-98.124374
1565.849609	45.492992
1564.839844	-31.758047
1563.830078	-10.550632
1562.820313	171.314758
1561.810547	39.064083
1560.799805	199.717789
1559.790039	-129.898407
1558.779297	-37.045876
1557.767578	73.713089
1556.756836	-25.629438
1555.745117	-52.591496
1554.733398	13.508681
1553.721680	-151.061234
1552.709961	-240.673141
1551.697266	259.680817
1550.685547	123.065681
1549.672852	14.773223
1548.659180	115.843452
1547.646484	53.774288
1546.632813	265.595978
1545.619141	48.044296
1544.605469	-167.014740
1543.591797	139.764389
1542.577148	48.397442
1541.562500	-115.429626
1540.547852	-263.875946
1539.533203	65.157219
1538.518555	-55.233295
1537.502930	40.999935
1536.487305	131.853607
1535.471680	-27.708063
1534.456055	29.244995
1533.439453	-66.130852
1532.422852	230.176620
1531.406250	49.407246
1530.389648	350.374115
1529.373047	179.622787
1528.355469	96.332550
1527.337891	203.460037
1526.320313	-122.122856
1525.302734	-89.962181
1524.284180	122.143387
1523.265625	87.013565
1522.247070	154.630768
1521.228516	108.912033
1520.208984	-32.086285
1519.190430	122.452858
1518.170898	73.732895
1517.151367	220.165466
1516.130859	417.752869
1515.111328	222.168777
1514.090820	183.149918
1513.070313	-102.449997
1512.049805	-200.693146
1511.028320	244.983810
1510.006836	120.770004
1508.986328	288.912689
1507.963867	126.001892
1506.942383	80.993416
1505.919922	143.529495
1504.898438	-63.167587
1503.875977	-121.295860
1502.852539	-282.001556
1501.830078	-135.388855
1500.806641	-170.774490
1499.783203	-1.442589
1498.759766	-118.963814
1497.736328	4.013066
1496.711914	-26.691004
1495.687500	-60.037430
1494.663086	24.173691
1493.638672	207.974304
1492.613281	66.936050
1491.587891	109.885033
1490.563477	145.082230
1489.537109	312.989777
1488.511719	513.966370
1487.485352	239.794708
1486.458984	386.916565
1485.432617	378.201843
1484.406250	430.666901
1483.379883	534.071289
1482.352539	435.830841
1481.325195	503.340698
1480.297852	481.521545
1479.269531	630.434570
1478.241211	741.000488
1477.213867	433.591400
1476.184570	722.364624
1475.156250	631.477783
1474.127930	828.340637
1473.098633	958.866577
1472.069336	959.482483
1471.040039	1026.229126
1470.009766	1357.507202
1468.979492	1070.473022
1467.950195	1378.671753
1466.918945	1447.663208
1465.888672	1620.850830
1464.857422	1486.390625
1463.827148	1745.854492
1462.795898	1840.042847
1461.763672	1906.218262
1460.732422	2172.991455
1459.700195	2340.610352
1458.667969	2373.618652
1457.635742	2038.628540
1456.603516	2315.265625
1455.570313	2234.090332
1454.537109	2325.416504
1453.503906	2107.363281
1452.470703	2381.224609
1451.436523	2350.814941
1450.403320	2566.254639
1449.369141	2472.515869
1448.333984	2371.220215
1447.299805	2665.064453
1446.264648	2503.055908
1445.230469	2761.359375
1444.194336	2447.592041
1443.159180	2331.365967
1442.124023	2280.997803
1441.087891	2129.503418
1440.051758	2167.758057
1439.015625	2145.363281
1437.978516	2191.247559
1436.941406	2123.444092
1435.904297	1795.492188
1434.867188	1808.727661
1433.830078	1392.695801
1432.791992	1456.596069
1431.754883	1240.347778
1430.715820	1019.167175
1429.677734	878.900513
1428.639648	819.481873
1427.600586	432.257477
1426.561523	698.357605
1425.522461	377.005768
1424.482422	653.205627
1423.443359	455.621216
1422.403320	379.110779
1421.363281	531.927002
1420.322266	186.103073
1419.282227	281.141205
1418.241211	469.341431
1417.200195	446.135803
1416.159180	284.633270
1415.117188	306.912231
1414.076172	140.648682
1413.034180	120.375801
1411.992188	49.919556
1410.949219	-70.701004
1409.907227	37.518364
1408.864258	47.785301
1407.821289	206.345184
1406.777344	292.088409
1405.734375	-76.549042
1404.690430	64.642082
1403.646484	90.425201
1402.602539	-102.002258
1401.557617	59.463356
1400.513672	170.816391
1399.468750	81.604881
1398.423828	-7.462169
1397.377930	-121.462440
1396.333008	-74.909416
1395.287109	-3.226009
1394.241211	-171.933258
1393.195313	-29.916069
1392.148438	-73.143333
1391.101563	1.414259
1390.054688	53.529919
1389.007813	-81.927475
1387.960938	30.453896
1386.913086	107.875443
1385.865234	45.346226
1384.817383	-177.043335
1383.769531	-119.270218
1382.720703	121.009895
1381.671875	6.526179
1380.623047	209.447052
1379.574219	207.616669
1378.524414	195.908035
1377.475586	136.908417
1376.425781	-109.138458
1375.375977	34.299370
1374.325195	245.142120
1373.274414	253.991776
1372.224609	-11.325604
1371.172852	-236.538467
1370.122070	91.826050
1369.070313	11.471157
1368.019531	-41.306435
1366.967773	414.203735
1365.915039	192.240280
1364.863281	182.148926
1363.810547	77.580215
1362.757813	-86.550964
1361.705078	-63.865826
1360.651367	324.617584
1359.598633	444.452545
1358.544922	216.220383
1357.491211	57.821560
1356.436523	8.968841
1355.382813	79.554306
1354.328125	140.285095
1353.273438	397.346222
1352.217773	199.943024
1351.163086	459.609070
1350.107422	508.275024
1349.051758	383.316681
1347.996094	551.323364
1346.939453	689.602478
1345.883789	815.549561
1344.827148	1045.699707
1343.769531	983.324280
1342.712891	1094.605103
1341.655273	1049.829834
1340.598633	1287.636963
1339.540039	1550.214966
1338.482422	1248.170898
1337.423828	1540.586182
1336.366211	1016.121521
1335.307617	1128.026978
1334.248047	1284.528564
1333.189453	1045.278442
1332.129883	1043.667847
1331.070313	859.189392
1330.010742	1025.949463
1328.950195	1247.116333
1327.890625	966.671143
1326.830078	1187.972656
1325.768555	930.092651
1324.708008	1168.806396
1323.646484	1014.949829
1322.585938	772.409302
1321.523438	1171.714355
1320.461914	887.497375
1319.400391	1067.266724
1318.337891	1099.076050
1317.275391	1217.270020
1316.211914	1192.525391
1315.149414	1111.203735
1314.085938	1153.214722
1313.022461	1244.576172
1311.958984	1215.298706
1310.894531	1474.237305
1309.831055	1250.607788
1308.766602	1320.074829
1307.701172	1150.885132
1306.636719	1528.064697
1305.571289	1248.383911
1304.505859	1576.358032
1303.440430	1171.557739
1302.375000	1492.196655
1301.308594	1242.583374
1300.242188	1229.047241
1299.175781	1377.733276
1298.109375	1445.378174
1297.041992	1257.685547
1295.975586	1345.117188
1294.908203	1336.853027
1293.839844	1390.006958
1292.772461	1021.223938
1291.704102	1106.447998
1290.635742	848.374817
1289.567383	965.604309
1288.498047	974.987122
1287.428711	984.427490
1286.360352	1131.140259
1285.290039	1111.262085
1284.220703	875.930481
1283.150391	988.455688
1282.080078	652.989746
1281.009766	1171.910156
1279.939453	746.117432
1278.868164	726.669739
1277.796875	1054.597778
1276.725586	783.309998
1275.654297	971.818604
1274.582031	886.521545
1273.509766	1016.357544
1272.437500	1224.358154
1271.365234	936.439880
1270.291992	885.571045
1269.218750	1181.473511
1268.145508	969.530334
1267.072266	1033.497803
1265.999023	1397.589111
1264.924805	1466.370483
1263.850586	1486.370239
1262.776367	1345.453979
1261.701172	1416.715210
1260.625977	1154.051514
1259.550781	1193.689575
1258.475586	1243.075317
1257.400391	1226.693237
1256.324219	1434.369629
1255.248047	1464.241943
1254.171875	1340.761719
1253.094727	1239.251343
1252.018555	1137.795898
1250.941406	1510.732910
1249.864258	1277.949829
1248.786133	1268.966431
1247.708008	1131.152466
1246.630859	1061.455933
1245.551758	1276.077637
1244.473633	1240.387817
1243.394531	1007.980347
1242.316406	1098.629517
1241.236328	1113.969849
1240.157227	1185.123657
1239.077148	933.497131
1237.998047	1089.556152
1236.917969	959.318359
1235.836914	1108.000854
1234.756836	1169.325562
1233.675781	1024.571777
1232.594727	984.070313
1231.512695	839.383911
1230.431641	1067.783325
1229.349609	831.075256
1228.267578	826.891296
1227.185547	844.472412
1226.102539	782.152710
1225.019531	712.573914
1223.936523	386.576538
1222.853516	769.333130
1221.769531	419.226593
1220.686523	574.500916
1219.602539	720.005310
1218.517578	563.355713
1217.433594	469.557892
1216.348633	327.455231
1215.263672	323.021667
1214.178711	325.795197
1213.092773	149.910614
1212.007813	348.110474
1210.921875	671.636292
1209.834961	652.449707
1208.749023	645.289673
1207.662109	551.286255
1206.575195	491.027069
1205.488281	700.663574
1204.400391	702.943604
1203.313477	457.059753
1202.225586	322.018677
1201.136719	536.116150
1200.048828	386.568512
1198.959961	107.067734
1197.871094	46.602413
1196.782227	51.064285
1195.692383	-88.845757
1194.603516	235.343018
1193.513672	328.537109
1192.423828	46.678562
1191.333008	38.825596
1190.242188	-110.827644
1189.151367	-104.352158
1188.060547	0.518954
1186.969727	189.308487
1185.877930	-207.726303
1184.786133	-67.099861
1183.694336	80.597374
1182.601563	127.415543
1181.509766	-89.645767
1180.416992	-117.266991
1179.323242	56.408649
1178.230469	7.064715
1177.136719	221.231461
1176.042969	320.252472
1174.949219	256.305084
1173.854492	-106.984642
1172.760742	-39.282078
1171.666016	229.354691
1170.570313	114.950584
1169.475586	196.698090
1168.379883	51.120869
1167.284180	-84.897781
1166.188477	-103.783852
1165.091797	-27.136177
1163.996094	262.082184
1162.899414	149.740158
1161.801758	20.651875
1160.705078	41.993408
1159.607422	146.809143
1158.509766	167.963501
1157.412109	-6.641155
1156.313477	417.585480
1155.215820	383.589722
1154.117188	289.911591
1153.017578	329.711121
1151.918945	557.733887
1150.819336	216.015717
1149.719727	-16.021637
1148.620117	18.758718
1147.519531	-101.348091
1146.418945	157.093613
1145.318359	-220.216705
1144.217773	-78.620552
1143.116211	-267.889343
1142.014648	-143.143723
1140.913086	5.257288
1139.811523	-41.451550
1138.708984	-57.311325
1137.606445	14.702181
1136.503906	50.970280
1135.401367	51.522743
1134.297852	137.499985
1133.194336	99.897263
1132.090820	226.047134
1130.987305	349.700195
1129.882813	575.256470
1128.778320	478.008423
1127.673828	487.468384
1126.569336	570.371399
1125.463867	480.101746
1124.358398	624.458069
1123.252930	353.999695
1122.146484	512.401794
1121.041016	440.927490
1119.934570	599.115967
1118.828125	143.998520
1117.720703	141.103897
1116.613281	223.344437
1115.505859	487.660492
1114.398438	143.914230
1113.291016	299.237457
1112.182617	300.750488
1111.074219	453.487152
1109.964844	480.845062
1108.856445	288.422455
1107.747070	509.394501
1106.637695	770.361633
1105.528320	495.213593
1104.417969	744.156494
1103.307617	587.033142
1102.197266	606.889587
1101.086914	751.709351
1099.975586	674.731689
1098.864258	979.705933
1097.752930	954.486694
1096.641602	941.022400
1095.529297	932.228149
1094.416992	890.421692
1093.304688	1190.084717
1092.191406	966.858826
1091.079102	1087.392334
1089.965820	1019.551086
1088.852539	921.123840
1087.738281	1006.187683
1086.624023	656.091858
1085.509766	882.199036
1084.395508	910.711853
1083.280273	791.111511
1082.166016	772.589844
1081.050781	601.350403
1079.934570	808.285095
1078.819336	519.669800
1077.703125	587.987366
1076.586914	630.436951
1075.469727	644.687439
1074.353516	562.743286
1073.236328	426.872406
1072.119141	476.293640
1071.000977	584.281311
1069.882813	467.212494
1068.765625	664.186890
1067.646484	678.321472
1066.528320	636.242493
1065.409180	451.337036
1064.290039	601.284912
1063.170898	505.410004
1062.050781	697.390869
1060.930664	592.178955
1059.810547	498.715240
1058.690430	618.091064
1057.569336	793.520325
1056.449219	440.661987
1055.327148	398.748383
1054.206055	403.599091
1053.083984	263.644318
1051.961914	121.435013
1050.839844	418.209015
1049.717773	406.772614
1048.594727	418.691467
1047.471680	311.643280
1046.348633	302.633575
1045.224609	274.989807
1044.101563	228.743408
1042.976563	247.793625
1041.852539	301.828339
1040.728516	134.546097
1039.603516	528.700317
1038.478516	91.380615
1037.352539	317.805298
1036.227539	288.138153
1035.101563	328.327972
1033.974609	468.571655
1032.848633	304.103088
1031.721680	383.914246
1030.594727	503.260468
1029.467773	450.596405
1028.340820	193.513382
1027.212891	115.483978
1026.084961	-97.172211
1024.956055	-31.023540
1023.828125	28.194250
1022.699219	-40.227314
1021.570313	-164.250137
1020.440430	-434.325195
1019.311523	-33.874237
1018.181641	-108.935425
1017.050781	80.393234
1015.920898	30.966942
1014.790039	-48.500164
1013.659180	64.431885
1012.528320	-26.448437
1011.396484	433.918060
1010.265625	192.655426
1009.132813	231.637909
1008.000977	421.099335
1006.868164	464.789886
1005.736328	899.444275
1004.602539	1077.281250
1003.469727	2068.920654
1002.335938	2382.938965
1001.202148	1927.379272
1000.068359	1525.255981
998.933594	802.343933
997.799805	336.185364
996.665039	230.486603
995.529297	210.325256
994.394531	-24.339134
993.258789	-16.563354
992.123047	-54.827106
990.986328	-7.661884
989.849609	-68.776115
988.712891	-44.483231
987.576172	-47.756851
986.439453	-106.219048
985.301758	-21.754484
984.164063	53.562630
983.025391	34.550896
981.887695	-120.142845
980.749023	-30.741619
979.610352	-90.816193
978.470703	150.549973
977.332031	-49.596722
976.192383	-104.709122
975.051758	141.409119
973.912109	-90.440414
972.771484	82.264572
971.630859	255.001312
970.490234	16.729412
969.348633	178.143356
968.207031	-117.156937
967.065430	46.737282
965.923828	-27.923443
964.781250	149.862305
963.638672	59.389225
962.496094	30.976141
961.352539	151.671570
960.208984	224.306931
959.065430	145.825974
957.921875	145.373550
956.777344	-161.800323
955.632813	-86.394051
954.488281	167.621918
953.343750	220.273224
952.198242	117.454674
951.052734	136.025940
949.907227	-121.971817
948.760742	22.624041
947.614258	87.280190
946.467773	286.844330
945.321289	287.687622
944.173828	316.056946
943.026367	239.500488
941.878906	425.633423
940.730469	95.991943
939.582031	259.496887
938.433594	135.609009
937.285156	399.625000
936.135742	472.100952
934.987305	332.660461
933.836914	106.802460
932.687500	138.648544
931.537109	407.518463
930.386719	11.355387
929.236328	239.385452
928.084961	-8.342579
926.934570	153.826462
925.783203	58.924171
924.630859	146.172974
923.478516	21.991793
922.327148	207.217041
921.173828	206.071426
920.021484	332.313416
918.868164	167.780319
917.714844	5.712644
916.561523	45.963161
915.407227	-20.402958
914.252930	-118.401466
913.098633	189.990265
911.944336	-84.759888
910.789063	-132.430222
909.633789	-232.124908
908.478516	-18.772596
907.322266	-109.157280
906.166016	-244.715515
905.009766	-56.104561
903.853516	-139.294235
902.696289	22.242279
901.539063	174.753494
900.381836	87.357430
899.223633	221.885757
898.065430	32.916710
896.907227	-65.382950
895.749023	182.462097
894.589844	242.637283
893.430664	-56.515934
892.271484	85.233551
891.112305	177.308212
889.952148	-21.942217
888.791992	25.139688
887.630859	47.458439
886.470703	157.882462
885.309570	-103.994576
884.148438	-237.064468
882.986328	-18.115885
881.825195	-103.618942
880.663086	205.541977
879.500000	63.849888
878.337891	104.828308
877.174805	109.823677
876.011719	234.267792
874.847656	300.184814
873.684570	154.519547
872.520508	364.618866
871.355469	-8.114473
870.191406	-119.642311
869.026367	-30.873350
867.861328	125.379517
866.695313	-125.277260
865.530273	253.555298
864.364258	313.197388
863.197266	145.979385
862.031250	329.260834
860.864258	258.784058
859.697266	273.696625
858.530273	398.629517
857.362305	492.142548
856.194336	334.410461
855.026367	367.433350
853.857422	593.321899
852.688477	402.188232
851.519531	251.524536
850.350586	416.905090
849.180664	470.239502
848.010742	360.094849
846.840820	303.773804
845.670898	433.305725
844.500000	25.692087
843.329102	-131.105652
842.157227	334.068329
840.986328	-41.847584
839.814453	-15.100344
838.642578	154.712830
837.469727	60.761494
836.296875	181.360504
835.124023	199.164139
833.951172	292.898987
832.777344	348.650696
831.603516	45.001610
830.429688	332.889282
829.255859	156.571579
828.081055	306.009125
826.906250	453.147644
825.731445	107.489113
824.555664	140.923904
823.379883	149.825470
822.204102	-72.991623
821.027344	49.544609
819.851563	56.204552
818.674805	-75.178421
817.497070	38.333302
816.320313	85.008263
815.142578	-157.570190
813.963867	0.314872
812.786133	-37.591278
811.607422	-66.601845
810.428711	-80.067673
809.250000	53.107231
808.070313	64.008530
806.890625	-151.677383
805.710938	-249.604446
804.531250	-176.575012
803.350586	147.195770
802.169922	-1.869144
800.988281	-22.225151
799.807617	-200.089020
798.625977	-269.252808
797.444336	45.095318
796.261719	173.080048
795.079102	-175.445633
793.896484	-184.908813
792.713867	29.277107
791.530273	254.389114
790.346680	326.594971
789.163086	270.348541
787.979492	326.922119
786.794922	215.295837
785.610352	271.750977
784.425781	348.024811
783.240234	561.265381
782.054688	568.808899
780.869141	315.564697
779.682617	636.731506
778.496094	303.966187
777.309570	214.174225
776.123047	265.640045
774.935547	387.644409
773.748047	130.024261
772.560547	240.843460
771.373047	67.052605
770.184570	186.528137
768.996094	100.876938
767.806641	132.006653
766.618164	26.444506
765.428711	136.740616
764.239258	231.502304
763.048828	92.768044
761.858398	284.215668
760.667969	350.061859
759.477539	131.988235
758.286133	400.074219
757.094727	507.427826
755.903320	506.929962
754.710938	308.539032
753.518555	187.087936
752.326172	368.819092
751.133789	227.506302
749.940430	318.973145
748.747070	368.615417
747.553711	196.472733
746.359375	399.602997
745.166016	440.214203
743.970703	281.145111
742.776367	216.378586
741.581055	24.422575
740.385742	178.812347
739.190430	289.238251
737.994141	-53.952728
736.797852	242.534836
735.601563	405.244934
734.405273	70.846611
733.208008	235.595123
732.010742	-179.684418
730.813477	389.671356
729.615234	510.320007
728.416992	539.016724
727.218750	493.317474
726.020508	421.362457
724.821289	543.875732
723.622070	286.149902
722.422852	318.995087
721.222656	391.088593
720.022461	369.231049
718.822266	526.318665
717.621094	504.362823
716.420898	290.397064
715.218750	141.934052
714.017578	320.591888
712.815430	178.666748
711.614258	267.809845
710.411133	149.879364
709.208984	173.581772
708.005859	225.566711
706.802734	340.653168
705.599609	48.567947
704.395508	89.609589
703.191406	93.624580
701.987305	30.187466
700.782227	116.842934
699.577148	3.400483
698.372070	61.749168
697.166992	-34.245377
695.960938	-54.143852
694.754883	-39.269478
693.548828	-209.012436
692.341797	-118.097450
691.135742	-53.267071
689.927734	-127.358421
688.720703	-218.760025
687.512695	-136.552551
686.304688	-19.660788
685.096680	58.167671
683.888672	49.269199
682.679688	-7.278090
681.470703	61.905594
680.260742	44.437435
679.050781	-24.970819
677.840820	-206.906723
676.630859	145.993286
675.419922	184.944077
674.209961	-16.268415
672.998047	68.222473
671.787109	405.767212
670.575195	403.722900
669.363281	304.449158
668.151367	341.436188
666.938477	183.990524
665.725586	115.248787
664.512695	89.792747
663.299805	-199.026382
662.085938	-10.550609
660.872070	143.367874
659.658203	182.915939
658.443359	101.704559
657.228516	-39.792747
656.013672	-69.026154
654.797852	48.417854
653.583008	-92.759781
652.366211	-248.879013
651.150391	-226.050430
649.934570	-136.394257
648.717773	-16.555994
647.500000	43.023098
646.283203	199.497482
645.065430	82.692764
643.847656	114.455231
642.629883	372.110321
641.411133	107.187553
640.192383	145.585129
638.973633	280.750946
637.753906	87.149490
636.534180	20.455542
635.314453	153.606476
634.094727	50.545292
632.874023	84.991562
631.653320	-71.551125
630.432617	72.453148
629.211914	235.749008
627.990234	-169.380524
626.768555	-74.638298
625.545898	123.010086
624.324219	99.822250
623.101563	243.825775
621.877930	329.939117
620.655273	158.992966
619.431641	15.976745
618.208008	40.022816
616.983398	42.655231
615.759766	-179.429779
614.535156	-20.597935
613.310547	-326.031097
612.084961	-94.589828
610.859375	-119.861191
609.633789	27.963520
608.408203	68.801888
607.181641	-46.421757
605.955078	19.889236
604.728516	192.850082
