# Supplementary material for: Raman spectroscopy accurately differentiates mucosal healing from non-healing and biochemical changes following biological therapy in inflammatory bowel disease
Source: PLoS One. 2021 Jun 2;16(6):e0252210. doi: 10.1371/journal.pone.0252210 (PMC8172032; doi:10.1371/journal.pone.0252210)
Supplement: S5 Dataset — (ZIP) [file pone.0252210.s007.zip › CD Active inflammation/OC042-1 pre treatment_sub base cr removed_36__X_-19021.7__Y_75097.5__Z_1033.32__Time_412.txt]

1714.774414	2.118973
1713.797852	17.167416
1712.820313	-60.173790
1711.843750	-239.418549
1710.866211	-37.973053
1709.888672	26.659039
1708.911133	21.592737
1707.933594	161.233032
1706.955078	-175.957779
1705.976563	-186.205124
1704.998047	66.033730
1704.019531	58.642334
1703.040039	104.882523
1702.061523	-97.512802
1701.082031	-5.429557
1700.101563	-25.541767
1699.122070	262.094543
1698.141602	31.223146
1697.161133	129.429688
1696.180664	91.600708
1695.200195	118.188400
1694.218750	112.978897
1693.238281	409.847565
1692.256836	55.519627
1691.274414	123.337975
1690.292969	391.638702
1689.310547	636.135437
1688.328125	456.830261
1687.345703	536.638672
1686.363281	552.821228
1685.379883	627.997253
1684.396484	533.010864
1683.413086	760.835510
1682.429688	682.678650
1681.445313	695.491333
1680.461914	575.650146
1679.477539	623.955139
1678.493164	957.420288
1677.507813	934.642822
1676.523438	1252.827759
1675.538086	956.991821
1674.552734	991.426453
1673.566406	981.086304
1672.581055	1372.528442
1671.594727	1288.638672
1670.608398	1494.790894
1669.622070	1534.002808
1668.634766	2019.702393
1667.648438	1685.412476
1666.661133	1449.906494
1665.673828	1851.782715
1664.685547	1741.926392
1663.698242	1985.347656
1662.709961	2040.830200
1661.721680	1980.099976
1660.733398	2041.771362
1659.744141	1979.298950
1658.755859	2031.245239
1657.766602	1890.239014
1656.777344	1850.363770
1655.787109	1842.693970
1654.797852	1610.496826
1653.807617	1640.797974
1652.817383	1470.434326
1651.827148	1149.795532
1650.835938	1250.181519
1649.844727	1123.554199
1648.853516	1137.490356
1647.862305	1011.751709
1646.871094	535.047363
1645.878906	584.616150
1644.886719	526.264648
1643.894531	246.517883
1642.902344	495.248474
1641.910156	253.320999
1640.916992	27.676558
1639.923828	92.685707
1638.930664	152.738129
1637.936523	-24.239996
1636.943359	-155.971069
1635.949219	-192.441406
1634.955078	-73.093185
1633.960938	-180.068375
1632.965820	-154.994308
1631.970703	-140.167816
1630.975586	-75.026031
1629.980469	161.474396
1628.985352	-146.632980
1627.989258	-267.529022
1626.993164	74.888130
1625.997070	-24.443808
1625.000977	86.877724
1624.003906	-127.604568
1623.007813	76.157524
1622.010742	243.259201
1621.012695	-51.890499
1620.015625	333.606812
1619.017578	109.884758
1618.020508	28.243263
1617.021484	99.054115
1616.023438	-13.679052
1615.025391	96.829979
1614.026367	210.073227
1613.027344	-127.663078
1612.028320	410.664337
1611.028320	5.161362
1610.029297	53.396847
1609.029297	62.429993
1608.029297	-7.010205
1607.028320	52.028473
1606.028320	111.159012
1605.027344	364.094086
1604.026367	308.148376
1603.025391	74.367561
1602.023438	-10.107912
1601.022461	122.644852
1600.020508	-110.728615
1599.018555	-302.107147
1598.016602	-64.640038
1597.013672	-119.947899
1596.010742	148.813126
1595.007813	-44.898613
1594.004883	-196.708649
1593.001953	-317.095947
1591.998047	-301.666931
1590.994141	-27.835333
1589.990234	-268.199005
1588.986328	88.993889
1587.981445	-26.104881
1586.976563	-122.912666
1585.971680	309.578491
1584.966797	64.109131
1583.961914	300.855347
1582.956055	183.094284
1581.950195	263.325165
1580.944336	473.697052
1579.938477	170.954834
1578.931641	508.703979
1577.924805	130.477448
1576.917969	-60.294018
1575.911133	378.548950
1574.904297	242.281052
1573.896484	46.171970
1572.888672	149.058228
1571.880859	160.832016
1570.873047	68.549736
1569.864258	-5.608736
1568.855469	-59.058071
1567.846680	160.113892
1566.837891	93.452225
1565.829102	138.336105
1564.819336	40.322403
1563.809570	274.380280
1562.799805	334.391144
1561.790039	49.267872
1560.779297	28.641438
1559.768555	103.819794
1558.757813	-142.598389
1557.747070	370.284515
1556.736328	4.444326
1555.724609	78.986565
1554.712891	391.620728
1553.701172	152.436249
1552.689453	156.548096
1551.676758	287.317444
1550.664063	345.417694
1549.651367	103.223839
1548.638672	26.513365
1547.625977	-47.740852
1546.612305	286.365112
1545.598633	-36.408142
1544.584961	338.564880
1543.571289	98.261406
1542.556641	216.950363
1541.541992	-62.319557
1540.527344	161.872513
1539.512695	223.154556
1538.498047	173.250351
1537.482422	185.108185
1536.466797	392.860077
1535.451172	22.562181
1534.434570	54.527760
1533.418945	493.679565
1532.402344	447.839996
1531.385742	213.706833
1530.369141	502.545624
1529.351563	546.341125
1528.334961	747.055420
1527.317383	787.841614
1526.299805	861.898743
1525.281250	961.467224
1524.263672	661.963745
1523.245117	393.267151
1522.226563	775.274719
1521.208008	676.039917
1520.188477	748.917786
1519.168945	703.343567
1518.150391	452.024658
1517.129883	511.510559
1516.110352	398.695190
1515.089844	331.968994
1514.070313	357.553528
1513.049805	624.262573
1512.028320	390.161530
1511.007813	376.697632
1509.986328	298.914459
1508.964844	305.644012
1507.943359	12.157420
1506.921875	-4.459668
1505.899414	68.470917
1504.876953	-35.628109
1503.854492	-206.461929
1502.832031	-157.067688
1501.808594	-269.224609
1500.786133	-117.720024
1499.762695	-145.659271
1498.739258	-125.102798
1497.714844	-20.271551
1496.691406	-161.228928
1495.666992	-381.585022
1494.642578	-366.706207
1493.617188	-254.831299
1492.592773	-71.543999
1491.567383	-46.947392
1490.541992	-117.034119
1489.516602	-85.034065
1488.491211	84.746742
1487.464844	85.776070
1486.438477	117.319717
1485.412109	-6.973162
1484.385742	404.579834
1483.358398	241.758743
1482.331055	372.243927
1481.303711	-104.409035
1480.276367	535.831970
1479.249023	568.981567
1478.220703	775.307678
1477.192383	611.967896
1476.164063	848.574585
1475.135742	1186.868896
1474.106445	939.216370
1473.077148	1040.378418
1472.047852	1299.231201
1471.018555	1122.719116
1469.989258	1358.386108
1468.958984	1382.724609
1467.928711	1531.599731
1466.898438	1420.987427
1465.868164	1617.959229
1464.836914	1776.637695
1463.805664	2318.890869
1462.774414	2228.266357
1461.743164	2317.967041
1460.710938	2255.193359
1459.679688	2466.619629
1458.647461	2294.601074
1457.615234	2285.033447
1456.582031	2544.363281
1455.549805	2689.415527
1454.516602	2740.516113
1453.483398	2606.464600
1452.449219	2586.502930
1451.416016	2531.065186
1450.381836	2774.625488
1449.347656	2784.988037
1448.313477	2823.194580
1447.279297	2813.260254
1446.244141	2658.986816
1445.208984	2940.160645
1444.173828	2520.190918
1443.138672	2421.744873
1442.102539	2626.886475
1441.066406	2558.801758
1440.030273	2346.626709
1438.994141	2344.387695
1437.958008	2043.919922
1436.920898	1859.820435
1435.883789	1769.304565
1434.846680	1552.557129
1433.808594	1530.364502
1432.771484	1581.455200
1431.733398	1198.360596
1430.695313	1216.744995
1429.657227	722.951050
1428.618164	431.207001
1427.579102	522.995361
1426.540039	244.123535
1425.500977	497.361816
1424.461914	304.419891
1423.421875	411.471375
1422.381836	324.543365
1421.341797	152.072021
1420.301758	201.356766
1419.260742	434.467865
1418.219727	232.060928
1417.178711	412.359100
1416.137695	210.192902
1415.096680	123.912407
1414.054688	138.336151
1413.012695	19.562519
1411.970703	31.654348
1410.928711	-124.573624
1409.885742	-67.064346
1408.842773	-238.116394
1407.799805	85.840706
1406.756836	188.756317
1405.712891	193.785400
1404.668945	43.277275
1403.625000	71.128433
1402.581055	-181.958008
1401.537109	39.306934
1400.492188	-55.454624
1399.447266	-207.739807
1398.402344	-169.312469
1397.357422	185.034180
1396.311523	298.752655
1395.265625	-33.424374
1394.219727	-62.249168
1393.173828	139.461456
1392.126953	-61.923695
1391.081055	-70.329018
1390.034180	114.090996
1388.986328	23.299053
1387.939453	290.430420
1386.891602	119.862457
1385.843750	-25.493881
1384.795898	-108.154976
1383.748047	384.245575
1382.699219	-40.575020
1381.651367	-165.245056
1380.602539	-84.911186
1379.552734	35.468987
1378.503906	-88.737724
1377.454102	-48.009319
1376.404297	87.682648
1375.354492	1.383901
1374.303711	127.300713
1373.253906	158.544357
1372.203125	87.667320
1371.152344	76.798676
1370.100586	-123.364670
1369.049805	155.185669
1367.998047	77.467987
1366.946289	-92.229248
1365.894531	86.947884
1364.841797	94.386230
1363.789063	-59.837238
1362.736328	164.453506
1361.683594	256.920807
1360.630859	-220.187164
1359.577148	270.559967
1358.523438	12.767490
1357.469727	75.947166
1356.415039	268.486664
1355.361328	351.766968
1354.306641	-44.356438
1353.251953	240.447372
1352.197266	351.439941
1351.141602	348.312195
1350.085938	422.289032
1349.030273	513.758789
1347.974609	786.473083
1346.918945	798.742004
1345.862305	967.399719
1344.805664	1361.783325
1343.749023	719.868896
1342.691406	983.057251
1341.634766	931.578491
1340.577148	934.765930
1339.519531	1227.907104
1338.460938	948.998901
1337.403320	1257.158813
1336.344727	1250.947632
1335.286133	1284.482422
1334.226563	1206.793457
1333.167969	1072.395508
1332.108398	908.510620
1331.048828	1120.688477
1329.989258	1060.976929
1328.928711	890.199890
1327.869141	1058.185059
1326.808594	924.817566
1325.748047	850.927734
1324.686523	794.482361
1323.625977	913.501282
1322.564453	1059.745728
1321.502930	1141.896606
1320.440430	984.802307
1319.378906	1178.199951
1318.316406	1300.113647
1317.253906	1170.598633
1316.190430	1354.337402
1315.127930	1141.320190
1314.064453	1256.239746
1313.000977	1156.898804
1311.937500	1392.698242
1310.873047	1079.365845
1309.809570	1258.693359
1308.745117	1241.134155
1307.679688	1184.317993
1306.615234	1373.683838
1305.549805	1339.227173
1304.484375	1408.186890
1303.418945	1364.121948
1302.353516	1531.589233
1301.287109	1296.022461
1300.220703	1399.750122
1299.154297	776.374084
1298.087891	1138.261475
1297.020508	1222.606201
1295.954102	1125.345337
1294.886719	1136.213989
1293.818359	990.113037
1292.750977	1109.138916
1291.682617	1233.105591
1290.614258	976.990784
1289.545898	826.503723
1288.476563	1127.192261
1287.407227	1089.631470
1286.338867	990.918091
1285.268555	985.401184
1284.199219	1139.163086
1283.128906	1263.542358
1282.058594	930.154724
1280.988281	1066.906494
1279.917969	1277.076782
1278.846680	1196.088989
1277.775391	988.015869
1276.704102	1027.075928
1275.632813	1090.630493
1274.560547	1071.103149
1273.488281	1122.511597
1272.416016	1472.023682
1271.343750	1066.645020
1270.270508	1198.762451
1269.197266	1426.096436
1268.124023	1419.029785
1267.050781	1404.691284
1265.977539	1351.357910
1264.903320	1176.112183
1263.829102	1500.965454
1262.753906	1430.685425
1261.679688	1555.503662
1260.604492	1497.495117
1259.529297	1278.713989
1258.454102	1352.406372
1257.378906	1348.151978
1256.302734	1658.057129
1255.226563	1259.363159
1254.150391	1469.394287
1253.073242	1684.215454
1251.997070	1154.448486
1250.919922	1101.698120
1249.841797	1068.435181
1248.764648	1273.478394
1247.686523	1116.235474
1246.608398	1459.719360
1245.530273	1139.715210
1244.452148	1133.230957
1243.373047	1226.325928
1242.293945	1098.411621
1241.214844	1460.941040
1240.135742	968.949463
1239.055664	1219.707397
1237.975586	989.981628
1236.895508	1340.049805
1235.815430	1027.927490
1234.734375	1074.742676
1233.654297	1441.484131
1232.573242	1153.726074
1231.491211	1009.021240
1230.410156	808.647705
1229.328125	937.698975
1228.246094	785.803589
1227.163086	692.042480
1226.081055	595.877563
1224.998047	516.660156
1223.915039	609.200378
1222.832031	609.762451
1221.748047	412.007324
1220.664063	405.284576
1219.580078	214.840744
1218.496094	587.463379
1217.412109	604.748779
1216.327148	312.816925
1215.242188	402.507843
1214.157227	480.044739
1213.071289	424.741028
1211.985352	304.257172
1210.899414	468.470764
1209.813477	560.198975
1208.727539	574.663269
1207.640625	555.309631
1206.553711	873.381042
1205.466797	477.905579
1204.378906	602.983643
1203.291016	356.977478
1202.203125	41.178974
1201.115234	-12.084758
1200.027344	-219.451401
1198.938477	-294.420319
1197.849609	-265.951172
1196.760742	7.818486
1195.670898	137.090363
1194.582031	-269.981079
1193.492188	92.356201
1192.401367	-321.877258
1191.311523	172.338699
1190.220703	7.990214
1189.129883	-41.061363
1188.039063	-162.203369
1186.947266	-271.361206
1185.856445	17.911802
1184.764648	-91.383003
1183.671875	10.427549
1182.580078	-101.359825
1181.487305	-229.960815
1180.394531	-121.216431
1179.301758	42.537018
1178.208984	55.162506
1177.115234	3.009785
1176.021484	-49.197334
1174.927734	161.988205
1173.833008	-34.050743
1172.738281	162.515411
1171.643555	244.036163
1170.548828	162.736053
1169.454102	-105.197472
1168.358398	203.305832
1167.262695	-12.070471
1166.166992	76.181511
1165.070313	42.417072
1163.973633	-75.041245
1162.876953	165.826263
1161.780273	425.617462
1160.683594	623.129456
1159.585938	445.649048
1158.488281	855.339111
1157.389648	847.156372
1156.291992	915.254822
1155.193359	589.676392
1154.094727	638.568726
1152.996094	479.944000
1151.896484	314.157227
1150.796875	522.518433
1149.697266	80.276184
1148.597656	31.194832
1147.498047	220.210541
1146.397461	-29.028852
1145.296875	176.429703
1144.195313	-91.871490
1143.094727	-283.975769
1141.993164	-157.310959
1140.891602	-149.683426
1139.789063	-82.689613
1138.687500	-110.872314
1137.584961	-3.645990
1136.482422	-122.258057
1135.379883	158.210449
1134.276367	386.231323
1133.172852	177.188278
1132.069336	215.066757
1130.964844	378.652954
1129.861328	651.264526
1128.756836	491.927856
1127.652344	486.775055
1126.546875	903.641113
1125.442383	554.535461
1124.336914	497.060516
1123.230469	425.334625
1122.125000	578.664429
1121.018555	608.703003
1119.912109	240.856232
1118.805664	240.088516
1117.699219	-30.551865
1116.591797	148.494583
1115.484375	268.272797
1114.376953	376.130005
1113.268555	412.947937
1112.160156	73.799019
1111.051758	299.694611
1109.943359	196.974197
1108.833984	158.050781
1107.725586	152.193008
1106.616211	460.387421
1105.505859	499.248932
1104.396484	618.333435
1103.286133	376.262268
1102.175781	540.094482
1101.064453	425.479492
1099.954102	438.256592
1098.842773	762.226685
1097.731445	308.148315
1096.619141	646.104370
1095.507813	543.303528
1094.395508	369.863037
1093.282227	203.550400
1092.169922	710.714905
1091.056641	680.923096
1089.943359	552.296875
1088.830078	209.617462
1087.716797	422.253906
1086.602539	204.404556
1085.488281	233.546814
1084.373047	457.787292
1083.258789	512.727173
1082.143555	386.720337
1081.028320	556.777405
1079.913086	322.812378
1078.796875	690.066833
1077.680664	324.744537
1076.564453	323.396423
1075.448242	87.426743
1074.331055	391.139648
1073.213867	303.065094
1072.096680	217.406250
1070.979492	-27.592716
1069.861328	88.483803
1068.743164	143.618774
1067.625000	280.759521
1066.505859	-38.846245
1065.386719	105.370300
1064.267578	22.483404
1063.148438	66.069252
1062.029297	205.620056
1060.909180	55.059555
1059.789063	98.749275
1058.667969	128.435333
1057.547852	59.981026
1056.426758	206.638382
1055.305664	-48.629749
1054.183594	205.565521
1053.062500	60.315536
1051.940430	1.593434
1050.818359	220.777832
1049.695313	122.496094
1048.572266	-122.679955
1047.449219	112.921478
1046.326172	-15.367700
1045.203125	-283.434326
1044.079102	127.116844
1042.955078	-61.457233
1041.830078	22.773966
1040.706055	-156.201462
1039.581055	-8.928466
1038.456055	-189.974716
1037.331055	159.962311
1036.205078	-83.706085
1035.079102	-89.811508
1033.953125	20.505121
1032.826172	23.870173
1031.700195	157.561264
1030.573242	147.142044
1029.445313	253.042099
1028.318359	-156.877579
1027.190430	-231.961075
1026.062500	-211.669769
1024.934570	-486.193604
1023.805664	-560.825562
1022.676758	-444.982483
1021.547852	-208.409073
1020.418945	-762.955566
1019.289063	-352.232910
1018.159180	-368.265930
1017.029297	-432.858093
1015.898438	-251.612289
1014.767578	-128.260788
1013.636719	-30.329737
1012.505859	44.519913
1011.375000	209.771713
1010.243164	240.791840
1009.111328	508.015350
1007.978516	439.699188
1006.846680	968.441956
1005.713867	1626.594482
1004.581055	2432.569824
1003.447266	2734.301025
1002.313477	2125.341309
1001.179688	1456.716919
1000.045898	742.336914
998.912109	416.467560
997.777344	347.208466
996.642578	31.092587
995.506836	243.828995
994.372070	205.079636
993.236328	196.476974
992.100586	-35.712322
990.963867	22.902832
989.828125	-8.276540
988.691406	-108.447220
987.553711	-143.905334
986.416992	-34.057377
985.279297	-131.415894
984.141602	-214.766159
983.003906	-63.105980
981.865234	93.233749
980.726563	152.998535
979.587891	233.586884
978.448242	150.978729
977.309570	11.069917
976.169922	207.025375
975.030273	180.085861
973.889648	153.307800
972.749023	112.904266
971.608398	215.070358
970.467773	383.930817
969.326172	281.956512
968.184570	127.389122
967.042969	255.286850
965.901367	259.385620
964.758789	116.838234
963.616211	180.881821
962.473633	439.904480
961.330078	288.684296
960.186523	380.575043
959.042969	577.947144
957.899414	244.001022
956.754883	109.573723
955.610352	263.805450
954.465820	141.162125
953.321289	114.824524
952.175781	168.710068
951.030273	144.946548
949.884766	322.552521
948.738281	193.881134
947.591797	-106.008598
946.445313	298.159515
945.298828	-138.414505
944.151367	199.609131
943.003906	275.013367
941.856445	161.035248
940.708008	92.889755
939.559570	364.892609
938.411133	404.206451
937.262695	398.013428
936.113281	328.105042
934.964844	340.417389
933.814453	93.035110
932.665039	137.542282
931.514648	91.029572
930.364258	201.803696
929.213867	267.101257
928.062500	170.860611
926.912109	36.084629
925.759766	69.865601
924.608398	-98.722496
923.456055	-87.451202
922.303711	-257.979523
921.151367	101.331192
919.999023	81.039566
918.845703	-302.677277
917.692383	-106.859718
916.539063	-174.482437
915.384766	-73.954117
914.230469	40.237301
913.076172	-129.215012
911.920898	-132.864105
910.766602	-163.653305
909.611328	-96.819321
908.455078	-302.006775
907.299805	-119.407509
906.143555	-54.656368
904.987305	-162.052628
903.830078	74.985725
902.673828	6.250622
901.516602	62.146698
900.359375	253.895828
899.201172	-4.718668
898.042969	144.099167
896.884766	73.495308
895.726563	68.561081
894.567383	409.607269
893.408203	-58.664207
892.249023	-72.441368
891.088867	47.139389
889.929688	250.273071
888.769531	-56.996147
887.608398	236.467972
886.448242	365.051636
885.287109	152.865570
884.125977	360.443390
882.963867	139.404678
881.801758	19.974407
880.639648	44.909775
879.477539	-49.604267
878.315430	-130.535126
877.152344	113.012291
875.989258	74.913200
874.825195	201.234589
873.661133	109.129021
872.497070	127.361534
871.333008	318.855377
870.168945	-151.147812
869.003906	359.708008
867.838867	544.266846
866.672852	108.269577
865.506836	14.099238
864.340820	315.435028
863.174805	466.100647
862.008789	342.673798
860.841797	677.358154
859.674805	439.417877
858.506836	569.648438
857.339844	632.469238
856.171875	569.614380
855.003906	607.684021
853.834961	405.790070
852.666016	708.341431
851.497070	533.341736
850.328125	616.060303
849.158203	656.142151
847.988281	512.515991
846.818359	252.480515
845.647461	225.335022
844.477539	137.718719
843.306641	200.007858
842.134766	204.059677
840.963867	331.048920
839.791992	359.548920
838.619141	343.276398
837.447266	-48.505585
836.274414	466.957733
835.101563	-18.609177
833.928711	116.823280
832.754883	368.230103
831.581055	552.480652
830.407227	484.399506
829.232422	753.178528
828.058594	638.091675
826.883789	427.094513
825.708008	233.962753
824.533203	-12.657841
823.357422	95.088287
822.181641	271.768616
821.004883	332.463531
819.828125	-92.415482
818.651367	-194.357697
817.474609	-116.043709
816.296875	153.526688
815.119141	-86.591888
813.941406	24.746302
812.763672	127.046448
811.584961	2.449347
810.406250	-231.091400
809.226563	28.707560
808.047852	-242.678955
806.868164	-236.386841
805.688477	-179.118149
804.507813	-64.245842
803.327148	-104.883789
802.146484	-336.428558
800.965820	-148.669174
799.784180	-366.968872
798.603516	-194.999481
797.420898	-196.112503
796.239258	-84.285995
795.056641	-59.019939
793.874023	-197.790314
792.691406	-199.270432
791.507813	-165.409470
790.324219	-54.173149
789.140625	-33.822472
787.956055	125.834030
786.772461	-61.988422
785.586914	174.833649
784.402344	79.786186
783.216797	35.544224
782.032227	-57.383179
780.845703	399.830017
779.660156	452.493225
778.473633	224.574112
777.287109	177.737518
776.100586	256.670502
774.913086	112.592010
773.725586	-80.032028
772.538086	175.157608
771.349609	75.092743
770.161133	151.394043
768.972656	192.325241
767.784180	279.450897
766.594727	326.816162
765.405273	409.341095
764.215820	179.051361
763.026367	303.291107
761.835938	31.203249
760.645508	238.942627
759.454102	400.333832
758.262695	504.412811
757.072266	406.075043
755.879883	406.685730
754.688477	534.744507
753.496094	355.048553
752.303711	474.204529
751.110352	318.709076
749.917969	330.155853
748.724609	324.011871
747.530273	835.868042
746.336914	502.595612
745.142578	612.642090
743.948242	599.796265
742.752930	477.303131
741.558594	352.668854
740.363281	225.903564
739.166992	320.528168
737.971680	-51.538914
736.775391	40.929306
735.579102	330.450409
734.381836	184.183594
733.185547	-14.530832
731.988281	139.186600
730.790039	448.189026
729.592773	221.199448
728.394531	405.456879
727.196289	412.582336
725.997070	303.901215
724.797852	197.501312
723.598633	198.247345
722.399414	297.330200
721.199219	324.362427
719.999023	390.736298
718.798828	350.189453
717.598633	311.908752
716.397461	579.139587
715.196289	141.822739
713.994141	306.627411
712.792969	523.749756
711.590820	132.757584
710.388672	223.598923
709.185547	405.984070
707.982422	109.208420
706.779297	-56.686337
705.576172	-28.658594
704.372070	173.576080
703.167969	88.585823
701.963867	-91.984573
700.759766	323.572052
699.554688	58.438412
698.349609	252.238449
697.143555	-314.640137
695.938477	57.555664
694.732422	-282.859680
693.525391	-77.849541
692.319336	-307.103394
691.112305	39.154240
689.905273	-92.116631
688.697266	102.273811
687.490234	84.089661
686.282227	-324.360535
685.073242	-121.022034
683.865234	-403.264832
682.656250	-87.065681
681.447266	96.921852
680.237305	-124.162285
679.028320	98.960541
677.818359	-132.624313
676.607422	-71.735146
675.397461	82.291985
674.186523	-23.301754
672.975586	247.673065
671.763672	272.061768
670.551758	-21.325953
669.339844	-297.191589
668.127930	410.550171
666.915039	117.594986
665.703125	-36.893383
664.489258	201.853226
663.276367	239.734344
662.062500	163.240540
660.848633	2.660033
659.634766	-62.860455
658.419922	-143.411301
657.205078	-163.510529
655.990234	126.924538
654.775391	-63.510250
653.559570	-36.170998
652.343750	-86.431488
651.126953	33.503307
649.911133	41.342766
648.694336	225.704605
647.477539	-22.797077
646.259766	378.743378
645.041992	351.796295
643.824219	570.006653
642.606445	164.255219
641.387695	319.792114
640.168945	146.176971
638.950195	24.051943
637.730469	258.500458
636.511719	-31.570627
635.291016	-8.147214
634.071289	-73.034866
632.850586	-221.894073
631.629883	161.314590
630.409180	5.409196
629.188477	53.036995
627.966797	76.678909
626.745117	301.479126
625.522461	373.533112
624.300781	177.167770
623.078125	357.558136
621.854492	773.018188
620.631836	320.247162
619.408203	265.410461
618.184570	154.315552
616.960938	156.062378
615.736328	159.255676
614.511719	-120.691711
613.287109	-185.240005
612.061523	35.991306
610.835938	-145.676743
609.610352	28.817270
608.384766	-229.390320
607.158203	129.000626
605.931641	146.562546
604.705078	-225.638702
