# Supplementary material for: Raman spectroscopy accurately differentiates mucosal healing from non-healing and biochemical changes following biological therapy in inflammatory bowel disease
Source: PLoS One. 2021 Jun 2;16(6):e0252210. doi: 10.1371/journal.pone.0252210 (PMC8172032; doi:10.1371/journal.pone.0252210)
Supplement: S5 Dataset — (ZIP) [file pone.0252210.s007.zip › CD Active inflammation/OC011 pre treatment_BL sub CR removed_29__X_-18300.2__Y_2327.51__Z_-3757.22__Time_333.txt]

1714.656250	-80.099754
1713.679688	18.739458
1712.703125	81.235703
1711.725586	-56.802704
1710.749023	138.357910
1709.771484	55.291000
1708.792969	26.474197
1707.815430	-103.431381
1706.836914	-136.231094
1705.858398	-141.574112
1704.879883	-95.383667
1703.901367	-43.198559
1702.922852	81.879593
1701.943359	63.049202
1700.963867	-46.055767
1699.983398	150.375198
1699.003906	37.270420
1698.023438	-64.470688
1697.042969	96.385544
1696.062500	215.072464
1695.082031	67.232346
1694.100586	315.322632
1693.120117	232.895981
1692.137695	201.800964
1691.156250	435.598846
1690.174805	288.370880
1689.192383	283.190948
1688.209961	307.974121
1687.227539	541.346375
1686.244141	356.668915
1685.261719	561.833130
1684.278320	466.382416
1683.294922	491.455383
1682.311523	684.907532
1681.327148	788.302490
1680.342773	657.959290
1679.358398	437.758362
1678.374023	750.433411
1677.389648	818.774902
1676.404297	903.583984
1675.418945	887.857605
1674.433594	1109.304810
1673.448242	903.247559
1672.461914	1085.786621
1671.475586	1045.595215
1670.489258	1300.788940
1669.502930	1280.191406
1668.516602	1278.695679
1667.529297	1301.573364
1666.541992	1452.321899
1665.554688	1367.342529
1664.566406	1285.515991
1663.579102	1405.774902
1662.590820	1301.046753
1661.602539	1223.329712
1660.614258	1331.620850
1659.625000	1567.481323
1658.635742	1681.807251
1657.647461	1616.412964
1656.657227	1331.655151
1655.667969	1373.079712
1654.677734	1295.767334
1653.688477	1131.567505
1652.697266	1430.798462
1651.707031	1002.884277
1650.716797	982.782898
1649.725586	833.490967
1648.734375	946.309509
1647.743164	779.292908
1646.750977	702.512817
1645.759766	618.180176
1644.767578	655.685425
1643.775391	627.477478
1642.783203	499.273590
1641.790039	352.944092
1640.796875	296.683960
1639.803711	396.379608
1638.810547	161.340286
1637.817383	61.155552
1636.823242	290.813354
1635.829102	104.167595
1634.834961	4.808908
1633.840820	-67.924950
1632.845703	1.835923
1631.850586	-57.253666
1630.855469	55.032837
1629.860352	106.932777
1628.865234	-188.382858
1627.869141	84.948288
1626.873047	24.257935
1625.876953	-86.200729
1624.880859	-75.489891
1623.883789	14.240009
1622.887695	-56.239075
1621.890625	-150.192978
1620.892578	171.117554
1619.895508	240.271423
1618.897461	112.570213
1617.899414	-14.957966
1616.901367	72.917206
1615.903320	-106.817039
1614.904297	46.832150
1613.906250	-132.630493
1612.907227	76.204781
1611.907227	-58.452583
1610.908203	-95.987770
1609.908203	52.636612
1608.908203	-244.191208
1607.908203	187.438522
1606.908203	409.395569
1605.907227	102.347839
1604.906250	114.860474
1603.905273	156.188232
1602.904297	-129.586823
1601.903320	63.557812
1600.901367	10.752526
1599.899414	-26.334751
1598.897461	-102.625549
1597.895508	-354.026672
1596.892578	-108.777519
1595.889648	-271.259644
1594.886719	-18.336601
1593.883789	-52.841576
1592.880859	-204.865463
1591.876953	-184.561462
1590.873047	-177.358368
1589.869141	35.945145
1588.865234	-50.921131
1587.860352	-179.538910
1586.855469	-70.853096
1585.850586	6.434721
1584.845703	41.914063
1583.839844	92.940826
1582.834961	138.658020
1581.829102	54.024868
1580.823242	63.102268
1579.816406	142.388748
1578.810547	242.376968
1577.803711	141.813934
1576.796875	116.657738
1575.790039	164.253632
1574.782227	76.466339
1573.775391	84.827042
1572.767578	-52.526176
1571.759766	-13.180157
1570.750977	106.588142
1569.743164	15.730115
1568.734375	18.299313
1567.725586	98.652092
1566.716797	12.660909
1565.707031	-81.216988
1564.697266	86.948647
1563.687500	-4.583737
1562.677734	254.015701
1561.667969	16.953865
1560.657227	148.079376
1559.647461	14.557043
1558.636719	171.253189
1557.625000	14.151949
1556.614258	157.522781
1555.602539	13.137631
1554.590820	179.441666
1553.579102	24.444244
1552.567383	192.947739
1551.554688	-1.132379
1550.541992	154.038666
1549.529297	102.015472
1548.516602	316.261902
1547.502930	465.597412
1546.490234	167.433975
1545.476563	112.201500
1544.462891	64.578934
1543.448242	52.974308
1542.434570	203.952545
1541.419922	199.732605
1540.405273	151.449463
1539.390625	53.968090
1538.375000	10.550569
1537.359375	18.589417
1536.343750	70.311134
1535.328125	21.246012
1534.312500	103.547447
1533.295898	-131.483856
1532.280273	192.771759
1531.262695	21.898392
1530.246094	75.094810
1529.229492	-72.829369
1528.211914	70.155594
1527.194336	-57.453930
1526.176758	-2.399503
1525.159180	73.051979
1524.140625	189.466003
1523.122070	-154.848648
1522.103516	-157.089325
1521.084961	15.373778
1520.065430	-118.365898
1519.046875	-82.550957
1518.027344	-5.805126
1517.006836	-6.347437
1515.987305	-25.021955
1514.966797	15.211889
1513.947266	193.937485
1512.925781	-53.746864
1511.905273	-73.039223
1510.884766	-130.969620
1509.863281	-325.014893
1508.841797	-29.214958
1507.820313	-95.280106
1506.797852	-28.155228
1505.776367	-89.362679
1504.753906	-363.414063
1503.731445	118.371407
1502.708008	-122.604881
1501.685547	-87.002701
1500.662109	89.267029
1499.638672	65.637703
1498.615234	-257.579132
1497.591797	-61.321888
1496.567383	-164.629105
1495.542969	95.196930
1494.518555	-97.863152
1493.494141	125.788506
1492.468750	160.046646
1491.443359	-23.066223
1490.417969	361.022461
1489.392578	78.079659
1488.367188	101.628128
1487.340820	224.626694
1486.314453	304.062408
1485.288086	362.935730
1484.261719	260.910187
1483.234375	230.247025
1482.207031	408.659393
1481.179688	444.083374
1480.152344	433.501892
1479.125000	297.922333
1478.096680	559.875183
1477.068359	469.995972
1476.040039	726.529480
1475.011719	794.393311
1473.982422	706.800293
1472.953125	917.031860
1471.923828	1152.551514
1470.894531	1146.140381
1469.864258	1104.025635
1468.834961	1283.177368
1467.804688	1467.257690
1466.774414	1618.140137
1465.743164	1557.889893
1464.712891	1624.698120
1463.681641	1874.358398
1462.650391	1925.702393
1461.618164	1590.892822
1460.586914	1690.425171
1459.554688	1825.396973
1458.522461	1962.805542
1457.490234	2072.201172
1456.458008	1871.974609
1455.424805	2077.646240
1454.391602	2267.982178
1453.358398	2115.903809
1452.325195	2394.819092
1451.291016	2285.797607
1450.256836	2344.041748
1449.222656	2278.103760
1448.188477	2313.493652
1447.154297	2371.644043
1446.119141	2323.408203
1445.083984	2196.715576
1444.048828	2024.518188
1443.013672	2234.444580
1441.977539	2150.828857
1440.941406	2047.018066
1439.905273	1988.769287
1438.869141	1806.680054
1437.832031	1771.254272
1436.795898	1584.257202
1435.758789	1260.913940
1434.720703	1321.636108
1433.683594	1276.305298
1432.645508	1109.811523
1431.608398	973.719788
1430.569336	873.012573
1429.531250	530.172058
1428.493164	704.642517
1427.454102	687.380310
1426.415039	760.935791
1425.375977	494.165802
1424.335938	623.244385
1423.296875	404.580353
1422.256836	523.634705
1421.215820	214.469421
1420.175781	444.414703
1419.135742	397.362427
1418.094727	413.299255
1417.053711	507.301483
1416.011719	10.017943
1414.970703	76.514565
1413.928711	100.274590
1412.886719	194.494980
1411.844727	200.753891
1410.802734	56.272007
1409.759766	24.988523
1408.716797	282.712341
1407.673828	-49.876019
1406.630859	99.919647
1405.586914	144.263321
1404.542969	15.464459
1403.499023	230.627304
1402.455078	162.250656
1401.411133	234.469925
1400.366211	-46.905060
1399.321289	313.854462
1398.276367	185.688522
1397.230469	65.175667
1396.185547	-57.684158
1395.139648	-12.549861
1394.093750	230.542068
1393.046875	-27.241714
1392.000977	53.204300
1390.954102	-36.515469
1389.907227	126.676224
1388.860352	44.692741
1387.812500	112.932533
1386.765625	16.192289
1385.717773	7.106583
1384.669922	43.133801
1383.621094	259.203918
1382.573242	147.946640
1381.524414	-48.108250
1380.475586	-119.072250
1379.425781	-85.017029
1378.376953	-85.804192
1377.327148	115.709152
1376.277344	-199.355713
1375.227539	34.767609
1374.176758	86.790092
1373.126953	278.589996
1372.076172	29.060223
1371.025391	-113.042000
1369.973633	-140.318863
1368.922852	19.445663
1367.871094	196.693146
1366.819336	-19.566887
1365.766602	-91.181404
1364.714844	-180.057541
1363.662109	-29.812513
1362.609375	-173.173737
1361.556641	124.060287
1360.502930	-14.054662
1359.450195	59.432251
1358.396484	-13.703527
1357.341797	196.718216
1356.288086	-17.832020
1355.233398	287.185516
1354.178711	343.756927
1353.124023	263.818817
1352.069336	283.377960
1351.013672	49.800560
1349.958984	114.335640
1348.903320	258.378723
1347.846680	511.652679
1346.791016	824.490662
1345.734375	723.130676
1344.677734	750.881592
1343.621094	711.814392
1342.563477	563.829224
1341.506836	886.860352
1340.449219	954.694641
1339.391602	774.934143
1338.333008	902.442261
1337.275391	1077.070068
1336.216797	516.573059
1335.158203	822.615295
1334.098633	730.290833
1333.040039	779.138184
1331.980469	551.086609
1330.920898	671.898987
1329.861328	921.329590
1328.800781	812.391785
1327.740234	827.174438
1326.679688	832.188293
1325.619141	553.276428
1324.558594	766.017883
1323.497070	778.799805
1322.435547	725.048889
1321.374023	1051.480103
1320.312500	788.206665
1319.250000	1067.839600
1318.187500	1105.776733
1317.125000	1013.130432
1316.062500	1152.358521
1314.999023	1077.211914
1313.935547	945.534241
1312.872070	1168.770752
1311.808594	803.362610
1310.745117	965.185547
1309.680664	836.532837
1308.616211	858.184082
1307.551758	894.693604
1306.486328	707.397034
1305.420898	1073.731689
1304.355469	987.506836
1303.290039	985.013000
1302.224609	1095.692261
1301.158203	1019.635254
1300.091797	626.739868
1299.025391	946.510437
1297.958984	838.884949
1296.891602	927.831360
1295.824219	952.999023
1294.756836	693.529968
1293.689453	883.320007
1292.621094	825.319885
1291.553711	711.016235
1290.485352	856.780701
1289.416016	1012.365784
1288.347656	714.490112
1287.278320	796.672119
1286.208984	766.186340
1285.139648	792.128723
1284.069336	849.964966
1283.000000	682.584839
1281.929688	637.742798
1280.858398	881.783997
1279.788086	700.021545
1278.716797	836.429016
1277.645508	1107.360352
1276.574219	644.639832
1275.502930	592.901611
1274.430664	995.867554
1273.358398	848.880676
1272.286133	877.917603
1271.213867	601.664063
1270.140625	1043.554199
1269.067383	1111.740234
1267.994141	989.543518
1266.920898	1023.634155
1265.846680	969.912231
1264.773438	1050.423706
1263.699219	1206.541870
1262.624023	1018.820740
1261.549805	777.587280
1260.474609	750.970764
1259.399414	765.821289
1258.324219	1260.625366
1257.248047	1100.046997
1256.172852	1144.115845
1255.096680	1039.678467
1254.019531	1139.768311
1252.943359	1152.228394
1251.866211	1118.474731
1250.789063	972.861084
1249.711914	992.695129
1248.634766	1063.592285
1247.556641	930.279175
1246.478516	1103.251221
1245.400391	972.435181
1244.321289	992.294250
1243.243164	1017.006226
1242.164063	825.603577
1241.084961	1097.960449
1240.004883	967.299683
1238.925781	1045.377319
1237.845703	992.410522
1236.765625	861.846558
1235.684570	1002.922974
1234.604492	988.767090
1233.523438	1049.744263
1232.442383	873.195557
1231.360352	701.554810
1230.279297	847.288208
1229.197266	765.297363
1228.115234	576.791504
1227.032227	768.386108
1225.950195	604.118835
1224.867188	735.085449
1223.784180	549.074585
1222.701172	559.016235
1221.617188	474.621582
1220.533203	310.458496
1219.449219	417.026489
1218.365234	339.870880
1217.280273	559.856079
1216.195313	415.000458
1215.110352	316.050507
1214.025391	378.855438
1212.940430	427.108154
1211.854492	608.016724
1210.768555	407.612366
1209.681641	641.416626
1208.595703	532.637329
1207.508789	404.568756
1206.421875	454.878204
1205.334961	526.803650
1204.247070	401.074432
1203.160156	651.125488
1202.072266	363.959869
1200.983398	421.172821
1199.895508	256.839325
1198.806641	239.326385
1197.717773	161.608429
1196.628906	144.002747
1195.539063	-179.102325
1194.449219	-57.288746
1193.359375	-87.045822
1192.269531	39.369591
1191.179688	-14.557138
1190.088867	17.955738
1188.998047	-112.938972
1187.907227	-140.588837
1186.815430	-209.112610
1185.723633	-160.066193
1184.631836	-96.715057
1183.540039	-28.667395
1182.448242	-75.857552
1181.355469	25.576984
1180.262695	155.661804
1179.169922	7.558349
1178.076172	-39.906132
1176.982422	202.479767
1175.888672	279.397095
1174.794922	375.359985
1173.700195	210.216003
1172.606445	346.686310
1171.511719	147.957840
1170.416016	162.184265
1169.321289	269.620392
1168.225586	216.684341
1167.129883	94.347130
1166.034180	-44.750919
1164.937500	-164.753723
1163.840820	68.856941
1162.744141	6.050592
1161.647461	-54.423946
1160.550781	-38.543407
1159.453125	144.354721
1158.355469	155.236465
1157.256836	216.135330
1156.159180	86.068970
1155.060547	177.792984
1153.961914	336.160492
1152.863281	-80.194633
1151.763672	108.970840
1150.664063	-18.975933
1149.564453	-23.060217
1148.464844	-29.609962
1147.364258	-202.944565
1146.263672	-104.866402
1145.163086	-11.677953
1144.062500	-137.556656
1142.960938	319.449402
1141.859375	88.716019
1140.757813	355.043335
1139.656250	45.778477
1138.553711	0.423980
1137.451172	128.495651
1136.348633	154.258652
1135.246094	125.293579
1134.142578	255.375305
1133.039063	98.015144
1131.935547	405.923676
1130.832031	227.082001
1129.727539	503.811737
1128.623047	588.185120
1127.518555	508.795685
1126.413086	694.929688
1125.308594	468.420135
1124.203125	599.816406
1123.096680	572.310547
1121.991211	532.905945
1120.884766	441.333282
1119.778320	458.655853
1118.671875	388.306183
1117.564453	254.005936
1116.458008	346.871429
1115.350586	148.628082
1114.242188	208.213364
1113.134766	248.794769
1112.026367	322.383636
1110.917969	469.147369
1109.808594	696.118896
1108.700195	445.697662
1107.590820	457.506104
1106.481445	596.769470
1105.372070	754.798584
1104.261719	457.135101
1103.151367	834.470337
1102.041016	550.970642
1100.930664	432.660889
1099.819336	618.559082
1098.708008	563.837341
1097.596680	322.875031
1096.484375	579.214539
1095.373047	637.487244
1094.260742	380.039215
1093.147461	614.852417
1092.035156	425.720428
1090.921875	394.340881
1089.808594	565.326721
1088.695313	547.969604
1087.581055	307.107788
1086.467773	571.960022
1085.353516	514.532410
1084.238281	593.431885
1083.124023	634.670532
1082.008789	417.397797
1080.893555	460.945709
1079.777344	546.715027
1078.662109	561.989441
1077.545898	497.415344
1076.429688	641.726379
1075.312500	530.190369
1074.196289	526.605835
1073.079102	438.571411
1071.960938	357.589752
1070.843750	393.853912
1069.725586	469.927399
1068.607422	288.213745
1067.489258	361.921814
1066.370117	173.273682
1065.251953	380.436096
1064.132813	442.353424
1063.012695	387.214966
1061.893555	444.428711
1060.773438	281.714417
1059.653320	205.618317
1058.532227	309.607697
1057.412109	203.170502
1056.291016	281.428040
1055.169922	228.810211
1054.047852	204.260056
1052.926758	481.038788
1051.804688	258.001251
1050.681641	261.530243
1049.559570	400.459137
1048.436523	299.000336
1047.313477	323.591461
1046.190430	-8.647464
1045.066406	169.959183
1043.942383	52.444641
1042.818359	151.778534
1041.694336	164.887497
1040.569336	215.296906
1039.445313	149.276993
1038.319336	48.385674
1037.194336	268.864594
1036.068359	254.203247
1034.942383	267.521454
1033.816406	276.231140
1032.690430	350.113403
1031.563477	491.444885
1030.436523	249.174271
1029.308594	67.498222
1028.181641	-139.587509
1027.053711	-86.326065
1025.925781	-232.772964
1024.797852	-167.776108
1023.668945	-23.815336
1022.540039	-35.360451
1021.411133	-244.071899
1020.281250	-183.506531
1019.152344	-380.343506
1018.022461	-175.855392
1016.892578	-381.729156
1015.761719	-351.019470
1014.630859	-259.995544
1013.500000	-29.929300
1012.369141	17.135887
1011.237305	92.046921
1010.105469	134.597702
1008.973633	158.700821
1007.841797	518.415283
1006.708984	646.700623
1005.576172	999.372742
1004.443359	1895.389038
1003.310547	2111.396484
1002.176758	1978.386841
1001.042969	1441.150269
999.908203	580.823486
998.774414	210.662384
997.639648	224.093338
996.504883	207.609100
995.370117	29.671755
994.234375	18.062777
993.098633	-44.188301
991.962891	108.200836
990.826172	80.761848
989.690430	129.528336
988.553711	111.539192
987.416016	-0.809806
986.279297	2.200758
985.141602	-22.317436
984.003906	-7.562444
982.865234	-4.212066
981.727539	38.386738
980.588867	92.585594
979.450195	24.949575
978.310547	-83.937111
977.170898	74.086037
976.031250	124.107513
974.891602	4.147432
973.751953	210.662384
972.611328	100.171501
971.470703	-157.137100
970.329102	90.969734
969.188477	-140.712204
968.046875	-30.183792
966.904297	89.595657
965.762695	-134.663788
964.620117	122.950630
963.477539	20.570313
962.334961	204.924927
961.191406	304.517731
960.047852	71.939674
958.904297	164.900742
957.760742	-3.149814
956.616211	-38.185982
955.471680	139.822983
954.327148	116.470741
953.182617	207.666306
952.037109	99.923317
950.891602	184.475021
949.745117	211.951401
948.599609	20.085928
947.453125	148.405441
946.306641	313.352570
945.159180	183.660065
944.012695	353.342621
942.865234	335.839935
941.716797	380.106781
940.569336	182.559464
939.420898	302.389130
938.272461	289.979706
937.124023	569.623474
935.974609	384.116302
934.825195	205.659042
933.675781	123.127831
932.525391	387.089203
931.375977	195.454407
930.225586	318.314484
929.074219	313.732178
927.923828	52.040909
926.772461	88.723755
925.621094	68.623047
924.468750	155.562576
923.317383	219.830841
922.165039	72.731880
921.011719	62.205151
919.859375	-68.655876
918.706055	116.472816
917.552734	-86.808586
916.399414	-205.859894
915.245117	-31.857849
914.090820	-23.538584
912.936523	-46.891895
911.781250	-235.754517
910.625977	70.062813
909.470703	-134.415161
908.315430	-84.768188
907.160156	-198.252838
906.003906	-37.379421
904.846680	-234.458038
903.690430	-114.241875
902.533203	-240.827850
901.375977	157.987045
900.218750	-0.120366
899.060547	111.226585
897.903320	-57.942936
896.744141	-9.802688
895.585938	22.558372
894.426758	131.851715
893.267578	49.043301
892.108398	305.308838
890.949219	71.273193
889.789063	-88.043144
888.628906	132.149689
887.467773	108.484558
886.307617	39.746964
885.146484	111.011406
883.985352	51.450264
882.823242	-105.007614
881.661133	-87.708534
880.499023	254.269058
879.336914	104.788139
878.173828	-105.411789
877.010742	-241.125534
875.847656	-23.124949
874.684570	-82.152580
873.520508	-62.317493
872.356445	164.605835
871.192383	89.934380
870.027344	-229.875427
868.862305	289.403748
867.697266	129.399429
866.532227	135.847488
865.366211	178.278641
864.200195	169.027527
863.034180	267.625946
861.867188	-42.556496
860.700195	291.838226
859.533203	278.134857
858.366211	372.171844
857.198242	479.635193
856.030273	445.725708
854.862305	353.522095
853.693359	546.119507
852.524414	485.314484
851.355469	359.540222
850.186523	410.819794
849.016602	350.065735
847.846680	390.104919
846.676758	197.252472
845.505859	94.015633
844.334961	160.889359
843.164063	82.275681
841.993164	131.175278
840.821289	59.265366
839.649414	65.613289
838.477539	255.216858
837.305664	136.301468
836.132813	281.048218
834.959961	50.426975
833.786133	143.686203
832.613281	114.058136
831.439453	204.937256
830.264648	411.772644
829.090820	181.170883
827.916016	309.744080
826.741211	268.725342
825.566406	205.375473
824.390625	84.050278
823.214844	83.058289
822.039063	-24.932312
820.862305	172.216461
819.685547	39.638577
818.508789	158.628342
817.332031	-174.335312
816.154297	-137.816605
814.976563	69.916496
813.798828	-38.354202
812.621094	-113.292175
811.442383	18.484615
810.263672	-125.478851
809.083984	-73.905060
807.905273	21.993063
806.725586	-155.415710
805.544922	-268.423615
804.365234	-192.765488
803.184570	-108.345215
802.003906	-334.697052
800.823242	62.342278
799.641602	-119.751549
798.459961	-248.629562
797.278320	-171.368515
796.095703	-136.339447
794.913086	-167.886322
793.730469	-336.852295
792.547852	-173.619553
791.364258	-65.904846
790.180664	130.216019
788.997070	18.528078
787.813477	-117.536095
786.628906	-92.139549
785.444336	43.733288
784.258789	68.902763
783.074219	38.705299
781.888672	72.525604
780.702148	134.965439
779.516602	29.404846
778.330078	405.247864
777.143555	83.124428
775.956055	1.673232
774.769531	-33.481602
773.582031	-15.750755
772.393555	-53.258488
771.206055	167.189285
770.017578	-163.745026
768.829102	-14.075022
767.639648	115.612518
766.451172	22.632654
765.261719	198.350677
764.072266	155.893250
762.881836	194.843567
761.691406	106.036560
760.500977	307.682953
759.310547	366.158539
758.119141	299.161865
756.927734	249.723724
755.735352	279.393250
754.543945	113.363396
753.351563	369.273529
752.159180	-14.318699
750.965820	177.690643
749.773438	35.771580
748.580078	172.690292
747.385742	63.664997
746.192383	149.948395
744.998047	165.943359
743.803711	456.061859
742.608398	182.444153
741.413086	-156.849152
740.217773	38.789345
739.022461	96.254181
737.826172	114.233620
736.630859	-110.938644
735.433594	-22.890312
734.237305	-4.954226
733.040039	148.660248
731.842773	201.534775
730.645508	7.168744
729.447266	38.170567
728.249023	75.716789
727.050781	54.223862
725.851563	-10.966286
724.653320	133.657272
723.454102	166.810211
722.253906	261.120026
721.053711	241.860077
719.854492	185.521347
718.653320	13.560656
717.453125	206.113113
716.251953	88.832108
715.050781	111.230125
713.848633	271.031189
712.647461	134.321991
711.445313	130.675034
710.243164	57.354546
709.040039	1.550411
707.836914	-237.115906
706.633789	-81.491753
705.430664	-102.206795
704.226563	29.506990
703.022461	13.266733
701.818359	173.317581
700.613281	115.881607
699.408203	128.133148
698.203125	170.896164
696.998047	-153.574783
695.791992	71.929535
694.585938	56.286865
693.379883	51.604889
692.172852	-26.804758
690.965820	-252.696808
689.758789	-339.483551
688.551758	-254.714157
687.343750	-18.027498
686.135742	-251.979111
684.926758	-132.282318
683.718750	15.644924
682.509766	-7.604911
681.300781	68.934914
680.090820	-153.398666
678.881836	-44.158073
677.671875	-138.395615
676.460938	-91.770844
675.250977	0.386150
674.040039	53.659409
672.828125	7.503727
671.617188	56.629566
670.405273	-41.197872
669.193359	-203.735352
667.981445	-18.142017
666.768555	141.530777
665.555664	111.114738
664.342773	69.998360
663.128906	-74.659821
661.916016	-61.592083
660.702148	-39.825378
659.487305	-18.002138
658.272461	6.025571
657.058594	-159.704376
655.842773	4.597039
654.627930	-5.761258
653.412109	59.348392
652.196289	199.862015
650.979492	77.503548
649.763672	-44.804203
648.546875	0.887273
647.330078	-63.256161
646.112305	55.535591
644.894531	322.694580
643.676758	374.539124
642.458984	323.044952
641.240234	146.768005
640.021484	-61.785366
638.802734	43.425575
637.583008	107.619011
636.363281	-126.993973
635.143555	-18.034431
633.923828	146.500671
632.703125	149.725632
631.482422	-10.418279
630.261719	-97.801056
629.040039	-99.626549
627.818359	22.626999
626.596680	163.774887
625.375000	182.282654
624.152344	526.166443
622.929688	115.168213
621.707031	301.613220
620.483398	172.615341
619.259766	375.057343
618.036133	26.624973
616.812500	-118.915329
615.587891	-3.965674
614.363281	110.247520
613.138672	232.237442
611.913086	94.646645
610.687500	-54.384041
609.461914	69.392303
608.236328	-162.534821
607.009766	36.257034
605.783203	-112.082428
604.555664	-120.476677
