# Supplementary material for: Raman spectroscopy accurately differentiates mucosal healing from non-healing and biochemical changes following biological therapy in inflammatory bowel disease
Source: PLoS One. 2021 Jun 2;16(6):e0252210. doi: 10.1371/journal.pone.0252210 (PMC8172032; doi:10.1371/journal.pone.0252210)
Supplement: S5 Dataset — (ZIP) [file pone.0252210.s007.zip › CD Active inflammation/OC027 pre treatment-1_base sub CR removed_63__X_648.484__Y_65180.3__Z_-459.95__Time_721.txt]

1714.793945	141.082062
1713.817383	67.553856
1712.840820	69.555313
1711.864258	96.811630
1710.886719	-14.296059
1709.909180	-70.652878
1708.931641	-34.794479
1707.953125	-134.570251
1706.975586	-96.604103
1705.997070	-119.256218
1705.018555	-87.332397
1704.040039	12.499745
1703.060547	-41.976719
1702.081055	30.298035
1701.101563	-83.741959
1700.122070	43.906322
1699.142578	-100.287933
1698.162109	71.896797
1697.181641	87.233543
1696.201172	55.362965
1695.220703	72.469551
1694.239258	312.073273
1693.257813	320.125031
1692.276367	214.226181
1691.294922	157.241791
1690.313477	458.647430
1689.331055	419.229706
1688.348633	396.621368
1687.366211	566.786072
1686.383789	447.056305
1685.400391	567.984802
1684.416992	583.010620
1683.433594	652.037842
1682.450195	623.199097
1681.465820	765.481567
1680.482422	889.772766
1679.498047	964.095520
1678.512695	1007.101868
1677.528320	909.752808
1676.542969	1087.046021
1675.558594	1110.665039
1674.572266	1180.063232
1673.586914	1135.752930
1672.601563	1158.497803
1671.615234	1362.477539
1670.628906	1248.178955
1669.642578	1418.661133
1668.655273	1390.472046
1667.668945	1532.740356
1666.681641	1717.930298
1665.694336	1486.974731
1664.706055	1657.196533
1663.718750	1562.628784
1662.730469	1595.862061
1661.742188	1486.402710
1660.753906	1584.195679
1659.764648	1579.051758
1658.775391	1629.992798
1657.787109	1649.571045
1656.796875	1494.782593
1655.807617	1488.746826
1654.818359	1686.935181
1653.828125	1361.454224
1652.837891	1356.643066
1651.846680	1328.403442
1650.856445	1329.640625
1649.865234	1233.406616
1648.874023	1092.628662
1647.882813	894.112976
1646.891602	880.975220
1645.899414	852.316528
1644.907227	707.777710
1643.915039	619.060120
1642.922852	731.312805
1641.930664	548.198853
1640.937500	486.828613
1639.944336	388.823181
1638.951172	462.568451
1637.957031	336.123627
1636.963867	457.805389
1635.969727	208.017517
1634.975586	327.509644
1633.981445	202.144135
1632.986328	74.416832
1631.991211	162.903137
1630.996094	59.342663
1630.000977	150.816452
1629.005859	39.784042
1628.009766	42.122982
1627.013672	155.118103
1626.017578	-73.686333
1625.021484	81.672028
1624.024414	79.377838
1623.028320	-20.029181
1622.031250	33.156479
1621.033203	-18.639210
1620.036133	0.621974
1619.038086	-8.894962
1618.041016	-28.808788
1617.041992	101.015198
1616.043945	-63.055332
1615.045898	127.240463
1614.046875	-73.318062
1613.047852	103.943001
1612.048828	-41.318512
1611.048828	33.754810
1610.049805	-43.167305
1609.049805	-12.567276
1608.049805	-36.951748
1607.048828	106.346779
1606.048828	32.263165
1605.047852	21.077848
1604.046875	-8.404109
1603.045898	137.476883
1602.044922	13.819491
1601.042969	55.021782
1600.041016	-24.094303
1599.039063	-71.805351
1598.037109	-22.784338
1597.034180	47.113686
1596.031250	-34.589767
1595.028320	-82.321342
1594.025391	-197.969009
1593.022461	-99.478256
1592.018555	-108.100868
1591.014648	-69.781090
1590.010742	-57.620911
1589.006836	-147.268143
1588.001953	-158.675110
1586.997070	-76.253815
1585.992188	45.177284
1584.987305	46.577641
1583.982422	100.028870
1582.976563	127.330177
1581.970703	118.068817
1580.964844	38.407692
1579.958984	5.564978
1578.952148	-6.523423
1577.945313	171.304108
1576.938477	106.949577
1575.931641	34.717892
1574.924805	-40.187511
1573.916992	-0.739035
1572.909180	9.982162
1571.901367	23.185604
1570.893555	137.623383
1569.884766	-67.694145
1568.876953	56.865227
1567.868164	43.599407
1566.858398	12.039716
1565.849609	27.090792
1564.839844	65.365944
1563.830078	30.832602
1562.820313	-3.822448
1561.810547	34.026611
1560.799805	110.620140
1559.790039	39.251034
1558.779297	63.679882
1557.767578	220.125137
1556.756836	122.430588
1555.745117	91.981659
1554.733398	17.365341
1553.721680	118.704628
1552.709961	222.433594
1551.697266	152.549271
1550.685547	235.210114
1549.672852	165.035049
1548.659180	102.489250
1547.646484	127.732796
1546.632813	44.212494
1545.619141	43.281006
1544.605469	26.677652
1543.591797	25.418194
1542.577148	-69.006058
1541.562500	48.223305
1540.547852	123.919098
1539.533203	83.240898
1538.518555	-60.832321
1537.502930	-65.670082
1536.487305	-65.516838
1535.471680	-88.750839
1534.456055	-88.937790
1533.439453	-17.107790
1532.422852	131.850113
1531.406250	53.779594
1530.389648	-19.278378
1529.373047	-71.870155
1528.355469	-39.623528
1527.337891	74.834312
1526.320313	52.625145
1525.302734	7.087129
1524.284180	-43.755142
1523.265625	36.462269
1522.247070	34.161175
1521.228516	21.401619
1520.208984	8.471435
1519.190430	90.489799
1518.170898	123.467331
1517.151367	48.342518
1516.130859	14.177158
1515.111328	13.250623
1514.090820	81.481133
1513.070313	44.256752
1512.049805	73.615028
1511.028320	95.090858
1510.006836	-34.980312
1508.986328	-139.503555
1507.963867	-3.093276
1506.942383	-23.300272
1505.919922	-23.159138
1504.898438	-30.861038
1503.875977	20.208332
1502.852539	-121.042427
1501.830078	-180.424057
1500.806641	8.444069
1499.783203	-28.215870
1498.759766	-88.048866
1497.736328	-101.944977
1496.711914	29.841114
1495.687500	-12.518463
1494.663086	-113.827240
1493.638672	7.208467
1492.613281	-38.120525
1491.587891	3.323942
1490.563477	192.821213
1489.537109	44.864162
1488.511719	126.713097
1487.485352	55.168400
1486.458984	200.528229
1485.432617	248.699310
1484.406250	171.674347
1483.379883	291.012451
1482.352539	504.545532
1481.325195	437.328827
1480.297852	418.464050
1479.269531	470.855591
1478.241211	482.327667
1477.213867	529.362183
1476.184570	560.957153
1475.156250	814.029175
1474.127930	860.617188
1473.098633	1003.813232
1472.069336	981.390503
1471.040039	991.957214
1470.009766	1017.673950
1468.979492	1305.290405
1467.950195	1254.446655
1466.918945	1417.095459
1465.888672	1612.641846
1464.857422	1617.382080
1463.827148	1891.398071
1462.795898	1865.418335
1461.763672	1895.234985
1460.732422	1919.891479
1459.700195	2015.536621
1458.667969	2062.836670
1457.635742	2112.580811
1456.603516	2152.083984
1455.570313	2138.219238
1454.537109	2175.018066
1453.503906	2257.379395
1452.470703	2253.450928
1451.436523	2477.564453
1450.403320	2559.633057
1449.369141	2621.333252
1448.333984	2449.913330
1447.299805	2617.871826
1446.264648	2547.705322
1445.230469	2429.443115
1444.194336	2384.558105
1443.159180	2377.620117
1442.124023	2292.228271
1441.087891	2085.427734
1440.051758	2131.546387
1439.015625	1813.574097
1437.978516	1702.957764
1436.941406	1564.568359
1435.904297	1580.330811
1434.867188	1477.351074
1433.830078	1364.297729
1432.791992	1135.124878
1431.754883	1130.714233
1430.715820	1032.893433
1429.677734	879.610840
1428.639648	771.798950
1427.600586	606.010986
1426.561523	669.760681
1425.522461	607.435425
1424.482422	610.664368
1423.443359	686.992859
1422.403320	614.641724
1421.363281	587.675598
1420.322266	404.587585
1419.282227	448.213196
1418.241211	345.826721
1417.200195	439.813873
1416.159180	297.264465
1415.117188	305.732178
1414.076172	243.815872
1413.034180	199.549316
1411.992188	67.346367
1410.949219	226.792526
1409.907227	89.692383
1408.864258	83.328461
1407.821289	56.916622
1406.777344	186.255386
1405.734375	162.440414
1404.690430	73.407822
1403.646484	-28.081354
1402.602539	128.976944
1401.557617	105.390213
1400.513672	24.198730
1399.468750	65.964607
1398.423828	42.593468
1397.377930	96.989647
1396.333008	81.274857
1395.287109	168.349045
1394.241211	32.522247
1393.195313	207.369141
1392.148438	104.281593
1391.101563	51.382854
1390.054688	136.237732
1389.007813	81.015015
1387.960938	75.932785
1386.913086	68.427147
1385.865234	-26.508600
1384.817383	-101.314171
1383.769531	101.451553
1382.720703	-95.626175
1381.671875	-37.682434
1380.623047	-87.077950
1379.574219	-33.962070
1378.524414	-100.628174
1377.475586	0.097604
1376.425781	63.436607
1375.375977	-50.309498
1374.325195	95.537384
1373.274414	36.907570
1372.224609	-136.286179
1371.172852	-82.443428
1370.122070	-93.310020
1369.070313	-248.605270
1368.019531	-144.597900
1366.967773	41.671345
1365.915039	-160.534836
1364.863281	23.401262
1363.810547	-68.947723
1362.757813	-118.827682
1361.705078	-69.035507
1360.651367	33.090836
1359.598633	-81.081291
1358.544922	98.335693
1357.491211	113.716721
1356.436523	67.069839
1355.382813	119.978142
1354.328125	81.057060
1353.273438	119.283447
1352.217773	152.648621
1351.163086	250.690598
1350.107422	261.931427
1349.051758	201.325317
1347.996094	391.486603
1346.939453	479.980286
1345.883789	645.461548
1344.827148	674.616150
1343.769531	726.197815
1342.712891	807.640625
1341.655273	861.918030
1340.598633	849.418823
1339.540039	814.756897
1338.482422	780.250366
1337.423828	785.504395
1336.366211	805.749268
1335.307617	907.786987
1334.248047	851.555359
1333.189453	815.279907
1332.129883	798.938599
1331.070313	614.596130
1330.010742	697.465271
1328.950195	701.338684
1327.890625	806.666016
1326.830078	578.554077
1325.768555	698.947449
1324.708008	745.344116
1323.646484	715.315613
1322.585938	873.039490
1321.523438	781.567322
1320.461914	909.867310
1319.400391	791.565552
1318.337891	772.097595
1317.275391	809.484131
1316.211914	750.842590
1315.149414	946.223633
1314.085938	705.498535
1313.022461	837.013489
1311.958984	926.730652
1310.894531	903.261536
1309.831055	818.385498
1308.766602	800.133423
1307.701172	774.633789
1306.636719	764.037598
1305.571289	947.899841
1304.505859	812.098206
1303.440430	789.585938
1302.375000	678.711060
1301.308594	636.823730
1300.242188	872.738037
1299.175781	779.482727
1298.109375	848.491699
1297.041992	902.856628
1295.975586	697.085205
1294.908203	680.516785
1293.839844	629.716858
1292.772461	790.048828
1291.704102	641.362793
1290.635742	617.924622
1289.567383	709.843506
1288.498047	659.660278
1287.428711	658.622986
1286.360352	613.590515
1285.290039	551.538147
1284.220703	680.650330
1283.150391	689.829773
1282.080078	750.517639
1281.009766	735.406799
1279.939453	747.319336
1278.868164	566.056274
1277.796875	778.762329
1276.725586	837.412048
1275.654297	967.029541
1274.582031	783.813049
1273.509766	889.132507
1272.437500	933.413391
1271.365234	792.117432
1270.291992	980.663208
1269.218750	1010.504150
1268.145508	1099.000488
1267.072266	1033.782959
1265.999023	956.472961
1264.924805	1001.250610
1263.850586	980.231934
1262.776367	1073.901001
1261.701172	1128.596680
1260.625977	1061.471069
1259.550781	965.201294
1258.475586	1037.142456
1257.400391	1026.301025
1256.324219	993.612122
1255.248047	1014.560547
1254.171875	1147.527466
1253.094727	1141.780640
1252.018555	1072.828125
1250.941406	1079.369751
1249.864258	1059.207031
1248.786133	1039.104492
1247.708008	1172.204224
1246.630859	1042.806396
1245.551758	1129.769775
1244.473633	1041.822266
1243.394531	1157.971069
1242.316406	900.154968
1241.236328	1016.357605
1240.157227	967.490967
1239.077148	1047.289551
1237.998047	1078.556030
1236.917969	1071.029541
1235.836914	1041.708008
1234.756836	978.475464
1233.675781	1048.609619
1232.594727	934.552246
1231.512695	883.558594
1230.431641	796.262573
1229.349609	999.633545
1228.267578	914.795166
1227.185547	810.635498
1226.102539	646.025635
1225.019531	672.642944
1223.936523	558.940918
1222.853516	595.239258
1221.769531	459.841095
1220.686523	430.863312
1219.602539	346.304474
1218.517578	394.679077
1217.433594	172.438492
1216.348633	254.619339
1215.263672	252.229263
1214.178711	319.835541
1213.092773	302.914124
1212.007813	544.187134
1210.921875	512.700867
1209.834961	394.368652
1208.749023	512.393311
1207.662109	545.951294
1206.575195	466.167755
1205.488281	632.202271
1204.400391	455.989624
1203.313477	424.347748
1202.225586	411.949951
1201.136719	310.428467
1200.048828	189.646805
1198.959961	191.619934
1197.871094	186.325348
1196.782227	178.577606
1195.692383	187.620377
1194.603516	100.418327
1193.513672	51.667156
1192.423828	31.723114
1191.333008	40.567047
1190.242188	39.736485
1189.151367	55.656960
1188.060547	6.668579
1186.969727	-6.351906
1185.877930	-9.830078
1184.786133	1.021491
1183.694336	-72.175751
1182.601563	60.876606
1181.509766	-19.642756
1180.416992	34.066208
1179.323242	-10.605148
1178.230469	83.661987
1177.136719	149.056000
1176.042969	20.305449
1174.949219	171.735611
1173.854492	-2.622567
1172.760742	167.723938
1171.666016	206.274918
1170.570313	330.860840
1169.475586	266.311768
1168.379883	237.576248
1167.284180	156.155212
1166.188477	22.082144
1165.091797	124.593155
1163.996094	152.884460
1162.899414	107.006516
1161.801758	180.474121
1160.705078	81.876717
1159.607422	85.880508
1158.509766	216.283722
1157.412109	251.071777
1156.313477	280.968597
1155.215820	267.812225
1154.117188	225.939041
1153.017578	133.909988
1151.918945	196.750336
1150.819336	280.901428
1149.719727	-37.746651
1148.620117	48.581814
1147.519531	-79.573341
1146.418945	49.359486
1145.318359	-74.201294
1144.217773	-131.182434
1143.116211	-62.147869
1142.014648	-181.182693
1140.913086	-129.044113
1139.811523	-17.601631
1138.708984	-96.499016
1137.606445	-25.749022
1136.503906	-76.327965
1135.401367	60.668747
1134.297852	73.984779
1133.194336	153.662613
1132.090820	138.230484
1130.987305	409.869019
1129.882813	453.470551
1128.778320	544.381836
1127.673828	684.941345
1126.569336	649.847900
1125.463867	666.806519
1124.358398	726.302795
1123.252930	633.998596
1122.146484	577.152832
1121.041016	434.951904
1119.934570	463.192352
1118.828125	465.262299
1117.720703	292.058746
1116.613281	393.320129
1115.505859	444.737366
1114.398438	401.404266
1113.291016	367.435699
1112.182617	416.113586
1111.074219	415.018402
1109.964844	453.980804
1108.856445	490.455261
1107.747070	552.780640
1106.637695	709.428467
1105.528320	620.350891
1104.417969	684.630676
1103.307617	534.019592
1102.197266	734.919067
1101.086914	817.677734
1099.975586	838.972412
1098.864258	678.604309
1097.752930	742.143311
1096.641602	666.505676
1095.529297	758.083862
1094.416992	755.294678
1093.304688	653.494507
1092.191406	638.755737
1091.079102	694.552979
1089.965820	583.128052
1088.852539	622.247070
1087.738281	738.878418
1086.624023	740.124756
1085.509766	604.905212
1084.395508	497.868164
1083.280273	637.560974
1082.166016	567.988953
1081.050781	629.910522
1079.934570	562.542114
1078.819336	617.229858
1077.703125	552.083435
1076.586914	554.952759
1075.469727	513.155762
1074.353516	534.650208
1073.236328	572.474121
1072.119141	356.968384
1071.000977	408.736572
1069.882813	378.382538
1068.765625	448.743622
1067.646484	355.008331
1066.528320	413.501465
1065.409180	399.312347
1064.290039	530.218933
1063.170898	443.342438
1062.050781	354.106628
1060.930664	461.374176
1059.810547	580.238037
1058.690430	453.473907
1057.569336	291.649902
1056.449219	309.836029
1055.327148	323.286530
1054.206055	315.675018
1053.083984	310.360168
1051.961914	342.376556
1050.839844	386.021393
1049.717773	289.574921
1048.594727	183.805908
1047.471680	327.689026
1046.348633	156.608032
1045.224609	365.676971
1044.101563	248.252121
1042.976563	307.993591
1041.852539	178.952698
1040.728516	371.464752
1039.603516	251.762497
1038.478516	253.201157
1037.352539	438.551086
1036.227539	377.101349
1035.101563	422.719269
1033.974609	424.112030
1032.848633	346.437286
1031.721680	485.065887
1030.594727	737.562561
1029.467773	413.523621
1028.340820	401.042450
1027.212891	272.418396
1026.084961	116.005669
1024.956055	52.571980
1023.828125	89.034477
1022.699219	-39.293716
1021.570313	-95.589722
1020.440430	12.890842
1019.311523	68.019936
1018.181641	-43.805058
1017.050781	4.429273
1015.920898	-60.879490
1014.790039	61.588154
1013.659180	102.963867
1012.528320	-22.394350
1011.396484	294.656647
1010.265625	340.752197
1009.132813	204.020493
1008.000977	264.121979
1006.868164	375.154236
1005.736328	763.773010
1004.602539	1348.830444
1003.469727	1896.706299
1002.335938	2483.690918
1001.202148	2243.197510
1000.068359	1547.766724
998.933594	811.163025
997.799805	405.217651
996.665039	253.501816
995.529297	258.898956
994.394531	222.856644
993.258789	48.497917
992.123047	-19.579325
990.986328	80.810127
989.849609	38.317665
988.712891	12.086074
987.576172	105.803520
986.439453	-5.454659
985.301758	3.219268
984.164063	-100.832016
983.025391	-25.147419
981.887695	73.642136
980.749023	-64.516266
979.610352	-207.088089
978.470703	-282.769653
977.332031	-20.251982
976.192383	-88.787903
975.051758	86.471855
973.912109	-53.028263
972.771484	-13.136250
971.630859	45.248783
970.490234	200.189499
969.348633	104.955559
968.207031	101.717690
967.065430	-78.067039
965.923828	146.149704
964.781250	83.701889
963.638672	14.553033
962.496094	147.329468
961.352539	133.504074
960.208984	165.667313
959.065430	202.550827
957.921875	209.797363
956.777344	201.165344
955.632813	156.066238
954.488281	170.654877
953.343750	84.714424
952.198242	255.195526
951.052734	100.981606
949.907227	40.754601
948.760742	83.592377
947.614258	220.282562
946.467773	235.967865
945.321289	201.553207
944.173828	199.296463
943.026367	375.313080
941.878906	361.937500
940.730469	462.853180
939.582031	372.219849
938.433594	354.798584
937.285156	451.590973
936.135742	516.586060
934.987305	440.382477
933.836914	416.805695
932.687500	377.459930
931.537109	392.977356
930.386719	458.763184
929.236328	139.882141
928.084961	324.413208
926.934570	167.642990
925.783203	133.987061
924.630859	118.717369
923.478516	51.316029
922.327148	222.856323
921.173828	71.693649
920.021484	295.758392
918.868164	340.388794
917.714844	162.548904
916.561523	53.090332
915.407227	127.764343
914.252930	84.528465
913.098633	-146.888870
911.944336	-121.646027
910.789063	-59.956310
909.633789	-45.759941
908.478516	-79.024544
907.322266	28.428875
906.166016	-33.979660
905.009766	-89.406425
903.853516	-35.924759
902.696289	-93.278236
901.539063	-57.625725
900.381836	75.492950
899.223633	-31.180239
898.065430	-8.694370
896.907227	22.973061
895.749023	14.062273
894.589844	199.738327
893.430664	55.452885
892.271484	-20.832798
891.112305	-2.057933
889.952148	-14.776484
888.791992	56.195946
887.630859	66.310860
886.470703	49.455097
885.309570	-77.837555
884.148438	-28.974661
882.986328	218.478882
881.825195	193.067581
880.663086	84.372688
879.500000	124.607574
878.337891	176.191544
877.174805	306.714539
876.011719	275.109283
874.847656	227.862930
873.684570	349.575531
872.520508	253.008896
871.355469	167.837463
870.191406	157.026474
869.026367	171.054321
867.861328	149.179565
866.695313	167.867554
865.530273	314.725372
864.364258	142.516541
863.197266	291.714417
862.031250	243.255798
860.864258	145.491257
859.697266	534.975037
858.530273	518.100769
857.362305	523.732727
856.194336	576.521240
855.026367	766.139038
853.857422	715.798157
852.688477	701.387024
851.519531	704.947388
850.350586	719.740784
849.180664	689.761597
848.010742	556.799805
846.840820	551.547974
845.670898	488.114410
844.500000	332.974792
843.329102	403.902924
842.157227	264.540039
840.986328	161.019806
839.814453	301.266144
838.642578	262.613831
837.469727	282.084961
836.296875	207.694473
835.124023	90.882515
833.951172	246.559982
832.777344	223.532608
831.603516	307.633301
830.429688	454.149902
829.255859	379.682770
828.081055	481.437042
826.906250	353.406372
825.731445	323.490021
824.555664	262.341248
823.379883	259.109711
822.204102	97.639542
821.027344	317.082458
819.851563	382.695892
818.674805	274.563110
817.497070	61.806053
816.320313	129.457016
815.142578	12.350464
813.963867	50.924839
812.786133	64.928795
811.607422	12.152081
810.428711	-29.576405
809.250000	1.953167
808.070313	-19.939844
806.890625	80.238403
805.710938	-50.671238
804.531250	-130.562241
803.350586	-77.345818
802.169922	4.581327
800.988281	-26.778038
799.807617	77.048920
798.625977	-87.591698
797.444336	-63.840542
796.261719	-64.597809
795.079102	3.210070
793.896484	22.120924
792.713867	-218.237961
791.530273	8.599299
790.346680	35.958511
789.163086	160.549240
787.979492	105.714424
786.794922	148.105911
785.610352	274.377472
784.425781	274.411865
783.240234	234.515167
782.054688	276.263153
780.869141	205.156143
779.682617	133.938065
778.496094	301.121948
777.309570	169.997467
776.123047	215.380234
774.935547	176.728058
773.748047	190.895203
772.560547	198.283096
771.373047	218.745468
770.184570	250.071091
768.996094	171.009247
767.806641	210.838959
766.618164	305.574158
765.428711	146.793442
764.239258	272.023468
763.048828	286.955780
761.858398	440.403748
760.667969	446.179688
759.477539	478.202515
758.286133	437.471924
757.094727	440.593262
755.903320	489.734894
754.710938	395.831055
753.518555	356.764313
752.326172	438.409393
751.133789	381.490814
749.940430	429.868744
748.747070	449.542908
747.553711	429.560974
746.359375	409.454498
745.166016	470.400452
743.970703	298.685028
742.776367	306.742371
741.581055	312.479889
740.385742	517.554810
739.190430	349.881378
737.994141	254.470963
736.797852	161.183563
735.601563	319.661407
734.405273	245.893524
733.208008	285.876251
732.010742	277.600800
730.813477	282.362762
729.615234	330.778168
728.416992	208.520523
727.218750	204.295380
726.020508	280.867462
724.821289	348.590363
723.622070	243.624557
722.422852	354.878662
721.222656	372.124847
720.022461	360.929810
718.822266	262.387024
717.621094	325.323944
716.420898	388.195313
715.218750	195.815216
714.017578	182.307465
712.815430	234.186325
711.614258	266.409454
710.411133	300.784485
709.208984	99.858154
708.005859	217.017303
706.802734	273.157776
705.599609	163.832062
704.395508	63.280235
703.191406	82.478218
701.987305	153.908264
700.782227	75.266045
699.577148	90.203209
698.372070	66.049103
697.166992	-14.551517
695.960938	130.927155
694.754883	-62.496838
693.548828	61.338154
692.341797	31.018967
691.135742	11.647698
689.927734	-33.674747
688.720703	-57.187523
687.512695	-136.998749
686.304688	60.943161
685.096680	55.070545
683.888672	-85.098465
682.679688	-127.557045
681.470703	-26.866476
680.260742	-23.587032
679.050781	-33.178547
677.840820	-120.588783
676.630859	-49.793602
675.419922	-15.689321
674.209961	124.563683
672.998047	72.357368
671.787109	-53.218975
670.575195	52.775730
669.363281	-42.182175
668.151367	20.826092
666.938477	40.736549
665.725586	91.029808
664.512695	16.177061
663.299805	-56.336330
662.085938	63.464287
660.872070	4.212351
659.658203	18.493210
658.443359	112.727448
657.228516	-32.353954
656.013672	-32.766598
654.797852	-84.791191
653.583008	-43.997688
652.366211	-20.343338
651.150391	-18.140350
649.934570	-2.918366
648.717773	96.367683
647.500000	-107.857048
646.283203	97.019768
645.065430	187.815704
643.847656	308.734131
642.629883	233.902802
641.411133	309.650513
640.192383	146.733582
638.973633	18.266891
637.753906	-9.172669
636.534180	2.020338
635.314453	-14.784908
634.094727	62.810295
632.874023	60.824398
631.653320	-3.544429
630.432617	52.122898
629.211914	6.740158
627.990234	-10.953876
626.768555	-125.387482
625.545898	57.957737
624.324219	97.294594
623.101563	140.552322
621.877930	159.839737
620.655273	165.842697
619.431641	190.652664
618.208008	-76.225739
616.983398	67.439423
615.759766	-46.355633
614.535156	-111.535614
613.310547	-29.788450
612.084961	70.417259
610.859375	-7.683124
609.633789	-31.032076
608.408203	68.659462
607.181641	98.947678
605.955078	4.280553
604.728516	-104.272354
