# Supplementary material for: Raman spectroscopy accurately differentiates mucosal healing from non-healing and biochemical changes following biological therapy in inflammatory bowel disease
Source: PLoS One. 2021 Jun 2;16(6):e0252210. doi: 10.1371/journal.pone.0252210 (PMC8172032; doi:10.1371/journal.pone.0252210)
Supplement: S5 Dataset — (ZIP) [file pone.0252210.s007.zip › CD Active inflammation/OC011 pre treatment_BL sub CR removed_54__X_-18304.2__Y_2330.51__Z_-3757.79__Time_620.txt]

1714.656250	104.998611
1713.679688	35.617329
1712.703125	81.214737
1711.725586	-43.819885
1710.749023	145.952240
1709.771484	-73.472580
1708.792969	-131.050797
1707.815430	-56.293251
1706.836914	-58.310291
1705.858398	20.972336
1704.879883	-21.988262
1703.901367	-31.876902
1702.922852	-54.223946
1701.943359	25.973822
1700.963867	-77.539101
1699.983398	-22.382936
1699.003906	52.360130
1698.023438	159.961197
1697.042969	25.158312
1696.062500	153.075943
1695.082031	100.101379
1694.100586	95.986984
1693.120117	260.895264
1692.137695	247.592697
1691.156250	98.970192
1690.174805	316.702332
1689.192383	366.981995
1688.209961	476.631927
1687.227539	346.962402
1686.244141	393.965179
1685.261719	417.664398
1684.278320	521.938721
1683.294922	560.224182
1682.311523	519.235962
1681.327148	612.021484
1680.342773	673.442383
1679.358398	692.861633
1678.374023	766.092651
1677.389648	728.141724
1676.404297	837.059814
1675.418945	861.400879
1674.433594	878.310852
1673.448242	946.261780
1672.461914	892.458618
1671.475586	1176.626465
1670.489258	1110.553223
1669.502930	1159.206543
1668.516602	1208.331543
1667.529297	1361.429321
1666.541992	1156.655396
1665.554688	1350.432983
1664.566406	1284.598755
1663.579102	1343.898315
1662.590820	1427.459351
1661.602539	1317.885864
1660.614258	1468.512573
1659.625000	1335.941772
1658.635742	1566.766357
1657.647461	1355.564697
1656.657227	1478.469604
1655.667969	1313.125244
1654.677734	1402.304199
1653.688477	1213.943359
1652.697266	986.310242
1651.707031	952.209045
1650.716797	870.846680
1649.725586	911.450623
1648.734375	828.108582
1647.743164	700.175293
1646.750977	643.925415
1645.759766	638.177185
1644.767578	371.242798
1643.775391	366.096039
1642.783203	414.008209
1641.790039	361.855286
1640.796875	217.616028
1639.803711	260.982269
1638.810547	286.095276
1637.817383	295.597351
1636.823242	239.398315
1635.829102	109.629463
1634.834961	420.196075
1633.840820	66.893585
1632.845703	37.918667
1631.850586	-67.235085
1630.855469	85.852592
1629.860352	-192.661133
1628.865234	87.033821
1627.869141	172.052338
1626.873047	-132.147552
1625.876953	-73.133934
1624.880859	22.798668
1623.883789	-44.172989
1622.887695	-8.493087
1621.890625	43.052544
1620.892578	52.650505
1619.895508	59.719467
1618.897461	185.051636
1617.899414	215.904953
1616.901367	36.842510
1615.903320	-97.449989
1614.904297	-66.316185
1613.906250	-45.621590
1612.907227	30.201374
1611.907227	90.318909
1610.908203	-88.087280
1609.908203	187.037796
1608.908203	312.729980
1607.908203	257.645844
1606.908203	37.612503
1605.907227	14.095516
1604.906250	116.274948
1603.905273	171.314041
1602.904297	-121.698578
1601.903320	61.588005
1600.901367	-1.076486
1599.899414	51.352562
1598.897461	-19.131132
1597.895508	-100.048904
1596.892578	-133.900757
1595.889648	-128.562668
1594.886719	-144.146088
1593.883789	-123.183754
1592.880859	-112.703964
1591.876953	-34.384682
1590.873047	38.644188
1589.869141	-191.098053
1588.865234	-24.230682
1587.860352	12.101632
1586.855469	35.328033
1585.850586	-118.800919
1584.845703	193.669983
1583.839844	88.971642
1582.834961	51.997406
1581.829102	-47.546436
1580.823242	-6.479990
1579.816406	57.930584
1578.810547	-5.323867
1577.803711	129.176529
1576.796875	104.806084
1575.790039	145.401505
1574.782227	87.053017
1573.775391	-36.371895
1572.767578	58.556419
1571.759766	36.379025
1570.750977	66.089378
1569.743164	139.857208
1568.734375	-38.482029
1567.725586	14.294011
1566.716797	108.486031
1565.707031	158.397369
1564.697266	135.504776
1563.687500	50.233185
1562.677734	128.325928
1561.667969	92.144104
1560.657227	99.943916
1559.647461	123.178154
1558.636719	156.648514
1557.625000	-110.635574
1556.614258	62.536373
1555.602539	10.142298
1554.590820	100.085030
1553.579102	44.860897
1552.567383	155.210464
1551.554688	211.028076
1550.541992	220.112793
1549.529297	76.424088
1548.516602	139.583603
1547.502930	300.845764
1546.490234	27.557446
1545.476563	28.241549
1544.462891	33.956047
1543.448242	-37.984867
1542.434570	145.703964
1541.419922	176.796555
1540.405273	94.124107
1539.390625	8.765277
1538.375000	44.603703
1537.359375	170.599533
1536.343750	-10.604408
1535.328125	205.340775
1534.312500	-84.385368
1533.295898	15.174077
1532.280273	-50.417118
1531.262695	38.493488
1530.246094	96.308670
1529.229492	-54.699646
1528.211914	-51.264397
1527.194336	-35.099842
1526.176758	14.381166
1525.159180	-41.826946
1524.140625	-26.108358
1523.122070	-18.257656
1522.103516	107.766106
1521.084961	-54.423317
1520.065430	55.838848
1519.046875	124.791367
1518.027344	36.801834
1517.006836	28.353888
1515.987305	-172.885544
1514.966797	-117.356186
1513.947266	-133.878784
1512.925781	70.232780
1511.905273	-169.900803
1510.884766	36.431248
1509.863281	-67.897705
1508.841797	-97.931290
1507.820313	-81.925827
1506.797852	-22.481359
1505.776367	41.940632
1504.753906	93.382172
1503.731445	-62.869484
1502.708008	-4.008944
1501.685547	82.880852
1500.662109	-122.311241
1499.638672	-104.815407
1498.615234	40.524921
1497.591797	-65.098488
1496.567383	-101.729858
1495.542969	-41.266766
1494.518555	-24.422630
1493.494141	150.817673
1492.468750	-21.791059
1491.443359	73.906380
1490.417969	-11.964921
1489.392578	188.202545
1488.367188	84.242912
1487.340820	289.183014
1486.314453	305.009827
1485.288086	264.570709
1484.261719	400.123169
1483.234375	323.745575
1482.207031	390.143158
1481.179688	550.772705
1480.152344	494.511993
1479.125000	552.891113
1478.096680	608.591675
1477.068359	684.560547
1476.040039	543.868896
1475.011719	517.760925
1473.982422	898.995972
1472.953125	949.017456
1471.923828	958.209167
1470.894531	1242.153076
1469.864258	1062.831177
1468.834961	1176.047241
1467.804688	1454.432861
1466.774414	1503.789429
1465.743164	1494.575195
1464.712891	1663.212646
1463.681641	1697.027466
1462.650391	1598.657104
1461.618164	1832.982666
1460.586914	1752.275635
1459.554688	1770.545776
1458.522461	1862.360840
1457.490234	2129.184570
1456.458008	1822.434204
1455.424805	2020.546265
1454.391602	1995.345093
1453.358398	2117.170898
1452.325195	1942.301147
1451.291016	2152.692627
1450.256836	2122.227539
1449.222656	2350.144531
1448.188477	2104.280762
1447.154297	2527.021240
1446.119141	2465.964844
1445.083984	2139.124268
1444.048828	1827.578979
1443.013672	2267.597412
1441.977539	2082.575684
1440.941406	1821.739136
1439.905273	1796.146729
1438.869141	1826.164917
1437.832031	1699.438354
1436.795898	1633.411499
1435.758789	1418.332642
1434.720703	1440.752930
1433.683594	1102.051025
1432.645508	952.832947
1431.608398	861.744995
1430.569336	990.231140
1429.531250	838.607483
1428.493164	661.825439
1427.454102	739.840576
1426.415039	540.462219
1425.375977	729.409363
1424.335938	381.421600
1423.296875	262.920349
1422.256836	492.144592
1421.215820	295.595428
1420.175781	446.686340
1419.135742	237.695999
1418.094727	424.008667
1417.053711	318.333954
1416.011719	456.784729
1414.970703	172.599213
1413.928711	376.474762
1412.886719	288.613983
1411.844727	100.266838
1410.802734	52.791641
1409.759766	183.778915
1408.716797	302.190796
1407.673828	154.341675
1406.630859	187.414017
1405.586914	285.786530
1404.542969	120.594017
1403.499023	249.154633
1402.455078	171.964279
1401.411133	-70.705765
1400.366211	173.334915
1399.321289	294.460968
1398.276367	72.137947
1397.230469	115.644287
1396.185547	121.616608
1395.139648	175.241989
1394.093750	33.535301
1393.046875	235.032974
1392.000977	213.691315
1390.954102	157.373657
1389.907227	248.811279
1388.860352	310.257660
1387.812500	169.113693
1386.765625	205.693283
1385.717773	107.297867
1384.669922	56.524467
1383.621094	-74.137856
1382.573242	-122.187492
1381.524414	-92.691589
1380.475586	-105.585770
1379.425781	-105.911011
1378.376953	-108.634239
1377.327148	-46.373795
1376.277344	50.889339
1375.227539	-48.913013
1374.176758	-53.793190
1373.126953	-168.307037
1372.076172	-70.733269
1371.025391	61.797153
1369.973633	-10.023747
1368.922852	-39.341557
1367.871094	-31.184311
1366.819336	86.668068
1365.766602	30.239935
1364.714844	-45.969692
1363.662109	4.901475
1362.609375	103.140396
1361.556641	126.798637
1360.502930	113.230034
1359.450195	-17.111521
1358.396484	51.630318
1357.341797	30.945801
1356.288086	166.974640
1355.233398	156.435043
1354.178711	379.547485
1353.124023	200.285172
1352.069336	378.816589
1351.013672	294.197418
1349.958984	361.154816
1348.903320	341.329926
1347.846680	334.027252
1346.791016	455.845184
1345.734375	667.003601
1344.677734	749.248169
1343.621094	744.806641
1342.563477	874.317322
1341.506836	832.914673
1340.449219	655.381897
1339.391602	814.903320
1338.333008	919.987854
1337.275391	728.048950
1336.216797	746.707642
1335.158203	824.871399
1334.098633	875.897888
1333.040039	743.972168
1331.980469	916.416260
1330.920898	715.537292
1329.861328	781.850830
1328.800781	892.737549
1327.740234	613.272766
1326.679688	786.146667
1325.619141	682.430298
1324.558594	852.981873
1323.497070	719.901184
1322.435547	749.906433
1321.374023	925.617249
1320.312500	755.951416
1319.250000	611.139832
1318.187500	698.329773
1317.125000	738.751282
1316.062500	904.992737
1314.999023	874.106750
1313.935547	794.068176
1312.872070	724.032654
1311.808594	829.014343
1310.745117	1081.811401
1309.680664	989.939575
1308.616211	755.460205
1307.551758	912.469055
1306.486328	808.725586
1305.420898	751.874390
1304.355469	896.814087
1303.290039	601.693298
1302.224609	906.601013
1301.158203	823.175842
1300.091797	855.377197
1299.025391	678.863464
1297.958984	671.997803
1296.891602	753.635010
1295.824219	778.875549
1294.756836	642.216614
1293.689453	571.973450
1292.621094	788.901489
1291.553711	637.913574
1290.485352	575.372192
1289.416016	709.091858
1288.347656	536.451660
1287.278320	601.694458
1286.208984	772.360168
1285.139648	653.991516
1284.069336	753.731079
1283.000000	630.704102
1281.929688	703.658020
1280.858398	595.557495
1279.788086	649.086914
1278.716797	514.308411
1277.645508	839.490723
1276.574219	900.522095
1275.502930	641.342529
1274.430664	871.204529
1273.358398	817.575562
1272.286133	786.036194
1271.213867	737.489258
1270.140625	850.216858
1269.067383	836.007263
1267.994141	770.614868
1266.920898	890.798950
1265.846680	803.603394
1264.773438	745.787292
1263.699219	966.094421
1262.624023	708.455994
1261.549805	933.677673
1260.474609	717.718262
1259.399414	879.606689
1258.324219	963.523987
1257.248047	876.966553
1256.172852	934.172913
1255.096680	833.161133
1254.019531	737.115234
1252.943359	957.517578
1251.866211	849.420593
1250.789063	967.635925
1249.711914	978.839478
1248.634766	766.396851
1247.556641	938.163147
1246.478516	684.591370
1245.400391	946.279419
1244.321289	928.530762
1243.243164	762.672668
1242.164063	864.020020
1241.084961	676.467896
1240.004883	942.894104
1238.925781	755.466553
1237.845703	713.709229
1236.765625	870.884338
1235.684570	741.873657
1234.604492	785.070496
1233.523438	568.917908
1232.442383	631.559814
1231.360352	720.843018
1230.279297	616.319763
1229.197266	632.943054
1228.115234	567.249329
1227.032227	646.834412
1225.950195	651.365723
1224.867188	556.701599
1223.784180	551.586487
1222.701172	258.675964
1221.617188	456.742493
1220.533203	487.917267
1219.449219	511.824585
1218.365234	385.904053
1217.280273	269.696808
1216.195313	218.746201
1215.110352	317.521210
1214.025391	273.803314
1212.940430	338.707062
1211.854492	456.656342
1210.768555	316.389893
1209.681641	383.605042
1208.595703	576.167725
1207.508789	568.513367
1206.421875	488.526276
1205.334961	449.517334
1204.247070	579.156494
1203.160156	390.742554
1202.072266	219.242996
1200.983398	209.108322
1199.895508	196.536972
1198.806641	220.038284
1197.717773	197.776154
1196.628906	81.668022
1195.539063	-222.021576
1194.449219	-25.475267
1193.359375	156.518372
1192.269531	4.305532
1191.179688	-6.111297
1190.088867	17.063553
1188.998047	-41.482159
1187.907227	-119.262505
1186.815430	26.213417
1185.723633	-226.865463
1184.631836	-31.143070
1183.540039	-94.671463
1182.448242	-81.472443
1181.355469	-135.482971
1180.262695	102.972519
1179.169922	79.987556
1178.076172	193.549850
1176.982422	189.597931
1175.888672	164.026123
1174.794922	284.485657
1173.700195	107.930946
1172.606445	228.215469
1171.511719	63.582085
1170.416016	18.588202
1169.321289	112.289894
1168.225586	9.763728
1167.129883	112.844452
1166.034180	-73.451279
1164.937500	141.784714
1163.840820	189.583725
1162.744141	105.893173
1161.647461	165.467087
1160.550781	167.626953
1159.453125	167.318832
1158.355469	355.486603
1157.256836	288.160248
1156.159180	99.111603
1155.060547	229.678665
1153.961914	250.409225
1152.863281	149.458939
1151.763672	55.620220
1150.664063	49.909939
1149.564453	29.821718
1148.464844	-2.253325
1147.364258	-196.337387
1146.263672	59.562389
1145.163086	72.466110
1144.062500	-124.145134
1142.960938	17.094944
1141.859375	-36.871155
1140.757813	82.704338
1139.656250	-23.739349
1138.553711	24.285950
1137.451172	100.716331
1136.348633	15.453992
1135.246094	3.779098
1134.142578	106.013618
1133.039063	234.229828
1131.935547	291.081055
1130.832031	480.721558
1129.727539	601.372559
1128.623047	596.147827
1127.518555	690.446899
1126.413086	808.320801
1125.308594	662.911926
1124.203125	692.864258
1123.096680	613.708191
1121.991211	593.727051
1120.884766	533.397705
1119.778320	319.090576
1118.671875	313.121429
1117.564453	373.335052
1116.458008	407.406372
1115.350586	346.738373
1114.242188	347.503113
1113.134766	570.466064
1112.026367	495.351990
1110.917969	547.820313
1109.808594	177.182312
1108.700195	531.934509
1107.590820	548.668457
1106.481445	600.733521
1105.372070	612.554138
1104.261719	718.698303
1103.151367	831.791931
1102.041016	680.508789
1100.930664	649.511719
1099.819336	710.416443
1098.708008	775.929321
1097.596680	699.904907
1096.484375	788.797424
1095.373047	580.711060
1094.260742	516.327759
1093.147461	437.765686
1092.035156	688.796387
1090.921875	593.608398
1089.808594	637.242920
1088.695313	525.499084
1087.581055	684.248901
1086.467773	471.284088
1085.353516	538.142517
1084.238281	527.326294
1083.124023	582.261353
1082.008789	531.371033
1080.893555	619.038940
1079.777344	741.829407
1078.662109	599.187439
1077.545898	637.301636
1076.429688	734.016907
1075.312500	478.671814
1074.196289	544.776367
1073.079102	425.515961
1071.960938	336.736816
1070.843750	412.051697
1069.725586	248.225021
1068.607422	269.536682
1067.489258	276.740295
1066.370117	485.310089
1065.251953	377.645477
1064.132813	621.133606
1063.012695	532.123840
1061.893555	335.492340
1060.773438	382.205261
1059.653320	309.585938
1058.532227	274.378082
1057.412109	311.634888
1056.291016	224.970840
1055.169922	220.106903
1054.047852	301.652954
1052.926758	175.281570
1051.804688	522.958740
1050.681641	426.895294
1049.559570	391.553040
1048.436523	454.211395
1047.313477	484.170563
1046.190430	416.149353
1045.066406	261.869019
1043.942383	368.758728
1042.818359	426.650604
1041.694336	519.469482
1040.569336	435.185730
1039.445313	327.660614
1038.319336	250.450592
1037.194336	191.913422
1036.068359	326.590424
1034.942383	347.195953
1033.816406	484.125641
1032.690430	579.143250
1031.563477	595.066895
1030.436523	397.121735
1029.308594	361.983368
1028.181641	245.561600
1027.053711	164.061157
1025.925781	77.983383
1024.797852	24.484648
1023.668945	38.362801
1022.540039	-80.028358
1021.411133	-191.365494
1020.281250	-284.058624
1019.152344	-68.180908
1018.022461	-156.136475
1016.892578	-148.955536
1015.761719	-49.023556
1014.630859	176.042252
1013.500000	92.933350
1012.369141	109.511131
1011.237305	253.491837
1010.105469	244.667206
1008.973633	143.324387
1007.841797	419.274902
1006.708984	616.496887
1005.576172	1179.137329
1004.443359	1905.762573
1003.310547	2292.275879
1002.176758	1987.591187
1001.042969	1327.262451
999.908203	798.995422
998.774414	289.534332
997.639648	182.180893
996.504883	197.315765
995.370117	147.900742
994.234375	61.667419
993.098633	0.939604
991.962891	7.216077
990.826172	-44.072124
989.690430	209.071594
988.553711	337.724457
987.416016	5.545536
986.279297	44.531857
985.141602	-13.140316
984.003906	69.779686
982.865234	-102.780571
981.727539	-12.768268
980.588867	19.777655
979.450195	-71.814484
978.310547	13.842134
977.170898	32.884167
976.031250	217.552216
974.891602	75.874947
973.751953	33.185650
972.611328	13.601947
971.470703	150.325287
970.329102	50.588638
969.188477	130.083939
968.046875	140.806290
966.904297	300.793182
965.762695	86.895012
964.620117	244.774384
963.477539	109.198158
962.334961	207.644806
961.191406	175.530487
960.047852	22.115778
958.904297	77.370216
957.760742	84.631477
956.616211	188.190033
955.471680	209.419128
954.327148	246.791077
953.182617	236.227356
952.037109	237.240433
950.891602	199.505630
949.745117	251.099030
948.599609	145.069138
947.453125	336.337219
946.306641	235.178558
945.159180	179.893143
944.012695	241.248093
942.865234	325.545319
941.716797	215.903427
940.569336	380.321136
939.420898	467.222015
938.272461	166.419250
937.124023	470.268250
935.974609	493.659424
934.825195	428.274628
933.675781	488.406616
932.525391	181.811264
931.375977	417.651947
930.225586	227.641830
929.074219	140.320892
927.923828	5.374160
926.772461	93.658875
925.621094	163.836029
924.468750	127.205864
923.317383	156.678864
922.165039	86.233086
921.011719	-40.871101
919.859375	-1.883268
918.706055	275.787506
917.552734	358.108704
916.399414	186.171112
915.245117	-96.803543
914.090820	-91.236031
912.936523	48.352062
911.781250	-106.945351
910.625977	-28.405933
909.470703	-244.589508
908.315430	-13.899712
907.160156	-96.000954
906.003906	-64.630096
904.846680	91.460754
903.690430	-24.217974
902.533203	25.592955
901.375977	-71.665604
900.218750	211.503769
899.060547	55.642815
897.903320	44.758808
896.744141	158.402390
895.585938	113.801598
894.426758	-206.486435
893.267578	158.348267
892.108398	-89.279221
890.949219	-67.841568
889.789063	53.072472
888.628906	-146.629974
887.467773	-27.813950
886.307617	48.148712
885.146484	-4.450479
883.985352	24.281466
882.823242	-3.294783
881.661133	21.090485
880.499023	264.224030
879.336914	245.873962
878.173828	200.575928
877.010742	123.835541
875.847656	85.493118
874.684570	99.030540
873.520508	157.660294
872.356445	29.521393
871.192383	59.016556
870.027344	-48.661224
868.862305	201.374893
867.697266	118.562683
866.532227	240.412170
865.366211	261.124237
864.200195	288.615723
863.034180	194.832108
861.867188	354.927429
860.700195	488.042023
859.533203	419.095917
858.366211	431.012085
857.198242	503.541290
856.030273	551.390015
854.862305	583.541809
853.693359	411.671234
852.524414	802.553101
851.355469	567.997925
850.186523	443.357391
849.016602	390.474060
847.846680	395.853119
846.676758	260.178192
845.505859	245.453949
844.334961	253.116241
843.164063	99.679718
841.993164	-17.900459
840.821289	222.386230
839.649414	120.469772
838.477539	-70.823586
837.305664	158.088272
836.132813	156.753937
834.959961	5.741205
833.786133	212.084961
832.613281	99.029259
831.439453	369.924072
830.264648	321.548737
829.090820	349.007965
827.916016	327.349762
826.741211	165.170624
825.566406	411.012787
824.390625	213.141571
823.214844	-0.285890
822.039063	84.870461
820.862305	98.661018
819.685547	257.130890
818.508789	170.573532
817.332031	68.414299
816.154297	35.225990
814.976563	84.299194
813.798828	-0.171081
812.621094	-153.606964
811.442383	-46.932766
810.263672	-40.403378
809.083984	192.701385
807.905273	-7.591355
806.725586	-130.132141
805.544922	51.513481
804.365234	75.363441
803.184570	-173.872467
802.003906	-265.537109
800.823242	-31.147732
799.641602	-233.876831
798.459961	-234.828522
797.278320	-227.008148
796.095703	17.858055
794.913086	-216.096283
793.730469	-82.310822
792.547852	-41.709526
791.364258	80.700081
790.180664	98.903839
788.997070	-73.335434
787.813477	61.955120
786.628906	-35.192017
785.444336	77.698959
784.258789	88.724007
783.074219	93.000214
781.888672	196.619507
780.702148	289.035492
779.516602	268.638519
778.330078	58.218513
777.143555	236.382446
775.956055	217.896225
774.769531	163.997025
773.582031	98.984200
772.393555	40.514172
771.206055	56.940212
770.017578	-21.552832
768.829102	-102.319534
767.639648	52.648262
766.451172	17.956923
765.261719	49.260723
764.072266	49.615036
762.881836	375.715607
761.691406	122.660187
760.500977	364.764709
759.310547	369.044464
758.119141	230.254807
756.927734	256.365387
755.735352	172.445129
754.543945	402.789612
753.351563	342.866058
752.159180	408.111572
750.965820	238.221176
749.773438	149.576462
748.580078	282.634674
747.385742	264.103302
746.192383	177.478836
744.998047	220.263412
743.803711	151.097458
742.608398	182.769089
741.413086	102.552856
740.217773	20.122862
739.022461	62.580055
737.826172	98.391411
736.630859	241.458328
735.433594	193.903564
734.237305	264.547089
733.040039	79.037354
731.842773	129.905853
730.645508	314.168152
729.447266	174.613754
728.249023	319.367249
727.050781	247.603531
725.851563	304.811493
724.653320	123.801041
723.454102	270.560608
722.253906	323.331726
721.053711	212.310577
719.854492	42.403355
718.653320	490.249512
717.453125	438.211426
716.251953	384.033600
715.050781	336.447510
713.848633	227.857422
712.647461	298.108459
711.445313	296.439453
710.243164	205.474289
709.040039	312.836121
707.836914	113.105713
706.633789	-18.978312
705.430664	81.989571
704.226563	43.680309
703.022461	101.194847
701.818359	180.506866
700.613281	148.935684
699.408203	167.467560
698.203125	27.378624
696.998047	-1.718236
695.791992	-91.552711
694.585938	-18.326797
693.379883	2.834675
692.172852	-69.282600
690.965820	-228.098145
689.758789	-11.270531
688.551758	-91.703667
687.343750	-295.640656
686.135742	-115.493401
684.926758	92.870667
683.718750	-86.786423
682.509766	-166.549271
681.300781	52.857239
680.090820	-145.812073
678.881836	119.199913
677.671875	-42.352116
676.460938	1.942655
675.250977	-135.469864
674.040039	-101.765327
672.828125	-104.738235
671.617188	80.556465
670.405273	-220.631912
669.193359	51.287163
667.981445	-50.716438
666.768555	156.412994
665.555664	166.955505
664.342773	73.910568
663.128906	117.023720
661.916016	30.662148
660.702148	93.329559
659.487305	-20.906727
658.272461	123.828659
657.058594	67.956085
655.842773	-9.416048
654.627930	18.894102
653.412109	34.269875
652.196289	34.549271
650.979492	77.897186
649.763672	-1.576566
648.546875	108.426559
647.330078	-22.795313
646.112305	91.318993
644.894531	24.531404
643.676758	205.045837
642.458984	178.861984
641.240234	120.272415
640.021484	35.724216
638.802734	101.450722
637.583008	164.761673
636.363281	180.513794
635.143555	-48.884914
633.923828	-61.626446
632.703125	204.366699
631.482422	-34.537060
630.261719	-11.965947
629.040039	-159.347214
627.818359	38.157219
626.596680	-33.011608
625.375000	-6.112629
624.152344	243.057770
622.929688	315.727661
621.707031	379.076843
620.483398	396.648102
619.259766	244.221725
618.036133	157.360123
616.812500	95.296387
615.587891	2.309950
614.363281	-3.963607
613.138672	5.768428
611.913086	-60.532848
610.687500	-59.632130
609.461914	-72.869102
608.236328	36.460892
607.009766	1.122704
605.783203	19.796282
604.555664	26.147484
