# Supplementary material for: Raman spectroscopy accurately differentiates mucosal healing from non-healing and biochemical changes following biological therapy in inflammatory bowel disease
Source: PLoS One. 2021 Jun 2;16(6):e0252210. doi: 10.1371/journal.pone.0252210 (PMC8172032; doi:10.1371/journal.pone.0252210)
Supplement: S5 Dataset — (ZIP) [file pone.0252210.s007.zip › CD Active inflammation/OC010-1 pre treatment_BL sub CR removed_36__X_-8952.64__Y_1565.61__Z_-3685.95__Time_410.txt]

1714.656250	16.085503
1713.679688	9.067517
1712.703125	125.559906
1711.725586	278.837036
1710.749023	-96.663933
1709.771484	28.631344
1708.792969	-2.093374
1707.815430	-68.036880
1706.836914	-147.781418
1705.858398	-184.991257
1704.879883	-43.107967
1703.901367	-104.968254
1702.922852	31.017439
1701.943359	174.757217
1700.963867	125.718658
1699.983398	49.831409
1699.003906	174.498520
1698.023438	114.619202
1697.042969	-14.688714
1696.062500	75.215309
1695.082031	189.217575
1694.100586	97.616287
1693.120117	201.172211
1692.137695	133.944672
1691.156250	336.561310
1690.174805	227.155640
1689.192383	312.766357
1688.209961	315.964172
1687.227539	383.479553
1686.244141	477.932068
1685.261719	319.561249
1684.278320	574.628967
1683.294922	473.019440
1682.311523	494.408142
1681.327148	620.050476
1680.342773	442.615570
1679.358398	494.648193
1678.374023	496.602509
1677.389648	746.495117
1676.404297	608.437012
1675.418945	872.533752
1674.433594	653.198853
1673.448242	623.256287
1672.461914	992.494751
1671.475586	1064.593506
1670.489258	943.355591
1669.502930	1080.385132
1668.516602	1117.080322
1667.529297	997.740173
1666.541992	1102.016846
1665.554688	1395.274292
1664.566406	1269.887695
1663.579102	1537.753540
1662.590820	1371.273804
1661.602539	1239.990601
1660.614258	1305.556030
1659.625000	1326.686279
1658.635742	1618.692261
1657.647461	1604.024536
1656.657227	1613.816406
1655.667969	1407.209229
1654.677734	1121.935303
1653.688477	1247.650757
1652.697266	1051.164185
1651.707031	900.419373
1650.716797	861.476929
1649.725586	934.240356
1648.734375	597.914612
1647.743164	693.164978
1646.750977	419.104767
1645.759766	100.927017
1644.767578	245.696442
1643.775391	428.009247
1642.783203	236.020096
1641.790039	319.215912
1640.796875	305.371582
1639.803711	286.876282
1638.810547	15.802349
1637.817383	-104.239944
1636.823242	-28.549250
1635.829102	-84.086555
1634.834961	206.199005
1633.840820	41.146111
1632.845703	-89.028847
1631.850586	-18.438580
1630.855469	-176.385666
1629.860352	-91.542984
1628.865234	-11.462489
1627.869141	-125.599945
1626.873047	42.306164
1625.876953	-39.198975
1624.880859	34.970684
1623.883789	133.257233
1622.887695	203.076569
1621.890625	236.548447
1620.892578	425.468781
1619.895508	465.050110
1618.897461	662.615784
1617.899414	374.828003
1616.901367	562.687927
1615.903320	199.782639
1614.904297	120.798340
1613.906250	-136.130203
1612.907227	-96.215195
1611.907227	-66.432236
1610.908203	58.068802
1609.908203	-60.869522
1608.908203	90.471458
1607.908203	37.740879
1606.908203	-59.173843
1605.907227	98.264885
1604.906250	276.875916
1603.905273	280.329803
1602.904297	132.280594
1601.903320	162.468216
1600.901367	109.197220
1599.899414	-22.261763
1598.897461	-35.774208
1597.895508	29.360874
1596.892578	11.054486
1595.889648	118.373299
1594.886719	-87.639793
1593.883789	40.917545
1592.880859	-57.584538
1591.876953	-155.879440
1590.873047	74.881058
1589.869141	159.548752
1588.865234	241.697189
1587.860352	193.515594
1586.855469	252.381210
1585.850586	316.531891
1584.845703	479.794373
1583.839844	611.796143
1582.834961	681.268005
1581.829102	485.067871
1580.823242	312.438202
1579.816406	624.241333
1578.810547	639.157349
1577.803711	479.710907
1576.796875	525.912231
1575.790039	676.157471
1574.782227	462.191254
1573.775391	539.544922
1572.767578	596.045227
1571.759766	400.349670
1570.750977	446.387787
1569.743164	484.550995
1568.734375	551.218018
1567.725586	732.059692
1566.716797	572.598145
1565.707031	921.938049
1564.697266	728.590576
1563.687500	859.582275
1562.677734	813.996399
1561.667969	833.156555
1560.657227	805.513306
1559.647461	884.042297
1558.636719	594.330627
1557.625000	659.641602
1556.614258	652.219604
1555.602539	768.987427
1554.590820	776.765381
1553.579102	841.332336
1552.567383	768.490967
1551.554688	832.674866
1550.541992	800.898254
1549.529297	740.481506
1548.516602	868.705383
1547.502930	820.824646
1546.490234	677.089905
1545.476563	613.331726
1544.462891	825.897339
1543.448242	720.347046
1542.434570	746.348633
1541.419922	588.738525
1540.405273	552.311646
1539.390625	448.534485
1538.375000	236.152588
1537.359375	353.900452
1536.343750	128.217758
1535.328125	134.508209
1534.312500	101.848526
1533.295898	285.503204
1532.280273	391.477417
1531.262695	381.161407
1530.246094	102.610435
1529.229492	362.280731
1528.211914	230.087555
1527.194336	74.490196
1526.176758	237.887833
1525.159180	43.168083
1524.140625	208.489822
1523.122070	41.567928
1522.103516	90.480865
1521.084961	177.646133
1520.065430	97.353874
1519.046875	68.206238
1518.027344	-10.063807
1517.006836	39.860329
1515.987305	192.214783
1514.966797	159.276123
1513.947266	54.153011
1512.925781	-74.348267
1511.905273	-23.432016
1510.884766	29.719706
1509.863281	-20.087906
1508.841797	4.200926
1507.820313	-230.837326
1506.797852	-137.912598
1505.776367	16.192028
1504.753906	-24.857885
1503.731445	102.910568
1502.708008	-61.723961
1501.685547	-26.816162
1500.662109	-133.070465
1499.638672	-126.941032
1498.615234	73.406532
1497.591797	-146.304581
1496.567383	-112.947144
1495.542969	-15.957123
1494.518555	-67.630531
1493.494141	-106.793541
1492.468750	129.828842
1491.443359	-53.075748
1490.417969	47.429531
1489.392578	175.705429
1488.367188	-2.846170
1487.340820	278.013733
1486.314453	280.201172
1485.288086	335.709167
1484.261719	299.050293
1483.234375	453.470703
1482.207031	434.101776
1481.179688	669.496399
1480.152344	652.106934
1479.125000	680.347839
1478.096680	682.818970
1477.068359	738.541931
1476.040039	822.012451
1475.011719	897.557434
1473.982422	962.624634
1472.953125	1091.069092
1471.923828	1366.850586
1470.894531	1196.940796
1469.864258	1439.025269
1468.834961	1573.960327
1467.804688	1662.821167
1466.774414	1888.727173
1465.743164	2020.246948
1464.712891	2093.062256
1463.681641	2053.817627
1462.650391	2413.237549
1461.618164	2378.603027
1460.586914	2303.176025
1459.554688	2699.794922
1458.522461	2499.563477
1457.490234	2629.141357
1456.458008	2639.239258
1455.424805	2750.608643
1454.391602	2808.503418
1453.358398	2726.755127
1452.325195	2989.647217
1451.291016	2849.269287
1450.256836	2893.781006
1449.222656	2816.526367
1448.188477	2903.801514
1447.154297	2882.014160
1446.119141	2938.572266
1445.083984	2640.606934
1444.048828	2737.438721
1443.013672	2664.592529
1441.977539	2680.183838
1440.941406	2554.034668
1439.905273	2245.784668
1438.869141	2258.626221
1437.832031	2294.098389
1436.795898	2006.045776
1435.758789	1816.543701
1434.720703	1667.439087
1433.683594	1505.723633
1432.645508	1280.871582
1431.608398	1381.701172
1430.569336	1015.508911
1429.531250	765.509460
1428.493164	717.379883
1427.454102	598.592163
1426.415039	782.402161
1425.375977	618.208557
1424.335938	607.786926
1423.296875	468.855133
1422.256836	440.799103
1421.215820	589.041748
1420.175781	477.853790
1419.135742	230.755753
1418.094727	361.328827
1417.053711	371.055450
1416.011719	252.449402
1414.970703	136.450027
1413.928711	58.230343
1412.886719	-117.992004
1411.844727	-110.584290
1410.802734	-12.655988
1409.759766	-22.802624
1408.716797	-70.580254
1407.673828	-211.222488
1406.630859	100.286064
1405.586914	-97.979103
1404.542969	62.867977
1403.499023	40.513466
1402.455078	236.539001
1401.411133	417.509583
1400.366211	96.857368
1399.321289	340.623962
1398.276367	220.868423
1397.230469	171.423416
1396.185547	295.029938
1395.139648	140.575745
1394.093750	146.608597
1393.046875	210.332535
1392.000977	186.538269
1390.954102	87.762672
1389.907227	254.440567
1388.860352	85.892189
1387.812500	207.719498
1386.765625	194.595367
1385.717773	-10.938316
1384.669922	-43.737751
1383.621094	11.090367
1382.573242	-21.393780
1381.524414	8.736419
1380.475586	-175.799881
1379.425781	-127.858971
1378.376953	-112.210304
1377.327148	218.110886
1376.277344	231.513290
1375.227539	90.387711
1374.176758	16.844210
1373.126953	-9.079129
1372.076172	-22.352644
1371.025391	56.813011
1369.973633	141.106506
1368.922852	83.536835
1367.871094	232.962051
1366.819336	-30.958441
1365.766602	56.560257
1364.714844	59.612225
1363.662109	-64.093597
1362.609375	93.691010
1361.556641	-9.636250
1360.502930	-97.790779
1359.450195	-58.830322
1358.396484	112.110077
1357.341797	-22.595911
1356.288086	-129.663773
1355.233398	176.033264
1354.178711	320.339783
1353.124023	27.651978
1352.069336	105.343452
1351.013672	133.568283
1349.958984	176.923340
1348.903320	476.105011
1347.846680	641.400330
1346.791016	489.350983
1345.734375	687.296997
1344.677734	749.024658
1343.621094	947.318115
1342.563477	1202.767212
1341.506836	990.023315
1340.449219	993.148010
1339.391602	1164.949585
1338.333008	1133.854492
1337.275391	1026.281250
1336.216797	923.946472
1335.158203	982.768616
1334.098633	804.282043
1333.040039	945.242065
1331.980469	707.990051
1330.920898	787.591431
1329.861328	887.188721
1328.800781	846.110413
1327.740234	886.847656
1326.679688	833.942322
1325.619141	773.903809
1324.558594	924.045349
1323.497070	844.762451
1322.435547	652.224609
1321.374023	1155.943970
1320.312500	904.712708
1319.250000	947.378418
1318.187500	765.852417
1317.125000	892.864258
1316.062500	793.279358
1314.999023	772.849060
1313.935547	883.271606
1312.872070	887.962891
1311.808594	779.601440
1310.745117	747.868652
1309.680664	713.927795
1308.616211	965.766724
1307.551758	671.429871
1306.486328	773.569275
1305.420898	792.272583
1304.355469	1000.566345
1303.290039	621.376709
1302.224609	879.252625
1301.158203	849.705505
1300.091797	754.060608
1299.025391	673.428284
1297.958984	733.052734
1296.891602	682.379456
1295.824219	708.056824
1294.756836	623.496826
1293.689453	568.641541
1292.621094	428.161743
1291.553711	420.411530
1290.485352	263.291290
1289.416016	430.081421
1288.347656	533.276367
1287.278320	-25.044827
1286.208984	299.130310
1285.139648	236.330353
1284.069336	364.786713
1283.000000	473.794434
1281.929688	472.792603
1280.858398	410.799530
1279.788086	569.243713
1278.716797	632.399292
1277.645508	319.052185
1276.574219	448.624207
1275.502930	443.855499
1274.430664	505.262787
1273.358398	820.960266
1272.286133	665.159729
1271.213867	700.118652
1270.140625	881.754639
1269.067383	958.485840
1267.994141	896.203491
1266.920898	1051.305664
1265.846680	1189.415405
1264.773438	1027.560913
1263.699219	1104.936157
1262.624023	1014.178528
1261.549805	1069.862305
1260.474609	1247.524902
1259.399414	1106.029175
1258.324219	1298.481812
1257.248047	1330.227539
1256.172852	1437.562744
1255.096680	1286.908569
1254.019531	1421.223755
1252.943359	1285.465210
1251.866211	1451.568359
1250.789063	1235.808960
1249.711914	1239.116089
1248.634766	1597.497681
1247.556641	1221.709229
1246.478516	1529.088623
1245.400391	1447.655640
1244.321289	1390.640381
1243.243164	1426.010742
1242.164063	1106.938110
1241.084961	1268.743164
1240.004883	1039.792114
1238.925781	1194.392334
1237.845703	1237.394165
1236.765625	1091.245972
1235.684570	1248.338745
1234.604492	1126.597290
1233.523438	1293.400879
1232.442383	1111.214233
1231.360352	1353.138428
1230.279297	1454.492554
1229.197266	1291.871826
1228.115234	1093.031128
1227.032227	1276.769531
1225.950195	1375.733521
1224.867188	1322.243896
1223.784180	1295.398315
1222.701172	1072.673340
1221.617188	925.015015
1220.533203	852.362610
1219.449219	830.493713
1218.365234	774.798218
1217.280273	523.442627
1216.195313	487.143768
1215.110352	530.529907
1214.025391	457.992920
1212.940430	696.824158
1211.854492	486.687195
1210.768555	768.779480
1209.681641	826.395508
1208.595703	929.759094
1207.508789	813.641296
1206.421875	846.975220
1205.334961	899.524963
1204.247070	626.739197
1203.160156	505.768158
1202.072266	548.562256
1200.983398	237.339676
1199.895508	174.127167
1198.806641	209.552551
1197.717773	163.079819
1196.628906	123.768303
1195.539063	-71.927795
1194.449219	25.733150
1193.359375	-6.550725
1192.269531	-264.834167
1191.179688	65.621048
1190.088867	-250.401016
1188.998047	-150.861267
1187.907227	37.382965
1186.815430	42.984703
1185.723633	-153.140610
1184.631836	94.654732
1183.540039	-32.040161
1182.448242	-46.058952
1181.355469	90.895622
1180.262695	93.406738
1179.169922	174.893784
1178.076172	459.924316
1176.982422	124.153313
1175.888672	238.736588
1174.794922	539.934570
1173.700195	366.791138
1172.606445	353.968628
1171.511719	510.934906
1170.416016	447.565430
1169.321289	264.467804
1168.225586	466.362244
1167.129883	266.314362
1166.034180	252.669983
1164.937500	207.813141
1163.840820	406.548370
1162.744141	296.866119
1161.647461	459.352661
1160.550781	430.578674
1159.453125	482.828217
1158.355469	706.739746
1157.256836	675.060059
1156.159180	359.328430
1155.060547	563.540649
1153.961914	662.569519
1152.863281	596.880615
1151.763672	478.614746
1150.664063	329.249756
1149.564453	418.027802
1148.464844	513.737061
1147.364258	42.454460
1146.263672	54.523945
1145.163086	73.552177
1144.062500	161.407623
1142.960938	199.080978
1141.859375	367.386688
1140.757813	233.408295
1139.656250	698.473450
1138.553711	445.262970
1137.451172	322.696594
1136.348633	703.719482
1135.246094	941.858765
1134.142578	851.964722
1133.039063	709.690552
1131.935547	989.845825
1130.832031	1319.531128
1129.727539	1428.212646
1128.623047	1434.654785
1127.518555	1168.164429
1126.413086	1337.905762
1125.308594	1467.088379
1124.203125	1313.985718
1123.096680	1378.767456
1121.991211	1360.426025
1120.884766	1356.118408
1119.778320	1171.669434
1118.671875	1328.030151
1117.564453	1001.297363
1116.458008	1091.011108
1115.350586	1000.703247
1114.242188	1059.265869
1113.134766	1098.712036
1112.026367	1204.157471
1110.917969	1155.746216
1109.808594	1182.797241
1108.700195	1273.458496
1107.590820	1259.975098
1106.481445	1180.206421
1105.372070	1303.347534
1104.261719	1405.017456
1103.151367	1362.523926
1102.041016	1187.765869
1100.930664	1234.649414
1099.819336	1403.974976
1098.708008	1297.214111
1097.596680	1060.700684
1096.484375	1125.782837
1095.373047	1120.005249
1094.260742	1081.095703
1093.147461	1115.052856
1092.035156	1247.741821
1090.921875	1156.595581
1089.808594	1168.896606
1088.695313	983.412720
1087.581055	901.369629
1086.467773	1122.613159
1085.353516	1103.789307
1084.238281	1143.601563
1083.124023	1260.830200
1082.008789	1044.225098
1080.893555	1046.060303
1079.777344	899.807068
1078.662109	1108.057251
1077.545898	1069.605103
1076.429688	1002.894104
1075.312500	853.971436
1074.196289	836.385071
1073.079102	828.075134
1071.960938	965.032593
1070.843750	745.516052
1069.725586	722.863647
1068.607422	653.266846
1067.489258	860.038269
1066.370117	553.707336
1065.251953	886.677917
1064.132813	884.645081
1063.012695	489.332611
1061.893555	716.550293
1060.773438	821.936218
1059.653320	609.125916
1058.532227	506.239441
1057.412109	630.110413
1056.291016	639.332764
1055.169922	578.396790
1054.047852	550.134399
1052.926758	624.613037
1051.804688	554.230103
1050.681641	446.477234
1049.559570	649.164551
1048.436523	574.036804
1047.313477	645.886658
1046.190430	475.111145
1045.066406	558.549866
1043.942383	296.901642
1042.818359	315.047119
1041.694336	354.144196
1040.569336	348.940552
1039.445313	103.846237
1038.319336	417.702576
1037.194336	219.257553
1036.068359	456.142670
1034.942383	555.636963
1033.816406	627.182617
1032.690430	612.653381
1031.563477	586.515808
1030.436523	458.123260
1029.308594	373.970612
1028.181641	368.904083
1027.053711	261.645386
1025.925781	10.472396
1024.797852	-3.687416
1023.668945	7.734322
1022.540039	-15.614503
1021.411133	16.792150
1020.281250	-80.685226
1019.152344	-106.144585
1018.022461	123.537766
1016.892578	33.252563
1015.761719	177.168091
1014.630859	267.796021
1013.500000	307.492310
1012.369141	794.273132
1011.237305	468.117462
1010.105469	679.304260
1008.973633	675.232300
1007.841797	796.214478
1006.708984	1120.817017
1005.576172	1850.134766
1004.443359	2889.080078
1003.310547	3365.870117
1002.176758	3287.822998
1001.042969	2544.423096
999.908203	1551.976196
998.774414	936.602234
997.639648	728.046875
996.504883	554.346191
995.370117	653.212097
994.234375	602.168579
993.098633	292.901703
991.962891	415.228668
990.826172	662.156189
989.690430	355.826721
988.553711	400.119965
987.416016	338.539001
986.279297	205.730103
985.141602	379.465363
984.003906	240.112045
982.865234	379.540680
981.727539	263.595490
980.588867	274.424469
979.450195	439.555206
978.310547	354.073486
977.170898	441.266205
976.031250	383.761444
974.891602	439.083557
973.751953	501.453247
972.611328	858.028076
971.470703	557.742371
970.329102	687.174683
969.188477	720.320435
968.046875	625.106812
966.904297	422.278961
965.762695	274.800781
964.620117	501.431244
963.477539	425.474121
962.334961	551.488281
961.191406	546.999451
960.047852	487.719818
958.904297	529.466797
957.760742	447.718964
956.616211	338.734802
955.471680	472.666016
954.327148	384.734955
953.182617	184.931564
952.037109	490.995270
950.891602	374.009338
949.745117	367.041534
948.599609	321.424408
947.453125	246.326401
946.306641	356.554291
945.159180	270.480957
944.012695	257.742889
942.865234	268.054504
941.716797	410.973785
940.569336	371.456238
939.420898	368.675110
938.272461	386.637543
937.124023	475.500305
935.974609	571.372437
934.825195	295.839325
933.675781	355.662079
932.525391	484.021179
931.375977	425.733887
930.225586	367.681702
929.074219	248.388519
927.923828	72.446571
926.772461	288.233307
925.621094	137.801865
924.468750	-28.277864
923.317383	87.920593
922.165039	122.413429
921.011719	27.522770
919.859375	178.309586
918.706055	27.039839
917.552734	-119.422600
916.399414	-81.674393
915.245117	-166.355911
914.090820	-19.277832
912.936523	46.218796
911.781250	86.914742
910.625977	-212.473068
909.470703	-150.964630
908.315430	-214.007721
907.160156	-118.176178
906.003906	34.441006
904.846680	-123.231682
903.690430	74.953125
902.533203	-71.000046
901.375977	-71.825264
900.218750	-142.660278
899.060547	-70.733337
897.903320	48.817039
896.744141	120.973557
895.585938	25.895521
894.426758	170.659103
893.267578	139.191971
892.108398	-11.890207
890.949219	-122.101654
889.789063	-60.464149
888.628906	-61.957012
887.467773	103.743767
886.307617	18.943073
885.146484	78.723244
883.985352	208.524246
882.823242	153.431000
881.661133	116.507195
880.499023	115.771317
879.336914	164.718384
878.173828	206.982224
877.010742	114.146553
875.847656	-10.092576
874.684570	127.009659
873.520508	32.256172
872.356445	43.402096
871.192383	169.367950
870.027344	-66.842148
868.862305	-8.251630
867.697266	266.227875
866.532227	149.471878
865.366211	325.000153
864.200195	194.900330
863.034180	246.860291
861.867188	368.459473
860.700195	503.502106
859.533203	393.818604
858.366211	297.672089
857.198242	459.628296
856.030273	466.734467
854.862305	563.551514
853.693359	445.084686
852.524414	584.459351
851.355469	622.910156
850.186523	585.151428
849.016602	542.922668
847.846680	462.619873
846.676758	514.430908
845.505859	434.126526
844.334961	67.371353
843.164063	2.798682
841.993164	190.979309
840.821289	54.763023
839.649414	88.479736
838.477539	43.888813
837.305664	119.935219
836.132813	75.241135
834.959961	162.286224
833.786133	425.643768
832.613281	409.712402
831.439453	750.849915
830.264648	495.919250
829.090820	506.505188
827.916016	385.399780
826.741211	460.492737
825.566406	437.352570
824.390625	349.485992
823.214844	254.868103
822.039063	91.117455
820.862305	245.845169
819.685547	171.018066
818.508789	329.864288
817.332031	136.837677
816.154297	-5.039594
814.976563	-104.713051
813.798828	-15.419027
812.621094	47.009579
811.442383	82.594849
810.263672	55.787605
809.083984	-75.586395
807.905273	12.880168
806.725586	-136.491608
805.544922	40.472454
804.365234	-317.822144
803.184570	-25.804756
802.003906	-80.235748
800.823242	-12.792618
799.641602	-151.803070
798.459961	-0.440783
797.278320	-35.530319
796.095703	-2.062498
794.913086	-303.361542
793.730469	-42.017239
792.547852	-60.023537
791.364258	-49.405449
790.180664	91.640900
788.997070	-72.966881
787.813477	49.969257
786.628906	8.980957
785.444336	328.324432
784.258789	54.783295
783.074219	285.195404
781.888672	179.406235
780.702148	148.619202
779.516602	289.971344
778.330078	97.612465
777.143555	75.183701
775.956055	-64.393517
774.769531	104.887840
773.582031	-37.171574
772.393555	63.315468
771.206055	29.067276
770.017578	153.420334
768.829102	224.653702
767.639648	163.474197
766.451172	126.404617
765.261719	161.892410
764.072266	230.249100
762.881836	388.697327
761.691406	302.602875
760.500977	473.884430
759.310547	600.948059
758.119141	653.037170
756.927734	907.289185
755.735352	758.964355
754.543945	944.691895
753.351563	717.087646
752.159180	687.210083
750.965820	727.530640
749.773438	774.321472
748.580078	673.900635
747.385742	619.533081
746.192383	775.770203
744.998047	589.610718
743.803711	515.328552
742.608398	484.872345
741.413086	239.522263
740.217773	355.884186
739.022461	441.465485
737.826172	592.689636
736.630859	235.665802
735.433594	233.521805
734.237305	513.771301
733.040039	229.183929
731.842773	191.991409
730.645508	220.447952
729.447266	340.760040
728.249023	461.031708
727.050781	301.441284
725.851563	235.937698
724.653320	375.906342
723.454102	216.562042
722.253906	367.486725
721.053711	409.222229
719.854492	333.122620
718.653320	350.983673
717.453125	264.183289
716.251953	334.586487
715.050781	372.340302
713.848633	251.007797
712.647461	66.628578
711.445313	370.663910
710.243164	223.639267
709.040039	111.678482
707.836914	134.950226
706.633789	191.026291
705.430664	23.013531
704.226563	173.006607
703.022461	83.755302
701.818359	190.513474
700.613281	49.475445
699.408203	-202.194931
698.203125	83.404129
696.998047	-61.248665
695.791992	48.607220
694.585938	17.429028
693.379883	75.538460
692.172852	-74.595230
690.965820	-98.513268
689.758789	-148.223007
688.551758	-106.531990
687.343750	-140.535019
686.135742	155.389511
684.926758	-55.947376
683.718750	34.393162
682.509766	-154.625595
681.300781	64.061615
680.090820	5.630923
678.881836	49.277252
677.671875	8.727094
676.460938	217.410904
675.250977	209.829117
674.040039	100.818947
672.828125	145.714096
671.617188	225.440430
670.405273	264.302948
669.193359	128.291901
667.981445	-13.901303
666.768555	161.841324
665.555664	171.388748
664.342773	49.405251
663.128906	55.088623
661.916016	89.023712
660.702148	133.928162
659.487305	-274.133087
658.272461	-58.401733
657.058594	60.313477
655.842773	4.463992
654.627930	-152.574692
653.412109	-156.416794
652.196289	78.992935
650.979492	38.611935
649.763672	-10.343719
648.546875	156.062210
647.330078	102.791069
646.112305	165.726852
644.894531	241.469284
643.676758	243.926224
642.458984	379.590759
641.240234	280.647247
640.021484	209.487457
638.802734	232.681000
637.583008	-240.785538
636.363281	33.240814
635.143555	173.602875
633.923828	83.720451
632.703125	57.820385
631.482422	93.655464
630.261719	21.609383
629.040039	-3.829945
627.818359	42.978775
626.596680	-13.909476
625.375000	78.485443
624.152344	517.186401
622.929688	260.451355
621.707031	572.686707
620.483398	433.888672
619.259766	214.750992
618.036133	229.959137
616.812500	27.642799
615.587891	-98.974365
614.363281	168.746475
613.138672	-12.306464
611.913086	50.928810
610.687500	-35.196175
609.461914	-41.973911
608.236328	2.650973
607.009766	-155.730072
605.783203	25.466217
604.555664	118.761742
