# Supplementary material for: Raman spectroscopy accurately differentiates mucosal healing from non-healing and biochemical changes following biological therapy in inflammatory bowel disease
Source: PLoS One. 2021 Jun 2;16(6):e0252210. doi: 10.1371/journal.pone.0252210 (PMC8172032; doi:10.1371/journal.pone.0252210)
Supplement: S5 Dataset — (ZIP) [file pone.0252210.s007.zip › CD Active inflammation/OC022 pre treatment-1_CR remove base sub_59__X_-32693.6__Y_23047.9__Z_-4395.46__Time_677.txt]

1714.716797	28.657497
1713.740234	48.980518
1712.763672	-55.521748
1711.787109	-57.939850
1710.809570	-1.252771
1709.832031	55.564575
1708.854492	-123.295303
1707.875977	65.117256
1706.898438	47.404476
1705.919922	-37.081455
1704.941406	-41.010963
1703.962891	-12.613222
1702.983398	-13.475362
1702.003906	-115.786018
1701.024414	-14.533619
1700.044922	68.184669
1699.065430	68.219635
1698.084961	1.649317
1697.104492	114.411774
1696.124023	211.346161
1695.143555	217.671722
1694.162109	253.612915
1693.180664	225.723282
1692.199219	251.505966
1691.217773	376.297241
1690.235352	311.845093
1689.253906	349.092010
1688.271484	541.273804
1687.289063	605.665466
1686.305664	355.728516
1685.323242	521.990601
1684.339844	624.499878
1683.356445	575.405823
1682.372070	476.006683
1681.388672	627.273560
1680.404297	773.429138
1679.419922	810.689026
1678.435547	781.704163
1677.451172	912.660156
1676.465820	913.507324
1675.480469	959.862244
1674.495117	1285.658203
1673.509766	986.957031
1672.523438	973.025024
1671.537109	1193.205444
1670.550781	1243.582031
1669.564453	1509.346191
1668.578125	1180.538574
1667.590820	1186.630127
1666.603516	1524.756714
1665.616211	1441.140259
1664.627930	1726.573486
1663.640625	1558.657715
1662.652344	1555.490234
1661.664063	1560.561157
1660.675781	1555.310547
1659.686523	1439.038818
1658.698242	1601.276367
1657.708984	1644.518311
1656.719727	1714.494019
1655.729492	1607.317993
1654.740234	1505.760376
1653.750000	1640.022949
1652.759766	1237.407959
1651.768555	1258.440674
1650.778320	1316.751221
1649.787109	1227.218750
1648.795898	1032.238770
1647.804688	1017.299133
1646.813477	1060.737671
1645.821289	634.176636
1644.829102	622.684082
1643.836914	627.268799
1642.844727	484.246216
1641.851563	470.827911
1640.859375	404.867950
1639.866211	281.107147
1638.873047	408.179230
1637.878906	327.077789
1636.885742	327.947876
1635.891602	252.573807
1634.897461	235.403778
1633.902344	-29.230642
1632.908203	141.066345
1631.913086	87.618561
1630.917969	55.436283
1629.922852	210.339279
1628.926758	73.213081
1627.931641	86.294388
1626.935547	-53.047901
1625.939453	12.970417
1624.942383	-57.622974
1623.946289	-62.312416
1622.949219	14.618853
1621.952148	4.940214
1620.955078	89.978653
1619.958008	119.951302
1618.959961	71.252823
1617.961914	72.581245
1616.963867	-51.967888
1615.965820	-5.771188
1614.966797	-122.159599
1613.967773	123.602531
1612.968750	170.039505
1611.969727	174.597992
1610.970703	-27.848093
1609.970703	-85.974380
1608.970703	102.314713
1607.970703	-118.078987
1606.970703	-26.623770
1605.969727	164.364944
1604.968750	185.163681
1603.967773	59.435570
1602.966797	-5.994121
1601.965820	-175.996384
1600.963867	-76.457016
1599.961914	59.694752
1598.959961	140.919067
1597.958008	-44.489864
1596.955078	-208.880508
1595.952148	-124.946762
1594.949219	-124.622368
1593.946289	-116.444550
1592.943359	-89.977333
1591.939453	-73.954651
1590.935547	2.100100
1589.931641	-195.875046
1588.927734	-91.127083
1587.922852	-46.422939
1586.917969	-59.118416
1585.913086	-22.283596
1584.908203	87.507576
1583.903320	186.805710
1582.897461	140.127213
1581.891602	140.331421
1580.885742	-10.551887
1579.879883	184.911392
1578.873047	114.715248
1577.866211	52.317986
1576.859375	208.486877
1575.852539	216.248993
1574.845703	138.123688
1573.837891	67.778831
1572.830078	98.805969
1571.822266	147.956055
1570.814453	-36.870010
1569.805664	82.313484
1568.796875	16.940338
1567.788086	39.828125
1566.779297	-56.810505
1565.769531	152.846039
1564.760742	53.474812
1563.750977	-19.987822
1562.741211	90.695923
1561.730469	105.274315
1560.720703	156.064407
1559.709961	20.067619
1558.699219	93.996872
1557.688477	165.206940
1556.676758	93.781891
1555.666016	162.173264
1554.654297	119.065918
1553.642578	65.515846
1552.629883	224.160141
1551.618164	266.160370
1550.605469	62.202812
1549.592773	54.842098
1548.580078	112.033646
1547.566406	187.185822
1546.552734	145.843033
1545.540039	119.913483
1544.525391	-19.840950
1543.511719	111.642303
1542.498047	15.624207
1541.483398	48.652447
1540.468750	-163.757813
1539.453125	106.543533
1538.438477	183.030319
1537.422852	68.398346
1536.407227	-85.011322
1535.391602	107.146187
1534.375977	-23.258842
1533.359375	-53.193886
1532.342773	138.432861
1531.326172	-25.801121
1530.309570	-9.738170
1529.292969	145.289169
1528.275391	119.825752
1527.257813	109.686951
1526.240234	89.118515
1525.222656	114.750046
1524.204102	3.844862
1523.185547	-6.814149
1522.166992	-171.936096
1521.148438	-15.673376
1520.128906	112.096390
1519.110352	64.885124
1518.090820	151.187622
1517.071289	3.497810
1516.050781	-15.830776
1515.031250	-76.374809
1514.010742	-6.081759
1512.990234	-95.123947
1511.968750	26.195593
1510.948242	-99.015976
1509.926758	-13.939363
1508.905273	-129.108490
1507.883789	-113.574539
1506.862305	-210.996063
1505.839844	-95.758583
1504.817383	-129.347488
1503.794922	-163.055969
1502.772461	-48.301174
1501.749023	-33.623253
1500.726563	91.034210
1499.703125	-43.071110
1498.678711	22.387585
1497.655273	28.842560
1496.630859	-90.206917
1495.607422	49.025494
1494.582031	90.874779
1493.557617	-31.044472
1492.533203	97.479210
1491.507813	197.702774
1490.482422	272.210449
1489.457031	177.961594
1488.430664	203.666046
1487.405273	364.589783
1486.378906	224.065125
1485.352539	206.004242
1484.325195	445.569794
1483.298828	496.130310
1482.271484	355.238129
1481.244141	316.307861
1480.216797	478.715179
1479.188477	592.502319
1478.161133	634.785950
1477.132813	638.717285
1476.104492	657.830627
1475.075195	829.645630
1474.046875	820.502319
1473.017578	946.189026
1471.988281	995.367615
1470.958984	1092.784912
1469.928711	1080.653687
1468.898438	1187.995239
1467.869141	1422.375488
1466.837891	1425.166382
1465.807617	1633.794678
1464.776367	1610.958862
1463.746094	1552.491943
1462.714844	1661.631104
1461.682617	1681.739502
1460.651367	1935.402832
1459.619141	1790.273682
1458.586914	2063.958496
1457.554688	1979.634277
1456.522461	1938.413452
1455.489258	1930.111450
1454.456055	2101.818359
1453.422852	2250.572510
1452.389648	2041.762451
1451.355469	2149.789795
1450.321289	2267.854248
1449.287109	2276.879639
1448.252930	2465.689697
1447.218750	2299.842041
1446.183594	2118.817139
1445.148438	2130.205322
1444.113281	2199.755859
1443.078125	2051.642822
1442.041992	2164.099609
1441.005859	2155.076904
1439.969727	2022.127808
1438.933594	1901.846436
1437.897461	1766.426392
1436.860352	1777.589844
1435.823242	1705.354370
1434.786133	1431.060059
1433.748047	1303.322754
1432.710938	1228.657837
1431.672852	1153.998657
1430.634766	824.466248
1429.596680	908.865723
1428.557617	814.102722
1427.518555	603.359924
1426.479492	652.424683
1425.440430	610.713318
1424.401367	437.956482
1423.361328	638.216125
1422.321289	445.370178
1421.281250	393.672821
1420.241211	349.562714
1419.200195	172.029526
1418.159180	397.345703
1417.118164	307.995789
1416.077148	251.414459
1415.035156	305.552460
1413.994141	294.312500
1412.952148	388.701324
1411.910156	251.788025
1410.867188	396.459869
1409.825195	282.283356
1408.782227	311.382599
1407.739258	139.556976
1406.695313	171.247574
1405.652344	157.783188
1404.608398	192.048004
1403.564453	171.129196
1402.520508	49.899754
1401.475586	71.748222
1400.431641	101.173706
1399.386719	-24.841566
1398.341797	-42.948048
1397.295898	204.683365
1396.250977	118.987778
1395.205078	293.937042
1394.159180	25.512259
1393.112305	213.039734
1392.066406	-20.072380
1391.019531	77.397232
1389.972656	-67.869530
1388.925781	164.824234
1387.877930	-50.315971
1386.831055	184.917953
1385.783203	-69.996231
1384.735352	-84.721848
1383.686523	-121.871574
1382.638672	-216.390350
1381.589844	-20.984465
1380.541016	94.488976
1379.492188	2.715934
1378.442383	88.329117
1377.392578	51.674236
1376.342773	47.568031
1375.292969	53.533241
1374.243164	2.208808
1373.192383	8.351759
1372.141602	-42.766979
1371.090820	-93.769302
1370.039063	-84.846222
1368.988281	121.046883
1367.936523	-6.914496
1366.884766	69.532135
1365.833008	320.370209
1364.780273	118.043785
1363.727539	172.302307
1362.674805	-64.543739
1361.622070	-27.479832
1360.569336	34.549576
1359.515625	253.337540
1358.461914	198.611359
1357.408203	263.348358
1356.353516	7.521456
1355.299805	209.162552
1354.245117	164.855606
1353.190430	217.551788
1352.134766	243.009567
1351.080078	201.540070
1350.024414	348.848114
1348.968750	349.780792
1347.913086	278.869873
1346.856445	416.474701
1345.800781	559.102478
1344.744141	624.908081
1343.686523	871.765320
1342.629883	979.840698
1341.572266	760.878601
1340.514648	856.767944
1339.457031	796.685730
1338.399414	838.278625
1337.340820	847.776855
1336.282227	874.715271
1335.223633	933.932739
1334.165039	894.271240
1333.106445	698.899597
1332.046875	637.276062
1330.987305	741.465942
1329.926758	638.062439
1328.867188	596.618286
1327.806641	696.154907
1326.746094	642.592529
1325.685547	349.582336
1324.625000	686.527344
1323.563477	744.449829
1322.501953	629.677795
1321.440430	946.945190
1320.378906	963.179382
1319.316406	787.109009
1318.253906	776.468750
1317.191406	753.620361
1316.128906	846.759644
1315.065430	999.119446
1314.001953	791.769775
1312.938477	732.436584
1311.875000	875.211060
1310.811523	850.586670
1309.747070	973.797729
1308.682617	710.624329
1307.618164	959.538452
1306.552734	974.718933
1305.488281	943.268860
1304.422852	1039.819946
1303.356445	843.843506
1302.291016	994.669373
1301.224609	1012.818604
1300.159180	866.440979
1299.091797	892.187378
1298.025391	886.100281
1296.958984	980.794434
1295.891602	864.418152
1294.824219	961.730347
1293.755859	585.492798
1292.688477	736.996338
1291.620117	716.830811
1290.551758	530.013672
1289.483398	674.362976
1288.414063	644.703369
1287.344727	718.080017
1286.275391	600.404907
1285.206055	473.073151
1284.136719	605.491699
1283.066406	591.024536
1281.996094	530.140137
1280.925781	616.216125
1279.855469	592.227722
1278.784180	470.475586
1277.712891	515.177856
1276.641602	623.521606
1275.569336	616.989380
1274.498047	1001.622620
1273.425781	733.685669
1272.353516	700.489014
1271.281250	667.381653
1270.208008	663.664795
1269.134766	589.214111
1268.061523	802.910706
1266.988281	660.265869
1265.914063	773.947083
1264.839844	792.505371
1263.765625	776.973389
1262.691406	956.580933
1261.617188	819.250244
1260.541992	745.407776
1259.466797	890.963684
1258.391602	751.472961
1257.315430	816.695251
1256.239258	894.115662
1255.163086	774.349731
1254.086914	975.983582
1253.010742	805.243103
1251.933594	836.562866
1250.856445	692.774475
1249.779297	746.079285
1248.701172	993.911987
1247.624023	723.900879
1246.545898	876.923096
1245.467773	813.660461
1244.388672	714.021423
1243.310547	643.601868
1242.231445	721.363953
1241.152344	801.547119
1240.072266	784.637024
1238.993164	835.702820
1237.913086	649.017639
1236.833008	787.453369
1235.751953	889.473511
1234.671875	717.505371
1233.590820	516.543823
1232.509766	720.384644
1231.427734	761.819336
1230.346680	800.824097
1229.264648	517.728821
1228.182617	614.895630
1227.100586	477.219238
1226.017578	433.993225
1224.934570	395.627563
1223.851563	516.937866
1222.768555	553.543457
1221.684570	384.601227
1220.601563	457.473907
1219.516602	332.120789
1218.432617	342.131866
1217.348633	289.316345
1216.263672	458.719727
1215.178711	270.649506
1214.093750	295.100128
1213.007813	302.626831
1211.921875	247.388748
1210.835938	406.879364
1209.750000	549.390930
1208.663086	469.954346
1207.577148	470.089935
1206.490234	470.199860
1205.402344	446.180817
1204.315430	677.538818
1203.227539	313.773499
1202.139648	229.502289
1201.051758	255.991257
1199.962891	73.001534
1198.875000	219.775787
1197.786133	-25.761776
1196.696289	29.473209
1195.607422	72.616219
1194.517578	-119.951653
1193.427734	19.276104
1192.337891	52.641842
1191.247070	35.481747
1190.157227	18.280420
1189.066406	-99.844063
1187.974609	2.955474
1186.883789	-11.984477
1185.791992	-180.589996
1184.700195	-92.405830
1183.608398	-37.907825
1182.515625	-31.467049
1181.423828	22.874691
1180.331055	144.261230
1179.238281	-12.525648
1178.144531	111.083305
1177.050781	112.377831
1175.957031	137.559021
1174.863281	236.904129
1173.768555	254.727371
1172.674805	6.760489
1171.580078	98.678833
1170.484375	82.809380
1169.389648	14.247608
1168.293945	60.441994
1167.198242	-89.530807
1166.102539	35.405502
1165.005859	21.585354
1163.910156	-75.937004
1162.813477	5.677994
1161.715820	27.465553
1160.619141	32.449162
1159.521484	247.436813
1158.423828	345.292053
1157.326172	261.664612
1156.227539	373.621063
1155.128906	139.589661
1154.030273	-84.881294
1152.931641	234.246750
1151.832031	90.726677
1150.733398	37.744644
1149.632813	113.352028
1148.533203	103.090408
1147.433594	57.025208
1146.333008	170.411026
1145.232422	-163.848328
1144.130859	-136.314743
1143.030273	-170.740234
1141.928711	-45.865543
1140.827148	59.839546
1139.724609	-20.054216
1138.623047	35.499718
1137.520508	140.844116
1136.417969	-69.963005
1135.314453	-97.853065
1134.211914	235.181213
1133.108398	123.950844
1132.004883	150.367783
1130.900391	335.694824
1129.796875	523.226013
1128.692383	506.562042
1127.586914	700.898132
1126.482422	691.137451
1125.376953	546.160400
1124.271484	434.342621
1123.166016	483.619995
1122.060547	497.251709
1120.954102	437.361450
1119.847656	339.523499
1118.741211	272.419952
1117.633789	212.356018
1116.526367	395.968811
1115.418945	231.637756
1114.311523	142.985565
1113.204102	255.293106
1112.095703	398.194519
1110.987305	491.311798
1109.877930	355.075806
1108.769531	464.534119
1107.660156	389.616150
1106.550781	371.329041
1105.441406	445.047699
1104.331055	714.564209
1103.220703	754.970825
1102.110352	674.955200
1101.000000	668.023010
1099.888672	682.237732
1098.777344	840.193176
1097.666016	693.925415
1096.553711	634.842590
1095.442383	768.922791
1094.330078	792.152893
1093.217773	683.421997
1092.104492	675.909546
1090.991211	675.396423
1089.877930	639.515747
1088.764648	645.939575
1087.651367	541.737610
1086.537109	576.270752
1085.422852	598.971741
1084.308594	746.190430
1083.193359	526.649170
1082.078125	549.165466
1080.962891	599.805298
1079.847656	765.447998
1078.731445	799.466064
1077.615234	678.483093
1076.499023	522.302429
1075.382813	523.355225
1074.265625	571.270752
1073.148438	816.127991
1072.031250	401.943176
1070.914063	513.019653
1069.795898	572.436890
1068.677734	509.941925
1067.559570	320.937866
1066.440430	516.082214
1065.321289	645.540161
1064.202148	758.518616
1063.083008	487.577789
1061.962891	394.561798
1060.843750	565.921692
1059.723633	451.830078
1058.602539	461.691101
1057.482422	408.414917
1056.361328	259.309845
1055.239258	348.592590
1054.118164	419.136322
1052.996094	494.299103
1051.874023	356.922363
1050.751953	397.024597
1049.629883	399.756134
1048.506836	481.811646
1047.383789	323.533539
1046.260742	375.242157
1045.136719	172.747375
1044.012695	292.069397
1042.888672	234.201355
1041.764648	316.179443
1040.639648	379.483582
1039.515625	275.075867
1038.389648	259.201752
1037.264648	164.201813
1036.138672	308.990051
1035.012695	230.337555
1033.886719	307.614502
1032.760742	650.030884
1031.633789	501.651733
1030.506836	251.075272
1029.379883	286.531006
1028.251953	347.554749
1027.124023	148.381363
1025.996094	-118.022369
1024.868164	-10.401516
1023.739258	-28.166391
1022.610352	35.353199
1021.481445	-130.844681
1020.352539	-201.802017
1019.222656	-22.187773
1018.092773	46.084087
1016.962891	-91.959106
1015.832031	45.926880
1014.702148	114.292580
1013.571289	259.127533
1012.439453	163.060730
1011.308594	101.841568
1010.176758	239.806564
1009.044922	382.399628
1007.912109	518.044067
1006.780273	501.008270
1005.647461	821.736572
1004.514648	1581.748779
1003.380859	1869.847290
1002.247070	2086.235352
1001.113281	1632.462646
999.979492	887.885193
998.845703	446.310486
997.710938	150.498184
996.576172	194.280960
995.440430	215.042618
994.305664	12.050788
993.169922	148.373245
992.033203	116.342865
990.897461	102.872223
989.760742	-16.551548
988.624023	-48.240028
987.487305	-10.684909
986.350586	47.685558
985.212891	-48.195450
984.075195	-21.886059
982.936523	11.417148
981.798828	42.512833
980.660156	-144.911453
979.521484	-111.285423
978.381836	42.031532
977.242188	-161.036057
976.102539	-46.640335
974.962891	86.202255
973.823242	69.733055
972.682617	74.058807
971.541992	115.247925
970.400391	25.643627
969.259766	41.806694
968.118164	60.372780
966.976563	-8.145917
965.833984	63.427094
964.691406	43.344940
963.548828	195.374023
962.406250	159.470169
961.262695	91.617760
960.120117	140.787689
958.976563	332.093567
957.832031	216.527542
956.688477	174.419067
955.543945	246.921387
954.398438	218.810669
953.253906	245.762299
952.108398	144.720062
950.962891	25.558342
949.817383	-187.166901
948.670898	66.692566
947.524414	2.876863
946.377930	-1.366781
945.231445	321.198059
944.083984	186.962128
942.936523	123.705910
941.789063	65.177406
940.640625	198.520493
939.493164	288.580139
938.343750	184.826355
937.195313	167.919617
936.045898	420.210571
934.897461	360.208160
933.747070	113.482185
932.597656	336.381042
931.447266	101.429909
930.296875	201.507156
929.146484	199.206009
927.995117	140.127075
926.843750	154.033020
925.692383	11.064744
924.541016	-24.794079
923.388672	-33.215027
922.236328	3.968200
921.083984	179.924667
919.931641	135.477692
918.778320	-31.515762
917.625000	-12.038424
916.470703	100.667191
915.317383	-15.879873
914.163086	-68.690926
913.008789	78.351273
911.853516	84.774940
910.698242	-87.886002
909.542969	-13.157281
908.387695	-212.689682
907.231445	-137.736023
906.076172	125.387772
904.918945	105.294426
903.762695	-55.120102
902.605469	-38.709358
901.448242	-130.874130
900.291016	3.462017
899.133789	-74.883270
897.975586	52.797520
896.817383	-45.674278
895.658203	-128.168213
894.500000	-56.791451
893.340820	55.334942
892.180664	-35.874733
891.021484	-181.175690
889.861328	50.890442
888.701172	181.315079
887.541016	223.715271
886.379883	245.869217
885.218750	137.211334
884.057617	26.427923
882.895508	172.906631
881.734375	163.793213
880.572266	152.504852
879.409180	213.423218
878.247070	172.972870
877.083984	236.243164
875.920898	313.060333
874.756836	135.455841
873.592773	356.463715
872.428711	158.790512
871.264648	170.531342
870.100586	110.329170
868.935547	25.468439
867.770508	255.494629
866.604492	69.572060
865.438477	263.608429
864.272461	455.344208
863.106445	354.985779
861.940430	310.855652
860.773438	444.168030
859.606445	397.855713
858.438477	553.586060
857.271484	312.107178
856.103516	382.581512
854.934570	520.325806
853.766602	512.271484
852.597656	486.303955
851.428711	366.229797
850.259766	535.257263
849.089844	455.563385
847.919922	429.657990
846.750000	374.654541
845.579102	142.837570
844.408203	155.060608
843.237305	337.311127
842.066406	116.820839
840.894531	328.043152
839.722656	250.723267
838.550781	77.300911
837.377930	279.384766
836.206055	94.815781
835.033203	240.901001
833.859375	295.329102
832.686523	242.523285
831.512695	276.764099
830.337891	420.301819
829.164063	420.935883
827.989258	252.008209
826.814453	190.154160
825.639648	114.902512
824.463867	200.123581
823.288086	207.254669
822.112305	361.366699
820.935547	254.747849
819.759766	-7.766270
818.583008	219.574951
817.405273	-129.734726
816.228516	-62.826080
815.050781	117.445847
813.872070	152.988983
812.694336	152.858582
811.515625	134.869339
810.336914	-103.230812
809.158203	3.126595
807.978516	144.900513
806.798828	-15.539646
805.619141	39.400143
804.438477	-181.050720
803.258789	104.550354
802.077148	-111.550613
800.896484	7.336876
799.714844	-93.494850
798.534180	-209.899200
797.351563	-33.714817
796.169922	-101.511696
794.987305	-147.213684
793.804688	-142.043549
792.622070	-94.895782
791.438477	-25.728600
790.254883	-29.749645
789.071289	189.658554
787.886719	198.658829
786.702148	68.184692
785.517578	149.980804
784.333008	388.619049
783.147461	41.240799
781.961914	235.379837
780.776367	157.548737
779.590820	223.232864
778.404297	226.942688
777.217773	257.038879
776.030273	11.086657
774.843750	98.386093
773.656250	181.125992
772.467773	241.663101
771.280273	116.815887
770.091797	58.069805
768.903320	224.084656
767.714844	30.703175
766.525391	44.417362
765.335938	115.294807
764.146484	223.476395
762.956055	234.634827
761.765625	188.458374
760.575195	276.448547
759.384766	296.098175
758.193359	605.995117
757.001953	438.450378
755.810547	398.413147
754.618164	340.723358
753.425781	217.047958
752.233398	253.731003
751.041016	193.669312
749.847656	449.779022
748.654297	301.725922
747.460938	390.722534
746.266602	268.940979
745.072266	278.782806
743.877930	400.417908
742.683594	274.137268
741.488281	93.045792
740.292969	218.842499
739.097656	164.837219
737.901367	10.028545
736.705078	10.756465
735.508789	96.842781
734.311523	248.525467
733.115234	174.659439
731.917969	87.664536
730.719727	221.641052
729.522461	117.123009
728.324219	117.593719
727.125977	240.473083
725.926758	238.695679
724.727539	64.282097
723.528320	112.778381
722.329102	237.694458
721.128906	163.843964
719.928711	430.598267
718.728516	361.119751
717.528320	317.873505
716.327148	183.039551
715.125977	362.363312
713.923828	343.201599
712.722656	186.738220
711.520508	150.257813
710.317383	163.951157
709.115234	44.794830
707.912109	62.955410
706.708984	98.579437
705.505859	31.926830
704.301758	28.483406
703.097656	168.718674
701.893555	93.588654
700.688477	103.388718
699.483398	43.679787
698.278320	188.426422
697.073242	189.744446
695.867188	99.888092
694.661133	1.474227
693.455078	-51.189308
692.248047	-192.757645
691.041016	-99.706352
689.833984	-125.965370
688.626953	-156.446259
687.418945	179.814636
686.210938	-82.570450
685.002930	-149.571335
683.793945	-88.524521
682.584961	72.306244
681.375977	-165.516373
680.166992	-205.974884
678.957031	-12.388925
677.747070	16.662786
676.537109	-38.606895
675.326172	-139.181366
674.115234	-196.315445
672.904297	144.738800
671.692383	1.288141
670.481445	-38.193947
669.269531	212.134384
668.056641	-25.991098
666.844727	86.142433
665.631836	6.064412
664.417969	-30.680300
663.205078	122.699173
661.991211	53.744846
660.777344	0.012195
659.563477	-8.306005
658.348633	-3.604028
657.133789	-132.563797
655.918945	197.875656
654.703125	0.044739
653.488281	48.038944
652.272461	-22.475239
651.055664	21.235081
649.839844	-31.997757
648.623047	102.121246
647.405273	-2.804537
646.188477	45.086956
644.970703	144.545944
643.752930	170.741837
642.535156	291.469635
641.316406	184.104706
640.097656	59.461994
638.878906	31.445683
637.659180	80.630608
636.439453	142.487854
635.219727	88.116425
634.000000	160.218567
632.779297	55.976799
631.558594	247.680176
630.337891	44.130581
629.116211	39.833817
627.894531	99.493431
626.672852	-55.736504
625.451172	311.750702
624.228516	114.860680
623.005859	206.815598
621.783203	460.975189
620.559570	373.834412
619.336914	221.830688
618.112305	92.734558
616.888672	-4.947968
615.664063	-17.795290
614.439453	-12.236950
613.214844	-50.369408
611.989258	-89.454720
610.764648	-26.911570
609.538086	-14.657287
608.312500	-112.531036
607.085938	85.401428
605.859375	29.915590
604.632813	-95.226433
