# Supplementary material for: Raman spectroscopy accurately differentiates mucosal healing from non-healing and biochemical changes following biological therapy in inflammatory bowel disease
Source: PLoS One. 2021 Jun 2;16(6):e0252210. doi: 10.1371/journal.pone.0252210 (PMC8172032; doi:10.1371/journal.pone.0252210)
Supplement: S5 Dataset — (ZIP) [file pone.0252210.s007.zip › CD Active inflammation/OC021 pre treatment-2 _BL sub and CR removed_78__X_-8298.72__Y_63711.6__Z_-14.5805__Time_895.txt]

1714.793945	115.315071
1713.817383	20.180525
1712.840820	-68.882774
1711.864258	-120.029625
1710.886719	75.806282
1709.909180	70.893677
1708.931641	-70.296860
1707.953125	-31.557713
1706.975586	-112.905045
1705.997070	49.872101
1705.018555	-22.578802
1704.040039	90.163925
1703.060547	-21.503151
1702.081055	-12.229148
1701.101563	-58.628716
1700.122070	77.360527
1699.142578	-26.820829
1698.162109	91.406578
1697.181641	-118.591812
1696.201172	75.513283
1695.220703	184.609131
1694.239258	320.892059
1693.257813	420.307831
1692.276367	394.793640
1691.294922	463.287201
1690.313477	396.258850
1689.331055	711.299622
1688.348633	645.406189
1687.366211	732.134277
1686.383789	614.157166
1685.400391	797.986389
1684.416992	1032.972656
1683.433594	879.509399
1682.450195	1003.732178
1681.465820	1112.505615
1680.482422	1056.812012
1679.498047	1174.738647
1678.512695	1160.145020
1677.528320	1220.692749
1676.542969	1382.875244
1675.558594	1378.083740
1674.572266	1517.423218
1673.586914	1659.990234
1672.601563	1550.629395
1671.615234	1811.210815
1670.628906	1788.042725
1669.642578	1980.594604
1668.655273	1974.492554
1667.668945	2099.073242
1666.681641	2110.037354
1665.694336	2392.218994
1664.706055	2282.212158
1663.718750	2594.542480
1662.730469	2286.795898
1661.742188	2356.187988
1660.753906	2606.328857
1659.764648	2872.785645
1658.775391	2694.583008
1657.787109	2652.087646
1656.796875	2591.567871
1655.807617	2804.301270
1654.818359	2625.703125
1653.828125	2484.723145
1652.837891	2455.421631
1651.846680	2064.220947
1650.856445	1840.293457
1649.865234	1823.158447
1648.874023	1629.385986
1647.882813	1444.083740
1646.891602	1135.125122
1645.899414	1344.500854
1644.907227	1025.998535
1643.915039	892.894470
1642.922852	852.661194
1641.930664	836.604187
1640.937500	628.315613
1639.944336	705.430054
1638.951172	366.148285
1637.957031	549.511658
1636.963867	308.694366
1635.969727	350.366608
1634.975586	184.176514
1633.981445	276.595215
1632.986328	240.222122
1631.991211	238.417160
1630.996094	31.548803
1630.000977	93.573425
1629.005859	34.795067
1628.009766	52.625137
1627.013672	-81.860268
1626.017578	25.941727
1625.021484	-168.446075
1624.024414	-183.740143
1623.028320	121.868805
1622.031250	-6.019051
1621.033203	165.864960
1620.036133	-77.127205
1619.038086	184.386292
1618.041016	293.696136
1617.041992	4.148327
1616.043945	184.655914
1615.045898	157.966904
1614.046875	265.224487
1613.047852	57.863449
1612.048828	191.593689
1611.048828	-23.265305
1610.049805	225.988297
1609.049805	71.708656
1608.049805	-16.908985
1607.048828	49.136227
1606.048828	26.201818
1605.047852	322.757294
1604.046875	349.647186
1603.045898	88.722633
1602.044922	-38.605549
1601.042969	108.823517
1600.041016	86.233376
1599.039063	-40.907280
1598.037109	-13.742965
1597.034180	-78.052780
1596.031250	-150.168579
1595.028320	-65.515839
1594.025391	-7.028696
1593.022461	72.303139
1592.018555	135.911942
1591.014648	160.308151
1590.010742	-52.815956
1589.006836	-31.086391
1588.001953	-17.244471
1586.997070	90.414200
1585.992188	171.886017
1584.987305	490.460480
1583.982422	-90.310135
1582.976563	147.244202
1581.970703	129.309250
1580.964844	197.230606
1579.958984	439.481934
1578.952148	231.136658
1577.945313	319.484833
1576.938477	269.754425
1575.931641	290.163696
1574.924805	300.027740
1573.916992	400.768555
1572.909180	308.923523
1571.901367	352.141113
1570.893555	371.797455
1569.884766	118.465790
1568.876953	337.871490
1567.868164	164.840576
1566.858398	165.684738
1565.849609	88.474396
1564.839844	21.496887
1563.830078	198.291061
1562.820313	-53.253269
1561.810547	-11.776451
1560.799805	-107.958595
1559.790039	145.721848
1558.779297	64.700195
1557.767578	87.169014
1556.756836	-4.582014
1555.745117	276.521271
1554.733398	101.462837
1553.721680	-97.042145
1552.709961	-91.165154
1551.697266	77.542854
1550.685547	-20.575438
1549.672852	-38.681061
1548.659180	-157.890961
1547.646484	53.736851
1546.632813	-1.269178
1545.619141	220.099426
1544.605469	94.830330
1543.591797	33.971901
1542.577148	-19.357851
1541.562500	-191.710632
1540.547852	-121.511375
1539.533203	-61.911484
1538.518555	-18.070034
1537.502930	28.080570
1536.487305	81.702263
1535.471680	-94.511192
1534.456055	110.768875
1533.439453	235.776535
1532.422852	-18.445021
1531.406250	-40.861752
1530.389648	160.646423
1529.373047	78.450691
1528.355469	81.021767
1527.337891	374.312744
1526.320313	252.746811
1525.302734	161.869415
1524.284180	245.755188
1523.265625	316.492371
1522.247070	322.645172
1521.228516	410.840454
1520.208984	311.047821
1519.190430	195.640320
1518.170898	396.135284
1517.151367	138.936340
1516.130859	400.511627
1515.111328	253.375931
1514.090820	342.287384
1513.070313	284.587402
1512.049805	426.878174
1511.028320	224.990402
1510.006836	251.294724
1508.986328	25.990887
1507.963867	298.041016
1506.942383	295.413757
1505.919922	-56.081055
1504.898438	33.179169
1503.875977	-39.264938
1502.852539	200.621536
1501.830078	-179.616516
1500.806641	41.836918
1499.783203	45.368008
1498.759766	-38.340961
1497.736328	-129.901596
1496.711914	118.634064
1495.687500	72.693275
1494.663086	274.638275
1493.638672	310.101776
1492.613281	166.394592
1491.587891	196.346298
1490.563477	129.013855
1489.537109	311.845123
1488.511719	292.653412
1487.485352	628.219299
1486.458984	583.059204
1485.432617	698.549377
1484.406250	778.091614
1483.379883	877.840698
1482.352539	793.700867
1481.325195	689.031372
1480.297852	732.133423
1479.269531	953.488220
1478.241211	820.328552
1477.213867	939.362244
1476.184570	943.518188
1475.156250	1413.659058
1474.127930	1218.824463
1473.098633	1380.351318
1472.069336	1503.498047
1471.040039	1835.143066
1470.009766	1861.182983
1468.979492	1810.778687
1467.950195	1948.499512
1466.918945	2210.598877
1465.888672	2251.332031
1464.857422	2558.790527
1463.827148	2858.414307
1462.795898	2614.119385
1461.763672	2834.631348
1460.732422	2963.559814
1459.700195	3112.637939
1458.667969	3035.658447
1457.635742	3247.943604
1456.603516	3132.755371
1455.570313	3266.125000
1454.537109	3500.820068
1453.503906	3334.719482
1452.470703	3373.976074
1451.436523	3633.645752
1450.403320	3533.346924
1449.369141	3830.778076
1448.333984	3697.417725
1447.299805	3840.132080
1446.264648	3570.033447
1445.230469	3398.765381
1444.194336	3288.237061
1443.159180	3273.906738
1442.124023	3345.572998
1441.087891	3250.247070
1440.051758	3142.310303
1439.015625	3196.208008
1437.978516	2800.158447
1436.941406	2576.113281
1435.904297	2564.392822
1434.867188	2363.241455
1433.830078	1932.382446
1432.791992	1809.730469
1431.754883	1429.696411
1430.715820	1360.226196
1429.677734	1285.790649
1428.639648	896.083618
1427.600586	887.400452
1426.561523	921.627075
1425.522461	716.382324
1424.482422	748.179626
1423.443359	762.395691
1422.403320	789.234314
1421.363281	675.062378
1420.322266	883.328003
1419.282227	436.958954
1418.241211	509.387085
1417.200195	682.525696
1416.159180	531.075378
1415.117188	724.393677
1414.076172	369.435883
1413.034180	125.335472
1411.992188	220.825531
1410.949219	288.696381
1409.907227	2.326262
1408.864258	203.569000
1407.821289	-44.802822
1406.777344	211.799240
1405.734375	-53.830585
1404.690430	42.224716
1403.646484	115.765472
1402.602539	134.189072
1401.557617	190.334320
1400.513672	86.078056
1399.468750	-85.733040
1398.423828	48.518906
1397.377930	-122.969551
1396.333008	96.700661
1395.287109	45.806759
1394.241211	-100.112206
1393.195313	202.453049
1392.148438	49.318661
1391.101563	-48.530582
1390.054688	171.659561
1389.007813	64.116920
1387.960938	54.339787
1386.913086	-125.372772
1385.865234	-37.285019
1384.817383	-36.577534
1383.769531	-0.714148
1382.720703	80.262848
1381.671875	-270.859894
1380.623047	-127.076637
1379.574219	-18.147324
1378.524414	68.418434
1377.475586	90.233986
1376.425781	77.258934
1375.375977	146.809860
1374.325195	6.940153
1373.274414	139.174911
1372.224609	42.137161
1371.172852	157.207535
1370.122070	-216.111130
1369.070313	41.381104
1368.019531	97.156250
1366.967773	317.483246
1365.915039	149.390030
1364.863281	78.679405
1363.810547	82.857552
1362.757813	-288.579132
1361.705078	-30.132725
1360.651367	111.462730
1359.598633	74.128937
1358.544922	337.880524
1357.491211	12.508602
1356.436523	197.006210
1355.382813	401.515991
1354.328125	228.481583
1353.273438	281.763428
1352.217773	332.729126
1351.163086	239.877991
1350.107422	492.305359
1349.051758	509.053314
1347.996094	793.975403
1346.939453	637.394165
1345.883789	977.136658
1344.827148	1081.355591
1343.769531	1160.930420
1342.712891	1213.420166
1341.655273	1389.984619
1340.598633	1366.006104
1339.540039	1347.174805
1338.482422	1254.270630
1337.423828	1386.909668
1336.366211	1316.718628
1335.307617	1442.267334
1334.248047	1313.098877
1333.189453	1268.303467
1332.129883	981.342712
1331.070313	1100.231812
1330.010742	1286.016968
1328.950195	1348.328613
1327.890625	1220.546021
1326.830078	1026.304199
1325.768555	854.565430
1324.708008	1322.702026
1323.646484	1524.177856
1322.585938	1466.581299
1321.523438	1411.657715
1320.461914	1379.161133
1319.400391	1230.929688
1318.337891	1408.495728
1317.275391	1453.021973
1316.211914	1477.989990
1315.149414	1675.664795
1314.085938	1516.132446
1313.022461	1573.650513
1311.958984	1493.393066
1310.894531	1558.633545
1309.831055	1348.289307
1308.766602	1436.043579
1307.701172	1612.523804
1306.636719	1808.789063
1305.571289	1874.765503
1304.505859	1579.365234
1303.440430	1621.113647
1302.375000	1682.678833
1301.308594	1466.657349
1300.242188	1560.495972
1299.175781	1558.647705
1298.109375	1463.629761
1297.041992	1606.994751
1295.975586	1585.971558
1294.908203	1265.659180
1293.839844	1343.176880
1292.772461	1364.383789
1291.704102	1172.326782
1290.635742	1443.991699
1289.567383	1441.079468
1288.498047	1134.348267
1287.428711	1224.910278
1286.360352	1063.199829
1285.290039	1085.416504
1284.220703	1095.510254
1283.150391	1159.597778
1282.080078	1191.958984
1281.009766	1187.718018
1279.939453	1004.970276
1278.868164	1174.710938
1277.796875	1129.254150
1276.725586	954.327881
1275.654297	1131.646362
1274.582031	1272.332031
1273.509766	1420.395874
1272.437500	1326.618530
1271.365234	1425.956299
1270.291992	1811.084717
1269.218750	1688.281982
1268.145508	1480.187744
1267.072266	1777.471313
1265.999023	1450.069336
1264.924805	1647.384277
1263.850586	1491.049316
1262.776367	1666.489380
1261.701172	1720.034790
1260.625977	1798.005981
1259.550781	1724.933350
1258.475586	1515.530762
1257.400391	1481.658691
1256.324219	1815.583496
1255.248047	1628.404419
1254.171875	1689.645752
1253.094727	1736.316284
1252.018555	1887.636353
1250.941406	1844.342773
1249.864258	1565.212402
1248.786133	1454.019531
1247.708008	1668.659912
1246.630859	1589.165771
1245.551758	1745.440674
1244.473633	1629.596802
1243.394531	1496.834595
1242.316406	1369.012451
1241.236328	1416.069214
1240.157227	1460.697021
1239.077148	1405.834717
1237.998047	1680.957642
1236.917969	1172.522461
1235.836914	1479.127808
1234.756836	1179.485474
1233.675781	1245.997314
1232.594727	1188.886841
1231.512695	1066.388062
1230.431641	1125.610718
1229.349609	1298.627075
1228.267578	1105.949585
1227.185547	947.233887
1226.102539	827.301575
1225.019531	695.306091
1223.936523	551.254517
1222.853516	832.911743
1221.769531	480.896423
1220.686523	636.682190
1219.602539	340.399597
1218.517578	522.668945
1217.433594	453.567688
1216.348633	604.257446
1215.263672	395.034424
1214.178711	492.472382
1213.092773	440.174194
1212.007813	597.795837
1210.921875	567.111938
1209.834961	681.116150
1208.749023	505.624878
1207.662109	954.615723
1206.575195	752.508545
1205.488281	779.377136
1204.400391	601.369263
1203.313477	517.317627
1202.225586	430.829254
1201.136719	378.018036
1200.048828	238.493591
1198.959961	293.903656
1197.871094	96.558456
1196.782227	262.479370
1195.692383	276.720978
1194.603516	72.052864
1193.513672	88.564690
1192.423828	-34.423096
1191.333008	-258.370758
1190.242188	-42.661736
1189.151367	95.996162
1188.060547	-137.716217
1186.969727	-20.899214
1185.877930	-57.853184
1184.786133	-128.487320
1183.694336	-52.839340
1182.601563	87.435730
1181.509766	76.457626
1180.416992	-11.345787
1179.323242	126.105789
1178.230469	71.663231
1177.136719	206.416061
1176.042969	182.894608
1174.949219	530.484314
1173.854492	255.258224
1172.760742	279.271545
1171.666016	307.941101
1170.570313	243.158066
1169.475586	-48.977661
1168.379883	153.976624
1167.284180	-18.696625
1166.188477	-33.634083
1165.091797	104.272919
1163.996094	-37.583420
1162.899414	45.062969
1161.801758	74.994194
1160.705078	18.821026
1159.607422	253.803131
1158.509766	283.278900
1157.412109	558.402039
1156.313477	582.758179
1155.215820	628.442932
1154.117188	452.192505
1153.017578	373.636078
1151.918945	259.230377
1150.819336	302.022614
1149.719727	325.600555
1148.620117	275.189514
1147.519531	329.447845
1146.418945	21.643461
1145.318359	-24.313606
1144.217773	-15.648964
1143.116211	-28.542448
1142.014648	25.040100
1140.913086	97.488426
1139.811523	-84.647507
1138.708984	11.288114
1137.606445	-78.333961
1136.503906	90.943581
1135.401367	153.109360
1134.297852	281.606995
1133.194336	488.268860
1132.090820	604.492798
1130.987305	668.313599
1129.882813	359.429443
1128.778320	921.191895
1127.673828	1010.583984
1126.569336	938.555664
1125.463867	1105.867432
1124.358398	713.609619
1123.252930	999.115234
1122.146484	881.609253
1121.041016	721.399963
1119.934570	691.372192
1118.828125	684.904297
1117.720703	545.758240
1116.613281	650.289246
1115.505859	418.697601
1114.398438	579.730591
1113.291016	513.549683
1112.182617	563.119568
1111.074219	551.091125
1109.964844	813.069641
1108.856445	798.391541
1107.747070	934.769836
1106.637695	1104.033813
1105.528320	845.766907
1104.417969	877.833923
1103.307617	1428.962891
1102.197266	1465.382080
1101.086914	1383.737427
1099.975586	1304.374268
1098.864258	1354.620605
1097.752930	1491.958618
1096.641602	1461.810181
1095.529297	1801.484863
1094.416992	1448.356201
1093.304688	1632.250488
1092.191406	1453.359985
1091.079102	1439.251099
1089.965820	1410.927612
1088.852539	1568.412231
1087.738281	1577.527954
1086.624023	1621.836548
1085.509766	1400.344238
1084.395508	1228.242554
1083.280273	1244.151245
1082.166016	1097.858887
1081.050781	1066.659424
1079.934570	1300.785400
1078.819336	1039.305176
1077.703125	843.600220
1076.586914	1190.077148
1075.469727	848.814453
1074.353516	838.431519
1073.236328	715.409546
1072.119141	744.805542
1071.000977	699.108215
1069.882813	920.570129
1068.765625	762.295471
1067.646484	775.042236
1066.528320	930.624023
1065.409180	903.439453
1064.290039	899.641724
1063.170898	781.127991
1062.050781	873.224854
1060.930664	1131.351196
1059.810547	872.435486
1058.690430	718.841736
1057.569336	714.910217
1056.449219	664.226379
1055.327148	466.317169
1054.206055	460.063446
1053.083984	656.996460
1051.961914	660.017822
1050.839844	548.638123
1049.717773	558.678467
1048.594727	627.043640
1047.471680	588.066895
1046.348633	577.102539
1045.224609	442.553497
1044.101563	706.749329
1042.976563	497.664734
1041.852539	346.963470
1040.728516	522.513306
1039.603516	360.266083
1038.478516	351.808838
1037.352539	641.374756
1036.227539	511.886810
1035.101563	482.546844
1033.974609	609.123413
1032.848633	638.004089
1031.721680	671.553101
1030.594727	651.663818
1029.467773	845.671082
1028.340820	226.314011
1027.212891	104.466698
1026.084961	19.897379
1024.956055	169.958801
1023.828125	-137.339218
1022.699219	-68.420830
1021.570313	-55.156765
1020.440430	-185.676483
1019.311523	-21.478552
1018.181641	-149.474930
1017.050781	114.470085
1015.920898	-94.458984
1014.790039	-48.310410
1013.659180	123.013229
1012.528320	220.229355
1011.396484	523.582092
1010.265625	472.676819
1009.132813	729.723511
1008.000977	658.161743
1006.868164	857.413147
1005.736328	1230.160400
1004.602539	2012.135986
1003.469727	3087.483398
1002.335938	3478.261719
1001.202148	2711.236572
1000.068359	1810.690186
998.933594	933.775269
997.799805	676.276611
996.665039	324.361420
995.529297	355.883881
994.394531	348.301636
993.258789	306.241608
992.123047	-125.468781
990.986328	-63.363300
989.849609	266.287537
988.712891	-12.572883
987.576172	84.453857
986.439453	57.174347
985.301758	66.902916
984.164063	120.528389
983.025391	1.607486
981.887695	-87.176773
980.749023	35.935757
979.610352	-34.102352
978.470703	109.953506
977.332031	-24.136784
976.192383	124.768707
975.051758	-50.318344
973.912109	156.302368
972.771484	252.714890
971.630859	121.862732
970.490234	158.874115
969.348633	251.131180
968.207031	217.281891
967.065430	206.569595
965.923828	280.921143
964.781250	428.807007
963.638672	125.065758
962.496094	374.147522
961.352539	433.054352
960.208984	189.639786
959.065430	287.869476
957.921875	480.144562
956.777344	340.481140
955.632813	207.935089
954.488281	174.053833
953.343750	236.482452
952.198242	193.831207
951.052734	311.491058
949.907227	202.905731
948.760742	314.023682
947.614258	135.012589
946.467773	209.911667
945.321289	56.519924
944.173828	232.274536
943.026367	549.707520
941.878906	600.086365
940.730469	506.846680
939.582031	637.455322
938.433594	574.287109
937.285156	554.671875
936.135742	455.451782
934.987305	381.543152
933.836914	670.237366
932.687500	405.292816
931.537109	199.891037
930.386719	479.881897
929.236328	586.881897
928.084961	361.661713
926.934570	252.802963
925.783203	444.529358
924.630859	204.139359
923.478516	291.544006
922.327148	122.155632
921.173828	64.422592
920.021484	195.527161
918.868164	197.243469
917.714844	31.040127
916.561523	71.761536
915.407227	-9.963125
914.252930	-120.982292
913.098633	-29.793530
911.944336	-115.447182
910.789063	-130.565659
909.633789	-140.970856
908.478516	89.134346
907.322266	-90.981560
906.166016	-12.496557
905.009766	88.773064
903.853516	-20.500776
902.696289	-127.293388
901.539063	12.909832
900.381836	21.917385
899.223633	-41.333706
898.065430	103.746788
896.907227	377.844177
895.749023	-173.461777
894.589844	51.133453
893.430664	359.401031
892.271484	292.533905
891.112305	74.467102
889.952148	319.690979
888.791992	330.081543
887.630859	270.619446
886.470703	290.308350
885.309570	235.655167
884.148438	-42.199066
882.986328	174.173859
881.825195	234.962082
880.663086	104.216232
879.500000	124.668114
878.337891	571.110657
877.174805	213.180847
876.011719	330.770691
874.847656	531.736511
873.684570	307.204376
872.520508	404.743530
871.355469	176.058105
870.191406	215.277542
869.026367	367.031952
867.861328	388.380524
866.695313	387.330261
865.530273	469.509949
864.364258	342.763000
863.197266	323.988739
862.031250	442.288086
860.864258	686.352539
859.697266	541.996399
858.530273	714.224182
857.362305	884.193665
856.194336	816.345947
855.026367	815.863281
853.857422	909.610352
852.688477	783.670898
851.519531	960.389099
850.350586	821.130676
849.180664	780.545776
848.010742	695.217773
846.840820	643.543640
845.670898	522.523926
844.500000	493.347778
843.329102	432.879791
842.157227	224.822876
840.986328	173.415405
839.814453	220.425888
838.642578	292.006042
837.469727	376.972046
836.296875	423.909180
835.124023	513.261414
833.951172	531.095764
832.777344	359.140503
831.603516	376.982971
830.429688	434.967621
829.255859	620.073608
828.081055	408.031219
826.906250	499.349823
825.731445	394.391510
824.555664	320.663879
823.379883	182.305389
822.204102	222.205566
821.027344	328.873962
819.851563	65.772644
818.674805	158.968658
817.497070	209.787094
816.320313	-75.506828
815.142578	1.923295
813.963867	-71.987976
812.786133	0.827773
811.607422	-77.627228
810.428711	-31.645203
809.250000	-61.312717
808.070313	55.592533
806.890625	-305.170563
805.710938	-12.996957
804.531250	-51.832401
803.350586	-72.970253
802.169922	-54.244858
800.988281	46.472260
799.807617	113.773117
798.625977	-43.003048
797.444336	110.559990
796.261719	104.383614
795.079102	42.712479
793.896484	136.038986
792.713867	167.203232
791.530273	184.970322
790.346680	275.673431
789.163086	625.170532
787.979492	611.510986
786.794922	438.475464
785.610352	424.647858
784.425781	499.157928
783.240234	832.163208
782.054688	740.558716
780.869141	631.204895
779.682617	384.829559
778.496094	524.941589
777.309570	596.419312
776.123047	745.004395
774.935547	524.844604
773.748047	231.855759
772.560547	232.268143
771.373047	106.851189
770.184570	104.850243
768.996094	60.846016
767.806641	239.329956
766.618164	73.890083
765.428711	315.925171
764.239258	394.757019
763.048828	517.472717
761.858398	426.490173
760.667969	331.030853
759.477539	455.517548
758.286133	593.027649
757.094727	404.886047
755.903320	484.947540
754.710938	351.646912
753.518555	352.346771
752.326172	447.410034
751.133789	454.457397
749.940430	391.122955
748.747070	503.352203
747.553711	558.354065
746.359375	343.311462
745.166016	444.194702
743.970703	441.845398
742.776367	285.895203
741.581055	294.358398
740.385742	276.421936
739.190430	442.479034
737.994141	253.456940
736.797852	300.998199
735.601563	203.904556
734.405273	211.868378
733.208008	241.641235
732.010742	365.426849
730.813477	318.437439
729.615234	157.670700
728.416992	502.053436
727.218750	312.776581
726.020508	173.805618
724.821289	576.777954
723.622070	313.184418
722.422852	567.316772
721.222656	329.971741
720.022461	631.934387
718.822266	420.806213
717.621094	497.788330
716.420898	526.711060
715.218750	557.785156
714.017578	392.571533
712.815430	388.749878
711.614258	302.096039
710.411133	283.031677
709.208984	414.293823
708.005859	151.275970
706.802734	199.773468
705.599609	-39.104053
704.395508	89.975594
703.191406	5.767671
701.987305	119.592728
700.782227	9.372807
699.577148	142.776138
698.372070	71.802887
697.166992	-146.890625
695.960938	-28.631401
694.754883	-136.310089
693.548828	-83.164093
692.341797	-79.926735
691.135742	-100.513680
689.927734	-216.520172
688.720703	-76.359550
687.512695	85.501534
686.304688	-2.059952
685.096680	-46.135632
683.888672	-14.235220
682.679688	50.246338
681.470703	71.446907
680.260742	75.398109
679.050781	157.408234
677.840820	124.710838
676.630859	-7.458764
675.419922	1.213752
674.209961	40.271641
672.998047	42.641579
671.787109	142.434235
670.575195	-43.140060
669.363281	331.384644
668.151367	215.218414
666.938477	81.926208
665.725586	71.935661
664.512695	64.209778
663.299805	209.898697
662.085938	-30.803844
660.872070	345.977234
659.658203	45.127254
658.443359	225.590881
657.228516	121.360847
656.013672	142.329895
654.797852	-28.493017
653.583008	72.403168
652.366211	-85.244049
651.150391	-76.875519
649.934570	-21.068331
648.717773	-27.676344
647.500000	79.866310
646.283203	-29.991859
645.065430	204.524078
643.847656	327.081726
642.629883	428.083069
641.411133	288.202698
640.192383	-88.109840
638.973633	-169.814087
637.753906	6.345110
636.534180	158.738861
635.314453	-9.036236
634.094727	102.339188
632.874023	-54.791576
631.653320	-115.381058
630.432617	113.615891
629.211914	31.270779
627.990234	-49.063766
626.768555	-5.183669
625.545898	244.275864
624.324219	189.006973
623.101563	24.209421
621.877930	414.087219
620.655273	503.589050
619.431641	408.535706
618.208008	36.961346
616.983398	11.904130
615.759766	-67.085480
614.535156	13.946102
613.310547	47.369720
612.084961	67.397995
610.859375	16.273592
609.633789	79.971848
608.408203	85.271248
607.181641	68.489418
605.955078	-98.568985
604.728516	-172.388214
