# Supplementary material for: Raman spectroscopy accurately differentiates mucosal healing from non-healing and biochemical changes following biological therapy in inflammatory bowel disease
Source: PLoS One. 2021 Jun 2;16(6):e0252210. doi: 10.1371/journal.pone.0252210 (PMC8172032; doi:10.1371/journal.pone.0252210)
Supplement: S5 Dataset — (ZIP) [file pone.0252210.s007.zip › CD Active inflammation/OC027 pre treatment-1_base sub CR removed_45__X_650.484__Y_65178.3__Z_-459.855__Time_515.txt]

1714.793945	70.460136
1713.817383	190.443604
1712.840820	34.610638
1711.864258	3.499440
1710.886719	29.927280
1709.909180	-127.354935
1708.931641	24.834204
1707.953125	-25.506048
1706.975586	40.577015
1705.997070	-12.764655
1705.018555	-145.268906
1704.040039	-43.724640
1703.060547	5.302902
1702.081055	-65.019951
1701.101563	-5.865471
1700.122070	75.685257
1699.142578	35.216816
1698.162109	3.741080
1697.181641	82.823196
1696.201172	18.537550
1695.220703	134.189850
1694.239258	146.517319
1693.257813	258.529266
1692.276367	328.657379
1691.294922	396.945953
1690.313477	375.324829
1689.331055	439.881348
1688.348633	630.572144
1687.366211	555.323486
1686.383789	563.528320
1685.400391	593.792419
1684.416992	654.101563
1683.433594	824.343506
1682.450195	862.050598
1681.465820	783.256714
1680.482422	840.981018
1679.498047	862.070801
1678.512695	990.237976
1677.528320	943.415833
1676.542969	1086.084717
1675.558594	1077.742065
1674.572266	1221.526489
1673.586914	1214.339478
1672.601563	1292.776001
1671.615234	1323.906738
1670.628906	1493.708252
1669.642578	1589.615356
1668.655273	1579.792236
1667.668945	1389.991333
1666.681641	1569.675537
1665.694336	1606.492310
1664.706055	1500.516357
1663.718750	1609.899170
1662.730469	1653.396362
1661.742188	1609.841187
1660.753906	1654.211182
1659.764648	1836.778320
1658.775391	1813.041504
1657.787109	1840.055420
1656.796875	1756.226563
1655.807617	1712.542358
1654.818359	1581.909302
1653.828125	1658.115356
1652.837891	1541.508179
1651.846680	1398.849854
1650.856445	1465.523682
1649.865234	1339.486084
1648.874023	1250.837646
1647.882813	1019.831055
1646.891602	1074.597656
1645.899414	963.211792
1644.907227	860.089050
1643.915039	646.393188
1642.922852	683.858032
1641.930664	800.752991
1640.937500	627.590271
1639.944336	613.045105
1638.951172	453.680420
1637.957031	484.487366
1636.963867	436.414032
1635.969727	356.952545
1634.975586	346.256012
1633.981445	317.326355
1632.986328	264.902405
1631.991211	196.891373
1630.996094	184.387741
1630.000977	269.465088
1629.005859	225.717133
1628.009766	174.261459
1627.013672	67.741730
1626.017578	6.131793
1625.021484	89.316254
1624.024414	64.819443
1623.028320	90.401825
1622.031250	176.541122
1621.033203	47.335041
1620.036133	25.988422
1619.038086	49.405708
1618.041016	167.429657
1617.041992	183.134460
1616.043945	209.416824
1615.045898	-39.722408
1614.046875	70.709229
1613.047852	8.074107
1612.048828	13.709103
1611.048828	-122.150696
1610.049805	-71.811607
1609.049805	-60.741787
1608.049805	5.387488
1607.048828	8.674578
1606.048828	64.367767
1605.047852	201.234894
1604.046875	204.579407
1603.045898	139.907303
1602.044922	20.338930
1601.042969	-38.994053
1600.041016	-4.143021
1599.039063	-13.750117
1598.037109	-31.192764
1597.034180	-85.215500
1596.031250	-188.867508
1595.028320	-54.758427
1594.025391	-192.351349
1593.022461	-55.722092
1592.018555	-114.972374
1591.014648	-169.003510
1590.010742	-152.584015
1589.006836	-65.764053
1588.001953	-65.093445
1586.997070	21.594210
1585.992188	76.911057
1584.987305	106.087448
1583.982422	30.951477
1582.976563	93.893295
1581.970703	161.958282
1580.964844	-9.681535
1579.958984	55.642979
1578.952148	87.030464
1577.945313	-27.424871
1576.938477	74.078613
1575.931641	113.019409
1574.924805	3.599181
1573.916992	50.177223
1572.909180	52.448009
1571.901367	26.033806
1570.893555	-68.032898
1569.884766	-6.253310
1568.876953	138.526276
1567.868164	77.968208
1566.858398	84.847092
1565.849609	-40.785160
1564.839844	116.441376
1563.830078	71.083374
1562.820313	-36.633343
1561.810547	11.210448
1560.799805	92.630692
1559.790039	114.262024
1558.779297	255.003632
1557.767578	87.161835
1556.756836	178.369202
1555.745117	23.314926
1554.733398	57.262753
1553.721680	318.928772
1552.709961	274.868896
1551.697266	235.870987
1550.685547	-5.088295
1549.672852	74.724930
1548.659180	190.576401
1547.646484	205.381302
1546.632813	147.643845
1545.619141	110.466850
1544.605469	210.131332
1543.591797	188.167877
1542.577148	124.733124
1541.562500	32.766613
1540.547852	90.454346
1539.533203	39.538544
1538.518555	-78.614502
1537.502930	66.338882
1536.487305	-31.438614
1535.471680	66.704124
1534.456055	12.497851
1533.439453	-16.060822
1532.422852	42.878109
1531.406250	-14.339699
1530.389648	51.986435
1529.373047	89.788208
1528.355469	-27.119436
1527.337891	74.734642
1526.320313	27.068407
1525.302734	-90.232628
1524.284180	157.762283
1523.265625	-1.007161
1522.247070	-46.693382
1521.228516	-97.665573
1520.208984	-25.368399
1519.190430	77.585922
1518.170898	113.510132
1517.151367	123.561447
1516.130859	33.254257
1515.111328	-59.740501
1514.090820	-9.064260
1513.070313	69.668060
1512.049805	32.702934
1511.028320	26.381344
1510.006836	-105.814362
1508.986328	90.220413
1507.963867	126.999680
1506.942383	27.718586
1505.919922	43.668686
1504.898438	-73.810066
1503.875977	67.392220
1502.852539	-19.627935
1501.830078	-145.179947
1500.806641	-17.332918
1499.783203	-86.826675
1498.759766	-33.585091
1497.736328	-169.888931
1496.711914	-68.354233
1495.687500	-48.869518
1494.663086	-149.741806
1493.638672	22.862585
1492.613281	72.534210
1491.587891	86.255402
1490.563477	66.614548
1489.537109	182.218231
1488.511719	221.012756
1487.485352	269.853119
1486.458984	333.849030
1485.432617	305.787506
1484.406250	257.183228
1483.379883	397.265686
1482.352539	396.846222
1481.325195	378.439575
1480.297852	438.949707
1479.269531	598.712585
1478.241211	646.135010
1477.213867	634.810852
1476.184570	692.129883
1475.156250	823.172607
1474.127930	898.013245
1473.098633	980.326965
1472.069336	1258.482056
1471.040039	1203.021240
1470.009766	1406.978638
1468.979492	1422.493774
1467.950195	1409.923462
1466.918945	1509.104858
1465.888672	1712.373291
1464.857422	1795.981201
1463.827148	1899.786743
1462.795898	1990.730957
1461.763672	2172.962646
1460.732422	2121.399658
1459.700195	2409.962402
1458.667969	2223.633057
1457.635742	2098.197510
1456.603516	2218.840088
1455.570313	2549.879150
1454.537109	2411.494629
1453.503906	2437.901611
1452.470703	2547.872559
1451.436523	2432.128174
1450.403320	2592.576172
1449.369141	2717.398193
1448.333984	2814.218750
1447.299805	2921.068848
1446.264648	2731.563965
1445.230469	2645.870117
1444.194336	2486.731201
1443.159180	2537.619873
1442.124023	2386.051270
1441.087891	2176.307861
1440.051758	2075.329346
1439.015625	1923.779541
1437.978516	1961.796875
1436.941406	2131.153809
1435.904297	1764.785889
1434.867188	1646.070190
1433.830078	1593.025146
1432.791992	1436.434082
1431.754883	1125.905273
1430.715820	999.684448
1429.677734	997.137939
1428.639648	845.726440
1427.600586	767.482971
1426.561523	669.077332
1425.522461	527.835754
1424.482422	699.167114
1423.443359	540.306030
1422.403320	656.105469
1421.363281	723.985657
1420.322266	570.200317
1419.282227	431.595367
1418.241211	471.760498
1417.200195	529.525269
1416.159180	489.135223
1415.117188	456.300659
1414.076172	400.864471
1413.034180	456.089783
1411.992188	214.646362
1410.949219	322.685333
1409.907227	327.675964
1408.864258	347.745270
1407.821289	249.768921
1406.777344	209.607147
1405.734375	295.042938
1404.690430	204.738571
1403.646484	142.111664
1402.602539	230.098175
1401.557617	122.394333
1400.513672	215.438004
1399.468750	278.379120
1398.423828	241.054916
1397.377930	176.208160
1396.333008	156.557526
1395.287109	259.719543
1394.241211	200.071289
1393.195313	25.303446
1392.148438	186.167770
1391.101563	146.759827
1390.054688	207.540283
1389.007813	195.794510
1387.960938	114.072998
1386.913086	107.476845
1385.865234	215.982040
1384.817383	104.507683
1383.769531	43.146141
1382.720703	-20.622360
1381.671875	-84.285080
1380.623047	69.479782
1379.574219	30.962770
1378.524414	-79.871773
1377.475586	11.639741
1376.425781	33.308388
1375.375977	-24.788792
1374.325195	54.429012
1373.274414	-95.755333
1372.224609	-63.733185
1371.172852	50.623878
1370.122070	-9.435571
1369.070313	25.318621
1368.019531	-76.859596
1366.967773	-9.514627
1365.915039	-11.833043
1364.863281	-103.666580
1363.810547	-58.447292
1362.757813	46.595665
1361.705078	34.758690
1360.651367	50.396980
1359.598633	-35.819489
1358.544922	94.448174
1357.491211	80.584373
1356.436523	66.838684
1355.382813	20.924448
1354.328125	258.378143
1353.273438	165.486893
1352.217773	206.858505
1351.163086	191.241394
1350.107422	342.069305
1349.051758	413.543823
1347.996094	539.706970
1346.939453	536.940430
1345.883789	799.698730
1344.827148	745.070984
1343.769531	797.198120
1342.712891	819.702698
1341.655273	909.235046
1340.598633	946.845398
1339.540039	808.697998
1338.482422	1042.225220
1337.423828	1023.240906
1336.366211	905.397522
1335.307617	916.432312
1334.248047	714.807007
1333.189453	817.693359
1332.129883	740.126038
1331.070313	551.464783
1330.010742	756.105103
1328.950195	785.309692
1327.890625	710.867249
1326.830078	658.832703
1325.768555	787.273499
1324.708008	856.542969
1323.646484	785.193726
1322.585938	916.437683
1321.523438	796.038635
1320.461914	910.242249
1319.400391	866.668030
1318.337891	833.120850
1317.275391	686.311584
1316.211914	773.905151
1315.149414	901.046753
1314.085938	944.496338
1313.022461	879.676086
1311.958984	930.795715
1310.894531	804.734863
1309.831055	772.434509
1308.766602	806.751587
1307.701172	848.579468
1306.636719	890.538025
1305.571289	821.928162
1304.505859	805.138855
1303.440430	815.548035
1302.375000	845.763428
1301.308594	795.001892
1300.242188	778.806763
1299.175781	674.322144
1298.109375	872.124512
1297.041992	603.423767
1295.975586	727.785889
1294.908203	719.689331
1293.839844	804.984131
1292.772461	789.790527
1291.704102	576.056335
1290.635742	575.905823
1289.567383	558.727478
1288.498047	725.535767
1287.428711	720.852783
1286.360352	559.491211
1285.290039	594.303772
1284.220703	636.578247
1283.150391	519.804321
1282.080078	606.397827
1281.009766	715.106934
1279.939453	880.174377
1278.868164	658.754028
1277.796875	713.941284
1276.725586	849.922241
1275.654297	748.813538
1274.582031	767.638916
1273.509766	952.749084
1272.437500	1045.050171
1271.365234	902.924866
1270.291992	941.694580
1269.218750	1044.040527
1268.145508	934.074768
1267.072266	1060.998169
1265.999023	1119.650269
1264.924805	936.872925
1263.850586	732.327209
1262.776367	969.324097
1261.701172	1162.434814
1260.625977	1094.761719
1259.550781	1300.135132
1258.475586	1105.962646
1257.400391	1170.153931
1256.324219	1190.574097
1255.248047	1208.637939
1254.171875	1221.910156
1253.094727	1125.750732
1252.018555	1187.859863
1250.941406	1174.614868
1249.864258	1180.908325
1248.786133	1111.901733
1247.708008	1030.843994
1246.630859	1183.204346
1245.551758	1107.167236
1244.473633	1006.933899
1243.394531	1166.689209
1242.316406	1071.468872
1241.236328	1022.482178
1240.157227	942.018188
1239.077148	1036.364502
1237.998047	934.205872
1236.917969	1152.317383
1235.836914	977.533325
1234.756836	1040.466675
1233.675781	909.504578
1232.594727	902.234436
1231.512695	919.238647
1230.431641	1035.583374
1229.349609	732.945374
1228.267578	868.718689
1227.185547	791.438538
1226.102539	786.828613
1225.019531	731.432373
1223.936523	608.348511
1222.853516	499.849945
1221.769531	575.190674
1220.686523	556.226501
1219.602539	370.517151
1218.517578	390.299469
1217.433594	414.908264
1216.348633	362.224487
1215.263672	348.203217
1214.178711	300.388824
1213.092773	414.317047
1212.007813	318.238220
1210.921875	429.687195
1209.834961	591.735657
1208.749023	705.464172
1207.662109	660.002136
1206.575195	710.964355
1205.488281	540.166260
1204.400391	460.984802
1203.313477	386.628601
1202.225586	362.858337
1201.136719	336.665710
1200.048828	329.708221
1198.959961	98.895401
1197.871094	26.959852
1196.782227	224.453949
1195.692383	157.256927
1194.603516	109.280113
1193.513672	73.303329
1192.423828	-10.775997
1191.333008	8.464234
1190.242188	-61.246895
1189.151367	20.338888
1188.060547	149.859024
1186.969727	-95.269211
1185.877930	-47.508183
1184.786133	124.955032
1183.694336	9.368316
1182.601563	-51.061852
1181.509766	-44.389034
1180.416992	211.563034
1179.323242	141.326782
1178.230469	80.628922
1177.136719	39.051125
1176.042969	220.189713
1174.949219	116.168228
1173.854492	127.041931
1172.760742	140.216568
1171.666016	354.337677
1170.570313	364.888580
1169.475586	229.414230
1168.379883	187.185287
1167.284180	63.580139
1166.188477	147.917892
1165.091797	160.417419
1163.996094	120.238953
1162.899414	-29.916895
1161.801758	80.235626
1160.705078	173.516113
1159.607422	192.638855
1158.509766	173.454422
1157.412109	178.031204
1156.313477	323.256500
1155.215820	298.949158
1154.117188	379.466156
1153.017578	312.012970
1151.918945	163.428665
1150.819336	298.380798
1149.719727	225.869461
1148.620117	50.843239
1147.519531	61.528755
1146.418945	53.038349
1145.318359	42.046310
1144.217773	109.469162
1143.116211	41.112347
1142.014648	-132.007385
1140.913086	-136.322998
1139.811523	-0.480777
1138.708984	6.800979
1137.606445	-93.000381
1136.503906	-36.066685
1135.401367	170.368073
1134.297852	207.948578
1133.194336	207.385742
1132.090820	289.776245
1130.987305	305.538574
1129.882813	620.136963
1128.778320	701.968079
1127.673828	707.727844
1126.569336	796.341370
1125.463867	735.420410
1124.358398	731.273560
1123.252930	762.534302
1122.146484	625.434570
1121.041016	689.588074
1119.934570	708.579102
1118.828125	469.368225
1117.720703	516.523865
1116.613281	459.397552
1115.505859	350.110138
1114.398438	434.690247
1113.291016	500.175293
1112.182617	556.032227
1111.074219	609.362488
1109.964844	619.990417
1108.856445	680.095398
1107.747070	714.049561
1106.637695	667.560120
1105.528320	750.811157
1104.417969	694.617981
1103.307617	857.789124
1102.197266	789.531982
1101.086914	810.809814
1099.975586	867.315430
1098.864258	940.168701
1097.752930	1027.001465
1096.641602	936.913330
1095.529297	893.855713
1094.416992	827.134216
1093.304688	840.389587
1092.191406	667.499817
1091.079102	901.812256
1089.965820	778.163147
1088.852539	840.329895
1087.738281	801.189270
1086.624023	790.170044
1085.509766	764.930847
1084.395508	767.796082
1083.280273	812.842896
1082.166016	737.929016
1081.050781	735.755005
1079.934570	947.189148
1078.819336	620.717224
1077.703125	737.965149
1076.586914	528.823486
1075.469727	596.548767
1074.353516	626.614929
1073.236328	616.689453
1072.119141	648.879211
1071.000977	596.557190
1069.882813	581.665894
1068.765625	505.775116
1067.646484	621.914185
1066.528320	531.813599
1065.409180	556.400208
1064.290039	562.164917
1063.170898	586.571533
1062.050781	397.943542
1060.930664	555.563721
1059.810547	640.533081
1058.690430	507.925507
1057.569336	545.963318
1056.449219	539.518860
1055.327148	350.732239
1054.206055	355.885071
1053.083984	477.752502
1051.961914	419.704865
1050.839844	405.988098
1049.717773	240.515518
1048.594727	390.087067
1047.471680	441.561157
1046.348633	406.669647
1045.224609	483.678223
1044.101563	481.357941
1042.976563	213.277115
1041.852539	248.233627
1040.728516	425.260345
1039.603516	280.744110
1038.478516	280.650177
1037.352539	380.638397
1036.227539	443.332245
1035.101563	315.160187
1033.974609	589.512451
1032.848633	512.521912
1031.721680	623.913940
1030.594727	628.310303
1029.467773	746.600220
1028.340820	393.111664
1027.212891	295.346313
1026.084961	281.257019
1024.956055	325.235687
1023.828125	113.841934
1022.699219	53.431740
1021.570313	76.615097
1020.440430	-2.272536
1019.311523	-34.693741
1018.181641	-34.607231
1017.050781	-92.451103
1015.920898	116.336288
1014.790039	158.215881
1013.659180	72.701271
1012.528320	174.893814
1011.396484	272.453979
1010.265625	337.622162
1009.132813	486.131958
1008.000977	583.735046
1006.868164	625.827271
1005.736328	922.409119
1004.602539	1422.408813
1003.469727	2250.554443
1002.335938	2664.647705
1001.202148	2440.835449
1000.068359	1695.083862
998.933594	889.707581
997.799805	412.719421
996.665039	129.973251
995.529297	170.593491
994.394531	95.923233
993.258789	178.267609
992.123047	145.354996
990.986328	110.256714
989.849609	114.482170
988.712891	107.298874
987.576172	-49.545708
986.439453	-10.366636
985.301758	-67.825104
984.164063	-157.365997
983.025391	-5.004825
981.887695	82.978806
980.749023	-29.147516
979.610352	-78.964531
978.470703	46.184975
977.332031	81.745346
976.192383	48.462074
975.051758	-37.524796
973.912109	39.840008
972.771484	27.721579
971.630859	135.203537
970.490234	1.683167
969.348633	84.186584
968.207031	-5.325221
967.065430	15.518044
965.923828	-71.304008
964.781250	89.794205
963.638672	-33.350632
962.496094	201.375214
961.352539	376.573730
960.208984	251.688431
959.065430	363.010101
957.921875	190.455490
956.777344	141.816956
955.632813	54.471176
954.488281	58.906998
953.343750	10.902235
952.198242	36.317036
951.052734	304.353394
949.907227	206.599442
948.760742	271.399597
947.614258	228.946304
946.467773	243.838318
945.321289	357.156677
944.173828	262.784302
943.026367	312.513733
941.878906	387.535248
940.730469	296.115814
939.582031	330.444305
938.433594	415.150635
937.285156	347.216278
936.135742	480.177704
934.987305	303.252930
933.836914	390.998077
932.687500	485.746185
931.537109	387.027344
930.386719	329.559570
929.236328	285.991364
928.084961	267.695709
926.934570	165.409210
925.783203	249.961121
924.630859	123.127998
923.478516	317.237732
922.327148	329.563171
921.173828	242.076080
920.021484	102.565201
918.868164	136.012314
917.714844	56.072147
916.561523	264.800446
915.407227	30.887207
914.252930	-105.100990
913.098633	58.747288
911.944336	-40.473503
910.789063	19.345501
909.633789	-11.377158
908.478516	-19.212790
907.322266	-183.249557
906.166016	-75.063789
905.009766	-9.781754
903.853516	-30.414043
902.696289	-23.664219
901.539063	57.988041
900.381836	130.735504
899.223633	85.962227
898.065430	32.344555
896.907227	-25.589540
895.749023	-90.101227
894.589844	-97.876488
893.430664	-107.733063
892.271484	153.766357
891.112305	19.936483
889.952148	198.052017
888.791992	186.557510
887.630859	168.465103
886.470703	227.275986
885.309570	65.073959
884.148438	207.673355
882.986328	61.652420
881.825195	17.315235
880.663086	230.162354
879.500000	224.423584
878.337891	286.419678
877.174805	136.756622
876.011719	322.894867
874.847656	173.558945
873.684570	384.613892
872.520508	237.827408
871.355469	190.243744
870.191406	50.548447
869.026367	160.691742
867.861328	192.184647
866.695313	163.073227
865.530273	199.241318
864.364258	325.373962
863.197266	303.274689
862.031250	359.867798
860.864258	499.603210
859.697266	210.571609
858.530273	559.146484
857.362305	559.836853
856.194336	686.212585
855.026367	588.308167
853.857422	701.281555
852.688477	778.382019
851.519531	808.423279
850.350586	639.070435
849.180664	725.213928
848.010742	542.594971
846.840820	496.668213
845.670898	484.359955
844.500000	413.893036
843.329102	318.856720
842.157227	445.335571
840.986328	339.158386
839.814453	288.931885
838.642578	270.013763
837.469727	213.107193
836.296875	174.081146
835.124023	327.150909
833.951172	281.360840
832.777344	356.132294
831.603516	544.668762
830.429688	438.494202
829.255859	414.870758
828.081055	482.666931
826.906250	400.957062
825.731445	526.566833
824.555664	346.684479
823.379883	382.973877
822.204102	401.342926
821.027344	317.167603
819.851563	206.210983
818.674805	308.952972
817.497070	166.714920
816.320313	311.496796
815.142578	175.789368
813.963867	213.533707
812.786133	217.779358
811.607422	61.839905
810.428711	-123.045593
809.250000	236.451172
808.070313	129.112457
806.890625	-84.926163
805.710938	56.283951
804.531250	-0.302131
803.350586	18.458498
802.169922	76.998100
800.988281	77.679207
799.807617	-34.924217
798.625977	-14.588285
797.444336	109.762749
796.261719	72.094734
795.079102	-23.342756
793.896484	131.415466
792.713867	146.386948
791.530273	123.529564
790.346680	189.044601
789.163086	274.256622
787.979492	222.047867
786.794922	302.403442
785.610352	428.966644
784.425781	159.478561
783.240234	210.456863
782.054688	351.819214
780.869141	395.687469
779.682617	406.195404
778.496094	365.692322
777.309570	545.795593
776.123047	432.007599
774.935547	318.063568
773.748047	254.706161
772.560547	263.957275
771.373047	222.264175
770.184570	325.897705
768.996094	396.199554
767.806641	395.731537
766.618164	282.675903
765.428711	270.786713
764.239258	529.563354
763.048828	457.743896
761.858398	449.577484
760.667969	758.100342
759.477539	588.826477
758.286133	744.970642
757.094727	562.163635
755.903320	687.039734
754.710938	567.662292
753.518555	801.945496
752.326172	614.080322
751.133789	658.936523
749.940430	534.480408
748.747070	638.220520
747.553711	473.930939
746.359375	469.726563
745.166016	498.248322
743.970703	581.409973
742.776367	530.587280
741.581055	280.104614
740.385742	373.697052
739.190430	537.204102
737.994141	439.759949
736.797852	445.151917
735.601563	266.445160
734.405273	289.093231
733.208008	364.119751
732.010742	504.624298
730.813477	334.270905
729.615234	415.406219
728.416992	264.592010
727.218750	432.925995
726.020508	386.877563
724.821289	524.305847
723.622070	554.529114
722.422852	464.524963
721.222656	468.379913
720.022461	500.544220
718.822266	515.168823
717.621094	448.990814
716.420898	347.893066
715.218750	382.024231
714.017578	350.693207
712.815430	349.870422
711.614258	357.753326
710.411133	258.845276
709.208984	249.306290
708.005859	170.080719
706.802734	145.347321
705.599609	120.650146
704.395508	85.113457
703.191406	25.699787
701.987305	225.246246
700.782227	48.486645
699.577148	163.255035
698.372070	167.174622
697.166992	171.177200
695.960938	42.720375
694.754883	-18.229374
693.548828	55.617939
692.341797	-50.679413
691.135742	-28.715460
689.927734	-102.128479
688.720703	-51.679024
687.512695	-16.290405
686.304688	-21.968874
685.096680	-55.667618
683.888672	-2.464072
682.679688	61.729980
681.470703	-75.436882
680.260742	-8.711623
679.050781	-115.085205
677.840820	-84.788780
676.630859	-60.790207
675.419922	45.657032
674.209961	-35.978748
672.998047	70.858017
671.787109	9.172736
670.575195	92.623566
669.363281	74.665077
668.151367	39.661205
666.938477	-55.589394
665.725586	-51.181297
664.512695	96.012283
663.299805	-71.881065
662.085938	15.284118
660.872070	83.222252
659.658203	32.684692
658.443359	6.136436
657.228516	5.710285
656.013672	22.758574
654.797852	-26.810040
653.583008	12.219568
652.366211	16.964279
651.150391	-109.515495
649.934570	5.474984
648.717773	-36.602516
647.500000	78.659843
646.283203	92.853401
645.065430	221.223541
643.847656	440.006836
642.629883	247.978973
641.411133	118.483032
640.192383	158.943817
638.973633	14.578798
637.753906	33.610229
636.534180	9.652699
635.314453	-52.994423
634.094727	2.423010
632.874023	104.951004
631.653320	-138.268433
630.432617	-10.305790
629.211914	119.538376
627.990234	2.419497
626.768555	37.321259
625.545898	140.486328
624.324219	-9.698351
623.101563	343.353455
621.877930	164.444855
620.655273	437.038879
619.431641	194.972946
618.208008	258.532104
616.983398	19.547644
615.759766	6.739091
614.535156	296.905090
613.310547	70.525078
612.084961	3.648159
610.859375	-12.949705
609.633789	35.577770
608.408203	74.304901
607.181641	-144.700165
605.955078	-1.882133
604.728516	-7.994177
