# Supplementary material for: Raman spectroscopy accurately differentiates mucosal healing from non-healing and biochemical changes following biological therapy in inflammatory bowel disease
Source: PLoS One. 2021 Jun 2;16(6):e0252210. doi: 10.1371/journal.pone.0252210 (PMC8172032; doi:10.1371/journal.pone.0252210)
Supplement: S5 Dataset — (ZIP) [file pone.0252210.s007.zip › CD Active inflammation/OC025-1 post treatment_base sub CR removed_4__X_11677.9__Y_10052.8__Z_2061.2__Time_44.txt]

1714.774414	108.032806
1713.797852	33.364613
1712.820313	35.639999
1711.843750	-56.908012
1710.866211	-104.967445
1709.888672	-65.639511
1708.911133	-97.117027
1707.933594	63.179958
1706.955078	-120.677399
1705.976563	-150.317169
1704.998047	-114.224991
1704.019531	-49.942875
1703.040039	74.542824
1702.061523	195.063812
1701.082031	102.849197
1700.101563	-57.565559
1699.122070	112.325356
1698.141602	42.805874
1697.161133	-1.359356
1696.180664	150.790756
1695.200195	69.023247
1694.218750	316.943939
1693.238281	104.050804
1692.256836	402.239075
1691.274414	191.632828
1690.292969	115.688583
1689.310547	294.262299
1688.328125	300.466339
1687.345703	478.372406
1686.363281	435.958832
1685.379883	439.849335
1684.396484	239.546448
1683.413086	506.516449
1682.429688	542.591125
1681.445313	539.604980
1680.461914	636.062927
1679.477539	557.667664
1678.493164	732.981750
1677.507813	919.685974
1676.523438	939.590454
1675.538086	970.913696
1674.552734	1122.662964
1673.566406	1224.595215
1672.581055	1247.539673
1671.594727	1534.232544
1670.608398	1383.226685
1669.622070	1389.686890
1668.634766	1662.332886
1667.648438	1678.058105
1666.661133	1373.284546
1665.673828	1671.608643
1664.685547	1739.615723
1663.698242	1999.178101
1662.709961	1922.448608
1661.721680	2002.742310
1660.733398	1945.740601
1659.744141	2114.535889
1658.755859	1984.436279
1657.766602	1854.898682
1656.777344	1937.769897
1655.787109	2068.737793
1654.797852	1676.042480
1653.807617	1858.226318
1652.817383	1567.187256
1651.827148	1303.161011
1650.835938	1378.169067
1649.844727	1234.097778
1648.853516	738.910278
1647.862305	841.601013
1646.871094	801.932190
1645.878906	810.176880
1644.886719	707.835876
1643.894531	563.622131
1642.902344	464.666779
1641.910156	453.159760
1640.916992	346.950867
1639.923828	222.603546
1638.930664	-20.110706
1637.936523	199.014694
1636.943359	210.018860
1635.949219	28.833853
1634.955078	77.223801
1633.960938	81.019691
1632.965820	121.892960
1631.970703	-21.404175
1630.975586	-227.643723
1629.980469	-196.703018
1628.985352	-76.129082
1627.989258	10.340055
1626.993164	-197.716339
1625.997070	4.747934
1625.000977	7.408157
1624.003906	-229.047714
1623.007813	-42.123291
1622.010742	-146.864746
1621.012695	-4.511914
1620.015625	116.851418
1619.017578	49.159550
1618.020508	-0.055104
1617.021484	126.677887
1616.023438	350.508881
1615.025391	-110.514816
1614.026367	81.872147
1613.027344	103.734192
1612.028320	117.742744
1611.028320	163.216415
1610.029297	-187.077469
1609.029297	-62.937645
1608.029297	142.354233
1607.028320	90.863426
1606.028320	272.434967
1605.027344	48.101723
1604.026367	245.251526
1603.025391	314.049255
1602.023438	118.520706
1601.022461	108.751137
1600.020508	143.387985
1599.018555	-185.485718
1598.016602	-22.835262
1597.013672	-92.930435
1596.010742	-197.039215
1595.007813	-37.333519
1594.004883	-118.069153
1593.001953	-97.022285
1591.998047	-138.737900
1590.994141	-274.498535
1589.990234	-26.701134
1588.986328	-102.633064
1587.981445	139.578735
1586.976563	102.529510
1585.971680	242.672455
1584.966797	-3.166065
1583.961914	66.319908
1582.956055	20.993668
1581.950195	199.585403
1580.944336	328.477600
1579.938477	308.748138
1578.931641	150.901855
1577.924805	451.065369
1576.917969	279.945862
1575.911133	379.318909
1574.904297	101.334274
1573.896484	273.198669
1572.888672	455.226563
1571.880859	236.701767
1570.873047	316.973663
1569.864258	274.916748
1568.855469	115.808342
1567.846680	185.148560
1566.837891	30.973679
1565.829102	128.506607
1564.819336	124.589256
1563.809570	42.644833
1562.799805	116.215866
1561.790039	-23.119864
1560.779297	200.469452
1559.768555	123.022346
1558.757813	156.884430
1557.747070	224.234436
1556.736328	169.587128
1555.724609	314.232819
1554.712891	49.417419
1553.701172	191.054367
1552.689453	52.847225
1551.676758	194.028320
1550.664063	148.641464
1549.651367	276.416840
1548.638672	23.716513
1547.625977	249.344070
1546.612305	185.098694
1545.598633	299.044037
1544.584961	74.192917
1543.571289	182.555222
1542.556641	1.340828
1541.541992	-6.950009
1540.527344	-87.732941
1539.512695	92.064743
1538.498047	-43.294746
1537.482422	4.412548
1536.466797	-74.510117
1535.451172	21.805149
1534.434570	53.404213
1533.418945	-41.525139
1532.402344	-74.751373
1531.385742	113.482147
1530.369141	188.074860
1529.351563	56.349400
1528.334961	17.224127
1527.317383	124.689857
1526.299805	162.413559
1525.281250	91.822868
1524.263672	149.757675
1523.245117	58.251587
1522.226563	-12.817574
1521.208008	188.559509
1520.188477	-8.861996
1519.168945	-18.726053
1518.150391	112.604340
1517.129883	-31.255690
1516.110352	104.799919
1515.089844	243.179474
1514.070313	-78.289986
1513.049805	-109.704597
1512.028320	210.353104
1511.007813	-106.281967
1509.986328	256.929016
1508.964844	60.640942
1507.943359	-204.961487
1506.921875	-114.216049
1505.899414	-90.328064
1504.876953	-79.416321
1503.854492	-48.160259
1502.832031	-27.311565
1501.808594	-14.318166
1500.786133	-229.356628
1499.762695	-193.568314
1498.739258	-183.530945
1497.714844	-109.674286
1496.691406	178.946320
1495.666992	-72.431458
1494.642578	34.204113
1493.617188	-66.456001
1492.592773	-8.689724
1491.567383	94.915558
1490.541992	203.467834
1489.516602	385.940369
1488.491211	151.898254
1487.464844	-36.209259
1486.438477	385.826935
1485.412109	235.819000
1484.385742	374.138763
1483.358398	514.829895
1482.331055	484.454529
1481.303711	479.498688
1480.276367	487.198486
1479.249023	650.304688
1478.220703	573.658569
1477.192383	670.231812
1476.164063	662.228333
1475.135742	954.696777
1474.106445	1134.898071
1473.077148	1238.567017
1472.047852	1303.938599
1471.018555	1152.897705
1469.989258	1256.284912
1468.958984	1456.208618
1467.928711	1488.130249
1466.898438	1555.576172
1465.868164	2027.139038
1464.836914	2165.475830
1463.805664	1914.919312
1462.774414	2129.337646
1461.743164	2066.761230
1460.710938	2240.315186
1459.679688	2258.901367
1458.647461	2356.114014
1457.615234	2460.860352
1456.582031	2327.010010
1455.549805	2548.347900
1454.516602	2840.557129
1453.483398	2648.311279
1452.449219	2864.257080
1451.416016	3016.747559
1450.381836	2915.738037
1449.347656	2959.165039
1448.313477	2685.947266
1447.279297	3005.417725
1446.244141	2851.271729
1445.208984	2699.719727
1444.173828	2770.941895
1443.138672	2667.550293
1442.102539	2533.832520
1441.066406	2377.418457
1440.030273	2463.830322
1438.994141	2436.453369
1437.958008	2277.673096
1436.920898	2295.851074
1435.883789	2071.502197
1434.846680	1781.599243
1433.808594	1370.611694
1432.771484	1204.755005
1431.733398	1170.244507
1430.695313	767.316162
1429.657227	823.819946
1428.618164	597.780884
1427.579102	815.773560
1426.540039	700.867859
1425.500977	757.487854
1424.461914	781.366394
1423.421875	530.590088
1422.381836	499.163910
1421.341797	530.778564
1420.301758	373.562317
1419.260742	438.020752
1418.219727	374.133240
1417.178711	617.379395
1416.137695	256.700775
1415.096680	94.982346
1414.054688	290.531738
1413.012695	423.206635
1411.970703	281.868439
1410.928711	195.965408
1409.885742	-0.411369
1408.842773	147.580734
1407.799805	69.521713
1406.756836	79.477882
1405.712891	184.909714
1404.668945	19.276566
1403.625000	-45.806538
1402.581055	19.709023
1401.537109	-153.032486
1400.492188	98.252007
1399.447266	138.888397
1398.402344	-46.026978
1397.357422	4.849253
1396.311523	50.776981
1395.265625	91.778862
1394.219727	80.265533
1393.173828	91.403488
1392.126953	42.537876
1391.081055	91.447510
1390.034180	235.535202
1388.986328	217.014526
1387.939453	-34.023018
1386.891602	-64.753128
1385.843750	-42.840969
1384.795898	-100.821510
1383.748047	-96.169212
1382.699219	-16.445417
1381.651367	148.329422
1380.602539	-49.056309
1379.552734	-103.898117
1378.503906	-13.760284
1377.454102	-70.831314
1376.404297	206.682190
1375.354492	-49.774593
1374.303711	23.291422
1373.253906	-152.943298
1372.203125	-122.016739
1371.152344	6.258193
1370.100586	276.670868
1369.049805	-252.819244
1367.998047	109.982201
1366.946289	263.526306
1365.894531	486.867249
1364.841797	371.615234
1363.789063	74.829216
1362.736328	121.757660
1361.683594	377.816956
1360.630859	201.042557
1359.577148	109.031448
1358.523438	357.869110
1357.469727	256.196411
1356.415039	199.434784
1355.361328	346.622803
1354.306641	481.450958
1353.251953	581.585938
1352.197266	433.473053
1351.141602	635.641724
1350.085938	731.119385
1349.030273	643.044739
1347.974609	962.073853
1346.918945	980.938965
1345.862305	1089.209106
1344.805664	1011.598511
1343.749023	1164.719971
1342.691406	1288.162476
1341.634766	1245.669434
1340.577148	1354.452148
1339.519531	1441.034180
1338.460938	1384.073364
1337.403320	978.181030
1336.344727	1287.977539
1335.286133	1191.901855
1334.226563	1397.862183
1333.167969	1289.708862
1332.108398	1342.490967
1331.048828	1392.910522
1329.989258	1070.148560
1328.928711	1012.113525
1327.869141	1361.978638
1326.808594	1173.233643
1325.748047	1113.144043
1324.686523	1124.819946
1323.625977	1215.634766
1322.564453	1286.785889
1321.502930	1469.089233
1320.440430	1271.461792
1319.378906	1416.943848
1318.316406	1271.460205
1317.253906	1449.175781
1316.190430	1333.574463
1315.127930	1356.175781
1314.064453	1396.130005
1313.000977	1369.671753
1311.937500	1286.696533
1310.873047	1336.844727
1309.809570	1273.845459
1308.745117	1321.748535
1307.679688	1261.459351
1306.615234	1405.530396
1305.549805	1510.287598
1304.484375	1516.739990
1303.418945	1444.618286
1302.353516	1296.433105
1301.287109	1467.915405
1300.220703	1317.542358
1299.154297	1467.048828
1298.087891	1216.249756
1297.020508	1262.780762
1295.954102	1014.795715
1294.886719	1201.456177
1293.818359	1113.286377
1292.750977	956.562500
1291.682617	1170.380249
1290.614258	871.658997
1289.545898	820.793701
1288.476563	1277.447998
1287.407227	986.517395
1286.338867	977.579041
1285.268555	946.676331
1284.199219	854.645203
1283.128906	956.170410
1282.058594	541.194092
1280.988281	1088.351196
1279.917969	1302.555908
1278.846680	956.503662
1277.775391	953.102966
1276.704102	1010.910522
1275.632813	1283.906982
1274.560547	1143.762573
1273.488281	1206.576782
1272.416016	1244.998291
1271.343750	1154.001587
1270.270508	1275.569824
1269.197266	1248.204346
1268.124023	1274.612549
1267.050781	1393.803955
1265.977539	1312.917358
1264.903320	1329.691772
1263.829102	1241.634399
1262.753906	1458.460938
1261.679688	1411.950928
1260.604492	1375.252686
1259.529297	1336.173828
1258.454102	1399.475952
1257.378906	1238.700317
1256.302734	1433.566528
1255.226563	1212.056152
1254.150391	1501.840820
1253.073242	1621.171753
1251.997070	1553.138428
1250.919922	1183.528198
1249.841797	1149.712524
1248.764648	1378.532349
1247.686523	1473.570313
1246.608398	1408.180664
1245.530273	1262.650513
1244.452148	1328.548096
1243.373047	1272.989990
1242.293945	1198.039429
1241.214844	994.463806
1240.135742	1356.509399
1239.055664	1036.521118
1237.975586	961.708740
1236.895508	850.548706
1235.815430	897.060669
1234.734375	1110.833862
1233.654297	1084.543335
1232.573242	973.434082
1231.491211	763.027527
1230.410156	1039.590698
1229.328125	892.204346
1228.246094	1011.207153
1227.163086	616.946228
1226.081055	731.083008
1224.998047	980.643799
1223.915039	997.838196
1222.832031	761.053223
1221.748047	633.157349
1220.664063	290.133850
1219.580078	546.637268
1218.496094	288.300629
1217.412109	455.237366
1216.327148	581.005493
1215.242188	404.828766
1214.157227	677.748352
1213.071289	518.445374
1211.985352	195.075180
1210.899414	728.298340
1209.813477	711.275330
1208.727539	518.170532
1207.640625	638.535950
1206.553711	606.937561
1205.466797	801.836609
1204.378906	464.111267
1203.291016	386.642059
1202.203125	405.486084
1201.115234	178.667328
1200.027344	281.688232
1198.938477	343.686554
1197.849609	239.566620
1196.760742	44.014557
1195.670898	202.037140
1194.582031	138.704727
1193.492188	24.844652
1192.401367	144.105896
1191.311523	8.531881
1190.220703	24.297340
1189.129883	-84.915421
1188.039063	-136.519653
1186.947266	39.899353
1185.856445	237.772461
1184.764648	-133.267090
1183.671875	-197.122849
1182.580078	-30.750208
1181.487305	-118.740837
1180.394531	306.316833
1179.301758	438.658173
1178.208984	146.672943
1177.115234	448.935638
1176.021484	207.209778
1174.927734	372.641052
1173.833008	44.667076
1172.738281	4.012637
1171.643555	166.719986
1170.548828	262.268921
1169.454102	96.930260
1168.358398	101.383652
1167.262695	167.912964
1166.166992	62.195374
1165.070313	-43.572041
1163.973633	-10.788678
1162.876953	93.554771
1161.780273	247.914932
1160.683594	12.881257
1159.585938	295.916199
1158.488281	406.874847
1157.389648	448.477386
1156.291992	380.227844
1155.193359	633.914490
1154.094727	501.068695
1152.996094	325.270355
1151.896484	306.768707
1150.796875	214.302429
1149.697266	-149.829681
1148.597656	124.483681
1147.498047	-106.294556
1146.397461	-96.598991
1145.296875	-170.317307
1144.195313	36.715412
1143.094727	-156.160431
1141.993164	198.064590
1140.891602	35.956348
1139.789063	430.199127
1138.687500	-24.471355
1137.584961	84.219421
1136.482422	121.482346
1135.379883	301.165497
1134.276367	404.663818
1133.172852	386.922974
1132.069336	478.296936
1130.964844	507.819275
1129.861328	603.682312
1128.756836	644.837280
1127.652344	636.076111
1126.546875	871.453674
1125.442383	845.866089
1124.336914	888.926270
1123.230469	635.666138
1122.125000	704.634644
1121.018555	536.620239
1119.912109	797.204590
1118.805664	735.609253
1117.699219	612.413391
1116.591797	598.036743
1115.484375	512.606201
1114.376953	349.076080
1113.268555	384.170624
1112.160156	549.200806
1111.051758	437.523132
1109.943359	500.691589
1108.833984	577.920593
1107.725586	709.374634
1106.616211	904.444336
1105.505859	657.835815
1104.396484	994.309814
1103.286133	924.643372
1102.175781	963.470398
1101.064453	1028.147705
1099.954102	1163.485596
1098.842773	888.436218
1097.731445	931.671265
1096.619141	1031.375488
1095.507813	937.777466
1094.395508	787.618469
1093.282227	882.386230
1092.169922	969.999146
1091.056641	975.116272
1089.943359	1020.186829
1088.830078	851.070068
1087.716797	900.750061
1086.602539	860.977844
1085.488281	985.767578
1084.373047	762.532349
1083.258789	743.835938
1082.143555	884.872070
1081.028320	868.412842
1079.913086	858.967896
1078.796875	896.440674
1077.680664	638.076050
1076.564453	776.434570
1075.448242	642.514221
1074.331055	567.263306
1073.213867	616.323364
1072.096680	526.991333
1070.979492	458.777069
1069.861328	254.624908
1068.743164	446.551575
1067.625000	657.111816
1066.505859	532.627075
1065.386719	600.196106
1064.267578	756.684204
1063.148438	643.933472
1062.029297	821.385376
1060.909180	718.007874
1059.789063	467.325592
1058.667969	431.876801
1057.547852	354.376587
1056.426758	183.416946
1055.305664	367.723694
1054.183594	322.999268
1053.062500	488.523102
1051.940430	443.815125
1050.818359	338.444794
1049.695313	128.097107
1048.572266	330.896271
1047.449219	211.674545
1046.326172	227.815002
1045.203125	255.632370
1044.079102	400.022675
1042.955078	334.606110
1041.830078	632.761169
1040.706055	725.811707
1039.581055	273.817322
1038.456055	290.128479
1037.331055	376.317688
1036.205078	413.623047
1035.079102	311.338318
1033.953125	111.436363
1032.826172	514.087097
1031.700195	511.994385
1030.573242	416.954895
1029.445313	254.601791
1028.318359	50.566399
1027.190430	144.053833
1026.062500	-78.324303
1024.934570	-98.505341
1023.805664	2.106780
1022.676758	21.506262
1021.547852	-123.789192
1020.418945	-241.101746
1019.289063	36.018425
1018.159180	67.283928
1017.029297	-45.123539
1015.898438	266.761658
1014.767578	-93.432152
1013.636719	223.127106
1012.505859	169.033142
1011.375000	279.469513
1010.243164	297.333832
1009.111328	368.521515
1007.978516	567.039612
1006.846680	601.313171
1005.713867	1248.608521
1004.581055	2122.328369
1003.447266	2863.956787
1002.313477	2648.435303
1001.179688	2051.832031
1000.045898	1434.826416
998.912109	695.802917
997.777344	296.687134
996.642578	50.248253
995.506836	-99.023407
994.372070	63.429462
993.236328	-106.298782
992.100586	376.923706
990.963867	71.388321
989.828125	3.588877
988.691406	-181.608032
987.553711	267.107849
986.416992	-115.936447
985.279297	-42.621826
984.141602	86.057533
983.003906	242.436798
981.865234	-66.068932
980.726563	28.408976
979.587891	261.016113
978.448242	81.935394
977.309570	427.376373
976.169922	135.971558
975.030273	63.196121
973.889648	-156.471710
972.749023	10.066011
971.608398	240.983871
970.467773	99.936905
969.326172	168.013016
968.184570	47.996975
967.042969	196.664749
965.901367	118.288383
964.758789	317.622131
963.616211	292.291870
962.473633	97.477692
961.330078	100.012238
960.186523	318.095032
959.042969	32.226383
957.899414	87.910378
956.754883	79.601105
955.610352	-81.932297
954.465820	255.714539
953.321289	9.856071
952.175781	-6.967324
951.030273	230.247116
949.884766	298.294189
948.738281	32.691048
947.591797	-95.499519
946.445313	46.153828
945.298828	119.359749
944.151367	-10.586908
943.003906	307.225494
941.856445	403.605042
940.708008	374.559723
939.559570	514.533813
938.411133	116.218079
937.262695	546.139160
936.113281	360.358154
934.964844	338.949951
933.814453	536.492065
932.665039	264.706085
931.514648	344.010132
930.364258	425.700562
929.213867	284.358368
928.062500	218.345856
926.912109	63.751534
925.759766	20.862131
924.608398	132.822037
923.456055	124.332039
922.303711	-63.638935
921.151367	-133.178238
919.999023	-25.281448
918.845703	-33.177513
917.692383	122.619423
916.539063	262.574554
915.384766	91.537239
914.230469	-49.782528
913.076172	-122.825958
911.920898	-7.386077
910.766602	-109.643921
909.611328	-3.087997
908.455078	-347.655487
907.299805	-234.053589
906.143555	99.434746
904.987305	-83.696579
903.830078	11.986353
902.673828	-127.789055
901.516602	-22.863762
900.359375	-173.666290
899.201172	55.899570
898.042969	226.631607
896.884766	261.666107
895.726563	23.149076
894.567383	4.149610
893.408203	222.586044
892.249023	-22.251156
891.088867	212.086075
889.929688	-48.272842
888.769531	-78.085449
887.608398	183.440735
886.448242	79.260788
885.287109	198.611603
884.125977	108.162659
882.963867	44.895447
881.801758	218.502686
880.639648	180.169037
879.477539	464.229553
878.315430	468.790710
877.152344	272.902496
875.989258	234.823639
874.825195	210.326843
873.661133	289.448029
872.497070	298.801392
871.333008	85.421082
870.168945	22.907551
869.003906	81.916397
867.838867	1.514542
866.672852	206.691574
865.506836	348.863922
864.340820	369.655518
863.174805	89.426521
862.008789	247.306671
860.841797	340.014099
859.674805	556.156555
858.506836	422.088898
857.339844	240.963257
856.171875	625.240417
855.003906	466.584839
853.834961	677.972412
852.666016	815.274475
851.497070	634.255676
850.328125	903.674622
849.158203	724.932983
847.988281	414.121033
846.818359	385.554138
845.647461	361.454285
844.477539	335.093079
843.306641	208.032791
842.134766	47.448109
840.963867	345.356995
839.791992	34.932911
838.619141	68.858444
837.447266	252.448700
836.274414	120.875069
835.101563	47.386536
833.928711	487.519440
832.754883	250.884354
831.581055	500.910217
830.407227	569.994751
829.232422	159.295456
828.058594	638.720215
826.883789	377.473175
825.708008	316.936523
824.533203	258.579224
823.357422	200.173538
822.181641	68.194160
821.004883	152.255417
819.828125	213.924011
818.651367	84.008400
817.474609	7.487020
816.296875	-6.779766
815.119141	21.136620
813.941406	-57.816437
812.763672	-56.777428
811.584961	133.135452
810.406250	-112.783401
809.226563	145.740372
808.047852	26.360443
806.868164	-70.855301
805.688477	-132.602036
804.507813	-207.746094
803.327148	-114.279167
802.146484	3.438276
800.965820	-174.063492
799.784180	-209.644943
798.603516	-127.802643
797.420898	-276.665192
796.239258	70.888824
795.056641	-106.987732
793.874023	-160.837875
792.691406	-201.490036
791.507813	-138.169952
790.324219	-72.783340
789.140625	218.202988
787.956055	50.909016
786.772461	135.762939
785.586914	1.509268
784.402344	123.691254
783.216797	57.798744
782.032227	257.028717
780.845703	442.792908
779.660156	252.819748
778.473633	206.376099
777.287109	144.386627
776.100586	214.760651
774.913086	183.471832
773.725586	-11.185415
772.538086	100.759125
771.349609	177.257690
770.161133	30.925608
768.972656	14.616257
767.784180	117.218277
766.594727	-86.585495
765.405273	130.336670
764.215820	73.985100
763.026367	383.051605
761.835938	454.152771
760.645508	355.678894
759.454102	87.750534
758.262695	332.385345
757.072266	486.661896
755.879883	478.088715
754.688477	440.872406
753.496094	258.562012
752.303711	390.449493
751.110352	265.214355
749.917969	374.953247
748.724609	344.068787
747.530273	306.560669
746.336914	501.637482
745.142578	141.504532
743.948242	375.919617
742.752930	208.882950
741.558594	-4.148218
740.363281	177.429962
739.166992	150.717453
737.971680	218.203156
736.775391	-27.575392
735.579102	272.013367
734.381836	129.214188
733.185547	216.305313
731.988281	333.990540
730.790039	243.790207
729.592773	444.551117
728.394531	339.088501
727.196289	113.458115
725.997070	482.467560
724.797852	141.151108
723.598633	385.525391
722.399414	431.066101
721.199219	155.635712
719.999023	325.746918
718.798828	493.652679
717.598633	478.242676
716.397461	329.828766
715.196289	358.224121
713.994141	454.279724
712.792969	197.202576
711.590820	278.162415
710.388672	-33.053410
709.185547	126.535004
707.982422	33.497871
706.779297	-118.183899
705.576172	48.156021
704.372070	79.589256
703.167969	85.011406
701.963867	123.186050
700.759766	91.866852
699.554688	180.287323
698.349609	173.142822
697.143555	16.172577
695.938477	-66.707916
694.732422	122.142410
693.525391	-10.392817
692.319336	-90.606529
691.112305	-118.533508
689.905273	-248.307053
688.697266	-26.345158
687.490234	4.758291
686.282227	-74.609901
685.073242	-106.083824
683.865234	-0.813874
682.656250	-25.480030
681.447266	21.523254
680.237305	-52.657352
679.028320	-18.362411
677.818359	-146.333237
676.607422	-176.681580
675.397461	-185.232605
674.186523	-256.388641
672.975586	-197.577774
671.763672	53.826263
670.551758	184.149857
669.339844	228.058670
668.127930	302.315430
666.915039	132.473816
665.703125	31.934494
664.489258	266.303986
663.276367	297.664063
662.062500	-113.474609
660.848633	-60.333233
659.634766	29.509550
658.419922	5.008416
657.205078	49.550686
655.990234	115.636971
654.775391	145.030579
653.559570	19.199823
652.343750	-50.598995
651.126953	99.309135
649.911133	33.673683
648.694336	60.552860
647.477539	433.888000
646.259766	4.081380
645.041992	258.569977
643.824219	506.276489
642.606445	577.262817
641.387695	146.925095
640.168945	167.951233
638.950195	244.519897
637.730469	288.455414
636.511719	213.810501
635.291016	256.894958
634.071289	215.735306
632.850586	118.255539
631.629883	-39.838612
630.409180	121.272034
629.188477	-123.821762
627.966797	173.151505
626.745117	261.229584
625.522461	-3.141709
624.300781	248.319351
623.078125	128.016159
621.854492	460.983673
620.631836	456.483734
619.408203	187.478439
618.184570	234.291504
616.960938	254.159576
615.736328	-39.735435
614.511719	67.345100
613.287109	-77.346581
612.061523	86.559013
610.835938	90.551285
609.610352	-120.920952
608.384766	-73.370773
607.158203	72.665245
605.931641	17.995836
604.705078	-166.868271
