# Supplementary material for: Raman spectroscopy accurately differentiates mucosal healing from non-healing and biochemical changes following biological therapy in inflammatory bowel disease
Source: PLoS One. 2021 Jun 2;16(6):e0252210. doi: 10.1371/journal.pone.0252210 (PMC8172032; doi:10.1371/journal.pone.0252210)
Supplement: S5 Dataset — (ZIP) [file pone.0252210.s007.zip › CD Active inflammation/OC022 pre treatment-1_CR remove base sub_24__X_-32689.6__Y_23044.9__Z_-4394.7__Time_276.txt]

1714.716797	109.117775
1713.740234	61.926060
1712.763672	-35.082230
1711.787109	-16.247774
1710.809570	24.483484
1709.832031	12.083404
1708.854492	-139.162491
1707.875977	-163.959076
1706.898438	-27.504293
1705.919922	-67.390617
1704.941406	75.293480
1703.962891	-175.066025
1702.983398	110.370377
1702.003906	0.199579
1701.024414	-18.481152
1700.044922	-52.707546
1699.065430	-48.995983
1698.084961	-60.862812
1697.104492	90.782440
1696.124023	66.503906
1695.143555	-136.253586
1694.162109	123.557404
1693.180664	82.016876
1692.199219	99.699059
1691.217773	171.224899
1690.235352	141.773056
1689.253906	107.491547
1688.271484	300.366089
1687.289063	397.624268
1686.305664	343.322021
1685.323242	228.222260
1684.339844	353.422302
1683.356445	425.733307
1682.372070	511.753571
1681.388672	598.195984
1680.404297	522.619019
1679.419922	801.509399
1678.435547	535.184631
1677.451172	665.811890
1676.465820	940.415344
1675.480469	954.702087
1674.495117	769.991394
1673.509766	976.507690
1672.523438	808.608337
1671.537109	960.008362
1670.550781	1002.823547
1669.564453	1200.036865
1668.578125	1161.236450
1667.590820	1343.140869
1666.603516	1236.054565
1665.616211	1392.062622
1664.627930	1389.182495
1663.640625	1333.627563
1662.652344	1517.075928
1661.664063	1403.874756
1660.675781	1662.118042
1659.686523	1586.690552
1658.698242	1710.326660
1657.708984	1593.191040
1656.719727	1577.049927
1655.729492	1569.156616
1654.740234	1429.235962
1653.750000	1255.264526
1652.759766	1319.775879
1651.768555	1146.474609
1650.778320	1200.971680
1649.787109	848.539124
1648.795898	972.339844
1647.804688	869.069092
1646.813477	781.954163
1645.821289	634.363098
1644.829102	362.954254
1643.836914	469.489960
1642.844727	291.105743
1641.851563	181.642410
1640.859375	-33.092846
1639.866211	-49.664036
1638.873047	382.367859
1637.878906	345.025208
1636.885742	125.991463
1635.891602	44.303947
1634.897461	-58.243626
1633.902344	134.511581
1632.908203	19.175428
1631.913086	-53.809902
1630.917969	-42.346638
1629.922852	19.284937
1628.926758	17.873592
1627.931641	-20.222399
1626.935547	-10.813996
1625.939453	-138.036499
1624.942383	-183.564331
1623.946289	44.460785
1622.949219	-190.083389
1621.952148	-48.645069
1620.955078	-67.418243
1619.958008	139.807388
1618.959961	105.440338
1617.961914	178.824127
1616.963867	197.139908
1615.965820	18.705622
1614.966797	-62.499432
1613.967773	-104.252014
1612.968750	121.583336
1611.969727	-85.251427
1610.970703	-90.090477
1609.970703	-37.219578
1608.970703	75.940887
1607.970703	233.627213
1606.970703	-22.546284
1605.969727	98.497276
1604.968750	62.434235
1603.967773	-104.465668
1602.966797	87.238258
1601.965820	-11.539587
1600.963867	2.207752
1599.961914	13.337453
1598.959961	-155.945877
1597.958008	-165.704147
1596.955078	169.508270
1595.952148	115.238281
1594.949219	-80.091507
1593.946289	-45.523232
1592.943359	-170.278656
1591.939453	-36.558376
1590.935547	-114.346397
1589.931641	-111.243195
1588.927734	-215.148972
1587.922852	38.290447
1586.917969	4.712561
1585.913086	-143.623459
1584.908203	72.986923
1583.903320	5.376263
1582.897461	36.740604
1581.891602	101.890877
1580.885742	96.624672
1579.879883	60.041405
1578.873047	203.024628
1577.866211	119.427773
1576.859375	116.453995
1575.852539	142.014496
1574.845703	71.237373
1573.837891	94.016853
1572.830078	51.694397
1571.822266	154.860214
1570.814453	23.989357
1569.805664	204.862656
1568.796875	37.462841
1567.788086	103.772980
1566.779297	-6.621274
1565.769531	233.382080
1564.760742	200.649719
1563.750977	-203.257721
1562.741211	64.827118
1561.730469	36.982624
1560.720703	89.425224
1559.709961	144.310684
1558.699219	243.114655
1557.688477	121.469330
1556.676758	77.473343
1555.666016	12.649334
1554.654297	173.036957
1553.642578	100.185081
1552.629883	107.478241
1551.618164	-69.125099
1550.605469	307.965729
1549.592773	327.737854
1548.580078	205.102386
1547.566406	4.795053
1546.552734	81.075066
1545.540039	139.093796
1544.525391	67.716118
1543.511719	-60.610832
1542.498047	-8.200071
1541.483398	54.367348
1540.468750	103.851776
1539.453125	91.205200
1538.438477	78.425507
1537.422852	21.630003
1536.407227	57.587639
1535.391602	307.467133
1534.375977	113.541771
1533.359375	-13.423473
1532.342773	-14.175464
1531.326172	75.124664
1530.309570	190.003357
1529.292969	-308.409424
1528.275391	-147.443787
1527.257813	90.552780
1526.240234	42.544426
1525.222656	-69.937271
1524.204102	-115.622215
1523.185547	-169.153992
1522.166992	-73.622917
1521.148438	44.865086
1520.128906	8.883484
1519.110352	-22.078228
1518.090820	57.327442
1517.071289	-2.194324
1516.050781	74.305588
1515.031250	-47.119583
1514.010742	183.138504
1512.990234	-41.241596
1511.968750	29.489670
1510.948242	-115.492134
1509.926758	-122.020950
1508.905273	63.692841
1507.883789	77.370079
1506.862305	-129.592545
1505.839844	-49.513390
1504.817383	-2.919549
1503.794922	-84.591965
1502.772461	-79.261742
1501.749023	-63.831524
1500.726563	-48.523270
1499.703125	-230.489380
1498.678711	-174.477753
1497.655273	104.030685
1496.630859	-114.055519
1495.607422	-109.619125
1494.582031	53.225075
1493.557617	8.792372
1492.533203	191.769592
1491.507813	16.738653
1490.482422	-33.127205
1489.457031	136.614182
1488.430664	349.577759
1487.405273	66.969582
1486.378906	325.594818
1485.352539	374.704529
1484.325195	405.811737
1483.298828	441.921265
1482.271484	477.901093
1481.244141	386.253723
1480.216797	562.270142
1479.188477	595.349854
1478.161133	643.628540
1477.132813	651.012451
1476.104492	721.993835
1475.075195	668.040405
1474.046875	779.559875
1473.017578	725.450256
1471.988281	882.548950
1470.958984	846.096252
1469.928711	954.590881
1468.898438	1167.260010
1467.869141	1298.397583
1466.837891	1271.735107
1465.807617	1318.752319
1464.776367	1439.373901
1463.746094	1534.486450
1462.714844	1527.861938
1461.682617	1574.504272
1460.651367	1669.333862
1459.619141	1713.275635
1458.586914	1876.446045
1457.554688	1833.937256
1456.522461	1877.664551
1455.489258	1728.523560
1454.456055	2046.052979
1453.422852	2056.597656
1452.389648	2127.940186
1451.355469	2011.644043
1450.321289	2115.819336
1449.287109	2067.911377
1448.252930	2156.770508
1447.218750	2316.468994
1446.183594	2225.408447
1445.148438	2093.862549
1444.113281	2015.496948
1443.078125	2051.005371
1442.041992	1876.503540
1441.005859	1825.988647
1439.969727	1856.397339
1438.933594	1929.760376
1437.897461	1929.785767
1436.860352	1679.621948
1435.823242	1487.668945
1434.786133	1432.194702
1433.748047	1131.771118
1432.710938	950.161316
1431.672852	988.227783
1430.634766	627.539490
1429.596680	741.371216
1428.557617	597.841675
1427.518555	751.995667
1426.479492	583.340088
1425.440430	618.977600
1424.401367	687.386963
1423.361328	594.497620
1422.321289	625.122559
1421.281250	358.537231
1420.241211	298.596283
1419.200195	135.466522
1418.159180	488.474457
1417.118164	300.275391
1416.077148	217.872238
1415.035156	331.746429
1413.994141	-2.056036
1412.952148	172.248917
1411.910156	142.889771
1410.867188	284.490631
1409.825195	94.388062
1408.782227	85.293205
1407.739258	68.719444
1406.695313	69.770493
1405.652344	80.935692
1404.608398	77.076973
1403.564453	-62.243786
1402.520508	-25.803219
1401.475586	-97.200516
1400.431641	42.190594
1399.386719	31.121250
1398.341797	-62.606880
1397.295898	254.821259
1396.250977	296.545929
1395.205078	52.695675
1394.159180	14.422388
1393.112305	-103.910835
1392.066406	-41.829475
1391.019531	147.955688
1389.972656	64.943764
1388.925781	-75.500603
1387.877930	9.331664
1386.831055	-150.881775
1385.783203	46.624580
1384.735352	69.132492
1383.686523	-20.771755
1382.638672	94.379684
1381.589844	59.653706
1380.541016	-54.896927
1379.492188	157.846069
1378.442383	195.802292
1377.392578	161.446045
1376.342773	-109.892593
1375.292969	23.203386
1374.243164	-50.715279
1373.192383	-37.221821
1372.141602	-51.062302
1371.090820	-132.107956
1370.039063	3.819199
1368.988281	-241.467255
1367.936523	21.695438
1366.884766	-11.566394
1365.833008	-243.937607
1364.780273	14.381208
1363.727539	-165.418594
1362.674805	70.588379
1361.622070	80.175171
1360.569336	229.176285
1359.515625	102.138596
1358.461914	141.868958
1357.408203	47.444977
1356.353516	-29.438808
1355.299805	-46.527618
1354.245117	38.355377
1353.190430	-0.881116
1352.134766	69.270271
1351.080078	89.859200
1350.024414	182.528091
1348.968750	367.098206
1347.913086	526.888977
1346.856445	577.565430
1345.800781	625.863464
1344.744141	627.132507
1343.686523	497.114166
1342.629883	553.168518
1341.572266	648.952271
1340.514648	593.683838
1339.457031	848.172852
1338.399414	721.298950
1337.340820	839.697632
1336.282227	720.526306
1335.223633	891.074707
1334.165039	779.596619
1333.106445	673.228394
1332.046875	685.726013
1330.987305	935.708069
1329.926758	738.231506
1328.867188	689.257629
1327.806641	741.723938
1326.746094	665.812927
1325.685547	683.905945
1324.625000	709.512207
1323.563477	629.046509
1322.501953	677.083496
1321.440430	823.924194
1320.378906	694.471375
1319.316406	705.783691
1318.253906	761.592346
1317.191406	908.715027
1316.128906	1001.648987
1315.065430	766.845825
1314.001953	761.412170
1312.938477	696.960510
1311.875000	997.168762
1310.811523	859.028198
1309.747070	777.668518
1308.682617	834.286499
1307.618164	799.929138
1306.552734	903.459656
1305.488281	933.256104
1304.422852	884.436707
1303.356445	941.455811
1302.291016	922.348938
1301.224609	785.372498
1300.159180	582.213135
1299.091797	941.784363
1298.025391	827.278687
1296.958984	894.623352
1295.891602	738.619690
1294.824219	666.224792
1293.755859	935.039063
1292.688477	838.275085
1291.620117	579.746277
1290.551758	706.426819
1289.483398	752.226563
1288.414063	793.182739
1287.344727	934.679443
1286.275391	708.669434
1285.206055	534.279236
1284.136719	649.034790
1283.066406	359.799805
1281.996094	535.889526
1280.925781	888.194153
1279.855469	787.729797
1278.784180	653.126892
1277.712891	560.230774
1276.641602	650.843506
1275.569336	555.672913
1274.498047	802.809753
1273.425781	680.893799
1272.353516	754.549072
1271.281250	833.115845
1270.208008	926.356873
1269.134766	868.234863
1268.061523	812.634033
1266.988281	852.291931
1265.914063	894.421753
1264.839844	768.261292
1263.765625	803.173279
1262.691406	913.705811
1261.617188	1019.361145
1260.541992	501.061554
1259.466797	738.429443
1258.391602	666.333191
1257.315430	669.811401
1256.239258	1089.736328
1255.163086	1017.720581
1254.086914	931.164734
1253.010742	939.589600
1251.933594	872.614929
1250.856445	934.619568
1249.779297	794.774780
1248.701172	883.565491
1247.624023	918.866211
1246.545898	745.162415
1245.467773	807.245911
1244.388672	679.837219
1243.310547	683.655273
1242.231445	864.742432
1241.152344	628.207764
1240.072266	663.625366
1238.993164	749.998230
1237.913086	695.628662
1236.833008	886.267212
1235.751953	504.533020
1234.671875	605.434814
1233.590820	747.498596
1232.509766	574.463257
1231.427734	784.307190
1230.346680	698.540283
1229.264648	566.790955
1228.182617	517.414429
1227.100586	777.899231
1226.017578	542.129150
1224.934570	512.118530
1223.851563	269.231964
1222.768555	277.964905
1221.684570	226.226501
1220.601563	167.243500
1219.516602	241.193695
1218.432617	373.086609
1217.348633	570.126282
1216.263672	119.751106
1215.178711	278.071350
1214.093750	424.224182
1213.007813	336.153778
1211.921875	281.875793
1210.835938	394.061615
1209.750000	448.276154
1208.663086	415.613007
1207.577148	573.401184
1206.490234	598.503052
1205.402344	601.863464
1204.315430	530.494263
1203.227539	394.073120
1202.139648	187.828003
1201.051758	210.371811
1199.962891	220.820465
1198.875000	156.611984
1197.786133	87.569351
1196.696289	126.758560
1195.607422	31.196081
1194.517578	-1.858798
1193.427734	-8.508752
1192.337891	-195.470795
1191.247070	208.716507
1190.157227	189.845535
1189.066406	180.528763
1187.974609	-66.578835
1186.883789	-3.928606
1185.791992	13.022322
1184.700195	-262.862366
1183.608398	-126.027031
1182.515625	142.604706
1181.423828	77.715942
1180.331055	48.749489
1179.238281	-88.137589
1178.144531	50.560646
1177.050781	205.899841
1175.957031	11.366460
1174.863281	188.056351
1173.768555	194.592514
1172.674805	57.427715
1171.580078	262.484497
1170.484375	-66.209724
1169.389648	-91.018135
1168.293945	108.919975
1167.198242	-40.412197
1166.102539	104.287460
1165.005859	69.584991
1163.910156	-177.841965
1162.813477	-83.618553
1161.715820	208.717392
1160.619141	85.352798
1159.521484	169.657288
1158.423828	132.114822
1157.326172	106.437859
1156.227539	137.944107
1155.128906	11.928299
1154.030273	95.737801
1152.931641	41.145763
1151.832031	-42.113316
1150.733398	-42.007282
1149.632813	46.156975
1148.533203	41.304150
1147.433594	-111.279457
1146.333008	86.106262
1145.232422	-92.779167
1144.130859	-312.132202
1143.030273	-112.710526
1141.928711	-263.147217
1140.827148	-123.459740
1139.724609	8.939484
1138.623047	138.821793
1137.520508	4.752849
1136.417969	148.657028
1135.314453	228.264282
1134.211914	200.883774
1133.108398	420.365845
1132.004883	129.274933
1130.900391	414.951202
1129.796875	434.663452
1128.692383	319.056488
1127.586914	495.135406
1126.482422	668.687073
1125.376953	517.288635
1124.271484	595.777710
1123.166016	422.973083
1122.060547	444.427094
1120.954102	491.836945
1119.847656	423.112885
1118.741211	415.893219
1117.633789	294.979584
1116.526367	540.826416
1115.418945	308.587738
1114.311523	350.749664
1113.204102	520.511169
1112.095703	389.857269
1110.987305	330.097382
1109.877930	404.980133
1108.769531	642.781311
1107.660156	599.308777
1106.550781	676.219971
1105.441406	594.841125
1104.331055	473.292603
1103.220703	417.806458
1102.110352	595.853394
1101.000000	455.311401
1099.888672	779.338013
1098.777344	803.719116
1097.666016	611.161987
1096.553711	750.909973
1095.442383	812.788269
1094.330078	806.256104
1093.217773	745.501282
1092.104492	519.891052
1090.991211	661.544800
1089.877930	788.956177
1088.764648	864.490540
1087.651367	532.981445
1086.537109	836.549866
1085.422852	782.535339
1084.308594	528.683472
1083.193359	594.516602
1082.078125	848.242676
1080.962891	714.204895
1079.847656	807.994629
1078.731445	324.075531
1077.615234	577.446838
1076.499023	699.234009
1075.382813	649.637817
1074.265625	489.762665
1073.148438	294.746490
1072.031250	465.572296
1070.914063	544.861816
1069.795898	450.640320
1068.677734	396.266602
1067.559570	510.560669
1066.440430	193.821182
1065.321289	202.679535
1064.202148	480.727264
1063.083008	419.258057
1061.962891	378.847900
1060.843750	701.055054
1059.723633	602.093201
1058.602539	447.034393
1057.482422	292.044373
1056.361328	179.176758
1055.239258	344.408875
1054.118164	378.743378
1052.996094	448.081543
1051.874023	381.948608
1050.751953	234.137314
1049.629883	364.139740
1048.506836	188.391342
1047.383789	236.687805
1046.260742	457.565155
1045.136719	109.367096
1044.012695	362.817047
1042.888672	210.608231
1041.764648	366.071594
1040.639648	337.423950
1039.515625	390.335785
1038.389648	336.106354
1037.264648	163.199799
1036.138672	265.036377
1035.012695	201.632324
1033.886719	287.177002
1032.760742	477.375305
1031.633789	467.524414
1030.506836	443.760529
1029.379883	278.258362
1028.251953	189.543594
1027.124023	121.815857
1025.996094	-73.589066
1024.868164	-25.038528
1023.739258	86.207191
1022.610352	-132.145630
1021.481445	4.688956
1020.352539	-157.769745
1019.222656	-220.375580
1018.092773	60.295280
1016.962891	-81.051361
1015.832031	21.084290
1014.702148	148.728317
1013.571289	9.937218
1012.439453	341.452057
1011.308594	66.179459
1010.176758	168.454483
1009.044922	268.432861
1007.912109	595.200623
1006.780273	660.466553
1005.647461	640.183350
1004.514648	1295.212524
1003.380859	1799.728027
1002.247070	2001.295532
1001.113281	1583.547119
999.979492	1032.078125
998.845703	437.058014
997.710938	371.197235
996.576172	-96.257637
995.440430	225.958755
994.305664	51.988899
993.169922	95.041779
992.033203	156.608200
990.897461	56.824280
989.760742	24.029274
988.624023	297.891907
987.487305	-59.670631
986.350586	131.335068
985.212891	-30.058580
984.075195	299.202454
982.936523	13.715138
981.798828	-41.365448
980.660156	-158.456711
979.521484	-109.748283
978.381836	-83.967125
977.242188	-138.575562
976.102539	73.626549
974.962891	74.381287
973.823242	89.029358
972.682617	338.102905
971.541992	215.085266
970.400391	138.156174
969.259766	98.110794
968.118164	228.034470
966.976563	158.374847
965.833984	-9.791620
964.691406	235.079147
963.548828	-93.311165
962.406250	280.074097
961.262695	68.943527
960.120117	238.410706
958.976563	270.455841
957.832031	73.563972
956.688477	30.305002
955.543945	110.800262
954.398438	113.554214
953.253906	-2.556373
952.108398	208.639175
950.962891	83.646111
949.817383	-59.461277
948.670898	254.825165
947.524414	6.847144
946.377930	65.292137
945.231445	23.314350
944.083984	-55.069031
942.936523	42.522202
941.789063	489.460876
940.640625	37.081783
939.493164	164.604370
938.343750	253.399811
937.195313	121.049362
936.045898	-20.243668
934.897461	176.033142
933.747070	404.236420
932.597656	372.699921
931.447266	423.301392
930.296875	376.064026
929.146484	240.165848
927.995117	83.956917
926.843750	32.625965
925.692383	-23.116858
924.541016	-110.567307
923.388672	36.380779
922.236328	28.760281
921.083984	-28.755928
919.931641	29.769638
918.778320	-113.839859
917.625000	-75.550125
916.470703	76.380074
915.317383	94.386841
914.163086	62.549477
913.008789	-82.638298
911.853516	-184.547348
910.698242	-14.105133
909.542969	-118.048347
908.387695	27.557159
907.231445	-132.818481
906.076172	-150.250626
904.918945	-15.779973
903.762695	-157.625717
902.605469	-158.907440
901.448242	-139.721527
900.291016	-174.780563
899.133789	-128.267899
897.975586	-90.741364
896.817383	-197.911102
895.658203	-10.966724
894.500000	-11.681783
893.340820	12.546735
892.180664	77.516945
891.021484	22.790733
889.861328	63.030987
888.701172	175.585464
887.541016	35.299812
886.379883	197.601852
885.218750	-39.522274
884.057617	14.559149
882.895508	84.466385
881.734375	181.458420
880.572266	57.526924
879.409180	82.469658
878.247070	125.478836
877.083984	267.644012
875.920898	110.233925
874.756836	227.662949
873.592773	324.818848
872.428711	64.107475
871.264648	53.328285
870.100586	103.332420
868.935547	193.833145
867.770508	27.984560
866.604492	132.013626
865.438477	87.683716
864.272461	43.400620
863.106445	235.038849
861.940430	94.211182
860.773438	191.480545
859.606445	243.822098
858.438477	316.353455
857.271484	361.933533
856.103516	297.581299
854.934570	475.483704
853.766602	480.651947
852.597656	257.171478
851.428711	266.872772
850.259766	583.529724
849.089844	438.574402
847.919922	470.603943
846.750000	202.577805
845.579102	292.824493
844.408203	114.456856
843.237305	130.811264
842.066406	95.687073
840.894531	78.448898
839.722656	56.721382
838.550781	256.269684
837.377930	-44.895069
836.206055	165.688965
835.033203	117.028809
833.859375	-137.098679
832.686523	343.397552
831.512695	412.912018
830.337891	314.980499
829.164063	239.356384
827.989258	360.008301
826.814453	177.269455
825.639648	242.035172
824.463867	157.375931
823.288086	68.240417
822.112305	21.417589
820.935547	103.743530
819.759766	132.520508
818.583008	-65.866333
817.405273	80.770401
816.228516	-97.621071
815.050781	-247.078674
813.872070	-80.700043
812.694336	216.720367
811.515625	44.835800
810.336914	-11.468490
809.158203	-72.271217
807.978516	-55.372223
806.798828	116.908035
805.619141	-17.410362
804.438477	-78.492546
803.258789	57.898804
802.077148	-174.208588
800.896484	-11.418094
799.714844	-163.737473
798.534180	-209.644379
797.351563	-390.851990
796.169922	-42.366806
794.987305	6.722971
793.804688	-83.868431
792.622070	-61.563618
791.438477	-103.580589
790.254883	-130.180283
789.071289	-55.061428
787.886719	130.553024
786.702148	216.432907
785.517578	69.951950
784.333008	385.556213
783.147461	276.480774
781.961914	107.683571
780.776367	245.986877
779.590820	253.792175
778.404297	193.027847
777.217773	57.120262
776.030273	358.244904
774.843750	153.747147
773.656250	41.910309
772.467773	5.024758
771.280273	113.611450
770.091797	-57.966496
768.903320	-163.432907
767.714844	321.666260
766.525391	112.411743
765.335938	147.664215
764.146484	376.600616
762.956055	310.306610
761.765625	-37.799019
760.575195	-77.738312
759.384766	258.475616
758.193359	517.454834
757.001953	290.223236
755.810547	289.470062
754.618164	211.699097
753.425781	382.206116
752.233398	137.317368
751.041016	46.222443
749.847656	100.028687
748.654297	114.219009
747.460938	409.285980
746.266602	379.367249
745.072266	454.704010
743.877930	457.562408
742.683594	162.125824
741.488281	-14.843987
740.292969	226.857498
739.097656	271.173553
737.901367	238.738113
736.705078	31.047052
735.508789	184.725464
734.311523	202.552902
733.115234	-51.067345
731.917969	115.537041
730.719727	203.270599
729.522461	146.583771
728.324219	212.350098
727.125977	127.218384
725.926758	186.360001
724.727539	50.980553
723.528320	315.444824
722.329102	-3.384307
721.128906	411.622620
719.928711	134.393005
718.728516	276.354218
717.528320	176.045959
716.327148	263.405365
715.125977	202.427246
713.923828	272.325134
712.722656	350.934540
711.520508	318.375305
710.317383	231.378494
709.115234	264.277527
707.912109	207.895370
706.708984	79.722610
705.505859	-65.763779
704.301758	130.563782
703.097656	-21.303415
701.893555	140.216873
700.688477	95.094902
699.483398	160.948578
698.278320	222.484879
697.073242	175.386261
695.867188	141.410889
694.661133	9.763904
693.455078	-80.483932
692.248047	-151.075638
691.041016	-58.743187
689.833984	-20.634052
688.626953	-147.370483
687.418945	68.787498
686.210938	-124.981926
685.002930	-77.890457
683.793945	-82.765923
682.584961	-169.910477
681.375977	-51.078499
680.166992	-248.496323
678.957031	139.030945
677.747070	-77.653679
676.537109	-255.183640
675.326172	145.319855
674.115234	-237.570877
672.904297	-126.969734
671.692383	128.566681
670.481445	77.021416
669.269531	109.885048
668.056641	47.708355
666.844727	80.708138
665.631836	-28.821239
664.417969	60.459694
663.205078	24.520903
661.991211	297.353882
660.777344	-124.857285
659.563477	-33.283073
658.348633	103.581749
657.133789	-128.398834
655.918945	-157.565048
654.703125	-29.339199
653.488281	77.273979
652.272461	-66.128036
651.055664	-2.677181
649.839844	-38.361675
648.623047	20.667627
647.405273	70.998161
646.188477	127.690422
644.970703	27.187571
643.752930	247.170013
642.535156	10.963212
641.316406	213.387802
640.097656	228.529922
638.878906	19.964211
637.659180	94.940605
636.439453	146.034805
635.219727	-32.949165
634.000000	251.710556
632.779297	183.868225
631.558594	141.502121
630.337891	156.753525
629.116211	-160.901733
627.894531	18.798826
626.672852	163.681198
625.451172	80.784943
624.228516	201.050934
623.005859	104.300987
621.783203	37.025555
620.559570	309.735962
619.336914	239.060059
618.112305	319.722961
616.888672	29.335970
615.664063	-231.736572
614.439453	47.777527
613.214844	28.982494
611.989258	173.936234
610.764648	22.826849
609.538086	58.842556
608.312500	147.207535
607.085938	227.977066
605.859375	-222.221573
604.632813	-69.104233
