# Supplementary material for: Raman spectroscopy accurately differentiates mucosal healing from non-healing and biochemical changes following biological therapy in inflammatory bowel disease
Source: PLoS One. 2021 Jun 2;16(6):e0252210. doi: 10.1371/journal.pone.0252210 (PMC8172032; doi:10.1371/journal.pone.0252210)
Supplement: S5 Dataset — (ZIP) [file pone.0252210.s007.zip › CD Active inflammation/OC025-1 post treatment_base sub CR removed_59__X_11673.9__Y_10057.8__Z_2060.62__Time_667.txt]

1714.774414	101.494926
1713.797852	-92.034851
1712.820313	-17.712425
1711.843750	-7.028488
1710.866211	-76.110977
1709.888672	-34.558365
1708.911133	112.192085
1707.933594	-13.695986
1706.955078	-93.328438
1705.976563	12.552939
1704.998047	76.244041
1704.019531	-9.297791
1703.040039	61.068340
1702.061523	-172.884689
1701.082031	-85.094582
1700.101563	-58.206573
1699.122070	76.325874
1698.141602	109.859283
1697.161133	15.765627
1696.180664	50.628937
1695.200195	150.245499
1694.218750	116.908463
1693.238281	159.027481
1692.256836	316.530762
1691.274414	445.218994
1690.292969	422.419891
1689.310547	490.935303
1688.328125	386.685272
1687.345703	472.421631
1686.363281	734.680359
1685.379883	728.213379
1684.396484	634.417297
1683.413086	783.691895
1682.429688	781.671997
1681.445313	750.924927
1680.461914	819.295837
1679.477539	901.496887
1678.493164	952.294434
1677.507813	1003.610474
1676.523438	1095.375122
1675.538086	1315.274292
1674.552734	1466.489624
1673.566406	1243.359253
1672.581055	1528.461060
1671.594727	1532.305054
1670.608398	1719.949585
1669.622070	1581.359497
1668.634766	1753.971558
1667.648438	2001.341797
1666.661133	1779.319946
1665.673828	1942.618164
1664.685547	2063.858398
1663.698242	2209.392578
1662.709961	2156.435547
1661.721680	2233.853760
1660.733398	2237.468750
1659.744141	2313.055420
1658.755859	2169.156738
1657.766602	2256.169189
1656.777344	2229.689453
1655.787109	2179.793457
1654.797852	1931.807251
1653.807617	1930.424561
1652.817383	1884.449097
1651.827148	1619.322876
1650.835938	1426.080933
1649.844727	1468.603149
1648.853516	1289.415039
1647.862305	1118.582031
1646.871094	900.603821
1645.878906	902.308105
1644.886719	682.486633
1643.894531	539.654236
1642.902344	690.226074
1641.910156	621.969299
1640.916992	432.652893
1639.923828	380.893158
1638.930664	321.524811
1637.936523	273.002136
1636.943359	156.221878
1635.949219	160.999313
1634.955078	163.391525
1633.960938	31.657667
1632.965820	5.582967
1631.970703	108.793655
1630.975586	112.129562
1629.980469	-13.306761
1628.985352	-25.311623
1627.989258	-147.620529
1626.993164	-69.751236
1625.997070	37.202702
1625.000977	-84.475754
1624.003906	-82.366928
1623.007813	-3.870108
1622.010742	-203.790527
1621.012695	132.481613
1620.015625	-4.041659
1619.017578	245.667511
1618.020508	91.075287
1617.021484	104.675484
1616.023438	191.870193
1615.025391	239.784546
1614.026367	-24.371859
1613.027344	10.666943
1612.028320	6.455613
1611.028320	2.337019
1610.029297	21.888880
1609.029297	-13.515410
1608.029297	84.774231
1607.028320	149.039185
1606.028320	163.578537
1605.027344	73.444695
1604.026367	184.943497
1603.025391	11.191240
1602.023438	-0.232783
1601.022461	45.922085
1600.020508	-59.598145
1599.018555	-133.677429
1598.016602	-126.675186
1597.013672	-38.644978
1596.010742	-115.266029
1595.007813	-176.181229
1594.004883	-114.322937
1593.001953	-29.001883
1591.998047	-22.053034
1590.994141	-106.483345
1589.990234	-23.892855
1588.986328	16.885576
1587.981445	52.396538
1586.976563	33.085629
1585.971680	107.599701
1584.966797	218.525650
1583.961914	159.948456
1582.956055	77.889442
1581.950195	102.609734
1580.944336	69.953384
1579.938477	146.603851
1578.931641	223.148376
1577.924805	182.454651
1576.917969	250.988586
1575.911133	202.331467
1574.904297	140.598801
1573.896484	159.417328
1572.888672	71.530067
1571.880859	173.337433
1570.873047	106.070007
1569.864258	7.545878
1568.855469	-26.104538
1567.846680	137.531219
1566.837891	98.441887
1565.829102	129.343292
1564.819336	110.793602
1563.809570	195.923691
1562.799805	-51.193409
1561.790039	181.521759
1560.779297	115.777031
1559.768555	202.893097
1558.757813	-5.672437
1557.747070	86.334038
1556.736328	217.022644
1555.724609	274.975464
1554.712891	337.934174
1553.701172	198.744919
1552.689453	372.709106
1551.676758	176.323059
1550.664063	316.264893
1549.651367	225.733612
1548.638672	210.091980
1547.625977	155.505478
1546.612305	214.538925
1545.598633	22.645473
1544.584961	81.351707
1543.571289	114.027061
1542.556641	74.187180
1541.541992	145.250977
1540.527344	-16.279560
1539.512695	7.961876
1538.498047	24.277706
1537.482422	1.702160
1536.466797	-59.736263
1535.451172	25.700613
1534.434570	-69.596329
1533.418945	18.032370
1532.402344	74.510559
1531.385742	4.505610
1530.369141	-16.691212
1529.351563	57.252853
1528.334961	-90.502655
1527.317383	37.142979
1526.299805	226.341217
1525.281250	160.462509
1524.263672	40.399441
1523.245117	92.577812
1522.226563	141.983521
1521.208008	286.341034
1520.188477	75.640381
1519.168945	65.354958
1518.150391	-196.957108
1517.129883	-35.386951
1516.110352	-53.878819
1515.089844	63.576824
1514.070313	-104.212326
1513.049805	74.468773
1512.028320	9.054590
1511.007813	-92.423363
1509.986328	88.179802
1508.964844	206.972061
1507.943359	-41.181740
1506.921875	15.713218
1505.899414	-81.397995
1504.876953	-55.617012
1503.854492	-145.318024
1502.832031	-7.147132
1501.808594	-17.759291
1500.786133	-258.981140
1499.762695	-88.088875
1498.739258	-86.361618
1497.714844	-48.976200
1496.691406	-19.428804
1495.666992	30.404270
1494.642578	-37.577602
1493.617188	-75.010147
1492.592773	125.169876
1491.567383	105.310295
1490.541992	174.744339
1489.516602	136.708267
1488.491211	236.467743
1487.464844	466.265350
1486.438477	588.598083
1485.412109	202.796127
1484.385742	327.411865
1483.358398	421.212982
1482.331055	639.834290
1481.303711	605.752563
1480.276367	637.851929
1479.249023	552.549133
1478.220703	742.404419
1477.192383	809.747681
1476.164063	978.846924
1475.135742	1038.235718
1474.106445	990.519836
1473.077148	1159.118652
1472.047852	1312.264038
1471.018555	1421.974731
1469.989258	1223.670410
1468.958984	1661.281006
1467.928711	1521.290771
1466.898438	1808.435181
1465.868164	1851.316528
1464.836914	2242.274658
1463.805664	2112.057617
1462.774414	2185.050781
1461.743164	2486.526611
1460.710938	2411.941650
1459.679688	2555.667725
1458.647461	2541.863525
1457.615234	2657.420654
1456.582031	2752.543701
1455.549805	2804.447510
1454.516602	2863.857910
1453.483398	2781.182373
1452.449219	2721.284424
1451.416016	2869.200684
1450.381836	2978.975342
1449.347656	2997.444092
1448.313477	2947.466553
1447.279297	3011.420166
1446.244141	2839.824951
1445.208984	2888.485596
1444.173828	2858.633057
1443.138672	2649.110107
1442.102539	2690.067871
1441.066406	2566.583008
1440.030273	2569.552246
1438.994141	2405.644043
1437.958008	2375.740479
1436.920898	2295.276611
1435.883789	1863.653320
1434.846680	1682.265747
1433.808594	1518.606201
1432.771484	1498.937622
1431.733398	1305.081787
1430.695313	1159.255737
1429.657227	857.052185
1428.618164	799.664551
1427.579102	737.261780
1426.540039	800.972900
1425.500977	647.855835
1424.461914	832.565063
1423.421875	699.680786
1422.381836	602.142761
1421.341797	431.619659
1420.301758	533.174561
1419.260742	453.415100
1418.219727	562.513306
1417.178711	394.755371
1416.137695	337.815796
1415.096680	245.717010
1414.054688	261.832397
1413.012695	106.990433
1411.970703	231.317123
1410.928711	3.746043
1409.885742	339.211670
1408.842773	292.695557
1407.799805	37.766010
1406.756836	66.783752
1405.712891	241.460754
1404.668945	112.380798
1403.625000	166.629166
1402.581055	57.821888
1401.537109	174.907455
1400.492188	169.101959
1399.447266	175.908173
1398.402344	185.292603
1397.357422	56.891617
1396.311523	-53.847046
1395.265625	133.688354
1394.219727	65.726921
1393.173828	-2.120494
1392.126953	-14.780925
1391.081055	105.339569
1390.034180	180.436707
1388.986328	120.463326
1387.939453	-9.424279
1386.891602	48.413429
1385.843750	23.804436
1384.795898	-140.696777
1383.748047	-2.583121
1382.699219	-81.848457
1381.651367	-133.479950
1380.602539	-125.043602
1379.552734	-193.932053
1378.503906	106.862396
1377.454102	-36.712540
1376.404297	-20.383310
1375.354492	73.406204
1374.303711	-152.058929
1373.253906	-87.976387
1372.203125	-98.621162
1371.152344	22.992453
1370.100586	206.979919
1369.049805	99.457420
1367.998047	21.992563
1366.946289	34.362423
1365.894531	221.180405
1364.841797	96.806076
1363.789063	134.420303
1362.736328	114.906891
1361.683594	302.058807
1360.630859	240.491180
1359.577148	288.511322
1358.523438	281.938904
1357.469727	146.227890
1356.415039	221.976807
1355.361328	248.138397
1354.306641	291.810425
1353.251953	420.056854
1352.197266	451.533569
1351.141602	463.267334
1350.085938	502.441772
1349.030273	700.577820
1347.974609	851.626099
1346.918945	898.560730
1345.862305	980.333740
1344.805664	945.670776
1343.749023	945.874878
1342.691406	1164.331909
1341.634766	1249.031738
1340.577148	1341.266479
1339.519531	1341.957153
1338.460938	1313.069214
1337.403320	1262.062866
1336.344727	1171.613159
1335.286133	1130.844360
1334.226563	1176.834717
1333.167969	1260.062500
1332.108398	1083.705933
1331.048828	1006.480164
1329.989258	1114.845215
1328.928711	1062.648193
1327.869141	1109.468384
1326.808594	1139.114868
1325.748047	1191.124634
1324.686523	1161.758179
1323.625977	910.348511
1322.564453	1019.574829
1321.502930	985.762329
1320.440430	1053.263916
1319.378906	1268.891846
1318.316406	1228.072144
1317.253906	1261.384277
1316.190430	1247.981323
1315.127930	1089.312134
1314.064453	1209.295654
1313.000977	1201.260010
1311.937500	1193.366211
1310.873047	1225.011108
1309.809570	1318.331421
1308.745117	1160.677002
1307.679688	1205.017944
1306.615234	1333.130859
1305.549805	1328.487427
1304.484375	1201.012817
1303.418945	1147.489136
1302.353516	1158.032349
1301.287109	1038.441406
1300.220703	1255.661377
1299.154297	1035.635376
1298.087891	1176.876831
1297.020508	1028.424194
1295.954102	1110.933838
1294.886719	1016.805603
1293.818359	1008.725830
1292.750977	922.262451
1291.682617	899.728638
1290.614258	963.154236
1289.545898	725.096252
1288.476563	688.259827
1287.407227	884.372559
1286.338867	671.327515
1285.268555	779.392212
1284.199219	720.976563
1283.128906	799.814331
1282.058594	587.405762
1280.988281	862.248230
1279.917969	787.155457
1278.846680	832.071472
1277.775391	769.446411
1276.704102	638.475708
1275.632813	1006.404663
1274.560547	1107.837646
1273.488281	996.709839
1272.416016	1230.217529
1271.343750	1221.883057
1270.270508	1023.152283
1269.197266	951.556274
1268.124023	1238.915405
1267.050781	1282.172974
1265.977539	1274.250977
1264.903320	1168.831421
1263.829102	1258.648315
1262.753906	1114.414063
1261.679688	1216.536621
1260.604492	1084.700806
1259.529297	1147.935303
1258.454102	1345.200684
1257.378906	1196.569214
1256.302734	1099.204834
1255.226563	1182.106567
1254.150391	1228.517334
1253.073242	1158.153076
1251.997070	1263.048218
1250.919922	1127.132813
1249.841797	1302.619751
1248.764648	1200.890991
1247.686523	1174.611084
1246.608398	1250.459106
1245.530273	978.849854
1244.452148	1103.372070
1243.373047	1074.865967
1242.293945	895.856995
1241.214844	1158.795166
1240.135742	1040.585693
1239.055664	871.500244
1237.975586	993.641663
1236.895508	1021.156067
1235.815430	920.154541
1234.734375	1005.901367
1233.654297	902.558777
1232.573242	918.023560
1231.491211	846.274109
1230.410156	975.615173
1229.328125	867.575500
1228.246094	640.947021
1227.163086	736.379761
1226.081055	621.212708
1224.998047	532.714783
1223.915039	463.605713
1222.832031	462.241730
1221.748047	601.117615
1220.664063	423.232330
1219.580078	346.925598
1218.496094	401.124939
1217.412109	348.986481
1216.327148	202.656281
1215.242188	363.051422
1214.157227	472.652313
1213.071289	459.083435
1211.985352	373.096985
1210.899414	591.115723
1209.813477	717.345642
1208.727539	457.633301
1207.640625	576.538818
1206.553711	649.554749
1205.466797	548.981873
1204.378906	272.526611
1203.291016	610.419983
1202.203125	223.203110
1201.115234	348.977539
1200.027344	87.074448
1198.938477	239.200165
1197.849609	68.774475
1196.760742	45.116844
1195.670898	28.630804
1194.582031	21.710943
1193.492188	14.736401
1192.401367	75.004120
1191.311523	-18.610451
1190.220703	-88.222580
1189.129883	-102.624802
1188.039063	-234.757217
1186.947266	-93.202927
1185.856445	-165.411926
1184.764648	7.115287
1183.671875	-0.450177
1182.580078	-65.657455
1181.487305	8.180120
1180.394531	17.170124
1179.301758	181.884384
1178.208984	73.238518
1177.115234	273.642212
1176.021484	97.782570
1174.927734	175.778381
1173.833008	239.285324
1172.738281	147.074753
1171.643555	200.806610
1170.548828	256.815643
1169.454102	147.641754
1168.358398	148.442276
1167.262695	-66.056755
1166.166992	39.786205
1165.070313	-69.622627
1163.973633	16.862070
1162.876953	141.431747
1161.780273	177.472198
1160.683594	175.187653
1159.585938	327.982056
1158.488281	258.626404
1157.389648	406.351685
1156.291992	289.085114
1155.193359	329.190826
1154.094727	266.628723
1152.996094	327.964661
1151.896484	222.310165
1150.796875	107.063087
1149.697266	110.885002
1148.597656	236.078171
1147.498047	32.461491
1146.397461	95.489029
1145.296875	117.909851
1144.195313	-45.421700
1143.094727	-51.754417
1141.993164	-3.487709
1140.891602	25.619244
1139.789063	64.108040
1138.687500	-37.783813
1137.584961	-73.200508
1136.482422	159.783890
1135.379883	280.896912
1134.276367	204.713058
1133.172852	641.335388
1132.069336	505.528748
1130.964844	578.524597
1129.861328	758.155151
1128.756836	804.737854
1127.652344	794.263184
1126.546875	1023.170471
1125.442383	1024.278198
1124.336914	745.588684
1123.230469	774.961426
1122.125000	711.817200
1121.018555	601.214539
1119.912109	656.311829
1118.805664	609.472046
1117.699219	680.889038
1116.591797	560.482178
1115.484375	430.556946
1114.376953	617.534912
1113.268555	764.112549
1112.160156	652.815491
1111.051758	619.463928
1109.943359	621.468811
1108.833984	543.034302
1107.725586	755.071289
1106.616211	811.041626
1105.505859	829.103455
1104.396484	962.722900
1103.286133	985.259949
1102.175781	998.249207
1101.064453	1150.300537
1099.954102	1179.558960
1098.842773	937.558472
1097.731445	1049.158447
1096.619141	950.863281
1095.507813	1057.509888
1094.395508	994.408325
1093.282227	1037.217041
1092.169922	1070.506226
1091.056641	1004.818726
1089.943359	934.370178
1088.830078	903.868225
1087.716797	812.135742
1086.602539	1200.132690
1085.488281	1044.723511
1084.373047	875.195313
1083.258789	839.638977
1082.143555	862.758911
1081.028320	808.274414
1079.913086	835.944031
1078.796875	757.862488
1077.680664	745.479614
1076.564453	815.181213
1075.448242	776.851013
1074.331055	726.739746
1073.213867	620.302551
1072.096680	617.027832
1070.979492	669.961548
1069.861328	657.185364
1068.743164	651.392090
1067.625000	612.754822
1066.505859	719.290649
1065.386719	640.746338
1064.267578	796.299866
1063.148438	759.817688
1062.029297	660.133911
1060.909180	558.112549
1059.789063	481.829559
1058.667969	620.670349
1057.547852	415.765564
1056.426758	346.482239
1055.305664	445.448425
1054.183594	499.949799
1053.062500	432.959076
1051.940430	429.019958
1050.818359	200.947128
1049.695313	381.414063
1048.572266	286.433716
1047.449219	324.465515
1046.326172	392.794189
1045.203125	360.815643
1044.079102	415.101898
1042.955078	453.047760
1041.830078	320.861969
1040.706055	477.635529
1039.581055	396.759918
1038.456055	329.904480
1037.331055	325.951599
1036.205078	370.886414
1035.079102	150.537399
1033.953125	472.381683
1032.826172	328.903503
1031.700195	392.485687
1030.573242	300.292480
1029.445313	324.382141
1028.318359	346.176392
1027.190430	242.533035
1026.062500	-2.707930
1024.934570	-110.787148
1023.805664	-74.839233
1022.676758	-55.110229
1021.547852	-121.202141
1020.418945	5.348454
1019.289063	-144.130966
1018.159180	47.398495
1017.029297	-46.264793
1015.898438	6.193105
1014.767578	91.133186
1013.636719	229.386002
1012.505859	323.633667
1011.375000	390.120758
1010.243164	442.751343
1009.111328	581.074463
1007.978516	504.195526
1006.846680	712.005676
1005.713867	1158.033691
1004.581055	2279.179688
1003.447266	2764.104004
1002.313477	2705.717529
1001.179688	1972.682739
1000.045898	1115.328979
998.912109	676.539185
997.777344	485.135223
996.642578	363.183624
995.506836	215.997452
994.372070	290.521515
993.236328	39.817348
992.100586	116.868065
990.963867	189.377640
989.828125	155.922806
988.691406	99.546227
987.553711	-16.604324
986.416992	-21.989944
985.279297	-29.558634
984.141602	-83.054749
983.003906	-9.776283
981.865234	33.670795
980.726563	-102.262016
979.587891	-12.539799
978.448242	-35.432350
977.309570	116.590340
976.169922	57.167728
975.030273	135.819901
973.889648	200.785217
972.749023	125.722099
971.608398	55.431778
970.467773	180.506470
969.326172	53.132137
968.184570	95.813217
967.042969	21.594917
965.901367	-27.202215
964.758789	38.854233
963.616211	68.345146
962.473633	274.502075
961.330078	331.737183
960.186523	214.951126
959.042969	61.723965
957.899414	183.575119
956.754883	216.222778
955.610352	52.137173
954.465820	30.194054
953.321289	193.772018
952.175781	272.790802
951.030273	136.944473
949.884766	104.224785
948.738281	-60.906300
947.591797	-10.951558
946.445313	205.952652
945.298828	267.578156
944.151367	299.650909
943.003906	219.991592
941.856445	304.904083
940.708008	184.536484
939.559570	345.054565
938.411133	473.729797
937.262695	449.705658
936.113281	359.738037
934.964844	263.141968
933.814453	417.465118
932.665039	357.698273
931.514648	430.255341
930.364258	138.548462
929.213867	115.828148
928.062500	118.328453
926.912109	280.305328
925.759766	157.959381
924.608398	76.782959
923.456055	75.411217
922.303711	156.060577
921.151367	89.078804
919.999023	-68.614182
918.845703	10.233925
917.692383	25.602434
916.539063	-147.372086
915.384766	-4.500586
914.230469	-0.005519
913.076172	-63.437988
911.920898	-408.025726
910.766602	-92.202026
909.611328	-50.777439
908.455078	-120.313644
907.299805	-271.274200
906.143555	-100.203392
904.987305	-144.307632
903.830078	-81.776070
902.673828	37.481220
901.516602	5.136497
900.359375	-99.486076
899.201172	-93.026596
898.042969	-90.957146
896.884766	33.393044
895.726563	28.916365
894.567383	60.754211
893.408203	144.693588
892.249023	-67.314659
891.088867	84.652260
889.929688	-66.008232
888.769531	16.126036
887.608398	120.922005
886.448242	-72.166023
885.287109	48.627323
884.125977	-31.317423
882.963867	121.210938
881.801758	111.412979
880.639648	180.628693
879.477539	461.782043
878.315430	177.294006
877.152344	194.927734
875.989258	70.747437
874.825195	88.585655
873.661133	243.829590
872.497070	-8.301152
871.333008	115.551689
870.168945	138.187744
869.003906	46.188728
867.838867	165.672775
866.672852	141.298798
865.506836	184.426941
864.340820	169.174057
863.174805	122.534912
862.008789	242.174149
860.841797	391.005646
859.674805	346.755402
858.506836	441.727936
857.339844	453.668335
856.171875	528.461426
855.003906	435.045959
853.834961	619.750854
852.666016	690.069336
851.497070	601.255798
850.328125	431.842896
849.158203	428.303070
847.988281	346.394196
846.818359	506.351013
845.647461	516.267151
844.477539	284.471161
843.306641	307.862854
842.134766	232.824356
840.963867	343.425537
839.791992	93.998703
838.619141	184.454391
837.447266	125.109550
836.274414	237.819901
835.101563	448.736847
833.928711	279.877411
832.754883	385.696472
831.581055	435.626770
830.407227	286.878784
829.232422	452.752991
828.058594	431.127533
826.883789	447.382172
825.708008	436.830872
824.533203	303.626434
823.357422	252.887787
822.181641	302.368469
821.004883	55.523144
819.828125	-19.803583
818.651367	56.226006
817.474609	-97.115746
816.296875	52.186268
815.119141	72.299316
813.941406	-3.322486
812.763672	38.861954
811.584961	103.175262
810.406250	-28.227510
809.226563	62.556290
808.047852	50.999390
806.868164	3.816061
805.688477	-1.257022
804.507813	62.394600
803.327148	-22.798740
802.146484	-3.770997
800.965820	-224.458008
799.784180	-143.511032
798.603516	-107.073509
797.420898	-61.892929
796.239258	-140.977707
795.056641	-67.250481
793.874023	-159.831299
792.691406	-77.527519
791.507813	15.685211
790.324219	53.380783
789.140625	97.564613
787.956055	280.999268
786.772461	346.962250
785.586914	359.689056
784.402344	232.966461
783.216797	90.696678
782.032227	65.483742
780.845703	283.201813
779.660156	270.933380
778.473633	373.375061
777.287109	283.531830
776.100586	264.227570
774.913086	253.621201
773.725586	136.968338
772.538086	190.081497
771.349609	187.894958
770.161133	-17.279284
768.972656	158.849167
767.784180	242.191956
766.594727	316.543671
765.405273	150.616653
764.215820	270.919617
763.026367	509.919281
761.835938	282.013855
760.645508	573.440063
759.454102	673.179993
758.262695	660.555908
757.072266	682.987244
755.879883	507.405670
754.688477	549.385010
753.496094	415.412415
752.303711	331.907959
751.110352	301.036499
749.917969	465.501312
748.724609	397.048035
747.530273	357.044159
746.336914	389.360901
745.142578	529.054260
743.948242	407.553619
742.752930	373.722321
741.558594	385.841949
740.363281	389.089294
739.166992	311.158020
737.971680	160.871490
736.775391	247.121292
735.579102	260.980804
734.381836	93.040176
733.185547	183.375793
731.988281	109.473808
730.790039	335.259094
729.592773	239.345764
728.394531	278.993408
727.196289	473.786316
725.997070	351.507324
724.797852	388.754700
723.598633	286.121979
722.399414	371.335571
721.199219	259.946106
719.999023	414.921387
718.798828	371.180450
717.598633	427.816162
716.397461	552.040466
715.196289	399.199432
713.994141	272.590942
712.792969	342.248932
711.590820	183.025848
710.388672	143.736725
709.185547	41.304562
707.982422	174.167450
706.779297	195.941986
705.576172	176.374619
704.372070	45.854309
703.167969	48.171543
701.963867	20.078577
700.759766	183.448715
699.554688	72.819374
698.349609	271.005157
697.143555	99.683083
695.938477	13.258089
694.732422	72.503029
693.525391	42.755802
692.319336	-177.973907
691.112305	18.304619
689.905273	-104.460373
688.697266	-164.138992
687.490234	-167.282288
686.282227	-59.702274
685.073242	52.277824
683.865234	-262.747162
682.656250	9.847677
681.447266	-68.591370
680.237305	100.096558
679.028320	-27.887541
677.818359	-32.255379
676.607422	-55.971516
675.397461	87.108841
674.186523	3.059799
672.975586	68.454803
671.763672	-43.392906
670.551758	13.610610
669.339844	-9.262430
668.127930	84.723625
666.915039	133.426666
665.703125	37.499249
664.489258	-75.524376
663.276367	-39.376530
662.062500	70.283195
660.848633	-27.180613
659.634766	13.618373
658.419922	54.517361
657.205078	37.271374
655.990234	-35.926598
654.775391	13.886250
653.559570	104.717560
652.343750	21.048666
651.126953	94.757851
649.911133	45.722366
648.694336	-22.614950
647.477539	94.258835
646.259766	133.624939
645.041992	155.771713
643.824219	334.953186
642.606445	372.078583
641.387695	342.497437
640.168945	1.152089
638.950195	33.878288
637.730469	-79.618690
636.511719	-34.201088
635.291016	107.721535
634.071289	-57.655231
632.850586	32.341518
631.629883	-199.869125
630.409180	37.737362
629.188477	-40.403812
627.966797	-73.762527
626.745117	-38.814529
625.522461	-62.131104
624.300781	44.910053
623.078125	136.465530
621.854492	326.054474
620.631836	377.953308
619.408203	240.820236
618.184570	96.720764
616.960938	172.504105
615.736328	119.151199
614.511719	-14.092498
613.287109	-103.160835
612.061523	-111.789734
610.835938	77.503128
609.610352	77.626778
608.384766	72.435677
607.158203	12.718860
605.931641	18.074570
604.705078	-116.629745
