# Supplementary material for: Raman spectroscopy accurately differentiates mucosal healing from non-healing and biochemical changes following biological therapy in inflammatory bowel disease
Source: PLoS One. 2021 Jun 2;16(6):e0252210. doi: 10.1371/journal.pone.0252210 (PMC8172032; doi:10.1371/journal.pone.0252210)
Supplement: S5 Dataset — (ZIP) [file pone.0252210.s007.zip › CD Active inflammation/OC014-1 post treatment_base sub CR removed_78__X_-12971.2__Y_34264.5__Z_284.698__Time_895.txt]

1714.640625	-33.545784
1713.664063	21.616171
1712.687500	4.346125
1711.709961	51.854141
1710.733398	46.170017
1709.755859	11.411535
1708.778320	57.481037
1707.799805	-70.211472
1706.821289	-36.723492
1705.843750	-32.281635
1704.864258	23.398420
1703.885742	-51.686134
1702.907227	-75.495567
1701.927734	21.477476
1700.948242	38.549545
1699.968750	-67.017525
1698.988281	-78.595100
1698.007813	-89.792374
1697.028320	-15.084845
1696.046875	46.569687
1695.066406	-3.621039
1694.084961	66.732246
1693.104492	59.986702
1692.123047	45.570831
1691.140625	42.168152
1690.159180	127.165649
1689.176758	103.075615
1688.194336	68.656082
1687.211914	143.897583
1686.228516	126.111214
1685.246094	82.003334
1684.262695	184.768188
1683.279297	111.966537
1682.295898	111.408249
1681.311523	281.556519
1680.327148	217.643372
1679.342773	231.230072
1678.358398	322.260010
1677.374023	304.446136
1676.388672	329.461304
1675.403320	243.042480
1674.417969	281.878876
1673.432617	328.927155
1672.446289	394.802155
1671.459961	378.530823
1670.473633	484.696533
1669.487305	537.937317
1668.500977	501.112946
1667.513672	480.454346
1666.526367	475.950623
1665.539063	599.025146
1664.550781	494.119873
1663.563477	522.079285
1662.575195	491.892456
1661.586914	552.049927
1660.598633	601.773071
1659.609375	543.020386
1658.620117	611.639893
1657.631836	529.440857
1656.641602	471.282379
1655.652344	458.328979
1654.662109	527.598816
1653.672852	417.056183
1652.681641	510.434601
1651.691406	476.962463
1650.701172	472.743896
1649.709961	426.368683
1648.718750	345.791229
1647.727539	278.599670
1646.735352	274.981567
1645.744141	263.569092
1644.751953	196.824081
1643.759766	175.115692
1642.766602	124.494637
1641.774414	103.039314
1640.781250	31.566664
1639.788086	52.562965
1638.794922	121.125061
1637.801758	-15.927746
1636.807617	-5.191118
1635.813477	-41.814754
1634.819336	63.963158
1633.825195	-27.820618
1632.830078	-14.123787
1631.834961	-84.630157
1630.839844	-76.048431
1629.844727	6.300912
1628.849609	22.884079
1627.853516	-68.355949
1626.857422	-30.601135
1625.861328	15.080431
1624.865234	34.497425
1623.868164	6.634719
1622.871094	-5.402327
1621.874023	43.043003
1620.876953	44.216095
1619.879883	134.725433
1618.881836	12.524070
1617.883789	-36.084587
1616.885742	99.091331
1615.887695	53.156601
1614.888672	117.458107
1613.889648	-12.362280
1612.890625	-24.097591
1611.891602	74.306107
1610.892578	-31.793730
1609.892578	35.135387
1608.892578	-34.214687
1607.892578	-22.323513
1606.892578	-18.296083
1605.891602	64.283821
1604.890625	-5.021397
1603.889648	9.452209
1602.888672	42.226551
1601.887695	14.799170
1600.885742	68.456833
1599.883789	27.929224
1598.881836	-75.350182
1597.879883	-89.730087
1596.876953	-67.537628
1595.874023	-40.154438
1594.871094	10.700081
1593.868164	-48.189522
1592.864258	-70.526543
1591.861328	-27.623335
1590.857422	-86.563110
1589.853516	-88.104988
1588.848633	32.935726
1587.844727	-26.091967
1586.839844	42.647060
1585.834961	111.313957
1584.830078	36.541821
1583.824219	58.183098
1582.819336	-19.242662
1581.813477	59.615589
1580.807617	65.467522
1579.800781	120.740509
1578.794922	100.441963
1577.788086	126.949326
1576.781250	90.939674
1575.773438	132.938736
1574.766602	151.454010
1573.758789	99.692535
1572.750977	107.693085
1571.743164	94.836655
1570.735352	24.753038
1569.726563	58.568207
1568.718750	40.354092
1567.708984	89.611343
1566.700195	47.905109
1565.691406	34.709347
1564.681641	-35.643543
1563.671875	8.142936
1562.662109	15.525323
1561.652344	38.401108
1560.641602	-24.374226
1559.630859	26.886606
1558.620117	129.899796
1557.609375	152.464371
1556.597656	130.904907
1555.586914	192.179733
1554.575195	9.914678
1553.563477	68.462639
1552.550781	57.020657
1551.539063	208.570175
1550.526367	124.511757
1549.513672	50.768539
1548.500977	83.034592
1547.487305	107.458694
1546.473633	103.363678
1545.459961	168.991577
1544.446289	38.116653
1543.432617	-46.264122
1542.417969	60.476109
1541.404297	-34.341450
1540.389648	7.661253
1539.374023	-58.847759
1538.359375	29.462469
1537.343750	-16.515915
1536.328125	-23.844624
1535.312500	12.610482
1534.296875	38.667652
1533.280273	18.237585
1532.263672	77.656868
1531.247070	-25.372387
1530.230469	5.556791
1529.212891	15.797810
1528.196289	38.848671
1527.178711	-20.572847
1526.160156	-0.230521
1525.142578	-34.007515
1524.124023	17.081480
1523.106445	-1.373526
1522.087891	-9.595919
1521.068359	-28.164557
1520.049805	-23.643801
1519.030273	-26.898689
1518.010742	44.316715
1516.991211	69.194305
1515.971680	11.801480
1514.951172	44.263092
1513.930664	-69.705887
1512.910156	44.797436
1511.889648	-46.133350
1510.868164	-6.211922
1509.846680	-38.195446
1508.826172	-8.655099
1507.803711	-33.038239
1506.782227	-26.691658
1505.759766	-166.511078
1504.737305	-134.612747
1503.714844	-5.410775
1502.692383	-63.315136
1501.668945	-85.388184
1500.646484	12.854747
1499.623047	-68.196388
1498.599609	-57.113811
1497.575195	-53.759068
1496.550781	46.772041
1495.527344	50.024513
1494.502930	14.872557
1493.477539	-10.080144
1492.453125	67.193275
1491.427734	31.942808
1490.402344	17.112970
1489.376953	61.010212
1488.350586	20.567404
1487.325195	38.843746
1486.298828	120.900230
1485.272461	47.194244
1484.245117	103.630737
1483.218750	42.658062
1482.191406	99.015236
1481.164063	157.871918
1480.136719	170.783600
1479.108398	229.545792
1478.080078	239.835785
1477.052734	219.526764
1476.023438	262.884064
1474.995117	275.643250
1473.965820	362.219788
1472.937500	359.639618
1471.908203	306.132324
1470.877930	471.479187
1469.848633	489.178650
1468.818359	572.988281
1467.788086	458.382721
1466.757813	514.169373
1465.727539	539.416443
1464.696289	620.552246
1463.665039	663.529480
1462.633789	772.532227
1461.602539	647.810852
1460.570313	690.729980
1459.539063	705.703796
1458.506836	867.882629
1457.473633	715.306580
1456.441406	735.327393
1455.408203	849.190552
1454.375000	790.550049
1453.341797	780.111816
1452.308594	942.061829
1451.274414	931.596680
1450.241211	758.972900
1449.207031	867.630737
1448.171875	872.396912
1447.137695	887.301758
1446.102539	950.308044
1445.067383	929.765564
1444.032227	937.079468
1442.997070	893.798340
1441.960938	837.895142
1440.924805	776.970520
1439.888672	817.226990
1438.852539	763.945068
1437.816406	650.042847
1436.779297	675.181274
1435.742188	498.217041
1434.705078	513.309387
1433.666992	599.118103
1432.629883	493.033234
1431.591797	328.953552
1430.553711	366.859100
1429.514648	218.055206
1428.476563	185.381119
1427.437500	215.792175
1426.398438	203.349091
1425.359375	92.619255
1424.320313	254.169342
1423.280273	110.766701
1422.240234	58.149605
1421.200195	179.381760
1420.159180	84.015724
1419.119141	81.880356
1418.078125	193.046631
1417.037109	173.330261
1415.996094	35.396717
1414.954102	86.219521
1413.912109	-3.788552
1412.870117	-18.289011
1411.828125	-85.542015
1410.786133	43.315815
1409.743164	46.506409
1408.700195	64.805840
1407.657227	68.063507
1406.614258	-16.537687
1405.570313	14.425952
1404.527344	25.336359
1403.483398	151.721832
1402.438477	14.631763
1401.394531	-39.573158
1400.349609	-83.685501
1399.304688	95.430199
1398.259766	31.334179
1397.214844	-55.250515
1396.168945	-1.428763
1395.123047	-42.791382
1394.077148	121.302116
1393.031250	32.436062
1391.984375	66.332344
1390.937500	97.754906
1389.890625	-20.951965
1388.843750	-39.477676
1387.796875	-7.918638
1386.749023	98.701096
1385.701172	0.278230
1384.653320	-113.056625
1383.604492	51.139355
1382.556641	5.405258
1381.507813	-45.261883
1380.458984	-15.929749
1379.410156	-24.022747
1378.360352	45.332283
1377.310547	-42.557274
1376.260742	41.840927
1375.210938	-8.487908
1374.161133	105.897232
1373.110352	23.247107
1372.059570	102.760406
1371.008789	17.749434
1369.957031	5.102741
1368.906250	-14.963960
1367.854492	116.999023
1366.802734	-12.586278
1365.750000	176.691757
1364.698242	99.531349
1363.645508	114.553139
1362.592773	32.557102
1361.540039	107.399368
1360.486328	85.238556
1359.433594	142.723755
1358.379883	160.446259
1357.326172	200.582916
1356.271484	235.778305
1355.216797	198.942368
1354.163086	206.891052
1353.107422	224.816925
1352.052734	272.583710
1350.998047	285.618011
1349.942383	395.501129
1348.886719	254.728317
1347.830078	297.671021
1346.774414	348.084747
1345.717773	435.724060
1344.661133	369.636719
1343.604492	501.948212
1342.546875	426.051819
1341.490234	441.919861
1340.432617	492.509460
1339.375000	431.661041
1338.316406	524.418213
1337.258789	567.663025
1336.200195	452.513092
1335.141602	473.569092
1334.082031	385.792267
1333.023438	409.413208
1331.963867	413.280914
1330.904297	474.059448
1329.844727	455.746674
1328.784180	402.881287
1327.723633	406.913116
1326.663086	371.456451
1325.602539	486.721771
1324.541992	416.771362
1323.480469	440.707855
1322.418945	472.077881
1321.357422	481.262634
1320.295898	527.490356
1319.233398	438.065613
1318.170898	550.944885
1317.108398	409.848846
1316.045898	470.990356
1314.982422	495.172180
1313.918945	595.764648
1312.855469	558.390991
1311.791992	464.419342
1310.728516	471.482178
1309.664063	493.347015
1308.599609	507.850983
1307.535156	532.223816
1306.469727	541.856262
1305.404297	556.435059
1304.338867	578.415649
1303.273438	573.370728
1302.208008	524.110413
1301.141602	538.798950
1300.075195	551.052246
1299.008789	369.260284
1297.942383	465.104126
1296.875000	440.614716
1295.807617	450.531128
1294.740234	305.840576
1293.672852	391.901550
1292.604492	463.229675
1291.537109	421.720551
1290.468750	284.614532
1289.399414	419.733551
1288.331055	346.462372
1287.261719	341.863434
1286.192383	361.788025
1285.123047	494.404388
1284.052734	418.813477
1282.983398	306.545135
1281.913086	417.110443
1280.841797	182.556213
1279.771484	346.965607
1278.700195	327.842285
1277.628906	306.296356
1276.557617	350.797333
1275.486328	324.394409
1274.414063	268.686676
1273.341797	344.975067
1272.269531	404.139801
1271.197266	443.748596
1270.124023	327.058502
1269.050781	369.130005
1267.977539	496.627686
1266.904297	492.292114
1265.830078	373.290344
1264.756836	332.407898
1263.681641	457.395538
1262.607422	423.841248
1261.533203	441.500488
1260.458008	371.416779
1259.382813	454.881256
1258.307617	482.280212
1257.231445	387.888397
1256.155273	481.043823
1255.079102	481.645935
1254.002930	511.456818
1252.926758	492.584717
1251.849609	517.515076
1250.772461	462.163116
1249.695313	409.265411
1248.617188	468.232758
1247.540039	429.936829
1246.461914	547.193726
1245.382813	460.296661
1244.304688	378.290558
1243.225586	422.607574
1242.146484	496.036499
1241.067383	433.480743
1239.988281	543.267090
1238.908203	376.373474
1237.828125	384.217072
1236.748047	387.197174
1235.667969	365.917267
1234.586914	402.822937
1233.505859	405.767731
1232.424805	391.736694
1231.343750	348.626740
1230.261719	329.746979
1229.179688	347.188110
1228.097656	379.135345
1227.015625	326.332062
1225.932617	285.639435
1224.850586	261.885376
1223.767578	218.775314
1222.683594	328.033813
1221.600586	149.490677
1220.516602	169.238190
1219.432617	205.877686
1218.347656	145.830276
1217.263672	276.638306
1216.178711	218.979660
1215.093750	178.230179
1214.008789	122.993919
1212.922852	130.517639
1211.836914	181.453339
1210.750977	287.834564
1209.665039	280.780731
1208.579102	324.349609
1207.492188	322.069122
1206.405273	204.066010
1205.318359	146.339691
1204.230469	266.908295
1203.142578	139.290985
1202.054688	110.445686
1200.966797	43.064678
1199.877930	31.054974
1198.790039	91.224594
1197.701172	59.909374
1196.611328	52.638474
1195.522461	40.533806
1194.432617	-34.109436
1193.342773	37.896893
1192.252930	-39.169876
1191.162109	35.153786
1190.072266	-37.128582
1188.981445	5.881779
1187.889648	-68.818863
1186.798828	-47.484589
1185.707031	7.414812
1184.615234	21.465717
1183.523438	25.884735
1182.430664	-12.902821
1181.337891	84.987625
1180.245117	-47.359123
1179.152344	-67.017693
1178.059570	42.711002
1176.965820	92.462387
1175.872070	115.811417
1174.778320	45.720364
1173.683594	193.512115
1172.588867	118.585464
1171.494141	-1.809681
1170.399414	45.306580
1169.303711	15.821270
1168.208984	26.975510
1167.113281	-31.248106
1166.016602	-89.477379
1164.920898	115.188904
1163.824219	-0.457451
1162.727539	82.197746
1161.630859	50.141323
1160.533203	135.072159
1159.435547	24.172947
1158.337891	94.687355
1157.240234	131.730652
1156.141602	73.297325
1155.043945	93.569450
1153.944336	92.338142
1152.845703	98.228691
1151.747070	77.866196
1150.647461	55.097576
1149.547852	20.395880
1148.447266	38.080406
1147.347656	-99.064507
1146.247070	-67.138176
1145.146484	-9.073414
1144.044922	-36.738983
1142.944336	11.714164
1141.842773	-37.413086
1140.741211	-24.715988
1139.638672	-88.139801
1138.537109	-118.284927
1137.434570	15.534840
1136.332031	-45.568588
1135.228516	-18.782473
1134.125977	-6.286083
1133.022461	122.519707
1131.917969	68.450256
1130.814453	125.923882
1129.709961	126.395050
1128.605469	235.961029
1127.500977	181.801773
1126.396484	265.167084
1125.291016	253.641052
1124.185547	253.943619
1123.080078	140.480850
1121.973633	53.100960
1120.868164	105.475677
1119.761719	188.582809
1118.654297	143.785904
1117.547852	-5.156212
1116.440430	196.157974
1115.333008	141.852234
1114.225586	203.443497
1113.117188	158.570175
1112.008789	108.965454
1110.900391	137.359711
1109.791992	83.010422
1108.682617	94.813477
1107.573242	49.900867
1106.463867	238.772522
1105.354492	231.579758
1104.244141	269.215485
1103.133789	302.093994
1102.023438	299.548035
1100.913086	325.288727
1099.801758	306.190887
1098.690430	294.156219
1097.579102	305.680542
1096.467773	277.119324
1095.355469	276.825104
1094.243164	257.670135
1093.130859	353.902496
1092.017578	264.070923
1090.905273	270.777802
1089.791992	249.224228
1088.677734	237.075989
1087.564453	213.159576
1086.450195	193.942688
1085.335938	202.936142
1084.221680	263.628235
1083.106445	216.172501
1081.991211	211.019699
1080.875977	238.745560
1079.760742	109.097221
1078.644531	162.639755
1077.528320	129.292770
1076.412109	156.972092
1075.295898	69.658485
1074.178711	134.854538
1073.061523	136.690567
1071.944336	91.624397
1070.826172	187.223572
1069.708984	106.999687
1068.590820	136.933441
1067.471680	162.161865
1066.353516	173.324509
1065.234375	170.427704
1064.115234	101.982185
1062.996094	113.140854
1061.875977	138.330612
1060.755859	60.575874
1059.635742	92.780769
1058.515625	64.176079
1057.394531	124.417221
1056.273438	7.004690
1055.152344	29.847742
1054.031250	41.001865
1052.909180	49.816582
1051.787109	23.605120
1050.665039	53.437618
1049.541992	66.921661
1048.418945	-38.600231
1047.295898	12.236012
1046.172852	65.387001
1045.048828	39.237457
1043.925781	115.684647
1042.801758	-47.962025
1041.676758	-36.762291
1040.552734	44.332691
1039.427734	57.853554
1038.302734	29.464504
1037.176758	8.081309
1036.050781	98.439201
1034.924805	186.439835
1033.798828	165.070786
1032.672852	78.600174
1031.545898	78.218460
1030.418945	56.927895
1029.291992	44.958721
1028.164063	46.950909
1027.036133	-48.615810
1025.908203	-44.248741
1024.780273	-95.597298
1023.651367	-44.758274
1022.522461	-19.456125
1021.393555	-91.608086
1020.264648	-172.987350
1019.134766	-131.383072
1018.004883	-154.706787
1016.875000	-101.494896
1015.744141	-27.428585
1014.613281	102.238007
1013.482422	146.147919
1012.351563	113.625786
1011.219727	-11.485333
1010.088867	-11.499100
1008.956055	157.469467
1007.824219	134.321869
1006.691406	254.643005
1005.558594	402.688049
1004.425781	728.743042
1003.292969	855.852051
1002.159180	751.795105
1001.025391	627.015869
999.891602	234.334351
998.756836	45.115009
997.622070	19.961676
996.487305	31.785597
995.352539	20.551716
994.216797	-11.417437
993.081055	83.542412
991.945313	-10.642891
990.808594	3.622935
989.672852	36.356071
988.536133	-32.309845
987.398438	23.518383
986.261719	-45.050961
985.124023	1.603454
983.986328	-20.813122
982.847656	-43.188171
981.709961	28.846350
980.571289	-55.594635
979.432617	-36.439072
978.292969	-26.460352
977.153320	24.937187
976.013672	-29.406651
974.874023	79.493927
973.734375	25.230419
972.593750	-10.595953
971.453125	-11.919745
970.311523	30.419390
969.170898	58.999451
968.029297	30.221796
966.886719	116.222885
965.745117	43.927670
964.602539	58.855831
963.459961	34.831326
962.317383	88.797363
961.173828	115.270424
960.030273	59.276981
958.886719	44.580772
957.743164	94.056129
956.598633	45.083862
955.454102	53.401474
954.309570	118.968956
953.165039	99.879829
952.019531	9.919549
950.874023	-20.497797
949.727539	81.755325
948.582031	85.698257
947.435547	53.108063
946.289063	45.704090
945.141602	10.927191
943.995117	1.325232
942.847656	46.563911
941.699219	107.797791
940.551758	187.296448
939.403320	68.285309
938.254883	136.422653
937.105469	35.796928
935.957031	62.939896
934.807617	80.988068
933.658203	178.829544
932.507813	171.850494
931.357422	126.184998
930.207031	25.918108
929.056641	50.962498
927.906250	14.568711
926.754883	32.846886
925.603516	44.325466
924.451172	-5.583854
923.298828	-48.612473
922.146484	76.664185
920.994141	8.700232
919.841797	102.155823
918.688477	-29.331659
917.535156	-19.889311
916.380859	-1.333814
915.227539	26.326788
914.073242	-2.739812
912.918945	-61.262169
911.763672	2.793453
910.608398	-78.320862
909.453125	-27.834669
908.297852	6.788321
907.141602	-10.707142
905.985352	-59.889908
904.829102	-90.894112
903.672852	-26.719852
902.515625	-75.772957
901.358398	-59.116787
900.201172	-171.458496
899.042969	-52.895752
897.884766	-81.418037
896.726563	-94.065773
895.568359	-68.237061
894.409180	54.823277
893.250000	55.796791
892.090820	-69.749550
890.930664	62.341339
889.771484	2.405892
888.611328	28.335138
887.450195	58.793743
886.289063	-14.563285
885.128906	29.476851
883.966797	73.523010
882.805664	7.051361
881.643555	141.325211
880.481445	81.678665
879.319336	80.683022
878.156250	57.177177
876.993164	92.276405
875.830078	89.090820
874.666016	36.390022
873.502930	33.258389
872.338867	18.895756
871.173828	9.060469
870.009766	-23.250105
868.844727	-24.038929
867.679688	35.900429
866.513672	12.653561
865.348633	-28.547905
864.182617	-24.773487
863.015625	-36.708710
861.849609	106.340622
860.682617	74.200562
859.515625	39.844784
858.347656	59.383362
857.180664	18.341702
856.012695	102.954636
854.843750	221.181396
853.675781	222.768768
852.506836	199.710175
851.337891	53.412334
850.167969	151.417511
848.999023	218.022705
847.829102	20.345444
846.658203	113.838860
845.488281	48.364140
844.317383	117.204857
843.146484	-91.416656
841.975586	-4.667630
840.803711	-18.586561
839.631836	70.352837
838.459961	0.551197
837.287109	-87.089027
836.114258	44.268497
834.941406	52.714848
833.768555	96.890671
832.594727	13.790709
831.420898	64.657562
830.247070	104.343803
829.072266	195.328568
827.898438	139.055038
826.722656	6.993536
825.547852	124.690430
824.372070	110.826645
823.196289	32.344757
822.020508	74.203323
820.844727	64.811340
819.667969	10.887493
818.491211	37.132195
817.313477	3.268027
816.136719	53.972889
814.958984	26.787334
813.781250	-51.545704
812.602539	25.810875
811.423828	-52.492744
810.245117	-46.306042
809.066406	-35.684307
807.886719	23.802345
806.707031	5.518744
805.527344	33.867153
804.346680	17.797468
803.166992	-40.443123
801.985352	-12.122690
800.804688	-72.561172
799.623047	-141.848923
798.441406	1.751557
797.259766	7.832768
796.078125	-25.991047
794.895508	-86.395958
793.712891	-80.324577
792.529297	-36.614349
791.346680	-37.220711
790.163086	33.001987
788.978516	47.854057
787.794922	82.599861
786.610352	17.775658
785.425781	-33.759514
784.241211	133.611618
783.055664	84.262772
781.870117	30.505209
780.684570	157.938400
779.498047	79.868195
778.311523	48.199917
777.125000	14.326266
775.938477	0.322839
774.750977	87.830940
773.563477	102.475929
772.375977	26.662523
771.187500	-73.384476
769.999023	-19.062344
768.810547	37.425510
767.622070	43.187954
766.432617	73.171944
765.243164	-0.398129
764.053711	86.812706
762.863281	85.904724
761.672852	-22.871502
760.482422	48.841492
759.291992	210.711960
758.100586	139.339203
756.909180	133.959488
755.717773	64.811874
754.525391	-32.888599
753.333008	18.874893
752.140625	156.284103
750.948242	117.898697
749.754883	79.520607
748.561523	148.724854
747.368164	9.367782
746.173828	96.088699
744.979492	-25.661341
743.785156	32.490139
742.590820	66.481789
741.395508	47.831581
740.200195	-8.081632
739.003906	17.100208
737.808594	15.968691
736.612305	84.916985
735.416016	77.181679
734.218750	-7.182162
733.021484	-58.684994
731.824219	-35.774345
730.626953	4.617404
729.428711	154.341202
728.230469	17.533373
727.032227	16.322338
725.833984	133.127289
724.634766	151.540375
723.435547	80.367882
722.235352	190.502243
721.036133	145.541931
719.835938	98.413620
718.635742	121.142403
717.434570	178.767899
716.233398	118.557137
715.032227	69.273560
713.831055	67.978462
712.628906	97.199226
711.426758	58.837189
710.224609	61.888195
709.021484	-0.419700
707.818359	17.880995
706.615234	3.507069
705.412109	74.035896
704.208008	16.120306
703.003906	-30.892586
701.799805	-60.484013
700.594727	-13.942351
699.389648	2.132734
698.184570	-1.367460
696.979492	-137.443985
695.773438	-110.494392
694.567383	-29.251198
693.361328	-69.671539
692.154297	63.632874
690.947266	88.331100
689.740234	-58.439301
688.533203	5.328575
687.325195	-65.431160
686.117188	-77.601982
684.909180	-70.254662
683.700195	41.142498
682.491211	26.783363
681.282227	-48.240791
680.072266	11.078226
678.863281	53.039978
677.653320	30.023422
676.442383	-31.949615
675.232422	-52.776413
674.021484	-25.992416
672.810547	76.489853
671.598633	75.110756
670.386719	52.106167
669.174805	29.108574
667.962891	64.471153
666.750000	24.188087
665.537109	48.726063
664.324219	38.691326
663.110352	35.134319
661.897461	-9.444571
660.683594	51.744911
659.468750	-68.349869
658.254883	81.255531
657.040039	-17.240372
655.824219	9.362106
654.609375	-0.706606
653.393555	36.634403
652.177734	15.767925
650.960938	7.824194
649.745117	23.560373
648.528320	95.259232
647.311523	42.049480
646.093750	10.370167
644.875977	146.523254
643.658203	58.863411
642.440430	-7.270106
641.221680	44.869526
640.002930	-8.377824
638.784180	24.344465
637.564453	-43.967525
636.344727	-58.570023
635.125000	-64.605637
633.905273	6.631106
632.684570	-55.300152
631.463867	-5.631660
630.243164	5.350606
629.021484	-43.781334
627.799805	25.031376
626.578125	-45.614426
625.356445	1.635586
624.133789	-24.059654
622.911133	68.061142
621.688477	46.538567
620.464844	-20.011581
619.241211	-26.633583
618.017578	-52.584740
616.793945	-1.536754
615.569336	-29.759186
614.344727	12.558715
613.120117	46.224438
611.894531	43.440578
610.668945	36.298023
609.443359	11.971127
608.216797	-14.573646
606.991211	48.531406
605.764648	-14.516857
604.537109	-64.827492
