# Supplementary material for: Raman spectroscopy accurately differentiates mucosal healing from non-healing and biochemical changes following biological therapy in inflammatory bowel disease
Source: PLoS One. 2021 Jun 2;16(6):e0252210. doi: 10.1371/journal.pone.0252210 (PMC8172032; doi:10.1371/journal.pone.0252210)
Supplement: S5 Dataset — (ZIP) [file pone.0252210.s007.zip › CD Active inflammation/OC027 pre treatment-1_base sub CR removed_82__X_647.484__Y_65182.3__Z_-460.052__Time_938.txt]

1714.793945	38.761967
1713.817383	52.148167
1712.840820	57.748196
1711.864258	-45.669453
1710.886719	74.362007
1709.909180	-29.906746
1708.931641	-52.839432
1707.953125	-99.028198
1706.975586	-47.859428
1705.997070	33.566978
1705.018555	-18.062843
1704.040039	-39.388630
1703.060547	-59.912964
1702.081055	8.679109
1701.101563	-7.554570
1700.122070	25.148060
1699.142578	128.132675
1698.162109	25.981516
1697.181641	130.418320
1696.201172	72.570305
1695.220703	127.679504
1694.239258	202.159454
1693.257813	189.209213
1692.276367	337.140198
1691.294922	472.355255
1690.313477	378.722137
1689.331055	509.868042
1688.348633	425.587036
1687.366211	469.989594
1686.383789	459.033417
1685.400391	805.845703
1684.416992	684.142517
1683.433594	685.658203
1682.450195	735.721313
1681.465820	903.508362
1680.482422	962.670044
1679.498047	862.663208
1678.512695	1034.687256
1677.528320	970.422852
1676.542969	1188.672852
1675.558594	979.229126
1674.572266	1108.041382
1673.586914	1261.254639
1672.601563	1212.939941
1671.615234	1189.050781
1670.628906	1277.235229
1669.642578	1347.276489
1668.655273	1380.581909
1667.668945	1531.153687
1666.681641	1456.519775
1665.694336	1512.388672
1664.706055	1536.833862
1663.718750	1468.884399
1662.730469	1560.481689
1661.742188	1713.431396
1660.753906	1538.067749
1659.764648	1633.463989
1658.775391	1612.644409
1657.787109	1621.361572
1656.796875	1619.849487
1655.807617	1457.215942
1654.818359	1546.474487
1653.828125	1389.934082
1652.837891	1450.762085
1651.846680	1374.349609
1650.856445	1269.215698
1649.865234	1185.601318
1648.874023	1152.565430
1647.882813	932.212158
1646.891602	815.305420
1645.899414	796.484314
1644.907227	754.189270
1643.915039	603.931519
1642.922852	583.369080
1641.930664	673.933533
1640.937500	643.332642
1639.944336	523.299316
1638.951172	408.838074
1637.957031	278.842560
1636.963867	338.959076
1635.969727	346.556091
1634.975586	409.707886
1633.981445	246.458420
1632.986328	157.241257
1631.991211	128.832352
1630.996094	169.084427
1630.000977	48.927425
1629.005859	-26.257988
1628.009766	-9.142975
1627.013672	105.464790
1626.017578	151.799194
1625.021484	51.014610
1624.024414	3.002242
1623.028320	141.763016
1622.031250	73.006203
1621.033203	12.293564
1620.036133	190.751877
1619.038086	161.793991
1618.041016	75.196777
1617.041992	261.742096
1616.043945	248.852402
1615.045898	170.469513
1614.046875	139.431671
1613.047852	37.680244
1612.048828	72.399239
1611.048828	-31.758261
1610.049805	-33.590534
1609.049805	32.773743
1608.049805	-0.384278
1607.048828	16.294046
1606.048828	132.516571
1605.047852	60.234898
1604.046875	150.307343
1603.045898	154.015182
1602.044922	157.749603
1601.042969	46.415207
1600.041016	73.755234
1599.039063	-55.781815
1598.037109	-31.022030
1597.034180	-160.460876
1596.031250	-135.678452
1595.028320	-74.337318
1594.025391	-148.845078
1593.022461	-97.992821
1592.018555	-141.158829
1591.014648	-134.734360
1590.010742	4.749943
1589.006836	-85.445732
1588.001953	4.351026
1586.997070	21.052275
1585.992188	61.172062
1584.987305	15.208143
1583.982422	112.556038
1582.976563	-6.450367
1581.970703	85.548035
1580.964844	70.665237
1579.958984	154.675430
1578.952148	103.214012
1577.945313	-55.008099
1576.938477	-54.497509
1575.931641	143.665009
1574.924805	47.738602
1573.916992	167.621307
1572.909180	6.570378
1571.901367	50.855877
1570.893555	87.235985
1569.884766	115.716324
1568.876953	-3.986263
1567.868164	-19.844595
1566.858398	26.524958
1565.849609	70.172050
1564.839844	61.787025
1563.830078	125.955658
1562.820313	106.965683
1561.810547	-67.759346
1560.799805	125.722572
1559.790039	98.620720
1558.779297	29.938477
1557.767578	116.661781
1556.756836	319.818420
1555.745117	191.182037
1554.733398	145.351151
1553.721680	68.337471
1552.709961	63.712326
1551.697266	40.839775
1550.685547	204.155487
1549.672852	80.092323
1548.659180	113.727554
1547.646484	48.938736
1546.632813	271.025543
1545.619141	141.325287
1544.605469	133.002304
1543.591797	114.202957
1542.577148	103.015442
1541.562500	184.662903
1540.547852	49.226162
1539.533203	58.267799
1538.518555	-23.181038
1537.502930	83.629074
1536.487305	-18.733747
1535.471680	38.716400
1534.456055	46.990875
1533.439453	-37.712048
1532.422852	-40.046093
1531.406250	-9.031726
1530.389648	-171.432999
1529.373047	-32.520771
1528.355469	-99.868454
1527.337891	-41.171001
1526.320313	58.534302
1525.302734	134.874298
1524.284180	64.342545
1523.265625	-29.472372
1522.247070	51.505020
1521.228516	55.139809
1520.208984	81.751572
1519.190430	113.338196
1518.170898	-14.590985
1517.151367	68.072617
1516.130859	-98.645035
1515.111328	-29.155783
1514.090820	42.710327
1513.070313	142.629074
1512.049805	-1.489570
1511.028320	33.924538
1510.006836	-51.415855
1508.986328	78.595703
1507.963867	-58.322224
1506.942383	-56.876221
1505.919922	-35.081402
1504.898438	101.886429
1503.875977	-15.031544
1502.852539	-78.258644
1501.830078	-34.031197
1500.806641	-84.722961
1499.783203	-20.334639
1498.759766	5.484974
1497.736328	-45.623569
1496.711914	-25.223818
1495.687500	143.384674
1494.663086	-25.799492
1493.638672	-0.731336
1492.613281	31.847494
1491.587891	51.494583
1490.563477	165.545898
1489.537109	57.140343
1488.511719	142.767426
1487.485352	146.502350
1486.458984	275.201843
1485.432617	324.588226
1484.406250	271.746063
1483.379883	318.304016
1482.352539	474.394501
1481.325195	400.765686
1480.297852	370.390991
1479.269531	467.361084
1478.241211	602.399658
1477.213867	528.325134
1476.184570	614.646179
1475.156250	777.236267
1474.127930	888.714783
1473.098633	786.164673
1472.069336	917.728333
1471.040039	1049.128540
1470.009766	1187.990967
1468.979492	1280.902710
1467.950195	1254.151489
1466.918945	1423.080078
1465.888672	1637.608154
1464.857422	1643.527710
1463.827148	1799.284424
1462.795898	1764.334229
1461.763672	2056.957520
1460.732422	1978.620728
1459.700195	2075.406738
1458.667969	2034.997314
1457.635742	2222.928223
1456.603516	2050.407715
1455.570313	2141.694336
1454.537109	2154.246094
1453.503906	2204.756104
1452.470703	2186.727051
1451.436523	2447.429688
1450.403320	2310.125732
1449.369141	2519.894043
1448.333984	2435.680176
1447.299805	2440.089111
1446.264648	2477.343994
1445.230469	2408.225586
1444.194336	2316.285889
1443.159180	2191.455322
1442.124023	2155.171387
1441.087891	1911.456909
1440.051758	1880.208862
1439.015625	1965.226196
1437.978516	1746.855103
1436.941406	1715.540283
1435.904297	1593.254639
1434.867188	1425.525269
1433.830078	1310.873413
1432.791992	1287.128418
1431.754883	909.981262
1430.715820	861.040649
1429.677734	885.287781
1428.639648	773.285217
1427.600586	863.076843
1426.561523	652.750000
1425.522461	674.441895
1424.482422	559.999573
1423.443359	579.173950
1422.403320	573.132507
1421.363281	637.624695
1420.322266	581.200256
1419.282227	441.730133
1418.241211	375.317841
1417.200195	555.585266
1416.159180	471.588043
1415.117188	397.692810
1414.076172	218.224426
1413.034180	370.766510
1411.992188	329.684479
1410.949219	218.254822
1409.907227	310.462677
1408.864258	314.713684
1407.821289	263.732483
1406.777344	102.296547
1405.734375	136.821426
1404.690430	219.053268
1403.646484	263.644745
1402.602539	94.977409
1401.557617	29.271751
1400.513672	181.859772
1399.468750	176.442108
1398.423828	75.809776
1397.377930	215.888992
1396.333008	60.269547
1395.287109	130.252533
1394.241211	115.098892
1393.195313	54.934612
1392.148438	207.674881
1391.101563	57.516918
1390.054688	115.219955
1389.007813	122.923073
1387.960938	0.607627
1386.913086	75.997147
1385.865234	81.412895
1384.817383	-13.098898
1383.769531	112.467422
1382.720703	-49.333832
1381.671875	-1.112460
1380.623047	34.682537
1379.574219	-139.231857
1378.524414	74.017258
1377.475586	35.147007
1376.425781	141.129150
1375.375977	62.511425
1374.325195	68.832016
1373.274414	-9.555409
1372.224609	-35.437248
1371.172852	-8.871889
1370.122070	-126.776649
1369.070313	-202.173294
1368.019531	-53.193344
1366.967773	-38.692207
1365.915039	-1.686382
1364.863281	-54.215778
1363.810547	27.801222
1362.757813	-129.031052
1361.705078	-31.882862
1360.651367	-88.910889
1359.598633	35.770977
1358.544922	88.393204
1357.491211	73.983742
1356.436523	57.203590
1355.382813	214.509140
1354.328125	108.500252
1353.273438	293.280975
1352.217773	299.288971
1351.163086	134.103149
1350.107422	284.363190
1349.051758	352.781921
1347.996094	520.546082
1346.939453	487.415558
1345.883789	578.441956
1344.827148	540.605896
1343.769531	636.780334
1342.712891	698.346619
1341.655273	812.047729
1340.598633	844.075012
1339.540039	730.064148
1338.482422	797.019409
1337.423828	772.460876
1336.366211	829.736572
1335.307617	793.069153
1334.248047	798.606628
1333.189453	836.437866
1332.129883	770.502930
1331.070313	751.710754
1330.010742	624.283081
1328.950195	672.524719
1327.890625	765.362427
1326.830078	692.760315
1325.768555	889.551697
1324.708008	698.683960
1323.646484	727.764954
1322.585938	724.880615
1321.523438	719.654846
1320.461914	921.824097
1319.400391	837.888062
1318.337891	877.431213
1317.275391	875.171814
1316.211914	875.506653
1315.149414	841.470764
1314.085938	792.792664
1313.022461	724.558105
1311.958984	897.863281
1310.894531	716.616577
1309.831055	680.838135
1308.766602	687.046326
1307.701172	791.815125
1306.636719	896.667725
1305.571289	743.316162
1304.505859	700.826843
1303.440430	749.456970
1302.375000	739.192871
1301.308594	773.294800
1300.242188	689.561646
1299.175781	800.061768
1298.109375	679.762512
1297.041992	822.380981
1295.975586	618.899536
1294.908203	800.979980
1293.839844	649.361267
1292.772461	549.447937
1291.704102	633.660645
1290.635742	548.739746
1289.567383	537.524414
1288.498047	526.427185
1287.428711	660.040039
1286.360352	698.146606
1285.290039	559.971191
1284.220703	710.961121
1283.150391	634.273315
1282.080078	795.186096
1281.009766	694.247986
1279.939453	649.737671
1278.868164	830.422974
1277.796875	671.147095
1276.725586	719.896851
1275.654297	815.174683
1274.582031	636.744995
1273.509766	871.485840
1272.437500	903.427856
1271.365234	874.379456
1270.291992	701.347107
1269.218750	904.490051
1268.145508	817.140259
1267.072266	1142.367188
1265.999023	891.689575
1264.924805	1090.070801
1263.850586	888.457092
1262.776367	1011.319092
1261.701172	1009.873352
1260.625977	1006.065796
1259.550781	1026.700073
1258.475586	988.926270
1257.400391	1153.403564
1256.324219	1120.627319
1255.248047	1114.712280
1254.171875	1099.126709
1253.094727	1054.409668
1252.018555	885.683289
1250.941406	1159.809326
1249.864258	996.114075
1248.786133	1000.317627
1247.708008	1045.896606
1246.630859	1064.768311
1245.551758	1071.536621
1244.473633	1165.799561
1243.394531	1019.620422
1242.316406	1145.505493
1241.236328	1026.185181
1240.157227	1084.133789
1239.077148	1015.912537
1237.998047	1008.402954
1236.917969	913.612915
1235.836914	1022.597534
1234.756836	901.233704
1233.675781	956.899719
1232.594727	956.825806
1231.512695	804.136902
1230.431641	901.030029
1229.349609	755.722412
1228.267578	765.454041
1227.185547	787.297485
1226.102539	666.355225
1225.019531	608.385864
1223.936523	659.308044
1222.853516	644.910767
1221.769531	412.903381
1220.686523	427.579468
1219.602539	473.670532
1218.517578	311.928864
1217.433594	377.342346
1216.348633	341.277283
1215.263672	375.247528
1214.178711	500.932190
1213.092773	262.075806
1212.007813	392.524811
1210.921875	542.202026
1209.834961	424.049194
1208.749023	508.495392
1207.662109	607.349121
1206.575195	527.753845
1205.488281	703.622070
1204.400391	501.102570
1203.313477	402.219482
1202.225586	524.917725
1201.136719	312.839874
1200.048828	194.698151
1198.959961	201.722610
1197.871094	283.292877
1196.782227	114.592110
1195.692383	131.117981
1194.603516	58.614559
1193.513672	79.853966
1192.423828	38.539394
1191.333008	-17.225645
1190.242188	30.282660
1189.151367	32.075218
1188.060547	79.433472
1186.969727	49.881561
1185.877930	-82.931282
1184.786133	9.828016
1183.694336	-31.877876
1182.601563	-95.219658
1181.509766	160.348053
1180.416992	142.403473
1179.323242	83.644997
1178.230469	106.317207
1177.136719	217.556580
1176.042969	247.221771
1174.949219	264.818604
1173.854492	133.875275
1172.760742	254.260696
1171.666016	355.362244
1170.570313	317.552826
1169.475586	152.882599
1168.379883	260.852753
1167.284180	179.782288
1166.188477	98.656227
1165.091797	34.205956
1163.996094	294.667633
1162.899414	184.620956
1161.801758	227.390686
1160.705078	196.015839
1159.607422	109.646950
1158.509766	118.691269
1157.412109	108.539894
1156.313477	236.666412
1155.215820	161.885315
1154.117188	187.192108
1153.017578	212.382050
1151.918945	263.674072
1150.819336	195.681381
1149.719727	53.752201
1148.620117	52.317429
1147.519531	-11.144935
1146.418945	-17.546553
1145.318359	-35.958355
1144.217773	-163.947327
1143.116211	-134.956131
1142.014648	5.712033
1140.913086	24.912636
1139.811523	-77.273201
1138.708984	43.925968
1137.606445	22.357378
1136.503906	-1.693154
1135.401367	-89.988602
1134.297852	30.639704
1133.194336	151.096680
1132.090820	240.521301
1130.987305	372.509674
1129.882813	487.708710
1128.778320	526.824219
1127.673828	608.496216
1126.569336	668.672668
1125.463867	520.079712
1124.358398	665.337280
1123.252930	625.580383
1122.146484	571.507141
1121.041016	512.606506
1119.934570	491.501648
1118.828125	406.367004
1117.720703	406.361511
1116.613281	382.575745
1115.505859	375.245575
1114.398438	481.338745
1113.291016	398.085724
1112.182617	338.395172
1111.074219	342.437531
1109.964844	431.433868
1108.856445	676.213928
1107.747070	611.332947
1106.637695	562.900391
1105.528320	750.479065
1104.417969	793.869263
1103.307617	690.814758
1102.197266	781.167908
1101.086914	878.448303
1099.975586	996.797852
1098.864258	829.696106
1097.752930	858.216370
1096.641602	841.842285
1095.529297	823.011292
1094.416992	738.129395
1093.304688	657.895996
1092.191406	695.321350
1091.079102	513.714417
1089.965820	607.443054
1088.852539	646.915100
1087.738281	655.688477
1086.624023	544.420471
1085.509766	503.650543
1084.395508	563.891968
1083.280273	645.163025
1082.166016	561.837036
1081.050781	485.505157
1079.934570	550.033936
1078.819336	438.352173
1077.703125	589.556824
1076.586914	473.056610
1075.469727	417.532990
1074.353516	634.091187
1073.236328	334.487915
1072.119141	400.743622
1071.000977	452.825775
1069.882813	432.159302
1068.765625	350.518860
1067.646484	453.908569
1066.528320	395.587616
1065.409180	428.548553
1064.290039	466.117065
1063.170898	543.400696
1062.050781	564.427368
1060.930664	423.970703
1059.810547	435.556854
1058.690430	365.247101
1057.569336	500.644501
1056.449219	283.013458
1055.327148	301.437439
1054.206055	200.674957
1053.083984	366.179840
1051.961914	426.493317
1050.839844	318.656281
1049.717773	395.228302
1048.594727	266.382111
1047.471680	256.551300
1046.348633	367.987762
1045.224609	311.449310
1044.101563	280.571228
1042.976563	424.487244
1041.852539	358.607178
1040.728516	260.131256
1039.603516	322.398834
1038.478516	419.561920
1037.352539	372.326569
1036.227539	376.326843
1035.101563	415.225281
1033.974609	470.388306
1032.848633	411.568542
1031.721680	557.414978
1030.594727	596.261780
1029.467773	470.077850
1028.340820	409.036682
1027.212891	296.924652
1026.084961	189.533371
1024.956055	156.519363
1023.828125	-45.923080
1022.699219	162.586365
1021.570313	152.899277
1020.440430	71.325661
1019.311523	-33.359432
1018.181641	63.786118
1017.050781	63.550667
1015.920898	28.601112
1014.790039	234.711349
1013.659180	338.839142
1012.528320	165.023178
1011.396484	107.124046
1010.265625	262.313019
1009.132813	449.883759
1008.000977	500.907013
1006.868164	494.128540
1005.736328	894.519409
1004.602539	1165.284546
1003.469727	1815.161499
1002.335938	2180.505371
1001.202148	2249.969727
1000.068359	1485.460449
998.933594	769.891541
997.799805	532.762085
996.665039	325.840027
995.529297	218.351532
994.394531	291.008179
993.258789	96.101212
992.123047	44.389557
990.986328	-4.895041
989.849609	-56.358116
988.712891	-24.713793
987.576172	25.459507
986.439453	68.808434
985.301758	29.325806
984.164063	-7.720013
983.025391	-106.796509
981.887695	-106.729652
980.749023	-21.403173
979.610352	-16.515074
978.470703	-2.307441
977.332031	41.919117
976.192383	-14.905901
975.051758	87.017479
973.912109	-66.039886
972.771484	-58.077118
971.630859	23.517778
970.490234	43.212238
969.348633	106.654442
968.207031	225.294296
967.065430	34.238243
965.923828	43.008743
964.781250	67.973534
963.638672	118.299126
962.496094	221.479004
961.352539	173.486649
960.208984	180.664764
959.065430	162.792374
957.921875	145.083466
956.777344	106.928345
955.632813	114.734940
954.488281	129.562302
953.343750	39.282928
952.198242	127.645859
951.052734	142.939117
949.907227	108.081917
948.760742	242.573547
947.614258	153.181931
946.467773	155.397888
945.321289	253.725815
944.173828	288.222504
943.026367	288.618469
941.878906	316.575653
940.730469	369.792694
939.582031	395.770996
938.433594	542.811462
937.285156	341.001678
936.135742	508.845245
934.987305	519.482056
933.836914	445.957458
932.687500	297.442688
931.537109	269.903503
930.386719	269.876251
929.236328	274.571075
928.084961	265.774933
926.934570	366.392334
925.783203	119.002914
924.630859	156.251083
923.478516	225.488388
922.327148	215.276184
921.173828	157.502213
920.021484	197.642380
918.868164	176.582809
917.714844	110.264862
916.561523	73.664558
915.407227	118.985199
914.252930	75.915581
913.098633	-141.721786
911.944336	-129.937454
910.789063	-86.240250
909.633789	-67.354271
908.478516	-30.183331
907.322266	-72.210182
906.166016	-37.013031
905.009766	-44.730247
903.853516	-47.764427
902.696289	-71.027260
901.539063	48.504333
900.381836	-69.550446
899.223633	41.162991
898.065430	149.702332
896.907227	2.726652
895.749023	88.883217
894.589844	39.485332
893.430664	76.136383
892.271484	137.757889
891.112305	52.623844
889.952148	157.396393
888.791992	70.293983
887.630859	182.035461
886.470703	149.378204
885.309570	78.495377
884.148438	172.453415
882.986328	58.972824
881.825195	150.853973
880.663086	227.021500
879.500000	278.468384
878.337891	309.702362
877.174805	250.909653
876.011719	217.014175
874.847656	228.268356
873.684570	388.182098
872.520508	323.036713
871.355469	264.761414
870.191406	235.830322
869.026367	191.251221
867.861328	117.532623
866.695313	145.088791
865.530273	374.969940
864.364258	225.064453
863.197266	396.543884
862.031250	372.591339
860.864258	503.643799
859.697266	351.824921
858.530273	438.025208
857.362305	555.647766
856.194336	480.327301
855.026367	636.082214
853.857422	630.360535
852.688477	678.468628
851.519531	704.165710
850.350586	620.077820
849.180664	641.339050
848.010742	434.164520
846.840820	401.742859
845.670898	492.460480
844.500000	352.630127
843.329102	268.799835
842.157227	202.906296
840.986328	25.206045
839.814453	142.718826
838.642578	213.216309
837.469727	151.812927
836.296875	206.596786
835.124023	243.455353
833.951172	206.568069
832.777344	370.612793
831.603516	434.092316
830.429688	254.249664
829.255859	306.480652
828.081055	414.408905
826.906250	337.137512
825.731445	313.353485
824.555664	305.130005
823.379883	305.759918
822.204102	192.696426
821.027344	306.818298
819.851563	287.191437
818.674805	160.637314
817.497070	118.650543
816.320313	109.971413
815.142578	30.022678
813.963867	232.507599
812.786133	181.291092
811.607422	85.544624
810.428711	98.654655
809.250000	7.214548
808.070313	82.339645
806.890625	-42.577801
805.710938	-94.267921
804.531250	-12.845558
803.350586	-135.767258
802.169922	-3.565852
800.988281	-104.481644
799.807617	-107.889107
798.625977	21.629065
797.444336	-77.381126
796.261719	60.681271
795.079102	129.855331
793.896484	48.221325
792.713867	-31.294668
791.530273	-28.978016
790.346680	13.046166
789.163086	-7.060393
787.979492	65.633675
786.794922	76.214523
785.610352	51.259106
784.425781	121.248924
783.240234	164.535736
782.054688	344.680084
780.869141	193.157990
779.682617	308.855347
778.496094	238.834412
777.309570	177.529572
776.123047	226.476852
774.935547	193.598312
773.748047	162.791672
772.560547	235.527451
771.373047	241.918884
770.184570	179.810379
768.996094	201.347794
767.806641	326.309143
766.618164	323.271729
765.428711	366.350494
764.239258	208.859314
763.048828	337.526520
761.858398	340.521454
760.667969	354.377991
759.477539	447.295685
758.286133	372.860382
757.094727	529.234131
755.903320	436.957764
754.710938	452.301727
753.518555	443.337128
752.326172	256.288757
751.133789	321.807800
749.940430	240.042862
748.747070	397.509308
747.553711	265.048767
746.359375	174.234680
745.166016	412.448639
743.970703	400.394775
742.776367	333.422668
741.581055	382.582886
740.385742	192.711243
739.190430	300.866547
737.994141	237.999680
736.797852	297.740479
735.601563	333.289764
734.405273	145.440704
733.208008	154.604828
732.010742	218.409363
730.813477	198.991531
729.615234	201.402756
728.416992	55.068050
727.218750	271.672333
726.020508	394.153564
724.821289	330.803650
723.622070	293.674042
722.422852	269.646790
721.222656	341.696136
720.022461	273.982208
718.822266	304.514771
717.621094	247.751022
716.420898	245.563019
715.218750	236.846222
714.017578	206.348831
712.815430	260.914398
711.614258	152.020874
710.411133	289.447845
709.208984	152.360306
708.005859	111.220215
706.802734	-6.056741
705.599609	-27.428499
704.395508	49.220871
703.191406	34.517265
701.987305	9.023603
700.782227	179.374863
699.577148	62.709763
698.372070	26.632931
697.166992	-18.017689
695.960938	67.837151
694.754883	-28.717840
693.548828	-68.639572
692.341797	-69.332840
691.135742	42.988800
689.927734	5.635398
688.720703	14.004363
687.512695	16.003157
686.304688	-33.906181
685.096680	-9.918377
683.888672	51.064533
682.679688	-52.543396
681.470703	28.238253
680.260742	13.825575
679.050781	-65.392776
677.840820	-79.449448
676.630859	-32.718315
675.419922	27.146349
674.209961	-12.388365
672.998047	26.147335
671.787109	47.526371
670.575195	-17.428993
669.363281	-21.659582
668.151367	78.016808
666.938477	253.437271
665.725586	70.319908
664.512695	36.465633
663.299805	-111.669571
662.085938	-123.586784
660.872070	13.559151
659.658203	196.082794
658.443359	167.229553
657.228516	63.012184
656.013672	155.168488
654.797852	-50.124973
653.583008	113.309204
652.366211	-55.097908
651.150391	-68.268066
649.934570	-12.472069
648.717773	118.690643
647.500000	53.895950
646.283203	103.186836
645.065430	229.892761
643.847656	315.611694
642.629883	366.802032
641.411133	230.795456
640.192383	150.622925
638.973633	130.519302
637.753906	239.181076
636.534180	-15.487180
635.314453	105.598190
634.094727	39.534317
632.874023	37.603447
631.653320	-9.744221
630.432617	15.508348
629.211914	-15.453269
627.990234	120.438759
626.768555	43.462475
625.545898	6.700684
624.324219	147.255524
623.101563	130.656113
621.877930	355.450073
620.655273	296.639618
619.431641	234.889877
618.208008	112.337730
616.983398	63.807247
615.759766	14.290155
614.535156	47.149193
613.310547	38.197948
612.084961	-57.525158
610.859375	-13.401628
609.633789	-2.748880
608.408203	-21.353210
607.181641	-54.338158
605.955078	7.166573
604.728516	-14.252394
