# Supplementary material for: Raman spectroscopy accurately differentiates mucosal healing from non-healing and biochemical changes following biological therapy in inflammatory bowel disease
Source: PLoS One. 2021 Jun 2;16(6):e0252210. doi: 10.1371/journal.pone.0252210 (PMC8172032; doi:10.1371/journal.pone.0252210)
Supplement: S5 Dataset — (ZIP) [file pone.0252210.s007.zip › CD Active inflammation/OC011 pre treatment_BL sub CR removed_4__X_-18305.2__Y_2325.51__Z_-3756.7__Time_46.txt]

1714.656250	255.018188
1713.679688	87.211723
1712.703125	59.576012
1711.725586	161.351395
1710.749023	105.751656
1709.771484	-281.469971
1708.792969	20.896797
1707.815430	-24.283665
1706.836914	-116.906319
1705.858398	-203.307785
1704.879883	-154.975113
1703.901367	78.865585
1702.922852	203.727600
1701.943359	-109.455635
1700.963867	-71.236000
1699.983398	98.802650
1699.003906	-99.271461
1698.023438	-248.338745
1697.042969	-145.260147
1696.062500	-17.312496
1695.082031	349.183807
1694.100586	48.675644
1693.120117	-66.543076
1692.137695	-4.769501
1691.156250	-48.853333
1690.174805	84.047409
1689.192383	444.445679
1688.209961	202.795486
1687.227539	452.729126
1686.244141	386.120026
1685.261719	381.738159
1684.278320	585.987732
1683.294922	655.118896
1682.311523	341.517517
1681.327148	566.723389
1680.342773	494.476959
1679.358398	585.432617
1678.374023	623.929993
1677.389648	378.538696
1676.404297	604.793030
1675.418945	1044.466797
1674.433594	790.804443
1673.448242	902.171570
1672.461914	1178.965576
1671.475586	1113.641602
1670.489258	1136.738037
1669.502930	1027.762085
1668.516602	1094.782837
1667.529297	1178.370239
1666.541992	1044.990479
1665.554688	1156.458008
1664.566406	987.323120
1663.579102	1259.211426
1662.590820	1287.650635
1661.602539	1608.321411
1660.614258	1248.328735
1659.625000	926.176208
1658.635742	1264.418945
1657.647461	1457.455200
1656.657227	1155.749390
1655.667969	923.603088
1654.677734	760.902588
1653.688477	564.442078
1652.697266	836.830994
1651.707031	797.520264
1650.716797	880.377625
1649.725586	1040.341187
1648.734375	576.883423
1647.743164	729.858826
1646.750977	529.148132
1645.759766	381.822449
1644.767578	646.965332
1643.775391	228.537399
1642.783203	174.996384
1641.790039	92.819000
1640.796875	404.220428
1639.803711	124.916367
1638.810547	-98.523903
1637.817383	134.668167
1636.823242	220.430222
1635.829102	129.876205
1634.834961	8.042429
1633.840820	-87.097244
1632.845703	-23.890833
1631.850586	118.559784
1630.855469	-215.347458
1629.860352	-106.636406
1628.865234	112.794197
1627.869141	56.058918
1626.873047	-192.472305
1625.876953	-46.197948
1624.880859	300.036407
1623.883789	-84.544098
1622.887695	-111.330193
1621.890625	-211.543320
1620.892578	-1.584791
1619.895508	384.406067
1618.897461	200.496109
1617.899414	64.031288
1616.901367	108.840805
1615.903320	46.121204
1614.904297	-110.958755
1613.906250	178.043152
1612.907227	233.553268
1611.907227	-33.428387
1610.908203	-32.859924
1609.908203	-82.072075
1608.908203	-178.407883
1607.908203	325.217102
1606.908203	186.938263
1605.907227	148.203293
1604.906250	-34.521709
1603.905273	225.149094
1602.904297	204.670090
1601.903320	-574.564758
1600.901367	-118.909760
1599.899414	40.976997
1598.897461	-50.271709
1597.895508	-86.661621
1596.892578	62.420082
1595.889648	-177.968918
1594.886719	-214.591675
1593.883789	-253.916153
1592.880859	-585.785156
1591.876953	-400.743713
1590.873047	-179.365692
1589.869141	-331.370300
1588.865234	-178.203232
1587.860352	-4.395635
1586.855469	103.991463
1585.850586	167.854736
1584.845703	179.395706
1583.839844	10.928943
1582.834961	14.344476
1581.829102	225.960541
1580.823242	119.567635
1579.816406	-0.002112
1578.810547	7.865998
1577.803711	-33.934341
1576.796875	7.349648
1575.790039	233.126068
1574.782227	297.314819
1573.775391	62.228634
1572.767578	268.992493
1571.759766	134.933243
1570.750977	-59.082157
1569.743164	-450.687927
1568.734375	92.788734
1567.725586	248.828461
1566.716797	15.082977
1565.707031	149.813507
1564.697266	118.136520
1563.687500	52.497177
1562.677734	155.272430
1561.667969	161.786652
1560.657227	142.097549
1559.647461	-170.780579
1558.636719	231.617050
1557.625000	-146.481033
1556.614258	441.779205
1555.602539	309.375244
1554.590820	627.405823
1553.579102	328.790192
1552.567383	216.432144
1551.554688	323.837708
1550.541992	366.245789
1549.529297	188.474640
1548.516602	194.160965
1547.502930	326.275238
1546.490234	450.337738
1545.476563	54.509953
1544.462891	100.505669
1543.448242	443.328064
1542.434570	15.978373
1541.419922	61.151787
1540.405273	75.061554
1539.390625	-249.468964
1538.375000	305.967072
1537.359375	-150.613251
1536.343750	29.975018
1535.328125	171.543961
1534.312500	8.509254
1533.295898	306.765442
1532.280273	-204.709824
1531.262695	425.390106
1530.246094	243.389496
1529.229492	179.720123
1528.211914	-36.140110
1527.194336	103.186501
1526.176758	110.926941
1525.159180	74.675468
1524.140625	4.727828
1523.122070	-322.687439
1522.103516	21.137411
1521.084961	292.586060
1520.065430	-99.659546
1519.046875	328.060730
1518.027344	241.361801
1517.006836	-264.349518
1515.987305	-107.267197
1514.966797	-263.820221
1513.947266	46.849094
1512.925781	108.104225
1511.905273	197.400909
1510.884766	-219.054047
1509.863281	-76.267334
1508.841797	-46.586861
1507.820313	-199.180908
1506.797852	-341.663940
1505.776367	-299.673126
1504.753906	-29.814159
1503.731445	-39.527637
1502.708008	55.593075
1501.685547	-59.468750
1500.662109	-67.130295
1499.638672	-72.382210
1498.615234	-64.984200
1497.591797	113.712288
1496.567383	-135.099579
1495.542969	-220.239868
1494.518555	62.774025
1493.494141	97.530205
1492.468750	55.420738
1491.443359	-68.573112
1490.417969	-3.554572
1489.392578	-150.710846
1488.367188	-262.158813
1487.340820	4.219756
1486.314453	331.652832
1485.288086	352.556763
1484.261719	314.666321
1483.234375	200.124832
1482.207031	567.645020
1481.179688	131.602234
1480.152344	761.438293
1479.125000	396.766785
1478.096680	684.586365
1477.068359	368.330750
1476.040039	640.623291
1475.011719	686.064026
1473.982422	891.821228
1472.953125	868.315186
1471.923828	857.501221
1470.894531	1266.541870
1469.864258	1395.470459
1468.834961	1450.580444
1467.804688	1482.715698
1466.774414	1797.046631
1465.743164	1455.330933
1464.712891	1497.555542
1463.681641	1953.896240
1462.650391	1947.673584
1461.618164	2162.387695
1460.586914	1818.386597
1459.554688	1690.302979
1458.522461	1932.871338
1457.490234	1703.330200
1456.458008	1961.050537
1455.424805	1762.044189
1454.391602	1910.596313
1453.358398	1932.339600
1452.325195	2486.457520
1451.291016	2130.461914
1450.256836	2476.559570
1449.222656	2513.480713
1448.188477	2056.525879
1447.154297	2438.014893
1446.119141	1895.260864
1445.083984	2519.700195
1444.048828	2275.903076
1443.013672	1915.892090
1441.977539	2006.339722
1440.941406	2089.233154
1439.905273	1701.860474
1438.869141	2267.787598
1437.832031	1622.870850
1436.795898	1721.259155
1435.758789	1526.602783
1434.720703	1097.186401
1433.683594	915.560791
1432.645508	1069.872925
1431.608398	1140.953979
1430.569336	709.828552
1429.531250	488.450500
1428.493164	645.664429
1427.454102	669.221558
1426.415039	385.263000
1425.375977	393.974976
1424.335938	354.886230
1423.296875	550.318054
1422.256836	559.329346
1421.215820	127.637794
1420.175781	-9.065272
1419.135742	237.120026
1418.094727	178.722961
1417.053711	261.422028
1416.011719	-35.741558
1414.970703	160.453033
1413.928711	137.867386
1412.886719	185.843231
1411.844727	276.687134
1410.802734	-24.454626
1409.759766	71.690224
1408.716797	137.802399
1407.673828	193.992889
1406.630859	24.302317
1405.586914	233.936920
1404.542969	187.603882
1403.499023	0.906150
1402.455078	-140.377625
1401.411133	398.390564
1400.366211	64.261185
1399.321289	73.971588
1398.276367	189.143936
1397.230469	111.407196
1396.185547	234.381577
1395.139648	-316.500153
1394.093750	202.591934
1393.046875	65.482567
1392.000977	-18.787827
1390.954102	-42.793091
1389.907227	53.514469
1388.860352	-32.696640
1387.812500	-53.679188
1386.765625	-21.926098
1385.717773	-165.068314
1384.669922	39.526623
1383.621094	-88.237335
1382.573242	139.102264
1381.524414	-53.224964
1380.475586	-262.774994
1379.425781	62.340984
1378.376953	112.880615
1377.327148	-126.007263
1376.277344	-100.067116
1375.227539	-263.592133
1374.176758	-396.950653
1373.126953	-103.562912
1372.076172	-453.477783
1371.025391	-20.257280
1369.973633	-122.948952
1368.922852	-277.724701
1367.871094	26.137379
1366.819336	-180.578018
1365.766602	-125.562469
1364.714844	-50.454342
1363.662109	-241.577377
1362.609375	-9.358776
1361.556641	-75.643166
1360.502930	-67.121475
1359.450195	-185.246597
1358.396484	67.323280
1357.341797	-55.451450
1356.288086	314.147003
1355.233398	238.922287
1354.178711	39.679825
1353.124023	54.305077
1352.069336	228.027191
1351.013672	66.636818
1349.958984	-54.783321
1348.903320	258.294830
1347.846680	439.878052
1346.791016	502.485474
1345.734375	622.251526
1344.677734	620.620300
1343.621094	594.355774
1342.563477	1217.609009
1341.506836	1161.799683
1340.449219	1024.383789
1339.391602	921.855286
1338.333008	1181.053223
1337.275391	1133.294312
1336.216797	1216.875488
1335.158203	941.719849
1334.098633	778.147034
1333.040039	797.851563
1331.980469	607.447754
1330.920898	830.193848
1329.861328	956.560425
1328.800781	719.668579
1327.740234	1145.236938
1326.679688	985.247925
1325.619141	815.570190
1324.558594	1246.154785
1323.497070	713.795288
1322.435547	1452.979004
1321.374023	1039.492798
1320.312500	1262.853760
1319.250000	1138.406738
1318.187500	1450.638550
1317.125000	1013.277283
1316.062500	1121.008057
1314.999023	1295.316528
1313.935547	1220.782837
1312.872070	1311.435791
1311.808594	1335.644043
1310.745117	1118.612183
1309.680664	921.447327
1308.616211	1187.193848
1307.551758	1275.732178
1306.486328	1292.950928
1305.420898	1344.675293
1304.355469	1298.090332
1303.290039	1099.162354
1302.224609	1133.919922
1301.158203	1328.463135
1300.091797	1269.909668
1299.025391	1302.339111
1297.958984	1334.819336
1296.891602	773.106506
1295.824219	965.365173
1294.756836	1012.784241
1293.689453	1224.646240
1292.621094	1134.692261
1291.553711	919.749084
1290.485352	1097.293457
1289.416016	1039.424561
1288.347656	1221.851807
1287.278320	1306.196899
1286.208984	1103.877441
1285.139648	1188.281616
1284.069336	1054.701782
1283.000000	1259.120117
1281.929688	1338.607910
1280.858398	1278.573120
1279.788086	1110.931274
1278.716797	1219.808838
1277.645508	1172.123169
1276.574219	1278.524414
1275.502930	1287.103638
1274.430664	1224.786377
1273.358398	1116.075928
1272.286133	1325.028564
1271.213867	1057.579590
1270.140625	1288.419800
1269.067383	1567.986450
1267.994141	1464.187256
1266.920898	1614.234863
1265.846680	1171.289063
1264.773438	765.128845
1263.699219	1234.673828
1262.624023	1062.699219
1261.549805	1310.097168
1260.474609	1245.385254
1259.399414	1382.926392
1258.324219	1547.175415
1257.248047	1433.651855
1256.172852	1541.755859
1255.096680	1094.680664
1254.019531	908.201538
1252.943359	1366.660400
1251.866211	1703.218994
1250.789063	1526.342529
1249.711914	1237.638184
1248.634766	1646.818970
1247.556641	1503.958984
1246.478516	1679.484375
1245.400391	1432.108032
1244.321289	1374.251831
1243.243164	981.227051
1242.164063	1243.906250
1241.084961	1035.454224
1240.004883	1220.210449
1238.925781	1276.232910
1237.845703	1060.444946
1236.765625	1227.909668
1235.684570	1383.099609
1234.604492	893.276428
1233.523438	1220.433228
1232.442383	1123.293945
1231.360352	1103.639404
1230.279297	701.224121
1229.197266	996.349426
1228.115234	1012.837280
1227.032227	1055.851318
1225.950195	1139.927734
1224.867188	645.598267
1223.784180	690.849121
1222.701172	547.358948
1221.617188	372.404572
1220.533203	596.316345
1219.449219	682.284790
1218.365234	734.297180
1217.280273	650.903687
1216.195313	482.927246
1215.110352	498.453033
1214.025391	88.988083
1212.940430	731.973022
1211.854492	549.274292
1210.768555	414.820892
1209.681641	1131.772095
1208.595703	825.850342
1207.508789	1269.765503
1206.421875	727.521362
1205.334961	816.816528
1204.247070	703.579712
1203.160156	763.745300
1202.072266	327.671021
1200.983398	483.981323
1199.895508	45.560410
1198.806641	223.335983
1197.717773	492.367310
1196.628906	294.494110
1195.539063	26.847885
1194.449219	93.453072
1193.359375	-128.545807
1192.269531	175.816132
1191.179688	-43.894657
1190.088867	-131.488235
1188.998047	405.337769
1187.907227	-57.115700
1186.815430	61.509171
1185.723633	-240.055237
1184.631836	67.941406
1183.540039	95.003342
1182.448242	-182.669830
1181.355469	343.025574
1180.262695	237.838181
1179.169922	132.604401
1178.076172	12.923950
1176.982422	161.549652
1175.888672	166.290726
1174.794922	317.026703
1173.700195	295.189209
1172.606445	-143.227463
1171.511719	-16.751448
1170.416016	47.348328
1169.321289	77.859680
1168.225586	-75.905998
1167.129883	-129.261292
1166.034180	-144.431839
1164.937500	-162.091766
1163.840820	-191.776016
1162.744141	-231.085129
1161.647461	355.298401
1160.550781	112.750648
1159.453125	352.452850
1158.355469	186.210327
1157.256836	-70.729317
1156.159180	256.884552
1155.060547	64.288055
1153.961914	41.017380
1152.863281	-106.293327
1151.763672	-129.685699
1150.664063	-348.545135
1149.564453	-12.256983
1148.464844	242.824783
1147.364258	33.334209
1146.263672	-130.895050
1145.163086	-330.818481
1144.062500	242.717773
1142.960938	-142.921768
1141.859375	268.421021
1140.757813	-117.170174
1139.656250	-393.271851
1138.553711	-379.312531
1137.451172	-272.731506
1136.348633	164.015991
1135.246094	16.150389
1134.142578	181.778305
1133.039063	432.761475
1131.935547	346.496246
1130.832031	526.039124
1129.727539	415.961548
1128.623047	415.019928
1127.518555	817.231812
1126.413086	756.824890
1125.308594	513.896362
1124.203125	455.891907
1123.096680	561.364136
1121.991211	368.285492
1120.884766	260.511719
1119.778320	140.928452
1118.671875	104.233002
1117.564453	216.625748
1116.458008	425.993256
1115.350586	27.222544
1114.242188	-47.364033
1113.134766	-107.719696
1112.026367	638.105103
1110.917969	397.949249
1109.808594	507.614746
1108.700195	-18.277397
1107.590820	211.890396
1106.481445	83.011726
1105.372070	313.057434
1104.261719	370.673370
1103.151367	480.186737
1102.041016	502.365234
1100.930664	550.492249
1099.819336	402.858246
1098.708008	432.134125
1097.596680	463.771179
1096.484375	396.415466
1095.373047	336.203156
1094.260742	473.889160
1093.147461	361.885803
1092.035156	174.641556
1090.921875	540.669312
1089.808594	421.760712
1088.695313	437.054626
1087.581055	548.806763
1086.467773	665.269775
1085.353516	440.773438
1084.238281	-155.008194
1083.124023	577.388184
1082.008789	440.116821
1080.893555	418.066589
1079.777344	626.216187
1078.662109	536.145630
1077.545898	495.454926
1076.429688	426.673218
1075.312500	268.806824
1074.196289	413.704712
1073.079102	516.365723
1071.960938	121.940529
1070.843750	299.773682
1069.725586	97.899559
1068.607422	224.233597
1067.489258	113.980797
1066.370117	245.065872
1065.251953	352.773956
1064.132813	394.948792
1063.012695	146.951782
1061.893555	13.829258
1060.773438	196.648010
1059.653320	215.752350
1058.532227	241.934616
1057.412109	198.084106
1056.291016	238.467468
1055.169922	-6.145680
1054.047852	-238.888458
1052.926758	-79.024780
1051.804688	356.380646
1050.681641	131.005447
1049.559570	143.921005
1048.436523	51.914700
1047.313477	-4.951750
1046.190430	269.510620
1045.066406	110.224014
1043.942383	-191.086182
1042.818359	276.999390
1041.694336	365.161743
1040.569336	159.842957
1039.445313	40.932503
1038.319336	-424.792725
1037.194336	57.342083
1036.068359	106.446724
1034.942383	-151.508438
1033.816406	116.551956
1032.690430	403.218872
1031.563477	64.345154
1030.436523	455.748260
1029.308594	489.144562
1028.181641	-179.094757
1027.053711	21.962025
1025.925781	-195.016693
1024.797852	-130.783936
1023.668945	-458.810425
1022.540039	-445.357910
1021.411133	-260.062378
1020.281250	-469.116882
1019.152344	-309.140778
1018.022461	-357.809967
1016.892578	-552.371460
1015.761719	6.564155
1014.630859	-352.254395
1013.500000	-140.849976
1012.369141	-480.651825
1011.237305	31.987583
1010.105469	-103.695335
1008.973633	-151.219742
1007.841797	560.418579
1006.708984	621.769958
1005.576172	1349.366943
1004.443359	2018.955811
1003.310547	2041.060303
1002.176758	2056.352051
1001.042969	1452.495850
999.908203	673.472168
998.774414	322.269531
997.639648	-58.654922
996.504883	75.569862
995.370117	-147.876511
994.234375	293.490906
993.098633	271.089539
991.962891	41.266861
990.826172	-100.691147
989.690430	151.799194
988.553711	217.614868
987.416016	-195.763580
986.279297	-90.444809
985.141602	-254.515991
984.003906	65.204544
982.865234	99.437088
981.727539	23.333483
980.588867	39.444206
979.450195	-126.049744
978.310547	-116.533173
977.170898	-182.762909
976.031250	84.525963
974.891602	370.219452
973.751953	187.160522
972.611328	172.023468
971.470703	145.546707
970.329102	153.658585
969.188477	-152.597733
968.046875	165.701782
966.904297	573.470581
965.762695	322.790070
964.620117	370.518494
963.477539	-95.278709
962.334961	603.854431
961.191406	954.409485
960.047852	321.920197
958.904297	274.029907
957.760742	363.710052
956.616211	203.882294
955.471680	-3.818684
954.327148	408.941772
953.182617	27.642796
952.037109	236.846985
950.891602	521.547852
949.745117	63.097191
948.599609	32.474796
947.453125	116.256821
946.306641	556.565125
945.159180	101.287056
944.012695	262.987335
942.865234	194.106125
941.716797	367.333618
940.569336	-29.965345
939.420898	517.657776
938.272461	727.511475
937.124023	307.918365
935.974609	299.035828
934.825195	810.007996
933.675781	486.708069
932.525391	546.442261
931.375977	437.683014
930.225586	53.497498
929.074219	491.540405
927.923828	237.459534
926.772461	-82.411942
925.621094	189.530136
924.468750	-291.513123
923.317383	303.456909
922.165039	-49.893978
921.011719	78.905235
919.859375	7.739431
918.706055	68.462296
917.552734	-91.107765
916.399414	-200.566406
915.245117	-230.434692
914.090820	-198.933548
912.936523	70.911690
911.781250	134.224640
910.625977	365.428711
909.470703	-190.329575
908.315430	-190.290466
907.160156	-135.791809
906.003906	104.563683
904.846680	122.825027
903.690430	91.304977
902.533203	16.819786
901.375977	-32.672424
900.218750	28.814680
899.060547	144.631821
897.903320	102.071793
896.744141	-91.981125
895.585938	44.264603
894.426758	-41.081177
893.267578	77.079987
892.108398	122.906349
890.949219	150.669434
889.789063	-158.092209
888.628906	41.403381
887.467773	-97.813011
886.307617	237.054688
885.146484	185.917664
883.985352	-14.071099
882.823242	108.588074
881.661133	-19.092505
880.499023	101.291603
879.336914	194.586258
878.173828	377.986572
877.010742	185.086899
875.847656	469.776093
874.684570	72.056290
873.520508	392.669647
872.356445	82.944824
871.192383	-233.381546
870.027344	345.792084
868.862305	474.872559
867.697266	192.405121
866.532227	483.317841
865.366211	666.200684
864.200195	489.483978
863.034180	465.595856
861.867188	527.052063
860.700195	-49.213017
859.533203	423.119415
858.366211	524.903381
857.198242	570.529663
856.030273	717.061646
854.862305	764.829956
853.693359	951.569275
852.524414	685.385925
851.355469	854.083313
850.186523	1152.632935
849.016602	803.636353
847.846680	177.083237
846.676758	166.523026
845.505859	-7.473635
844.334961	169.938232
843.164063	157.058304
841.993164	479.682373
840.821289	359.326324
839.649414	156.268997
838.477539	201.388275
837.305664	150.355042
836.132813	90.372749
834.959961	287.255554
833.786133	345.546753
832.613281	216.231308
831.439453	28.904522
830.264648	370.502991
829.090820	245.613510
827.916016	564.608643
826.741211	169.818542
825.566406	96.211319
824.390625	154.095825
823.214844	18.040733
822.039063	33.498554
820.862305	443.141449
819.685547	-459.055511
818.508789	26.106373
817.332031	-448.310883
816.154297	58.775017
814.976563	200.718292
813.798828	-113.415047
812.621094	-149.488663
811.442383	-443.482849
810.263672	-561.800842
809.083984	-480.133972
807.905273	187.938446
806.725586	-128.274353
805.544922	-344.471954
804.365234	-691.588867
803.184570	-113.093384
802.003906	-233.880524
800.823242	-294.766815
799.641602	-27.439737
798.459961	-609.528503
797.278320	-513.048767
796.095703	-254.887299
794.913086	-220.688736
793.730469	-175.484344
792.547852	-354.039734
791.364258	122.832542
790.180664	-348.023682
788.997070	20.075247
787.813477	5.160701
786.628906	246.798904
785.444336	329.040955
784.258789	243.144485
783.074219	119.661079
781.888672	5.019852
780.702148	369.834137
779.516602	73.952736
778.330078	173.464676
777.143555	394.312073
775.956055	91.846107
774.769531	224.232285
773.582031	460.196136
772.393555	76.159660
771.206055	426.624603
770.017578	276.382660
768.829102	31.376272
767.639648	315.335297
766.451172	222.359436
765.261719	-269.314545
764.072266	201.552795
762.881836	592.882629
761.691406	490.922272
760.500977	637.632996
759.310547	537.815918
758.119141	521.575562
756.927734	674.628235
755.735352	445.008148
754.543945	296.780548
753.351563	427.654144
752.159180	338.724213
750.965820	262.962311
749.773438	345.305084
748.580078	179.476547
747.385742	-82.902016
746.192383	378.957764
744.998047	379.834351
743.803711	400.405334
742.608398	245.489594
741.413086	274.756927
740.217773	148.352081
739.022461	103.040932
737.826172	-5.830422
736.630859	73.675301
735.433594	146.517792
734.237305	-54.359917
733.040039	53.413708
731.842773	141.403152
730.645508	89.296066
729.447266	-212.171066
728.249023	-23.726664
727.050781	461.906769
725.851563	267.528046
724.653320	293.903168
723.454102	278.715546
722.253906	202.328491
721.053711	263.502045
719.854492	333.347870
718.653320	254.691483
717.453125	398.606018
716.251953	293.712036
715.050781	73.234573
713.848633	376.136169
712.647461	162.199020
711.445313	-3.733925
710.243164	270.523438
709.040039	274.476532
707.836914	178.202133
706.633789	264.837097
705.430664	188.123810
704.226563	348.630096
703.022461	369.764984
701.818359	358.216125
700.613281	501.047516
699.408203	548.097961
698.203125	119.012337
696.998047	-62.150509
695.791992	228.243744
694.585938	448.944305
693.379883	-349.087402
692.172852	-0.326454
690.965820	-224.859299
689.758789	-247.486145
688.551758	-393.811768
687.343750	-409.955597
686.135742	-196.230316
684.926758	-479.181061
683.718750	189.632797
682.509766	-132.348480
681.300781	-161.698837
680.090820	-0.431856
678.881836	69.776421
677.671875	-247.664703
676.460938	-28.124784
675.250977	-96.548935
674.040039	-164.968948
672.828125	-497.296936
671.617188	-44.399391
670.405273	345.559479
669.193359	-131.531799
667.981445	-46.487022
666.768555	-305.052612
665.555664	-293.468414
664.342773	55.030609
663.128906	189.600952
661.916016	99.616035
660.702148	46.370319
659.487305	187.352432
658.272461	-109.629143
657.058594	-13.910285
655.842773	49.438347
654.627930	99.865044
653.412109	-142.810303
652.196289	-172.000458
650.979492	173.704315
649.763672	310.406464
648.546875	33.685501
647.330078	159.735458
646.112305	120.077255
644.894531	422.663513
643.676758	497.178802
642.458984	376.050476
641.240234	27.168793
640.021484	-69.902626
638.802734	252.327530
637.583008	142.653870
636.363281	89.051506
635.143555	-297.256073
633.923828	76.951378
632.703125	-102.684761
631.482422	224.511841
630.261719	90.443054
629.040039	671.077209
627.818359	466.709412
626.596680	241.278961
625.375000	333.546265
624.152344	348.936859
622.929688	692.521667
621.707031	367.895752
620.483398	234.433441
619.259766	377.684265
618.036133	163.773361
616.812500	245.799637
615.587891	-208.845337
614.363281	92.453194
613.138672	-277.472168
611.913086	268.602966
610.687500	-117.122299
609.461914	149.899139
608.236328	-16.342953
607.009766	-401.867004
605.783203	61.525364
604.555664	-217.676331
