# Supplementary material for: Raman spectroscopy accurately differentiates mucosal healing from non-healing and biochemical changes following biological therapy in inflammatory bowel disease
Source: PLoS One. 2021 Jun 2;16(6):e0252210. doi: 10.1371/journal.pone.0252210 (PMC8172032; doi:10.1371/journal.pone.0252210)
Supplement: S5 Dataset — (ZIP) [file pone.0252210.s007.zip › CD Active inflammation/OC004-1 pre-treatment_BL sub CR removed_24__X_-20746.8__Y_2016.08__Z_-579.863__Time_273.txt]

1714.767578	5.910616
1713.791016	192.244934
1712.814453	-111.801880
1711.837891	-154.964401
1710.860352	89.344841
1709.882813	106.354942
1708.905273	67.730011
1707.926758	61.881096
1706.949219	-146.832672
1705.970703	-84.363449
1704.992188	-149.768402
1704.013672	90.669655
1703.034180	-56.409779
1702.054688	-74.325172
1701.075195	-40.735729
1700.095703	-51.948563
1699.116211	-59.806370
1698.135742	-77.717209
1697.155273	76.095444
1696.174805	59.514259
1695.194336	70.327759
1694.212891	68.421089
1693.231445	350.213989
1692.250000	168.062241
1691.268555	258.884857
1690.287109	486.412903
1689.304688	354.332123
1688.322266	337.653870
1687.339844	606.950195
1686.356445	666.142151
1685.374023	579.396118
1684.390625	602.552979
1683.407227	716.917358
1682.423828	730.650696
1681.439453	587.868530
1680.455078	528.305298
1679.470703	637.071106
1678.486328	714.467102
1677.501953	909.495605
1676.516602	932.117859
1675.531250	1061.695068
1674.545898	819.581421
1673.560547	1083.197266
1672.574219	1073.521362
1671.588867	1231.822510
1670.602539	1369.339111
1669.615234	1374.538452
1668.628906	1505.091187
1667.641602	1577.700317
1666.654297	1534.031982
1665.666992	1684.599365
1664.679688	1843.569702
1663.691406	1583.908691
1662.703125	1810.103271
1661.714844	1925.341797
1660.726563	1826.323608
1659.738281	1998.103149
1658.749023	1876.185181
1657.759766	2080.562744
1656.770508	1901.321167
1655.781250	2167.374512
1654.791016	1790.523804
1653.800781	1734.464966
1652.810547	1707.942627
1651.820313	1811.445679
1650.829102	1611.157471
1649.838867	1567.345825
1648.847656	1447.258423
1647.856445	1169.019165
1646.864258	1203.031738
1645.873047	756.604919
1644.880859	764.966614
1643.888672	752.529602
1642.895508	574.094299
1641.903320	374.942352
1640.910156	513.930481
1639.916992	405.162384
1638.923828	130.558624
1637.930664	357.379517
1636.936523	157.259476
1635.942383	205.252426
1634.948242	-75.934914
1633.954102	-103.831062
1632.958984	50.263931
1631.964844	-129.940735
1630.969727	-72.893295
1629.973633	-84.113640
1628.978516	-24.069466
1627.982422	-13.862873
1626.987305	-169.207291
1625.991211	-205.966644
1624.994141	-29.562981
1623.998047	-63.391201
1623.000977	-18.213470
1622.003906	69.125557
1621.006836	-61.500458
1620.008789	96.974754
1619.011719	95.310600
1618.013672	112.125519
1617.015625	79.159584
1616.016602	-121.663773
1615.018555	-28.451790
1614.019531	85.775414
1613.020508	-59.617115
1612.021484	-5.611354
1611.022461	169.011017
1610.022461	157.516159
1609.022461	250.878616
1608.022461	228.963501
1607.022461	63.027599
1606.021484	255.929382
1605.020508	74.379028
1604.019531	91.839668
1603.018555	-73.891418
1602.017578	8.993860
1601.015625	31.663103
1600.013672	-128.761917
1599.011719	121.354385
1598.009766	28.887934
1597.006836	67.094521
1596.003906	-150.826401
1595.000977	91.074638
1593.998047	22.011934
1592.995117	-365.651703
1591.991211	14.320251
1590.987305	-227.148315
1589.983398	-150.223557
1588.979492	-68.195511
1587.974609	-20.201530
1586.969727	-97.494743
1585.964844	62.411488
1584.959961	-161.037079
1583.955078	24.672829
1582.949219	85.121719
1581.943359	93.331886
1580.937500	-80.891083
1579.931641	-96.320602
1578.924805	-57.203281
1577.917969	257.663727
1576.911133	-184.980927
1575.904297	-83.825218
1574.897461	-14.064849
1573.889648	58.118912
1572.881836	221.124435
1571.874023	1.799319
1570.866211	-129.222549
1569.857422	113.805122
1568.848633	63.028786
1567.839844	131.583603
1566.831055	-23.361954
1565.822266	172.061874
1564.812500	237.452744
1563.802734	19.799196
1562.792969	136.741821
1561.783203	-5.921483
1560.772461	128.772919
1559.761719	229.526566
1558.750977	-76.908241
1557.740234	282.644775
1556.729492	-47.350933
1555.717773	309.076721
1554.706055	64.307343
1553.694336	-7.056613
1552.682617	260.555176
1551.669922	74.912270
1550.657227	153.104401
1549.644531	435.455109
1548.631836	515.740112
1547.619141	246.688461
1546.605469	3.404245
1545.591797	111.579117
1544.578125	392.664978
1543.564453	-29.354883
1542.549805	-118.158974
1541.535156	43.400528
1540.520508	181.458496
1539.505859	84.339355
1538.490234	-5.200227
1537.475586	-12.308605
1536.459961	-22.198305
1535.444336	-3.903527
1534.427734	11.600563
1533.412109	73.325569
1532.395508	152.865448
1531.378906	-64.192856
1530.362305	200.476761
1529.344727	266.474792
1528.328125	327.118683
1527.310547	343.761719
1526.292969	182.578049
1525.274414	191.138428
1524.256836	271.576447
1523.238281	73.927879
1522.219727	295.448853
1521.200195	43.498772
1520.181641	161.729446
1519.162109	156.330795
1518.142578	53.099945
1517.123047	291.474152
1516.103516	59.465973
1515.083008	68.796516
1514.062500	29.165092
1513.041992	-38.856991
1512.021484	5.919767
1511.000977	-88.058243
1509.979492	-61.589935
1508.958008	-73.768921
1507.936523	-70.713112
1506.914063	-24.242231
1505.892578	-234.269791
1504.870117	-65.072281
1503.847656	-103.642761
1502.825195	-85.983704
1501.801758	-158.136978
1500.778320	-225.279678
1499.754883	-208.048950
1498.731445	-80.902199
1497.708008	-340.356384
1496.683594	-328.651031
1495.659180	64.052155
1494.634766	-164.984375
1493.610352	68.740135
1492.585938	-4.511827
1491.560547	62.696526
1490.535156	60.768684
1489.509766	-7.692936
1488.483398	69.329277
1487.458008	281.568268
1486.431641	274.031921
1485.405273	299.578522
1484.377930	327.547607
1483.351563	146.212997
1482.324219	444.400299
1481.296875	492.439850
1480.269531	417.982086
1479.241211	718.185547
1478.213867	878.020264
1477.185547	749.749573
1476.157227	934.809814
1475.127930	808.957886
1474.099609	1131.290283
1473.070313	1247.177368
1472.041016	1566.581177
1471.011719	1292.834595
1469.981445	1505.088989
1468.952148	1763.004028
1467.921875	1730.808716
1466.891602	1757.059204
1465.860352	2263.695557
1464.830078	2282.102295
1463.798828	2361.427979
1462.767578	2206.951904
1461.735352	2397.924072
1460.704102	2614.194336
1459.671875	2380.940674
1458.639648	2465.054932
1457.607422	2739.440430
1456.575195	2798.024170
1455.541992	2866.691406
1454.508789	3219.365234
1453.475586	2882.183350
1452.442383	2958.357910
1451.408203	2884.934082
1450.375000	2933.191162
1449.340820	3173.949219
1448.305664	3244.881348
1447.271484	3318.338867
1446.236328	3032.233643
1445.202148	3201.915039
1444.166016	3062.744141
1443.130859	2814.869385
1442.095703	3057.876953
1441.059570	2928.998047
1440.023438	2630.783936
1438.986328	2878.762939
1437.950195	2952.287842
1436.913086	2624.004883
1435.875977	2429.798096
1434.838867	1859.353271
1433.801758	2026.595093
1432.763672	1802.442017
1431.725586	1714.740356
1430.687500	1235.945435
1429.649414	1065.235718
1428.611328	1018.259888
1427.572266	686.338989
1426.533203	674.859863
1425.494141	671.006470
1424.454102	518.488647
1423.415039	620.633606
1422.375000	412.894043
1421.334961	447.125000
1420.293945	599.753235
1419.253906	528.324158
1418.212891	477.120880
1417.171875	290.111328
1416.130859	302.039642
1415.088867	225.977386
1414.046875	280.815979
1413.004883	177.297501
1411.962891	277.548767
1410.920898	-79.612000
1409.877930	201.742416
1408.834961	292.123932
1407.791992	364.979553
1406.749023	-41.767235
1405.706055	134.262085
1404.662109	-5.995136
1403.618164	225.345383
1402.574219	42.675713
1401.529297	15.704886
1400.484375	166.928085
1399.440430	-45.390446
1398.394531	131.047836
1397.349609	84.456726
1396.303711	170.796356
1395.258789	26.727924
1394.212891	43.129890
1393.166016	189.849396
1392.120117	-51.455101
1391.073242	27.864943
1390.026367	330.010254
1388.979492	89.169228
1387.931641	-126.448128
1386.884766	-99.229691
1385.836914	50.612740
1384.789063	-9.490452
1383.740234	-61.963749
1382.692383	-264.211761
1381.643555	20.931450
1380.594727	38.799938
1379.544922	-20.643740
1378.496094	-187.283875
1377.446289	-271.363800
1376.396484	-143.140045
1375.346680	42.546028
1374.296875	-200.803268
1373.246094	-234.426025
1372.195313	-53.452450
1371.144531	-184.061981
1370.092773	36.948967
1369.041992	195.707108
1367.990234	257.347992
1366.938477	-32.124683
1365.886719	-34.949139
1364.833984	253.658722
1363.781250	22.006819
1362.728516	253.497406
1361.675781	-42.486797
1360.623047	94.649734
1359.569336	142.304840
1358.515625	115.473114
1357.461914	165.853485
1356.408203	358.017944
1355.353516	170.011124
1354.298828	272.899231
1353.244141	259.129120
1352.189453	426.780426
1351.133789	462.886444
1350.078125	451.942413
1349.022461	532.955566
1347.966797	502.405823
1346.911133	774.645996
1345.854492	883.190430
1344.797852	979.416260
1343.741211	912.102051
1342.683594	929.205688
1341.626953	1048.035889
1340.569336	1370.083374
1339.511719	1253.689331
1338.453125	1063.163574
1337.395508	1048.641968
1336.336914	1120.873657
1335.278320	1198.142944
1334.218750	1080.019409
1333.160156	1333.136108
1332.100586	980.311218
1331.041016	1268.182007
1329.981445	1192.633911
1328.920898	971.399475
1327.861328	1318.729126
1326.800781	1201.549927
1325.740234	1101.820313
1324.678711	1229.425415
1323.618164	966.999756
1322.556641	1198.466919
1321.495117	1279.398315
1320.432617	1417.138306
1319.371094	1382.253906
1318.308594	1246.362915
1317.246094	1524.870361
1316.182617	1334.962524
1315.120117	1450.859985
1314.056641	1448.517212
1312.993164	1557.131348
1311.929688	1274.165894
1310.865234	1309.073242
1309.801758	1639.496704
1308.737305	1339.731445
1307.671875	1261.658813
1306.607422	1208.314087
1305.541992	1506.827148
1304.476563	1701.999512
1303.411133	1361.159912
1302.345703	1642.478394
1301.279297	1643.568115
1300.212891	1890.449463
1299.146484	1736.868774
1298.080078	1485.183594
1297.012695	1447.304199
1295.945313	1706.567017
1294.877930	1769.427246
1293.810547	1559.937988
1292.743164	1139.610840
1291.674805	1313.118286
1290.606445	900.503174
1289.537109	1177.074707
1288.468750	1147.182007
1287.399414	1433.493774
1286.330078	972.427917
1285.260742	896.209045
1284.191406	1028.249390
1283.121094	1086.815430
1282.050781	1155.195679
1280.980469	1084.081665
1279.909180	1049.741821
1278.838867	1061.944214
1277.767578	939.649658
1276.696289	1052.201172
1275.624023	1142.730469
1274.552734	1304.142212
1273.480469	1257.791870
1272.408203	1194.387573
1271.335938	1067.529175
1270.262695	1084.834717
1269.189453	1238.887451
1268.116211	1593.062500
1267.042969	1380.896973
1265.968750	1339.638306
1264.894531	1376.478882
1263.820313	1427.949951
1262.746094	1159.983276
1261.671875	923.838928
1260.596680	1255.697754
1259.521484	1290.129150
1258.446289	1059.002319
1257.370117	1171.410400
1256.293945	1147.403320
1255.218750	1310.878174
1254.141602	1223.557861
1253.065430	1119.243408
1251.988281	1068.492310
1250.911133	1183.166626
1249.833984	1198.071533
1248.756836	1285.902344
1247.678711	1174.344116
1246.600586	1077.405884
1245.522461	1101.986206
1244.444336	1337.886230
1243.365234	1051.478394
1242.286133	760.320557
1241.207031	1117.457886
1240.127930	962.289307
1239.047852	850.839539
1237.967773	962.607971
1236.887695	822.046143
1235.807617	1302.312622
1234.726563	764.061279
1233.645508	1287.691895
1232.564453	924.097412
1231.483398	766.571411
1230.401367	689.009827
1229.319336	897.211060
1228.237305	899.476379
1227.155273	683.837646
1226.072266	523.909607
1224.990234	620.491882
1223.907227	554.903198
1222.823242	658.591309
1221.740234	498.625793
1220.656250	553.830994
1219.572266	657.300720
1218.488281	671.266113
1217.403320	426.669891
1216.318359	450.227112
1215.233398	234.655396
1214.148438	586.473145
1213.063477	363.610992
1211.977539	427.952850
1210.891602	468.077393
1209.805664	698.680908
1208.718750	806.123840
1207.631836	573.500732
1206.544922	627.765747
1205.458008	657.841858
1204.371094	432.440979
1203.283203	667.163696
1202.195313	282.767120
1201.107422	254.832428
1200.018555	166.649536
1198.929688	42.337101
1197.840820	31.099476
1196.751953	2.955513
1195.663086	-94.995827
1194.573242	83.543015
1193.483398	98.454773
1192.393555	-143.891968
1191.302734	-25.764202
1190.211914	58.599983
1189.121094	-150.182709
1188.030273	-32.362709
1186.939453	-22.708031
1185.847656	-92.353027
1184.755859	-85.252113
1183.664063	-349.343109
1182.571289	91.805893
1181.479492	24.283230
1180.386719	-93.646545
1179.292969	-101.347115
1178.200195	44.262486
1177.106445	244.827377
1176.012695	-62.615849
1174.918945	41.924896
1173.824219	-78.739830
1172.730469	30.383865
1171.635742	10.130048
1170.540039	413.316895
1169.445313	31.600925
1168.349609	104.386177
1167.253906	-231.827087
1166.158203	-185.472336
1165.061523	30.467745
1163.965820	172.162186
1162.869141	141.696167
1161.771484	49.056072
1160.674805	219.057922
1159.577148	231.327621
1158.479492	202.934509
1157.381836	255.611420
1156.283203	212.744476
1155.184570	520.448303
1154.085938	169.760406
1152.987305	59.952839
1151.887695	74.056114
1150.789063	119.067337
1149.689453	211.621292
1148.588867	65.851204
1147.489258	1.049557
1146.388672	-137.615952
1145.288086	-95.381485
1144.186523	-329.312439
1143.085938	-310.992676
1141.984375	-245.186539
1140.882813	-146.186478
1139.781250	78.715385
1138.678711	-169.616806
1137.576172	-275.307281
1136.473633	46.676075
1135.371094	76.256119
1134.267578	416.871094
1133.164063	410.594360
1132.060547	321.171051
1130.957031	416.848328
1129.852539	806.642395
1128.748047	937.617249
1127.643555	817.064941
1126.538086	793.718506
1125.433594	829.603577
1124.328125	578.616638
1123.221680	619.139648
1122.116211	567.206421
1121.009766	534.182007
1119.903320	621.888672
1118.796875	460.921417
1117.690430	366.250305
1116.583008	198.207840
1115.475586	266.778564
1114.368164	209.911148
1113.259766	391.855957
1112.151367	197.763779
1111.042969	424.454376
1109.934570	329.612762
1108.825195	492.290131
1107.716797	253.316284
1106.606445	420.576050
1105.497070	547.599670
1104.387695	381.836823
1103.277344	489.856140
1102.166992	496.343994
1101.055664	592.425659
1099.945313	546.950928
1098.833984	774.959900
1097.721680	599.745178
1096.610352	818.166382
1095.498047	789.062439
1094.385742	547.947998
1093.273438	641.346252
1092.161133	685.241211
1091.047852	804.418457
1089.934570	739.962952
1088.821289	527.292542
1087.707031	578.163330
1086.593750	452.630585
1085.479492	273.058594
1084.364258	140.570160
1083.250000	626.255676
1082.134766	662.922791
1081.019531	607.957458
1079.903320	477.856201
1078.788086	638.988647
1077.671875	560.598206
1076.555664	362.556976
1075.439453	357.025024
1074.322266	769.067322
1073.205078	498.435059
1072.087891	209.188553
1070.969727	438.164398
1069.852539	174.882370
1068.734375	474.097839
1067.615234	225.009949
1066.497070	505.388306
1065.377930	467.201324
1064.258789	501.633575
1063.139648	93.727852
1062.019531	519.055359
1060.900391	188.602127
1059.779297	520.217041
1058.659180	154.904373
1057.538086	437.359711
1056.417969	121.398834
1055.295898	195.839783
1054.174805	200.217667
1053.052734	27.120907
1051.930664	129.694473
1050.808594	-22.192682
1049.686523	185.480713
1048.563477	159.755127
1047.440430	1.119043
1046.317383	-38.431652
1045.193359	57.333088
1044.069336	-12.407006
1042.945313	206.964981
1041.821289	25.499577
1040.696289	16.573517
1039.572266	68.287971
1038.447266	147.982697
1037.321289	-26.057241
1036.195313	67.724297
1035.070313	156.894897
1033.943359	197.225021
1032.817383	230.648544
1031.690430	419.927887
1030.563477	132.607040
1029.436523	298.744202
1028.308594	-34.730492
1027.181641	-203.004776
1026.052734	-169.054688
1024.924805	-492.633667
1023.796875	-265.747101
1022.667969	-431.144165
1021.538086	-167.079132
1020.409180	-427.352112
1019.279297	-355.730347
1018.149414	-569.270508
1017.019531	-455.719330
1015.889648	-499.733734
1014.758789	-89.439384
1013.627930	-8.211781
1012.497070	82.348747
1011.365234	71.077705
1010.233398	189.566010
1009.101563	23.414434
1007.969727	334.149506
1006.836914	621.708618
1005.704102	1059.592407
1004.571289	1950.625977
1003.438477	2566.244141
1002.304688	2442.044678
1001.170898	1747.244507
1000.037109	930.442261
998.902344	354.349182
997.767578	164.285370
996.632813	92.175484
995.498047	20.221577
994.362305	133.029877
993.226563	169.775284
992.090820	-210.850021
990.955078	52.197674
989.818359	87.007355
988.681641	-122.393112
987.544922	-239.389801
986.407227	-42.885635
985.269531	-182.624680
984.131836	46.274471
982.994141	-217.476700
981.855469	-64.370621
980.716797	51.976952
979.578125	-185.886658
978.439453	-43.996216
977.299805	130.152298
976.160156	-22.100422
975.020508	-40.836109
973.879883	250.785461
972.739258	126.584976
971.598633	170.248215
970.458008	400.027283
969.316406	172.977615
968.175781	-42.348991
967.033203	-60.098793
965.891602	-125.877357
964.749023	-152.499313
963.606445	80.147774
962.463867	-24.176384
961.320313	242.984634
960.177734	171.026413
959.033203	213.783524
957.889648	16.171036
956.745117	240.117981
955.600586	93.231819
954.456055	125.074738
953.311523	292.048767
952.166016	118.212593
951.020508	-62.264469
949.875000	-23.005886
948.728516	110.100006
947.582031	44.438885
946.435547	230.293411
945.289063	196.889603
944.141602	117.954689
942.994141	135.096375
941.846680	8.544497
940.698242	133.239410
939.550781	264.855011
938.402344	115.948570
937.252930	67.593857
936.104492	167.604614
934.955078	345.204712
933.805664	347.362000
932.655273	263.062347
931.504883	71.865105
930.354492	133.683350
929.204102	193.322708
928.052734	157.450989
926.902344	-60.348614
925.750977	-66.317528
924.598633	182.617645
923.446289	-212.056976
922.294922	-58.459255
921.141602	-177.595947
919.989258	87.517693
918.835938	59.524105
917.682617	-88.735779
916.529297	-164.136368
915.375000	-69.100853
914.220703	-82.954727
913.066406	16.779100
911.911133	-114.849739
910.756836	91.676254
909.601563	252.856293
908.445313	-157.291351
907.290039	38.080235
906.133789	-183.519470
904.977539	-51.467709
903.820313	-132.300323
902.664063	-242.440720
901.506836	-44.513611
900.348633	-43.512676
899.191406	-108.051308
898.033203	56.046951
896.875000	30.152180
895.716797	-56.700325
894.557617	71.360260
893.398438	-49.192768
892.239258	223.599670
891.079102	76.124130
889.919922	242.756165
888.759766	-82.899109
887.598633	104.170242
886.438477	-112.807198
885.277344	-63.329464
884.115234	15.529346
882.954102	380.864594
881.791992	213.916855
880.629883	65.148712
879.467773	502.532745
878.304688	236.713760
877.141602	182.845612
875.978516	356.545319
874.815430	386.101807
873.651367	210.831909
872.487305	380.057159
871.323242	231.970764
870.158203	9.766555
868.993164	203.797211
867.828125	453.994141
866.663086	375.892273
865.497070	322.589874
864.331055	228.900360
863.165039	413.852783
861.998047	448.272034
860.832031	532.095459
859.664063	193.878357
858.497070	450.592285
857.329102	433.465393
856.161133	528.527771
854.993164	625.804504
853.825195	853.100037
852.656250	526.606445
851.487305	675.402649
850.317383	447.715851
849.148438	717.440247
847.978516	606.317871
846.808594	616.156006
845.637695	234.256241
844.466797	159.136765
843.295898	433.088379
842.125000	120.831482
840.953125	97.210640
839.781250	37.814426
838.609375	253.376984
837.437500	316.857086
836.264648	422.741821
835.091797	195.731140
833.917969	339.521118
832.745117	411.767944
831.571289	640.207581
830.397461	440.040253
829.222656	498.745026
828.047852	517.240906
826.873047	181.115646
825.698242	288.783264
824.522461	255.939621
823.346680	276.552734
822.170898	109.968208
820.995117	210.701691
819.818359	-0.416232
818.641602	31.188084
817.463867	140.632294
816.287109	-23.742636
815.109375	-239.260040
813.931641	-38.803028
812.752930	34.753746
811.574219	-69.638718
810.395508	-129.593521
809.216797	8.186422
808.037109	141.394714
806.857422	96.785400
805.677734	-294.277954
804.498047	-292.283325
803.317383	-146.093842
802.136719	-117.652428
800.955078	-20.525423
799.774414	-156.407059
798.592773	-491.867950
797.411133	-419.346710
796.228516	-72.112984
795.045898	-445.267242
793.863281	-623.387085
792.680664	-263.317474
791.497070	-268.855652
790.313477	-150.513748
789.129883	-233.718796
787.946289	101.219460
786.761719	8.962680
785.577148	-14.784072
784.391602	12.242366
783.207031	211.580780
782.021484	116.791756
780.835938	366.637451
779.649414	295.959015
778.462891	189.878204
777.276367	194.144165
776.089844	156.363571
774.902344	213.396881
773.714844	-16.534029
772.527344	66.773315
771.338867	83.776917
770.151367	296.894806
768.962891	593.570984
767.773438	328.033142
766.584961	-23.419119
765.395508	-37.789490
764.205078	141.536636
763.015625	124.713005
761.825195	486.395660
760.634766	293.223999
759.443359	469.663361
758.252930	315.960205
757.061523	478.893097
755.869141	423.977386
754.677734	437.116455
753.485352	476.510345
752.292969	195.004440
751.100586	163.925125
749.907227	80.046013
748.713867	29.027372
747.520508	109.621490
746.326172	464.373352
745.131836	448.072571
743.937500	177.233261
742.743164	110.354034
741.547852	286.751190
740.352539	50.884811
739.156250	121.811401
737.960938	188.216843
736.764648	44.213444
735.568359	62.218887
734.371094	-55.626495
733.174805	174.496887
731.977539	255.605179
730.779297	268.753845
729.582031	323.352997
728.383789	229.127380
727.185547	351.282776
725.986328	263.455383
724.787109	306.683228
723.587891	389.120026
722.388672	506.370697
721.188477	597.266663
719.988281	509.014435
718.788086	442.541412
717.587891	496.024902
716.386719	442.499481
715.185547	260.228760
713.983398	583.850769
712.782227	473.411133
711.580078	299.735016
710.377930	272.057159
709.174805	342.347626
707.971680	203.442978
706.768555	138.566055
705.565430	-98.329857
704.361328	180.637329
703.157227	289.685547
701.953125	550.901123
700.748047	305.166046
699.543945	189.959595
698.338867	222.574875
697.132813	302.932251
695.926758	302.804962
694.720703	-160.093475
693.514648	115.624405
692.308594	-75.679321
691.101563	-69.386124
689.894531	-104.370735
688.686523	-30.883699
687.478516	-187.416779
686.270508	-122.679863
685.062500	104.626930
683.854492	121.524277
682.645508	-84.845634
681.436523	-156.790573
680.226563	-228.719025
679.016602	-203.163239
677.806641	-80.184311
676.596680	-89.319862
675.386719	-187.189468
674.175781	-256.881042
672.963867	-108.043304
671.752930	-28.470304
670.541016	-191.098953
669.329102	5.224485
668.117188	140.962799
666.904297	205.356659
665.691406	47.239605
664.478516	-41.657810
663.265625	-167.181168
662.051758	-76.728127
660.837891	195.025253
659.623047	50.247932
658.409180	-1.641135
657.194336	86.742729
655.979492	144.961823
654.763672	91.119164
653.547852	-83.322510
652.332031	-46.434780
651.116211	-125.812584
649.899414	18.924980
648.682617	-19.341366
647.465820	119.037788
646.249023	-15.887703
645.031250	475.531281
643.813477	358.015259
642.594727	135.280121
641.376953	181.562180
640.158203	-73.024277
638.939453	50.922909
637.719727	157.760971
636.500000	-152.082596
635.280273	90.364677
634.060547	-141.705902
632.839844	-137.352264
631.619141	124.731888
630.398438	26.365103
629.176758	5.458923
627.955078	-122.492950
626.733398	114.355667
625.511719	70.448730
624.289063	-3.238662
623.066406	291.904205
621.843750	495.011108
620.620117	173.479889
619.397461	194.965500
618.172852	-95.892403
616.949219	41.726288
615.724609	6.203729
614.500000	60.824089
613.275391	111.417336
612.050781	-156.368057
610.825195	-261.246674
609.599609	29.665016
608.373047	-40.403385
607.146484	41.572144
605.919922	-6.464193
604.693359	-66.954742
