# Supplementary material for: Raman spectroscopy accurately differentiates mucosal healing from non-healing and biochemical changes following biological therapy in inflammatory bowel disease
Source: PLoS One. 2021 Jun 2;16(6):e0252210. doi: 10.1371/journal.pone.0252210 (PMC8172032; doi:10.1371/journal.pone.0252210)
Supplement: S5 Dataset — (ZIP) [file pone.0252210.s007.zip › CD Active inflammation/OC010 post treatment 17.04.19_base sub CR removed_97__X_-20440.9__Y_447.14__Z_-7232.29__Time_1106.txt]

1714.705078	21.574646
1713.728516	-41.062943
1712.751953	-16.347914
1711.774414	72.403648
1710.797852	48.237099
1709.820313	-48.561954
1708.842773	-38.377144
1707.864258	-31.117027
1706.886719	45.572269
1705.908203	-38.656513
1704.929688	0.122986
1703.950195	3.908185
1702.971680	106.559357
1701.992188	-55.859753
1701.012695	-79.241081
1700.033203	-9.128612
1699.052734	63.512962
1698.073242	10.406205
1697.092773	-16.040567
1696.112305	112.423187
1695.130859	-37.046822
1694.150391	21.823620
1693.168945	37.900719
1692.187500	120.680290
1691.206055	203.405472
1690.223633	69.948715
1689.241211	176.640045
1688.258789	77.930977
1687.276367	93.940208
1686.293945	235.261658
1685.310547	216.628723
1684.327148	118.105064
1683.343750	224.802444
1682.360352	203.660431
1681.375977	257.137268
1680.392578	228.135056
1679.408203	239.131958
1678.423828	279.471741
1677.438477	258.675842
1676.453125	208.716690
1675.468750	185.471954
1674.482422	356.398834
1673.497070	405.085999
1672.511719	371.472229
1671.525391	428.306030
1670.539063	437.411377
1669.552734	420.068726
1668.565430	426.738159
1667.578125	438.833008
1666.591797	538.632141
1665.603516	471.334442
1664.616211	372.367401
1663.627930	435.347443
1662.640625	479.875275
1661.652344	556.319885
1660.663086	442.027771
1659.674805	351.775543
1658.685547	444.488678
1657.696289	571.729736
1656.707031	413.061401
1655.717773	416.096954
1654.727539	408.675323
1653.737305	459.613708
1652.747070	391.611938
1651.756836	397.842804
1650.765625	465.028015
1649.775391	307.591827
1648.784180	327.463531
1647.792969	191.539856
1646.800781	179.992279
1645.809570	139.533524
1644.817383	236.557922
1643.825195	122.438240
1642.832031	267.205475
1641.839844	111.168068
1640.846680	87.262001
1639.853516	66.135544
1638.860352	84.711594
1637.867188	21.661013
1636.873047	217.126862
1635.878906	19.896698
1634.884766	62.682178
1633.890625	152.994705
1632.895508	-88.509277
1631.900391	23.100101
1630.905273	37.358467
1629.910156	-95.685913
1628.915039	-41.704548
1627.918945	-74.468430
1626.922852	-57.127632
1625.926758	-63.358700
1624.930664	-45.817688
1623.933594	45.423870
1622.937500	7.940199
1621.940430	91.443596
1620.942383	59.408501
1619.945313	51.121861
1618.947266	132.210983
1617.949219	118.837059
1616.951172	47.807663
1615.953125	-72.969086
1614.954102	131.726852
1613.956055	39.997177
1612.957031	87.378296
1611.957031	-32.997387
1610.958008	-69.363121
1609.958008	62.088890
1608.958984	28.471792
1607.958008	-39.126186
1606.958008	29.562843
1605.958008	-11.701192
1604.957031	-21.476484
1603.956055	-59.986794
1602.955078	69.049942
1601.953125	33.250004
1600.951172	5.357747
1599.950195	61.206715
1598.947266	-79.025574
1597.945313	-46.632599
1596.942383	-53.420895
1595.940430	-115.044655
1594.937500	-61.669601
1593.933594	-5.678536
1592.930664	-69.801941
1591.926758	-73.830833
1590.922852	42.225510
1589.918945	14.726472
1588.915039	-33.616478
1587.910156	11.975145
1586.906250	-67.616928
1585.901367	45.769737
1584.895508	177.359909
1583.890625	113.437691
1582.884766	127.711510
1581.878906	170.633133
1580.873047	7.783380
1579.867188	76.742584
1578.860352	80.581985
1577.854492	14.136635
1576.847656	137.667374
1575.839844	45.196552
1574.833008	137.425598
1573.825195	3.353648
1572.817383	38.315601
1571.809570	47.247051
1570.801758	126.319954
1569.792969	0.070516
1568.784180	133.618027
1567.775391	116.445580
1566.766602	26.546087
1565.757813	58.665409
1564.748047	38.827091
1563.738281	50.100449
1562.728516	180.671402
1561.718750	72.519859
1560.708008	60.322681
1559.697266	89.571838
1558.686523	162.830856
1557.675781	31.280949
1556.665039	182.159561
1555.653320	47.977489
1554.641602	284.156830
1553.629883	54.106464
1552.617188	15.671694
1551.605469	80.729683
1550.592773	125.004417
1549.580078	122.637138
1548.567383	122.801605
1547.553711	91.876244
1546.541016	94.518234
1545.527344	-34.729923
1544.513672	3.998567
1543.499023	71.069351
1542.485352	63.138752
1541.470703	86.139114
1540.456055	16.110956
1539.441406	-66.858513
1538.425781	-7.904239
1537.410156	125.792419
1536.394531	153.590286
1535.378906	57.502007
1534.363281	-149.499756
1533.346680	1.891826
1532.331055	-35.017853
1531.314453	-2.399857
1530.296875	45.592453
1529.280273	21.368988
1528.262695	185.093353
1527.245117	111.785416
1526.227539	28.141264
1525.209961	49.989353
1524.191406	-23.455561
1523.172852	26.550413
1522.154297	-10.989361
1521.135742	18.278614
1520.116211	-57.953491
1519.097656	-31.400080
1518.078125	-40.911205
1517.058594	113.953423
1516.038086	-31.879307
1515.018555	84.251389
1513.998047	-28.272537
1512.977539	95.365585
1511.956055	23.810764
1510.935547	39.468079
1509.914063	144.840683
1508.892578	-19.228041
1507.871094	98.796494
1506.849609	-1.231290
1505.827148	-11.569906
1504.804688	1.093170
1503.782227	64.929337
1502.759766	-127.501305
1501.736328	5.350215
1500.713867	-25.797483
1499.690430	-3.239109
1498.666016	-157.367767
1497.642578	3.266069
1496.618164	28.165255
1495.594727	-41.646179
1494.569336	-78.253304
1493.544922	12.938718
1492.520508	193.500198
1491.495117	-1.770234
1490.469727	68.721390
1489.444336	65.040352
1488.417969	-25.540699
1487.392578	-6.332131
1486.366211	-25.488235
1485.339844	11.462765
1484.312500	193.796814
1483.286133	156.588776
1482.258789	152.498978
1481.231445	127.957954
1480.204102	177.318268
1479.175781	183.266830
1478.148438	286.017242
1477.120117	381.026825
1476.091797	297.621399
1475.062500	155.619156
1474.034180	258.098358
1473.004883	314.658081
1471.975586	358.424225
1470.946289	509.013123
1469.916016	377.076294
1468.885742	413.043518
1467.855469	459.129761
1466.825195	548.384033
1465.794922	482.496429
1464.763672	637.711609
1463.732422	531.102173
1462.701172	612.500732
1461.669922	739.552612
1460.638672	643.052856
1459.606445	622.724609
1458.574219	642.990601
1457.541992	777.420471
1456.508789	729.080994
1455.476563	789.821655
1454.443359	642.542847
1453.410156	690.546509
1452.375977	713.152161
1451.342773	690.113403
1450.308594	750.681030
1449.274414	768.137451
1448.240234	729.846680
1447.206055	848.562866
1446.170898	741.878113
1445.135742	888.352600
1444.100586	718.412842
1443.064453	672.508850
1442.029297	732.866821
1440.993164	750.190186
1439.957031	706.814636
1438.920898	564.859009
1437.883789	508.888428
1436.847656	675.316284
1435.810547	477.863403
1434.773438	449.726837
1433.735352	451.900879
1432.698242	562.647949
1431.660156	246.747574
1430.622070	400.394714
1429.583008	263.812225
1428.544922	296.316193
1427.505859	285.932678
1426.466797	295.734589
1425.427734	187.055054
1424.387695	108.672615
1423.348633	158.858246
1422.308594	168.719650
1421.268555	47.610882
1420.227539	-10.479067
1419.187500	-71.039154
1418.146484	178.057968
1417.105469	74.729691
1416.064453	44.434566
1415.022461	192.774933
1413.980469	-18.581902
1412.939453	112.157722
1411.896484	-58.826576
1410.854492	24.152281
1409.811523	-88.891869
1408.768555	-98.853905
1407.725586	39.415524
1406.682617	11.908067
1405.638672	-93.398323
1404.595703	39.849316
1403.551758	70.167519
1402.506836	70.389763
1401.462891	58.107536
1400.417969	133.641739
1399.373047	-71.666588
1398.328125	309.787842
1397.283203	39.434036
1396.237305	145.117325
1395.191406	118.007149
1394.145508	63.394287
1393.099609	53.922527
1392.052734	4.428499
1391.006836	-7.448875
1389.959961	123.369232
1388.912109	13.960737
1387.865234	-30.310143
1386.817383	90.548218
1385.769531	48.863441
1384.721680	12.241098
1383.673828	163.141220
1382.625000	-50.827328
1381.576172	100.109108
1380.527344	3.739626
1379.478516	-97.535378
1378.429688	13.509181
1377.379883	-50.188110
1376.330078	-18.971085
1375.280273	-77.544395
1374.229492	46.062366
1373.178711	87.361130
1372.128906	-113.178879
1371.077148	-4.453134
1370.026367	-35.298386
1368.974609	11.168927
1367.923828	7.844074
1366.871094	136.582611
1365.819336	13.797102
1364.767578	28.058201
1363.714844	42.362534
1362.662109	46.760395
1361.609375	110.926781
1360.555664	63.171402
1359.501953	-26.789633
1358.448242	59.890976
1357.394531	124.214325
1356.340820	-12.761880
1355.286133	93.901649
1354.231445	-18.057358
1353.176758	68.800591
1352.122070	4.190357
1351.066406	48.905380
1350.011719	160.682587
1348.956055	309.690399
1347.899414	381.767792
1346.843750	272.782196
1345.787109	228.379791
1344.730469	265.880219
1343.673828	303.420074
1342.616211	298.860474
1341.559570	262.147308
1340.501953	260.186981
1339.444336	273.143982
1338.385742	353.010437
1337.328125	294.251251
1336.269531	294.977325
1335.210938	392.274750
1334.152344	125.866867
1333.092773	196.053589
1332.033203	273.682495
1330.973633	217.808426
1329.914063	174.372025
1328.853516	175.493118
1327.793945	193.966156
1326.733398	212.481430
1325.672852	357.009186
1324.611328	224.946243
1323.549805	260.876984
1322.489258	368.428040
1321.426758	293.358917
1320.365234	368.879913
1319.302734	318.610107
1318.241211	214.156418
1317.177734	413.073303
1316.115234	473.904938
1315.052734	202.034134
1313.989258	230.945038
1312.925781	245.109085
1311.862305	446.501801
1310.797852	300.641541
1309.733398	290.296967
1308.668945	331.691132
1307.604492	449.398102
1306.540039	360.428986
1305.474609	470.783783
1304.409180	428.658600
1303.343750	298.079132
1302.277344	339.669464
1301.211914	273.146301
1300.145508	381.146667
1299.079102	403.157928
1298.011719	272.922424
1296.945313	258.191193
1295.877930	228.772903
1294.810547	268.127869
1293.743164	427.742676
1292.674805	204.596146
1291.606445	234.223663
1290.538086	354.606415
1289.469727	205.275360
1288.400391	161.443787
1287.332031	352.929474
1286.262695	269.943909
1285.193359	250.714676
1284.123047	278.054718
1283.052734	322.550903
1281.982422	251.998825
1280.912109	161.924042
1279.841797	301.927307
1278.770508	207.038971
1277.699219	249.185104
1276.627930	325.570465
1275.556641	348.160004
1274.484375	199.662903
1273.412109	192.988007
1272.339844	337.813690
1271.267578	365.348083
1270.194336	265.898560
1269.121094	398.460297
1268.047852	323.492432
1266.974609	363.277283
1265.900391	251.781494
1264.827148	335.504364
1263.752930	221.652939
1262.677734	410.220978
1261.603516	381.751740
1260.528320	389.864868
1259.453125	368.744354
1258.377930	328.152100
1257.301758	428.856018
1256.226563	354.192688
1255.150391	527.899536
1254.073242	426.485046
1252.997070	286.184174
1251.919922	384.383820
1250.842773	377.947144
1249.765625	403.131592
1248.688477	287.285492
1247.610352	344.082581
1246.532227	439.740051
1245.454102	370.129608
1244.375000	405.005646
1243.296875	352.430725
1242.217773	275.594055
1241.138672	412.419830
1240.058594	316.178070
1238.979492	540.281006
1237.899414	380.965668
1236.819336	359.966400
1235.738281	319.569244
1234.658203	187.053726
1233.577148	544.211548
1232.496094	118.460213
1231.415039	407.615814
1230.333008	282.422943
1229.250977	285.624817
1228.168945	356.605927
1227.086914	287.143402
1226.003906	336.283081
1224.920898	225.693024
1223.837891	330.431641
1222.754883	372.225739
1221.670898	312.428802
1220.587891	213.961304
1219.503906	175.941422
1218.418945	253.904602
1217.334961	206.189957
1216.250000	160.890656
1215.165039	101.102249
1214.080078	125.815819
1212.994141	157.736771
1211.908203	64.136993
1210.822266	178.039352
1209.736328	168.851013
1208.649414	241.633759
1207.563477	208.275497
1206.476563	131.516602
1205.388672	235.509827
1204.301758	262.329773
1203.213867	216.843613
1202.125977	188.208359
1201.038086	111.401527
1199.949219	111.630859
1198.861328	42.037140
1197.772461	-10.713250
1196.682617	-15.358608
1195.593750	32.879765
1194.503906	138.774078
1193.414063	-53.508671
1192.324219	6.627849
1191.233398	-41.428108
1190.143555	9.003866
1189.052734	13.743613
1187.960938	-104.020790
1186.870117	-96.924644
1185.778320	-101.867477
1184.686523	-85.245407
1183.594727	-47.072868
1182.501953	63.005569
1181.410156	-4.459482
1180.317383	7.189353
1179.223633	117.073845
1178.130859	126.221405
1177.037109	118.555855
1175.943359	96.484657
1174.849609	-26.197914
1173.754883	-31.540857
1172.661133	49.260464
1171.566406	84.514412
1170.470703	55.110451
1169.375977	135.724548
1168.280273	-39.643188
1167.184570	9.795433
1166.088867	35.268410
1164.992188	-111.392067
1163.895508	59.779594
1162.798828	-34.338188
1161.702148	60.234119
1160.605469	121.296364
1159.507813	24.726059
1158.410156	59.436779
1157.311523	101.251320
1156.213867	102.454018
1155.115234	55.913040
1154.016602	76.126122
1152.917969	24.769672
1151.818359	75.891510
1150.718750	86.441170
1149.619141	104.097549
1148.519531	45.486343
1147.418945	-8.374002
1146.319336	-107.481171
1145.217773	71.917931
1144.117188	-34.375565
1143.015625	-64.521370
1141.915039	-28.081814
1140.813477	-27.369028
1139.710938	-19.561010
1138.609375	-68.838524
1137.506836	-8.807789
1136.404297	22.649761
1135.300781	-26.709797
1134.197266	-71.330322
1133.094727	176.094467
1131.990234	159.867554
1130.886719	207.699493
1129.782227	234.119965
1128.677734	16.153618
1127.573242	189.591904
1126.468750	220.649658
1125.363281	301.444641
1124.257813	249.446960
1123.152344	259.053558
1122.045898	119.374901
1120.940430	216.585220
1119.833984	88.764702
1118.726563	252.166290
1117.620117	235.586456
1116.512695	67.539894
1115.405273	100.638527
1114.297852	-1.122913
1113.189453	27.195513
1112.082031	20.018492
1110.972656	55.361336
1109.864258	67.037628
1108.755859	36.161644
1107.646484	161.169846
1106.537109	142.049408
1105.426758	212.631821
1104.317383	202.912384
1103.207031	82.261398
1102.096680	115.005486
1100.985352	161.867218
1099.875000	140.305435
1098.763672	142.311935
1097.652344	90.087936
1096.540039	193.409225
1095.427734	134.098663
1094.315430	117.202873
1093.203125	272.220673
1092.090820	111.654778
1090.977539	292.471893
1089.864258	282.570587
1088.750977	20.907726
1087.636719	168.659958
1086.522461	111.730804
1085.408203	254.678680
1084.293945	171.886703
1083.179688	216.037308
1082.064453	34.595760
1080.949219	316.006134
1079.833008	242.649673
1078.717773	199.853241
1077.601563	84.300903
1076.485352	32.168705
1075.368164	50.450718
1074.251953	237.630997
1073.134766	-9.159575
1072.016602	-75.287819
1070.899414	34.439758
1069.781250	123.025673
1068.663086	24.123970
1067.544922	-86.438828
1066.426758	67.713097
1065.307617	20.425959
1064.188477	12.967537
1063.068359	-13.204130
1061.949219	77.646805
1060.829102	100.622597
1059.708984	90.856232
1058.588867	39.018940
1057.467773	1.243135
1056.346680	-111.290894
1055.225586	-1.771283
1054.104492	121.731483
1052.982422	156.438736
1051.860352	-44.693905
1050.738281	8.749886
1049.615234	99.530548
1048.492188	85.284302
1047.369141	31.407429
1046.246094	38.219574
1045.123047	84.693672
1043.999023	56.565849
1042.875000	56.445316
1041.750000	-36.860973
1040.625977	72.587624
1039.500977	58.565887
1038.375977	60.878716
1037.250000	130.730591
1036.125000	193.600021
1034.999023	-36.732193
1033.873047	33.185207
1032.746094	93.795563
1031.619141	45.118404
1030.492188	-96.495483
1029.365234	59.498516
1028.237305	36.524300
1027.110352	-23.572994
1025.982422	44.138252
1024.853516	-127.327072
1023.725586	-15.439000
1022.596680	-52.113888
1021.467773	-132.823303
1020.337891	-174.018173
1019.208008	-117.738022
1018.078125	-61.443226
1016.948242	-37.590260
1015.818359	58.145634
1014.687500	-138.099930
1013.556641	-169.722672
1012.425781	-34.520908
1011.293945	19.611254
1010.162109	87.653915
1009.030273	-20.198116
1007.898438	75.681091
1006.765625	201.635345
1005.632813	279.004883
1004.500000	453.507385
1003.366211	757.439392
1002.233398	800.096741
1001.099609	473.052094
999.964844	398.026154
998.831055	235.315399
997.696289	47.327694
996.561523	23.391565
995.425781	77.990761
994.291016	93.387680
993.155273	60.378635
992.019531	-44.065495
990.882813	15.312095
989.747070	-1.364313
988.610352	-36.421162
987.472656	191.283447
986.335938	66.453575
985.198242	31.560339
984.060547	22.065407
982.921875	5.720409
981.784180	40.072697
980.645508	-17.583530
979.506836	-59.055431
978.367188	60.545948
977.228516	168.647903
976.088867	-8.318868
974.948242	24.005632
973.808594	-24.056633
972.667969	15.254874
971.527344	-64.832779
970.385742	-9.350860
969.245117	112.734573
968.103516	126.941666
966.961914	19.578293
965.819336	-7.388169
964.677734	71.214935
963.534180	-6.093095
962.391602	33.605019
961.249023	114.591568
960.105469	90.186142
958.961914	33.771820
957.817383	185.856720
956.673828	44.825607
955.529297	45.846367
954.383789	92.692215
953.239258	43.461479
952.093750	8.030250
950.948242	-54.780819
949.802734	136.297379
948.656250	14.147158
947.509766	45.231087
946.363281	110.623398
945.216797	221.720062
944.069336	122.694534
942.921875	163.046234
941.774414	84.718475
940.625977	-73.406281
939.478516	67.496178
938.330078	192.408646
937.180664	123.450272
936.032227	-4.717155
934.882813	122.533897
933.732422	87.954826
932.583008	69.382462
931.432617	-63.039394
930.282227	107.542107
929.131836	134.636978
927.980469	41.110847
926.830078	70.561340
925.677734	36.328041
924.526367	-52.447746
923.374023	31.696985
922.221680	-38.774899
921.069336	113.590858
919.916992	-27.251001
918.763672	0.142401
917.610352	52.540894
916.456055	16.378107
915.302734	12.047370
914.148438	-8.140308
912.994141	12.558866
911.838867	19.664026
910.683594	-34.452682
909.528320	-93.053917
908.373047	-42.773911
907.216797	18.841076
906.061523	-60.055813
904.904297	-23.341631
903.748047	-25.132479
902.590820	-58.605793
901.433594	-53.554703
900.276367	17.153585
899.118164	35.799049
897.960938	-92.609489
896.802734	-10.582850
895.643555	-46.170353
894.484375	119.486603
893.325195	115.554474
892.166016	95.816406
891.006836	-9.753538
889.846680	-115.263031
888.686523	63.815414
887.526367	19.309370
886.365234	35.774258
885.204102	-53.823006
884.042969	-35.084049
882.880859	-7.327472
881.719727	83.554916
880.556641	138.327682
879.394531	177.294968
878.232422	63.013214
877.069336	117.747299
875.905273	66.595810
874.742188	37.979950
873.578125	119.684464
872.414063	66.301773
871.250000	-27.566589
870.084961	81.069862
868.920898	43.452248
867.754883	-12.143740
866.589844	175.062332
865.423828	81.229691
864.257813	63.825344
863.091797	-18.731722
861.924805	143.540649
860.758789	114.860863
859.590820	34.548836
858.423828	115.846283
857.255859	253.182327
856.087891	47.214592
854.919922	271.927094
853.751953	160.182220
852.583008	279.360565
851.414063	223.650681
850.244141	214.996582
849.075195	188.399857
847.905273	202.102432
846.734375	123.974579
845.564453	119.724129
844.393555	50.548481
843.222656	122.333710
842.051758	140.370163
840.879883	136.005630
839.708008	-24.895651
838.536133	145.071472
837.363281	145.084869
836.190430	31.118765
835.017578	162.882111
833.844727	91.328957
832.670898	196.156204
831.497070	131.257263
830.323242	55.195625
829.149414	168.775101
827.974609	286.726227
826.799805	179.353806
825.624023	158.945969
824.449219	241.041092
823.273438	55.649479
822.097656	306.975555
820.920898	190.629227
819.744141	56.484982
818.567383	31.454754
817.390625	26.430019
816.212891	110.379120
815.035156	27.395010
813.857422	15.585091
812.679688	34.873676
811.500977	14.097761
810.322266	-128.952164
809.142578	-16.431307
807.963867	-123.939110
806.784180	83.954201
805.603516	16.366899
804.423828	-35.687870
803.243164	-98.852684
802.062500	-51.078766
800.881836	-56.606987
799.700195	-113.180885
798.518555	-1.245636
797.336914	-77.830566
796.154297	27.322268
794.972656	-4.989038
793.789063	-52.826622
792.606445	-43.093002
791.422852	-59.968098
790.240234	89.158577
789.055664	58.915615
787.872070	150.350677
786.687500	115.620705
785.502930	7.893532
784.317383	138.984833
783.132813	137.352280
781.947266	193.153244
780.761719	94.235992
779.575195	94.743881
778.388672	24.556057
777.202148	55.943119
776.015625	60.803627
774.828125	92.123283
773.640625	26.326860
772.453125	46.571323
771.264648	-114.049660
770.076172	0.990395
768.887695	149.024811
767.699219	136.100357
766.509766	68.087585
765.320313	52.961437
764.130859	29.023611
762.940430	108.567619
761.750977	108.825737
760.559570	-25.162235
759.369141	87.323761
758.177734	107.370857
756.986328	107.615326
755.794922	63.889332
754.603516	187.238434
753.411133	163.297638
752.218750	11.947430
751.025391	201.132950
749.832031	56.449047
748.638672	177.495590
747.445313	13.154666
746.250977	169.291397
745.057617	53.325745
743.862305	134.837997
742.667969	65.022850
741.472656	-63.932064
740.277344	-89.786377
739.082031	-84.925049
737.885742	42.646141
736.689453	-35.702137
735.493164	41.491352
734.296875	-45.514328
733.099609	40.465542
731.902344	41.099857
730.705078	33.020214
729.506836	18.421631
728.308594	-37.676540
727.110352	173.008118
725.911133	114.801033
724.712891	205.257904
723.513672	136.240814
722.313477	119.724602
721.113281	-25.566708
719.914063	10.459870
718.712891	136.008743
717.512695	119.719612
716.311523	123.128181
715.110352	87.334518
713.909180	-44.327141
712.707031	-16.724718
711.504883	63.234707
710.302734	-52.891201
709.099609	55.485653
707.896484	-43.031441
706.693359	37.115452
705.490234	62.866493
704.286133	143.084564
703.082031	103.655609
701.877930	55.611317
700.672852	144.678680
699.468750	70.690788
698.262695	-46.669151
697.057617	27.351786
695.851563	-7.236267
694.645508	73.396782
693.439453	-0.143016
692.232422	13.275662
691.026367	122.271324
689.818359	-22.645445
688.611328	1.817168
687.403320	-77.793854
686.195313	124.643608
684.987305	-9.042340
683.778320	-55.891094
682.569336	29.546396
681.360352	-12.841291
680.151367	-135.308365
678.941406	-45.416306
677.731445	-3.153606
676.521484	-32.302456
675.310547	107.422249
674.099609	6.941371
672.888672	-54.517254
671.677734	33.316425
670.465820	19.513243
669.253906	85.725815
668.041016	2.801297
666.829102	56.056446
665.616211	152.502670
664.403320	0.535495
663.189453	157.412979
661.975586	87.539268
660.761719	162.286240
659.547852	-9.008282
658.333008	-16.298576
657.118164	-101.265854
655.903320	18.605841
654.688477	-3.911092
653.472656	25.248857
652.256836	181.454819
651.040039	-33.024582
649.824219	32.492214
648.607422	136.638031
647.389648	70.555542
646.172852	101.230583
644.955078	207.069458
643.737305	289.046539
642.519531	138.540100
641.300781	52.437748
640.082031	110.222412
638.863281	176.374329
637.643555	-99.381699
636.423828	-59.443821
635.204102	-4.739748
633.984375	157.038086
632.763672	95.185989
631.542969	11.596173
630.322266	71.494240
629.100586	38.772446
627.878906	70.049751
626.657227	38.744125
625.435547	144.256714
624.212891	159.271133
622.990234	115.971130
621.767578	187.907516
620.543945	246.458267
619.320313	150.277542
618.096680	137.087662
616.873047	99.782990
615.648438	-13.012075
614.423828	55.465858
613.199219	-73.535431
611.973633	-38.514423
610.748047	55.629463
609.522461	-24.164871
608.296875	-64.109360
607.070313	23.322565
605.843750	109.853996
604.617188	3.249051
