# Supplementary material for: Raman spectroscopy accurately differentiates mucosal healing from non-healing and biochemical changes following biological therapy in inflammatory bowel disease
Source: PLoS One. 2021 Jun 2;16(6):e0252210. doi: 10.1371/journal.pone.0252210 (PMC8172032; doi:10.1371/journal.pone.0252210)
Supplement: S5 Dataset — (ZIP) [file pone.0252210.s007.zip › CD Active inflammation/OC008-1 post treat_BL sub CR removed_11__X_-35154.8__Y_4586.25__Z_-769.13__Time_125.txt]

1714.715820	154.047134
1713.739258	9.682118
1712.762695	-53.302158
1711.785156	307.388733
1710.808594	113.050758
1709.831055	-252.719070
1708.853516	-224.296890
1707.875000	198.029068
1706.897461	-129.611191
1705.918945	57.193985
1704.940430	262.871826
1703.960938	187.593307
1702.982422	-154.945572
1702.002930	48.705368
1701.023438	-71.088516
1700.043945	55.534977
1699.063477	75.454193
1698.083984	79.739548
1697.103516	49.620960
1696.123047	-60.238110
1695.141602	84.091339
1694.161133	41.891502
1693.179688	-264.223083
1692.198242	-228.049240
1691.216797	27.425266
1690.234375	-194.388000
1689.251953	-132.834595
1688.269531	187.902039
1687.287109	194.368118
1686.304688	268.005615
1685.321289	46.258316
1684.337891	326.104523
1683.354492	369.273224
1682.371094	-63.778690
1681.387695	148.330795
1680.403320	443.400482
1679.418945	360.951599
1678.434570	79.534256
1677.449219	381.423859
1676.464844	93.302452
1675.479492	513.221497
1674.494141	545.366455
1673.507813	612.604858
1672.522461	701.690063
1671.536133	533.566895
1670.549805	578.608032
1669.563477	475.492004
1668.576172	659.727478
1667.589844	523.292236
1666.602539	636.939575
1665.615234	897.044983
1664.626953	664.168701
1663.639648	736.993347
1662.651367	1043.665894
1661.663086	1207.610962
1660.674805	1242.173584
1659.685547	1226.905396
1658.696289	859.845459
1657.707031	792.793030
1656.717773	1197.662354
1655.728516	872.187683
1654.738281	759.113525
1653.748047	845.086182
1652.757813	656.384094
1651.767578	658.723022
1650.777344	743.549072
1649.786133	458.657043
1648.794922	414.929749
1647.803711	199.923996
1646.811523	180.992172
1645.820313	318.412354
1644.828125	295.110016
1643.835938	264.347656
1642.843750	329.081757
1641.850586	-101.982277
1640.857422	-2.046592
1639.864258	50.780464
1638.871094	133.007645
1637.877930	-42.823170
1636.883789	132.444229
1635.889648	-187.512070
1634.895508	-246.064514
1633.901367	85.707420
1632.906250	188.513870
1631.912109	49.354385
1630.916992	-110.477951
1629.920898	143.358093
1628.925781	-23.665459
1627.929688	-498.163788
1626.934570	-285.547089
1625.937500	-175.322891
1624.941406	205.983826
1623.945313	-14.614291
1622.948242	-82.415932
1621.951172	28.757725
1620.954102	408.100403
1619.956055	524.851318
1618.958984	132.342056
1617.960938	304.687653
1616.962891	15.194713
1615.963867	-129.642715
1614.965820	61.624607
1613.966797	140.189651
1612.967773	163.823212
1611.968750	-318.432953
1610.968750	28.045223
1609.969727	-21.220228
1608.969727	120.951950
1607.969727	-4.017589
1606.968750	-65.955101
1605.968750	123.641083
1604.967773	-126.573792
1603.966797	73.623459
1602.965820	77.556526
1601.963867	47.550419
1600.962891	98.727356
1599.960938	-192.644714
1598.958984	-219.758636
1597.956055	-37.693054
1596.954102	282.857727
1595.951172	-138.769135
1594.948242	-92.574913
1593.945313	18.913431
1592.941406	-94.204361
1591.938477	-141.995392
1590.934570	-189.772125
1589.930664	109.527122
1588.925781	12.113879
1587.921875	84.273071
1586.916992	349.345001
1585.912109	476.081268
1584.907227	315.985260
1583.901367	320.089264
1582.896484	290.270905
1581.890625	630.308228
1580.884766	558.631348
1579.877930	161.423294
1578.872070	337.043091
1577.865234	374.550018
1576.858398	443.179688
1575.851563	392.008881
1574.843750	65.041039
1573.836914	393.443390
1572.829102	154.800385
1571.821289	308.651428
1570.812500	381.746155
1569.804688	454.692596
1568.795898	371.610016
1567.787109	155.976303
1566.778320	360.945557
1565.768555	381.359253
1564.758789	443.145233
1563.750000	507.360931
1562.739258	436.473724
1561.729492	342.124512
1560.718750	364.341614
1559.708984	461.584686
1558.698242	327.912933
1557.686523	264.092499
1556.675781	277.865692
1555.664063	511.636810
1554.652344	302.260284
1553.640625	527.800171
1552.628906	698.697571
1551.616211	103.215294
1550.603516	441.945404
1549.590820	407.798035
1548.578125	404.513672
1547.565430	468.274170
1546.551758	583.510193
1545.538086	114.317108
1544.524414	624.588135
1543.510742	467.828003
1542.496094	631.240417
1541.481445	701.408264
1540.466797	278.158966
1539.452148	141.442886
1538.437500	187.831696
1537.421875	-44.705612
1536.406250	70.936882
1535.390625	83.151482
1534.374023	69.354179
1533.358398	248.737778
1532.341797	350.491852
1531.325195	281.907471
1530.308594	187.379333
1529.291016	252.385544
1528.274414	-20.216591
1527.256836	479.556061
1526.238281	-89.468346
1525.220703	170.328751
1524.202148	105.566299
1523.184570	182.141129
1522.166016	402.507568
1521.146484	164.814621
1520.127930	176.433090
1519.108398	82.437599
1518.088867	91.083740
1517.069336	330.777252
1516.049805	-246.726456
1515.029297	-48.563938
1514.008789	79.994110
1512.988281	357.201385
1511.967773	115.635918
1510.946289	38.197803
1509.925781	-77.856865
1508.904297	-119.678932
1507.882813	-46.264172
1506.860352	162.810623
1505.838867	-74.394142
1504.816406	-193.799896
1503.793945	14.643425
1502.770508	5.059833
1501.748047	-78.943848
1500.724609	-101.643562
1499.701172	-150.097763
1498.677734	-206.372147
1497.654297	-436.792145
1496.629883	-511.224579
1495.605469	-122.799316
1494.581055	-79.935410
1493.556641	-180.419037
1492.531250	-173.662231
1491.505859	-172.163330
1490.480469	-45.600952
1489.455078	111.426392
1488.429688	-15.250081
1487.403320	75.023575
1486.376953	218.745941
1485.350586	48.330379
1484.324219	-117.030434
1483.296875	350.276123
1482.270508	506.089172
1481.243164	151.648239
1480.214844	289.325531
1479.187500	378.425629
1478.159180	138.588013
1477.130859	194.331970
1476.102539	362.049591
1475.074219	333.484558
1474.044922	424.502838
1473.015625	640.145569
1471.986328	847.978821
1470.957031	897.865417
1469.927734	993.451416
1468.897461	781.108398
1467.867188	1118.120117
1466.836914	1312.533203
1465.806641	1356.815796
1464.775391	1655.157837
1463.744141	1559.456543
1462.712891	1242.723267
1461.681641	1378.186157
1460.649414	1462.737915
1459.618164	1735.109497
1458.585938	1697.629761
1457.552734	1632.194824
1456.520508	1389.174072
1455.487305	1747.402344
1454.455078	1778.313721
1453.420898	1578.405151
1452.387695	1599.139893
1451.354492	1949.341919
1450.320313	1982.610962
1449.286133	2003.194214
1448.251953	2125.081299
1447.216797	2059.498779
1446.182617	1730.663696
1445.147461	1781.643311
1444.112305	1976.864014
1443.076172	1577.396240
1442.041016	1754.900269
1441.004883	1583.310181
1439.968750	1887.185425
1438.932617	1354.181396
1437.895508	1579.659546
1436.858398	1577.649780
1435.821289	1166.397339
1434.784180	1073.622070
1433.747070	1003.655273
1432.708984	971.614197
1431.670898	1280.409180
1430.632813	1255.994385
1429.594727	719.441101
1428.556641	455.619476
1427.517578	242.391006
1426.478516	-33.721100
1425.439453	197.075012
1424.399414	168.209427
1423.359375	-24.365360
1422.320313	209.015732
1421.279297	442.329163
1420.239258	-142.806427
1419.199219	236.701096
1418.158203	293.901215
1417.117188	197.648071
1416.075195	-74.625931
1415.034180	-32.217674
1413.992188	201.393417
1412.950195	-50.304276
1411.908203	-83.076088
1410.866211	17.482561
1409.823242	-306.601807
1408.780273	-47.566071
1407.737305	-49.765522
1406.694336	149.051849
1405.650391	-68.911362
1404.606445	-100.908264
1403.562500	-72.540482
1402.518555	-192.106934
1401.474609	-171.017944
1400.429688	-19.412363
1399.384766	204.969559
1398.339844	-212.411545
1397.294922	94.883415
1396.249023	-83.991096
1395.203125	178.290344
1394.157227	47.330769
1393.111328	304.731171
1392.064453	-3.716915
1391.018555	-104.106049
1389.971680	163.565384
1388.923828	23.392782
1387.876953	43.542366
1386.829102	26.291845
1385.781250	189.232559
1384.733398	-25.255589
1383.685547	-149.523209
1382.636719	38.761101
1381.587891	74.709381
1380.539063	133.271652
1379.490234	-105.223221
1378.440430	-83.814537
1377.391602	-89.706650
1376.341797	129.153976
1375.291016	402.951965
1374.241211	90.558044
1373.190430	100.178886
1372.139648	-109.485413
1371.088867	-32.204037
1370.038086	5.318223
1368.986328	-221.183578
1367.934570	-123.545288
1366.882813	-55.682796
1365.831055	233.948929
1364.778320	257.186920
1363.726563	265.650330
1362.673828	90.085510
1361.620117	-30.520838
1360.567383	55.574364
1359.513672	74.622154
1358.459961	6.788761
1357.406250	70.902023
1356.352539	-26.415329
1355.297852	-46.512806
1354.243164	15.540648
1353.188477	167.144958
1352.133789	92.852364
1351.078125	428.403625
1350.023438	19.282469
1348.966797	273.101318
1347.911133	464.945679
1346.855469	185.526932
1345.798828	662.818848
1344.742188	453.199982
1343.685547	546.270996
1342.627930	674.140686
1341.571289	665.823303
1340.513672	808.773743
1339.456055	622.375427
1338.397461	862.138000
1337.339844	965.777405
1336.281250	1114.064087
1335.222656	1084.244019
1334.163086	742.809692
1333.104492	512.993347
1332.044922	713.744080
1330.985352	452.158752
1329.925781	887.964539
1328.865234	624.248169
1327.805664	840.174072
1326.745117	774.493164
1325.684570	785.543762
1324.623047	680.647278
1323.561523	738.874023
1322.500977	760.186340
1321.438477	643.401978
1320.376953	593.418701
1319.314453	605.241211
1318.252930	1154.828125
1317.189453	745.125366
1316.126953	993.925903
1315.064453	853.325073
1314.000977	796.672546
1312.937500	919.998169
1311.874023	787.227905
1310.809570	893.481140
1309.745117	1041.648682
1308.680664	847.724731
1307.616211	786.877319
1306.551758	699.096741
1305.486328	867.266541
1304.420898	973.983826
1303.355469	1016.824829
1302.289063	1099.067871
1301.223633	788.150391
1300.157227	880.422119
1299.090820	763.934753
1298.023438	708.982483
1296.957031	727.810608
1295.889648	913.648499
1294.822266	981.674255
1293.754883	571.237366
1292.686523	789.118835
1291.618164	759.242615
1290.549805	768.690552
1289.481445	932.669556
1288.413086	800.046631
1287.343750	868.501404
1286.274414	846.336487
1285.205078	593.981323
1284.134766	841.406799
1283.064453	699.463989
1281.995117	584.574158
1280.923828	552.994324
1279.853516	663.410400
1278.782227	661.290100
1277.710938	673.894348
1276.639648	454.232697
1275.568359	731.006165
1274.496094	682.611816
1273.423828	590.290955
1272.351563	759.469116
1271.279297	689.232056
1270.206055	731.391113
1269.132813	907.851440
1268.059570	837.720337
1266.986328	882.351013
1265.913086	1005.067688
1264.838867	754.513794
1263.764648	1004.068970
1262.689453	1102.349609
1261.615234	849.562012
1260.540039	696.825867
1259.464844	1163.108521
1258.389648	674.196960
1257.313477	1028.252563
1256.238281	1257.973877
1255.162109	1158.920044
1254.085938	896.830139
1253.008789	1243.240356
1251.931641	1134.522461
1250.854492	816.659058
1249.777344	943.976196
1248.700195	901.032532
1247.622070	1152.227905
1246.543945	1026.604004
1245.465820	1107.555420
1244.387695	882.369446
1243.308594	1225.584473
1242.229492	743.049133
1241.150391	1025.415894
1240.071289	1026.091064
1238.991211	808.347717
1237.911133	864.817566
1236.831055	913.959839
1235.750977	1341.347168
1234.669922	1143.010254
1233.588867	1017.444275
1232.507813	768.311768
1231.426758	928.710754
1230.344727	989.683716
1229.262695	813.263062
1228.180664	828.154480
1227.098633	816.372070
1226.015625	1114.325439
1224.933594	720.103149
1223.849609	596.934875
1222.766602	705.959290
1221.683594	814.886902
1220.599609	565.929871
1219.515625	355.703461
1218.430664	553.880798
1217.346680	635.961426
1216.261719	623.749939
1215.176758	372.426270
1214.091797	674.016602
1213.005859	565.082764
1211.920898	499.579895
1210.834961	590.863159
1209.748047	655.503662
1208.662109	881.632751
1207.575195	504.841705
1206.488281	263.141083
1205.401367	575.768372
1204.313477	435.216736
1203.225586	542.774414
1202.137695	406.975861
1201.049805	191.714752
1199.961914	277.385010
1198.873047	211.317627
1197.784180	-30.438965
1196.695313	59.817745
1195.605469	-150.680862
1194.515625	-142.343170
1193.425781	214.502213
1192.335938	-20.141281
1191.246094	-230.727188
1190.155273	43.989395
1189.064453	-490.922852
1187.973633	-163.591232
1186.881836	-261.431030
1185.790039	-121.676064
1184.698242	-178.836288
1183.606445	99.838089
1182.514648	-27.059322
1181.421875	-65.254524
1180.329102	109.874649
1179.236328	-285.646454
1178.142578	-0.467756
1177.049805	128.774979
1175.956055	-8.014951
1174.861328	25.207285
1173.767578	-32.640865
1172.672852	110.533073
1171.578125	124.330574
1170.483398	154.794830
1169.387695	-51.667652
1168.291992	141.292923
1167.196289	-175.215714
1166.100586	-51.792767
1165.004883	229.243774
1163.908203	-13.230976
1162.811523	-86.054237
1161.714844	-34.721619
1160.617188	310.218109
1159.519531	-66.050568
1158.421875	149.705414
1157.324219	245.980804
1156.225586	-115.931503
1155.127930	-19.781374
1154.028320	145.390503
1152.929688	122.083313
1151.831055	-51.449028
1150.731445	51.453434
1149.631836	149.477982
1148.531250	-150.404907
1147.431641	-343.047668
1146.331055	-138.064880
1145.230469	-161.753326
1144.129883	192.897751
1143.028320	-221.190140
1141.926758	123.666977
1140.825195	80.659607
1139.723633	6.704859
1138.621094	-62.529709
1137.518555	77.351074
1136.416016	-229.585205
1135.313477	268.861847
1134.209961	446.398834
1133.106445	279.510986
1132.002930	167.246490
1130.898438	361.138031
1129.794922	203.725647
1128.690430	143.591019
1127.585938	168.821320
1126.480469	454.818298
1125.375977	439.577484
1124.270508	509.617859
1123.164063	278.638062
1122.058594	365.188507
1120.952148	510.864227
1119.845703	736.948120
1118.739258	543.859558
1117.631836	686.916443
1116.525391	392.110840
1115.417969	333.981049
1114.309570	240.360641
1113.202148	54.540756
1112.093750	86.278381
1110.985352	-47.477337
1109.876953	315.060394
1108.767578	417.519928
1107.658203	356.932465
1106.548828	329.416931
1105.439453	138.992615
1104.329102	149.268280
1103.218750	440.355347
1102.108398	417.505615
1100.998047	458.345764
1099.886719	350.580353
1098.775391	502.211517
1097.664063	172.901123
1096.552734	541.311157
1095.440430	374.704803
1094.328125	373.068512
1093.215820	267.814270
1092.102539	447.500275
1090.990234	504.714752
1089.876953	524.248108
1088.762695	282.606049
1087.649414	203.410049
1086.535156	215.973984
1085.420898	348.465912
1084.306641	487.965759
1083.191406	347.742828
1082.076172	188.808868
1080.960938	175.618820
1079.845703	434.893219
1078.729492	402.911285
1077.613281	338.110382
1076.497070	604.291138
1075.380859	157.074554
1074.263672	108.886375
1073.146484	-35.398643
1072.029297	136.967377
1070.912109	23.296776
1069.793945	-24.662252
1068.675781	105.523453
1067.557617	99.826340
1066.438477	-39.331421
1065.319336	666.928467
1064.200195	115.789383
1063.081055	367.739349
1061.961914	-12.151532
1060.841797	160.277359
1059.721680	260.181366
1058.600586	77.154861
1057.480469	277.678223
1056.359375	363.641693
1055.238281	50.053764
1054.116211	182.878159
1052.995117	84.491226
1051.873047	65.603905
1050.750000	-58.262508
1049.627930	-121.308289
1048.504883	144.763809
1047.381836	459.780121
1046.258789	21.369112
1045.134766	51.934338
1044.011719	-176.199921
1042.886719	120.262192
1041.762695	-68.007492
1040.638672	179.548874
1039.513672	107.975815
1038.388672	-357.008545
1037.262695	69.954872
1036.136719	19.669941
1035.010742	151.007065
1033.884766	24.143291
1032.758789	9.075927
1031.631836	177.812805
1030.504883	90.836945
1029.377930	-21.565371
1028.250000	-238.391953
1027.122070	-306.328125
1025.994141	-464.712677
1024.866211	110.875374
1023.737305	-530.221680
1022.608398	-372.468964
1021.479492	-244.849854
1020.350586	-316.697449
1019.220703	-339.700409
1018.090820	-657.082153
1016.960938	-241.603622
1015.830078	-280.502014
1014.700195	-143.149918
1013.569336	-126.223831
1012.437500	120.109299
1011.306641	-4.058970
1010.174805	82.620804
1009.042969	60.592091
1007.910156	369.594696
1006.778320	518.947693
1005.645508	830.251221
1004.512695	1264.090820
1003.378906	1905.911743
1002.245117	1874.953247
1001.111328	1527.549927
999.977539	1483.077148
998.843750	944.464722
997.708984	567.865417
996.574219	-11.595388
995.438477	71.762482
994.303711	448.272888
993.167969	554.805603
992.032227	227.790298
990.895508	286.145569
989.758789	259.298828
988.622070	142.697327
987.485352	252.102753
986.348633	168.063889
985.210938	-63.222885
984.073242	51.131969
982.934570	-172.864441
981.796875	6.159940
980.658203	288.774231
979.519531	10.041211
978.379883	-144.236816
977.240234	131.688187
976.100586	71.960358
974.960938	214.647644
973.821289	47.175369
972.680664	396.805237
971.540039	307.706390
970.398438	448.396576
969.257813	304.473511
968.116211	59.750587
966.974609	372.865112
965.832031	91.774529
964.689453	76.992867
963.546875	115.075996
962.404297	341.245789
961.261719	147.997528
960.118164	165.767502
958.974609	-77.514938
957.830078	252.020264
956.686523	299.868591
955.541992	118.880478
954.396484	47.949730
953.251953	-91.481567
952.106445	270.263672
950.960938	142.502533
949.815430	341.894043
948.668945	93.232574
947.522461	347.610260
946.375977	74.143066
945.229492	100.171516
944.082031	206.230499
942.934570	246.122589
941.787109	19.006573
940.638672	24.892149
939.491211	115.296951
938.342773	324.380402
937.193359	510.656952
936.044922	455.245178
934.895508	388.554962
933.745117	465.571350
932.595703	358.078430
931.445313	305.398560
930.294922	75.190475
929.144531	59.206509
927.993164	145.755768
926.842773	50.275753
925.690430	86.894485
924.539063	264.607544
923.386719	98.910080
922.234375	-275.815216
921.082031	-247.937286
919.929688	-124.549652
918.776367	-28.411194
917.623047	-143.502808
916.468750	45.846424
915.315430	-121.294662
914.161133	-38.596096
913.006836	23.701162
911.851563	-374.550171
910.696289	34.977146
909.541016	106.464859
908.385742	-123.573303
907.229492	-187.973953
906.074219	-80.063660
904.916992	59.571575
903.760742	-113.404060
902.603516	141.762131
901.446289	-85.394058
900.289063	45.236778
899.131836	-285.802399
897.973633	-116.640877
896.815430	47.952274
895.656250	-76.951042
894.498047	60.493683
893.338867	96.193947
892.178711	170.325607
891.019531	97.594345
889.859375	-81.230881
888.699219	126.197884
887.539063	141.652130
886.377930	-70.846848
885.216797	98.132843
884.055664	-75.869736
882.893555	300.573029
881.732422	95.061111
880.570313	15.908688
879.407227	184.736938
878.245117	475.169220
877.082031	132.424088
875.918945	-88.533394
874.754883	271.578003
873.590820	201.529968
872.426758	97.752312
871.262695	-120.741165
870.098633	-111.922981
868.933594	-148.095840
867.768555	366.638977
866.602539	501.203400
865.436523	85.048965
864.270508	-20.841719
863.104492	138.383179
861.938477	25.759085
860.771484	301.621979
859.604492	90.198959
858.436523	118.997871
857.269531	246.480560
856.101563	290.879242
854.932617	241.037979
853.764648	399.711792
852.595703	381.189514
851.426758	624.856689
850.256836	449.383270
849.087891	609.966064
847.917969	481.536224
846.748047	317.303894
845.577148	376.962402
844.406250	264.227753
843.235352	117.942482
842.064453	114.845543
840.892578	102.761162
839.720703	220.313843
838.548828	80.703590
837.375977	-43.243416
836.204102	210.405045
835.031250	285.185272
833.857422	203.558975
832.684570	139.777130
831.510742	270.170776
830.335938	516.492798
829.162109	352.121460
827.987305	196.696228
826.812500	353.490906
825.637695	91.006645
824.461914	18.053913
823.286133	63.182121
822.110352	284.234375
820.933594	110.876564
819.757813	-4.564690
818.580078	-280.305542
817.403320	-162.013611
816.225586	138.631577
815.048828	-375.183380
813.870117	-45.841110
812.692383	107.608711
811.513672	-28.087885
810.334961	-37.095318
809.156250	140.494431
807.976563	-81.947838
806.796875	-397.635071
805.617188	-291.338837
804.436523	-56.397316
803.255859	-110.163826
802.075195	-44.148067
800.894531	-259.967133
799.712891	-304.970947
798.531250	-250.239059
797.349609	-204.464569
796.167969	-158.776108
794.985352	-317.025665
793.802734	-49.932934
792.619141	-194.973007
791.436523	-269.155518
790.252930	-88.788376
789.069336	160.039932
787.884766	315.756683
786.700195	179.337967
785.515625	180.040314
784.331055	253.649551
783.145508	-19.895407
781.959961	-70.155167
780.774414	352.386688
779.587891	326.247162
778.402344	251.474792
777.215820	311.366425
776.028320	355.725647
774.840820	115.316559
773.654297	-255.207855
772.465820	-188.847473
771.278320	-10.098357
770.089844	205.998184
768.901367	71.460564
767.711914	203.594772
766.523438	55.807903
765.333984	540.228394
764.143555	123.671852
762.954102	398.600372
761.763672	98.851204
760.573242	569.431519
759.382813	665.727478
758.191406	726.746094
757.000000	684.342468
755.808594	567.172241
754.616211	687.414368
753.423828	618.578369
752.231445	450.878479
751.039063	316.175690
749.845703	306.680176
748.652344	150.065582
747.458984	107.638161
746.264648	368.039734
745.070313	384.772217
743.875977	640.557861
742.680664	554.114685
741.486328	160.763443
740.291016	100.743217
739.094727	154.688400
737.899414	184.496017
736.703125	-90.171082
735.506836	103.894264
734.309570	59.232296
733.112305	205.007202
731.915039	44.357338
730.717773	-210.291824
729.519531	3.240556
728.322266	100.779305
727.123047	432.195770
725.924805	308.842529
724.725586	65.370689
723.526367	202.147537
722.327148	52.750816
721.126953	388.195374
719.926758	780.256653
718.726563	436.613861
717.525391	431.371735
716.325195	55.282566
715.123047	333.704132
713.921875	40.715214
712.719727	129.388824
711.518555	194.070786
710.315430	376.412048
709.113281	349.559357
707.910156	-260.953186
706.707031	39.034164
705.502930	97.266716
704.299805	427.562531
703.095703	178.934204
701.891602	63.156609
700.686523	299.808960
699.481445	-144.207047
698.276367	101.152641
697.071289	-83.897987
695.865234	356.972260
694.659180	128.582733
693.453125	-256.034332
692.246094	-325.577026
691.039063	-80.271156
689.832031	-82.453720
688.625000	-167.043823
687.416992	-99.692719
686.208984	19.727051
685.000977	24.216188
683.791992	-86.142181
682.583008	-85.865372
681.374023	163.646820
680.164063	-76.493210
678.955078	17.063608
677.745117	-23.618629
676.534180	-183.293289
675.324219	-184.848007
674.113281	-15.408004
672.902344	125.885712
671.690430	-292.995026
670.478516	295.998047
669.266602	523.753845
668.054688	139.819351
666.841797	-45.089417
665.628906	171.952469
664.416016	0.189222
663.203125	247.460709
661.989258	188.129456
660.775391	180.678711
659.561523	259.598663
658.346680	-15.251995
657.131836	-117.380463
655.916992	-130.997772
654.701172	38.688423
653.485352	-145.112427
652.269531	-1.248113
651.053711	52.126923
649.836914	-198.149887
648.620117	-144.642731
647.403320	141.394348
646.186523	306.826477
644.968750	375.409241
643.750977	-95.956802
642.532227	319.075867
641.314453	91.032753
640.095703	243.667709
638.875977	99.683998
637.657227	-147.322647
636.437500	7.575782
635.217773	147.426315
633.997070	91.862251
632.777344	4.176458
631.556641	114.053452
630.335938	24.374357
629.114258	323.106964
627.892578	-122.506172
626.670898	92.609970
625.449219	110.452408
624.226563	83.339180
623.003906	362.737793
621.781250	217.876099
620.557617	574.355957
619.333984	498.174530
618.110352	92.394157
616.886719	-30.588598
615.662109	-102.081085
614.437500	-4.444984
613.212891	-131.367081
611.987305	-27.188988
610.761719	139.030869
609.536133	-43.151321
608.310547	-103.345123
607.083984	-398.431793
605.857422	99.193237
604.630859	184.534683
