# Supplementary material for: Raman spectroscopy accurately differentiates mucosal healing from non-healing and biochemical changes following biological therapy in inflammatory bowel disease
Source: PLoS One. 2021 Jun 2;16(6):e0252210. doi: 10.1371/journal.pone.0252210 (PMC8172032; doi:10.1371/journal.pone.0252210)
Supplement: S5 Dataset — (ZIP) [file pone.0252210.s007.zip › CD Active inflammation/OC008-1 post treat_BL sub CR removed_59__X_-35162.8__Y_4590.25__Z_-768.819__Time_671.txt]

1714.715820	166.854340
1713.739258	206.372009
1712.762695	196.230515
1711.785156	73.689270
1710.808594	273.208527
1709.831055	-68.554703
1708.853516	40.310139
1707.875000	58.289494
1706.897461	20.330482
1705.918945	-25.376427
1704.940430	-60.050308
1703.960938	-99.780167
1702.982422	-128.446075
1702.002930	41.179653
1701.023438	-101.907913
1700.043945	-92.168465
1699.063477	-111.536713
1698.083984	-71.726372
1697.103516	40.537445
1696.123047	3.470651
1695.141602	-105.381294
1694.161133	-128.349854
1693.179688	89.323936
1692.198242	160.434021
1691.216797	111.770035
1690.234375	-72.617729
1689.251953	44.879719
1688.269531	-85.350609
1687.287109	118.143494
1686.304688	68.652390
1685.321289	6.198214
1684.337891	72.036873
1683.354492	26.317919
1682.371094	39.577435
1681.387695	31.888885
1680.403320	53.829922
1679.418945	25.550074
1678.434570	213.187683
1677.449219	158.978638
1676.464844	238.161240
1675.479492	158.089645
1674.494141	245.904358
1673.507813	76.179939
1672.522461	66.346504
1671.536133	72.790726
1670.549805	135.359589
1669.563477	187.620193
1668.576172	364.974335
1667.589844	460.310333
1666.602539	569.193481
1665.615234	413.025482
1664.626953	466.810577
1663.639648	406.867584
1662.651367	684.010986
1661.663086	550.446533
1660.674805	525.924377
1659.685547	499.063049
1658.696289	453.977203
1657.707031	554.892334
1656.717773	481.291656
1655.728516	378.898621
1654.738281	533.581909
1653.748047	344.466980
1652.757813	325.047455
1651.767578	499.010376
1650.777344	300.293732
1649.786133	326.664734
1648.794922	223.766647
1647.803711	63.036243
1646.811523	304.244385
1645.820313	162.573975
1644.828125	142.696548
1643.835938	62.342609
1642.843750	106.340408
1641.850586	176.942322
1640.857422	-0.293830
1639.864258	-45.317219
1638.871094	23.316521
1637.877930	65.769508
1636.883789	18.773638
1635.889648	-88.615944
1634.895508	-98.250343
1633.901367	-28.641783
1632.906250	-161.697266
1631.912109	-12.715457
1630.916992	-45.289948
1629.920898	-3.967571
1628.925781	-144.076431
1627.929688	26.524389
1626.934570	-15.859108
1625.937500	-0.208855
1624.941406	-118.508217
1623.945313	10.511741
1622.948242	-78.529839
1621.951172	66.478798
1620.954102	138.001617
1619.956055	185.984421
1618.958984	213.070328
1617.960938	279.647064
1616.962891	170.447861
1615.963867	116.519707
1614.965820	165.053696
1613.966797	-1.428599
1612.967773	73.541092
1611.968750	-6.122815
1610.968750	-46.340469
1609.969727	-73.345413
1608.969727	-58.330753
1607.969727	17.010344
1606.968750	24.294317
1605.968750	44.741249
1604.967773	-73.509155
1603.966797	-34.599426
1602.965820	101.178192
1601.963867	56.424080
1600.962891	92.829597
1599.960938	40.349728
1598.958984	-82.659111
1597.956055	-56.576664
1596.954102	-111.486115
1595.951172	-56.598972
1594.948242	-121.876160
1593.945313	-72.182693
1592.941406	-32.935036
1591.938477	-40.679287
1590.934570	19.454622
1589.930664	-61.340771
1588.925781	79.664818
1587.921875	131.928345
1586.916992	113.757683
1585.912109	225.952957
1584.907227	153.018784
1583.901367	27.983589
1582.896484	207.840759
1581.890625	364.158142
1580.884766	244.319244
1579.877930	304.176788
1578.872070	166.133789
1577.865234	137.435867
1576.858398	22.849636
1575.851563	241.286484
1574.843750	7.008534
1573.836914	149.866592
1572.829102	191.223480
1571.821289	323.498596
1570.812500	156.805695
1569.804688	107.058640
1568.795898	-18.050732
1567.787109	168.497971
1566.778320	165.360809
1565.768555	268.604706
1564.758789	244.566788
1563.750000	228.265106
1562.739258	232.659241
1561.729492	73.580818
1560.718750	199.757416
1559.708984	63.953239
1558.698242	31.820524
1557.686523	111.065483
1556.675781	76.200958
1555.664063	261.461945
1554.652344	45.135014
1553.640625	-26.172800
1552.628906	207.944443
1551.616211	245.175583
1550.603516	290.071411
1549.590820	265.013550
1548.578125	180.391632
1547.565430	325.875488
1546.551758	21.341354
1545.538086	210.564316
1544.524414	360.852081
1543.510742	138.924606
1542.496094	193.404068
1541.481445	167.706696
1540.466797	92.868973
1539.452148	51.531906
1538.437500	90.131493
1537.421875	46.044651
1536.406250	-5.857602
1535.390625	81.453651
1534.374023	-148.561783
1533.358398	152.547531
1532.341797	113.174187
1531.325195	37.643028
1530.308594	67.688293
1529.291016	30.644579
1528.274414	114.572838
1527.256836	-17.928913
1526.238281	-6.310123
1525.220703	-87.444710
1524.202148	181.319611
1523.184570	-67.238281
1522.166016	41.741638
1521.146484	34.851158
1520.127930	97.291687
1519.108398	-20.330084
1518.088867	131.850494
1517.069336	-52.721806
1516.049805	-149.967422
1515.029297	-13.553383
1514.008789	109.869858
1512.988281	-3.035983
1511.967773	-246.885529
1510.946289	-90.412407
1509.925781	-113.682617
1508.904297	-162.688477
1507.882813	-9.168599
1506.860352	15.993788
1505.838867	46.190514
1504.816406	1.958992
1503.793945	11.467337
1502.770508	-120.015533
1501.748047	-92.726913
1500.724609	-237.103531
1499.701172	-33.328400
1498.677734	-159.903412
1497.654297	-15.251366
1496.629883	-111.242271
1495.605469	-56.354645
1494.581055	29.119682
1493.556641	140.049057
1492.531250	13.115011
1491.505859	-44.834396
1490.480469	-13.401453
1489.455078	63.929733
1488.429688	-152.563202
1487.403320	82.935837
1486.376953	78.284126
1485.350586	111.855064
1484.324219	150.447845
1483.296875	107.310043
1482.270508	8.015990
1481.243164	128.018433
1480.214844	51.571533
1479.187500	115.311546
1478.159180	112.693863
1477.130859	107.472908
1476.102539	181.173584
1475.074219	73.951691
1474.044922	122.049561
1473.015625	264.274628
1471.986328	322.392059
1470.957031	474.596771
1469.927734	410.425415
1468.897461	341.140686
1467.867188	554.137268
1466.836914	578.845276
1465.806641	562.827942
1464.775391	569.644714
1463.744141	591.667847
1462.712891	804.182129
1461.681641	724.479187
1460.649414	766.659424
1459.618164	785.949646
1458.585938	901.649597
1457.552734	948.744263
1456.520508	924.758362
1455.487305	1058.023804
1454.455078	919.850586
1453.420898	824.802002
1452.387695	904.702698
1451.354492	756.444031
1450.320313	1178.369385
1449.286133	1116.211670
1448.251953	1018.605408
1447.216797	1075.494507
1446.182617	1071.594360
1445.147461	1108.177979
1444.112305	851.173828
1443.076172	821.981812
1442.041016	911.700195
1441.004883	890.088379
1439.968750	792.627258
1438.932617	793.800964
1437.895508	815.187073
1436.858398	839.094788
1435.821289	580.038330
1434.784180	525.695923
1433.747070	564.820984
1432.708984	384.272522
1431.670898	524.392761
1430.632813	485.281799
1429.594727	332.658875
1428.556641	303.724640
1427.517578	236.979645
1426.478516	210.626404
1425.439453	108.673149
1424.399414	163.045288
1423.359375	33.461811
1422.320313	208.811508
1421.279297	149.841614
1420.239258	189.145477
1419.199219	95.018570
1418.158203	43.744823
1417.117188	153.592773
1416.075195	-78.780602
1415.034180	-77.061432
1413.992188	-37.590321
1412.950195	-45.876278
1411.908203	267.668823
1410.866211	80.938721
1409.823242	102.892303
1408.780273	-133.899582
1407.737305	53.954830
1406.694336	-82.188866
1405.650391	145.824585
1404.606445	-12.792578
1403.562500	11.912829
1402.518555	96.874458
1401.474609	149.234924
1400.429688	-109.387466
1399.384766	-189.814041
1398.339844	113.418076
1397.294922	95.743401
1396.249023	218.453217
1395.203125	138.227890
1394.157227	258.480377
1393.111328	108.270157
1392.064453	128.430603
1391.018555	58.530830
1389.971680	-6.282693
1388.923828	-8.462152
1387.876953	-8.072651
1386.829102	-122.680313
1385.781250	222.926743
1384.733398	-19.059402
1383.685547	-10.929104
1382.636719	-65.219704
1381.587891	-86.943275
1380.539063	18.798229
1379.490234	2.189940
1378.440430	13.113640
1377.391602	66.542793
1376.341797	-34.726364
1375.291016	308.253143
1374.241211	144.745300
1373.190430	118.546700
1372.139648	177.209915
1371.088867	215.972626
1370.038086	0.553953
1368.986328	-107.553581
1367.934570	6.194421
1366.882813	-36.962486
1365.831055	66.901749
1364.778320	13.929268
1363.726563	68.095383
1362.673828	-19.553173
1361.620117	-72.261116
1360.567383	-189.548737
1359.513672	66.352753
1358.459961	53.664635
1357.406250	309.549133
1356.352539	264.648865
1355.297852	21.036127
1354.243164	242.196472
1353.188477	-58.289013
1352.133789	182.807175
1351.078125	175.582886
1350.023438	183.334564
1348.966797	439.324738
1347.911133	280.915680
1346.855469	323.586121
1345.798828	217.496613
1344.742188	285.100677
1343.685547	461.829773
1342.627930	437.788025
1341.571289	493.129883
1340.513672	749.192749
1339.456055	388.457977
1338.397461	458.843353
1337.339844	509.466583
1336.281250	510.630402
1335.222656	477.217102
1334.163086	414.195526
1333.104492	408.171021
1332.044922	481.358826
1330.985352	341.936890
1329.925781	664.932129
1328.865234	486.121155
1327.805664	524.913269
1326.745117	462.461853
1325.684570	177.807617
1324.623047	342.781128
1323.561523	339.865387
1322.500977	243.220825
1321.438477	539.066956
1320.376953	538.775879
1319.314453	368.340637
1318.252930	548.251221
1317.189453	693.623291
1316.126953	533.318420
1315.064453	461.871460
1314.000977	489.080231
1312.937500	575.463013
1311.874023	373.696838
1310.809570	620.248596
1309.745117	546.698914
1308.680664	406.781403
1307.616211	468.775543
1306.551758	491.434509
1305.486328	543.656982
1304.420898	561.481262
1303.355469	321.186798
1302.289063	476.819885
1301.223633	440.742554
1300.157227	532.502319
1299.090820	553.032654
1298.023438	379.576294
1296.957031	395.321991
1295.889648	374.283417
1294.822266	542.296143
1293.754883	364.281189
1292.686523	586.289978
1291.618164	486.925568
1290.549805	397.458496
1289.481445	428.212036
1288.413086	424.678406
1287.343750	283.948334
1286.274414	302.580597
1285.205078	274.704132
1284.134766	234.631439
1283.064453	385.602814
1281.995117	372.530273
1280.923828	109.854469
1279.853516	96.918884
1278.782227	196.557724
1277.710938	401.358765
1276.639648	623.220337
1275.568359	488.076111
1274.496094	199.032669
1273.423828	640.820251
1272.351563	544.940735
1271.279297	468.671448
1270.206055	385.136719
1269.132813	377.352783
1268.059570	494.090027
1266.986328	613.240967
1265.913086	581.083984
1264.838867	446.505096
1263.764648	629.064453
1262.689453	555.533936
1261.615234	513.746399
1260.540039	513.428528
1259.464844	581.356018
1258.389648	471.425354
1257.313477	585.640930
1256.238281	492.831604
1255.162109	602.147949
1254.085938	777.148865
1253.008789	645.455078
1251.931641	518.695801
1250.854492	545.245972
1249.777344	481.810638
1248.700195	396.526428
1247.622070	632.158691
1246.543945	522.585632
1245.465820	476.238831
1244.387695	621.825317
1243.308594	633.769592
1242.229492	660.278015
1241.150391	621.228455
1240.071289	523.943176
1238.991211	652.369263
1237.911133	533.279358
1236.831055	727.126709
1235.750977	549.864380
1234.669922	423.585876
1233.588867	590.647034
1232.507813	442.590820
1231.426758	502.952484
1230.344727	725.569702
1229.262695	480.681030
1228.180664	577.278809
1227.098633	344.610199
1226.015625	499.252106
1224.933594	486.859589
1223.849609	430.912201
1222.766602	304.836884
1221.683594	507.647156
1220.599609	420.254791
1219.515625	364.302032
1218.430664	477.500427
1217.346680	433.599152
1216.261719	189.225418
1215.176758	237.124969
1214.091797	185.997253
1213.005859	89.007988
1211.920898	264.724884
1210.834961	283.518188
1209.748047	251.622498
1208.662109	224.538300
1207.575195	243.248047
1206.488281	392.085663
1205.401367	405.873749
1204.313477	224.463470
1203.225586	257.493561
1202.137695	235.086441
1201.049805	154.871399
1199.961914	-108.289841
1198.873047	16.113998
1197.784180	-107.407082
1196.695313	-79.351654
1195.605469	-8.051278
1194.515625	-194.106155
1193.425781	88.672661
1192.335938	-15.672321
1191.246094	48.199242
1190.155273	-137.845047
1189.064453	98.885834
1187.973633	71.327019
1186.881836	26.934929
1185.790039	112.139008
1184.698242	12.487722
1183.606445	-125.544678
1182.514648	48.269016
1181.421875	-152.141235
1180.329102	16.723585
1179.236328	-75.803780
1178.142578	104.868675
1177.049805	148.851013
1175.956055	276.609741
1174.861328	57.009804
1173.767578	-57.180302
1172.672852	44.080009
1171.578125	30.376125
1170.483398	33.384651
1169.387695	-35.418770
1168.291992	39.265282
1167.196289	192.780441
1166.100586	193.185242
1165.004883	23.854576
1163.908203	174.748398
1162.811523	-78.205696
1161.714844	48.672947
1160.617188	-99.159721
1159.519531	-17.783731
1158.421875	111.249184
1157.324219	-50.945698
1156.225586	132.819931
1155.127930	256.830780
1154.028320	225.734573
1152.929688	-70.026367
1151.831055	-67.749046
1150.731445	13.123882
1149.631836	46.265789
1148.531250	36.473236
1147.431641	0.447570
1146.331055	164.390137
1145.230469	63.995995
1144.129883	127.812271
1143.028320	67.833679
1141.926758	-115.854919
1140.825195	190.408890
1139.723633	-64.636299
1138.621094	13.188725
1137.518555	12.511017
1136.416016	166.236221
1135.313477	186.823685
1134.209961	238.233810
1133.106445	215.974716
1132.002930	200.807556
1130.898438	320.888977
1129.794922	369.696045
1128.690430	446.906860
1127.585938	407.831512
1126.480469	309.453705
1125.375977	443.412964
1124.270508	423.215271
1123.164063	410.096466
1122.058594	408.797791
1120.952148	298.510681
1119.845703	164.561203
1118.739258	260.280975
1117.631836	204.439743
1116.525391	167.527191
1115.417969	265.448364
1114.309570	174.068146
1113.202148	238.776733
1112.093750	180.485001
1110.985352	351.466522
1109.876953	104.069702
1108.767578	225.317078
1107.658203	247.277298
1106.548828	351.855408
1105.439453	286.370453
1104.329102	452.209320
1103.218750	469.275665
1102.108398	420.249969
1100.998047	340.559753
1099.886719	371.720764
1098.775391	391.057648
1097.664063	148.717758
1096.552734	347.163818
1095.440430	239.202484
1094.328125	176.028732
1093.215820	44.572094
1092.102539	384.055267
1090.990234	358.509064
1089.876953	99.967857
1088.762695	305.045746
1087.649414	74.839081
1086.535156	317.433929
1085.420898	190.758820
1084.306641	202.825363
1083.191406	221.924606
1082.076172	222.210678
1080.960938	339.944275
1079.845703	304.961243
1078.729492	215.980377
1077.613281	434.558197
1076.497070	263.438751
1075.380859	-15.539058
1074.263672	308.493927
1073.146484	111.715286
1072.029297	100.266624
1070.912109	323.249481
1069.793945	9.417816
1068.675781	117.505905
1067.557617	-50.881794
1066.438477	92.307564
1065.319336	240.120728
1064.200195	151.430710
1063.081055	140.025574
1061.961914	152.034225
1060.841797	110.238068
1059.721680	5.323436
1058.600586	19.719242
1057.480469	15.423096
1056.359375	153.711777
1055.238281	-119.308495
1054.116211	194.186737
1052.995117	173.564087
1051.873047	3.519419
1050.750000	48.347672
1049.627930	-0.182309
1048.504883	72.667427
1047.381836	-15.465809
1046.258789	232.328094
1045.134766	18.321978
1044.011719	172.789337
1042.886719	59.165104
1041.762695	-28.742632
1040.638672	55.813595
1039.513672	7.594037
1038.388672	-177.960510
1037.262695	-56.098534
1036.136719	-1.759184
1035.010742	-117.283394
1033.884766	106.940041
1032.758789	205.494003
1031.631836	180.789307
1030.504883	-20.554798
1029.377930	-14.907610
1028.250000	14.007969
1027.122070	-228.866669
1025.994141	-153.384247
1024.866211	-82.540077
1023.737305	-153.309875
1022.608398	-47.604000
1021.479492	-320.150208
1020.350586	-126.210472
1019.220703	-275.597290
1018.090820	-86.311096
1016.960938	58.884201
1015.830078	-50.904900
1014.700195	6.249367
1013.569336	42.572037
1012.437500	34.916435
1011.306641	145.413162
1010.174805	218.864624
1009.042969	188.175247
1007.910156	213.085556
1006.778320	117.735497
1005.645508	404.119171
1004.512695	799.106628
1003.378906	1064.495117
1002.245117	1119.480835
1001.111328	1017.359985
999.977539	691.245483
998.843750	330.692474
997.708984	132.005280
996.574219	99.690163
995.438477	233.630600
994.303711	81.427193
993.167969	104.686310
992.032227	-98.044037
990.895508	45.272087
989.758789	84.836868
988.622070	-23.071054
987.485352	184.827942
986.348633	81.675735
985.210938	82.277985
984.073242	-20.682041
982.934570	23.806461
981.796875	38.415016
980.658203	-80.385765
979.519531	-192.168777
978.379883	41.168728
977.240234	118.092789
976.100586	43.312511
974.960938	122.623901
973.821289	-18.635063
972.680664	111.321152
971.540039	126.438683
970.398438	205.908417
969.257813	-6.154231
968.116211	211.147141
966.974609	127.811119
965.832031	76.693748
964.689453	101.353020
963.546875	48.100368
962.404297	132.485489
961.261719	164.180130
960.118164	95.100082
958.974609	193.349854
957.830078	145.034775
956.686523	305.178009
955.541992	149.388870
954.396484	-79.504608
953.251953	247.804550
952.106445	156.380966
950.960938	33.041534
949.815430	31.010511
948.668945	8.467720
947.522461	203.120422
946.375977	9.297332
945.229492	46.352528
944.082031	117.710106
942.934570	84.058479
941.787109	102.987030
940.638672	137.942398
939.491211	150.121658
938.342773	48.291653
937.193359	293.232269
936.044922	-4.560974
934.895508	238.109695
933.745117	-22.950523
932.595703	146.807281
931.445313	173.028351
930.294922	37.591759
929.144531	38.886478
927.993164	67.551857
926.842773	159.979034
925.690430	29.435184
924.539063	69.610664
923.386719	-42.554852
922.234375	86.393456
921.082031	-84.727821
919.929688	-76.183167
918.776367	-53.960953
917.623047	-129.380051
916.468750	24.656185
915.315430	-75.631050
914.161133	-109.996864
913.006836	-8.139238
911.851563	-6.115750
910.696289	-140.152802
909.541016	-181.105835
908.385742	115.823036
907.229492	-29.361189
906.074219	45.379414
904.916992	34.031548
903.760742	-61.088783
902.603516	59.009941
901.446289	172.293335
900.289063	0.352182
899.131836	27.665894
897.973633	-76.221329
896.815430	-53.363544
895.656250	35.094986
894.498047	69.276497
893.338867	65.045898
892.178711	-25.027527
891.019531	56.666584
889.859375	43.482498
888.699219	12.260471
887.539063	30.743521
886.377930	-176.471298
885.216797	-18.003756
884.055664	-42.333515
882.893555	-14.755092
881.732422	-32.276600
880.570313	-4.683196
879.407227	-179.939865
878.245117	154.160065
877.082031	-54.820889
875.918945	157.489578
874.754883	-152.702026
873.590820	25.781229
872.426758	165.924530
871.262695	35.985512
870.098633	-51.144394
868.933594	59.694481
867.768555	1.838232
866.602539	218.275635
865.436523	-46.358387
864.270508	-7.525894
863.104492	121.144058
861.938477	83.550743
860.771484	373.800110
859.604492	113.915833
858.436523	105.514587
857.269531	141.982727
856.101563	279.374115
854.932617	169.991318
853.764648	278.140747
852.595703	211.378098
851.426758	7.924464
850.256836	-72.210915
849.087891	118.721809
847.917969	74.398476
846.748047	59.185711
845.577148	169.319351
844.406250	127.199272
843.235352	-33.503593
842.064453	230.857269
840.892578	27.672970
839.720703	66.031982
838.548828	102.113121
837.375977	140.389481
836.204102	232.240387
835.031250	254.778931
833.857422	263.882172
832.684570	232.761658
831.510742	69.933708
830.335938	49.977592
829.162109	92.468338
827.987305	226.361664
826.812500	134.927200
825.637695	85.863495
824.461914	117.034248
823.286133	128.100830
822.110352	-125.993973
820.933594	-77.078873
819.757813	38.580967
818.580078	-106.326653
817.403320	-55.334255
816.225586	-75.610481
815.048828	-89.242393
813.870117	75.034698
812.692383	21.271749
811.513672	123.117378
810.334961	-61.843540
809.156250	48.783249
807.976563	-129.485306
806.796875	76.531555
805.617188	91.445000
804.436523	-15.787621
803.255859	12.376975
802.075195	16.079323
800.894531	108.476601
799.712891	-47.615433
798.531250	-86.153229
797.349609	-226.689484
796.167969	-167.730927
794.985352	-80.034088
793.802734	-136.413544
792.619141	-82.067177
791.436523	23.137688
790.252930	-93.115799
789.069336	-47.792328
787.884766	72.701210
786.700195	27.188345
785.515625	-95.747513
784.331055	148.375519
783.145508	56.340023
781.959961	61.552814
780.774414	53.468540
779.587891	-100.441719
778.402344	34.993931
777.215820	-50.463554
776.028320	18.604401
774.840820	-55.842262
773.654297	-24.381540
772.465820	53.355476
771.278320	38.399944
770.089844	3.577158
768.901367	-46.689732
767.711914	4.413219
766.523438	214.096878
765.333984	-47.729538
764.143555	56.108780
762.954102	118.040703
761.763672	118.286949
760.573242	129.513260
759.382813	239.718826
758.191406	237.670837
757.000000	525.885742
755.808594	363.238861
754.616211	281.979797
753.423828	257.879059
752.231445	279.913605
751.039063	172.330856
749.845703	229.486008
748.652344	295.387054
747.458984	146.142807
746.264648	238.349747
745.070313	194.483688
743.875977	306.366455
742.680664	255.920715
741.486328	282.230560
740.291016	87.151497
739.094727	14.881438
737.899414	39.044525
736.703125	122.340118
735.506836	45.749084
734.309570	-15.471803
733.112305	113.766739
731.915039	78.839394
730.717773	236.461670
729.519531	81.253716
728.322266	44.217529
727.123047	225.835236
725.924805	-5.703032
724.725586	127.810143
723.526367	-5.241119
722.327148	27.787388
721.126953	8.422136
719.926758	37.122353
718.726563	17.822243
717.525391	26.930151
716.325195	-131.912735
715.123047	36.511562
713.921875	268.128723
712.719727	41.869160
711.518555	14.091455
710.315430	75.708214
709.113281	71.982491
707.910156	68.303780
706.707031	129.994949
705.502930	87.211418
704.299805	-51.269905
703.095703	-76.488144
701.891602	118.075523
700.686523	-4.940155
699.481445	28.712936
698.276367	-15.857847
697.071289	24.408884
695.865234	-87.390205
694.659180	139.810898
693.453125	-47.866093
692.246094	-150.714279
691.039063	-71.104561
689.832031	-82.629372
688.625000	75.157822
687.416992	-92.470840
686.208984	13.310413
685.000977	-6.661585
683.791992	53.643898
682.583008	-204.616806
681.374023	79.004105
680.164063	-88.040031
678.955078	-127.170441
677.745117	9.164446
676.534180	-118.613411
675.324219	-1.714014
674.113281	-42.772541
672.902344	-23.188869
671.690430	85.110641
670.478516	85.293060
669.266602	-5.273521
668.054688	-46.045422
666.841797	-86.756256
665.628906	-23.716431
664.416016	-42.741283
663.203125	-37.973495
661.989258	-35.334938
660.775391	12.652036
659.561523	-36.461617
658.346680	-148.091599
657.131836	-20.256182
655.916992	118.311630
654.701172	-36.362263
653.485352	84.909096
652.269531	48.820564
651.053711	64.439774
649.836914	185.571716
648.620117	50.383610
647.403320	1.340573
646.186523	62.049030
644.968750	55.981503
643.750977	264.994385
642.532227	80.258629
641.314453	-1.249016
640.095703	-13.998890
638.875977	-20.380104
637.657227	117.115555
636.437500	177.105011
635.217773	60.830036
633.997070	-1.833748
632.777344	132.901199
631.556641	-63.109489
630.335938	133.498596
629.114258	113.162262
627.892578	24.012770
626.670898	-26.697678
625.449219	-114.045509
624.226563	53.480549
623.003906	128.540619
621.781250	40.483463
620.557617	288.470428
619.333984	178.433014
618.110352	1.766146
616.886719	56.018452
615.662109	54.259041
614.437500	-20.608374
613.212891	-187.804596
611.987305	-64.499664
610.761719	17.698286
609.536133	-45.943264
608.310547	82.303413
607.083984	9.156642
605.857422	-83.702080
604.630859	57.847374
