# Supplementary material for: Raman spectroscopy accurately differentiates mucosal healing from non-healing and biochemical changes following biological therapy in inflammatory bowel disease
Source: PLoS One. 2021 Jun 2;16(6):e0252210. doi: 10.1371/journal.pone.0252210 (PMC8172032; doi:10.1371/journal.pone.0252210)
Supplement: S5 Dataset — (ZIP) [file pone.0252210.s007.zip › CD Active inflammation/OC030-1 pre treatment_base sub CR removed_73__X_-10363.1__Y_36053.2__Z_-68.1118__Time_823.txt]

1714.640625	231.278397
1713.664063	-48.832581
1712.687500	-46.713791
1711.709961	101.229958
1710.733398	54.557568
1709.755859	-138.492477
1708.778320	-38.282681
1707.799805	-132.674744
1706.821289	-75.950111
1705.843750	-143.975006
1704.864258	91.508553
1703.885742	-252.822586
1702.907227	-87.488625
1701.927734	-6.845533
1700.948242	-139.175308
1699.968750	-11.000056
1698.988281	120.774841
1698.007813	18.299915
1697.028320	15.828671
1696.046875	131.835938
1695.066406	128.651001
1694.084961	179.836288
1693.104492	418.946930
1692.123047	210.433792
1691.140625	579.413391
1690.159180	479.646057
1689.176758	634.268738
1688.194336	736.441956
1687.211914	804.858582
1686.228516	575.575623
1685.246094	915.058655
1684.262695	701.035461
1683.279297	805.042725
1682.295898	837.996094
1681.311523	861.144043
1680.327148	1042.240723
1679.342773	1136.300903
1678.358398	1127.407837
1677.374023	1366.794678
1676.388672	1298.350464
1675.403320	1642.955200
1674.417969	1647.927856
1673.432617	1539.419312
1672.446289	1631.043945
1671.459961	1734.052979
1670.473633	1715.612915
1669.487305	2059.125977
1668.500977	2124.463623
1667.513672	1964.868774
1666.526367	2228.056885
1665.539063	2152.233398
1664.550781	2058.570313
1663.563477	2140.721436
1662.575195	2443.586914
1661.586914	2476.605225
1660.598633	2534.137695
1659.609375	2443.898926
1658.620117	2330.506592
1657.631836	2591.277588
1656.641602	2232.887939
1655.652344	2118.855957
1654.662109	1957.817017
1653.672852	2038.268555
1652.681641	1814.984009
1651.691406	1862.181274
1650.701172	1433.904907
1649.709961	1463.749023
1648.718750	1375.164795
1647.727539	1213.146240
1646.735352	1033.202637
1645.744141	1022.914429
1644.751953	846.723206
1643.759766	900.802551
1642.766602	638.534973
1641.774414	498.252960
1640.781250	498.314148
1639.788086	345.798523
1638.794922	185.856476
1637.801758	174.062256
1636.807617	510.662537
1635.813477	378.331512
1634.819336	104.133827
1633.825195	-72.100189
1632.830078	-287.419067
1631.834961	137.627441
1630.839844	-8.516856
1629.844727	-156.910049
1628.849609	-452.305450
1627.853516	-305.245819
1626.857422	-123.764557
1625.861328	128.922333
1624.865234	-73.125679
1623.868164	-19.834709
1622.871094	-71.451889
1621.874023	-75.515152
1620.876953	164.970871
1619.879883	250.599319
1618.881836	210.344025
1617.883789	165.050873
1616.885742	-187.143768
1615.887695	306.000092
1614.888672	261.234711
1613.889648	156.313828
1612.890625	172.217926
1611.891602	65.021385
1610.892578	-55.111443
1609.892578	60.797451
1608.892578	-6.652702
1607.892578	269.202728
1606.892578	408.835175
1605.891602	142.610153
1604.890625	353.046814
1603.889648	424.732147
1602.888672	158.866516
1601.887695	141.710953
1600.885742	166.450165
1599.883789	-284.747986
1598.881836	-11.491242
1597.879883	-65.090378
1596.876953	-105.594528
1595.874023	-159.146011
1594.871094	-168.275940
1593.868164	-219.208649
1592.864258	-97.807320
1591.861328	-148.787659
1590.857422	-108.436752
1589.853516	-190.794571
1588.848633	-197.513016
1587.844727	-58.221066
1586.839844	185.255264
1585.834961	113.077866
1584.830078	489.195404
1583.824219	388.149536
1582.819336	211.496338
1581.813477	290.102936
1580.807617	84.694717
1579.800781	58.924850
1578.794922	236.106476
1577.788086	332.405273
1576.781250	98.061226
1575.773438	225.303665
1574.766602	362.757751
1573.758789	169.750793
1572.750977	33.873390
1571.743164	4.476251
1570.735352	65.890694
1569.726563	114.121292
1568.718750	97.225441
1567.708984	150.280334
1566.700195	10.995320
1565.691406	-156.964523
1564.681641	53.889568
1563.671875	54.283520
1562.662109	249.055511
1561.652344	-10.356525
1560.641602	-72.776619
1559.630859	-86.114311
1558.620117	138.820633
1557.609375	47.283024
1556.597656	-23.703800
1555.586914	335.134857
1554.575195	232.604431
1553.563477	5.613708
1552.550781	236.695419
1551.539063	312.167450
1550.526367	87.208984
1549.513672	30.275076
1548.500977	22.277851
1547.487305	156.271027
1546.473633	-172.816727
1545.459961	-31.561201
1544.446289	256.698242
1543.432617	20.097000
1542.417969	18.414759
1541.404297	-71.312103
1540.389648	24.654795
1539.374023	-29.402954
1538.359375	-106.904274
1537.343750	-40.125549
1536.328125	96.029358
1535.312500	79.696693
1534.296875	-303.059448
1533.280273	252.549240
1532.263672	-24.910971
1531.247070	107.255157
1530.230469	257.147278
1529.212891	205.785599
1528.196289	102.696396
1527.178711	40.587887
1526.160156	68.342598
1525.142578	263.142822
1524.124023	-57.050457
1523.106445	16.276239
1522.087891	-39.295761
1521.068359	131.190781
1520.049805	85.403366
1519.030273	80.502274
1518.010742	106.197044
1516.991211	144.481125
1515.971680	77.183975
1514.951172	158.616806
1513.930664	-16.999807
1512.910156	79.341576
1511.889648	-135.162064
1510.868164	-100.914932
1509.846680	74.185631
1508.826172	66.877975
1507.803711	131.114868
1506.782227	-61.278984
1505.759766	89.652718
1504.737305	-113.372643
1503.714844	37.053448
1502.692383	-419.928009
1501.668945	-141.902100
1500.646484	-150.984543
1499.623047	-239.654648
1498.599609	-328.501984
1497.575195	-28.577076
1496.550781	-138.334183
1495.527344	-51.275585
1494.502930	-181.849075
1493.477539	237.121536
1492.453125	-118.802063
1491.427734	79.796677
1490.402344	-0.392481
1489.376953	154.287857
1488.350586	129.913055
1487.325195	544.587830
1486.298828	305.328857
1485.272461	510.116028
1484.245117	288.461731
1483.218750	554.052307
1482.191406	645.891541
1481.164063	513.106628
1480.136719	696.380798
1479.108398	655.073608
1478.080078	837.908569
1477.052734	1107.170288
1476.023438	1014.382629
1474.995117	1229.695068
1473.965820	1276.691528
1472.937500	1509.403198
1471.908203	1594.234009
1470.877930	1648.339600
1469.848633	1865.152466
1468.818359	1964.720337
1467.788086	2432.885254
1466.757813	2216.774658
1465.727539	2259.938721
1464.696289	2757.890625
1463.665039	2907.412109
1462.633789	2924.669678
1461.602539	2837.690430
1460.570313	2793.805420
1459.539063	2991.062012
1458.506836	3287.123779
1457.473633	3575.344238
1456.441406	3394.011475
1455.408203	3375.007568
1454.375000	3528.402344
1453.341797	3417.969482
1452.308594	3558.494385
1451.274414	3734.364014
1450.241211	3996.287354
1449.207031	3738.682373
1448.171875	3655.887695
1447.137695	3752.910645
1446.102539	3786.540771
1445.067383	3764.438232
1444.032227	3408.269287
1442.997070	3545.610352
1441.960938	3536.133301
1440.924805	3119.469482
1439.888672	3299.704346
1438.852539	3128.467529
1437.816406	3182.245117
1436.779297	2952.966797
1435.742188	2367.572510
1434.705078	2128.480225
1433.666992	2149.584473
1432.629883	1908.148804
1431.591797	1565.847290
1430.553711	1491.226807
1429.514648	1139.101929
1428.476563	1251.341431
1427.437500	828.873474
1426.398438	643.650818
1425.359375	869.472229
1424.320313	954.101196
1423.280273	587.663147
1422.240234	732.870361
1421.200195	759.691345
1420.159180	721.066162
1419.119141	629.678528
1418.078125	581.170410
1417.037109	472.359039
1415.996094	393.867188
1414.954102	189.691666
1413.912109	242.223633
1412.870117	18.228254
1411.828125	136.320251
1410.786133	234.352615
1409.743164	76.105751
1408.700195	26.061935
1407.657227	81.644356
1406.614258	117.221451
1405.570313	223.175507
1404.527344	356.835541
1403.483398	33.779408
1402.438477	-0.485595
1401.394531	-122.391037
1400.349609	11.684485
1399.304688	5.417168
1398.259766	357.782532
1397.214844	251.459229
1396.168945	55.090046
1395.123047	51.862202
1394.077148	66.315491
1393.031250	188.597092
1391.984375	108.154945
1390.937500	-52.197586
1389.890625	-67.170883
1388.843750	-4.410937
1387.796875	-59.089180
1386.749023	-191.130173
1385.701172	-5.381720
1384.653320	12.959198
1383.604492	13.950801
1382.556641	-297.229553
1381.507813	-140.920639
1380.458984	45.473911
1379.410156	-27.748993
1378.360352	121.436287
1377.310547	238.293427
1376.260742	145.650436
1375.210938	150.546158
1374.161133	-181.140717
1373.110352	-86.020630
1372.059570	-195.217804
1371.008789	-92.265862
1369.957031	-143.710358
1368.906250	-60.350113
1367.854492	90.425476
1366.802734	-50.091091
1365.750000	-43.427242
1364.698242	28.186737
1363.645508	17.817858
1362.592773	244.089645
1361.540039	236.585175
1360.486328	-9.534792
1359.433594	65.514755
1358.379883	61.161938
1357.326172	-64.793289
1356.271484	224.585846
1355.216797	203.434723
1354.163086	316.682770
1353.107422	442.491394
1352.052734	516.327209
1350.998047	617.658386
1349.942383	537.947937
1348.886719	736.444824
1347.830078	1064.087158
1346.774414	967.626831
1345.717773	878.857605
1344.661133	1229.236450
1343.604492	1245.011353
1342.546875	1501.406250
1341.490234	1467.996948
1340.432617	1261.393555
1339.375000	1619.836548
1338.316406	1601.927612
1337.258789	1633.773804
1336.200195	1554.427856
1335.141602	1470.389282
1334.082031	1361.855835
1333.023438	1164.546021
1331.963867	1390.441895
1330.904297	1455.740967
1329.844727	1301.214111
1328.784180	1399.061768
1327.723633	1541.564941
1326.663086	1407.529053
1325.602539	1254.008301
1324.541992	1493.405762
1323.480469	1619.338745
1322.418945	1629.420776
1321.357422	1239.926025
1320.295898	1383.742188
1319.233398	1401.897217
1318.170898	1553.429321
1317.108398	1599.081421
1316.045898	1561.105957
1314.982422	1897.967041
1313.918945	1732.219727
1312.855469	1450.961914
1311.791992	1325.197876
1310.728516	1618.303101
1309.664063	1473.258057
1308.599609	1786.288208
1307.535156	1543.229736
1306.469727	1536.657227
1305.404297	1552.418579
1304.338867	1755.265869
1303.273438	1596.786987
1302.208008	1657.341187
1301.141602	1693.474609
1300.075195	1525.838745
1299.008789	1874.331787
1297.942383	1606.395020
1296.875000	1343.662720
1295.807617	1363.537598
1294.740234	1263.314209
1293.672852	1246.736450
1292.604492	1505.107056
1291.537109	1214.108398
1290.468750	1227.479492
1289.399414	1255.718262
1288.331055	1161.545288
1287.261719	1381.256836
1286.192383	1221.257690
1285.123047	1115.373413
1284.052734	970.501465
1282.983398	1053.552002
1281.913086	1251.768188
1280.841797	1175.926758
1279.771484	1264.202881
1278.700195	1379.488525
1277.628906	1213.587646
1276.557617	1333.991211
1275.486328	1351.792480
1274.414063	1438.153320
1273.341797	1514.826172
1272.269531	1510.962280
1271.197266	1497.447632
1270.124023	1889.442505
1269.050781	1837.017090
1267.977539	1777.400879
1266.904297	2025.418945
1265.830078	1831.806274
1264.756836	1601.785156
1263.681641	1689.021851
1262.607422	1890.914185
1261.533203	2158.630859
1260.458008	1926.682373
1259.382813	1729.036499
1258.307617	1590.030029
1257.231445	2011.367065
1256.155273	1787.290405
1255.079102	1743.544922
1254.002930	2004.144897
1252.926758	1843.700684
1251.849609	1914.527832
1250.772461	2055.925537
1249.695313	1905.492065
1248.617188	1964.277832
1247.540039	1882.102173
1246.461914	1880.211670
1245.382813	1752.025024
1244.304688	1723.531372
1243.225586	1549.371948
1242.146484	1518.585693
1241.067383	1699.048096
1239.988281	1573.650513
1238.908203	1586.650757
1237.828125	1895.638184
1236.748047	1690.314575
1235.667969	1434.172974
1234.586914	1711.527710
1233.505859	1268.886230
1232.424805	1584.946411
1231.343750	1324.250122
1230.261719	1337.385132
1229.179688	1311.766968
1228.097656	1494.375122
1227.015625	1403.362427
1225.932617	917.906921
1224.850586	1035.118164
1223.767578	1360.298218
1222.683594	1412.030029
1221.600586	946.268921
1220.516602	1036.695923
1219.432617	967.541199
1218.347656	705.078247
1217.263672	358.141693
1216.178711	933.951416
1215.093750	647.407654
1214.008789	539.597351
1212.922852	846.938477
1211.836914	847.624390
1210.750977	923.048767
1209.665039	1075.568115
1208.579102	960.281128
1207.492188	1035.455322
1206.405273	1178.020752
1205.318359	939.693481
1204.230469	855.602112
1203.142578	701.620300
1202.054688	494.647888
1200.966797	627.182190
1199.877930	311.837982
1198.790039	309.415100
1197.701172	434.434723
1196.611328	196.066086
1195.522461	-68.744072
1194.432617	116.116951
1193.342773	132.521820
1192.252930	-81.912651
1191.162109	121.756104
1190.072266	77.786453
1188.981445	-50.332664
1187.889648	-274.554871
1186.798828	89.400360
1185.707031	-228.581985
1184.615234	-88.198532
1183.523438	150.372940
1182.430664	14.535447
1181.337891	17.725624
1180.245117	49.562683
1179.152344	234.669785
1178.059570	-30.968533
1176.965820	352.679321
1175.872070	139.574203
1174.778320	687.993713
1173.683594	436.334503
1172.588867	522.175049
1171.494141	354.156372
1170.399414	49.691158
1169.303711	484.398315
1168.208984	318.473114
1167.113281	95.092346
1166.016602	-75.741684
1164.920898	114.247192
1163.824219	115.235222
1162.727539	596.249695
1161.630859	-52.811989
1160.533203	434.883331
1159.435547	399.386963
1158.337891	335.110107
1157.240234	292.186646
1156.141602	337.396698
1155.043945	332.343567
1153.944336	317.591583
1152.845703	319.381683
1151.747070	244.738235
1150.647461	315.331573
1149.547852	68.865036
1148.447266	-72.848595
1147.347656	-288.479187
1146.247070	-68.478912
1145.146484	-153.421036
1144.044922	18.526423
1142.944336	-280.851929
1141.842773	-116.411560
1140.741211	107.243866
1139.638672	140.420563
1138.537109	342.199402
1137.434570	80.290474
1136.332031	371.950226
1135.228516	309.363434
1134.125977	277.522522
1133.022461	371.372925
1131.917969	555.217407
1130.814453	947.676331
1129.709961	993.364380
1128.605469	958.215271
1127.500977	1266.817383
1126.396484	1454.191040
1125.291016	939.608276
1124.185547	1048.432983
1123.080078	1126.248169
1121.973633	945.641907
1120.868164	660.755127
1119.761719	707.347046
1118.654297	1014.168457
1117.547852	821.298523
1116.440430	652.021423
1115.333008	624.614868
1114.225586	838.326172
1113.117188	611.947998
1112.008789	662.133606
1110.900391	714.513367
1109.791992	849.432434
1108.682617	925.075867
1107.573242	1064.316284
1106.463867	1347.401367
1105.354492	1117.897583
1104.244141	1171.600586
1103.133789	1227.501099
1102.023438	1106.296265
1100.913086	1220.890503
1099.801758	1094.755127
1098.690430	1425.941895
1097.579102	1287.775391
1096.467773	1653.864990
1095.355469	1251.574585
1094.243164	1193.257324
1093.130859	1205.497559
1092.017578	1154.036011
1090.905273	1140.157837
1089.791992	1206.182007
1088.677734	1114.413330
1087.564453	883.805847
1086.450195	864.849854
1085.335938	1080.923096
1084.221680	1040.571289
1083.106445	1176.393921
1081.991211	954.921631
1080.875977	1078.770386
1079.760742	1063.911621
1078.644531	1220.366943
1077.528320	1019.854736
1076.412109	664.457947
1075.295898	722.109192
1074.178711	737.423523
1073.061523	853.506653
1071.944336	922.574341
1070.826172	651.620605
1069.708984	840.102234
1068.590820	983.906433
1067.471680	511.473816
1066.353516	1062.694946
1065.234375	967.343811
1064.115234	761.961975
1062.996094	652.591919
1061.875977	751.469666
1060.755859	602.293396
1059.635742	743.166138
1058.515625	652.452454
1057.394531	545.378845
1056.273438	714.122131
1055.152344	480.859589
1054.031250	485.973541
1052.909180	656.887695
1051.787109	292.988037
1050.665039	342.455841
1049.541992	464.240204
1048.418945	581.303345
1047.295898	371.711365
1046.172852	407.120087
1045.048828	151.039383
1043.925781	398.655670
1042.801758	382.791656
1041.676758	196.843613
1040.552734	381.433411
1039.427734	209.600739
1038.302734	554.825317
1037.176758	357.484467
1036.050781	74.157402
1034.924805	281.992310
1033.798828	303.668640
1032.672852	613.791504
1031.545898	549.437683
1030.418945	478.199890
1029.291992	641.804382
1028.164063	224.462906
1027.036133	-36.964481
1025.908203	-17.155802
1024.780273	-280.576202
1023.651367	-163.066513
1022.522461	-3.749301
1021.393555	-338.681580
1020.264648	-151.377350
1019.134766	-161.224030
1018.004883	-386.621918
1016.875000	-398.526520
1015.744141	-185.502670
1014.613281	194.373169
1013.482422	201.196259
1012.351563	203.501236
1011.219727	275.383759
1010.088867	497.848358
1008.956055	662.452820
1007.824219	764.644104
1006.691406	952.510925
1005.558594	1429.544189
1004.425781	2590.965820
1003.292969	3830.591553
1002.159180	3343.226807
1001.025391	2345.559082
999.891602	1020.458740
998.756836	696.223572
997.622070	533.942932
996.487305	364.973389
995.352539	163.938934
994.216797	203.143799
993.081055	164.067215
991.945313	143.635834
990.808594	8.089753
989.672852	-53.433361
988.536133	-91.698219
987.398438	-28.375507
986.261719	-20.176346
985.124023	-163.806000
983.986328	-58.484127
982.847656	-12.872138
981.709961	-153.506958
980.571289	-114.391464
979.432617	-79.691574
978.292969	70.197464
977.153320	36.269447
976.013672	142.805786
974.874023	38.054657
973.734375	158.762192
972.593750	15.436131
971.453125	26.283888
970.311523	283.043945
969.170898	190.969543
968.029297	119.817139
966.886719	-17.618059
965.745117	168.710724
964.602539	100.600021
963.459961	94.667526
962.317383	210.475128
961.173828	418.141327
960.030273	105.804474
958.886719	226.827042
957.743164	155.647629
956.598633	66.426254
955.454102	153.763077
954.309570	94.826912
953.165039	-80.529884
952.019531	236.281021
950.874023	274.169189
949.727539	97.352081
948.582031	170.044968
947.435547	110.395264
946.289063	-47.225761
945.141602	-8.060984
943.995117	437.862549
942.847656	447.715179
941.699219	181.603012
940.551758	427.089264
939.403320	446.825806
938.254883	375.560730
937.105469	423.177094
935.957031	427.698975
934.807617	149.808929
933.658203	207.320251
932.507813	283.286469
931.357422	170.399246
930.207031	249.118683
929.056641	173.225159
927.906250	236.471588
926.754883	-9.566337
925.603516	-130.100830
924.451172	127.278015
923.298828	-163.298843
922.146484	92.184784
920.994141	156.850464
919.841797	-144.160767
918.688477	148.223709
917.535156	34.106049
916.380859	27.023958
915.227539	-63.831776
914.073242	-70.417122
912.918945	-380.863464
911.763672	-414.126831
910.608398	-22.971937
909.453125	-282.623779
908.297852	-253.992920
907.141602	-265.943115
905.985352	28.261703
904.829102	-325.422089
903.672852	-223.440506
902.515625	-381.711639
901.358398	-301.975067
900.201172	-283.182892
899.042969	86.571312
897.884766	78.527702
896.726563	-257.285645
895.568359	-86.203957
894.409180	-66.474754
893.250000	-200.265091
892.090820	147.521179
890.930664	122.564560
889.771484	-69.354034
888.611328	-177.444351
887.450195	-50.510452
886.289063	175.845657
885.128906	260.085846
883.966797	100.818825
882.805664	293.629150
881.643555	21.993874
880.481445	-125.371635
879.319336	230.092911
878.156250	430.060913
876.993164	285.393677
875.830078	433.721680
874.666016	338.931274
873.502930	190.271744
872.338867	176.854263
871.173828	177.071106
870.009766	154.891418
868.844727	51.874126
867.679688	133.389084
866.513672	73.348389
865.348633	65.111023
864.182617	-10.431613
863.015625	358.948303
861.849609	341.929474
860.682617	347.456390
859.515625	409.169586
858.347656	300.366089
857.180664	550.661621
856.012695	616.961853
854.843750	795.425964
853.675781	857.245422
852.506836	966.162048
851.337891	830.780762
850.167969	626.049133
848.999023	701.429810
847.829102	566.293640
846.658203	518.569153
845.488281	327.601837
844.317383	87.506645
843.146484	534.403931
841.975586	164.628464
840.803711	164.024170
839.631836	176.818878
838.459961	178.407883
837.287109	209.035492
836.114258	241.849533
834.941406	274.612518
833.768555	499.368286
832.594727	25.171555
831.420898	289.971191
830.247070	351.514191
829.072266	560.228271
827.898438	530.100586
826.722656	379.519836
825.547852	458.554504
824.372070	270.013977
823.196289	516.009888
822.020508	449.898865
820.844727	276.811035
819.667969	-150.140518
818.491211	-38.234364
817.313477	149.197144
816.136719	56.035824
814.958984	-117.278969
813.781250	127.510017
812.602539	127.466743
811.423828	7.243352
810.245117	293.675659
809.066406	-113.451248
807.886719	-25.114567
806.707031	-201.268814
805.527344	-71.064148
804.346680	-40.962318
803.166992	95.486412
801.985352	-30.100077
800.804688	-348.805359
799.623047	-228.379715
798.441406	-272.268188
797.259766	-329.612488
796.078125	-94.558022
794.895508	-61.420403
793.712891	86.709839
792.529297	139.356888
791.346680	-104.918060
790.163086	126.674255
788.978516	163.217133
787.794922	425.224274
786.610352	346.253906
785.425781	643.086609
784.241211	318.273529
783.055664	495.205719
781.870117	457.479187
780.684570	516.780273
779.498047	421.224487
778.311523	259.252594
777.125000	381.967377
775.938477	303.540070
774.750977	149.912369
773.563477	177.065353
772.375977	283.401245
771.187500	272.599976
769.999023	349.782257
768.810547	182.042267
767.622070	432.880493
766.432617	729.662354
765.243164	407.133026
764.053711	395.055267
762.863281	486.255432
761.672852	693.864502
760.482422	694.311768
759.291992	758.356812
758.100586	929.950867
756.909180	564.693237
755.717773	729.255981
754.525391	706.715576
753.333008	760.904663
752.140625	588.587646
750.948242	521.591797
749.754883	669.647888
748.561523	518.872986
747.368164	618.208191
746.173828	482.523010
744.979492	809.638733
743.785156	548.608154
742.590820	342.359314
741.395508	712.631042
740.200195	383.384552
739.003906	323.673187
737.808594	423.767639
736.612305	157.901016
735.416016	354.059113
734.218750	116.527962
733.021484	292.647400
731.824219	505.764923
730.626953	508.649994
729.428711	500.487244
728.230469	363.213318
727.032227	556.016052
725.833984	451.392059
724.634766	552.133667
723.435547	698.625610
722.235352	543.576416
721.036133	445.308105
719.835938	646.108032
718.635742	645.969116
717.434570	442.857849
716.233398	553.947083
715.032227	420.679779
713.831055	483.702026
712.628906	688.379028
711.426758	284.880188
710.224609	254.176025
709.021484	469.663208
707.818359	192.849152
706.615234	38.124424
705.412109	-22.884054
704.208008	238.285049
703.003906	231.744629
701.799805	173.053238
700.594727	299.320770
699.389648	29.863050
698.184570	317.123352
696.979492	-2.033344
695.773438	-103.659126
694.567383	-116.067566
693.361328	-87.095039
692.154297	-210.012436
690.947266	-189.471771
689.740234	6.987084
688.533203	25.568235
687.325195	-44.653660
686.117188	136.889038
684.909180	138.538528
683.700195	40.636848
682.491211	-26.708393
681.282227	-13.673278
680.072266	-43.785282
678.863281	-69.368309
677.653320	0.528654
676.442383	-72.282959
675.232422	4.470599
674.021484	-199.890640
672.810547	-226.561722
671.598633	-92.964096
670.386719	12.674740
669.174805	137.936646
667.962891	53.717442
666.750000	25.936159
665.537109	43.753162
664.324219	156.806732
663.110352	36.832996
661.897461	-20.268854
660.683594	15.674498
659.468750	-334.413727
658.254883	21.274662
657.040039	-97.473045
655.824219	-226.745712
654.609375	-118.638962
653.393555	-141.863159
652.177734	130.298477
650.960938	148.310028
649.745117	63.084717
648.528320	98.635963
647.311523	168.748199
646.093750	329.352509
644.875977	244.691757
643.658203	164.467255
642.440430	510.203369
641.221680	165.613617
640.002930	150.134781
638.784180	136.832123
637.564453	-138.610291
636.344727	-98.156570
635.125000	111.900627
633.905273	-94.791489
632.684570	-76.074806
631.463867	-53.210716
630.243164	-105.629311
629.021484	116.380486
627.799805	35.630325
626.578125	160.497101
625.356445	242.117462
624.133789	563.402771
622.911133	599.141846
621.688477	265.931976
620.464844	260.092896
619.241211	232.300339
618.017578	193.216934
616.793945	-22.010731
615.569336	-254.967010
614.344727	56.968903
613.120117	-179.640228
611.894531	21.345648
610.668945	195.615219
609.443359	-56.589619
608.216797	62.041672
606.991211	-177.363724
605.764648	-54.811710
604.537109	57.781704
