# Supplementary material for: Raman spectroscopy accurately differentiates mucosal healing from non-healing and biochemical changes following biological therapy in inflammatory bowel disease
Source: PLoS One. 2021 Jun 2;16(6):e0252210. doi: 10.1371/journal.pone.0252210 (PMC8172032; doi:10.1371/journal.pone.0252210)
Supplement: S5 Dataset — (ZIP) [file pone.0252210.s007.zip › CD Active inflammation/OC027 post treatment_base sub CR removed_53__X_-13591.8__Y_77152.8__Z_853.144__Time_593.txt]

1714.774414	108.651329
1713.797852	123.855843
1712.820313	26.405689
1711.843750	10.655266
1710.866211	22.800421
1709.888672	-68.462517
1708.911133	-110.321945
1707.933594	17.743053
1706.955078	-123.727448
1705.976563	-237.248962
1704.998047	-4.244406
1704.019531	-32.576305
1703.040039	79.294846
1702.061523	-37.856083
1701.082031	-25.540220
1700.101563	-92.447495
1699.122070	26.257433
1698.141602	-49.230812
1697.161133	90.147995
1696.180664	150.332016
1695.200195	118.008835
1694.218750	30.582264
1693.238281	269.982788
1692.256836	342.047211
1691.274414	302.929016
1690.292969	326.206207
1689.310547	305.046875
1688.328125	652.905823
1687.345703	406.925995
1686.363281	513.884338
1685.379883	435.114929
1684.396484	541.156799
1683.413086	661.374695
1682.429688	766.449585
1681.445313	534.145081
1680.461914	670.240540
1679.477539	740.566711
1678.493164	960.734985
1677.507813	907.589417
1676.523438	831.383911
1675.538086	1162.883301
1674.552734	1186.633667
1673.566406	1001.158997
1672.581055	1130.166504
1671.594727	1161.566406
1670.608398	1180.438477
1669.622070	1308.944336
1668.634766	1358.466309
1667.648438	1477.736694
1666.661133	1406.574829
1665.673828	1588.229736
1664.685547	1444.197388
1663.698242	1486.588989
1662.709961	1322.802490
1661.721680	1528.251709
1660.733398	1559.338135
1659.744141	1673.192627
1658.755859	1586.300415
1657.766602	1640.440430
1656.777344	1456.843262
1655.787109	1446.010132
1654.797852	1226.676025
1653.807617	1177.378052
1652.817383	1020.196472
1651.827148	993.257446
1650.835938	935.137512
1649.844727	724.230103
1648.853516	841.725891
1647.862305	661.045776
1646.871094	528.510864
1645.878906	470.491455
1644.886719	415.622528
1643.894531	369.171753
1642.902344	534.396973
1641.910156	267.148926
1640.916992	161.421326
1639.923828	259.310028
1638.930664	273.171265
1637.936523	200.414154
1636.943359	238.816956
1635.949219	180.063919
1634.955078	150.702682
1633.960938	-136.480103
1632.965820	-109.717690
1631.970703	-156.360352
1630.975586	34.320137
1629.980469	22.549646
1628.985352	-52.064045
1627.989258	-157.910980
1626.993164	86.461411
1625.997070	-108.210953
1625.000977	-194.712097
1624.003906	-104.767159
1623.007813	43.213791
1622.010742	125.686440
1621.012695	-46.472565
1620.015625	73.220978
1619.017578	56.531509
1618.020508	97.812668
1617.021484	144.536713
1616.023438	31.339973
1615.025391	91.541847
1614.026367	-23.857758
1613.027344	15.690146
1612.028320	-20.664297
1611.028320	-93.551361
1610.029297	-100.754677
1609.029297	17.956385
1608.029297	50.282379
1607.028320	72.236435
1606.028320	36.665207
1605.027344	79.753716
1604.026367	143.848419
1603.025391	-22.295170
1602.023438	-41.773422
1601.022461	14.668222
1600.020508	-111.917793
1599.018555	-8.313784
1598.016602	-210.563065
1597.013672	-133.040115
1596.010742	-97.334183
1595.007813	-139.999054
1594.004883	-153.906250
1593.001953	-295.756775
1591.998047	-139.925522
1590.994141	-166.882202
1589.990234	-141.655624
1588.986328	66.163506
1587.981445	78.236702
1586.976563	244.128464
1585.971680	170.032578
1584.966797	343.556000
1583.961914	363.182312
1582.956055	176.901413
1581.950195	201.638428
1580.944336	137.736618
1579.938477	276.885040
1578.931641	228.452133
1577.924805	304.880341
1576.917969	206.827347
1575.911133	77.492401
1574.904297	114.573906
1573.896484	154.132217
1572.888672	206.553207
1571.880859	160.048309
1570.873047	134.225067
1569.864258	214.814636
1568.855469	126.377167
1567.846680	380.661133
1566.837891	380.218842
1565.829102	270.589569
1564.819336	215.361710
1563.809570	416.895935
1562.799805	239.398331
1561.790039	199.280670
1560.779297	278.302490
1559.768555	245.627319
1558.757813	326.840576
1557.747070	340.453552
1556.736328	340.919098
1555.724609	294.569153
1554.712891	250.635529
1553.701172	382.600708
1552.689453	439.234283
1551.676758	298.937256
1550.664063	344.809296
1549.651367	468.067139
1548.638672	371.202576
1547.625977	491.392517
1546.612305	246.766876
1545.598633	219.160782
1544.584961	418.770996
1543.571289	217.583420
1542.556641	191.921402
1541.541992	34.326393
1540.527344	59.904236
1539.512695	144.618301
1538.498047	38.068310
1537.482422	207.444641
1536.466797	159.800110
1535.451172	137.735184
1534.434570	107.706497
1533.418945	69.719124
1532.402344	54.709206
1531.385742	34.311710
1530.369141	-107.417320
1529.351563	-45.818825
1528.334961	-82.355659
1527.317383	-168.044693
1526.299805	80.734039
1525.281250	58.906139
1524.263672	49.713596
1523.245117	68.579933
1522.226563	-85.142632
1521.208008	38.696007
1520.188477	77.388863
1519.168945	159.521545
1518.150391	33.209915
1517.129883	-178.090027
1516.110352	-60.717384
1515.089844	25.538376
1514.070313	-19.436623
1513.049805	-213.538071
1512.028320	-156.264236
1511.007813	57.287724
1509.986328	57.559376
1508.964844	-101.440193
1507.943359	-34.929970
1506.921875	-99.445259
1505.899414	-200.060837
1504.876953	-98.399254
1503.854492	-166.124985
1502.832031	-121.333145
1501.808594	-186.929169
1500.786133	-145.167160
1499.762695	-85.734756
1498.739258	-118.696625
1497.714844	24.699898
1496.691406	124.329094
1495.666992	-19.315453
1494.642578	0.559109
1493.617188	-71.844910
1492.592773	210.905746
1491.567383	10.277421
1490.541992	149.370636
1489.516602	106.817673
1488.491211	191.785507
1487.464844	273.952209
1486.438477	292.059387
1485.412109	414.614532
1484.385742	381.255585
1483.358398	544.165405
1482.331055	436.427368
1481.303711	371.904663
1480.276367	633.595215
1479.249023	504.963348
1478.220703	761.046265
1477.192383	851.216614
1476.164063	1002.318115
1475.135742	929.046265
1474.106445	1235.054565
1473.077148	1222.524902
1472.047852	1237.839355
1471.018555	1438.765381
1469.989258	1558.032593
1468.958984	1666.909668
1467.928711	1795.937500
1466.898438	1937.479248
1465.868164	2000.012817
1464.836914	2092.865479
1463.805664	2345.630615
1462.774414	2344.104492
1461.743164	2512.628418
1460.710938	2373.669189
1459.679688	2559.640625
1458.647461	2453.487793
1457.615234	2649.266357
1456.582031	2636.778076
1455.549805	2647.032471
1454.516602	2804.261475
1453.483398	2720.436768
1452.449219	2758.219238
1451.416016	2859.270996
1450.381836	3119.815918
1449.347656	3121.749023
1448.313477	3019.746826
1447.279297	2940.500488
1446.244141	2833.345703
1445.208984	2619.849365
1444.173828	2760.682129
1443.138672	2567.399414
1442.102539	2553.729736
1441.066406	2355.380371
1440.030273	2356.820313
1438.994141	2244.446533
1437.958008	1988.004028
1436.920898	1974.203247
1435.883789	1932.577271
1434.846680	1486.787109
1433.808594	1508.332153
1432.771484	1320.294800
1431.733398	1071.713257
1430.695313	1078.114990
1429.657227	751.432800
1428.618164	863.804077
1427.579102	643.195435
1426.540039	722.742676
1425.500977	706.452881
1424.461914	554.062561
1423.421875	464.724243
1422.381836	393.067444
1421.341797	447.396484
1420.301758	544.528320
1419.260742	296.680573
1418.219727	408.929779
1417.178711	400.352661
1416.137695	447.164124
1415.096680	222.295792
1414.054688	301.872498
1413.012695	260.754272
1411.970703	189.526550
1410.928711	85.699486
1409.885742	24.669954
1408.842773	24.016996
1407.799805	86.217010
1406.756836	70.596947
1405.712891	82.648567
1404.668945	112.332397
1403.625000	-38.629189
1402.581055	171.869461
1401.537109	176.641937
1400.492188	86.167068
1399.447266	93.607010
1398.402344	126.198135
1397.357422	336.823730
1396.311523	6.144989
1395.265625	166.764969
1394.219727	117.000977
1393.173828	155.008636
1392.126953	122.980576
1391.081055	78.567673
1390.034180	-88.367523
1388.986328	75.155968
1387.939453	131.163269
1386.891602	-15.343877
1385.843750	28.374571
1384.795898	-87.809280
1383.748047	-41.351501
1382.699219	-109.755066
1381.651367	-13.091243
1380.602539	-68.724304
1379.552734	-94.245834
1378.503906	15.220724
1377.454102	39.889881
1376.404297	27.251654
1375.354492	122.054703
1374.303711	-127.317993
1373.253906	-107.057854
1372.203125	-49.266125
1371.152344	-23.759863
1370.100586	-45.482353
1369.049805	-356.102936
1367.998047	-222.964523
1366.946289	-94.707726
1365.894531	-115.770348
1364.841797	-66.958427
1363.789063	-27.961979
1362.736328	-51.037315
1361.683594	-178.443726
1360.630859	154.598984
1359.577148	-37.137524
1358.523438	-134.127991
1357.469727	-168.753021
1356.415039	67.727158
1355.361328	80.636520
1354.306641	160.788422
1353.251953	285.792999
1352.197266	259.432465
1351.141602	332.569244
1350.085938	371.101868
1349.030273	325.416931
1347.974609	510.691956
1346.918945	415.746979
1345.862305	720.330811
1344.805664	536.472656
1343.749023	724.749268
1342.691406	828.851135
1341.634766	791.851135
1340.577148	916.086792
1339.519531	1020.639954
1338.460938	947.023987
1337.403320	1041.998413
1336.344727	1065.327026
1335.286133	826.501709
1334.226563	714.152588
1333.167969	896.426270
1332.108398	937.830750
1331.048828	729.663818
1329.989258	773.938110
1328.928711	573.686584
1327.869141	828.397522
1326.808594	784.245667
1325.748047	871.214050
1324.686523	810.159424
1323.625977	783.890869
1322.564453	770.160217
1321.502930	951.585571
1320.440430	832.101318
1319.378906	1013.810669
1318.316406	907.070313
1317.253906	899.192749
1316.190430	945.735840
1315.127930	943.153809
1314.064453	901.328064
1313.000977	736.525085
1311.937500	911.878723
1310.873047	919.884033
1309.809570	864.057800
1308.745117	734.590393
1307.679688	905.588684
1306.615234	756.843506
1305.549805	839.563904
1304.484375	816.674744
1303.418945	786.593689
1302.353516	798.489319
1301.287109	763.854858
1300.220703	690.092896
1299.154297	805.692261
1298.087891	793.693359
1297.020508	632.078125
1295.954102	760.389771
1294.886719	670.361450
1293.818359	757.219421
1292.750977	709.261719
1291.682617	595.257385
1290.614258	483.912994
1289.545898	537.043091
1288.476563	519.218445
1287.407227	496.652771
1286.338867	550.201050
1285.268555	723.911804
1284.199219	794.828125
1283.128906	696.906555
1282.058594	599.171570
1280.988281	731.685547
1279.917969	759.059509
1278.846680	732.739075
1277.775391	770.158264
1276.704102	873.718140
1275.632813	901.572632
1274.560547	1007.763367
1273.488281	1060.269653
1272.416016	995.601807
1271.343750	1182.680298
1270.270508	1074.297974
1269.197266	988.052734
1268.124023	980.075012
1267.050781	1223.588745
1265.977539	1267.023071
1264.903320	1130.026733
1263.829102	1102.947021
1262.753906	1032.093994
1261.679688	1054.005737
1260.604492	1249.058960
1259.529297	1222.371948
1258.454102	1229.895142
1257.378906	1159.560303
1256.302734	1359.652588
1255.226563	1252.974365
1254.150391	1316.811035
1253.073242	1448.843140
1251.997070	1430.038086
1250.919922	1304.288452
1249.841797	1130.028931
1248.764648	1315.760620
1247.686523	1219.495605
1246.608398	1106.321655
1245.530273	1416.045532
1244.452148	1285.987671
1243.373047	1204.620117
1242.293945	1434.149658
1241.214844	1401.435791
1240.135742	1208.589844
1239.055664	1149.338867
1237.975586	1223.586914
1236.895508	1268.730347
1235.815430	1216.888428
1234.734375	1177.225708
1233.654297	1239.408081
1232.573242	1238.583496
1231.491211	1063.341553
1230.410156	1169.178223
1229.328125	1037.655396
1228.246094	944.943298
1227.163086	999.950928
1226.081055	996.850647
1224.998047	974.404785
1223.915039	794.728760
1222.832031	617.549316
1221.748047	604.875916
1220.664063	635.713867
1219.580078	318.488983
1218.496094	624.825378
1217.412109	508.230927
1216.327148	483.458435
1215.242188	400.721161
1214.157227	380.766357
1213.071289	377.694366
1211.985352	485.601349
1210.899414	595.840088
1209.813477	773.532898
1208.727539	543.551941
1207.640625	583.674377
1206.553711	483.926270
1205.466797	702.292297
1204.378906	554.283752
1203.291016	454.467072
1202.203125	337.781952
1201.115234	249.985657
1200.027344	157.354935
1198.938477	122.470261
1197.849609	-15.930230
1196.760742	18.872183
1195.670898	-129.195923
1194.582031	-113.762146
1193.492188	12.181923
1192.401367	-61.495186
1191.311523	-137.626144
1190.220703	-170.556381
1189.129883	-167.527039
1188.039063	-169.388031
1186.947266	-99.307838
1185.856445	-48.556210
1184.764648	-201.896210
1183.671875	-0.173940
1182.580078	19.056793
1181.487305	160.488571
1180.394531	21.235163
1179.301758	121.647156
1178.208984	-22.537645
1177.115234	329.209015
1176.021484	93.800758
1174.927734	361.320221
1173.833008	178.464432
1172.738281	268.474030
1171.643555	128.569061
1170.548828	62.783447
1169.454102	238.522339
1168.358398	139.017578
1167.262695	94.430466
1166.166992	4.315681
1165.070313	86.202682
1163.973633	153.586761
1162.876953	194.531006
1161.780273	223.383209
1160.683594	80.159210
1159.585938	127.857826
1158.488281	158.691437
1157.389648	277.669495
1156.291992	219.906845
1155.193359	197.811142
1154.094727	27.733150
1152.996094	79.317909
1151.896484	133.121323
1150.796875	77.134781
1149.697266	75.827721
1148.597656	-59.015961
1147.498047	-124.882805
1146.397461	-0.391148
1145.296875	52.484024
1144.195313	-199.433884
1143.094727	-153.972656
1141.993164	-30.181705
1140.891602	5.408032
1139.789063	-156.518539
1138.687500	-2.359725
1137.584961	199.109589
1136.482422	307.668762
1135.379883	275.869446
1134.276367	303.305756
1133.172852	458.799133
1132.069336	583.206970
1130.964844	705.031433
1129.861328	717.497864
1128.756836	810.462891
1127.652344	983.873962
1126.546875	851.161438
1125.442383	829.781555
1124.336914	827.217957
1123.230469	694.171936
1122.125000	783.731384
1121.018555	579.395935
1119.912109	656.795959
1118.805664	629.841248
1117.699219	439.431854
1116.591797	672.539551
1115.484375	654.612793
1114.376953	586.875061
1113.268555	554.488281
1112.160156	652.002930
1111.051758	612.233582
1109.943359	707.036621
1108.833984	926.868713
1107.725586	962.219177
1106.616211	933.646667
1105.505859	1013.547485
1104.396484	765.172668
1103.286133	943.915100
1102.175781	851.109192
1101.064453	946.912170
1099.954102	915.194336
1098.842773	1020.103760
1097.731445	1016.400208
1096.619141	941.862793
1095.507813	921.428345
1094.395508	896.158264
1093.282227	934.356689
1092.169922	831.147827
1091.056641	902.053467
1089.943359	883.375610
1088.830078	869.294739
1087.716797	791.589233
1086.602539	706.742798
1085.488281	871.059814
1084.373047	684.922241
1083.258789	792.544983
1082.143555	878.857971
1081.028320	708.971741
1079.913086	785.663879
1078.796875	700.197144
1077.680664	523.119934
1076.564453	576.032288
1075.448242	525.584106
1074.331055	514.941162
1073.213867	551.122070
1072.096680	526.234924
1070.979492	440.325134
1069.861328	532.491028
1068.743164	505.031982
1067.625000	510.308075
1066.505859	410.103973
1065.386719	473.787750
1064.267578	598.241028
1063.148438	556.396240
1062.029297	451.329468
1060.909180	582.525452
1059.789063	376.804871
1058.667969	521.868225
1057.547852	458.757538
1056.426758	414.317444
1055.305664	365.179321
1054.183594	330.030029
1053.062500	392.963776
1051.940430	362.419647
1050.818359	364.540039
1049.695313	347.947357
1048.572266	319.668793
1047.449219	265.715302
1046.326172	323.722748
1045.203125	370.025360
1044.079102	327.692780
1042.955078	276.044373
1041.830078	147.503357
1040.706055	221.711349
1039.581055	163.111206
1038.456055	295.487244
1037.331055	248.541840
1036.205078	245.840897
1035.079102	520.067139
1033.953125	445.208191
1032.826172	565.771301
1031.700195	551.433228
1030.573242	409.249298
1029.445313	269.473785
1028.318359	269.229523
1027.190430	131.937317
1026.062500	-21.513212
1024.934570	-109.831734
1023.805664	-144.677643
1022.676758	-228.203430
1021.547852	-346.449829
1020.418945	-364.827759
1019.289063	-352.996399
1018.159180	-141.683670
1017.029297	-224.842468
1015.898438	-32.080116
1014.767578	79.554993
1013.636719	24.402880
1012.505859	275.093597
1011.375000	164.497391
1010.243164	234.608780
1009.111328	485.312561
1007.978516	502.256622
1006.846680	1042.151367
1005.713867	1345.954590
1004.581055	2544.636719
1003.447266	2739.476807
1002.313477	2576.064209
1001.179688	1474.629028
1000.045898	914.428345
998.912109	340.742188
997.777344	296.244446
996.642578	34.868526
995.506836	117.642044
994.372070	122.047287
993.236328	73.507912
992.100586	-85.594078
990.963867	-4.673132
989.828125	87.877007
988.691406	-36.148170
987.553711	-67.806374
986.416992	-14.060549
985.279297	-109.915367
984.141602	-101.954758
983.003906	-100.755524
981.865234	-69.489265
980.726563	-235.981644
979.587891	140.703110
978.448242	-7.049720
977.309570	10.996613
976.169922	167.133148
975.030273	-23.705952
973.889648	-74.120346
972.749023	199.589355
971.608398	154.080215
970.467773	147.802216
969.326172	130.218582
968.184570	156.430237
967.042969	102.492470
965.901367	-104.947723
964.758789	107.618210
963.616211	45.098934
962.473633	99.712578
961.330078	131.563675
960.186523	138.381531
959.042969	250.766907
957.899414	257.931793
956.754883	123.312225
955.610352	71.363121
954.465820	129.492615
953.321289	57.359711
952.175781	42.646908
951.030273	174.514297
949.884766	132.733963
948.738281	155.181091
947.591797	148.102951
946.445313	166.363220
945.298828	166.537430
944.151367	424.995300
943.003906	270.238037
941.856445	309.796967
940.708008	338.126129
939.559570	327.853882
938.411133	393.067078
937.262695	460.732330
936.113281	457.882141
934.964844	482.587555
933.814453	464.183350
932.665039	229.522324
931.514648	268.536591
930.364258	209.799820
929.213867	262.861145
928.062500	234.146286
926.912109	292.124817
925.759766	109.091469
924.608398	46.901924
923.456055	-81.012886
922.303711	66.449310
921.151367	59.457226
919.999023	77.660934
918.845703	-56.183022
917.692383	98.719070
916.539063	76.594208
915.384766	20.613256
914.230469	-60.126099
913.076172	-106.601181
911.920898	-98.412361
910.766602	-307.816376
909.611328	-387.670380
908.455078	-326.731781
907.299805	-220.317062
906.143555	-252.013138
904.987305	-387.746582
903.830078	-215.177795
902.673828	-24.412745
901.516602	-170.917389
900.359375	-108.943367
899.201172	-105.671326
898.042969	-68.305450
896.884766	-189.140442
895.726563	-65.532593
894.567383	-91.045113
893.408203	41.825035
892.249023	-10.528621
891.088867	-144.043152
889.929688	-42.454002
888.769531	-121.428200
887.608398	-107.660995
886.448242	91.307617
885.287109	-0.788514
884.125977	69.719246
882.963867	23.032841
881.801758	156.884079
880.639648	153.261627
879.477539	91.147270
878.315430	105.783508
877.152344	257.948639
875.989258	85.801514
874.825195	125.510132
873.661133	120.265327
872.497070	146.619919
871.333008	173.045624
870.168945	163.542465
869.003906	102.398697
867.838867	183.018494
866.672852	171.505585
865.506836	146.576431
864.340820	249.799271
863.174805	371.000092
862.008789	202.467773
860.841797	141.853012
859.674805	406.819183
858.506836	449.516998
857.339844	546.073059
856.171875	602.244019
855.003906	653.930481
853.834961	546.425659
852.666016	683.335205
851.497070	396.613800
850.328125	441.653717
849.158203	522.529541
847.988281	410.764709
846.818359	247.552307
845.647461	169.483475
844.477539	122.763664
843.306641	78.298180
842.134766	103.188248
840.963867	72.123871
839.791992	-28.255384
838.619141	282.692780
837.447266	115.200577
836.274414	-67.883560
835.101563	-14.148114
833.928711	207.006424
832.754883	124.367409
831.581055	90.819199
830.407227	235.758316
829.232422	282.404663
828.058594	349.027618
826.883789	344.195862
825.708008	270.184784
824.533203	122.564117
823.357422	166.587860
822.181641	32.269146
821.004883	60.533852
819.828125	90.919807
818.651367	90.025238
817.474609	4.450422
816.296875	-63.376911
815.119141	-97.906593
813.941406	14.270454
812.763672	-36.048412
811.584961	-179.825668
810.406250	-161.399094
809.226563	-163.093521
808.047852	-9.406064
806.868164	-182.409348
805.688477	-95.654755
804.507813	-160.027679
803.327148	-202.308594
802.146484	-269.114319
800.965820	-285.001984
799.784180	-238.913239
798.603516	-310.517365
797.420898	-198.217087
796.239258	-281.161163
795.056641	-182.508438
793.874023	-245.767960
792.691406	-127.535133
791.507813	-25.003029
790.324219	-31.143839
789.140625	-41.861160
787.956055	42.423908
786.772461	-28.341873
785.586914	130.792221
784.402344	53.101460
783.216797	214.041046
782.032227	162.578384
780.845703	170.651489
779.660156	174.143250
778.473633	-133.915924
777.287109	26.108311
776.100586	93.190376
774.913086	93.883965
773.725586	32.646011
772.538086	26.433840
771.349609	73.007774
770.161133	90.748444
768.972656	150.217178
767.784180	165.437347
766.594727	118.818848
765.405273	298.967560
764.215820	197.004532
763.026367	359.161285
761.835938	226.149673
760.645508	379.159668
759.454102	305.355865
758.262695	561.408813
757.072266	405.979767
755.879883	507.749664
754.688477	378.554565
753.496094	488.846619
752.303711	377.078888
751.110352	282.833923
749.917969	412.527924
748.724609	287.389923
747.530273	414.645416
746.336914	359.614410
745.142578	278.203156
743.948242	334.940521
742.752930	220.535522
741.558594	160.927399
740.363281	357.739227
739.166992	159.959778
737.971680	168.162766
736.775391	189.462585
735.579102	-25.784939
734.381836	74.298279
733.185547	158.986359
731.988281	204.228363
730.790039	269.126740
729.592773	220.251373
728.394531	83.930466
727.196289	363.061188
725.997070	255.206314
724.797852	298.200165
723.598633	369.601227
722.399414	312.136963
721.199219	156.476883
719.999023	238.899277
718.798828	303.876312
717.598633	279.416870
716.397461	318.304901
715.196289	313.628174
713.994141	221.813858
712.792969	236.953445
711.590820	138.846161
710.388672	23.454809
709.185547	182.723831
707.982422	10.975152
706.779297	28.872484
705.576172	147.032562
704.372070	-65.551338
703.167969	92.022453
701.963867	-28.789402
700.759766	-95.017212
699.554688	-111.039917
698.349609	92.678757
697.143555	89.999496
695.938477	89.666710
694.732422	69.966515
693.525391	-68.991180
692.319336	-96.955826
691.112305	-170.298996
689.905273	-150.083969
688.697266	-138.352875
687.490234	-291.300171
686.282227	-170.687714
685.073242	-0.045744
683.865234	-156.624176
682.656250	-41.993805
681.447266	-122.221039
680.237305	-106.873863
679.028320	-145.471695
677.818359	-14.939172
676.607422	35.649818
675.397461	-145.164474
674.186523	-48.714798
672.975586	244.754669
671.763672	-97.576393
670.551758	57.776478
669.339844	118.124756
668.127930	115.948006
666.915039	165.810928
665.703125	47.305168
664.489258	49.972549
663.276367	-9.842374
662.062500	111.850609
660.848633	86.843880
659.634766	-50.248211
658.419922	-18.906937
657.205078	42.692997
655.990234	-111.305389
654.775391	-172.490799
653.559570	-61.193619
652.343750	11.267385
651.126953	-15.417080
649.911133	-52.910782
648.694336	116.267731
647.477539	39.849888
646.259766	210.864655
645.041992	166.461655
643.824219	332.719666
642.606445	363.175629
641.387695	333.156433
640.168945	12.626241
638.950195	74.489838
637.730469	221.905685
636.511719	-93.069267
635.291016	-84.031769
634.071289	14.668468
632.850586	-71.871292
631.629883	-32.356216
630.409180	98.735710
629.188477	25.221376
627.966797	41.032059
626.745117	2.366068
625.522461	123.584755
624.300781	243.752365
623.078125	116.360138
621.854492	319.958557
620.631836	275.920563
619.408203	318.396515
618.184570	113.253899
616.960938	54.421799
615.736328	-14.517653
614.511719	-140.717224
613.287109	-41.886276
612.061523	-19.825008
610.835938	105.016014
609.610352	88.776855
608.384766	-100.615814
607.158203	-16.639677
605.931641	2.911788
604.705078	-142.418976
