# Supplementary material for: Raman spectroscopy accurately differentiates mucosal healing from non-healing and biochemical changes following biological therapy in inflammatory bowel disease
Source: PLoS One. 2021 Jun 2;16(6):e0252210. doi: 10.1371/journal.pone.0252210 (PMC8172032; doi:10.1371/journal.pone.0252210)
Supplement: S5 Dataset — (ZIP) [file pone.0252210.s007.zip › CD Active inflammation/OC030-1 pre treatment_base sub CR removed_3__X_-10366.1__Y_36046.2__Z_-69.0611__Time_34.txt]

1714.640625	382.354767
1713.664063	89.912109
1712.687500	193.352966
1711.709961	-208.311081
1710.733398	-95.677460
1709.755859	-193.093765
1708.778320	215.213928
1707.799805	-117.035683
1706.821289	58.980289
1705.843750	694.849548
1704.864258	-143.160614
1703.885742	-157.066025
1702.907227	-214.609100
1701.927734	80.044914
1700.948242	28.663610
1699.968750	5.857718
1698.988281	-389.589203
1698.007813	272.770325
1697.028320	121.641457
1696.046875	-364.570618
1695.066406	233.140198
1694.084961	-476.423431
1693.104492	586.372742
1692.123047	-82.193939
1691.140625	-209.801575
1690.159180	731.687866
1689.176758	487.193542
1688.194336	105.733879
1687.211914	1091.233276
1686.228516	262.350433
1685.246094	989.306763
1684.262695	739.457703
1683.279297	315.397675
1682.295898	644.104187
1681.311523	558.632813
1680.327148	384.135101
1679.342773	-44.381115
1678.358398	329.662262
1677.374023	875.194641
1676.388672	599.847961
1675.403320	692.937256
1674.417969	766.032104
1673.432617	981.248779
1672.446289	1309.161377
1671.459961	777.352417
1670.473633	950.906616
1669.487305	814.861755
1668.500977	1457.989868
1667.513672	1395.800415
1666.526367	1486.025635
1665.539063	1269.531250
1664.550781	1884.431396
1663.563477	1776.158325
1662.575195	1785.544678
1661.586914	1286.949829
1660.598633	1263.966064
1659.609375	2209.048584
1658.620117	1459.155640
1657.631836	1584.623901
1656.641602	2105.320313
1655.652344	1546.571289
1654.662109	1571.131226
1653.672852	1249.913940
1652.681641	1239.031006
1651.691406	1387.689575
1650.701172	1116.546509
1649.709961	634.660217
1648.718750	679.715271
1647.727539	886.625610
1646.735352	880.014709
1645.744141	129.168045
1644.751953	89.630142
1643.759766	301.528290
1642.766602	199.692093
1641.774414	628.988892
1640.781250	-113.023491
1639.788086	166.741516
1638.794922	-552.769165
1637.801758	-752.038086
1636.807617	-20.207943
1635.813477	-587.732422
1634.819336	144.539505
1633.825195	-266.569183
1632.830078	-308.433105
1631.834961	18.727776
1630.839844	-525.419067
1629.844727	-142.471375
1628.849609	-196.292419
1627.853516	113.214722
1626.857422	338.634369
1625.861328	345.877502
1624.865234	-290.886719
1623.868164	92.745232
1622.871094	573.607666
1621.874023	337.050293
1620.876953	258.344849
1619.879883	-111.760010
1618.881836	-179.679001
1617.883789	755.415039
1616.885742	472.232483
1615.887695	304.695068
1614.888672	-41.212132
1613.889648	344.893524
1612.890625	117.161095
1611.891602	309.029053
1610.892578	275.334595
1609.892578	293.978424
1608.892578	383.305389
1607.892578	-61.901123
1606.892578	48.259785
1605.891602	283.908478
1604.890625	328.227081
1603.889648	613.211182
1602.888672	316.997101
1601.887695	-392.606445
1600.885742	-8.751615
1599.883789	-88.113708
1598.881836	-193.766022
1597.879883	-124.430000
1596.876953	88.359924
1595.874023	204.172394
1594.871094	-362.095978
1593.868164	-306.759155
1592.864258	-418.859100
1591.861328	-434.510895
1590.857422	-22.429577
1589.853516	256.128296
1588.848633	-128.425827
1587.844727	-27.891588
1586.839844	69.640221
1585.834961	237.235413
1584.830078	-249.823715
1583.824219	-30.789694
1582.819336	57.619991
1581.813477	354.000732
1580.807617	295.725769
1579.800781	109.487717
1578.794922	149.541336
1577.788086	-21.652147
1576.781250	113.931183
1575.773438	-279.086517
1574.766602	69.060799
1573.758789	34.364151
1572.750977	-343.869019
1571.743164	205.647018
1570.735352	-160.215805
1569.726563	463.554810
1568.718750	-206.894608
1567.708984	124.915398
1566.700195	-325.295959
1565.691406	-126.711060
1564.681641	-74.005714
1563.671875	-99.570389
1562.662109	-96.976593
1561.652344	-398.248718
1560.641602	-619.461487
1559.630859	341.254700
1558.620117	-137.428589
1557.609375	85.988564
1556.597656	-359.623840
1555.586914	194.517761
1554.575195	1050.965820
1553.563477	223.609039
1552.550781	439.402679
1551.539063	-212.264511
1550.526367	168.345413
1549.513672	100.834175
1548.500977	545.086243
1547.487305	463.735809
1546.473633	837.058105
1545.459961	700.617737
1544.446289	602.612427
1543.432617	-95.166229
1542.417969	-49.139637
1541.404297	161.847458
1540.389648	274.176239
1539.374023	435.059814
1538.359375	66.476128
1537.343750	347.875183
1536.328125	946.099670
1535.312500	339.184479
1534.296875	642.461670
1533.280273	638.375488
1532.263672	211.207901
1531.247070	273.525665
1530.230469	191.184692
1529.212891	304.237976
1528.196289	499.405365
1527.178711	444.311646
1526.160156	314.187439
1525.142578	976.598328
1524.124023	269.370911
1523.106445	-118.771614
1522.087891	189.918335
1521.068359	608.664124
1520.049805	551.378113
1519.030273	-10.060389
1518.010742	559.214050
1516.991211	583.261841
1515.971680	650.698059
1514.951172	519.995300
1513.930664	62.981342
1512.910156	206.630829
1511.889648	-527.823669
1510.868164	-125.519386
1509.846680	27.520878
1508.826172	21.306435
1507.803711	-687.939209
1506.782227	356.666687
1505.759766	-104.149620
1504.737305	-308.698822
1503.714844	-451.872925
1502.692383	45.248623
1501.668945	-65.113182
1500.646484	336.595581
1499.623047	164.411926
1498.599609	-855.059570
1497.575195	-415.738922
1496.550781	-447.513428
1495.527344	-474.230835
1494.502930	2.629149
1493.477539	407.479156
1492.453125	231.836060
1491.427734	-56.389748
1490.402344	133.196396
1489.376953	-372.258179
1488.350586	-287.697571
1487.325195	567.958313
1486.298828	187.447372
1485.272461	251.133301
1484.245117	531.540588
1483.218750	311.773071
1482.191406	-285.564514
1481.164063	259.797943
1480.136719	200.593582
1479.108398	388.549866
1478.080078	262.913422
1477.052734	639.345032
1476.023438	577.248047
1474.995117	543.263306
1473.965820	1033.745239
1472.937500	1478.274292
1471.908203	1510.189087
1470.877930	1544.542969
1469.848633	2098.009766
1468.818359	2012.709717
1467.788086	2163.974854
1466.757813	1898.217529
1465.727539	1802.928345
1464.696289	2477.725342
1463.665039	2636.456055
1462.633789	3069.540039
1461.602539	2151.272705
1460.570313	2909.358154
1459.539063	2537.499268
1458.506836	3074.497070
1457.473633	3608.724854
1456.441406	2991.017578
1455.408203	3045.793701
1454.375000	3207.157227
1453.341797	3028.801025
1452.308594	3573.105225
1451.274414	3349.267334
1450.241211	3571.697754
1449.207031	3591.410645
1448.171875	3304.692627
1447.137695	3628.594482
1446.102539	3504.302246
1445.067383	3271.363037
1444.032227	3107.008301
1442.997070	3180.711426
1441.960938	3231.693848
1440.924805	3120.962646
1439.888672	2843.568848
1438.852539	2333.892090
1437.816406	2929.108398
1436.779297	2980.893066
1435.742188	2724.618652
1434.705078	2433.289307
1433.666992	2124.533691
1432.629883	1604.098633
1431.591797	1586.331543
1430.553711	1200.329956
1429.514648	1399.988892
1428.476563	1060.029419
1427.437500	463.105164
1426.398438	-72.828117
1425.359375	362.271912
1424.320313	187.470932
1423.280273	282.532013
1422.240234	-98.371628
1421.200195	-176.612076
1420.159180	616.668030
1419.119141	-279.471771
1418.078125	101.172691
1417.037109	660.577515
1415.996094	442.526489
1414.954102	-409.184692
1413.912109	309.122131
1412.870117	1.456991
1411.828125	176.876633
1410.786133	-225.609116
1409.743164	-524.695740
1408.700195	-677.667847
1407.657227	61.390270
1406.614258	-412.535309
1405.570313	309.056030
1404.527344	121.988083
1403.483398	-255.520493
1402.438477	-303.967560
1401.394531	-331.968872
1400.349609	568.226990
1399.304688	314.870911
1398.259766	127.096710
1397.214844	105.100449
1396.168945	3.150297
1395.123047	620.573792
1394.077148	30.691755
1393.031250	350.403107
1391.984375	71.812782
1390.937500	58.965523
1389.890625	-6.130696
1388.843750	-173.507019
1387.796875	79.758438
1386.749023	100.537392
1385.701172	-376.010254
1384.653320	30.443422
1383.604492	211.989517
1382.556641	53.968479
1381.507813	-223.679169
1380.458984	101.063934
1379.410156	550.814331
1378.360352	289.023621
1377.310547	372.122101
1376.260742	165.960419
1375.210938	566.506348
1374.161133	-68.100494
1373.110352	-213.368317
1372.059570	-310.907806
1371.008789	140.334427
1369.957031	-29.024118
1368.906250	387.644989
1367.854492	233.820404
1366.802734	0.639544
1365.750000	-5.607330
1364.698242	43.260262
1363.645508	-66.987907
1362.592773	134.174774
1361.540039	-480.597321
1360.486328	2.151213
1359.433594	124.394531
1358.379883	-51.602867
1357.326172	-83.066116
1356.271484	89.500122
1355.216797	68.432533
1354.163086	497.363525
1353.107422	12.183414
1352.052734	111.106453
1350.998047	-13.207702
1349.942383	302.081299
1348.886719	277.487915
1347.830078	761.735657
1346.774414	648.236877
1345.717773	1311.246216
1344.661133	1411.339233
1343.604492	1263.724243
1342.546875	1708.711670
1341.490234	1261.718750
1340.432617	1855.611938
1339.375000	1748.512329
1338.316406	1810.020142
1337.258789	1743.027344
1336.200195	1767.808105
1335.141602	1466.123169
1334.082031	2114.823486
1333.023438	1402.978638
1331.963867	1606.653809
1330.904297	1506.311401
1329.844727	1374.065430
1328.784180	1464.463257
1327.723633	1117.638672
1326.663086	1588.877197
1325.602539	1247.488037
1324.541992	1617.615967
1323.480469	1688.973511
1322.418945	2031.989990
1321.357422	1738.333862
1320.295898	1982.837402
1319.233398	2173.080811
1318.170898	2831.977051
1317.108398	2302.288330
1316.045898	1437.729614
1314.982422	1492.944092
1313.918945	2245.594238
1312.855469	2261.473145
1311.791992	2196.209961
1310.728516	1564.738525
1309.664063	2120.272949
1308.599609	2363.092285
1307.535156	2310.629883
1306.469727	2858.577148
1305.404297	1930.540527
1304.338867	1819.484741
1303.273438	2834.672119
1302.208008	2453.285889
1301.141602	2612.799805
1300.075195	2529.092529
1299.008789	2816.449463
1297.942383	2256.453125
1296.875000	2534.053223
1295.807617	2332.909912
1294.740234	2124.566406
1293.672852	2186.315918
1292.604492	2863.851074
1291.537109	2020.470825
1290.468750	2126.510010
1289.399414	1984.894531
1288.331055	1850.790527
1287.261719	2113.767090
1286.192383	1443.178955
1285.123047	1806.663086
1284.052734	1978.959839
1282.983398	2001.906128
1281.913086	2044.423828
1280.841797	2375.705078
1279.771484	2012.000366
1278.700195	1912.638184
1277.628906	1488.051025
1276.557617	1892.625854
1275.486328	2206.585938
1274.414063	2151.297607
1273.341797	1314.067749
1272.269531	2167.869629
1271.197266	2371.567383
1270.124023	2413.957031
1269.050781	2527.126709
1267.977539	1851.799805
1266.904297	1486.700073
1265.830078	1492.568970
1264.756836	2069.297119
1263.681641	2423.716797
1262.607422	1978.239868
1261.533203	2198.451660
1260.458008	1719.000366
1259.382813	2358.185059
1258.307617	1739.987793
1257.231445	2264.306396
1256.155273	2259.932617
1255.079102	2041.277832
1254.002930	2331.394287
1252.926758	1633.333984
1251.849609	1923.276611
1250.772461	2429.521729
1249.695313	2444.246826
1248.617188	2111.186035
1247.540039	1763.668213
1246.461914	2176.883545
1245.382813	2154.884033
1244.304688	2038.139648
1243.225586	1552.168335
1242.146484	1831.208008
1241.067383	1857.584717
1239.988281	1053.819824
1238.908203	1417.452515
1237.828125	1429.072510
1236.748047	1802.006226
1235.667969	2531.157959
1234.586914	2595.574707
1233.505859	2213.893555
1232.424805	2215.175293
1231.343750	1552.535767
1230.261719	1609.451294
1229.179688	1903.583008
1228.097656	1935.999634
1227.015625	1731.090454
1225.932617	1540.652710
1224.850586	1238.947388
1223.767578	1578.273438
1222.683594	998.277710
1221.600586	938.347290
1220.516602	1006.421082
1219.432617	931.762451
1218.347656	1282.262207
1217.263672	857.073425
1216.178711	671.041260
1215.093750	1050.031006
1214.008789	156.463959
1212.922852	1389.566650
1211.836914	1029.361206
1210.750977	978.011047
1209.665039	646.781372
1208.579102	440.992096
1207.492188	1221.213623
1206.405273	1651.468506
1205.318359	1025.889282
1204.230469	306.468292
1203.142578	488.150299
1202.054688	592.575867
1200.966797	162.323074
1199.877930	220.766953
1198.790039	-406.779846
1197.701172	-473.575195
1196.611328	152.310608
1195.522461	219.878296
1194.432617	34.783844
1193.342773	-56.589302
1192.252930	-273.006317
1191.162109	-347.709564
1190.072266	-307.134796
1188.981445	456.225067
1187.889648	-603.504517
1186.798828	-349.602539
1185.707031	-549.609009
1184.615234	-339.287933
1183.523438	-102.771278
1182.430664	234.222000
1181.337891	-50.142094
1180.245117	226.543716
1179.152344	-527.703918
1178.059570	89.053642
1176.965820	-123.597946
1175.872070	-525.484314
1174.778320	382.684906
1173.683594	-2.621891
1172.588867	313.520050
1171.494141	131.643341
1170.399414	-279.953705
1169.303711	-76.716652
1168.208984	-9.937371
1167.113281	-524.352234
1166.016602	-46.600464
1164.920898	-159.434341
1163.824219	-188.715424
1162.727539	23.216198
1161.630859	108.393562
1160.533203	231.605438
1159.435547	-70.261436
1158.337891	339.201111
1157.240234	3.893435
1156.141602	921.112183
1155.043945	382.949768
1153.944336	47.557690
1152.845703	-54.062954
1151.747070	180.384583
1150.647461	-171.607727
1149.547852	250.808411
1148.447266	213.210953
1147.347656	142.286636
1146.247070	223.665787
1145.146484	-121.115654
1144.044922	-211.198349
1142.944336	-562.957886
1141.842773	541.126770
1140.741211	-355.377045
1139.638672	-60.367729
1138.537109	44.357449
1137.434570	160.835175
1136.332031	-169.460785
1135.228516	367.368164
1134.125977	303.118530
1133.022461	-131.586899
1131.917969	55.793655
1130.814453	-354.958954
1129.709961	1146.879761
1128.605469	225.963455
1127.500977	643.091614
1126.396484	974.665405
1125.291016	675.451050
1124.185547	722.398865
1123.080078	349.925781
1121.973633	3.633975
1120.868164	600.210266
1119.761719	471.887634
1118.654297	395.669067
1117.547852	395.288025
1116.440430	-33.420635
1115.333008	441.813568
1114.225586	644.860718
1113.117188	173.846954
1112.008789	466.706726
1110.900391	-162.346146
1109.791992	199.058441
1108.682617	33.437565
1107.573242	260.030090
1106.463867	871.487427
1105.354492	613.890503
1104.244141	-63.735386
1103.133789	344.535828
1102.023438	349.238312
1100.913086	49.718750
1099.801758	351.697968
1098.690430	823.359558
1097.579102	361.448578
1096.467773	686.921082
1095.355469	505.724884
1094.243164	225.754044
1093.130859	871.511475
1092.017578	634.085876
1090.905273	403.964722
1089.791992	708.205566
1088.677734	762.959961
1087.564453	552.019470
1086.450195	280.082764
1085.335938	579.722717
1084.221680	369.231262
1083.106445	572.526001
1081.991211	1248.101318
1080.875977	1503.006714
1079.760742	1299.940430
1078.644531	906.859497
1077.528320	666.664001
1076.412109	351.606628
1075.295898	-193.122513
1074.178711	252.418686
1073.061523	-52.597000
1071.944336	613.387695
1070.826172	193.784073
1069.708984	372.207062
1068.590820	581.101746
1067.471680	729.096069
1066.353516	582.124329
1065.234375	971.523071
1064.115234	150.619919
1062.996094	650.260986
1061.875977	452.499298
1060.755859	994.224304
1059.635742	403.875916
1058.515625	396.198517
1057.394531	339.558136
1056.273438	533.202942
1055.152344	659.166321
1054.031250	159.161407
1052.909180	157.007919
1051.787109	701.437500
1050.665039	232.631943
1049.541992	-354.854187
1048.418945	437.171051
1047.295898	55.584621
1046.172852	182.818069
1045.048828	457.051697
1043.925781	640.469788
1042.801758	185.352966
1041.676758	-225.132263
1040.552734	170.884491
1039.427734	399.177246
1038.302734	-553.009521
1037.176758	152.966614
1036.050781	-165.267563
1034.924805	-245.788635
1033.798828	134.561111
1032.672852	84.665970
1031.545898	123.341064
1030.418945	127.336945
1029.291992	-221.735687
1028.164063	-619.256470
1027.036133	-614.459961
1025.908203	-609.446533
1024.780273	-666.902588
1023.651367	-800.761658
1022.522461	-156.774994
1021.393555	-974.769775
1020.264648	-643.783936
1019.134766	-660.664551
1018.004883	-728.312317
1016.875000	-964.937317
1015.744141	-619.487488
1014.613281	-287.864410
1013.482422	222.221725
1012.351563	-161.728394
1011.219727	-38.169765
1010.088867	9.208147
1008.956055	322.906891
1007.824219	726.980713
1006.691406	1126.449585
1005.558594	1352.503540
1004.425781	2050.432129
1003.292969	3129.727539
1002.159180	3526.889893
1001.025391	2509.927979
999.891602	1867.936035
998.756836	1337.328125
997.622070	1082.003418
996.487305	247.579071
995.352539	1588.008301
994.216797	588.174805
993.081055	779.476563
991.945313	521.171265
990.808594	871.971436
989.672852	674.201782
988.536133	439.865845
987.398438	641.370239
986.261719	492.881958
985.124023	52.179211
983.986328	1.087264
982.847656	49.226288
981.709961	518.815857
980.571289	541.995178
979.432617	512.494873
978.292969	78.435730
977.153320	458.828918
976.013672	193.298798
974.874023	803.821228
973.734375	467.582886
972.593750	349.971375
971.453125	-132.526993
970.311523	818.264709
969.170898	258.318359
968.029297	183.121674
966.886719	261.924347
965.745117	262.946716
964.602539	236.669968
963.459961	467.453583
962.317383	1120.187012
961.173828	897.306702
960.030273	1178.882080
958.886719	578.576172
957.743164	725.426636
956.598633	318.300232
955.454102	685.351501
954.309570	-55.264660
953.165039	275.551910
952.019531	254.137436
950.874023	260.395447
949.727539	-460.267212
948.582031	166.120483
947.435547	534.155212
946.289063	-320.197998
945.141602	-207.648758
943.995117	144.897186
942.847656	533.998962
941.699219	156.108536
940.551758	212.248596
939.403320	300.510590
938.254883	660.397034
937.105469	837.855713
935.957031	1056.501343
934.807617	746.372192
933.658203	329.485443
932.507813	803.867737
931.357422	82.301460
930.207031	46.784641
929.056641	195.909027
927.906250	-123.772697
926.754883	207.766922
925.603516	-284.315826
924.451172	261.295929
923.298828	-196.085724
922.146484	144.990234
920.994141	367.896637
919.841797	-224.985840
918.688477	73.230644
917.535156	-30.580223
916.380859	258.704102
915.227539	355.058502
914.073242	326.675751
912.918945	-427.719696
911.763672	-110.715614
910.608398	6.701118
909.453125	56.192207
908.297852	-123.158791
907.141602	-218.423523
905.985352	-286.284851
904.829102	425.426636
903.672852	-423.705536
902.515625	-452.518127
901.358398	-320.429108
900.201172	-131.659698
899.042969	-662.476013
897.884766	203.016113
896.726563	52.657818
895.568359	-97.490967
894.409180	-152.492752
893.250000	240.202209
892.090820	515.333496
890.930664	-97.426750
889.771484	-194.766632
888.611328	85.153137
887.450195	48.978622
886.289063	-41.225636
885.128906	-277.926819
883.966797	257.117218
882.805664	399.580719
881.643555	257.952576
880.481445	213.437347
879.319336	218.625931
878.156250	791.746216
876.993164	546.924194
875.830078	264.024200
874.666016	147.961823
873.502930	464.295746
872.338867	208.875717
871.173828	311.425568
870.009766	492.753448
868.844727	507.631409
867.679688	810.395508
866.513672	1063.610229
865.348633	1105.528320
864.182617	846.391052
863.015625	380.758087
861.849609	820.514465
860.682617	638.136292
859.515625	1277.505859
858.347656	1808.890869
857.180664	554.051147
856.012695	1022.634766
854.843750	905.693298
853.675781	1748.493896
852.506836	965.739502
851.337891	1241.187134
850.167969	1478.432739
848.999023	1787.289795
847.829102	1231.555420
846.658203	1410.484253
845.488281	870.803406
844.317383	434.333466
843.146484	1356.166870
841.975586	1071.909424
840.803711	1360.282227
839.631836	1369.033813
838.459961	1295.074463
837.287109	1250.187866
836.114258	894.747253
834.941406	1126.920776
833.768555	1535.384521
832.594727	724.617188
831.420898	1146.312134
830.247070	710.864136
829.072266	753.017273
827.898438	1178.771851
826.722656	834.914490
825.547852	1084.220947
824.372070	1177.323853
823.196289	679.806946
822.020508	456.502350
820.844727	70.632500
819.667969	148.058167
818.491211	125.183685
817.313477	674.260315
816.136719	150.452606
814.958984	514.454651
813.781250	511.201996
812.602539	241.015839
811.423828	-166.965057
810.245117	-77.002876
809.066406	-140.500504
807.886719	682.300232
806.707031	-205.578903
805.527344	410.107513
804.346680	255.046997
803.166992	-150.852463
801.985352	-166.183655
800.804688	-1091.175659
799.623047	-97.433899
798.441406	237.141800
797.259766	-310.875244
796.078125	-185.044525
794.895508	-1.836027
793.712891	-49.266392
792.529297	-340.477783
791.346680	-463.435272
790.163086	6.737816
788.978516	525.176636
787.794922	1339.674683
786.610352	908.177856
785.425781	1040.631348
784.241211	591.303345
783.055664	183.964218
781.870117	1449.575073
780.684570	1183.193115
779.498047	1347.431885
778.311523	1175.690430
777.125000	1061.182251
775.938477	986.222107
774.750977	1372.266602
773.563477	1393.824951
772.375977	1580.547729
771.187500	800.984680
769.999023	1097.442261
768.810547	1060.633911
767.622070	1345.312012
766.432617	1164.665894
765.243164	1523.471558
764.053711	974.513000
762.863281	1499.892700
761.672852	1672.536011
760.482422	1924.000122
759.291992	2111.225098
758.100586	2040.656738
756.909180	1549.775757
755.717773	1702.952148
754.525391	1611.716797
753.333008	1498.200073
752.140625	1652.412720
750.948242	2006.076416
749.754883	1777.252197
748.561523	1278.134644
747.368164	1351.750000
746.173828	1304.237305
744.979492	1324.369995
743.785156	2403.502930
742.590820	876.632202
741.395508	1020.614319
740.200195	651.240112
739.003906	1134.030029
737.808594	766.173828
736.612305	976.294250
735.416016	401.957428
734.218750	694.386292
733.021484	21.030853
731.824219	1524.825806
730.626953	1198.573486
729.428711	1099.480347
728.230469	505.819153
727.032227	862.970825
725.833984	996.574463
724.634766	819.367737
723.435547	796.906860
722.235352	948.710632
721.036133	1154.614502
719.835938	1366.500854
718.635742	1193.717651
717.434570	1518.041382
716.233398	1228.767212
715.032227	974.076172
713.831055	884.790527
712.628906	587.968506
711.426758	724.572083
710.224609	1747.518677
709.021484	1675.945068
707.818359	1087.800293
706.615234	1078.706299
705.412109	1236.825073
704.208008	1409.669067
703.003906	735.597351
701.799805	927.250061
700.594727	898.734619
699.389648	630.662964
698.184570	1040.599121
696.979492	548.037842
695.773438	891.869629
694.567383	935.421448
693.361328	1195.807617
692.154297	682.732910
690.947266	-14.925298
689.740234	-219.878220
688.533203	93.585800
687.325195	-157.395676
686.117188	836.387634
684.909180	357.228638
683.700195	539.244263
682.491211	363.398651
681.282227	300.167877
680.072266	-31.819958
678.863281	320.674530
677.653320	304.799927
676.442383	-128.947037
675.232422	69.489952
674.021484	469.052643
672.810547	515.872803
671.598633	-213.716171
670.386719	-493.095001
669.174805	99.000198
667.962891	340.897461
666.750000	-69.664032
665.537109	684.613342
664.324219	-124.772804
663.110352	124.571587
661.897461	-743.969177
660.683594	-66.367538
659.468750	-236.585388
658.254883	165.562393
657.040039	28.948456
655.824219	-257.881989
654.609375	340.072449
653.393555	-164.945602
652.177734	494.724945
650.960938	202.858383
649.745117	-89.976929
648.528320	189.025040
647.311523	473.384827
646.093750	442.485321
644.875977	-10.945703
643.658203	283.763947
642.440430	214.242599
641.221680	200.117020
640.002930	-96.048523
638.784180	-74.311035
637.564453	220.072586
636.344727	198.423096
635.125000	503.248993
633.905273	-437.382782
632.684570	-437.050690
631.463867	-99.386131
630.243164	180.682007
629.021484	-210.241852
627.799805	-113.344818
626.578125	-281.480255
625.356445	286.838898
624.133789	418.870117
622.911133	865.060425
621.688477	-367.049744
620.464844	452.883423
619.241211	-121.873711
618.017578	277.625549
616.793945	-170.573074
615.569336	64.362473
614.344727	119.942184
613.120117	-37.724209
611.894531	30.123396
610.668945	158.892563
609.443359	164.938034
608.216797	-306.111694
606.991211	166.947983
605.764648	71.554695
604.537109	57.534660
