# Supplementary material for: Raman spectroscopy accurately differentiates mucosal healing from non-healing and biochemical changes following biological therapy in inflammatory bowel disease
Source: PLoS One. 2021 Jun 2;16(6):e0252210. doi: 10.1371/journal.pone.0252210 (PMC8172032; doi:10.1371/journal.pone.0252210)
Supplement: S5 Dataset — (ZIP) [file pone.0252210.s007.zip › CD Active inflammation/OC008-1 pre-treatment_base sub CR removed_15__X_-22095.1__Y_3272.21__Z_-431.307__Time_172.txt]

1714.799805	105.884964
1713.823242	199.687241
1712.846680	111.857941
1711.869141	-195.402664
1710.892578	34.229832
1709.915039	31.022282
1708.937500	-129.761307
1707.958984	-0.626113
1706.981445	-79.862991
1706.002930	-51.420807
1705.024414	-263.363373
1704.044922	28.569935
1703.066406	-45.592617
1702.086914	-103.092018
1701.107422	-170.627441
1700.127930	-47.609455
1699.147461	49.225094
1698.167969	-141.966995
1697.187500	55.066673
1696.207031	119.095787
1695.226563	130.357803
1694.245117	-90.087982
1693.263672	-90.787315
1692.282227	53.369453
1691.300781	200.837128
1690.318359	191.480286
1689.336914	228.232498
1688.354492	289.649536
1687.372070	381.089233
1686.388672	339.875916
1685.406250	283.448975
1684.422852	336.986298
1683.439453	599.020447
1682.456055	552.695129
1681.471680	634.896606
1680.487305	789.665771
1679.502930	835.955566
1678.518555	851.008484
1677.534180	816.220154
1676.548828	1127.918945
1675.563477	1073.201660
1674.578125	910.207825
1673.592773	1287.590454
1672.606445	1205.721313
1671.621094	1177.749512
1670.634766	1381.555176
1669.647461	1466.420166
1668.661133	1472.297974
1667.673828	1449.621948
1666.686523	1624.020752
1665.699219	1706.135376
1664.711914	1698.673828
1663.723633	1699.800659
1662.736328	1728.108276
1661.748047	1902.824707
1660.758789	2120.480469
1659.770508	2049.845947
1658.781250	1855.321533
1657.791992	2069.389404
1656.802734	2156.851563
1655.813477	1911.278809
1654.823242	1703.437012
1653.833008	1647.104370
1652.842773	1739.524658
1651.852539	1340.458374
1650.862305	1307.070068
1649.871094	1372.049805
1648.879883	1474.539429
1647.888672	1104.436523
1646.896484	875.037109
1645.905273	907.779480
1644.913086	695.367737
1643.920898	700.055054
1642.928711	230.028671
1641.935547	475.926300
1640.943359	363.309235
1639.950195	206.328400
1638.956055	226.562881
1637.962891	466.096588
1636.968750	247.193268
1635.975586	26.162685
1634.981445	164.017288
1633.986328	88.781212
1632.992188	-22.916927
1631.997070	-105.236221
1631.001953	-216.124023
1630.006836	-316.087646
1629.010742	-99.856613
1628.015625	-57.050930
1627.019531	-363.829132
1626.023438	8.396927
1625.027344	-192.475662
1624.030273	-103.792007
1623.033203	63.980480
1622.036133	61.142361
1621.039063	116.362389
1620.041992	69.368965
1619.043945	169.691483
1618.045898	99.544098
1617.047852	174.017654
1616.049805	96.456993
1615.050781	27.001976
1614.052734	25.972330
1613.053711	-35.194862
1612.053711	-7.012357
1611.054688	-217.233536
1610.054688	-107.455231
1609.055664	-10.681277
1608.054688	-44.801529
1607.054688	80.994370
1606.054688	62.829418
1605.053711	-88.738235
1604.052734	-54.294682
1603.051758	-82.577965
1602.049805	-19.190533
1601.048828	180.266052
1600.046875	-88.418022
1599.044922	19.585255
1598.041992	-222.691147
1597.040039	-274.032440
1596.037109	-145.018692
1595.034180	-110.078491
1594.031250	-163.932343
1593.027344	-134.187195
1592.024414	-331.578186
1591.020508	-239.160172
1590.016602	-141.569290
1589.011719	-90.996063
1588.007813	-131.762024
1587.002930	20.444590
1585.998047	-41.247223
1584.993164	100.370865
1583.987305	429.525787
1582.982422	193.067825
1581.976563	336.987701
1580.970703	69.272636
1579.964844	395.293701
1578.958008	65.050591
1577.951172	393.373840
1576.944336	214.030441
1575.937500	234.998398
1574.930664	29.561514
1573.922852	336.414978
1572.915039	357.028076
1571.907227	-25.394054
1570.899414	156.181931
1569.890625	288.186584
1568.881836	56.320641
1567.873047	310.094421
1566.864258	537.654053
1565.855469	35.478912
1564.845703	446.990692
1563.835938	287.286896
1562.826172	197.545517
1561.816406	138.810791
1560.805664	111.057076
1559.794922	116.855667
1558.784180	226.169174
1557.773438	337.854858
1556.762695	381.951782
1555.750977	8.780774
1554.739258	239.043442
1553.727539	287.767487
1552.715820	271.563690
1551.703125	283.646271
1550.690430	31.586168
1549.677734	281.349030
1548.665039	502.355774
1547.652344	198.104492
1546.638672	444.488708
1545.625000	15.900252
1544.611328	88.660820
1543.597656	140.516098
1542.583008	179.220612
1541.568359	88.566780
1540.553711	263.704926
1539.539063	30.665337
1538.524414	179.510666
1537.508789	-20.292147
1536.493164	-168.622940
1535.477539	-172.657028
1534.460938	-32.495144
1533.445313	102.241516
1532.428711	58.837299
1531.412109	-95.582214
1530.395508	59.043507
1529.377930	30.480442
1528.361328	50.656784
1527.343750	96.350456
1526.326172	-128.502853
1525.307617	253.948318
1524.290039	219.153702
1523.271484	153.278656
1522.252930	28.057882
1521.234375	118.697296
1520.214844	227.075165
1519.196289	129.560669
1518.176758	93.548035
1517.156250	234.624786
1516.136719	300.943756
1515.117188	158.991577
1514.096680	155.545319
1513.076172	139.060944
1512.054688	-116.335175
1511.034180	13.111717
1510.012695	-70.652870
1508.991211	148.097641
1507.969727	-54.023579
1506.948242	-76.774361
1505.925781	-199.694016
1504.903320	-20.333305
1503.880859	-184.589508
1502.858398	-266.986816
1501.835938	-26.817883
1500.812500	-183.853073
1499.789063	-261.638031
1498.765625	-247.422272
1497.741211	-384.386627
1496.717773	-385.851593
1495.693359	-303.088562
1494.668945	-458.367676
1493.643555	-220.004929
1492.619141	-10.013695
1491.593750	-165.761124
1490.568359	8.022510
1489.542969	-130.094498
1488.517578	81.611465
1487.491211	180.703705
1486.464844	177.485886
1485.438477	89.891693
1484.412109	272.700562
1483.384766	202.688339
1482.358398	285.638672
1481.331055	330.149902
1480.302734	509.635040
1479.275391	426.362946
1478.247070	531.590515
1477.218750	440.446045
1476.190430	733.910400
1475.162109	800.448853
1474.132813	994.156799
1473.104492	831.257629
1472.075195	1149.391846
1471.044922	1118.625244
1470.015625	1326.958008
1468.985352	1318.869141
1467.955078	1343.756714
1466.924805	1546.534302
1465.894531	1566.107544
1464.863281	1796.528564
1463.832031	2123.334229
1462.800781	2284.793457
1461.769531	2220.054688
1460.738281	2589.522461
1459.706055	2445.893066
1458.673828	2454.568115
1457.641602	2554.542969
1456.608398	2332.172363
1455.576172	2447.249268
1454.542969	2714.386719
1453.509766	2699.909668
1452.476563	2918.628906
1451.442383	2980.059570
1450.408203	2983.148926
1449.374023	2953.272949
1448.339844	2898.054688
1447.305664	3108.741455
1446.270508	3210.432617
1445.235352	3020.961182
1444.200195	3031.493408
1443.165039	2832.002686
1442.128906	2850.127686
1441.093750	2643.166504
1440.057617	2519.723877
1439.020508	2416.543701
1437.984375	2328.601807
1436.947266	2099.178711
1435.910156	2185.676270
1434.873047	2138.280518
1433.835938	1803.035400
1432.797852	1579.033203
1431.759766	1246.611084
1430.721680	1141.499634
1429.683594	991.049744
1428.644531	835.639709
1427.606445	655.132446
1426.567383	547.855774
1425.528320	750.760742
1424.488281	504.960083
1423.449219	377.773254
1422.409180	268.316528
1421.369141	496.496552
1420.328125	487.898926
1419.288086	459.242828
1418.247070	506.168335
1417.206055	195.766312
1416.165039	320.873413
1415.123047	179.325439
1414.081055	473.033264
1413.040039	266.309723
1411.997070	228.166046
1410.955078	-96.398109
1409.912109	142.154785
1408.870117	-31.326260
1407.826172	-109.219666
1406.783203	-84.002640
1405.740234	-41.121433
1404.696289	82.155785
1403.652344	175.365524
1402.608398	-135.341614
1401.563477	-275.233582
1400.519531	-191.717270
1399.474609	69.898819
1398.429688	193.628937
1397.383789	19.131168
1396.338867	130.522980
1395.292969	-18.593277
1394.247070	135.568481
1393.200195	94.433228
1392.154297	-9.139541
1391.107422	-117.562325
1390.060547	24.465923
1389.013672	-38.617683
1387.966797	56.064346
1386.918945	-144.309586
1385.871094	-54.392254
1384.823242	-49.378582
1383.775391	-51.727200
1382.726563	-153.907806
1381.677734	3.935871
1380.628906	-112.916679
1379.580078	-94.717262
1378.530273	60.932972
1377.481445	44.430099
1376.431641	55.521931
1375.380859	248.897324
1374.331055	13.262900
1373.280273	-84.953148
1372.229492	-23.384542
1371.178711	-16.537392
1370.127930	279.593872
1369.076172	204.430435
1368.024414	129.453995
1366.972656	79.574265
1365.920898	49.793682
1364.869141	30.141981
1363.816406	5.665854
1362.763672	-31.086615
1361.710938	-30.341700
1360.657227	368.585297
1359.604492	81.045540
1358.550781	422.900421
1357.496094	344.604584
1356.442383	291.365570
1355.387695	171.204712
1354.333984	401.576874
1353.279297	383.603546
1352.223633	393.106323
1351.168945	402.772400
1350.113281	276.055115
1349.057617	596.279175
1348.001953	1137.357422
1346.945313	1033.357788
1345.888672	1110.616943
1344.832031	1101.210815
1343.775391	836.615479
1342.718750	1276.214966
1341.661133	1222.638428
1340.603516	1402.126953
1339.545898	1450.414185
1338.488281	1444.351074
1337.429688	1282.457642
1336.371094	1380.700806
1335.312500	1337.989868
1334.253906	1377.099365
1333.195313	1673.618286
1332.135742	1213.338501
1331.076172	1423.513184
1330.016602	1406.303467
1328.956055	1132.195068
1327.895508	1137.585083
1326.834961	1264.177368
1325.774414	1203.136841
1324.713867	1154.612549
1323.652344	1207.473633
1322.590820	1060.510742
1321.529297	1348.099487
1320.467773	1388.967163
1319.405273	1486.686157
1318.343750	1379.802734
1317.280273	1470.349854
1316.217773	1314.475098
1315.155273	1459.489258
1314.091797	1422.221069
1313.028320	1579.721680
1311.964844	1439.251099
1310.900391	978.835815
1309.835938	1597.094727
1308.771484	1329.084595
1307.707031	1211.428711
1306.642578	1320.297363
1305.577148	1426.773682
1304.511719	1459.540527
1303.446289	1401.432129
1302.380859	1333.627930
1301.314453	1678.854492
1300.248047	1220.545776
1299.181641	1445.489136
1298.115234	1265.180420
1297.047852	1124.342407
1295.980469	1106.416504
1294.913086	1189.232910
1293.845703	1223.029541
1292.778320	1048.367065
1291.709961	935.194946
1290.641602	787.829102
1289.573242	1106.462891
1288.503906	1000.969727
1287.434570	1189.698486
1286.365234	998.645142
1285.295898	856.750793
1284.226563	1013.788635
1283.156250	627.246948
1282.085938	972.918335
1281.015625	919.563293
1279.945313	1022.909058
1278.874023	1101.814209
1277.802734	769.833740
1276.731445	990.719360
1275.660156	915.742188
1274.587891	1209.948608
1273.515625	932.238831
1272.443359	1128.692871
1271.371094	1154.124634
1270.297852	1440.906860
1269.224609	1410.199463
1268.151367	1196.468994
1267.078125	1356.279541
1266.003906	1391.620850
1264.930664	1275.736816
1263.856445	1189.207397
1262.781250	1290.506714
1261.707031	1301.593262
1260.631836	1512.566650
1259.556641	1438.367798
1258.481445	1595.671997
1257.405273	1477.692261
1256.330078	1513.201050
1255.253906	1212.731812
1254.177734	1486.862061
1253.100586	1476.156494
1252.023438	1253.789917
1250.947266	1505.873291
1249.869141	1699.483398
1248.791992	1586.652100
1247.713867	1678.069458
1246.635742	1511.826538
1245.557617	1401.542236
1244.479492	1410.337280
1243.400391	1348.688599
1242.321289	1325.910034
1241.242188	1223.016846
1240.163086	1321.610596
1239.083008	1313.374878
1238.002930	1212.934204
1236.922852	1381.755371
1235.842773	1412.254272
1234.761719	1088.745361
1233.681641	1194.388184
1232.600586	1241.796631
1231.518555	1170.435303
1230.437500	1278.323242
1229.355469	1378.867188
1228.273438	987.816833
1227.190430	1151.246582
1226.108398	1135.468872
1225.025391	1020.454407
1223.942383	624.831299
1222.859375	969.418945
1221.775391	786.677368
1220.692383	874.729004
1219.607422	696.823547
1218.523438	608.353271
1217.439453	430.480469
1216.354492	450.689362
1215.269531	475.662201
1214.184570	498.149261
1213.098633	549.531311
1212.012695	629.786621
1210.926758	302.201752
1209.840820	695.923645
1208.754883	910.943909
1207.667969	814.776062
1206.581055	916.241455
1205.494141	844.071289
1204.406250	771.860779
1203.318359	516.532288
1202.230469	757.362854
1201.142578	424.948853
1200.054688	439.252960
1198.965820	128.558746
1197.876953	15.232455
1196.788086	38.997555
1195.698242	-88.855629
1194.609375	-12.343724
1193.519531	15.966593
1192.428711	-157.720825
1191.338867	-165.609558
1190.248047	-84.694382
1189.157227	-107.187302
1188.066406	-225.815765
1186.975586	-164.419449
1185.883789	-14.333407
1184.791992	-241.171570
1183.700195	-141.706131
1182.607422	-140.728348
1181.514648	-118.263878
1180.421875	-95.904167
1179.329102	-68.857796
1178.236328	63.527050
1177.142578	-51.037209
1176.048828	45.153839
1174.955078	337.586090
1173.860352	141.329285
1172.766602	-74.087311
1171.671875	234.625504
1170.576172	138.716232
1169.481445	171.933563
1168.385742	209.814316
1167.290039	10.851977
1166.194336	58.110889
1165.097656	-40.551563
1164.001953	30.389765
1162.905273	122.694656
1161.807617	310.390228
1160.710938	-39.381565
1159.613281	140.899429
1158.515625	433.179840
1157.417969	505.684418
1156.319336	714.039734
1155.220703	702.756287
1154.122070	567.371460
1153.023438	346.117004
1151.924805	499.090973
1150.825195	282.510437
1149.725586	223.176559
1148.625000	120.888405
1147.525391	11.406672
1146.424805	-143.367325
1145.324219	82.694206
1144.223633	-103.160042
1143.122070	6.001533
1142.020508	-151.405792
1140.918945	-170.900803
1139.817383	-192.859695
1138.714844	6.167511
1137.612305	-75.431740
1136.509766	163.684235
1135.407227	43.892334
1134.303711	104.556419
1133.200195	452.415955
1132.096680	486.665283
1130.993164	437.742950
1129.888672	628.407227
1128.784180	754.847229
1127.679688	511.144135
1126.575195	993.066711
1125.469727	768.210938
1124.364258	951.043640
1123.258789	896.749817
1122.152344	714.462280
1121.046875	641.137817
1119.940430	491.988251
1118.833008	515.647644
1117.726563	555.797729
1116.619141	420.736053
1115.511719	375.565033
1114.404297	169.502975
1113.295898	474.250977
1112.188477	417.071564
1111.080078	426.027496
1109.970703	434.909302
1108.862305	379.938904
1107.752930	509.167084
1106.643555	607.577759
1105.534180	439.092621
1104.423828	360.316833
1103.313477	899.822388
1102.203125	766.605286
1101.092773	909.382141
1099.981445	861.013916
1098.870117	657.006531
1097.758789	745.342285
1096.647461	913.724304
1095.535156	975.950989
1094.422852	654.143616
1093.310547	848.206604
1092.197266	872.610168
1091.084961	718.071899
1089.971680	645.934814
1088.857422	552.616821
1087.744141	751.017456
1086.629883	561.237305
1085.515625	731.269165
1084.401367	734.298706
1083.286133	913.561829
1082.171875	547.608582
1081.056641	458.996643
1079.940430	617.009338
1078.825195	410.993683
1077.708984	580.659668
1076.592773	616.461121
1075.475586	452.784515
1074.359375	305.609650
1073.242188	559.552795
1072.125000	93.515121
1071.006836	225.482697
1069.888672	226.145752
1068.770508	285.395142
1067.652344	79.906944
1066.534180	190.712616
1065.415039	88.388130
1064.295898	229.598312
1063.176758	548.640320
1062.056641	291.914307
1060.936523	168.678909
1059.816406	263.043701
1058.696289	376.098816
1057.575195	217.937958
1056.454102	55.206242
1055.333008	441.720337
1054.211914	106.205124
1053.089844	58.162632
1051.967773	164.302307
1050.845703	64.993500
1049.723633	185.175903
1048.600586	-107.687325
1047.477539	-55.086174
1046.354492	279.766663
1045.230469	131.811035
1044.106445	221.777481
1042.982422	113.644707
1041.858398	119.805428
1040.734375	261.148468
1039.609375	174.227203
1038.484375	15.222985
1037.358398	0.699071
1036.232422	-130.124252
1035.107422	-67.663689
1033.980469	162.338974
1032.854492	1.559225
1031.727539	147.881638
1030.600586	161.699905
1029.473633	284.840210
1028.345703	-212.450211
1027.218750	-79.812408
1026.090820	-79.546684
1024.961914	-408.945831
1023.833984	-524.500183
1022.705078	-521.534912
1021.576172	-260.891541
1020.446289	-508.360382
1019.317383	-525.977478
1018.187500	-283.766663
1017.056641	-176.038452
1015.926758	-249.040405
1014.795898	-375.202148
1013.665039	-155.994843
1012.534180	-168.401321
1011.402344	-2.386153
1010.270508	462.325165
1009.138672	200.144287
1008.006836	301.514069
1006.874023	516.317871
1005.741211	761.210571
1004.608398	1732.228638
1003.475586	2582.699707
1002.341797	3224.868652
1001.208008	2820.047852
1000.074219	2346.234863
998.939453	1260.678955
997.805664	466.728821
996.669922	365.882050
995.535156	172.895447
994.400391	-86.788490
993.264648	-9.385016
992.127930	206.509552
990.992188	297.922363
989.855469	27.468994
988.718750	109.934845
987.582031	187.896927
986.445313	28.668512
985.307617	-335.340027
984.169922	-132.552979
983.031250	-436.210205
981.893555	-302.253632
980.754883	-200.433212
979.616211	-13.388692
978.476563	-327.705292
977.337891	52.738258
976.198242	28.526924
975.057617	6.772796
973.917969	26.541580
972.777344	221.053635
971.636719	220.392609
970.496094	91.289177
969.354492	123.102188
968.212891	132.098373
967.071289	219.262161
965.929688	54.181519
964.787109	-163.425018
963.644531	29.685146
962.501953	190.761917
961.358398	264.819031
960.214844	36.520451
959.071289	330.813171
957.927734	226.591507
956.783203	30.978882
955.638672	174.427597
954.494141	91.370857
953.349609	127.493744
952.204102	67.668121
951.058594	211.579956
949.912109	-5.713183
948.766602	223.033234
947.620117	209.552139
946.473633	255.638199
945.327148	151.073853
944.179688	46.708092
943.032227	106.944435
941.884766	377.321045
940.736328	-46.109703
939.587891	96.686043
938.439453	260.090088
937.291016	298.120880
936.141602	224.547897
934.993164	369.994965
933.842773	116.673409
932.693359	223.621429
931.542969	312.434204
930.392578	200.921631
929.242188	280.861633
928.090820	14.885565
926.940430	140.613358
925.788086	152.654922
924.636719	-14.893640
923.484375	63.388336
922.333008	144.031891
921.179688	104.290634
920.027344	-76.219292
918.874023	93.392235
917.720703	-29.992321
916.567383	12.588158
915.413086	-235.359283
914.258789	-92.634209
913.104492	-224.467041
911.950195	-165.537415
910.794922	-176.839996
909.639648	-321.833099
908.483398	-38.122601
907.328125	-87.664833
906.171875	-98.550385
905.015625	-175.036865
903.859375	126.897018
902.702148	-46.785992
901.544922	-150.103607
900.387695	43.244671
899.229492	-21.387638
898.071289	-38.389664
896.913086	87.205040
895.754883	-203.277710
894.595703	33.250130
893.436523	-64.788445
892.277344	-56.491524
891.118164	-140.756042
889.958008	-39.685207
888.797852	135.928802
887.636719	-153.552277
886.476563	-25.263573
885.315430	-271.567047
884.154297	-127.389908
882.992188	183.692154
881.831055	16.611963
880.668945	-82.697205
879.505859	-132.315903
878.343750	43.471573
877.180664	122.352631
876.017578	48.077358
874.853516	208.074203
873.690430	95.619125
872.526367	80.040382
871.361328	-68.254417
870.197266	6.262496
869.032227	-11.439888
867.867188	101.312126
866.701172	4.964673
865.536133	-176.730011
864.370117	-84.181717
863.203125	46.536678
862.037109	154.735931
860.870117	206.764145
859.703125	308.160187
858.536133	373.603088
857.368164	504.093781
856.200195	385.512909
855.032227	287.168518
853.863281	464.666931
852.694336	680.181885
851.525391	429.415924
850.356445	635.847046
849.186523	911.612854
848.016602	425.770050
846.846680	432.728210
845.676758	220.281860
844.505859	-27.890371
843.334961	155.856186
842.163086	68.821289
840.992188	6.388660
839.820313	180.957016
838.648438	156.460297
837.475586	221.333008
836.302734	152.075607
835.129883	-46.753525
833.957031	129.648193
832.783203	46.929050
831.609375	301.254883
830.435547	147.017212
829.261719	104.351753
828.086914	202.183151
826.912109	319.979340
825.737305	199.097778
824.561523	189.666245
823.385742	291.598236
822.209961	518.181091
821.033203	-14.956579
819.857422	22.165127
818.680664	-25.397911
817.502930	-108.619087
816.326172	-4.956523
815.148438	-54.922901
813.969727	-138.302994
812.791992	-126.108086
811.613281	-120.663582
810.434570	-219.768616
809.255859	-190.026855
808.076172	66.227295
806.896484	-246.324417
805.716797	-12.556018
804.537109	-269.614899
803.356445	-127.122574
802.175781	-390.861633
800.994141	-390.564026
799.813477	-445.811005
798.631836	-423.509033
797.450195	-476.683258
796.267578	-108.812729
795.084961	-277.440887
793.902344	-240.059250
792.719727	-198.360458
791.536133	-139.056015
790.352539	-46.668255
789.168945	-60.653271
787.985352	-26.046179
786.800781	169.942459
785.616211	321.510620
784.431641	214.211334
783.246094	374.355469
782.060547	344.263550
780.875000	338.397980
779.688477	96.079391
778.501953	178.434464
777.315430	185.586914
776.128906	179.399841
774.941406	226.096222
773.753906	78.515221
772.566406	151.506485
771.378906	-177.004120
770.190430	-90.928368
769.001953	25.881128
767.812500	45.586842
766.624023	36.555214
765.434570	150.804306
764.245117	159.211563
763.054688	138.917023
761.864258	334.273010
760.673828	271.981476
759.483398	533.071533
758.291992	349.638367
757.100586	636.837585
755.909180	666.594055
754.716797	678.690369
753.524414	488.538544
752.332031	265.459015
751.139648	213.755905
749.946289	234.491196
748.752930	329.809662
747.559570	429.420807
746.365234	280.961914
745.171875	200.536072
743.976563	278.035492
742.782227	250.194412
741.586914	191.634537
740.391602	286.499329
739.196289	127.085625
738.000000	210.902908
736.803711	117.235527
735.607422	-20.208452
734.411133	83.213631
733.213867	197.514328
732.016602	36.021183
730.819336	250.887726
729.621094	-96.476944
728.422852	293.244110
727.224609	134.037537
726.026367	243.748337
724.827148	185.151901
723.627930	104.744026
722.428711	421.901031
721.228516	376.438416
720.028320	383.408600
718.828125	296.542419
717.626953	316.666199
716.426758	356.439941
715.225586	226.100861
714.023438	355.347626
712.822266	268.741425
711.620117	199.653366
710.416992	226.521332
709.214844	46.458969
708.011719	228.085556
706.808594	202.815384
705.605469	144.958130
704.401367	-95.637383
703.197266	-157.627426
701.993164	-4.152694
700.788086	44.922741
699.583008	-201.680817
698.377930	-208.961685
697.172852	-164.001297
695.966797	-145.056366
694.760742	-10.900355
693.554688	-198.168671
692.347656	31.649401
691.141602	-185.760956
689.934570	-261.901123
688.726563	-118.753479
687.518555	-331.358215
686.310547	-355.077087
685.102539	-157.514236
683.894531	-48.829601
682.685547	-245.690735
681.476563	-264.679047
680.266602	-175.236725
679.056641	-228.682022
677.846680	53.626896
676.636719	82.620758
675.426758	16.470268
674.215820	-101.476387
673.003906	-204.120010
671.792969	-73.035706
670.581055	-125.706924
669.369141	191.413727
668.157227	296.674133
666.944336	265.852966
665.731445	146.563904
664.518555	-20.096075
663.305664	53.089836
662.091797	223.476471
660.877930	121.916130
659.664063	197.418488
658.449219	16.242783
657.234375	50.898193
656.019531	232.228241
654.803711	172.083862
653.588867	51.665230
652.373047	-185.009583
651.156250	13.638668
649.940430	35.607418
648.723633	-4.853045
647.505859	-99.096611
646.289063	-12.500426
645.071289	185.950943
643.853516	496.166565
642.635742	221.188812
641.416992	380.675873
640.198242	305.710907
638.979492	-1.408575
637.759766	78.341820
636.541016	-101.985558
635.320313	160.140686
634.100586	142.870682
632.879883	5.259812
631.659180	-183.944870
630.438477	45.224403
629.217773	-58.426460
627.996094	-29.237877
626.774414	27.598236
625.551758	-53.034901
624.330078	52.588196
623.107422	59.312294
621.883789	318.545288
620.661133	301.021271
619.437500	317.424713
618.213867	361.279968
616.990234	2.307518
615.765625	-70.166412
614.541016	81.588554
613.316406	-26.029297
612.090820	-40.014297
610.865234	-110.124352
609.639648	90.691017
608.414063	-119.509010
607.187500	60.736019
605.960938	33.021103
604.734375	-93.633087
