# Supplementary material for: Raman spectroscopy accurately differentiates mucosal healing from non-healing and biochemical changes following biological therapy in inflammatory bowel disease
Source: PLoS One. 2021 Jun 2;16(6):e0252210. doi: 10.1371/journal.pone.0252210 (PMC8172032; doi:10.1371/journal.pone.0252210)
Supplement: S5 Dataset — (ZIP) [file pone.0252210.s007.zip › CD Active inflammation/OC021 pre treatment-2 _BL sub and CR removed_80__X_-8299.72__Y_63712.6__Z_-14.7839__Time_918.txt]

1714.793945	40.939697
1713.817383	97.182869
1712.840820	39.206352
1711.864258	35.728298
1710.886719	41.082043
1709.909180	-132.302338
1708.931641	-143.967239
1707.953125	32.719433
1706.975586	-57.615524
1705.997070	-120.319443
1705.018555	101.670296
1704.040039	-184.154282
1703.060547	-35.496136
1702.081055	31.022537
1701.101563	20.809324
1700.122070	64.955940
1699.142578	-31.755917
1698.162109	62.187782
1697.181641	50.056622
1696.201172	113.606621
1695.220703	300.869781
1694.239258	245.832764
1693.257813	378.583282
1692.276367	464.075043
1691.294922	371.562256
1690.313477	437.363220
1689.331055	752.031494
1688.348633	707.336365
1687.366211	652.826538
1686.383789	575.171692
1685.400391	479.678406
1684.416992	856.691528
1683.433594	914.651245
1682.450195	877.498535
1681.465820	886.394775
1680.482422	965.322144
1679.498047	1111.505005
1678.512695	1362.148438
1677.528320	1193.110962
1676.542969	1290.869019
1675.558594	1344.147949
1674.572266	1621.424194
1673.586914	1596.304688
1672.601563	1776.548218
1671.615234	1704.989868
1670.628906	1828.081421
1669.642578	2031.485962
1668.655273	2211.566406
1667.668945	2140.078125
1666.681641	2178.079834
1665.694336	2187.534912
1664.706055	2080.889404
1663.718750	2449.692871
1662.730469	2357.557373
1661.742188	2528.532471
1660.753906	2551.611816
1659.764648	2601.758789
1658.775391	2771.686768
1657.787109	2505.093994
1656.796875	2670.796631
1655.807617	2720.500732
1654.818359	2601.322266
1653.828125	2443.019531
1652.837891	2224.456055
1651.846680	2138.746582
1650.856445	2053.584473
1649.865234	1836.737915
1648.874023	1818.721313
1647.882813	1412.681030
1646.891602	1287.354004
1645.899414	1125.534424
1644.907227	1106.837891
1643.915039	1006.716614
1642.922852	812.013977
1641.930664	696.976379
1640.937500	621.952942
1639.944336	526.236816
1638.951172	523.245361
1637.957031	246.356277
1636.963867	447.135590
1635.969727	234.325668
1634.975586	180.050079
1633.981445	52.340725
1632.986328	125.178566
1631.991211	245.680481
1630.996094	-23.267941
1630.000977	-176.003662
1629.005859	-4.699527
1628.009766	48.372150
1627.013672	-87.749001
1626.017578	202.492905
1625.021484	53.698750
1624.024414	-144.773697
1623.028320	59.178883
1622.031250	-28.454596
1621.033203	-94.854591
1620.036133	93.727867
1619.038086	88.057404
1618.041016	158.678452
1617.041992	82.412216
1616.043945	-12.061349
1615.045898	43.180836
1614.046875	211.309479
1613.047852	195.881470
1612.048828	-60.674889
1611.048828	157.452316
1610.049805	113.468643
1609.049805	106.255325
1608.049805	-162.874786
1607.048828	-46.815178
1606.048828	299.672913
1605.047852	159.083878
1604.046875	272.475922
1603.045898	-45.957912
1602.044922	206.119049
1601.042969	44.793659
1600.041016	63.979980
1599.039063	98.829529
1598.037109	-112.083191
1597.034180	-48.514683
1596.031250	-45.109909
1595.028320	114.991158
1594.025391	-281.346405
1593.022461	19.632183
1592.018555	-107.737358
1591.014648	-8.044463
1590.010742	-242.496811
1589.006836	83.998871
1588.001953	125.943459
1586.997070	274.693665
1585.992188	298.125366
1584.987305	269.301056
1583.982422	328.982666
1582.976563	312.955353
1581.970703	380.167816
1580.964844	119.054237
1579.958984	456.815460
1578.952148	278.823639
1577.945313	306.381012
1576.938477	365.000397
1575.931641	288.148804
1574.924805	364.633331
1573.916992	261.479248
1572.909180	308.997040
1571.901367	226.347687
1570.893555	273.496918
1569.884766	156.747253
1568.876953	60.644249
1567.868164	405.910095
1566.858398	49.740967
1565.849609	184.184921
1564.839844	45.838409
1563.830078	317.348633
1562.820313	152.675583
1561.810547	29.364286
1560.799805	32.957867
1559.790039	13.002620
1558.779297	96.518150
1557.767578	37.233959
1556.756836	-50.745399
1555.745117	-89.700043
1554.733398	-17.499331
1553.721680	18.187941
1552.709961	152.002655
1551.697266	57.753689
1550.685547	53.883919
1549.672852	145.496048
1548.659180	128.187790
1547.646484	263.227966
1546.632813	74.777824
1545.619141	23.166374
1544.605469	-82.938187
1543.591797	53.637302
1542.577148	-249.253418
1541.562500	-100.286827
1540.547852	-109.140953
1539.533203	101.196655
1538.518555	-155.971375
1537.502930	-88.143501
1536.487305	85.185173
1535.471680	-69.390404
1534.456055	-167.412918
1533.439453	56.635223
1532.422852	107.632362
1531.406250	75.890610
1530.389648	2.690927
1529.373047	-8.896575
1528.355469	105.464355
1527.337891	111.384155
1526.320313	-88.895882
1525.302734	135.355850
1524.284180	243.459427
1523.265625	68.271675
1522.247070	147.569382
1521.228516	206.021042
1520.208984	176.781113
1519.190430	85.638954
1518.170898	423.481018
1517.151367	421.777252
1516.130859	368.452118
1515.111328	237.883926
1514.090820	48.071949
1513.070313	140.514679
1512.049805	196.762131
1511.028320	216.823044
1510.006836	62.195751
1508.986328	166.504486
1507.963867	39.717209
1506.942383	215.336731
1505.919922	-93.831802
1504.898438	-57.070381
1503.875977	43.513397
1502.852539	-104.656410
1501.830078	54.401218
1500.806641	-48.011127
1499.783203	-71.209930
1498.759766	-166.258636
1497.736328	-87.439377
1496.711914	-70.260841
1495.687500	-25.133320
1494.663086	9.564501
1493.638672	174.471558
1492.613281	167.844360
1491.587891	117.601578
1490.563477	21.237698
1489.537109	177.627274
1488.511719	400.216003
1487.485352	709.355591
1486.458984	359.525208
1485.432617	481.905121
1484.406250	489.247894
1483.379883	603.603943
1482.352539	801.929016
1481.325195	806.208862
1480.297852	970.990234
1479.269531	832.194275
1478.241211	808.021179
1477.213867	962.126648
1476.184570	1077.792847
1475.156250	1167.844849
1474.127930	1273.026855
1473.098633	1141.260742
1472.069336	1414.169189
1471.040039	1595.244385
1470.009766	1646.364868
1468.979492	1791.491577
1467.950195	2063.649414
1466.918945	2266.912354
1465.888672	2162.426758
1464.857422	2622.124756
1463.827148	2563.196533
1462.795898	2610.904541
1461.763672	2790.584473
1460.732422	2754.294678
1459.700195	2905.818848
1458.667969	3041.994141
1457.635742	2947.117920
1456.603516	3359.691895
1455.570313	3089.643799
1454.537109	3314.229492
1453.503906	2993.519287
1452.470703	3159.655518
1451.436523	3505.626465
1450.403320	3696.871826
1449.369141	3771.453613
1448.333984	3526.815430
1447.299805	3786.240234
1446.264648	3658.147705
1445.230469	3393.436768
1444.194336	3409.709961
1443.159180	3403.229492
1442.124023	3293.041748
1441.087891	3301.760010
1440.051758	3206.813721
1439.015625	2768.108887
1437.978516	3049.938477
1436.941406	2851.543945
1435.904297	2605.261475
1434.867188	2265.656982
1433.830078	2090.384033
1432.791992	1849.558350
1431.754883	1495.305664
1430.715820	1587.913696
1429.677734	1360.105591
1428.639648	1016.404602
1427.600586	1018.420227
1426.561523	889.372070
1425.522461	939.437439
1424.482422	782.846802
1423.443359	588.613770
1422.403320	598.591797
1421.363281	810.154297
1420.322266	538.161133
1419.282227	815.273376
1418.241211	568.738647
1417.200195	584.139832
1416.159180	395.815948
1415.117188	361.103516
1414.076172	19.679241
1413.034180	498.238617
1411.992188	104.322998
1410.949219	160.582642
1409.907227	-29.323360
1408.864258	77.412537
1407.821289	166.636734
1406.777344	-2.748255
1405.734375	-16.248503
1404.690430	-2.025419
1403.646484	29.886864
1402.602539	117.116768
1401.557617	71.463715
1400.513672	146.373230
1399.468750	33.299244
1398.423828	-54.516891
1397.377930	161.117188
1396.333008	116.197495
1395.287109	-16.264500
1394.241211	19.306778
1393.195313	-75.213615
1392.148438	28.243164
1391.101563	56.712059
1390.054688	-32.305073
1389.007813	-221.213638
1387.960938	-62.148609
1386.913086	-275.675385
1385.865234	-108.855713
1384.817383	-11.943872
1383.769531	65.097824
1382.720703	62.291348
1381.671875	22.180511
1380.623047	-117.659058
1379.574219	177.279831
1378.524414	294.975677
1377.475586	155.693283
1376.425781	-25.795204
1375.375977	214.667938
1374.325195	93.462090
1373.274414	19.880264
1372.224609	-18.563597
1371.172852	194.965591
1370.122070	326.348389
1369.070313	91.520233
1368.019531	91.192429
1366.967773	53.674034
1365.915039	3.895943
1364.863281	205.816299
1363.810547	-92.527367
1362.757813	0.187865
1361.705078	60.707565
1360.651367	108.941093
1359.598633	231.973404
1358.544922	148.742020
1357.491211	-115.746727
1356.436523	301.107483
1355.382813	278.134979
1354.328125	302.560730
1353.273438	284.942810
1352.217773	500.958252
1351.163086	545.765808
1350.107422	702.443237
1349.051758	725.229309
1347.996094	817.676636
1346.939453	840.806580
1345.883789	1208.880249
1344.827148	1234.782837
1343.769531	1290.608032
1342.712891	1346.611938
1341.655273	1345.780151
1340.598633	1496.279785
1339.540039	1292.676880
1338.482422	1644.089722
1337.423828	1351.794312
1336.366211	1309.837036
1335.307617	1740.775879
1334.248047	1563.028320
1333.189453	1647.774414
1332.129883	1571.903076
1331.070313	1162.436157
1330.010742	1284.847412
1328.950195	1182.467163
1327.890625	1006.188049
1326.830078	1242.746460
1325.768555	1173.094604
1324.708008	1454.327393
1323.646484	1424.523560
1322.585938	1244.343750
1321.523438	1565.387207
1320.461914	1553.381836
1319.400391	1558.824707
1318.337891	1512.641235
1317.275391	1565.278198
1316.211914	1605.733521
1315.149414	1673.456177
1314.085938	1526.933838
1313.022461	1412.667236
1311.958984	1788.764160
1310.894531	1701.902588
1309.831055	1472.447876
1308.766602	1686.310669
1307.701172	1459.729980
1306.636719	1570.480103
1305.571289	1678.874878
1304.505859	1514.390381
1303.440430	1851.717896
1302.375000	1908.808472
1301.308594	1671.095459
1300.242188	1797.290161
1299.175781	1601.755737
1298.109375	1841.175659
1297.041992	1591.971680
1295.975586	1716.178711
1294.908203	1631.833984
1293.839844	1508.392578
1292.772461	1321.349365
1291.704102	1350.367432
1290.635742	1293.668457
1289.567383	1462.685791
1288.498047	1509.183594
1287.428711	1391.582642
1286.360352	1506.922241
1285.290039	1298.965332
1284.220703	1385.112061
1283.150391	1353.796509
1282.080078	1077.796021
1281.009766	1345.373657
1279.939453	1167.583618
1278.868164	1325.138306
1277.796875	1345.748047
1276.725586	1192.824707
1275.654297	1321.218872
1274.582031	1351.875854
1273.509766	1306.849365
1272.437500	1257.043213
1271.365234	1649.470215
1270.291992	1480.109009
1269.218750	1533.087402
1268.145508	1769.201416
1267.072266	1636.760864
1265.999023	1543.487915
1264.924805	1857.718750
1263.850586	1884.080444
1262.776367	1456.949585
1261.701172	1802.875122
1260.625977	1709.982544
1259.550781	1736.589233
1258.475586	1695.022583
1257.400391	1746.078857
1256.324219	1884.828979
1255.248047	1646.190918
1254.171875	1687.622803
1253.094727	1602.529663
1252.018555	1787.577759
1250.941406	1663.650269
1249.864258	1571.422729
1248.786133	1736.999634
1247.708008	1890.374512
1246.630859	1518.742432
1245.551758	1900.547119
1244.473633	1854.642334
1243.394531	1711.624268
1242.316406	1350.139404
1241.236328	1700.139404
1240.157227	1329.128296
1239.077148	1276.171265
1237.998047	1308.152954
1236.917969	1478.374878
1235.836914	1573.346436
1234.756836	1394.303467
1233.675781	1329.256958
1232.594727	1419.327271
1231.512695	1245.252197
1230.431641	1090.615479
1229.349609	1120.087891
1228.267578	1256.059937
1227.185547	934.433228
1226.102539	859.783325
1225.019531	1017.422424
1223.936523	758.875427
1222.853516	771.290466
1221.769531	602.312988
1220.686523	648.527588
1219.602539	585.919189
1218.517578	600.624146
1217.433594	523.471191
1216.348633	658.857422
1215.263672	584.044739
1214.178711	581.642334
1213.092773	617.807312
1212.007813	813.169861
1210.921875	752.646301
1209.834961	800.636536
1208.749023	875.068054
1207.662109	775.806091
1206.575195	866.953064
1205.488281	902.559570
1204.400391	969.401794
1203.313477	638.673584
1202.225586	727.073547
1201.136719	521.601501
1200.048828	275.217468
1198.959961	336.928345
1197.871094	124.218185
1196.782227	202.606674
1195.692383	124.541428
1194.603516	-93.046951
1193.513672	239.903519
1192.423828	17.399855
1191.333008	112.095551
1190.242188	72.117973
1189.151367	-160.093018
1188.060547	-233.806473
1186.969727	-189.945755
1185.877930	21.815237
1184.786133	276.573212
1183.694336	96.854141
1182.601563	37.042545
1181.509766	152.216980
1180.416992	108.989532
1179.323242	51.286465
1178.230469	-119.138199
1177.136719	263.876984
1176.042969	220.215912
1174.949219	250.700760
1173.854492	410.354248
1172.760742	390.280212
1171.666016	202.564087
1170.570313	289.980103
1169.475586	233.707016
1168.379883	57.749718
1167.284180	-13.038026
1166.188477	6.928006
1165.091797	258.596741
1163.996094	400.112152
1162.899414	230.866852
1161.801758	-76.963234
1160.705078	126.241180
1159.607422	262.377136
1158.509766	369.680420
1157.412109	228.633087
1156.313477	311.780182
1155.215820	776.405396
1154.117188	644.511353
1153.017578	450.554535
1151.918945	330.454132
1150.819336	288.915405
1149.719727	242.498535
1148.620117	188.828491
1147.519531	-50.706448
1146.418945	-80.742836
1145.318359	112.861969
1144.217773	256.272125
1143.116211	-121.589203
1142.014648	7.270948
1140.913086	14.651646
1139.811523	-82.718323
1138.708984	-118.375084
1137.606445	102.532394
1136.503906	66.590446
1135.401367	59.045601
1134.297852	355.369293
1133.194336	314.254913
1132.090820	508.052673
1130.987305	369.358856
1129.882813	655.336060
1128.778320	995.621582
1127.673828	922.937012
1126.569336	923.667725
1125.463867	1030.950684
1124.358398	879.710999
1123.252930	906.140991
1122.146484	861.357788
1121.041016	726.475464
1119.934570	645.991089
1118.828125	676.695740
1117.720703	664.657532
1116.613281	624.109131
1115.505859	304.292053
1114.398438	426.820648
1113.291016	565.733337
1112.182617	666.633118
1111.074219	774.468201
1109.964844	638.728149
1108.856445	1145.584351
1107.747070	891.500854
1106.637695	847.606140
1105.528320	1013.755249
1104.417969	1108.902344
1103.307617	977.351929
1102.197266	1164.277588
1101.086914	1249.589233
1099.975586	1502.193726
1098.864258	1332.548706
1097.752930	1398.609009
1096.641602	1452.762939
1095.529297	1436.107056
1094.416992	1296.878540
1093.304688	1456.721680
1092.191406	1576.369507
1091.079102	1185.070679
1089.965820	1368.103760
1088.852539	1433.325439
1087.738281	1768.955078
1086.624023	1382.341675
1085.509766	1543.682739
1084.395508	1079.574097
1083.280273	1179.654663
1082.166016	1373.617554
1081.050781	1090.539551
1079.934570	1152.762329
1078.819336	996.536377
1077.703125	1011.682007
1076.586914	911.760132
1075.469727	755.507263
1074.353516	1016.853760
1073.236328	989.537842
1072.119141	959.843262
1071.000977	960.582581
1069.882813	691.746826
1068.765625	720.592590
1067.646484	847.757874
1066.528320	920.968933
1065.409180	635.838745
1064.290039	762.834900
1063.170898	924.850647
1062.050781	869.137939
1060.930664	988.883301
1059.810547	666.503357
1058.690430	760.479126
1057.569336	597.224792
1056.449219	751.911865
1055.327148	626.088257
1054.206055	173.256165
1053.083984	654.881958
1051.961914	503.462891
1050.839844	515.532837
1049.717773	541.604187
1048.594727	738.005249
1047.471680	645.032043
1046.348633	713.050598
1045.224609	480.227112
1044.101563	517.971375
1042.976563	555.696899
1041.852539	502.554047
1040.728516	465.765778
1039.603516	436.000397
1038.478516	450.520691
1037.352539	534.897461
1036.227539	302.729553
1035.101563	431.386353
1033.974609	425.075653
1032.848633	604.896179
1031.721680	821.873657
1030.594727	590.098877
1029.467773	497.939636
1028.340820	438.410248
1027.212891	341.781067
1026.084961	38.533150
1024.956055	-81.070877
1023.828125	-19.460535
1022.699219	271.966949
1021.570313	-44.657257
1020.440430	-122.113258
1019.311523	-4.612387
1018.181641	191.745468
1017.050781	102.918098
1015.920898	99.982788
1014.790039	117.978706
1013.659180	66.550163
1012.528320	244.543350
1011.396484	306.750885
1010.265625	350.510895
1009.132813	560.981750
1008.000977	831.628967
1006.868164	896.338501
1005.736328	991.197571
1004.602539	1930.154785
1003.469727	3236.387207
1002.335938	3201.506104
1001.202148	2903.316895
1000.068359	1870.702271
998.933594	760.147278
997.799805	710.179077
996.665039	293.263336
995.529297	248.275482
994.394531	247.286819
993.258789	161.058548
992.123047	271.056885
990.986328	178.202896
989.849609	336.821899
988.712891	-16.187721
987.576172	-62.409977
986.439453	59.713619
985.301758	-101.391556
984.164063	-84.963425
983.025391	-264.090088
981.887695	95.617050
980.749023	18.083603
979.610352	12.057319
978.470703	-14.518248
977.332031	99.351669
976.192383	36.298725
975.051758	189.485001
973.912109	361.150391
972.771484	337.614777
971.630859	107.536797
970.490234	29.290808
969.348633	-23.503016
968.207031	275.065338
967.065430	36.708008
965.923828	206.992569
964.781250	290.207581
963.638672	327.697845
962.496094	159.015152
961.352539	-130.891418
960.208984	491.519562
959.065430	156.208023
957.921875	235.793930
956.777344	146.072464
955.632813	276.347992
954.488281	235.086044
953.343750	299.285339
952.198242	340.759064
951.052734	268.039307
949.907227	229.839432
948.760742	43.246445
947.614258	195.188232
946.467773	66.190567
945.321289	154.464706
944.173828	144.676193
943.026367	237.832169
941.878906	349.397644
940.730469	465.663513
939.582031	655.081604
938.433594	413.442902
937.285156	616.848999
936.135742	384.833344
934.987305	670.594421
933.836914	382.079071
932.687500	77.937683
931.537109	159.118835
930.386719	306.496460
929.236328	276.392426
928.084961	392.184784
926.934570	198.588867
925.783203	80.359314
924.630859	80.667885
923.478516	315.412598
922.327148	88.662689
921.173828	109.990822
920.021484	-43.503426
918.868164	-44.505211
917.714844	179.564087
916.561523	185.691788
915.407227	-28.239004
914.252930	21.431747
913.098633	-135.259964
911.944336	28.219826
910.789063	-107.622292
909.633789	-98.080246
908.478516	-92.901451
907.322266	-64.875916
906.166016	-93.346992
905.009766	-139.755600
903.853516	-129.343506
902.696289	-0.997991
901.539063	55.003220
900.381836	86.244392
899.223633	9.018206
898.065430	85.841286
896.907227	-4.594826
895.749023	-15.676742
894.589844	54.802620
893.430664	32.730244
892.271484	-54.710312
891.112305	-24.472254
889.952148	-9.902860
888.791992	214.823608
887.630859	258.983093
886.470703	39.173553
885.309570	221.294754
884.148438	-119.939560
882.986328	303.766388
881.825195	66.679352
880.663086	57.549503
879.500000	310.023132
878.337891	231.247131
877.174805	281.056152
876.011719	299.434326
874.847656	504.834167
873.684570	302.766846
872.520508	240.468002
871.355469	106.312210
870.191406	62.313831
869.026367	25.199282
867.861328	-0.546247
866.695313	43.524273
865.530273	269.717346
864.364258	367.830292
863.197266	257.077179
862.031250	658.541382
860.864258	534.481384
859.697266	457.711823
858.530273	493.280426
857.362305	459.365051
856.194336	634.168579
855.026367	829.150879
853.857422	786.444946
852.688477	997.142151
851.519531	1006.098694
850.350586	858.268555
849.180664	582.892273
848.010742	518.224915
846.840820	722.325928
845.670898	404.807220
844.500000	414.241638
843.329102	262.620392
842.157227	207.307236
840.986328	116.268089
839.814453	260.083405
838.642578	345.742279
837.469727	192.272659
836.296875	233.284714
835.124023	303.339630
833.951172	201.420532
832.777344	400.988983
831.603516	415.205872
830.429688	364.706635
829.255859	541.810303
828.081055	337.414063
826.906250	318.208099
825.731445	203.138428
824.555664	217.408844
823.379883	251.717407
822.204102	301.592194
821.027344	175.471405
819.851563	220.852081
818.674805	25.750448
817.497070	35.503220
816.320313	-17.097452
815.142578	59.343498
813.963867	-168.999298
812.786133	69.699783
811.607422	45.917709
810.428711	62.110798
809.250000	142.694122
808.070313	-23.403976
806.890625	32.636295
805.710938	172.974258
804.531250	55.663811
803.350586	-52.763271
802.169922	-28.064968
800.988281	-83.299377
799.807617	-218.430481
798.625977	-280.386292
797.444336	-60.842327
796.261719	65.442039
795.079102	-94.255402
793.896484	80.555191
792.713867	175.465256
791.530273	203.826675
790.346680	287.427521
789.163086	428.443329
787.979492	385.645508
786.794922	552.936646
785.610352	543.120850
784.425781	557.534241
783.240234	507.739349
782.054688	548.476440
780.869141	969.136353
779.682617	645.053162
778.496094	484.444031
777.309570	297.307526
776.123047	428.021057
774.935547	454.842468
773.748047	205.735672
772.560547	117.660408
771.373047	133.162399
770.184570	-98.395187
768.996094	214.506989
767.806641	421.364868
766.618164	323.943604
765.428711	116.314110
764.239258	111.267975
763.048828	288.849884
761.858398	523.457214
760.667969	421.122711
759.477539	501.326569
758.286133	662.761780
757.094727	439.144958
755.903320	560.690735
754.710938	484.232849
753.518555	486.794983
752.326172	489.232819
751.133789	438.825958
749.940430	533.261475
748.747070	443.104889
747.553711	495.540405
746.359375	411.776581
745.166016	420.068237
743.970703	230.836395
742.776367	466.991943
741.581055	170.167984
740.385742	195.572052
739.190430	161.678055
737.994141	210.938644
736.797852	257.872528
735.601563	98.824974
734.405273	300.975372
733.208008	481.036194
732.010742	393.933075
730.813477	385.523499
729.615234	237.031616
728.416992	543.346558
727.218750	643.912048
726.020508	545.431519
724.821289	702.570618
723.622070	538.395020
722.422852	474.674957
721.222656	703.509644
720.022461	462.773956
718.822266	363.939514
717.621094	269.437683
716.420898	674.486877
715.218750	420.586365
714.017578	434.942474
712.815430	368.563599
711.614258	347.918945
710.411133	274.931213
709.208984	228.059814
708.005859	466.478973
706.802734	258.346436
705.599609	165.644485
704.395508	142.593994
703.191406	47.708488
701.987305	-42.816586
700.782227	129.841324
699.577148	204.543686
698.372070	272.663940
697.166992	84.270798
695.960938	82.825699
694.754883	-14.215780
693.548828	-96.011269
692.341797	-110.454674
691.135742	-209.553116
689.927734	-215.266800
688.720703	-30.014900
687.512695	85.750320
686.304688	8.455465
685.096680	-166.351715
683.888672	-226.148819
682.679688	-8.456294
681.470703	248.181808
680.260742	60.647533
679.050781	92.004204
677.840820	285.803589
676.630859	282.575958
675.419922	91.123512
674.209961	-113.155159
672.998047	54.836086
671.787109	101.710052
670.575195	172.439499
669.363281	228.093124
668.151367	229.785065
666.938477	104.093208
665.725586	-51.677734
664.512695	133.984665
663.299805	88.629868
662.085938	125.455048
660.872070	19.940098
659.658203	-57.347168
658.443359	-15.808146
657.228516	-56.108025
656.013672	63.317795
654.797852	169.905838
653.583008	-85.502983
652.366211	204.536713
651.150391	-31.056749
649.934570	7.154705
648.717773	41.211075
647.500000	36.673481
646.283203	-30.112730
645.065430	163.681030
643.847656	28.410112
642.629883	267.625702
641.411133	300.485718
640.192383	402.307373
638.973633	35.713417
637.753906	45.528534
636.534180	72.715248
635.314453	-15.905169
634.094727	-18.398436
632.874023	-72.218704
631.653320	-57.138561
630.432617	-97.666016
629.211914	-185.182449
627.990234	57.853401
626.768555	129.414124
625.545898	68.215378
624.324219	320.163666
623.101563	167.172729
621.877930	333.666992
620.655273	298.912262
619.431641	450.661682
618.208008	110.091972
616.983398	-61.048950
615.759766	-75.737465
614.535156	-28.209534
613.310547	-61.833832
612.084961	-43.965588
610.859375	70.244926
609.633789	2.841875
608.408203	-17.391899
607.181641	47.968719
605.955078	173.215027
604.728516	20.870220
