# Supplementary material for: Raman spectroscopy accurately differentiates mucosal healing from non-healing and biochemical changes following biological therapy in inflammatory bowel disease
Source: PLoS One. 2021 Jun 2;16(6):e0252210. doi: 10.1371/journal.pone.0252210 (PMC8172032; doi:10.1371/journal.pone.0252210)
Supplement: S5 Dataset — (ZIP) [file pone.0252210.s007.zip › CD Active inflammation/OC019-2 pre treatment_base sub CR removed_83__X_-15502.4__Y_36544.2__Z_-134.14__Time_948.txt]

1714.640625	-40.520256
1713.664063	-34.797421
1712.687500	71.226959
1711.709961	408.058014
1710.733398	482.355530
1709.755859	506.308167
1708.778320	565.842651
1707.799805	551.293457
1706.821289	569.995056
1705.843750	798.820313
1704.864258	753.250977
1703.885742	663.785767
1702.907227	899.921997
1701.927734	1196.723022
1700.948242	963.153503
1699.968750	951.179382
1698.988281	1123.352417
1698.007813	1346.040161
1697.028320	1226.513428
1696.046875	1342.203735
1695.066406	1340.525024
1694.084961	1480.693359
1693.104492	1423.687134
1692.123047	1479.360596
1691.140625	1434.245239
1690.159180	1526.043579
1689.176758	1733.373779
1688.194336	1698.913696
1687.211914	1790.893311
1686.228516	1955.973145
1685.246094	1837.136963
1684.262695	1663.751221
1683.279297	1848.901001
1682.295898	1841.107178
1681.311523	1981.385254
1680.327148	2094.050049
1679.342773	1934.333130
1678.358398	2085.259033
1677.374023	2254.047607
1676.388672	2156.113037
1675.403320	2270.409668
1674.417969	2203.386475
1673.432617	2255.588379
1672.446289	2578.428467
1671.459961	2414.626221
1670.473633	2399.416504
1669.487305	2516.821289
1668.500977	2543.780273
1667.513672	2626.355469
1666.526367	2496.565186
1665.539063	2756.901367
1664.550781	2571.496094
1663.563477	2781.511475
1662.575195	2620.337402
1661.586914	2668.868896
1660.598633	2696.423584
1659.609375	2854.045166
1658.620117	2805.282959
1657.631836	2794.025146
1656.641602	2711.575195
1655.652344	2439.013672
1654.662109	2399.902100
1653.672852	2181.386230
1652.681641	2172.394531
1651.691406	1841.282593
1650.701172	1743.589111
1649.709961	1646.476929
1648.718750	1584.371704
1647.727539	1356.421875
1646.735352	1240.143677
1645.744141	1098.198730
1644.751953	1062.590698
1643.759766	805.892944
1642.766602	692.527039
1641.774414	762.072937
1640.781250	639.657593
1639.788086	459.997437
1638.794922	513.267883
1637.801758	282.483856
1636.807617	268.715668
1635.813477	150.296875
1634.819336	230.349121
1633.825195	147.803650
1632.830078	192.488983
1631.834961	87.840500
1630.839844	-10.701324
1629.844727	-92.607941
1628.849609	-21.041027
1627.853516	19.693182
1626.857422	-130.823410
1625.861328	-159.495834
1624.865234	-82.183876
1623.868164	-48.825195
1622.871094	-59.371025
1621.874023	146.347229
1620.876953	142.587418
1619.879883	320.839294
1618.881836	182.024582
1617.883789	172.682388
1616.885742	106.358482
1615.887695	185.151917
1614.888672	366.965881
1613.889648	116.626602
1612.890625	53.328438
1611.891602	187.427475
1610.892578	117.713028
1609.892578	-121.632835
1608.892578	-16.926188
1607.892578	216.784317
1606.892578	338.445770
1605.891602	101.968155
1604.890625	274.650574
1603.889648	385.082855
1602.888672	326.001953
1601.887695	275.414246
1600.885742	-33.506828
1599.883789	11.345987
1598.881836	-0.760907
1597.879883	-90.711662
1596.876953	-156.550079
1595.874023	-62.431721
1594.871094	-270.848663
1593.868164	-58.169044
1592.864258	-273.311188
1591.861328	-106.719666
1590.857422	-218.998306
1589.853516	-106.350403
1588.848633	17.135307
1587.844727	-112.007332
1586.839844	48.793030
1585.834961	6.568346
1584.830078	264.522064
1583.824219	150.074997
1582.819336	356.520569
1581.813477	182.908432
1580.807617	358.697266
1579.800781	19.179319
1578.794922	205.974472
1577.788086	301.893799
1576.781250	221.107666
1575.773438	307.130280
1574.766602	135.863602
1573.758789	313.378876
1572.750977	277.850494
1571.743164	42.401245
1570.735352	-49.814762
1569.726563	53.066967
1568.718750	39.174923
1567.708984	124.149261
1566.700195	204.031799
1565.691406	110.082130
1564.681641	-22.633860
1563.671875	101.703987
1562.662109	119.715523
1561.652344	18.486570
1560.641602	-131.895645
1559.630859	26.365728
1558.620117	78.325706
1557.609375	104.378304
1556.597656	112.309708
1555.586914	146.139465
1554.575195	42.695499
1553.563477	156.779312
1552.550781	19.686470
1551.539063	270.830872
1550.526367	379.504822
1549.513672	-109.540192
1548.500977	304.242798
1547.487305	368.669434
1546.473633	355.411957
1545.459961	184.382065
1544.446289	-22.867590
1543.432617	149.657181
1542.417969	17.166004
1541.404297	-14.694048
1540.389648	216.684723
1539.374023	300.663086
1538.359375	252.801743
1537.343750	44.802769
1536.328125	169.507599
1535.312500	-51.661163
1534.296875	18.460518
1533.280273	23.891136
1532.263672	196.648499
1531.247070	214.480270
1530.230469	252.685120
1529.212891	205.629150
1528.196289	88.806908
1527.178711	23.283705
1526.160156	124.863213
1525.142578	92.294022
1524.124023	152.106415
1523.106445	-22.500330
1522.087891	49.611858
1521.068359	87.976158
1520.049805	66.895676
1519.030273	45.527958
1518.010742	-109.770752
1516.991211	-93.160912
1515.971680	-105.126015
1514.951172	95.764610
1513.930664	-232.701111
1512.910156	8.564262
1511.889648	-50.896519
1510.868164	104.888786
1509.846680	60.163265
1508.826172	-51.566772
1507.803711	97.981308
1506.782227	-122.072388
1505.759766	-216.773865
1504.737305	-196.454575
1503.714844	-45.816269
1502.692383	-90.280212
1501.668945	-19.826487
1500.646484	42.568817
1499.623047	-169.345245
1498.599609	-76.940926
1497.575195	9.947581
1496.550781	-179.865402
1495.527344	192.785583
1494.502930	-99.986641
1493.477539	69.780136
1492.453125	141.989685
1491.427734	24.686945
1490.402344	305.681488
1489.376953	366.508514
1488.350586	294.138092
1487.325195	504.894135
1486.298828	528.835693
1485.272461	498.818848
1484.245117	677.709412
1483.218750	654.634399
1482.191406	666.926331
1481.164063	737.526062
1480.136719	629.277893
1479.108398	808.780151
1478.080078	880.829712
1477.052734	1090.123169
1476.023438	1067.149536
1474.995117	1224.706177
1473.965820	1142.494751
1472.937500	1322.235840
1471.908203	1506.660400
1470.877930	1716.125732
1469.848633	1874.320313
1468.818359	1915.114380
1467.788086	2075.116699
1466.757813	2265.261963
1465.727539	2533.834473
1464.696289	2448.712891
1463.665039	2815.635254
1462.633789	2727.377686
1461.602539	2697.296143
1460.570313	2958.963867
1459.539063	3001.927246
1458.506836	3217.194092
1457.473633	2916.930176
1456.441406	3255.927734
1455.408203	2980.643555
1454.375000	3296.143555
1453.341797	3152.331543
1452.308594	3495.068115
1451.274414	3376.135010
1450.241211	3639.670654
1449.207031	3581.113525
1448.171875	3745.239502
1447.137695	3645.743896
1446.102539	3290.359375
1445.067383	3377.895020
1444.032227	3336.135986
1442.997070	3380.233643
1441.960938	3125.617432
1440.924805	2886.110596
1439.888672	3063.743896
1438.852539	2892.276367
1437.816406	2738.416992
1436.779297	2640.044922
1435.742188	2344.512451
1434.705078	2066.647949
1433.666992	1922.589844
1432.629883	1798.685303
1431.591797	1424.795898
1430.553711	1275.557861
1429.514648	1383.613892
1428.476563	1007.207092
1427.437500	1006.629272
1426.398438	872.322510
1425.359375	725.384949
1424.320313	764.946045
1423.280273	660.763367
1422.240234	798.419922
1421.200195	726.897705
1420.159180	660.368164
1419.119141	533.419373
1418.078125	414.014893
1417.037109	448.144226
1415.996094	527.523682
1414.954102	355.267914
1413.912109	472.302032
1412.870117	249.819763
1411.828125	291.397614
1410.786133	383.231140
1409.743164	35.257336
1408.700195	215.043686
1407.657227	251.602142
1406.614258	260.549072
1405.570313	-44.335773
1404.527344	19.971544
1403.483398	177.132858
1402.438477	166.147385
1401.394531	-83.068756
1400.349609	81.692368
1399.304688	381.857910
1398.259766	436.289063
1397.214844	227.601807
1396.168945	399.966705
1395.123047	123.891502
1394.077148	121.058418
1393.031250	123.340057
1391.984375	298.466797
1390.937500	258.357819
1389.890625	135.797684
1388.843750	193.569885
1387.796875	106.355301
1386.749023	181.862167
1385.701172	27.429672
1384.653320	23.209200
1383.604492	74.108444
1382.556641	102.672325
1381.507813	-150.950699
1380.458984	-72.087585
1379.410156	-77.997444
1378.360352	-151.159821
1377.310547	-99.301781
1376.260742	-64.751030
1375.210938	-152.288498
1374.161133	-107.382668
1373.110352	-24.906115
1372.059570	-241.488556
1371.008789	-41.441528
1369.957031	-130.414551
1368.906250	40.041718
1367.854492	46.191799
1366.802734	251.828369
1365.750000	123.881508
1364.698242	-93.398727
1363.645508	90.399040
1362.592773	20.503794
1361.540039	102.654999
1360.486328	55.639854
1359.433594	163.105133
1358.379883	193.673035
1357.326172	70.344383
1356.271484	88.980225
1355.216797	145.139328
1354.163086	32.606934
1353.107422	355.035248
1352.052734	429.268951
1350.998047	406.906403
1349.942383	387.291992
1348.886719	653.356506
1347.830078	748.363647
1346.774414	880.828979
1345.717773	832.451050
1344.661133	841.405090
1343.604492	996.899841
1342.546875	1239.347290
1341.490234	1085.507935
1340.432617	1154.979858
1339.375000	1227.185669
1338.316406	1198.107422
1337.258789	1337.698608
1336.200195	1111.164429
1335.141602	1105.275513
1334.082031	956.167175
1333.023438	785.163208
1331.963867	886.566406
1330.904297	864.589478
1329.844727	662.454346
1328.784180	908.047119
1327.723633	857.308777
1326.663086	987.233582
1325.602539	1018.601685
1324.541992	931.721558
1323.480469	1072.305298
1322.418945	919.393799
1321.357422	1028.432861
1320.295898	1140.187622
1319.233398	892.042847
1318.170898	1209.060181
1317.108398	1040.499878
1316.045898	1101.564941
1314.982422	1000.229736
1313.918945	1207.239258
1312.855469	1192.734009
1311.791992	934.692322
1310.728516	844.499451
1309.664063	956.507751
1308.599609	876.768982
1307.535156	770.283447
1306.469727	868.331787
1305.404297	831.334778
1304.338867	932.353088
1303.273438	950.012817
1302.208008	921.238770
1301.141602	696.144470
1300.075195	653.248596
1299.008789	821.908386
1297.942383	882.702576
1296.875000	639.259155
1295.807617	747.247742
1294.740234	556.015503
1293.672852	617.879333
1292.604492	841.898376
1291.537109	798.721069
1290.468750	775.438293
1289.399414	681.319397
1288.331055	719.855896
1287.261719	491.504150
1286.192383	420.304108
1285.123047	454.710754
1284.052734	719.555115
1282.983398	617.240295
1281.913086	485.830872
1280.841797	511.349640
1279.771484	625.168945
1278.700195	881.056580
1277.628906	518.256470
1276.557617	691.354065
1275.486328	842.586914
1274.414063	876.645874
1273.341797	1123.498413
1272.269531	957.554810
1271.197266	845.621094
1270.124023	1324.922607
1269.050781	1281.715942
1267.977539	1329.035400
1266.904297	1496.103638
1265.830078	1494.929810
1264.756836	1608.580688
1263.681641	1812.607666
1262.607422	1787.504883
1261.533203	1862.529785
1260.458008	1830.451782
1259.382813	1818.040283
1258.307617	1820.406494
1257.231445	1498.987061
1256.155273	1735.497437
1255.079102	1487.564941
1254.002930	1624.458984
1252.926758	1600.814941
1251.849609	1363.218384
1250.772461	1648.824463
1249.695313	1691.236938
1248.617188	1512.502930
1247.540039	1457.923828
1246.461914	1554.164307
1245.382813	1448.806152
1244.304688	1511.201782
1243.225586	1357.521484
1242.146484	1451.671143
1241.067383	1380.789673
1239.988281	1394.968628
1238.908203	1426.215454
1237.828125	1481.782227
1236.748047	1372.462646
1235.667969	1520.298950
1234.586914	1374.789307
1233.505859	1377.254883
1232.424805	1307.072144
1231.343750	1159.438965
1230.261719	1440.660889
1229.179688	1082.467529
1228.097656	1363.655029
1227.015625	991.178101
1225.932617	1216.666016
1224.850586	946.055054
1223.767578	818.314270
1222.683594	956.685425
1221.600586	966.842224
1220.516602	694.171631
1219.432617	885.662720
1218.347656	661.463318
1217.263672	340.713165
1216.178711	411.375397
1215.093750	609.970398
1214.008789	344.930542
1212.922852	458.935944
1211.836914	570.449524
1210.750977	551.599060
1209.665039	708.799377
1208.579102	820.068909
1207.492188	796.238220
1206.405273	666.309509
1205.318359	555.663696
1204.230469	596.808899
1203.142578	442.759369
1202.054688	192.381424
1200.966797	334.508179
1199.877930	322.446533
1198.790039	43.164238
1197.701172	180.195831
1196.611328	38.041386
1195.522461	25.726814
1194.432617	-25.137495
1193.342773	32.106251
1192.252930	-179.961395
1191.162109	71.733749
1190.072266	54.137650
1188.981445	-28.400709
1187.889648	-86.994240
1186.798828	-212.905182
1185.707031	-72.447144
1184.615234	-150.544174
1183.523438	-195.142670
1182.430664	91.165100
1181.337891	-52.040546
1180.245117	51.630131
1179.152344	-22.261209
1178.059570	-74.689949
1176.965820	272.888000
1175.872070	85.993301
1174.778320	188.810928
1173.683594	212.426727
1172.588867	362.747681
1171.494141	328.567352
1170.399414	174.608994
1169.303711	276.525543
1168.208984	222.772903
1167.113281	283.657196
1166.016602	227.214966
1164.920898	115.653229
1163.824219	104.333046
1162.727539	186.013885
1161.630859	336.744720
1160.533203	527.828186
1159.435547	308.029266
1158.337891	365.013397
1157.240234	369.292725
1156.141602	337.605011
1155.043945	482.242828
1153.944336	447.790070
1152.845703	315.412262
1151.747070	383.122620
1150.647461	236.143799
1149.547852	401.143280
1148.447266	184.767365
1147.347656	173.092621
1146.247070	113.612686
1145.146484	220.585892
1144.044922	122.654160
1142.944336	-118.187210
1141.842773	23.854084
1140.741211	84.775635
1139.638672	145.469940
1138.537109	305.772858
1137.434570	365.989227
1136.332031	352.320770
1135.228516	542.747437
1134.125977	649.764038
1133.022461	637.811035
1131.917969	851.178040
1130.814453	1033.393311
1129.709961	1177.359375
1128.605469	1479.998413
1127.500977	1457.375366
1126.396484	1474.872437
1125.291016	1546.683594
1124.185547	1499.758301
1123.080078	1251.241943
1121.973633	1305.871826
1120.868164	1009.746460
1119.761719	1222.661377
1118.654297	1146.459961
1117.547852	802.643066
1116.440430	1104.790649
1115.333008	976.034790
1114.225586	925.197083
1113.117188	971.141174
1112.008789	1255.653198
1110.900391	1078.940796
1109.791992	1140.791504
1108.682617	1325.276489
1107.573242	1355.962402
1106.463867	1405.341919
1105.354492	1471.042847
1104.244141	1579.016968
1103.133789	1280.868774
1102.023438	1456.900757
1100.913086	1502.946167
1099.801758	1393.148804
1098.690430	1511.926270
1097.579102	1458.408813
1096.467773	1473.089844
1095.355469	1398.063965
1094.243164	1516.064209
1093.130859	1426.609497
1092.017578	1280.524780
1090.905273	1409.766357
1089.791992	1028.106445
1088.677734	1088.798096
1087.564453	1259.878784
1086.450195	1193.201050
1085.335938	1213.405640
1084.221680	1202.902710
1083.106445	1368.520264
1081.991211	1512.781494
1080.875977	1172.937500
1079.760742	1060.927734
1078.644531	998.143677
1077.528320	1000.993652
1076.412109	1264.229980
1075.295898	1088.457397
1074.178711	997.094360
1073.061523	701.622253
1071.944336	800.097107
1070.826172	783.548584
1069.708984	844.256348
1068.590820	846.252075
1067.471680	723.987183
1066.353516	938.951904
1065.234375	809.519287
1064.115234	825.202942
1062.996094	735.479919
1061.875977	896.081848
1060.755859	864.709106
1059.635742	781.827209
1058.515625	885.979858
1057.394531	742.212952
1056.273438	680.255432
1055.152344	763.144348
1054.031250	659.054260
1052.909180	641.371765
1051.787109	658.679688
1050.665039	841.689880
1049.541992	508.763428
1048.418945	628.642456
1047.295898	426.499847
1046.172852	443.665527
1045.048828	432.812195
1043.925781	557.168579
1042.801758	411.081055
1041.676758	411.844482
1040.552734	438.237457
1039.427734	357.467712
1038.302734	432.753082
1037.176758	254.243835
1036.050781	336.507507
1034.924805	341.957153
1033.798828	556.798767
1032.672852	436.636871
1031.545898	530.478149
1030.418945	584.783691
1029.291992	497.317932
1028.164063	24.184525
1027.036133	36.855015
1025.908203	100.663300
1024.780273	32.130760
1023.651367	42.607155
1022.522461	-197.534775
1021.393555	-161.367462
1020.264648	-62.515110
1019.134766	-204.867035
1018.004883	42.488247
1016.875000	39.424526
1015.744141	45.703983
1014.613281	126.215385
1013.482422	79.357841
1012.351563	243.381958
1011.219727	400.469086
1010.088867	677.972290
1008.956055	693.887634
1007.824219	807.096069
1006.691406	1056.846680
1005.558594	1704.416992
1004.425781	2964.582764
1003.292969	3653.251709
1002.159180	3119.028320
1001.025391	2102.228027
999.891602	1400.220581
998.756836	788.744202
997.622070	634.899414
996.487305	407.389526
995.352539	530.954773
994.216797	391.539337
993.081055	496.878937
991.945313	371.672699
990.808594	491.099457
989.672852	463.087402
988.536133	504.386871
987.398438	425.998932
986.261719	384.677032
985.124023	359.658478
983.986328	367.059357
982.847656	314.768097
981.709961	377.760284
980.571289	367.260590
979.432617	610.005310
978.292969	625.113770
977.153320	624.302246
976.013672	614.482117
974.874023	751.951111
973.734375	753.972961
972.593750	926.183960
971.453125	896.392212
970.311523	795.624817
969.170898	821.368835
968.029297	711.883972
966.886719	572.818787
965.745117	638.197998
964.602539	520.265686
963.459961	705.271484
962.317383	931.661987
961.173828	653.930054
960.030273	497.982819
958.886719	612.640686
957.743164	628.972900
956.598633	411.954285
955.454102	412.729248
954.309570	422.873657
953.165039	259.330566
952.019531	375.170868
950.874023	356.237152
949.727539	428.992188
948.582031	394.489380
947.435547	127.104942
946.289063	319.338684
945.141602	438.601990
943.995117	473.525543
942.847656	307.722198
941.699219	292.882751
940.551758	364.994965
939.403320	514.873657
938.254883	420.816620
937.105469	543.688110
935.957031	365.744568
934.807617	390.987579
933.658203	443.787048
932.507813	364.630737
931.357422	331.287476
930.207031	95.487732
929.056641	162.840881
927.906250	25.505991
926.754883	225.274124
925.603516	74.769188
924.451172	111.080292
923.298828	177.150162
922.146484	75.148239
920.994141	134.794647
919.841797	-137.178802
918.688477	-79.364166
917.535156	-114.505508
916.380859	-278.868530
915.227539	-170.505371
914.073242	15.189191
912.918945	-12.328701
911.763672	30.702013
910.608398	-66.729828
909.453125	-202.476089
908.297852	-206.469803
907.141602	-24.398729
905.985352	37.664478
904.829102	-38.323727
903.672852	19.544207
902.515625	-69.627205
901.358398	-135.940750
900.201172	117.099792
899.042969	94.117729
897.884766	21.539911
896.726563	188.919998
895.568359	64.667068
894.409180	-88.751534
893.250000	237.236740
892.090820	77.377708
890.930664	164.005127
889.771484	-85.815079
888.611328	125.295898
887.450195	237.120132
886.289063	80.435181
885.128906	14.208510
883.966797	99.313591
882.805664	6.311189
881.643555	-50.436432
880.481445	73.313324
879.319336	167.819412
878.156250	133.960175
876.993164	23.629168
875.830078	185.978775
874.666016	183.985138
873.502930	200.086731
872.338867	42.980927
871.173828	-120.702263
870.009766	19.463425
868.844727	-130.477661
867.679688	101.980453
866.513672	224.259460
865.348633	7.167825
864.182617	-81.669617
863.015625	224.975555
861.849609	41.917351
860.682617	110.487831
859.515625	412.535248
858.347656	492.309570
857.180664	345.455505
856.012695	389.391357
854.843750	576.880554
853.675781	515.416260
852.506836	590.755676
851.337891	569.709778
850.167969	721.223938
848.999023	503.058868
847.829102	408.186676
846.658203	331.284882
845.488281	-50.023491
844.317383	99.240562
843.146484	277.510040
841.975586	138.046494
840.803711	43.367626
839.631836	192.412384
838.459961	249.714828
837.287109	132.659866
836.114258	285.964905
834.941406	171.117203
833.768555	194.736908
832.594727	222.774307
831.420898	241.819183
830.247070	245.181198
829.072266	326.579193
827.898438	414.557465
826.722656	348.581635
825.547852	570.156372
824.372070	524.093018
823.196289	431.179352
822.020508	362.735168
820.844727	124.963173
819.667969	78.732430
818.491211	174.916153
817.313477	19.460546
816.136719	-18.091066
814.958984	135.609116
813.781250	11.112614
812.602539	-204.591461
811.423828	-17.916107
810.245117	24.090023
809.066406	-11.811096
807.886719	67.718193
806.707031	-88.337929
805.527344	-51.260193
804.346680	-87.573318
803.166992	-28.570833
801.985352	-129.468842
800.804688	-108.448051
799.623047	-165.187561
798.441406	-2.519188
797.259766	-4.109740
796.078125	-83.408157
794.895508	-69.740082
793.712891	14.666077
792.529297	34.669201
791.346680	92.151917
790.163086	284.501404
788.978516	323.912567
787.794922	221.540588
786.610352	307.103271
785.425781	286.319153
784.241211	382.578278
783.055664	456.542114
781.870117	439.708313
780.684570	394.006287
779.498047	471.879730
778.311523	454.601379
777.125000	324.573730
775.938477	203.284332
774.750977	307.005920
773.563477	178.858948
772.375977	103.559860
771.187500	96.515190
769.999023	316.415466
768.810547	253.916946
767.622070	281.651611
766.432617	196.865875
765.243164	358.677032
764.053711	385.932312
762.863281	490.094879
761.672852	499.415649
760.482422	733.055603
759.291992	794.839111
758.100586	863.059448
756.909180	783.776123
755.717773	763.758972
754.525391	778.793701
753.333008	747.545837
752.140625	544.823853
750.948242	625.419678
749.754883	668.531067
748.561523	696.137939
747.368164	594.119568
746.173828	621.511719
744.979492	745.315430
743.785156	614.527527
742.590820	709.564697
741.395508	569.886658
740.200195	682.239441
739.003906	739.672607
737.808594	602.013123
736.612305	501.575012
735.416016	626.652832
734.218750	368.487793
733.021484	353.324005
731.824219	423.446289
730.626953	567.858337
729.428711	451.877533
728.230469	429.930267
727.032227	530.372925
725.833984	560.790527
724.634766	650.159851
723.435547	724.166443
722.235352	601.547852
721.036133	760.648987
719.835938	618.399902
718.635742	565.695435
717.434570	589.385620
716.233398	772.319519
715.032227	566.953613
713.831055	496.888885
712.628906	625.256775
711.426758	583.589966
710.224609	417.769836
709.021484	184.532227
707.818359	58.163719
706.615234	86.497749
705.412109	191.062073
704.208008	245.578018
703.003906	380.638519
701.799805	313.390320
700.594727	194.049866
699.389648	203.131668
698.184570	297.071320
696.979492	71.569984
695.773438	-29.878588
694.567383	170.772659
693.361328	-41.218784
692.154297	-68.439339
690.947266	-123.756592
689.740234	-278.769928
688.533203	-3.968523
687.325195	60.406704
686.117188	-133.209152
684.909180	9.481329
683.700195	-97.055038
682.491211	-14.850847
681.282227	-88.554642
680.072266	-12.604228
678.863281	98.102341
677.653320	74.662071
676.442383	200.753845
675.232422	30.429277
674.021484	295.253937
672.810547	129.621826
671.598633	50.733608
670.386719	242.317337
669.174805	107.541763
667.962891	305.812592
666.750000	355.057953
665.537109	244.574158
664.324219	317.868225
663.110352	246.611496
661.897461	365.496155
660.683594	173.687653
659.468750	195.727478
658.254883	189.840881
657.040039	89.196243
655.824219	96.540512
654.609375	103.993103
653.393555	10.264231
652.177734	194.645248
650.960938	-53.956795
649.745117	-46.067242
648.528320	-46.706356
647.311523	84.042152
646.093750	270.755676
644.875977	321.871338
643.658203	282.648651
642.440430	183.245758
641.221680	129.063156
640.002930	62.002430
638.784180	123.909637
637.564453	-18.373053
636.344727	-76.859787
635.125000	-2.227774
633.905273	-56.556515
632.684570	-119.549919
631.463867	-75.330345
630.243164	-222.260635
629.021484	61.915657
627.799805	210.637680
626.578125	69.580330
625.356445	119.138046
624.133789	296.998413
622.911133	285.896362
621.688477	317.306702
620.464844	558.240540
619.241211	40.608418
618.017578	218.565750
616.793945	77.045906
615.569336	-270.349274
614.344727	-307.919495
613.120117	30.390215
611.894531	-8.452069
610.668945	-11.607742
609.443359	46.502903
608.216797	63.218338
606.991211	192.344711
605.764648	30.048132
604.537109	170.151505
