# Supplementary material for: Raman spectroscopy accurately differentiates mucosal healing from non-healing and biochemical changes following biological therapy in inflammatory bowel disease
Source: PLoS One. 2021 Jun 2;16(6):e0252210. doi: 10.1371/journal.pone.0252210 (PMC8172032; doi:10.1371/journal.pone.0252210)
Supplement: S5 Dataset — (ZIP) [file pone.0252210.s007.zip › CD Active inflammation/OC010-1 pre treatment_BL sub CR removed_31__X_-8947.64__Y_1565.61__Z_-3686.4__Time_352.txt]

1714.656250	94.838509
1713.679688	156.137924
1712.703125	-122.930794
1711.725586	0.166236
1710.749023	184.819717
1709.771484	103.925217
1708.792969	100.704041
1707.815430	22.534552
1706.836914	-95.779320
1705.858398	-90.774750
1704.879883	-34.787956
1703.901367	-67.008904
1702.922852	-5.375788
1701.943359	-270.018280
1700.963867	-170.524826
1699.983398	-36.097965
1699.003906	-35.072830
1698.023438	33.044201
1697.042969	-48.185276
1696.062500	-35.499821
1695.082031	-22.433920
1694.100586	60.422302
1693.120117	138.377563
1692.137695	85.850098
1691.156250	9.842251
1690.174805	147.809509
1689.192383	-28.605927
1688.209961	64.944283
1687.227539	185.649918
1686.244141	106.872078
1685.261719	356.555817
1684.278320	422.801727
1683.294922	529.567627
1682.311523	317.274780
1681.327148	433.173096
1680.342773	264.783813
1679.358398	445.772125
1678.374023	483.623779
1677.389648	633.843384
1676.404297	640.981567
1675.418945	563.682861
1674.433594	718.389404
1673.448242	677.003784
1672.461914	697.401001
1671.475586	689.247925
1670.489258	1000.539001
1669.502930	898.094421
1668.516602	1053.932983
1667.529297	1268.764404
1666.541992	945.453552
1665.554688	1089.970825
1664.566406	1006.958191
1663.579102	998.971313
1662.590820	1092.418945
1661.602539	1125.551392
1660.614258	1331.641724
1659.625000	1257.434692
1658.635742	1356.154053
1657.647461	1370.790771
1656.657227	1497.280029
1655.667969	1071.110474
1654.677734	1116.930420
1653.688477	1044.349487
1652.697266	866.607666
1651.707031	866.858765
1650.716797	574.236328
1649.725586	567.928894
1648.734375	517.345276
1647.743164	263.942078
1646.750977	111.682487
1645.759766	139.774673
1644.767578	105.085938
1643.775391	287.553619
1642.783203	264.652710
1641.790039	223.885269
1640.796875	183.741745
1639.803711	62.430851
1638.810547	55.177685
1637.817383	309.565582
1636.823242	221.676651
1635.829102	65.861641
1634.834961	45.067627
1633.840820	-127.978218
1632.845703	-187.154175
1631.850586	-229.971710
1630.855469	-190.630829
1629.860352	-34.972275
1628.865234	-92.051773
1627.869141	-59.159763
1626.873047	-244.137085
1625.876953	81.662407
1624.880859	-28.703157
1623.883789	48.077820
1622.887695	296.111450
1621.890625	321.111542
1620.892578	404.318848
1619.895508	577.208801
1618.897461	708.408691
1617.899414	380.497803
1616.901367	194.853134
1615.903320	335.072388
1614.904297	226.339325
1613.906250	144.236938
1612.907227	96.603806
1611.907227	180.421326
1610.908203	-34.317444
1609.908203	-59.953671
1608.908203	24.772173
1607.908203	59.975285
1606.908203	113.774803
1605.907227	220.191177
1604.906250	57.166435
1603.905273	130.025818
1602.904297	-14.108503
1601.903320	273.731384
1600.901367	-8.560680
1599.899414	-91.775177
1598.897461	144.220016
1597.895508	-74.539604
1596.892578	-5.548965
1595.889648	-25.261190
1594.886719	-36.974602
1593.883789	199.577011
1592.880859	-20.796108
1591.876953	-58.203098
1590.873047	-85.038895
1589.869141	76.123169
1588.865234	187.741119
1587.860352	307.226044
1586.855469	418.910431
1585.850586	426.324829
1584.845703	394.693268
1583.839844	576.826843
1582.834961	641.666443
1581.829102	586.684570
1580.823242	622.900513
1579.816406	711.194214
1578.810547	674.490234
1577.803711	609.170776
1576.796875	536.059265
1575.790039	702.302551
1574.782227	400.262390
1573.775391	389.561432
1572.767578	482.817596
1571.759766	479.803223
1570.750977	377.977051
1569.743164	413.824890
1568.734375	397.629761
1567.725586	578.735962
1566.716797	741.494629
1565.707031	623.719238
1564.697266	466.955872
1563.687500	717.538452
1562.677734	508.698578
1561.667969	815.976440
1560.657227	840.333008
1559.647461	908.608093
1558.636719	520.503784
1557.625000	642.945251
1556.614258	785.897400
1555.602539	788.742676
1554.590820	620.484802
1553.579102	705.872192
1552.567383	747.031311
1551.554688	852.690613
1550.541992	694.172424
1549.529297	760.598816
1548.516602	883.695435
1547.502930	696.216797
1546.490234	609.433838
1545.476563	646.544800
1544.462891	698.922119
1543.448242	376.408783
1542.434570	554.940125
1541.419922	653.098999
1540.405273	526.335388
1539.390625	458.758026
1538.375000	447.745728
1537.359375	426.165558
1536.343750	386.281982
1535.328125	503.497314
1534.312500	161.384918
1533.295898	218.777161
1532.280273	216.595871
1531.262695	172.909454
1530.246094	381.474945
1529.229492	306.320313
1528.211914	483.313446
1527.194336	227.372162
1526.176758	426.919525
1525.159180	216.869003
1524.140625	297.397522
1523.122070	122.912743
1522.103516	43.385162
1521.084961	202.762939
1520.065430	143.241989
1519.046875	150.295746
1518.027344	72.243668
1517.006836	35.038506
1515.987305	-2.437036
1514.966797	221.771942
1513.947266	80.980171
1512.925781	83.705711
1511.905273	296.608276
1510.884766	190.932037
1509.863281	-97.152046
1508.841797	-100.692665
1507.820313	59.601761
1506.797852	47.746407
1505.776367	17.669764
1504.753906	43.687630
1503.731445	-27.959616
1502.708008	-112.685158
1501.685547	-43.981724
1500.662109	-52.423920
1499.638672	23.333670
1498.615234	-167.414459
1497.591797	-122.939117
1496.567383	-168.319519
1495.542969	-129.551559
1494.518555	-167.798309
1493.494141	-6.876110
1492.468750	20.766043
1491.443359	211.688385
1490.417969	-52.557922
1489.392578	17.693562
1488.367188	5.918963
1487.340820	231.348190
1486.314453	264.948456
1485.288086	229.359238
1484.261719	433.405609
1483.234375	341.142059
1482.207031	490.992188
1481.179688	255.444397
1480.152344	430.252808
1479.125000	418.656952
1478.096680	470.526031
1477.068359	748.914978
1476.040039	835.887817
1475.011719	927.689209
1473.982422	902.073547
1472.953125	916.979675
1471.923828	1216.738525
1470.894531	1325.294189
1469.864258	1367.424072
1468.834961	1587.405029
1467.804688	1547.666626
1466.774414	1784.890747
1465.743164	2077.724854
1464.712891	1917.865234
1463.681641	1971.309937
1462.650391	2296.374756
1461.618164	2341.710938
1460.586914	2496.063232
1459.554688	2528.293701
1458.522461	2367.432617
1457.490234	2564.296631
1456.458008	2682.263916
1455.424805	2663.026611
1454.391602	2539.665039
1453.358398	2439.028809
1452.325195	2705.872803
1451.291016	2800.098877
1450.256836	2863.743164
1449.222656	3058.969238
1448.188477	3071.620117
1447.154297	3041.096436
1446.119141	2747.143066
1445.083984	2825.297119
1444.048828	2867.882568
1443.013672	2520.702881
1441.977539	2406.278809
1440.941406	2597.829346
1439.905273	2182.360596
1438.869141	2184.107422
1437.832031	2072.017090
1436.795898	2121.646240
1435.758789	1953.895020
1434.720703	1637.104980
1433.683594	1663.853394
1432.645508	1402.692627
1431.608398	1462.190308
1430.569336	973.936523
1429.531250	970.314636
1428.493164	848.097839
1427.454102	725.880249
1426.415039	480.133820
1425.375977	776.482483
1424.335938	770.212769
1423.296875	559.844788
1422.256836	440.234100
1421.215820	695.954712
1420.175781	301.872498
1419.135742	454.316833
1418.094727	377.620209
1417.053711	102.155724
1416.011719	158.937515
1414.970703	-28.270517
1413.928711	-182.693787
1412.886719	60.275986
1411.844727	-38.719971
1410.802734	-11.958449
1409.759766	-98.261177
1408.716797	-179.449829
1407.673828	3.193833
1406.630859	-102.977219
1405.586914	31.973236
1404.542969	141.833511
1403.499023	-290.366791
1402.455078	45.490803
1401.411133	158.021759
1400.366211	278.094177
1399.321289	-2.995455
1398.276367	290.227631
1397.230469	237.515488
1396.185547	498.187500
1395.139648	97.417686
1394.093750	80.169823
1393.046875	160.692322
1392.000977	233.806458
1390.954102	99.225998
1389.907227	142.520538
1388.860352	145.891907
1387.812500	134.366302
1386.765625	102.993889
1385.717773	141.771744
1384.669922	-74.321297
1383.621094	77.226639
1382.573242	66.449738
1381.524414	-201.518234
1380.475586	-77.052765
1379.425781	-112.324203
1378.376953	132.239258
1377.327148	117.240158
1376.277344	197.254318
1375.227539	80.289490
1374.176758	63.320423
1373.126953	268.528259
1372.076172	24.974945
1371.025391	262.862122
1369.973633	-112.329170
1368.922852	21.202620
1367.871094	30.283358
1366.819336	-5.278914
1365.766602	180.995438
1364.714844	31.285089
1363.662109	-88.302559
1362.609375	38.749481
1361.556641	-152.532318
1360.502930	-97.260429
1359.450195	-116.399124
1358.396484	-249.712372
1357.341797	-116.760262
1356.288086	304.683868
1355.233398	-24.306942
1354.178711	44.575092
1353.124023	198.101028
1352.069336	245.002777
1351.013672	222.577362
1349.958984	195.438141
1348.903320	496.117310
1347.846680	419.741730
1346.791016	750.473022
1345.734375	867.991028
1344.677734	807.161438
1343.621094	954.834900
1342.563477	961.393555
1341.506836	856.687866
1340.449219	985.135925
1339.391602	913.136230
1338.333008	1247.524780
1337.275391	891.258240
1336.216797	815.086365
1335.158203	1112.881104
1334.098633	868.920471
1333.040039	776.213867
1331.980469	696.146179
1330.920898	757.297241
1329.861328	709.893555
1328.800781	665.216003
1327.740234	731.998596
1326.679688	737.233398
1325.619141	658.731628
1324.558594	745.957886
1323.497070	877.822571
1322.435547	829.684326
1321.374023	910.135376
1320.312500	951.315857
1319.250000	911.314575
1318.187500	883.901062
1317.125000	915.916443
1316.062500	837.228882
1314.999023	810.564636
1313.935547	833.430481
1312.872070	918.114380
1311.808594	751.773438
1310.745117	987.121277
1309.680664	907.471008
1308.616211	1032.382446
1307.551758	835.104370
1306.486328	886.629822
1305.420898	1036.754272
1304.355469	931.280884
1303.290039	1044.907349
1302.224609	755.569397
1301.158203	950.733765
1300.091797	895.413147
1299.025391	914.033569
1297.958984	760.944702
1296.891602	649.882202
1295.824219	735.480042
1294.756836	671.536865
1293.689453	877.759705
1292.621094	517.381836
1291.553711	500.762390
1290.485352	535.853699
1289.416016	365.188263
1288.347656	359.031036
1287.278320	708.423340
1286.208984	425.726196
1285.139648	341.766327
1284.069336	498.044800
1283.000000	536.916321
1281.929688	668.983337
1280.858398	571.119629
1279.788086	630.084167
1278.716797	635.384399
1277.645508	501.448120
1276.574219	651.401428
1275.502930	737.897766
1274.430664	624.103333
1273.358398	666.921692
1272.286133	812.498230
1271.213867	779.863281
1270.140625	913.464722
1269.067383	1108.203369
1267.994141	1261.511719
1266.920898	1251.392456
1265.846680	1314.625000
1264.773438	1097.440063
1263.699219	1175.597046
1262.624023	1151.452393
1261.549805	1390.731934
1260.474609	1432.621704
1259.399414	1350.350830
1258.324219	1204.898560
1257.248047	1137.578247
1256.172852	1274.954346
1255.096680	1378.303467
1254.019531	1462.251465
1252.943359	1259.114136
1251.866211	1253.246704
1250.789063	1349.645142
1249.711914	1572.561890
1248.634766	1367.551880
1247.556641	1488.462646
1246.478516	1410.125244
1245.400391	1249.294312
1244.321289	1326.686279
1243.243164	1149.103638
1242.164063	1263.059082
1241.084961	1260.508911
1240.004883	1289.585693
1238.925781	1192.526978
1237.845703	1042.207397
1236.765625	1234.000610
1235.684570	1260.873779
1234.604492	1265.960205
1233.523438	1363.203369
1232.442383	1305.351807
1231.360352	1308.144165
1230.279297	1180.162720
1229.197266	1199.999634
1228.115234	1229.542114
1227.032227	1239.737671
1225.950195	1242.684326
1224.867188	1245.653931
1223.784180	1318.787476
1222.701172	1222.606812
1221.617188	952.388794
1220.533203	684.712830
1219.449219	557.336182
1218.365234	782.798218
1217.280273	819.727600
1216.195313	750.359863
1215.110352	794.501099
1214.025391	558.559143
1212.940430	812.675964
1211.854492	733.650146
1210.768555	666.696838
1209.681641	874.721985
1208.595703	896.929138
1207.508789	880.519165
1206.421875	673.651855
1205.334961	782.529968
1204.247070	532.323975
1203.160156	371.299500
1202.072266	410.188354
1200.983398	393.630829
1199.895508	302.390961
1198.806641	141.341919
1197.717773	42.857944
1196.628906	-41.216343
1195.539063	245.059784
1194.449219	57.441681
1193.359375	191.963516
1192.269531	129.262070
1191.179688	42.475117
1190.088867	18.106653
1188.998047	60.912560
1187.907227	-270.997589
1186.815430	-194.718582
1185.723633	-197.779343
1184.631836	15.032380
1183.540039	57.306755
1182.448242	370.499268
1181.355469	189.443588
1180.262695	269.689575
1179.169922	366.564911
1178.076172	544.765381
1176.982422	387.336426
1175.888672	483.769897
1174.794922	441.134827
1173.700195	391.213715
1172.606445	678.707458
1171.511719	499.263306
1170.416016	336.520416
1169.321289	293.321167
1168.225586	458.079834
1167.129883	216.141022
1166.034180	115.212891
1164.937500	303.382996
1163.840820	259.545380
1162.744141	356.529449
1161.647461	541.692871
1160.550781	382.771515
1159.453125	488.766510
1158.355469	659.004456
1157.256836	692.997192
1156.159180	796.002991
1155.060547	636.438293
1153.961914	584.095459
1152.863281	662.742737
1151.763672	643.468750
1150.664063	288.034912
1149.564453	101.755737
1148.464844	501.352905
1147.364258	536.251526
1146.263672	392.401398
1145.163086	262.732422
1144.062500	523.239075
1142.960938	488.431915
1141.859375	653.282166
1140.757813	223.344040
1139.656250	575.672607
1138.553711	663.810486
1137.451172	742.230652
1136.348633	915.483521
1135.246094	1116.990845
1134.142578	919.241943
1133.039063	892.365967
1131.935547	998.265198
1130.832031	1149.035400
1129.727539	1536.839355
1128.623047	1392.910645
1127.518555	1398.291260
1126.413086	1557.617676
1125.308594	1455.932373
1124.203125	1456.029053
1123.096680	1301.929199
1121.991211	1237.752686
1120.884766	1175.798340
1119.778320	1137.378418
1118.671875	1221.909546
1117.564453	1221.019653
1116.458008	1267.291138
1115.350586	1232.929932
1114.242188	1148.742188
1113.134766	1239.417847
1112.026367	1169.115356
1110.917969	1205.043091
1109.808594	1198.247192
1108.700195	1243.270630
1107.590820	1342.432983
1106.481445	1481.533203
1105.372070	1252.102051
1104.261719	1244.489014
1103.151367	1156.483887
1102.041016	1219.359619
1100.930664	1192.418823
1099.819336	1276.166626
1098.708008	1303.137939
1097.596680	1325.232910
1096.484375	1394.292603
1095.373047	1020.237854
1094.260742	1027.799805
1093.147461	1134.118652
1092.035156	1219.061401
1090.921875	1303.819702
1089.808594	1080.107300
1088.695313	1315.164673
1087.581055	1135.969238
1086.467773	975.544556
1085.353516	916.159302
1084.238281	1054.124146
1083.124023	1342.318115
1082.008789	1237.863770
1080.893555	1257.835815
1079.777344	1042.822388
1078.662109	1086.076660
1077.545898	969.565186
1076.429688	965.646545
1075.312500	1074.240601
1074.196289	849.577942
1073.079102	791.424622
1071.960938	843.392456
1070.843750	876.493958
1069.725586	780.574707
1068.607422	843.941345
1067.489258	832.226685
1066.370117	576.848389
1065.251953	572.056213
1064.132813	890.233276
1063.012695	857.111023
1061.893555	823.940552
1060.773438	753.273804
1059.653320	638.134888
1058.532227	770.832886
1057.412109	660.292419
1056.291016	666.595276
1055.169922	728.920227
1054.047852	527.173035
1052.926758	811.281494
1051.804688	777.637939
1050.681641	477.824554
1049.559570	675.255920
1048.436523	809.549622
1047.313477	673.131897
1046.190430	723.339172
1045.066406	489.005920
1043.942383	485.555511
1042.818359	533.365417
1041.694336	606.770203
1040.569336	479.769287
1039.445313	427.361542
1038.319336	598.497375
1037.194336	471.574188
1036.068359	475.042572
1034.942383	699.577942
1033.816406	554.117554
1032.690430	569.222412
1031.563477	623.858948
1030.436523	787.757385
1029.308594	591.333252
1028.181641	158.017822
1027.053711	73.401627
1025.925781	58.539909
1024.797852	20.501581
1023.668945	-131.243820
1022.540039	109.380287
1021.411133	99.328560
1020.281250	-175.149078
1019.152344	-82.967834
1018.022461	-90.490662
1016.892578	-165.178391
1015.761719	38.359726
1014.630859	475.915649
1013.500000	273.929291
1012.369141	539.979187
1011.237305	516.524597
1010.105469	777.917725
1008.973633	618.029053
1007.841797	1062.262207
1006.708984	1379.131470
1005.576172	2086.836182
1004.443359	2856.746826
1003.310547	3637.959961
1002.176758	3672.349854
1001.042969	2479.810547
999.908203	1620.604736
998.774414	995.204590
997.639648	864.366882
996.504883	819.133667
995.370117	734.806702
994.234375	634.488831
993.098633	566.645691
991.962891	729.615967
990.826172	539.830872
989.690430	638.455750
988.553711	757.914856
987.416016	524.896790
986.279297	354.343231
985.141602	368.270935
984.003906	617.222168
982.865234	428.796783
981.727539	397.132568
980.588867	331.122040
979.450195	387.234558
978.310547	576.880798
977.170898	481.473114
976.031250	777.097473
974.891602	636.060730
973.751953	720.454529
972.611328	733.762512
971.470703	673.747375
970.329102	682.822510
969.188477	721.924438
968.046875	536.262939
966.904297	685.885010
965.762695	624.571838
964.620117	538.244751
963.477539	592.022461
962.334961	739.959045
961.191406	736.749939
960.047852	385.444641
958.904297	410.202606
957.760742	448.888153
956.616211	606.820129
955.471680	382.574493
954.327148	472.189240
953.182617	447.553833
952.037109	283.587097
950.891602	364.619965
949.745117	523.561707
948.599609	294.011475
947.453125	233.900681
946.306641	210.584564
945.159180	253.730667
944.012695	491.196167
942.865234	135.089401
941.716797	409.408936
940.569336	419.067291
939.420898	310.279114
938.272461	632.893921
937.124023	535.925049
935.974609	366.247986
934.825195	406.578613
933.675781	510.910583
932.525391	321.476959
931.375977	701.827454
930.225586	590.280396
929.074219	251.306244
927.923828	188.131027
926.772461	309.534912
925.621094	199.003296
924.468750	59.158588
923.317383	140.174438
922.165039	16.724590
921.011719	43.562057
919.859375	-190.767715
918.706055	-20.360735
917.552734	-90.622009
916.399414	39.190895
915.245117	-44.286224
914.090820	-143.422974
912.936523	-201.476181
911.781250	-70.998291
910.625977	-65.154526
909.470703	-90.879692
908.315430	-207.101822
907.160156	-26.154272
906.003906	55.177490
904.846680	-76.319504
903.690430	5.330292
902.533203	127.876930
901.375977	39.977596
900.218750	60.931286
899.060547	204.242020
897.903320	42.207821
896.744141	86.250931
895.585938	-27.875248
894.426758	355.587585
893.267578	234.973923
892.108398	-7.468513
890.949219	75.673035
889.789063	296.696991
888.628906	70.638245
887.467773	2.855872
886.307617	11.967126
885.146484	41.512905
883.985352	156.893661
882.823242	173.103394
881.661133	-60.881569
880.499023	95.366615
879.336914	177.268921
878.173828	184.881012
877.010742	176.818298
875.847656	245.430313
874.684570	318.602722
873.520508	299.535828
872.356445	50.991013
871.192383	5.154612
870.027344	-9.082572
868.862305	37.480988
867.697266	68.349846
866.532227	211.665253
865.366211	31.340561
864.200195	327.509583
863.034180	199.012680
861.867188	328.906830
860.700195	317.321686
859.533203	451.692352
858.366211	202.255615
857.198242	363.581116
856.030273	405.962463
854.862305	383.302429
853.693359	784.446045
852.524414	759.498413
851.355469	624.752869
850.186523	658.113159
849.016602	514.499573
847.846680	447.090302
846.676758	160.278397
845.505859	104.154015
844.334961	195.738235
843.164063	338.712189
841.993164	143.821518
840.821289	121.194359
839.649414	85.123474
838.477539	306.083069
837.305664	399.508301
836.132813	399.009674
834.959961	255.497452
833.786133	402.311554
832.613281	582.472351
831.439453	318.298767
830.264648	522.814880
829.090820	495.119690
827.916016	465.134369
826.741211	515.356750
825.566406	400.486176
824.390625	388.115265
823.214844	224.121170
822.039063	162.587143
820.862305	121.030647
819.685547	-45.316280
818.508789	-22.461983
817.332031	13.621397
816.154297	254.297913
814.976563	5.302229
813.798828	-159.182266
812.621094	-94.680107
811.442383	58.591583
810.263672	24.957132
809.083984	-71.009598
807.905273	63.963028
806.725586	-136.639435
805.544922	-266.230011
804.365234	-209.436386
803.184570	-84.011726
802.003906	-213.974915
800.823242	-219.800644
799.641602	-230.211090
798.459961	-58.953892
797.278320	-189.426239
796.095703	-220.260529
794.913086	-206.929199
793.730469	-18.765591
792.547852	11.897093
791.364258	146.448883
790.180664	112.528778
788.997070	69.601814
787.813477	190.259171
786.628906	87.269783
785.444336	209.737625
784.258789	102.029282
783.074219	213.037964
781.888672	410.015747
780.702148	226.698792
779.516602	60.965977
778.330078	96.110016
777.143555	144.314102
775.956055	318.148041
774.769531	149.663376
773.582031	45.076134
772.393555	-17.716236
771.206055	230.301056
770.017578	52.515583
768.829102	-23.953745
767.639648	223.405441
766.451172	228.133118
765.261719	212.878159
764.072266	327.405243
762.881836	668.499329
761.691406	626.284119
760.500977	751.191284
759.310547	501.877350
758.119141	881.623657
756.927734	979.574585
755.735352	842.102234
754.543945	955.140381
753.351563	993.285522
752.159180	745.683044
750.965820	788.015076
749.773438	678.693298
748.580078	567.120667
747.385742	407.209045
746.192383	651.044983
744.998047	493.192535
743.803711	495.442505
742.608398	383.580048
741.413086	506.273315
740.217773	547.740967
739.022461	448.880493
737.826172	391.630768
736.630859	224.843231
735.433594	355.892792
734.237305	169.400650
733.040039	118.662636
731.842773	142.321060
730.645508	268.768433
729.447266	252.976517
728.249023	259.050903
727.050781	212.655869
725.851563	369.554535
724.653320	270.734558
723.454102	235.337112
722.253906	285.164642
721.053711	348.107361
719.854492	358.673645
718.653320	37.535606
717.453125	375.588074
716.251953	266.335236
715.050781	264.078552
713.848633	111.451111
712.647461	91.966599
711.445313	120.537987
710.243164	109.982040
709.040039	219.359924
707.836914	219.912003
706.633789	135.673172
705.430664	79.911636
704.226563	89.613579
703.022461	-85.489128
701.818359	37.680046
700.613281	43.515583
699.408203	12.557239
698.203125	29.620409
696.998047	-74.844902
695.791992	-18.274319
694.585938	-48.423271
693.379883	78.021912
692.172852	111.255379
690.965820	-41.998043
689.758789	-266.576782
688.551758	-100.253120
687.343750	-267.844055
686.135742	-415.598297
684.926758	-112.029373
683.718750	20.386141
682.509766	105.313858
681.300781	-208.231613
680.090820	-127.107346
678.881836	92.843475
677.671875	31.472836
676.460938	139.248184
675.250977	-101.213531
674.040039	56.836781
672.828125	59.325817
671.617188	-63.368835
670.405273	-40.869774
669.193359	-184.579147
667.981445	4.865913
666.768555	112.370689
665.555664	92.617111
664.342773	224.295822
663.128906	88.408890
661.916016	45.631302
660.702148	80.796272
659.487305	118.320900
658.272461	-191.287338
657.058594	12.733224
655.842773	-9.552796
654.627930	119.229263
653.412109	-27.760750
652.196289	-79.740349
650.979492	75.237587
649.763672	-178.976120
648.546875	40.729301
647.330078	79.562393
646.112305	159.315704
644.894531	271.322754
643.676758	254.190186
642.458984	24.102262
641.240234	264.971283
640.021484	114.373444
638.802734	292.556396
637.583008	-167.685364
636.363281	46.649982
635.143555	-37.890720
633.923828	92.063667
632.703125	-100.370728
631.482422	-63.420010
630.261719	119.025925
629.040039	-59.471077
627.818359	203.446045
626.596680	30.387493
625.375000	238.405457
624.152344	207.753647
622.929688	266.390472
621.707031	609.147766
620.483398	207.663940
619.259766	94.529854
618.036133	185.981171
616.812500	233.518280
615.587891	-86.037750
614.363281	-32.268909
613.138672	71.503578
611.913086	69.049088
610.687500	-50.337376
609.461914	42.504280
608.236328	-20.231157
607.009766	-230.001282
605.783203	-1.533063
604.555664	130.871292
