# Supplementary material for: Raman spectroscopy accurately differentiates mucosal healing from non-healing and biochemical changes following biological therapy in inflammatory bowel disease
Source: PLoS One. 2021 Jun 2;16(6):e0252210. doi: 10.1371/journal.pone.0252210 (PMC8172032; doi:10.1371/journal.pone.0252210)
Supplement: S5 Dataset — (ZIP) [file pone.0252210.s007.zip › CD Active inflammation/OC010 post treatment 17.04.19_base sub CR removed_60__X_-20442.9__Y_444.14__Z_-7231.07__Time_685.txt]

1714.705078	201.362152
1713.728516	-0.952728
1712.751953	-16.481781
1711.774414	-139.098907
1710.797852	-17.482634
1709.820313	31.885574
1708.842773	11.757312
1707.864258	-37.647678
1706.886719	-73.412834
1705.908203	-103.614563
1704.929688	37.756802
1703.950195	-2.752822
1702.971680	96.147491
1701.992188	-48.261761
1701.012695	-53.290478
1700.033203	-15.303562
1699.052734	-105.459984
1698.073242	-10.890030
1697.092773	-20.375782
1696.112305	-18.938673
1695.130859	12.098024
1694.150391	24.674208
1693.168945	34.793701
1692.187500	55.820198
1691.206055	61.059162
1690.223633	79.858154
1689.241211	-37.165405
1688.258789	70.130432
1687.276367	129.617447
1686.293945	183.981293
1685.310547	230.547089
1684.327148	130.771210
1683.343750	180.460510
1682.360352	137.140442
1681.375977	219.213287
1680.392578	237.599152
1679.408203	43.263252
1678.423828	163.248749
1677.438477	283.396881
1676.453125	81.875168
1675.468750	207.769958
1674.482422	182.266724
1673.497070	157.007538
1672.511719	224.992889
1671.525391	351.607788
1670.539063	239.316696
1669.552734	382.239044
1668.565430	318.201752
1667.578125	323.422729
1666.591797	358.052612
1665.603516	376.935822
1664.616211	382.760223
1663.627930	595.645264
1662.640625	440.074432
1661.652344	510.095581
1660.663086	458.355133
1659.674805	438.634949
1658.685547	548.918091
1657.696289	458.043427
1656.707031	510.387939
1655.717773	464.935150
1654.727539	549.371765
1653.737305	461.938202
1652.747070	332.385773
1651.756836	451.702728
1650.765625	348.987030
1649.775391	336.381836
1648.784180	228.776733
1647.792969	195.376175
1646.800781	191.205414
1645.809570	176.627472
1644.817383	141.072144
1643.825195	264.106934
1642.832031	154.917328
1641.839844	-4.225271
1640.846680	-36.507118
1639.853516	39.522934
1638.860352	113.013016
1637.867188	173.414474
1636.873047	-48.184135
1635.878906	-87.692062
1634.884766	99.565659
1633.890625	-66.187157
1632.895508	34.283520
1631.900391	-86.394440
1630.905273	-22.609053
1629.910156	-48.248299
1628.915039	-2.719215
1627.918945	-46.576275
1626.922852	-169.239487
1625.926758	5.435925
1624.930664	-190.632339
1623.933594	39.346878
1622.937500	16.990900
1621.940430	81.435555
1620.942383	124.907448
1619.945313	76.504456
1618.947266	43.945435
1617.949219	-4.285954
1616.951172	118.182747
1615.953125	-13.898544
1614.954102	43.041374
1613.956055	-23.275736
1612.957031	31.123741
1611.957031	-6.223902
1610.958008	48.242710
1609.958008	68.654785
1608.958984	65.517418
1607.958008	25.739185
1606.958008	-16.605301
1605.958008	77.267105
1604.957031	-12.134709
1603.956055	-59.592552
1602.955078	2.902642
1601.953125	26.146049
1600.951172	-8.148516
1599.950195	46.504684
1598.947266	-11.282672
1597.945313	-1.067702
1596.942383	71.873207
1595.940430	45.499542
1594.937500	32.201523
1593.933594	3.239016
1592.930664	-49.211613
1591.926758	-172.131119
1590.922852	-198.430466
1589.918945	-138.612320
1588.915039	-3.170557
1587.910156	-0.828023
1586.906250	100.598289
1585.901367	-32.689629
1584.895508	-35.605453
1583.890625	5.765955
1582.884766	151.317520
1581.878906	96.197823
1580.873047	134.835648
1579.867188	-53.107220
1578.860352	-37.942360
1577.854492	-17.608107
1576.847656	114.576485
1575.839844	142.602829
1574.833008	105.555832
1573.825195	73.686195
1572.817383	179.587418
1571.809570	-10.927072
1570.801758	-92.251289
1569.792969	34.273441
1568.784180	142.514862
1567.775391	94.834412
1566.766602	187.341171
1565.757813	82.462082
1564.748047	68.415863
1563.738281	256.725952
1562.728516	118.015205
1561.718750	116.780113
1560.708008	107.708076
1559.697266	-38.827511
1558.686523	22.010740
1557.675781	-70.136505
1556.665039	81.248886
1555.653320	185.878662
1554.641602	101.341515
1553.629883	-71.258354
1552.617188	77.156929
1551.605469	165.918579
1550.592773	112.254440
1549.580078	81.831787
1548.567383	203.962051
1547.553711	181.155609
1546.541016	127.270348
1545.527344	21.639614
1544.513672	42.617733
1543.499023	122.942024
1542.485352	84.338203
1541.470703	37.930286
1540.456055	-109.229271
1539.441406	112.765503
1538.425781	1.642990
1537.410156	-55.313576
1536.394531	155.991333
1535.378906	24.083441
1534.363281	44.308834
1533.346680	51.559299
1532.331055	56.160847
1531.314453	-24.359705
1530.296875	-120.381454
1529.280273	131.333252
1528.262695	-60.116341
1527.245117	-19.813185
1526.227539	-61.978340
1525.209961	32.215015
1524.191406	7.922025
1523.172852	89.049843
1522.154297	-166.881729
1521.135742	148.123657
1520.116211	-15.298532
1519.097656	26.924458
1518.078125	76.764870
1517.058594	141.930237
1516.038086	-29.341602
1515.018555	-33.663803
1513.998047	-4.676828
1512.977539	-19.412540
1511.956055	19.684622
1510.935547	-33.676605
1509.914063	82.239861
1508.892578	-130.281082
1507.871094	-94.023506
1506.849609	-57.846157
1505.827148	-93.529144
1504.804688	-29.310204
1503.782227	-111.231613
1502.759766	9.196115
1501.736328	-80.512367
1500.713867	137.038620
1499.690430	-44.943134
1498.666016	-142.448715
1497.642578	31.288534
1496.618164	125.574776
1495.594727	84.201324
1494.569336	-3.255945
1493.544922	175.182541
1492.520508	69.745132
1491.495117	-7.594860
1490.469727	27.472235
1489.444336	13.934651
1488.417969	135.710419
1487.392578	65.875946
1486.366211	24.097387
1485.339844	115.015770
1484.312500	228.807297
1483.286133	220.045868
1482.258789	-48.946930
1481.231445	41.717735
1480.204102	43.059933
1479.175781	82.588745
1478.148438	274.984436
1477.120117	62.104946
1476.091797	241.597595
1475.062500	301.258942
1474.034180	279.378510
1473.004883	272.738739
1471.975586	319.519379
1470.946289	345.887543
1469.916016	217.002518
1468.885742	444.263336
1467.855469	373.842590
1466.825195	463.609009
1465.794922	477.045227
1464.763672	498.065277
1463.732422	564.788147
1462.701172	641.619202
1461.669922	774.271545
1460.638672	680.838196
1459.606445	635.653442
1458.574219	732.612305
1457.541992	725.461487
1456.508789	713.213501
1455.476563	703.497253
1454.443359	924.549927
1453.410156	886.861816
1452.375977	879.588989
1451.342773	811.485718
1450.308594	859.954895
1449.274414	827.323059
1448.240234	776.965027
1447.206055	827.914612
1446.170898	694.005615
1445.135742	699.367432
1444.100586	843.911865
1443.064453	831.511719
1442.029297	786.236389
1440.993164	796.611450
1439.957031	592.053589
1438.920898	711.171265
1437.883789	612.868591
1436.847656	759.731873
1435.810547	547.779480
1434.773438	419.276184
1433.735352	442.346130
1432.698242	273.537567
1431.660156	162.859177
1430.622070	342.463715
1429.583008	125.857796
1428.544922	186.852173
1427.505859	159.552765
1426.466797	129.757294
1425.427734	155.451157
1424.387695	276.919800
1423.348633	116.129539
1422.308594	214.914444
1421.268555	132.319168
1420.227539	87.546211
1419.187500	178.780411
1418.146484	166.783234
1417.105469	8.845280
1416.064453	52.291225
1415.022461	42.907623
1413.980469	-102.260620
1412.939453	79.556862
1411.896484	-0.146201
1410.854492	-32.024384
1409.811523	69.317902
1408.768555	-10.245043
1407.725586	-97.278313
1406.682617	51.819988
1405.638672	65.298012
1404.595703	93.872337
1403.551758	-146.075775
1402.506836	13.062436
1401.462891	39.218643
1400.417969	-82.584122
1399.373047	26.397141
1398.328125	57.651920
1397.283203	136.554932
1396.237305	-85.254829
1395.191406	83.911720
1394.145508	-72.584404
1393.099609	-96.243553
1392.052734	-22.209343
1391.006836	101.906960
1389.959961	130.903946
1388.912109	69.848228
1387.865234	-41.162777
1386.817383	125.533508
1385.769531	-65.375320
1384.721680	91.346603
1383.673828	-101.878838
1382.625000	12.389001
1381.576172	9.231025
1380.527344	-68.813255
1379.478516	-21.908924
1378.429688	-27.408600
1377.379883	34.537216
1376.330078	-63.219398
1375.280273	-18.658550
1374.229492	-13.985809
1373.178711	85.512512
1372.128906	140.141205
1371.077148	42.711308
1370.026367	30.126722
1368.974609	-116.971039
1367.923828	-7.330969
1366.871094	-29.712265
1365.819336	-64.476845
1364.767578	62.664989
1363.714844	192.290253
1362.662109	-11.577488
1361.609375	70.840729
1360.555664	-8.425828
1359.501953	4.420613
1358.448242	-19.982141
1357.394531	149.593048
1356.340820	3.489053
1355.286133	135.816864
1354.231445	166.280624
1353.176758	179.399429
1352.122070	-157.588425
1351.066406	56.811520
1350.011719	17.983427
1348.956055	229.882065
1347.899414	89.405479
1346.843750	318.673340
1345.787109	227.952652
1344.730469	263.787323
1343.673828	173.228989
1342.616211	355.401337
1341.559570	210.456558
1340.501953	452.112366
1339.444336	171.083221
1338.385742	516.758545
1337.328125	505.817444
1336.269531	383.540924
1335.210938	308.393677
1334.152344	285.292450
1333.092773	341.411072
1332.033203	165.079178
1330.973633	436.428345
1329.914063	371.504669
1328.853516	234.982605
1327.793945	303.673492
1326.733398	500.849884
1325.672852	344.786438
1324.611328	344.414551
1323.549805	344.094147
1322.489258	346.296783
1321.426758	205.408524
1320.365234	153.458023
1319.302734	491.325378
1318.241211	390.110931
1317.177734	219.944077
1316.115234	510.887421
1315.052734	375.373535
1313.989258	395.200989
1312.925781	466.801758
1311.862305	240.394669
1310.797852	329.326630
1309.733398	359.179901
1308.668945	546.595581
1307.604492	384.531647
1306.540039	382.504578
1305.474609	390.359070
1304.409180	329.394440
1303.343750	359.472870
1302.277344	276.501160
1301.211914	301.747009
1300.145508	602.218445
1299.079102	487.437164
1298.011719	321.166473
1296.945313	422.661102
1295.877930	457.864380
1294.810547	365.459442
1293.743164	422.820618
1292.674805	296.189911
1291.606445	255.499863
1290.538086	317.860107
1289.469727	326.289520
1288.400391	94.527779
1287.332031	247.661346
1286.262695	283.152191
1285.193359	254.969742
1284.123047	280.709686
1283.052734	291.778381
1281.982422	217.192123
1280.912109	201.407761
1279.841797	183.212631
1278.770508	314.282654
1277.699219	393.959991
1276.627930	75.039841
1275.556641	325.923279
1274.484375	166.085114
1273.412109	495.086212
1272.339844	332.886200
1271.267578	363.750000
1270.194336	362.874176
1269.121094	630.594788
1268.047852	429.537140
1266.974609	357.935730
1265.900391	469.381256
1264.827148	349.052368
1263.752930	133.675156
1262.677734	342.683990
1261.603516	344.403320
1260.528320	492.373352
1259.453125	265.033539
1258.377930	403.240509
1257.301758	212.581177
1256.226563	355.635254
1255.150391	401.252136
1254.073242	570.996582
1252.997070	268.571686
1251.919922	540.476868
1250.842773	437.671021
1249.765625	330.054199
1248.688477	417.003601
1247.610352	353.207794
1246.532227	396.378998
1245.454102	441.965729
1244.375000	276.191193
1243.296875	360.652008
1242.217773	328.524506
1241.138672	427.504791
1240.058594	315.284393
1238.979492	307.457489
1237.899414	255.963623
1236.819336	253.001816
1235.738281	237.913559
1234.658203	470.121613
1233.577148	554.364868
1232.496094	447.123108
1231.415039	395.648590
1230.333008	210.965408
1229.250977	307.279510
1228.168945	313.959778
1227.086914	335.153534
1226.003906	368.429291
1224.920898	244.408066
1223.837891	260.737610
1222.754883	306.071594
1221.670898	24.946764
1220.587891	174.240723
1219.503906	292.035553
1218.418945	182.625473
1217.334961	94.993614
1216.250000	232.008636
1215.165039	325.482605
1214.080078	150.920273
1212.994141	232.269577
1211.908203	236.345535
1210.822266	206.626114
1209.736328	133.484756
1208.649414	156.818100
1207.563477	117.437172
1206.476563	251.606964
1205.388672	313.397217
1204.301758	211.303177
1203.213867	239.309982
1202.125977	154.092270
1201.038086	174.832657
1199.949219	53.512669
1198.861328	64.594093
1197.772461	-49.474705
1196.682617	-69.699104
1195.593750	3.861851
1194.503906	34.081726
1193.414063	33.010410
1192.324219	104.018097
1191.233398	-118.192093
1190.143555	-124.111557
1189.052734	-29.178408
1187.960938	-208.068359
1186.870117	-0.376157
1185.778320	-102.439911
1184.686523	30.686033
1183.594727	-174.560150
1182.501953	-51.131718
1181.410156	2.669395
1180.317383	82.788086
1179.223633	21.413956
1178.130859	-135.820190
1177.037109	30.437653
1175.943359	67.237938
1174.849609	103.990601
1173.754883	-84.374390
1172.661133	74.417198
1171.566406	32.069717
1170.470703	6.456469
1169.375977	155.455383
1168.280273	-102.228302
1167.184570	-65.721588
1166.088867	44.845055
1164.992188	64.504982
1163.895508	-59.246101
1162.798828	94.145439
1161.702148	49.196152
1160.605469	85.421616
1159.507813	147.857071
1158.410156	105.211319
1157.311523	-20.969696
1156.213867	177.334885
1155.115234	168.003098
1154.016602	82.332771
1152.917969	-134.457779
1151.818359	-108.061440
1150.718750	-26.899519
1149.619141	58.958260
1148.519531	101.868431
1147.418945	66.137077
1146.319336	-67.225082
1145.217773	-143.435822
1144.117188	-133.968964
1143.015625	77.697594
1141.915039	91.803360
1140.813477	-89.143776
1139.710938	-10.879041
1138.609375	195.686371
1137.506836	116.933273
1136.404297	-106.753441
1135.300781	63.961456
1134.197266	-90.802704
1133.094727	143.882614
1131.990234	-65.492653
1130.886719	323.285278
1129.782227	249.154541
1128.677734	267.547699
1127.573242	276.416229
1126.468750	292.365936
1125.363281	215.820847
1124.257813	165.353714
1123.152344	79.337997
1122.045898	206.545303
1120.940430	148.926727
1119.833984	69.993874
1118.726563	208.870163
1117.620117	134.641586
1116.512695	69.883163
1115.405273	45.348103
1114.297852	-125.846916
1113.189453	67.178055
1112.082031	160.798355
1110.972656	266.164063
1109.864258	132.788696
1108.755859	164.832520
1107.646484	189.750626
1106.537109	191.020599
1105.426758	128.521362
1104.317383	122.684212
1103.207031	248.979340
1102.096680	396.433258
1100.985352	310.276398
1099.875000	184.053543
1098.763672	55.511139
1097.652344	245.230484
1096.540039	375.927368
1095.427734	343.978058
1094.315430	276.695648
1093.203125	216.494904
1092.090820	210.461395
1090.977539	166.751358
1089.864258	163.057526
1088.750977	178.177460
1087.636719	186.218552
1086.522461	403.555206
1085.408203	258.691071
1084.293945	316.044800
1083.179688	168.900314
1082.064453	85.251701
1080.949219	128.487137
1079.833008	176.389801
1078.717773	113.912102
1077.601563	140.659714
1076.485352	223.717133
1075.368164	198.796249
1074.251953	75.362206
1073.134766	31.720882
1072.016602	128.782227
1070.899414	106.245720
1069.781250	128.247375
1068.663086	91.661743
1067.544922	144.115540
1066.426758	198.889816
1065.307617	244.273682
1064.188477	34.470783
1063.068359	98.601303
1061.949219	76.135185
1060.829102	-84.341270
1059.708984	150.529861
1058.588867	209.928040
1057.467773	79.945213
1056.346680	43.521290
1055.225586	210.417786
1054.104492	103.918678
1052.982422	116.594452
1051.860352	124.607635
1050.738281	78.937515
1049.615234	-90.402992
1048.492188	242.044495
1047.369141	12.121555
1046.246094	139.175644
1045.123047	107.623520
1043.999023	80.765305
1042.875000	217.091492
1041.750000	-26.454206
1040.625977	-22.917070
1039.500977	41.195015
1038.375977	-13.457603
1037.250000	41.353016
1036.125000	105.475952
1034.999023	2.048009
1033.873047	24.322197
1032.746094	79.172043
1031.619141	-10.149491
1030.492188	167.953018
1029.365234	-51.450382
1028.237305	45.302979
1027.110352	162.954300
1025.982422	-107.307465
1024.853516	-70.894653
1023.725586	-187.687347
1022.596680	-186.022827
1021.467773	1.315416
1020.337891	-293.956543
1019.208008	-171.558304
1018.078125	-56.137199
1016.948242	-3.329803
1015.818359	-33.950939
1014.687500	-140.993896
1013.556641	-0.056892
1012.425781	-106.981148
1011.293945	1.538963
1010.162109	24.388479
1009.030273	135.221268
1007.898438	218.276169
1006.765625	259.687988
1005.632813	298.810364
1004.500000	536.825439
1003.366211	913.483276
1002.233398	742.223694
1001.099609	758.260376
999.964844	370.036194
998.831055	213.014069
997.696289	176.186188
996.561523	132.495621
995.425781	137.341125
994.291016	38.393211
993.155273	-108.911308
992.019531	-0.076871
990.882813	124.894058
989.747070	72.340515
988.610352	-58.506439
987.472656	-25.635603
986.335938	-64.146729
985.198242	-28.886648
984.060547	57.067516
982.921875	-41.143902
981.784180	5.747097
980.645508	112.495537
979.506836	-66.024757
978.367188	-12.107911
977.228516	69.431618
976.088867	286.622589
974.948242	106.138184
973.808594	84.345222
972.667969	-155.632553
971.527344	249.956161
970.385742	56.083096
969.245117	78.152756
968.103516	8.458121
966.961914	26.047127
965.819336	52.856464
964.677734	4.019688
963.534180	-37.862053
962.391602	124.362976
961.249023	169.676376
960.105469	194.397797
958.961914	49.637226
957.817383	145.483917
956.673828	161.197571
955.529297	-138.963104
954.383789	-36.112385
953.239258	-84.277016
952.093750	55.222820
950.948242	48.333565
949.802734	132.965164
948.656250	-15.567333
947.509766	89.713600
946.363281	57.900467
945.216797	74.126770
944.069336	88.113930
942.921875	8.528657
941.774414	68.284683
940.625977	139.474609
939.478516	7.607499
938.330078	220.315216
937.180664	38.416821
936.032227	93.787277
934.882813	352.066467
933.732422	209.158356
932.583008	123.328232
931.432617	46.699574
930.282227	45.311470
929.131836	141.877274
927.980469	124.626564
926.830078	61.913017
925.677734	78.910965
924.526367	-61.013100
923.374023	-71.194229
922.221680	43.725605
921.069336	-93.684898
919.916992	37.181042
918.763672	95.321739
917.610352	253.425095
916.456055	43.591042
915.302734	83.647926
914.148438	96.487709
912.994141	25.391846
911.838867	-134.117798
910.683594	-80.290131
909.528320	116.418976
908.373047	-101.836967
907.216797	-32.079964
906.061523	-152.682480
904.904297	66.657364
903.748047	48.086205
902.590820	-56.496681
901.433594	-138.359116
900.276367	-34.543968
899.118164	130.353607
897.960938	7.869884
896.802734	-198.218719
895.643555	52.617199
894.484375	2.668217
893.325195	49.961700
892.166016	-54.148815
891.006836	33.848408
889.846680	176.037018
888.686523	35.907619
887.526367	225.479736
886.365234	-47.723511
885.204102	13.193685
884.042969	-59.006996
882.880859	-146.944977
881.719727	-22.860043
880.556641	114.710930
879.394531	89.946312
878.232422	99.006935
877.069336	8.950171
875.905273	193.730072
874.742188	169.014893
873.578125	65.526863
872.414063	79.132286
871.250000	97.237343
870.084961	194.078110
868.920898	200.910660
867.754883	189.757904
866.589844	86.440529
865.423828	-79.756714
864.257813	-23.424585
863.091797	201.363586
861.924805	221.666168
860.758789	44.359348
859.590820	125.294128
858.423828	210.671112
857.255859	163.618774
856.087891	170.419464
854.919922	260.189301
853.751953	235.554214
852.583008	262.479767
851.414063	237.834229
850.244141	329.700348
849.075195	119.098099
847.905273	206.441010
846.734375	302.684082
845.564453	85.475342
844.393555	136.907944
843.222656	49.575916
842.051758	150.164841
840.879883	129.922409
839.708008	-33.425407
838.536133	263.753265
837.363281	198.736404
836.190430	180.644577
835.017578	10.642904
833.844727	90.811584
832.670898	195.476379
831.497070	192.920135
830.323242	172.483826
829.149414	71.708611
827.974609	138.242523
826.799805	-0.447863
825.624023	280.038361
824.449219	230.472305
823.273438	73.932922
822.097656	62.246357
820.920898	-67.518547
819.744141	14.290633
818.567383	-115.474205
817.390625	-27.089069
816.212891	-3.314240
815.035156	-53.005890
813.857422	46.309071
812.679688	185.562744
811.500977	-99.909500
810.322266	28.119406
809.142578	60.498501
807.963867	99.483444
806.784180	-8.179369
805.603516	-9.248234
804.423828	-59.200584
803.243164	-29.270638
802.062500	-54.871525
800.881836	-76.067947
799.700195	-72.900597
798.518555	-140.734543
797.336914	86.258186
796.154297	-121.298096
794.972656	-124.948349
793.789063	-130.856461
792.606445	-12.781500
791.422852	-58.659294
790.240234	-86.850807
789.055664	314.280548
787.872070	93.424530
786.687500	60.657822
785.502930	10.168847
784.317383	121.069206
783.132813	10.815966
781.947266	22.123375
780.761719	135.018021
779.575195	-6.217607
778.388672	33.664906
777.202148	-6.001038
776.015625	106.621918
774.828125	22.735220
773.640625	152.864899
772.453125	236.569107
771.264648	-21.634285
770.076172	-21.792284
768.887695	-74.892517
767.699219	83.555939
766.509766	184.606110
765.320313	160.015961
764.130859	-73.808449
762.940430	185.618561
761.750977	90.500999
760.559570	138.435791
759.369141	360.125702
758.177734	258.335175
756.986328	233.529648
755.794922	301.046112
754.603516	267.390503
753.411133	402.932373
752.218750	142.920593
751.025391	280.571381
749.832031	141.438446
748.638672	98.948769
747.445313	142.059677
746.250977	158.795105
745.057617	247.903091
743.862305	288.694977
742.667969	88.234261
741.472656	-2.529198
740.277344	189.483078
739.082031	219.235428
737.885742	-77.469810
736.689453	188.860016
735.493164	-90.197411
734.296875	7.422962
733.099609	120.313568
731.902344	25.265020
730.705078	4.641230
729.506836	58.392120
728.308594	140.545654
727.110352	294.807617
725.911133	-44.957977
724.712891	122.397919
723.513672	132.388840
722.313477	74.676682
721.113281	32.288483
719.914063	105.638931
718.712891	80.752541
717.512695	116.993011
716.311523	127.055687
715.110352	89.152130
713.909180	-40.295052
712.707031	161.706299
711.504883	32.352051
710.302734	-35.902008
709.099609	-16.955288
707.896484	4.190713
706.693359	23.182169
705.490234	83.560738
704.286133	233.180954
703.082031	112.952255
701.877930	-7.181431
700.672852	35.900059
699.468750	48.562492
698.262695	98.218063
697.057617	32.706429
695.851563	-6.654461
694.645508	-76.362885
693.439453	-65.629501
692.232422	-109.135948
691.026367	25.440681
689.818359	-195.931290
688.611328	-78.649719
687.403320	23.445272
686.195313	45.302944
684.987305	-10.854231
683.778320	-4.060609
682.569336	85.146347
681.360352	232.873611
680.151367	12.319880
678.941406	-17.482016
677.731445	65.385941
676.521484	-195.926712
675.310547	-71.814064
674.099609	-68.871292
672.888672	-24.768559
671.677734	75.606079
670.465820	243.024216
669.253906	125.068672
668.041016	145.547958
666.829102	86.124786
665.616211	167.203812
664.403320	-60.547031
663.189453	-3.115594
661.975586	71.611900
660.761719	-69.472801
659.547852	70.065811
658.333008	-40.657230
657.118164	-80.111107
655.903320	-16.005466
654.688477	-139.443741
653.472656	56.190350
652.256836	47.063274
651.040039	167.226410
649.824219	127.977303
648.607422	-8.128089
647.389648	47.443073
646.172852	-36.899288
644.955078	-9.303082
643.737305	41.946949
642.519531	256.629517
641.300781	125.006638
640.082031	103.069016
638.863281	18.788713
637.643555	-82.670937
636.423828	22.118231
635.204102	30.163364
633.984375	162.696823
632.763672	76.134239
631.542969	0.275415
630.322266	-176.482437
629.100586	-16.425304
627.878906	100.564873
626.657227	153.060791
625.435547	31.761623
624.212891	137.587250
622.990234	153.220642
621.767578	226.537308
620.543945	-8.780102
619.320313	205.526413
618.096680	100.543686
616.873047	12.523115
615.648438	24.896517
614.423828	-22.879524
613.199219	3.974936
611.973633	-31.471968
610.748047	225.712646
609.522461	33.595974
608.296875	-21.989819
607.070313	13.972981
605.843750	19.649010
604.617188	-103.196999
