# Supplementary material for: Raman spectroscopy accurately differentiates mucosal healing from non-healing and biochemical changes following biological therapy in inflammatory bowel disease
Source: PLoS One. 2021 Jun 2;16(6):e0252210. doi: 10.1371/journal.pone.0252210 (PMC8172032; doi:10.1371/journal.pone.0252210)
Supplement: S5 Dataset — (ZIP) [file pone.0252210.s007.zip › CD Active inflammation/OC017-1 pre treatment_base sub CR removed_80__X_-9978.31__Y_44994.4__Z_235.391__Time_913.txt]

1714.640625	28.342085
1713.664063	5.641732
1712.687500	33.467850
1711.709961	-16.356100
1710.733398	11.733161
1709.755859	31.894026
1708.778320	14.662862
1707.799805	-13.153456
1706.821289	-107.787651
1705.843750	-9.434181
1704.864258	30.087231
1703.885742	-18.602570
1702.907227	61.306446
1701.927734	-43.308281
1700.948242	4.714687
1699.968750	-30.061890
1698.988281	-19.255833
1698.007813	-80.504684
1697.028320	-37.374481
1696.046875	19.200245
1695.066406	-12.275702
1694.084961	-46.297642
1693.104492	-77.512405
1692.123047	38.212093
1691.140625	55.245785
1690.159180	69.721886
1689.176758	100.301956
1688.194336	53.635040
1687.211914	-19.566053
1686.228516	29.993902
1685.246094	15.678667
1684.262695	-83.798080
1683.279297	-52.590382
1682.295898	63.934963
1681.311523	-61.811806
1680.327148	60.183876
1679.342773	91.728783
1678.358398	94.085747
1677.374023	101.858894
1676.388672	85.780235
1675.403320	75.121132
1674.417969	61.900745
1673.432617	125.860901
1672.446289	115.469307
1671.459961	208.788696
1670.473633	182.621902
1669.487305	103.439514
1668.500977	247.404465
1667.513672	120.626511
1666.526367	134.644241
1665.539063	172.616440
1664.550781	231.869904
1663.563477	208.962906
1662.575195	186.139786
1661.586914	248.233154
1660.598633	209.659866
1659.609375	263.915802
1658.620117	259.937805
1657.631836	181.874435
1656.641602	209.829376
1655.652344	153.125671
1654.662109	236.793732
1653.672852	211.996582
1652.681641	174.040695
1651.691406	218.165253
1650.701172	204.152924
1649.709961	150.545654
1648.718750	67.944695
1647.727539	109.647308
1646.735352	72.120659
1645.744141	50.518044
1644.751953	13.130414
1643.759766	44.463303
1642.766602	149.746811
1641.774414	86.124283
1640.781250	51.601959
1639.788086	-6.600219
1638.794922	19.670017
1637.801758	3.783211
1636.807617	-35.781696
1635.813477	-17.299566
1634.819336	40.744198
1633.825195	19.764111
1632.830078	25.170938
1631.834961	-64.191193
1630.839844	46.621796
1629.844727	-71.588852
1628.849609	36.615101
1627.853516	-73.582672
1626.857422	-99.521538
1625.861328	-30.738348
1624.865234	119.556473
1623.868164	-48.278442
1622.871094	31.045128
1621.874023	-23.652460
1620.876953	-62.538631
1619.879883	11.557824
1618.881836	33.123634
1617.883789	-29.311375
1616.885742	73.665977
1615.887695	48.028683
1614.888672	-100.893631
1613.889648	-5.784089
1612.890625	44.716824
1611.891602	-7.046281
1610.892578	-126.928963
1609.892578	49.405594
1608.892578	-57.312424
1607.892578	69.178879
1606.892578	9.667773
1605.891602	31.364946
1604.890625	32.116783
1603.889648	-53.499596
1602.888672	-131.222229
1601.887695	65.802132
1600.885742	50.871674
1599.883789	101.329132
1598.881836	-33.867939
1597.879883	-67.058861
1596.876953	82.703522
1595.874023	-112.498032
1594.871094	-69.897331
1593.868164	43.199078
1592.864258	-0.428133
1591.861328	-44.039707
1590.857422	-105.909088
1589.853516	-73.816467
1588.848633	-33.919132
1587.844727	42.470993
1586.839844	-19.393658
1585.834961	10.011729
1584.830078	101.953712
1583.824219	40.085079
1582.819336	69.425842
1581.813477	10.172009
1580.807617	60.315052
1579.800781	21.891071
1578.794922	61.568649
1577.788086	43.952934
1576.781250	52.350437
1575.773438	-90.165398
1574.766602	1.456012
1573.758789	12.404713
1572.750977	-13.068584
1571.743164	42.029408
1570.735352	-77.034325
1569.726563	-71.354103
1568.718750	20.026979
1567.708984	69.790733
1566.700195	-77.824615
1565.691406	-30.700703
1564.681641	31.950697
1563.671875	-61.140167
1562.662109	-3.745510
1561.652344	-0.868986
1560.641602	71.995361
1559.630859	-28.903280
1558.620117	80.172943
1557.609375	69.966270
1556.597656	-23.175581
1555.586914	33.940144
1554.575195	26.255836
1553.563477	85.867844
1552.550781	83.294235
1551.539063	5.637684
1550.526367	106.528671
1549.513672	18.491428
1548.500977	93.411644
1547.487305	82.931076
1546.473633	142.230087
1545.459961	-33.747730
1544.446289	-0.354194
1543.432617	-18.681097
1542.417969	30.128580
1541.404297	-52.825924
1540.389648	75.950157
1539.374023	52.326920
1538.359375	95.788574
1537.343750	-85.298904
1536.328125	17.442282
1535.312500	45.306438
1534.296875	-14.552020
1533.280273	10.659552
1532.263672	-23.458700
1531.247070	30.024782
1530.230469	-27.339298
1529.212891	59.539967
1528.196289	15.003263
1527.178711	37.396030
1526.160156	98.357559
1525.142578	120.654778
1524.124023	-1.195155
1523.106445	33.908836
1522.087891	48.383961
1521.068359	-1.473457
1520.049805	-46.198849
1519.030273	32.440758
1518.010742	13.355198
1516.991211	71.325310
1515.971680	-89.113899
1514.951172	104.900894
1513.930664	72.839027
1512.910156	179.384460
1511.889648	106.186729
1510.868164	43.248009
1509.846680	44.440872
1508.826172	73.818199
1507.803711	41.596764
1506.782227	-3.460120
1505.759766	-94.673851
1504.737305	-24.425556
1503.714844	109.816467
1502.692383	-1.953910
1501.668945	-80.417313
1500.646484	-43.648335
1499.623047	-12.050470
1498.599609	-18.890108
1497.575195	4.946235
1496.550781	-24.985495
1495.527344	-19.121172
1494.502930	-56.767841
1493.477539	135.677261
1492.453125	51.941551
1491.427734	39.767429
1490.402344	50.565540
1489.376953	104.758095
1488.350586	151.232834
1487.325195	169.574905
1486.298828	44.911964
1485.272461	142.334045
1484.245117	140.160690
1483.218750	53.771721
1482.191406	0.549266
1481.164063	54.433086
1480.136719	95.519524
1479.108398	144.206421
1478.080078	124.035439
1477.052734	159.909653
1476.023438	172.808502
1474.995117	162.759521
1473.965820	145.048065
1472.937500	183.334274
1471.908203	188.488419
1470.877930	229.241104
1469.848633	201.264297
1468.818359	229.235321
1467.788086	155.447311
1466.757813	229.141953
1465.727539	279.906647
1464.696289	300.127777
1463.665039	277.124481
1462.633789	343.028107
1461.602539	337.768341
1460.570313	327.410248
1459.539063	403.363525
1458.506836	405.653809
1457.473633	291.186829
1456.441406	374.658447
1455.408203	376.902161
1454.375000	313.191559
1453.341797	302.741272
1452.308594	370.867249
1451.274414	403.464355
1450.241211	441.107025
1449.207031	425.516022
1448.171875	435.244385
1447.137695	498.140503
1446.102539	378.707397
1445.067383	380.814423
1444.032227	405.687805
1442.997070	352.106812
1441.960938	422.487030
1440.924805	429.602448
1439.888672	429.122314
1438.852539	324.987885
1437.816406	324.517517
1436.779297	263.391449
1435.742188	252.813843
1434.705078	214.452011
1433.666992	171.047897
1432.629883	175.633423
1431.591797	109.532005
1430.553711	265.539185
1429.514648	85.897354
1428.476563	123.278366
1427.437500	122.807381
1426.398438	124.858055
1425.359375	58.842060
1424.320313	106.274834
1423.280273	120.925667
1422.240234	92.743141
1421.200195	4.123804
1420.159180	16.272003
1419.119141	15.834591
1418.078125	78.326927
1417.037109	-40.402287
1415.996094	67.375511
1414.954102	29.204788
1413.912109	-74.334328
1412.870117	-42.038933
1411.828125	40.528996
1410.786133	57.720558
1409.743164	-141.199783
1408.700195	-48.593349
1407.657227	49.006413
1406.614258	-11.635826
1405.570313	-42.117146
1404.527344	30.347702
1403.483398	55.105335
1402.438477	4.586211
1401.394531	24.345745
1400.349609	-13.579426
1399.304688	31.272711
1398.259766	20.966099
1397.214844	-72.033951
1396.168945	-12.123982
1395.123047	-54.944107
1394.077148	9.977074
1393.031250	22.296741
1391.984375	67.172356
1390.937500	-15.617812
1389.890625	-113.370949
1388.843750	-98.467979
1387.796875	4.002654
1386.749023	-26.112068
1385.701172	-21.187078
1384.653320	28.755075
1383.604492	-16.286966
1382.556641	-106.265579
1381.507813	108.612518
1380.458984	-23.779203
1379.410156	-93.659851
1378.360352	76.196579
1377.310547	-53.544029
1376.260742	-135.788071
1375.210938	44.016815
1374.161133	-45.650040
1373.110352	-122.787628
1372.059570	-70.203857
1371.008789	-82.436249
1369.957031	-32.330433
1368.906250	85.064835
1367.854492	-69.130226
1366.802734	-18.982962
1365.750000	-43.543991
1364.698242	48.955307
1363.645508	21.954191
1362.592773	-62.248611
1361.540039	32.760735
1360.486328	-28.967468
1359.433594	-30.947609
1358.379883	-40.361786
1357.326172	-0.023009
1356.271484	-108.805695
1355.216797	53.347679
1354.163086	1.803357
1353.107422	-9.953806
1352.052734	10.610518
1350.998047	98.231552
1349.942383	36.905125
1348.886719	72.423164
1347.830078	-68.212112
1346.774414	54.197506
1345.717773	40.174622
1344.661133	58.423363
1343.604492	27.114273
1342.546875	161.907639
1341.490234	110.828239
1340.432617	94.483650
1339.375000	100.469910
1338.316406	173.344604
1337.258789	221.464035
1336.200195	113.647415
1335.141602	176.668594
1334.082031	-5.257257
1333.023438	139.458282
1331.963867	106.073372
1330.904297	99.933975
1329.844727	145.743256
1328.784180	194.034088
1327.723633	155.851089
1326.663086	117.716682
1325.602539	87.041283
1324.541992	172.473801
1323.480469	122.111450
1322.418945	123.638283
1321.357422	68.437546
1320.295898	141.590988
1319.233398	-12.196415
1318.170898	159.653030
1317.108398	141.604568
1316.045898	71.828529
1314.982422	130.271469
1313.918945	159.152496
1312.855469	197.907059
1311.791992	258.843628
1310.728516	147.414505
1309.664063	156.697174
1308.599609	52.784374
1307.535156	150.736969
1306.469727	29.709715
1305.404297	206.398209
1304.338867	83.014954
1303.273438	1.514364
1302.208008	178.186798
1301.141602	143.455627
1300.075195	283.223602
1299.008789	135.544205
1297.942383	110.760498
1296.875000	201.423416
1295.807617	110.411354
1294.740234	-7.530316
1293.672852	39.018593
1292.604492	73.308304
1291.537109	73.274452
1290.468750	-10.109131
1289.399414	112.516037
1288.331055	39.022160
1287.261719	80.767998
1286.192383	22.068398
1285.123047	7.514636
1284.052734	51.770432
1282.983398	5.440364
1281.913086	88.898804
1280.841797	15.709977
1279.771484	-54.972641
1278.700195	-25.298220
1277.628906	104.667953
1276.557617	78.103523
1275.486328	76.023300
1274.414063	115.519394
1273.341797	-3.817108
1272.269531	118.794945
1271.197266	36.196991
1270.124023	51.340836
1269.050781	15.228829
1267.977539	8.447520
1266.904297	153.000687
1265.830078	73.037453
1264.756836	71.192528
1263.681641	49.856987
1262.607422	70.004211
1261.533203	85.287483
1260.458008	73.773735
1259.382813	113.455582
1258.307617	114.160492
1257.231445	90.526978
1256.155273	18.219934
1255.079102	28.738462
1254.002930	-148.150772
1252.926758	10.878709
1251.849609	65.236725
1250.772461	2.830753
1249.695313	35.312210
1248.617188	155.323624
1247.540039	88.124054
1246.461914	52.562229
1245.382813	63.195358
1244.304688	15.537074
1243.225586	186.494019
1242.146484	58.726948
1241.067383	13.567443
1239.988281	63.095856
1238.908203	107.760712
1237.828125	-5.272662
1236.748047	53.962326
1235.667969	69.533081
1234.586914	58.437962
1233.505859	161.278534
1232.424805	62.947166
1231.343750	34.928734
1230.261719	45.686230
1229.179688	8.012587
1228.097656	-68.375870
1227.015625	17.458389
1225.932617	-32.264549
1224.850586	-9.372491
1223.767578	83.666039
1222.683594	-2.300289
1221.600586	23.002243
1220.516602	96.645187
1219.432617	39.747829
1218.347656	-38.868382
1217.263672	-69.130936
1216.178711	93.842789
1215.093750	-18.533010
1214.008789	40.549797
1212.922852	-4.180344
1211.836914	9.024500
1210.750977	19.810844
1209.665039	71.596451
1208.579102	-28.566900
1207.492188	32.847347
1206.405273	12.277562
1205.318359	-29.974703
1204.230469	-4.749114
1203.142578	63.820690
1202.054688	-26.590683
1200.966797	-114.558136
1199.877930	-82.130814
1198.790039	-182.089661
1197.701172	6.726257
1196.611328	-235.150055
1195.522461	-60.849110
1194.432617	50.849079
1193.342773	-20.212744
1192.252930	-2.322590
1191.162109	-32.507404
1190.072266	-72.296074
1188.981445	-3.993779
1187.889648	-132.638306
1186.798828	-11.555106
1185.707031	-82.554779
1184.615234	21.643976
1183.523438	-102.133781
1182.430664	-19.587154
1181.337891	-52.197006
1180.245117	15.892496
1179.152344	26.410969
1178.059570	-61.342873
1176.965820	-60.421917
1175.872070	31.509941
1174.778320	22.802942
1173.683594	-48.166866
1172.588867	46.050930
1171.494141	92.346863
1170.399414	-2.562335
1169.303711	72.398323
1168.208984	6.204369
1167.113281	-33.674809
1166.016602	-42.476120
1164.920898	-101.479553
1163.824219	-72.063927
1162.727539	-126.291603
1161.630859	-106.472176
1160.533203	-65.189651
1159.435547	-19.169426
1158.337891	2.943972
1157.240234	-41.786232
1156.141602	-10.173571
1155.043945	81.035255
1153.944336	14.797048
1152.845703	74.926048
1151.747070	18.214193
1150.647461	83.040283
1149.547852	26.310736
1148.447266	50.571068
1147.347656	-132.381180
1146.247070	-81.948196
1145.146484	-24.418528
1144.044922	30.683241
1142.944336	0.086451
1141.842773	-197.028183
1140.741211	7.834351
1139.638672	-6.160413
1138.537109	108.192886
1137.434570	-17.560890
1136.332031	72.937363
1135.228516	96.857315
1134.125977	-45.500290
1133.022461	85.238388
1131.917969	-2.501483
1130.814453	168.468918
1129.709961	182.733795
1128.605469	144.779388
1127.500977	137.651566
1126.396484	40.399609
1125.291016	40.362499
1124.185547	201.468750
1123.080078	30.741037
1121.973633	37.742210
1120.868164	61.297501
1119.761719	89.553329
1118.654297	72.790428
1117.547852	112.818291
1116.440430	6.091368
1115.333008	126.504440
1114.225586	159.325378
1113.117188	85.695534
1112.008789	19.167755
1110.900391	-30.806725
1109.791992	63.365936
1108.682617	126.758446
1107.573242	173.564850
1106.463867	125.868767
1105.354492	137.194229
1104.244141	176.815582
1103.133789	55.925976
1102.023438	133.251648
1100.913086	106.733665
1099.801758	110.860664
1098.690430	204.556396
1097.579102	71.901131
1096.467773	57.114754
1095.355469	56.449062
1094.243164	48.695099
1093.130859	113.928749
1092.017578	197.945724
1090.905273	145.377899
1089.791992	121.051804
1088.677734	202.593109
1087.564453	185.281799
1086.450195	62.127403
1085.335938	101.244423
1084.221680	121.518379
1083.106445	132.361603
1081.991211	98.538528
1080.875977	203.306793
1079.760742	169.445969
1078.644531	83.924995
1077.528320	202.653442
1076.412109	140.597916
1075.295898	64.475548
1074.178711	190.110214
1073.061523	24.854937
1071.944336	-11.379319
1070.826172	-3.074830
1069.708984	-18.224503
1068.590820	95.487999
1067.471680	-8.729966
1066.353516	133.003296
1065.234375	33.479164
1064.115234	74.445335
1062.996094	211.337250
1061.875977	55.663773
1060.755859	122.287903
1059.635742	48.540581
1058.515625	23.918806
1057.394531	148.910446
1056.273438	131.263779
1055.152344	57.534893
1054.031250	154.366776
1052.909180	157.718002
1051.787109	137.708496
1050.665039	173.727325
1049.541992	30.003105
1048.418945	168.681641
1047.295898	-12.316693
1046.172852	88.974854
1045.048828	94.606636
1043.925781	123.544250
1042.801758	98.853760
1041.676758	83.487770
1040.552734	44.829872
1039.427734	122.638023
1038.302734	70.006836
1037.176758	24.377789
1036.050781	9.024216
1034.924805	-22.613462
1033.798828	1.595111
1032.672852	39.746117
1031.545898	108.105247
1030.418945	55.542538
1029.291992	130.838257
1028.164063	73.644814
1027.036133	-39.277119
1025.908203	-154.468079
1024.780273	-65.259613
1023.651367	-38.774673
1022.522461	-28.546560
1021.393555	-34.563065
1020.264648	-73.052223
1019.134766	-28.023685
1018.004883	-22.431665
1016.875000	55.030964
1015.744141	-32.101986
1014.613281	15.211842
1013.482422	-76.491425
1012.351563	-110.241585
1011.219727	-90.710854
1010.088867	2.903668
1008.956055	29.356861
1007.824219	62.751236
1006.691406	63.748264
1005.558594	217.408783
1004.425781	269.262543
1003.292969	316.479462
1002.159180	352.126617
1001.025391	209.839508
999.891602	213.176208
998.756836	50.223362
997.622070	-43.365021
996.487305	84.730835
995.352539	-34.183460
994.216797	50.033966
993.081055	-6.499580
991.945313	13.121600
990.808594	37.359234
989.672852	59.298447
988.536133	51.279274
987.398438	13.322670
986.261719	53.731918
985.124023	20.434530
983.986328	118.425102
982.847656	-23.037693
981.709961	33.525536
980.571289	11.843204
979.432617	-21.311390
978.292969	-56.732250
977.153320	71.146355
976.013672	134.615784
974.874023	0.415611
973.734375	-62.466526
972.593750	5.647588
971.453125	57.675121
970.311523	146.438354
969.170898	-12.749828
968.029297	27.836391
966.886719	84.488365
965.745117	44.787373
964.602539	53.292351
963.459961	-6.972323
962.317383	63.486271
961.173828	-42.543171
960.030273	-93.504616
958.886719	-27.582909
957.743164	74.978493
956.598633	-23.983803
955.454102	85.446457
954.309570	36.931549
953.165039	43.381794
952.019531	-11.911070
950.874023	-135.764328
949.727539	17.138704
948.582031	14.549843
947.435547	55.411873
946.289063	-29.389498
945.141602	25.223684
943.995117	-2.378825
942.847656	86.507629
941.699219	-18.658331
940.551758	109.044136
939.403320	3.978009
938.254883	92.889580
937.105469	106.525352
935.957031	-37.143780
934.807617	31.281445
933.658203	181.747864
932.507813	65.586487
931.357422	79.351524
930.207031	-52.616764
929.056641	-77.481537
927.906250	-156.939163
926.754883	100.487434
925.603516	-56.279079
924.451172	23.627567
923.298828	55.765701
922.146484	26.527267
920.994141	-4.943364
919.841797	24.988407
918.688477	-33.678276
917.535156	21.285633
916.380859	-41.841404
915.227539	-41.339088
914.073242	27.285748
912.918945	-44.797073
911.763672	-35.142056
910.608398	-48.149269
909.453125	40.924656
908.297852	37.024750
907.141602	-16.716442
905.985352	-6.954986
904.829102	-31.158003
903.672852	-66.651512
902.515625	65.471977
901.358398	-17.525772
900.201172	-9.921977
899.042969	-129.024460
897.884766	34.753162
896.726563	-5.093910
895.568359	29.723463
894.409180	75.849152
893.250000	-2.341519
892.090820	14.433721
890.930664	44.776279
889.771484	-51.362259
888.611328	-57.111145
887.450195	9.404672
886.289063	78.163864
885.128906	-53.923801
883.966797	-79.900673
882.805664	-2.096539
881.643555	-7.745995
880.481445	29.455687
879.319336	-12.230816
878.156250	-92.189873
876.993164	-48.193497
875.830078	-53.754456
874.666016	-9.762008
873.502930	-6.300238
872.338867	-59.095310
871.173828	-91.603851
870.009766	40.135376
868.844727	48.122318
867.679688	42.622921
866.513672	68.607323
865.348633	27.162161
864.182617	41.917793
863.015625	88.122612
861.849609	-70.064034
860.682617	7.591249
859.515625	136.845535
858.347656	-63.868153
857.180664	69.836533
856.012695	37.481098
854.843750	-35.225174
853.675781	-0.271931
852.506836	106.397484
851.337891	161.470764
850.167969	-0.817809
848.999023	63.212513
847.829102	104.815651
846.658203	74.748726
845.488281	42.453724
844.317383	-18.922874
843.146484	6.982896
841.975586	28.396915
840.803711	40.849342
839.631836	8.572808
838.459961	92.537827
837.287109	100.473282
836.114258	1.154304
834.941406	78.333153
833.768555	173.330460
832.594727	87.429291
831.420898	106.465851
830.247070	132.174850
829.072266	46.307598
827.898438	163.443039
826.722656	144.480408
825.547852	109.905464
824.372070	-56.175068
823.196289	49.670864
822.020508	-80.703827
820.844727	7.244714
819.667969	81.773117
818.491211	131.757843
817.313477	-72.035683
816.136719	-26.527174
814.958984	58.984192
813.781250	-29.051279
812.602539	136.428680
811.423828	12.803141
810.245117	64.799164
809.066406	-18.799061
807.886719	17.582443
806.707031	-10.486698
805.527344	32.488697
804.346680	17.700256
803.166992	-48.153496
801.985352	-5.275210
800.804688	66.396400
799.623047	64.817726
798.441406	-91.999947
797.259766	-20.438751
796.078125	-48.671829
794.895508	9.495842
793.712891	-38.723598
792.529297	61.437134
791.346680	28.671801
790.163086	-26.244066
788.978516	36.133640
787.794922	151.556015
786.610352	70.018242
785.425781	39.356316
784.241211	-22.275055
783.055664	-2.117874
781.870117	13.580982
780.684570	93.317612
779.498047	-52.326748
778.311523	208.420212
777.125000	53.927235
775.938477	71.654869
774.750977	56.240997
773.563477	-40.828968
772.375977	-32.002602
771.187500	111.314056
769.999023	14.213484
768.810547	-131.363129
767.622070	-43.302197
766.432617	-124.958969
765.243164	-6.159212
764.053711	-19.572956
762.863281	107.898682
761.672852	125.226959
760.482422	122.716057
759.291992	87.179451
758.100586	218.802505
756.909180	139.229507
755.717773	22.295025
754.525391	46.065308
753.333008	206.047592
752.140625	93.506241
750.948242	51.284210
749.754883	59.567429
748.561523	-13.403270
747.368164	16.802095
746.173828	25.030617
744.979492	-61.098812
743.785156	221.280884
742.590820	49.593472
741.395508	-16.797312
740.200195	74.640198
739.003906	-50.917225
737.808594	178.480591
736.612305	-34.675037
735.416016	96.050987
734.218750	-73.219162
733.021484	-97.961433
731.824219	21.723244
730.626953	-33.668365
729.428711	18.131977
728.230469	52.412590
727.032227	84.489143
725.833984	169.005936
724.634766	59.007168
723.435547	106.353508
722.235352	162.416840
721.036133	83.078354
719.835938	29.978540
718.635742	46.753002
717.434570	70.073509
716.233398	102.119148
715.032227	42.559250
713.831055	33.192059
712.628906	-30.657742
711.426758	208.486771
710.224609	-1.332000
709.021484	28.595934
707.818359	51.996002
706.615234	44.922325
705.412109	44.406059
704.208008	54.794960
703.003906	-47.942471
701.799805	-22.256050
700.594727	-3.079243
699.389648	9.595419
698.184570	44.034382
696.979492	17.635416
695.773438	-19.583242
694.567383	-43.714901
693.361328	-74.314499
692.154297	5.874485
690.947266	12.257108
689.740234	-63.795891
688.533203	-100.715569
687.325195	-63.820614
686.117188	9.969996
684.909180	1.375462
683.700195	-41.856056
682.491211	38.513920
681.282227	-89.117363
680.072266	106.131981
678.863281	108.585693
677.653320	41.797760
676.442383	37.868385
675.232422	33.990475
674.021484	15.017807
672.810547	-79.609413
671.598633	-1.122868
670.386719	-0.463011
669.174805	-66.767128
667.962891	-22.766367
666.750000	-67.326485
665.537109	-94.534531
664.324219	-80.645462
663.110352	-4.096577
661.897461	102.686699
660.683594	88.606575
659.468750	-26.835037
658.254883	34.714577
657.040039	5.696429
655.824219	15.545527
654.609375	115.970299
653.393555	0.863578
652.177734	107.783607
650.960938	33.731667
649.745117	17.895638
648.528320	12.861606
647.311523	-7.214514
646.093750	106.180458
644.875977	38.794205
643.658203	195.184509
642.440430	24.597847
641.221680	26.117722
640.002930	19.039534
638.784180	54.947323
637.564453	75.789429
636.344727	-49.474598
635.125000	-45.833416
633.905273	22.200073
632.684570	-19.316309
631.463867	48.609398
630.243164	167.957870
629.021484	83.393181
627.799805	22.399399
626.578125	68.580589
625.356445	76.073608
624.133789	122.056282
622.911133	230.063995
621.688477	112.966209
620.464844	6.514338
619.241211	15.617138
618.017578	-31.086845
616.793945	31.239170
615.569336	44.153748
614.344727	31.211981
613.120117	-82.445259
611.894531	-74.365036
610.668945	12.596329
609.443359	11.646346
608.216797	89.512466
606.991211	-38.027016
605.764648	-67.538574
604.537109	13.705520
