# Supplementary material for: Raman spectroscopy accurately differentiates mucosal healing from non-healing and biochemical changes following biological therapy in inflammatory bowel disease
Source: PLoS One. 2021 Jun 2;16(6):e0252210. doi: 10.1371/journal.pone.0252210 (PMC8172032; doi:10.1371/journal.pone.0252210)
Supplement: S5 Dataset — (ZIP) [file pone.0252210.s007.zip › CD Active inflammation/OC027 post treatment_base sub CR removed_83__X_-13594.8__Y_77155.8__Z_853__Time_933.txt]

1714.774414	219.243500
1713.797852	193.348801
1712.820313	272.483917
1711.843750	125.163399
1710.866211	-36.801968
1709.888672	-108.820831
1708.911133	56.416042
1707.933594	13.988958
1706.955078	-83.355385
1705.976563	-106.996590
1704.998047	-27.551023
1704.019531	-112.779037
1703.040039	22.727379
1702.061523	-35.803093
1701.082031	-127.859146
1700.101563	32.720390
1699.122070	-27.404442
1698.141602	17.926079
1697.161133	-21.076159
1696.180664	-133.683777
1695.200195	-31.363657
1694.218750	90.723709
1693.238281	104.462959
1692.256836	100.597893
1691.274414	249.934784
1690.292969	229.565002
1689.310547	239.593246
1688.328125	341.361053
1687.345703	297.474304
1686.363281	241.309021
1685.379883	532.641296
1684.396484	321.219330
1683.413086	401.262573
1682.429688	583.451538
1681.445313	609.377625
1680.461914	633.593689
1679.477539	765.165955
1678.493164	815.094055
1677.507813	937.705200
1676.523438	765.912048
1675.538086	741.301453
1674.552734	869.097778
1673.566406	880.695435
1672.581055	975.509399
1671.594727	1084.353271
1670.608398	1223.159424
1669.622070	1118.350098
1668.634766	1080.713745
1667.648438	1152.693481
1666.661133	1222.706177
1665.673828	1341.168091
1664.685547	1370.075317
1663.698242	1389.063599
1662.709961	1294.690063
1661.721680	1426.359985
1660.733398	1614.280151
1659.744141	1293.972412
1658.755859	1318.842285
1657.766602	1519.114868
1656.777344	1322.681152
1655.787109	1333.416382
1654.797852	1130.321167
1653.807617	1152.805908
1652.817383	1313.402954
1651.827148	807.877747
1650.835938	1133.488403
1649.844727	872.493469
1648.853516	524.874084
1647.862305	613.955200
1646.871094	597.774292
1645.878906	410.346222
1644.886719	458.500977
1643.894531	245.656189
1642.902344	260.356689
1641.910156	383.670319
1640.916992	283.031982
1639.923828	401.790588
1638.930664	122.592392
1637.936523	176.143311
1636.943359	119.287758
1635.949219	118.150978
1634.955078	67.271484
1633.960938	-38.598351
1632.965820	-49.284672
1631.970703	-14.901461
1630.975586	38.180958
1629.980469	57.292076
1628.985352	-20.719912
1627.989258	-95.809143
1626.993164	-99.595757
1625.997070	-113.669228
1625.000977	77.586700
1624.003906	98.096184
1623.007813	208.156708
1622.010742	263.183746
1621.012695	278.968414
1620.015625	90.035416
1619.017578	313.646912
1618.020508	377.153412
1617.021484	162.552139
1616.023438	147.622879
1615.025391	193.174728
1614.026367	60.455338
1613.027344	9.205976
1612.028320	183.576187
1611.028320	61.744476
1610.029297	-170.034775
1609.029297	-45.263432
1608.029297	-17.409117
1607.028320	280.278687
1606.028320	124.859993
1605.027344	275.873932
1604.026367	290.750549
1603.025391	-42.399963
1602.023438	32.775669
1601.022461	-75.179329
1600.020508	-23.543327
1599.018555	-5.919473
1598.016602	-134.697021
1597.013672	26.675676
1596.010742	-65.496452
1595.007813	-209.902603
1594.004883	-145.333908
1593.001953	28.840031
1591.998047	41.038963
1590.994141	8.809745
1589.990234	60.041908
1588.986328	-47.959362
1587.981445	149.209778
1586.976563	171.492874
1585.971680	211.936172
1584.966797	382.612915
1583.961914	396.754639
1582.956055	455.096405
1581.950195	250.202362
1580.944336	352.618378
1579.938477	405.404572
1578.931641	307.064117
1577.924805	299.742554
1576.917969	357.353882
1575.911133	349.769257
1574.904297	269.222748
1573.896484	258.793060
1572.888672	300.224640
1571.880859	216.719589
1570.873047	335.810791
1569.864258	233.846832
1568.855469	240.873428
1567.846680	312.663971
1566.837891	290.781036
1565.829102	185.664276
1564.819336	399.672729
1563.809570	322.780212
1562.799805	372.867554
1561.790039	477.222046
1560.779297	386.857208
1559.768555	335.234772
1558.757813	532.291687
1557.747070	630.591003
1556.736328	290.769043
1555.724609	525.985474
1554.712891	514.859192
1553.701172	415.498077
1552.689453	403.995422
1551.676758	350.883057
1550.664063	351.927979
1549.651367	461.422546
1548.638672	399.945374
1547.625977	400.347046
1546.612305	369.510376
1545.598633	444.453400
1544.584961	444.201385
1543.571289	237.026733
1542.556641	331.963593
1541.541992	276.842773
1540.527344	120.821167
1539.512695	181.498230
1538.498047	164.495438
1537.482422	139.535309
1536.466797	96.302139
1535.451172	73.497780
1534.434570	91.738861
1533.418945	-8.852855
1532.402344	65.656830
1531.385742	199.183228
1530.369141	46.422699
1529.351563	66.095726
1528.334961	103.564888
1527.317383	140.790466
1526.299805	103.116013
1525.281250	75.525101
1524.263672	65.737343
1523.245117	35.143723
1522.226563	78.933167
1521.208008	81.333984
1520.188477	86.078079
1519.168945	13.480743
1518.150391	-20.752188
1517.129883	-70.616631
1516.110352	-5.074490
1515.089844	-99.021797
1514.070313	-36.505024
1513.049805	-20.447752
1512.028320	-37.985462
1511.007813	-12.099251
1509.986328	75.131981
1508.964844	-2.049945
1507.943359	-171.731308
1506.921875	-44.128719
1505.899414	-106.487305
1504.876953	-148.521729
1503.854492	-57.501163
1502.832031	-102.495499
1501.808594	-191.219650
1500.786133	-139.259125
1499.762695	-230.892441
1498.739258	-156.308884
1497.714844	-0.068598
1496.691406	7.530201
1495.666992	27.717997
1494.642578	24.694132
1493.617188	64.944801
1492.592773	10.421436
1491.567383	86.075966
1490.541992	36.315632
1489.516602	75.813820
1488.491211	104.906548
1487.464844	167.002151
1486.438477	234.009644
1485.412109	193.618210
1484.385742	306.198181
1483.358398	377.736053
1482.331055	415.924316
1481.303711	461.592438
1480.276367	410.197296
1479.249023	534.570374
1478.220703	821.846985
1477.192383	752.118469
1476.164063	840.228577
1475.135742	892.503540
1474.106445	1102.491821
1473.077148	1251.154053
1472.047852	1254.534302
1471.018555	1255.241455
1469.989258	1395.762207
1468.958984	1538.632690
1467.928711	1617.743042
1466.898438	1818.753662
1465.868164	1900.085449
1464.836914	2052.425537
1463.805664	2202.053467
1462.774414	2143.191895
1461.743164	2264.593994
1460.710938	2388.373291
1459.679688	2344.453613
1458.647461	2394.367432
1457.615234	2550.760254
1456.582031	2547.140869
1455.549805	2649.999023
1454.516602	2575.188721
1453.483398	2616.975586
1452.449219	2772.738525
1451.416016	2586.215088
1450.381836	2800.067871
1449.347656	2813.622803
1448.313477	2882.839111
1447.279297	2822.817871
1446.244141	2722.246338
1445.208984	2586.231934
1444.173828	2384.429932
1443.138672	2450.875977
1442.102539	2375.578613
1441.066406	2436.851318
1440.030273	2050.502197
1438.994141	1987.880859
1437.958008	1763.499512
1436.920898	1890.427979
1435.883789	1691.371460
1434.846680	1512.591064
1433.808594	1391.942993
1432.771484	1167.833618
1431.733398	1054.866943
1430.695313	856.138428
1429.657227	755.899597
1428.618164	802.006897
1427.579102	696.772888
1426.540039	561.334473
1425.500977	695.717712
1424.461914	787.210815
1423.421875	546.032959
1422.381836	554.403320
1421.341797	388.991882
1420.301758	576.247437
1419.260742	536.836548
1418.219727	467.269135
1417.178711	352.466583
1416.137695	310.722839
1415.096680	165.897751
1414.054688	239.981155
1413.012695	301.508545
1411.970703	174.507690
1410.928711	125.534088
1409.885742	38.929775
1408.842773	10.208465
1407.799805	24.264475
1406.756836	76.049225
1405.712891	-32.825081
1404.668945	129.526978
1403.625000	138.789139
1402.581055	143.105103
1401.537109	212.723007
1400.492188	204.626877
1399.447266	332.027771
1398.402344	273.938873
1397.357422	110.690216
1396.311523	303.437439
1395.265625	85.304733
1394.219727	157.929138
1393.173828	90.377388
1392.126953	-29.638002
1391.081055	118.364601
1390.034180	96.209892
1388.986328	61.649319
1387.939453	34.730198
1386.891602	70.450096
1385.843750	21.248878
1384.795898	-42.815830
1383.748047	-54.245026
1382.699219	-68.059906
1381.651367	-81.735748
1380.602539	-77.808022
1379.552734	-66.275070
1378.503906	-92.060768
1377.454102	7.097387
1376.404297	-10.956389
1375.354492	-48.831329
1374.303711	-86.566017
1373.253906	-94.208366
1372.203125	-31.898600
1371.152344	80.384865
1370.100586	-78.935249
1369.049805	3.689069
1367.998047	-65.567520
1366.946289	-35.011791
1365.894531	-103.938408
1364.841797	-35.754734
1363.789063	-22.216324
1362.736328	-147.905579
1361.683594	-51.934727
1360.630859	71.511696
1359.577148	155.255829
1358.523438	20.294115
1357.469727	49.628895
1356.415039	19.446398
1355.361328	113.694145
1354.306641	98.733566
1353.251953	319.915131
1352.197266	372.288788
1351.141602	332.926575
1350.085938	276.366821
1349.030273	433.429382
1347.974609	600.512207
1346.918945	633.725525
1345.862305	813.414978
1344.805664	700.589478
1343.749023	818.536987
1342.691406	859.755615
1341.634766	824.309509
1340.577148	798.947754
1339.519531	882.750610
1338.460938	827.997070
1337.403320	768.487000
1336.344727	783.425720
1335.286133	909.892700
1334.226563	883.059875
1333.167969	933.096802
1332.108398	765.629822
1331.048828	736.872437
1329.989258	676.156250
1328.928711	635.401978
1327.869141	881.481384
1326.808594	808.914795
1325.748047	635.273987
1324.686523	773.025879
1323.625977	868.913025
1322.564453	764.979187
1321.502930	693.336426
1320.440430	799.533142
1319.378906	762.775269
1318.316406	750.855835
1317.253906	832.799988
1316.190430	934.589355
1315.127930	984.739014
1314.064453	869.927734
1313.000977	681.417297
1311.937500	658.170593
1310.873047	883.804504
1309.809570	897.766052
1308.745117	897.107239
1307.679688	844.922119
1306.615234	701.880493
1305.549805	964.924683
1304.484375	898.459656
1303.418945	765.784973
1302.353516	621.026245
1301.287109	867.251404
1300.220703	715.454468
1299.154297	753.028564
1298.087891	817.746704
1297.020508	794.179138
1295.954102	706.931030
1294.886719	661.587708
1293.818359	579.592285
1292.750977	527.210327
1291.682617	600.082458
1290.614258	626.461121
1289.545898	611.280151
1288.476563	684.481567
1287.407227	520.059570
1286.338867	662.107361
1285.268555	684.188599
1284.199219	777.406860
1283.128906	736.034424
1282.058594	611.565613
1280.988281	746.706543
1279.917969	632.311768
1278.846680	843.459778
1277.775391	773.348450
1276.704102	786.520813
1275.632813	865.806824
1274.560547	913.389709
1273.488281	1044.144775
1272.416016	986.815979
1271.343750	936.940247
1270.270508	1119.192383
1269.197266	1062.181396
1268.124023	1073.640625
1267.050781	1158.401733
1265.977539	1138.295532
1264.903320	1254.899414
1263.829102	1144.715698
1262.753906	1234.615723
1261.679688	1066.139893
1260.604492	1175.675903
1259.529297	1131.721924
1258.454102	1073.244141
1257.378906	1231.642578
1256.302734	1175.748169
1255.226563	1248.981323
1254.150391	1193.239868
1253.073242	1256.834473
1251.997070	1230.434814
1250.919922	1245.460083
1249.841797	1311.611328
1248.764648	1175.971802
1247.686523	1191.162354
1246.608398	1230.698486
1245.530273	1165.780029
1244.452148	1343.863403
1243.373047	1303.324951
1242.293945	1037.018677
1241.214844	1003.922852
1240.135742	1381.063232
1239.055664	1277.604126
1237.975586	1344.044434
1236.895508	1277.076660
1235.815430	1312.012085
1234.734375	1119.059082
1233.654297	1297.065674
1232.573242	1201.172119
1231.491211	1124.722656
1230.410156	1174.273315
1229.328125	1160.850952
1228.246094	936.791931
1227.163086	850.821533
1226.081055	1009.322876
1224.998047	853.205688
1223.915039	968.093506
1222.832031	625.817383
1221.748047	573.851990
1220.664063	572.666992
1219.580078	542.465698
1218.496094	509.846649
1217.412109	465.144470
1216.327148	524.306885
1215.242188	291.229553
1214.157227	405.885223
1213.071289	409.436462
1211.985352	420.195526
1210.899414	517.774353
1209.813477	465.723877
1208.727539	582.471069
1207.640625	527.947876
1206.553711	601.165161
1205.466797	638.157166
1204.378906	612.446228
1203.291016	314.494446
1202.203125	300.811798
1201.115234	123.351265
1200.027344	227.568253
1198.938477	196.908737
1197.849609	-76.822151
1196.760742	147.482437
1195.670898	-140.665222
1194.582031	-12.757187
1193.492188	83.778008
1192.401367	-187.532959
1191.311523	-139.200256
1190.220703	-52.519413
1189.129883	-122.075264
1188.039063	-66.805183
1186.947266	-76.456993
1185.856445	-189.400894
1184.764648	-129.589706
1183.671875	138.846222
1182.580078	11.290108
1181.487305	73.160866
1180.394531	96.553177
1179.301758	69.505966
1178.208984	73.533768
1177.115234	84.656395
1176.021484	368.760498
1174.927734	156.891449
1173.833008	215.586990
1172.738281	235.854691
1171.643555	409.182953
1170.548828	206.665619
1169.454102	217.043594
1168.358398	-14.247764
1167.262695	19.875957
1166.166992	22.797831
1165.070313	166.625412
1163.973633	123.893188
1162.876953	224.408188
1161.780273	119.356850
1160.683594	112.143456
1159.585938	111.981186
1158.488281	145.119095
1157.389648	175.738983
1156.291992	280.184448
1155.193359	353.456696
1154.094727	95.102242
1152.996094	103.769241
1151.896484	105.160675
1150.796875	-34.173599
1149.697266	-78.266426
1148.597656	-62.912800
1147.498047	26.134777
1146.397461	36.445625
1145.296875	-89.055611
1144.195313	-71.835899
1143.094727	-135.647186
1141.993164	45.456875
1140.891602	50.361500
1139.789063	131.222000
1138.687500	104.945702
1137.584961	116.577347
1136.482422	218.367004
1135.379883	210.705750
1134.276367	354.918427
1133.172852	510.808380
1132.069336	474.210114
1130.964844	767.398987
1129.861328	768.466064
1128.756836	892.761841
1127.652344	903.026917
1126.546875	844.389771
1125.442383	795.136047
1124.336914	805.027527
1123.230469	807.675049
1122.125000	831.517334
1121.018555	767.582764
1119.912109	696.445496
1118.805664	497.371246
1117.699219	485.248352
1116.591797	823.228210
1115.484375	671.198120
1114.376953	547.496277
1113.268555	622.364685
1112.160156	595.413818
1111.051758	513.987793
1109.943359	673.519653
1108.833984	757.250183
1107.725586	838.464722
1106.616211	924.243103
1105.505859	799.730591
1104.396484	783.743469
1103.286133	748.764465
1102.175781	831.655701
1101.064453	737.477966
1099.954102	834.257996
1098.842773	812.989441
1097.731445	845.837402
1096.619141	944.543579
1095.507813	729.734619
1094.395508	736.340698
1093.282227	895.913452
1092.169922	765.707642
1091.056641	880.269775
1089.943359	752.273987
1088.830078	563.062317
1087.716797	613.782959
1086.602539	640.861206
1085.488281	693.697815
1084.373047	772.270691
1083.258789	693.258789
1082.143555	755.169800
1081.028320	600.845032
1079.913086	634.394165
1078.796875	693.668152
1077.680664	668.322815
1076.564453	478.621948
1075.448242	471.953857
1074.331055	476.936768
1073.213867	697.618103
1072.096680	552.334961
1070.979492	498.476776
1069.861328	470.352081
1068.743164	296.896851
1067.625000	416.292511
1066.505859	509.803192
1065.386719	535.306946
1064.267578	574.789978
1063.148438	623.563782
1062.029297	550.585754
1060.909180	426.118896
1059.789063	474.740875
1058.667969	483.537964
1057.547852	326.312256
1056.426758	316.361206
1055.305664	261.980499
1054.183594	287.014587
1053.062500	372.740082
1051.940430	371.990906
1050.818359	308.182037
1049.695313	305.056854
1048.572266	217.905960
1047.449219	261.422333
1046.326172	398.198975
1045.203125	112.829803
1044.079102	398.752563
1042.955078	334.914703
1041.830078	406.249084
1040.706055	244.582962
1039.581055	269.319092
1038.456055	200.900467
1037.331055	337.391846
1036.205078	206.151459
1035.079102	456.614075
1033.953125	385.919647
1032.826172	568.795593
1031.700195	530.698425
1030.573242	525.182007
1029.445313	287.252594
1028.318359	284.170197
1027.190430	264.849640
1026.062500	29.558601
1024.934570	-94.123100
1023.805664	-43.594227
1022.676758	-146.240082
1021.547852	-88.676636
1020.418945	-346.614563
1019.289063	-84.828972
1018.159180	-50.368420
1017.029297	-90.057892
1015.898438	-138.950180
1014.767578	11.529999
1013.636719	185.170425
1012.505859	277.726624
1011.375000	296.205109
1010.243164	379.564087
1009.111328	335.653870
1007.978516	629.688599
1006.846680	875.087463
1005.713867	1610.802734
1004.581055	2353.195557
1003.447266	2693.048584
1002.313477	2214.600830
1001.179688	1563.153687
1000.045898	882.069702
998.912109	497.050568
997.777344	280.877411
996.642578	60.288597
995.506836	303.839813
994.372070	48.943794
993.236328	267.219849
992.100586	125.685692
990.963867	150.356720
989.828125	237.383575
988.691406	17.928221
987.553711	-23.872681
986.416992	5.892031
985.279297	-26.427662
984.141602	-60.908726
983.003906	114.256943
981.865234	-18.959585
980.726563	-78.344696
979.587891	69.486748
978.448242	93.177444
977.309570	-4.876267
976.169922	193.821655
975.030273	146.633942
973.889648	44.457531
972.749023	190.591812
971.608398	164.540787
970.467773	205.242950
969.326172	94.552605
968.184570	117.188881
967.042969	217.987137
965.901367	204.184982
964.758789	185.955444
963.616211	232.097961
962.473633	65.171349
961.330078	237.696503
960.186523	272.814117
959.042969	324.115082
957.899414	190.032944
956.754883	172.959106
955.610352	188.108688
954.465820	198.839905
953.321289	150.239441
952.175781	104.117020
951.030273	213.711380
949.884766	327.996765
948.738281	238.937393
947.591797	54.098137
946.445313	182.562866
945.298828	333.983765
944.151367	302.791840
943.003906	303.754608
941.856445	247.818588
940.708008	221.752380
939.559570	394.388397
938.411133	546.585022
937.262695	527.831421
936.113281	465.937622
934.964844	429.321381
933.814453	463.550934
932.665039	308.816284
931.514648	206.723343
930.364258	496.580414
929.213867	92.003181
928.062500	83.887192
926.912109	285.325500
925.759766	191.051071
924.608398	165.232803
923.456055	-99.198517
922.303711	161.896942
921.151367	152.527023
919.999023	231.963196
918.845703	72.959045
917.692383	116.367462
916.539063	75.890373
915.384766	-77.924934
914.230469	-58.986923
913.076172	-128.404877
911.920898	33.803261
910.766602	-225.828934
909.611328	-22.537025
908.455078	-25.504873
907.299805	-118.993340
906.143555	-264.402924
904.987305	-92.395103
903.830078	-85.670441
902.673828	-117.305992
901.516602	-42.362617
900.359375	82.487198
899.201172	35.435741
898.042969	-25.028212
896.884766	30.034065
895.726563	-73.093552
894.567383	59.099304
893.408203	8.272621
892.249023	-22.062832
891.088867	108.158646
889.929688	93.875938
888.769531	-42.215069
887.608398	124.413567
886.448242	103.730270
885.287109	58.355179
884.125977	60.490017
882.963867	33.418579
881.801758	207.161636
880.639648	234.384766
879.477539	182.807175
878.315430	187.687119
877.152344	172.390625
875.989258	236.025238
874.825195	164.617172
873.661133	214.897797
872.497070	22.156393
871.333008	79.359009
870.168945	71.370560
869.003906	328.865845
867.838867	188.303772
866.672852	122.070099
865.506836	255.962875
864.340820	198.855667
863.174805	379.958954
862.008789	271.301971
860.841797	317.688599
859.674805	429.201172
858.506836	475.626038
857.339844	499.621307
856.171875	494.486206
855.003906	538.727234
853.834961	558.320129
852.666016	620.521301
851.497070	546.002991
850.328125	449.131714
849.158203	424.013611
847.988281	414.594971
846.818359	407.427399
845.647461	104.791306
844.477539	180.510040
843.306641	128.663284
842.134766	47.763065
840.963867	-4.045008
839.791992	212.470093
838.619141	243.340912
837.447266	180.304993
836.274414	65.895035
835.101563	123.509598
833.928711	225.729187
832.754883	202.843506
831.581055	215.644272
830.407227	324.357605
829.232422	287.960144
828.058594	162.300003
826.883789	306.491089
825.708008	138.433807
824.533203	164.311615
823.357422	85.385201
822.181641	106.688629
821.004883	72.236061
819.828125	11.005584
818.651367	52.141663
817.474609	93.180885
816.296875	167.506943
815.119141	-49.730675
813.941406	35.545792
812.763672	-30.520388
811.584961	-69.961601
810.406250	-111.701080
809.226563	-62.403580
808.047852	-86.548981
806.868164	-37.483242
805.688477	-35.176350
804.507813	-119.552406
803.327148	49.025860
802.146484	-295.172150
800.965820	-171.226105
799.784180	-127.294037
798.603516	-298.594421
797.420898	-95.268135
796.239258	-147.046371
795.056641	16.018261
793.874023	-100.247025
792.691406	-150.139999
791.507813	-202.344650
790.324219	-50.990704
789.140625	-1.645122
787.956055	-14.404064
786.772461	182.860809
785.586914	-35.877827
784.402344	59.326847
783.216797	39.405945
782.032227	200.580460
780.845703	286.429077
779.660156	89.340843
778.473633	227.907593
777.287109	43.907330
776.100586	126.960823
774.913086	75.220467
773.725586	102.799957
772.538086	6.701284
771.349609	128.849823
770.161133	56.779408
768.972656	110.256577
767.784180	73.220337
766.594727	177.084427
765.405273	153.009109
764.215820	208.096909
763.026367	414.951385
761.835938	309.013702
760.645508	434.074036
759.454102	541.354797
758.262695	542.881531
757.072266	462.918915
755.879883	600.545898
754.688477	436.853363
753.496094	473.108063
752.303711	456.507996
751.110352	417.847168
749.917969	420.823456
748.724609	340.271698
747.530273	321.122650
746.336914	266.775696
745.142578	368.136414
743.948242	335.563477
742.752930	397.219818
741.558594	298.721344
740.363281	375.545685
739.166992	202.448242
737.971680	233.112915
736.775391	228.655563
735.579102	79.613846
734.381836	263.362549
733.185547	285.003906
731.988281	173.106461
730.790039	269.059082
729.592773	82.775063
728.394531	287.973389
727.196289	294.103729
725.997070	267.425598
724.797852	245.114929
723.598633	353.884491
722.399414	311.890350
721.199219	311.406433
719.999023	406.985901
718.798828	354.112640
717.598633	462.756439
716.397461	305.217224
715.196289	326.627930
713.994141	186.699631
712.792969	116.635887
711.590820	240.630432
710.388672	120.562630
709.185547	163.997284
707.982422	92.036301
706.779297	146.470688
705.576172	116.047012
704.372070	205.421875
703.167969	48.951202
701.963867	77.555618
700.759766	95.363190
699.554688	17.585197
698.349609	89.947479
697.143555	108.048454
695.938477	4.566096
694.732422	-85.715355
693.525391	-54.205956
692.319336	-24.760527
691.112305	-6.052807
689.905273	-28.459820
688.697266	-48.548279
687.490234	-5.579994
686.282227	-125.152130
685.073242	-92.735855
683.865234	-164.248291
682.656250	-60.019726
681.447266	-111.701851
680.237305	-128.542816
679.028320	-43.431793
677.818359	-29.658514
676.607422	-56.865536
675.397461	-44.951817
674.186523	-26.394667
672.975586	72.349190
671.763672	21.968388
670.551758	-123.382271
669.339844	-11.263693
668.127930	27.461370
666.915039	55.508080
665.703125	-61.068760
664.489258	49.326656
663.276367	179.223557
662.062500	114.890457
660.848633	83.071342
659.634766	-26.311787
658.419922	43.509472
657.205078	-108.768517
655.990234	-49.586124
654.775391	63.525066
653.559570	118.444855
652.343750	-74.428276
651.126953	-38.829273
649.911133	-26.939159
648.694336	43.078938
647.477539	31.229027
646.259766	206.593430
645.041992	287.128418
643.824219	333.115326
642.606445	185.394913
641.387695	149.428314
640.168945	89.668282
638.950195	40.493851
637.730469	180.228653
636.511719	-69.204010
635.291016	-50.309471
634.071289	-12.413107
632.850586	40.151512
631.629883	60.113018
630.409180	-19.065598
629.188477	45.072002
627.966797	27.173357
626.745117	-119.929169
625.522461	-8.142730
624.300781	225.124786
623.078125	333.304047
621.854492	235.015228
620.631836	262.347351
619.408203	275.960968
618.184570	130.220718
616.960938	-31.413515
615.736328	99.158333
614.511719	-88.084846
613.287109	-66.798790
612.061523	28.067205
610.835938	132.251617
609.610352	-72.823212
608.384766	-29.255871
607.158203	19.118965
605.931641	3.865670
604.705078	-62.248611
