# Supplementary material for: Raman spectroscopy accurately differentiates mucosal healing from non-healing and biochemical changes following biological therapy in inflammatory bowel disease
Source: PLoS One. 2021 Jun 2;16(6):e0252210. doi: 10.1371/journal.pone.0252210 (PMC8172032; doi:10.1371/journal.pone.0252210)
Supplement: S5 Dataset — (ZIP) [file pone.0252210.s007.zip › CD Active inflammation/OC008-1 post treat_BL sub CR removed_81__X_-35161.8__Y_4593.25__Z_-768.978__Time_923.txt]

1714.715820	176.658203
1713.739258	75.567856
1712.762695	35.052517
1711.785156	134.020279
1710.808594	-27.035669
1709.831055	-75.400650
1708.853516	-5.762783
1707.875000	-43.260311
1706.897461	-88.666046
1705.918945	-21.500200
1704.940430	-21.191185
1703.960938	-50.230984
1702.982422	-143.342194
1702.002930	-59.719543
1701.023438	-45.545448
1700.043945	-44.606293
1699.063477	-56.905430
1698.083984	110.070518
1697.103516	4.523018
1696.123047	38.126976
1695.141602	50.500301
1694.161133	36.357624
1693.179688	6.365687
1692.198242	-15.416023
1691.216797	35.062759
1690.234375	37.669758
1689.251953	139.179016
1688.269531	11.481961
1687.287109	214.688995
1686.304688	130.106140
1685.321289	37.763733
1684.337891	308.072876
1683.354492	146.906387
1682.371094	2.016229
1681.387695	187.610764
1680.403320	186.977829
1679.418945	213.191986
1678.434570	162.456635
1677.449219	244.987045
1676.464844	192.077179
1675.479492	197.918594
1674.494141	305.026184
1673.507813	231.562332
1672.522461	275.314972
1671.536133	473.376862
1670.549805	368.773529
1669.563477	352.098541
1668.576172	301.144592
1667.589844	446.904968
1666.602539	261.088867
1665.615234	420.534882
1664.626953	378.531708
1663.639648	495.931976
1662.651367	536.615295
1661.663086	452.926056
1660.674805	488.783752
1659.685547	352.617432
1658.696289	545.256165
1657.707031	565.886780
1656.717773	584.096802
1655.728516	372.205566
1654.738281	398.853668
1653.748047	386.029205
1652.757813	257.031219
1651.767578	223.544891
1650.777344	272.283173
1649.786133	170.512833
1648.794922	190.608032
1647.803711	139.562195
1646.811523	162.734314
1645.820313	151.781219
1644.828125	8.990552
1643.835938	35.467392
1642.843750	75.343498
1641.850586	12.473187
1640.857422	39.554443
1639.864258	48.361408
1638.871094	110.117867
1637.877930	63.930374
1636.883789	75.955719
1635.889648	64.447708
1634.895508	42.594753
1633.901367	-123.966515
1632.906250	-16.328754
1631.912109	-5.991513
1630.916992	22.946566
1629.920898	-8.498631
1628.925781	-81.861526
1627.929688	-89.245697
1626.934570	37.705307
1625.937500	-142.956711
1624.941406	44.749779
1623.945313	90.570755
1622.948242	118.125320
1621.951172	111.658440
1620.954102	134.239899
1619.956055	33.504326
1618.958984	124.655106
1617.960938	79.378136
1616.962891	186.497620
1615.963867	57.512440
1614.965820	83.512054
1613.966797	44.044193
1612.967773	-58.228622
1611.968750	-79.057022
1610.968750	-146.950394
1609.969727	-88.901031
1608.969727	26.874783
1607.969727	24.815342
1606.968750	1.902383
1605.968750	39.323948
1604.967773	-30.517767
1603.966797	-60.978313
1602.965820	89.224899
1601.963867	48.453945
1600.962891	28.705610
1599.960938	-100.796715
1598.958984	-7.928985
1597.956055	-173.823410
1596.954102	-138.343124
1595.951172	-97.591270
1594.948242	-171.741379
1593.945313	-198.792480
1592.941406	-259.726013
1591.938477	-93.459824
1590.934570	-86.434776
1589.930664	-121.123398
1588.925781	-150.540619
1587.921875	31.368202
1586.916992	-34.511761
1585.912109	-50.797134
1584.907227	232.719330
1583.901367	143.459976
1582.896484	202.774216
1581.890625	71.915314
1580.884766	123.435593
1579.877930	96.828369
1578.872070	208.214081
1577.865234	35.856434
1576.858398	105.577858
1575.851563	146.648865
1574.843750	21.229942
1573.836914	57.087193
1572.829102	173.517670
1571.821289	27.346943
1570.812500	70.937721
1569.804688	41.738960
1568.795898	100.852943
1567.787109	268.997528
1566.778320	161.805344
1565.768555	101.358452
1564.758789	162.892456
1563.750000	198.416092
1562.739258	106.765411
1561.729492	191.491638
1560.718750	172.411240
1559.708984	101.441002
1558.698242	323.363617
1557.686523	197.874481
1556.675781	142.345352
1555.664063	330.288269
1554.652344	145.152573
1553.640625	224.150070
1552.628906	271.989227
1551.616211	120.454185
1550.603516	191.458984
1549.590820	283.065765
1548.578125	252.998260
1547.565430	199.600952
1546.551758	159.082657
1545.538086	245.168518
1544.524414	227.770981
1543.510742	205.137009
1542.496094	50.691147
1541.481445	102.846016
1540.466797	206.540131
1539.452148	57.115341
1538.437500	158.029312
1537.421875	26.573605
1536.406250	-68.793121
1535.390625	-22.342100
1534.374023	114.256714
1533.358398	8.354867
1532.341797	134.397781
1531.325195	-46.384254
1530.308594	-67.433128
1529.291016	4.167899
1528.274414	0.956544
1527.256836	198.493301
1526.238281	76.624283
1525.220703	230.111023
1524.202148	-126.075768
1523.184570	6.609622
1522.166016	-20.337955
1521.146484	-16.517002
1520.127930	5.200903
1519.108398	-42.598507
1518.088867	4.609306
1517.069336	51.694565
1516.049805	39.572453
1515.029297	91.557961
1514.008789	35.570702
1512.988281	-107.782104
1511.967773	-76.643684
1510.946289	-71.287666
1509.925781	108.423584
1508.904297	54.532780
1507.882813	8.253355
1506.860352	20.855900
1505.838867	38.478508
1504.816406	-38.839661
1503.793945	-41.923676
1502.770508	-101.473396
1501.748047	43.797676
1500.724609	-59.484516
1499.701172	80.381866
1498.677734	56.274139
1497.654297	-47.255547
1496.629883	-40.835629
1495.605469	55.005325
1494.581055	-35.984131
1493.556641	-24.764393
1492.531250	75.813698
1491.505859	10.125906
1490.480469	146.224640
1489.455078	-26.944599
1488.429688	75.701912
1487.403320	231.825256
1486.376953	4.835032
1485.350586	255.151978
1484.324219	214.349686
1483.296875	198.976227
1482.270508	114.648972
1481.243164	308.237549
1480.214844	241.571808
1479.187500	200.340988
1478.159180	350.178009
1477.130859	311.302094
1476.102539	208.665039
1475.074219	342.854828
1474.044922	324.106598
1473.015625	284.912933
1471.986328	314.375641
1470.957031	445.535950
1469.927734	401.002075
1468.897461	549.722656
1467.867188	454.153229
1466.836914	625.524170
1465.806641	786.576050
1464.775391	711.109436
1463.744141	742.322815
1462.712891	869.987793
1461.681641	674.953796
1460.649414	804.967041
1459.618164	807.920227
1458.585938	772.721313
1457.552734	836.436096
1456.520508	978.719849
1455.487305	831.689148
1454.455078	945.889893
1453.420898	907.828674
1452.387695	1110.562988
1451.354492	998.872498
1450.320313	861.825256
1449.286133	957.858704
1448.251953	1053.797363
1447.216797	1043.276367
1446.182617	911.191162
1445.147461	1011.983154
1444.112305	950.717957
1443.076172	950.150024
1442.041016	873.657959
1441.004883	895.783386
1439.968750	1011.416443
1438.932617	833.710266
1437.895508	815.266296
1436.858398	683.082581
1435.821289	720.191162
1434.784180	790.088928
1433.747070	498.804474
1432.708984	518.156372
1431.670898	486.989105
1430.632813	448.238586
1429.594727	432.190704
1428.556641	229.453690
1427.517578	215.931458
1426.478516	202.397400
1425.439453	239.273178
1424.399414	185.373383
1423.359375	265.039764
1422.320313	90.212242
1421.279297	74.119583
1420.239258	118.475494
1419.199219	99.862610
1418.158203	176.899689
1417.117188	246.351334
1416.075195	71.697151
1415.034180	73.220970
1413.992188	29.467146
1412.950195	-6.719646
1411.908203	-2.660440
1410.866211	21.513174
1409.823242	-32.223087
1408.780273	-148.734573
1407.737305	-64.234444
1406.694336	32.801456
1405.650391	-66.036865
1404.606445	46.045296
1403.562500	-20.089066
1402.518555	79.431320
1401.474609	38.449875
1400.429688	30.107475
1399.384766	54.393494
1398.339844	-26.597214
1397.294922	115.552956
1396.249023	67.213959
1395.203125	111.628906
1394.157227	38.330589
1393.111328	112.855209
1392.064453	-118.083908
1391.018555	-0.925428
1389.971680	-8.920003
1388.923828	-124.470329
1387.876953	-157.365448
1386.829102	-107.672707
1385.781250	-127.969788
1384.733398	94.292076
1383.685547	-43.417942
1382.636719	-108.556183
1381.587891	63.735443
1380.539063	8.700466
1379.490234	-191.101212
1378.440430	-210.998810
1377.391602	-58.579941
1376.341797	-33.456982
1375.291016	-63.186127
1374.241211	11.942454
1373.190430	-17.658409
1372.139648	-154.406204
1371.088867	-138.954086
1370.038086	-43.681763
1368.986328	-192.602661
1367.934570	-147.058914
1366.882813	13.116558
1365.831055	-118.077156
1364.778320	-94.780228
1363.726563	-141.113464
1362.673828	-82.830887
1361.620117	-129.009918
1360.567383	-105.431076
1359.513672	37.591480
1358.459961	66.246979
1357.406250	-118.832375
1356.352539	-67.626198
1355.297852	-11.396757
1354.243164	17.560892
1353.188477	-20.476599
1352.133789	6.153622
1351.078125	15.471251
1350.023438	22.393211
1348.966797	71.576965
1347.911133	98.501122
1346.855469	80.847969
1345.798828	90.566689
1344.742188	145.003860
1343.685547	169.757187
1342.627930	33.478195
1341.571289	110.463608
1340.513672	137.952011
1339.456055	395.876801
1338.397461	279.838043
1337.339844	158.994888
1336.281250	223.943481
1335.222656	207.288162
1334.163086	294.649231
1333.104492	95.117188
1332.044922	120.822945
1330.985352	294.972443
1329.925781	212.040039
1328.865234	406.053040
1327.805664	162.704437
1326.745117	129.547821
1325.684570	-59.107941
1324.623047	125.296967
1323.561523	20.855873
1322.500977	195.486404
1321.438477	64.118355
1320.376953	199.376114
1319.314453	127.459816
1318.252930	141.992737
1317.189453	225.649307
1316.126953	77.643539
1315.064453	181.190353
1314.000977	183.757446
1312.937500	183.956497
1311.874023	196.566605
1310.809570	81.214806
1309.745117	308.219971
1308.680664	195.547165
1307.616211	161.766312
1306.551758	174.841949
1305.486328	79.772545
1304.420898	188.957947
1303.355469	263.767822
1302.289063	110.024620
1301.223633	194.836105
1300.157227	142.102982
1299.090820	187.748459
1298.023438	162.239227
1296.957031	252.243332
1295.889648	113.983849
1294.822266	78.962151
1293.754883	73.492546
1292.686523	14.138725
1291.618164	28.485254
1290.549805	13.485532
1289.481445	89.295090
1288.413086	116.133904
1287.343750	165.102570
1286.274414	86.726540
1285.205078	-116.461777
1284.134766	77.275116
1283.064453	13.912084
1281.995117	92.644356
1280.923828	44.153767
1279.853516	-48.278938
1278.782227	69.799057
1277.710938	-7.765298
1276.639648	22.377132
1275.568359	84.366005
1274.496094	33.968124
1273.423828	-116.525597
1272.351563	192.441437
1271.279297	137.390152
1270.206055	114.183762
1269.132813	122.799347
1268.059570	114.394524
1266.986328	157.312912
1265.913086	136.841476
1264.838867	262.813385
1263.764648	330.262451
1262.689453	163.664520
1261.615234	153.223694
1260.540039	306.150116
1259.464844	373.783966
1258.389648	312.329102
1257.313477	187.633179
1256.238281	260.296600
1255.162109	313.509552
1254.085938	228.011749
1253.008789	359.192993
1251.931641	322.492065
1250.854492	295.588898
1249.777344	361.162292
1248.700195	310.048889
1247.622070	351.380341
1246.543945	302.818787
1245.465820	329.647095
1244.387695	222.899582
1243.308594	116.243660
1242.229492	337.480957
1241.150391	201.797134
1240.071289	299.214752
1238.991211	158.824677
1237.911133	147.112961
1236.831055	113.611877
1235.750977	213.531982
1234.669922	289.198120
1233.588867	452.122070
1232.507813	266.040222
1231.426758	203.632324
1230.344727	347.174988
1229.262695	267.879089
1228.180664	297.596710
1227.098633	310.378693
1226.015625	233.634079
1224.933594	263.402893
1223.849609	249.638229
1222.766602	76.272362
1221.683594	91.602036
1220.599609	32.000217
1219.515625	93.283531
1218.430664	62.731209
1217.346680	70.853340
1216.261719	40.338234
1215.176758	99.190460
1214.091797	71.109810
1213.005859	47.876537
1211.920898	19.827826
1210.834961	-17.854784
1209.748047	-7.276179
1208.662109	39.467239
1207.575195	13.860253
1206.488281	128.067612
1205.401367	145.822327
1204.313477	88.873451
1203.225586	22.306654
1202.137695	-87.588867
1201.049805	16.846701
1199.961914	82.708237
1198.873047	-89.734718
1197.784180	-132.181564
1196.695313	-3.824993
1195.605469	4.204610
1194.515625	-189.770599
1193.425781	-68.751869
1192.335938	-29.526091
1191.246094	-273.887451
1190.155273	15.174233
1189.064453	-173.890305
1187.973633	-125.163811
1186.881836	-270.948608
1185.790039	-164.668411
1184.698242	-154.454224
1183.606445	-103.488846
1182.514648	-9.401812
1181.421875	-140.810471
1180.329102	-111.556274
1179.236328	-46.394215
1178.142578	-211.359650
1177.049805	-117.526176
1175.956055	-18.980553
1174.861328	-57.024670
1173.767578	72.510811
1172.672852	51.138084
1171.578125	-92.323761
1170.483398	34.614571
1169.387695	-118.434013
1168.291992	82.506973
1167.196289	-37.099022
1166.100586	-10.872483
1165.004883	-27.726381
1163.908203	17.507261
1162.811523	81.782272
1161.714844	-64.203423
1160.617188	71.597481
1159.519531	49.720051
1158.421875	42.120586
1157.324219	139.466827
1156.225586	41.085255
1155.127930	128.737808
1154.028320	194.835358
1152.929688	10.512143
1151.831055	90.792908
1150.731445	-38.727444
1149.631836	-41.974167
1148.531250	38.090939
1147.431641	-8.156549
1146.331055	-59.203682
1145.230469	87.280945
1144.129883	43.252445
1143.028320	1.562334
1141.926758	54.978767
1140.825195	-58.165630
1139.723633	-47.683228
1138.621094	-13.497537
1137.518555	122.802971
1136.416016	142.550537
1135.313477	136.094986
1134.209961	25.078592
1133.106445	153.865356
1132.002930	73.625999
1130.898438	294.773682
1129.794922	373.386810
1128.690430	110.289421
1127.585938	255.185791
1126.480469	504.282898
1125.375977	260.102539
1124.270508	245.868851
1123.164063	326.358002
1122.058594	366.471161
1120.952148	292.811035
1119.845703	242.797791
1118.739258	377.400269
1117.631836	298.854492
1116.525391	298.368958
1115.417969	115.648956
1114.309570	301.928406
1113.202148	102.606636
1112.093750	246.117203
1110.985352	250.041550
1109.876953	258.625580
1108.767578	267.139740
1107.658203	407.859528
1106.548828	295.770233
1105.439453	233.248657
1104.329102	224.980667
1103.218750	410.163971
1102.108398	345.109131
1100.998047	362.579773
1099.886719	438.936432
1098.775391	409.098328
1097.664063	261.353638
1096.552734	391.701477
1095.440430	404.122345
1094.328125	362.300415
1093.215820	186.201675
1092.102539	276.182068
1090.990234	356.649872
1089.876953	316.997894
1088.762695	267.894226
1087.649414	249.340775
1086.535156	216.628067
1085.420898	381.382751
1084.306641	134.632477
1083.191406	306.273071
1082.076172	245.168594
1080.960938	261.562653
1079.845703	294.338959
1078.729492	181.471283
1077.613281	528.715149
1076.497070	408.709686
1075.380859	295.752747
1074.263672	213.296082
1073.146484	196.502151
1072.029297	90.570724
1070.912109	355.037506
1069.793945	183.408356
1068.675781	79.769821
1067.557617	165.892990
1066.438477	188.699234
1065.319336	220.824539
1064.200195	327.811035
1063.081055	329.392792
1061.961914	218.623215
1060.841797	297.360138
1059.721680	88.350090
1058.600586	321.344940
1057.480469	168.473969
1056.359375	268.063904
1055.238281	232.052826
1054.116211	-65.619942
1052.995117	87.598961
1051.873047	182.343719
1050.750000	150.954941
1049.627930	236.263443
1048.504883	78.830620
1047.381836	276.057190
1046.258789	174.631454
1045.134766	31.260771
1044.011719	88.438255
1042.886719	-33.898396
1041.762695	44.212788
1040.638672	82.673973
1039.513672	142.067993
1038.388672	-54.718964
1037.262695	230.485794
1036.136719	-50.035053
1035.010742	-48.862629
1033.884766	140.749557
1032.758789	190.719894
1031.631836	240.664413
1030.504883	218.519180
1029.377930	135.956467
1028.250000	-92.962341
1027.122070	-101.062431
1025.994141	-30.179333
1024.866211	-40.594376
1023.737305	2.399865
1022.608398	-14.960810
1021.479492	-292.197479
1020.350586	-51.934750
1019.220703	83.855171
1018.090820	-93.451843
1016.960938	-96.779724
1015.830078	113.151314
1014.700195	86.647118
1013.569336	-32.493851
1012.437500	-54.277016
1011.306641	127.757607
1010.174805	198.606354
1009.042969	-49.962044
1007.910156	64.918251
1006.778320	267.692810
1005.645508	336.251251
1004.512695	756.300598
1003.378906	1005.106689
1002.245117	1117.464844
1001.111328	975.618591
999.977539	628.264404
998.843750	329.616852
997.708984	241.284698
996.574219	236.148010
995.438477	302.607574
994.303711	244.475220
993.167969	82.597267
992.032227	-120.674286
990.895508	75.127373
989.758789	58.789185
988.622070	56.339092
987.485352	21.681961
986.348633	63.120094
985.210938	-5.965494
984.073242	-88.779388
982.934570	33.394947
981.796875	72.712379
980.658203	-12.191883
979.519531	82.448486
978.379883	117.302292
977.240234	14.231413
976.100586	23.920288
974.960938	212.944946
973.821289	268.668488
972.680664	11.990320
971.540039	97.722160
970.398438	80.147285
969.257813	138.408844
968.116211	201.300232
966.974609	89.836914
965.832031	203.317932
964.689453	186.082275
963.546875	81.789719
962.404297	199.990601
961.261719	182.982285
960.118164	140.848190
958.974609	142.333603
957.830078	49.986370
956.686523	21.872770
955.541992	83.128082
954.396484	-82.156342
953.251953	205.776718
952.106445	-41.663235
950.960938	-110.515259
949.815430	-62.642910
948.668945	-108.444366
947.522461	90.401855
946.375977	63.019413
945.229492	-21.383600
944.082031	49.635101
942.934570	102.430794
941.787109	116.471245
940.638672	48.420517
939.491211	85.439140
938.342773	-30.322927
937.193359	20.536716
936.044922	16.725950
934.895508	193.083023
933.745117	166.597137
932.595703	87.794540
931.445313	134.395599
930.294922	-130.960342
929.144531	111.637466
927.993164	115.177177
926.842773	-20.036978
925.690430	76.970665
924.539063	-46.646683
923.386719	-54.144531
922.234375	-161.608337
921.082031	-9.807783
919.929688	-35.271812
918.776367	7.511876
917.623047	7.187418
916.468750	-104.345619
915.315430	68.052826
914.161133	31.605476
913.006836	-45.606400
911.851563	47.453098
910.696289	-70.420593
909.541016	47.678814
908.385742	-249.123184
907.229492	-142.240295
906.074219	-21.749939
904.916992	-87.035675
903.760742	-57.095970
902.603516	-115.427521
901.446289	-62.734589
900.289063	-118.657524
899.131836	-38.718513
897.973633	-105.819397
896.815430	-28.071974
895.656250	61.000862
894.498047	-14.961295
893.338867	-86.313988
892.178711	-28.774281
891.019531	80.745827
889.859375	-26.573395
888.699219	31.049812
887.539063	-46.769314
886.377930	-72.594078
885.216797	-8.102385
884.055664	-40.612648
882.893555	-95.621735
881.732422	-67.138100
880.570313	-27.358053
879.407227	100.340912
878.245117	59.004818
877.082031	92.064415
875.918945	-82.076080
874.754883	43.381943
873.590820	101.267426
872.426758	51.114330
871.262695	19.007845
870.098633	61.174774
868.933594	8.880029
867.768555	-59.114475
866.602539	-39.384640
865.436523	-30.889303
864.270508	4.576799
863.104492	-4.893869
861.938477	-146.861679
860.771484	-52.987968
859.604492	40.845490
858.436523	80.776176
857.269531	-7.211557
856.101563	73.089188
854.932617	265.487640
853.764648	22.800711
852.595703	181.483307
851.426758	24.081930
850.256836	57.199345
849.087891	141.807785
847.917969	257.719086
846.748047	145.179993
845.577148	5.818152
844.406250	70.157204
843.235352	58.372200
842.064453	-2.641087
840.892578	-16.683243
839.720703	134.707001
838.548828	91.526527
837.375977	99.739883
836.204102	87.807175
835.031250	122.759193
833.857422	66.102112
832.684570	156.789444
831.510742	276.416840
830.335938	-52.600307
829.162109	13.395409
827.987305	340.294434
826.812500	232.143097
825.637695	-34.295334
824.461914	-113.418198
823.286133	-45.473892
822.110352	69.175003
820.933594	101.309830
819.757813	13.126960
818.580078	-26.083349
817.403320	34.830757
816.225586	-82.357399
815.048828	-30.467525
813.870117	-43.156517
812.692383	57.509468
811.513672	6.896329
810.334961	102.942169
809.156250	45.557358
807.976563	-45.182827
806.796875	61.732281
805.617188	-80.163734
804.436523	-28.913757
803.255859	-8.823691
802.075195	-22.091228
800.894531	-97.532166
799.712891	-212.922272
798.531250	-99.933205
797.349609	-222.048553
796.167969	76.930305
794.985352	23.392187
793.802734	-89.998650
792.619141	-99.306496
791.436523	75.104324
790.252930	-16.275129
789.069336	-5.869952
787.884766	53.144798
786.700195	8.097700
785.515625	164.264648
784.331055	161.096405
783.145508	80.498573
781.959961	218.670349
780.774414	179.954803
779.587891	52.837700
778.402344	22.894140
777.215820	-75.539925
776.028320	4.817235
774.840820	60.804241
773.654297	43.899151
772.465820	29.154379
771.278320	71.702881
770.089844	72.289223
768.901367	4.492877
767.711914	150.446915
766.523438	-40.811954
765.333984	27.897861
764.143555	-0.364736
762.954102	107.851006
761.763672	145.539185
760.573242	110.551590
759.382813	172.352295
758.191406	302.279327
757.000000	330.957245
755.808594	276.048615
754.616211	133.218246
753.423828	172.828796
752.231445	155.277908
751.039063	133.326080
749.845703	45.489922
748.652344	216.749130
747.458984	100.380508
746.264648	139.865707
745.070313	212.238312
743.875977	43.303661
742.680664	236.277451
741.486328	146.351990
740.291016	19.217880
739.094727	100.332527
737.899414	113.511383
736.703125	-127.371651
735.506836	-48.408550
734.309570	10.840437
733.112305	37.261391
731.915039	4.621017
730.717773	-67.345200
729.519531	-106.428215
728.322266	27.301552
727.123047	104.175682
725.924805	-35.314743
724.725586	-52.315010
723.526367	13.768366
722.327148	82.068405
721.126953	56.508381
719.926758	116.171860
718.726563	79.847565
717.525391	93.806564
716.325195	149.289886
715.123047	67.427010
713.921875	7.495764
712.719727	67.587181
711.518555	34.026482
710.315430	22.371555
709.113281	-50.174137
707.910156	-57.239922
706.707031	92.584068
705.502930	-94.978767
704.299805	-177.870346
703.095703	-147.455017
701.891602	-125.636223
700.686523	-84.128624
699.481445	127.089188
698.276367	-50.794575
697.071289	-69.806717
695.865234	54.733864
694.659180	18.593611
693.453125	52.104549
692.246094	-46.714588
691.039063	-82.395653
689.832031	-174.350449
688.625000	65.862991
687.416992	-54.004181
686.208984	17.182207
685.000977	-52.466759
683.791992	-160.962173
682.583008	-65.540710
681.374023	53.809143
680.164063	15.102005
678.955078	-21.290932
677.745117	-35.878090
676.534180	-33.007023
675.324219	89.021736
674.113281	55.328053
672.902344	-38.802792
671.690430	128.926315
670.478516	143.165726
669.266602	-62.997665
668.054688	57.386803
666.841797	69.774185
665.628906	-21.451803
664.416016	62.385338
663.203125	77.156822
661.989258	169.703751
660.775391	-149.969376
659.561523	20.361191
658.346680	-22.919975
657.131836	-107.140190
655.916992	-1.562243
654.701172	2.644897
653.485352	34.849293
652.269531	174.743759
651.053711	-58.165798
649.836914	92.343163
648.620117	-50.147419
647.403320	224.965729
646.186523	183.445084
644.968750	199.903976
643.750977	321.605713
642.532227	389.299408
641.314453	258.921906
640.095703	149.871674
638.875977	180.320099
637.657227	219.058578
636.437500	94.194611
635.217773	231.076706
633.997070	144.199158
632.777344	91.299576
631.556641	102.372757
630.335938	132.275085
629.114258	50.090359
627.892578	108.949478
626.670898	182.198120
625.449219	85.411324
624.226563	163.746094
623.003906	260.606445
621.781250	223.821625
620.557617	226.927216
619.333984	218.452942
618.110352	196.213730
616.886719	89.529930
615.662109	144.491333
614.437500	-17.751892
613.212891	-31.346462
611.987305	-31.190701
610.761719	-130.666199
609.536133	10.092749
608.310547	-100.663223
607.083984	49.920544
605.857422	4.487450
604.630859	-59.653263
