# Supplementary material for: Raman spectroscopy accurately differentiates mucosal healing from non-healing and biochemical changes following biological therapy in inflammatory bowel disease
Source: PLoS One. 2021 Jun 2;16(6):e0252210. doi: 10.1371/journal.pone.0252210 (PMC8172032; doi:10.1371/journal.pone.0252210)
Supplement: S5 Dataset — (ZIP) [file pone.0252210.s007.zip › CD Active inflammation/OC030-1 pre treatment_base sub CR removed_44__X_-10365.1__Y_36050.2__Z_-68.8__Time_496.txt]

1714.640625	493.645172
1713.664063	-80.402008
1712.687500	74.787430
1711.709961	101.856056
1710.733398	-114.248688
1709.755859	-82.981117
1708.778320	-179.595718
1707.799805	-200.449326
1706.821289	-287.478912
1705.843750	-84.414307
1704.864258	228.991364
1703.885742	-45.753014
1702.907227	-169.712631
1701.927734	79.016869
1700.948242	-219.896439
1699.968750	-127.421867
1698.988281	-44.921688
1698.007813	-23.114674
1697.028320	151.887878
1696.046875	73.708015
1695.066406	108.636108
1694.084961	414.055725
1693.104492	319.718781
1692.123047	148.790649
1691.140625	237.597229
1690.159180	511.345001
1689.176758	607.023560
1688.194336	588.803528
1687.211914	590.084900
1686.228516	466.850525
1685.246094	901.566101
1684.262695	923.846924
1683.279297	677.867432
1682.295898	960.166382
1681.311523	963.512329
1680.327148	1044.863403
1679.342773	1299.984131
1678.358398	1039.548584
1677.374023	1546.220947
1676.388672	1260.786255
1675.403320	1372.484009
1674.417969	1761.405518
1673.432617	1629.940430
1672.446289	1634.795532
1671.459961	1706.823486
1670.473633	1675.972168
1669.487305	1940.655640
1668.500977	1844.864136
1667.513672	1972.787476
1666.526367	1793.521606
1665.539063	2392.466309
1664.550781	2100.504395
1663.563477	2095.825439
1662.575195	2386.129883
1661.586914	2276.688721
1660.598633	2130.858154
1659.609375	2558.083984
1658.620117	2286.383301
1657.631836	2468.379150
1656.641602	2333.121582
1655.652344	2291.228760
1654.662109	2189.070313
1653.672852	2071.704102
1652.681641	1780.331665
1651.691406	1738.328613
1650.701172	1651.963989
1649.709961	1613.774780
1648.718750	1314.467773
1647.727539	1338.251221
1646.735352	1103.612549
1645.744141	782.443481
1644.751953	974.269348
1643.759766	873.428711
1642.766602	408.813171
1641.774414	599.433472
1640.781250	312.828247
1639.788086	543.878967
1638.794922	84.248489
1637.801758	313.499969
1636.807617	224.070587
1635.813477	206.265656
1634.819336	167.792892
1633.825195	177.160767
1632.830078	-208.205582
1631.834961	44.270878
1630.839844	-103.196228
1629.844727	-92.305389
1628.849609	124.200035
1627.853516	6.778210
1626.857422	-41.872467
1625.861328	-111.229652
1624.865234	-185.515106
1623.868164	-93.865044
1622.871094	-49.283333
1621.874023	-41.237713
1620.876953	116.810005
1619.879883	7.128550
1618.881836	120.936745
1617.883789	101.030411
1616.885742	81.350311
1615.887695	-29.961544
1614.888672	-101.675461
1613.889648	-31.521667
1612.890625	319.392059
1611.891602	-189.686478
1610.892578	-8.954743
1609.892578	-43.064674
1608.892578	428.690521
1607.892578	77.785522
1606.892578	300.741974
1605.891602	350.885315
1604.890625	484.883118
1603.889648	202.745575
1602.888672	33.340401
1601.887695	99.545204
1600.885742	-153.331253
1599.883789	-217.752258
1598.881836	-4.955143
1597.879883	-77.136108
1596.876953	-243.341278
1595.874023	-171.684143
1594.871094	-248.942581
1593.868164	-44.097519
1592.864258	-285.856720
1591.861328	-219.467636
1590.857422	-166.179214
1589.853516	-112.942238
1588.848633	-25.848829
1587.844727	-45.774708
1586.839844	-297.835785
1585.834961	172.353729
1584.830078	-100.621552
1583.824219	-8.699153
1582.819336	231.621384
1581.813477	96.638229
1580.807617	159.552536
1579.800781	170.262878
1578.794922	-53.428329
1577.788086	404.772949
1576.781250	490.551208
1575.773438	188.527679
1574.766602	318.279663
1573.758789	195.589050
1572.750977	444.598328
1571.743164	-81.252716
1570.735352	211.587204
1569.726563	166.370193
1568.718750	-24.454887
1567.708984	-25.787552
1566.700195	-74.027153
1565.691406	266.973297
1564.681641	-163.200272
1563.671875	94.261154
1562.662109	-53.291245
1561.652344	1.335633
1560.641602	-71.333076
1559.630859	47.678936
1558.620117	327.139374
1557.609375	139.794632
1556.597656	-76.193764
1555.586914	225.777985
1554.575195	268.405701
1553.563477	240.878632
1552.550781	383.981049
1551.539063	218.805252
1550.526367	-140.614243
1549.513672	136.297913
1548.500977	-301.025208
1547.487305	125.295914
1546.473633	137.523224
1545.459961	121.062859
1544.446289	380.879639
1543.432617	30.569410
1542.417969	103.788414
1541.404297	-164.177597
1540.389648	128.010986
1539.374023	321.707581
1538.359375	-73.390091
1537.343750	130.064285
1536.328125	18.424217
1535.312500	74.223991
1534.296875	21.423792
1533.280273	12.198277
1532.263672	103.238335
1531.247070	13.572851
1530.230469	88.578499
1529.212891	37.044613
1528.196289	-22.449945
1527.178711	273.132629
1526.160156	122.946014
1525.142578	52.356091
1524.124023	243.981491
1523.106445	23.640476
1522.087891	250.661819
1521.068359	86.422401
1520.049805	17.129028
1519.030273	45.259659
1518.010742	8.865681
1516.991211	123.813408
1515.971680	194.777863
1514.951172	355.321686
1513.930664	-118.695663
1512.910156	118.338570
1511.889648	-9.451012
1510.868164	-147.724960
1509.846680	44.756348
1508.826172	-170.914825
1507.803711	-45.712910
1506.782227	48.434177
1505.759766	24.358690
1504.737305	-266.483276
1503.714844	21.619532
1502.692383	-156.875519
1501.668945	-322.747467
1500.646484	-68.829605
1499.623047	-240.246948
1498.599609	-352.957611
1497.575195	-435.163086
1496.550781	-453.604095
1495.527344	-129.491150
1494.502930	-38.474525
1493.477539	77.825111
1492.453125	-94.974304
1491.427734	294.311890
1490.402344	149.196594
1489.376953	203.190811
1488.350586	159.880920
1487.325195	417.719147
1486.298828	399.507660
1485.272461	569.983215
1484.245117	604.921204
1483.218750	473.841888
1482.191406	493.102875
1481.164063	489.221130
1480.136719	352.577332
1479.108398	934.649414
1478.080078	797.595520
1477.052734	1009.539429
1476.023438	859.433960
1474.995117	1371.464966
1473.965820	1427.284668
1472.937500	1342.930786
1471.908203	1703.869507
1470.877930	1815.094849
1469.848633	1697.172485
1468.818359	2009.023193
1467.788086	2053.576416
1466.757813	2273.420410
1465.727539	2681.156982
1464.696289	2712.426758
1463.665039	2743.566162
1462.633789	2655.175293
1461.602539	3155.972900
1460.570313	3321.228760
1459.539063	3222.301514
1458.506836	3410.120117
1457.473633	3298.286133
1456.441406	3480.753174
1455.408203	3376.390869
1454.375000	3236.487793
1453.341797	3307.020508
1452.308594	3506.740234
1451.274414	3764.573486
1450.241211	4070.406250
1449.207031	3775.607422
1448.171875	3769.601318
1447.137695	3837.012207
1446.102539	3884.070313
1445.067383	3422.287354
1444.032227	3436.437256
1442.997070	3131.750732
1441.960938	3535.432129
1440.924805	2944.993164
1439.888672	3174.031982
1438.852539	3294.254150
1437.816406	2820.466553
1436.779297	2741.045410
1435.742188	2818.293213
1434.705078	2120.081543
1433.666992	1952.462158
1432.629883	1999.553467
1431.591797	1688.179321
1430.553711	1303.771240
1429.514648	990.173706
1428.476563	1045.063721
1427.437500	693.888123
1426.398438	869.896545
1425.359375	766.042419
1424.320313	601.788757
1423.280273	654.338013
1422.240234	623.783081
1421.200195	646.192566
1420.159180	366.436859
1419.119141	502.320343
1418.078125	368.849457
1417.037109	137.358948
1415.996094	404.239380
1414.954102	271.084137
1413.912109	268.854553
1412.870117	55.495811
1411.828125	221.933502
1410.786133	184.808060
1409.743164	59.824444
1408.700195	309.337891
1407.657227	172.035568
1406.614258	37.415127
1405.570313	-114.632576
1404.527344	-151.001770
1403.483398	-21.619265
1402.438477	102.792091
1401.394531	-5.994828
1400.349609	-209.931610
1399.304688	-14.951617
1398.259766	-25.487236
1397.214844	64.382614
1396.168945	-108.782440
1395.123047	-23.672382
1394.077148	199.319275
1393.031250	257.086060
1391.984375	-220.837387
1390.937500	-172.719940
1389.890625	238.427444
1388.843750	59.062553
1387.796875	210.154831
1386.749023	-83.856216
1385.701172	47.523094
1384.653320	-275.972351
1383.604492	93.175484
1382.556641	7.566826
1381.507813	-300.194305
1380.458984	-250.447479
1379.410156	-140.594757
1378.360352	224.050476
1377.310547	196.827637
1376.260742	-199.548355
1375.210938	8.272097
1374.161133	-172.957169
1373.110352	102.490242
1372.059570	-68.317047
1371.008789	80.257431
1369.957031	-212.205994
1368.906250	-30.849205
1367.854492	-36.231880
1366.802734	-96.198814
1365.750000	95.580910
1364.698242	75.883415
1363.645508	205.746155
1362.592773	-283.913086
1361.540039	107.670563
1360.486328	-105.204491
1359.433594	224.440536
1358.379883	-137.112885
1357.326172	212.719620
1356.271484	-105.987457
1355.216797	159.636795
1354.163086	-21.805189
1353.107422	191.966095
1352.052734	33.391121
1350.998047	274.845245
1349.942383	546.200806
1348.886719	768.036011
1347.830078	724.504639
1346.774414	594.417419
1345.717773	906.068176
1344.661133	1133.510498
1343.604492	1187.556885
1342.546875	1328.547852
1341.490234	1189.713013
1340.432617	1100.709595
1339.375000	1190.316284
1338.316406	1550.032349
1337.258789	1459.235840
1336.200195	1155.825806
1335.141602	1117.579834
1334.082031	1163.698853
1333.023438	1239.724976
1331.963867	1583.043213
1330.904297	1434.390869
1329.844727	818.812195
1328.784180	1454.327271
1327.723633	1239.768311
1326.663086	1203.406006
1325.602539	1006.745300
1324.541992	1138.828125
1323.480469	1009.370605
1322.418945	1477.535767
1321.357422	1264.609497
1320.295898	1291.327026
1319.233398	1547.653198
1318.170898	1434.161743
1317.108398	1422.033203
1316.045898	1355.896973
1314.982422	1635.044556
1313.918945	1256.384888
1312.855469	1363.420288
1311.791992	1303.141357
1310.728516	1331.749512
1309.664063	1429.484253
1308.599609	1330.476074
1307.535156	1369.527588
1306.469727	1622.806885
1305.404297	1558.872925
1304.338867	1357.452393
1303.273438	1571.842041
1302.208008	1597.057373
1301.141602	1339.829468
1300.075195	1213.134155
1299.008789	1386.385376
1297.942383	1233.104370
1296.875000	1539.247314
1295.807617	1410.921997
1294.740234	1209.204224
1293.672852	1206.519287
1292.604492	1000.386475
1291.537109	1250.746460
1290.468750	964.122498
1289.399414	1121.557617
1288.331055	1227.622192
1287.261719	1044.629517
1286.192383	1030.939453
1285.123047	1046.813110
1284.052734	1312.643677
1282.983398	1265.107300
1281.913086	1105.137695
1280.841797	945.386963
1279.771484	1157.789795
1278.700195	1010.628723
1277.628906	954.172180
1276.557617	1095.950439
1275.486328	971.327759
1274.414063	1005.766785
1273.341797	1296.912354
1272.269531	1392.609131
1271.197266	1478.617676
1270.124023	1528.082642
1269.050781	1528.816406
1267.977539	1588.251221
1266.904297	1396.405518
1265.830078	1407.270020
1264.756836	1408.482788
1263.681641	1809.774414
1262.607422	1716.009644
1261.533203	1946.612427
1260.458008	1348.544922
1259.382813	1447.733276
1258.307617	1734.555298
1257.231445	1733.931763
1256.155273	1506.925659
1255.079102	1681.807129
1254.002930	1562.166504
1252.926758	1856.350220
1251.849609	1510.605591
1250.772461	1816.969849
1249.695313	1345.058716
1248.617188	1595.529907
1247.540039	1415.692749
1246.461914	1556.786011
1245.382813	1486.482544
1244.304688	1309.370361
1243.225586	1380.106567
1242.146484	1499.415405
1241.067383	1473.053223
1239.988281	1553.528442
1238.908203	1638.852661
1237.828125	1520.384644
1236.748047	1397.142578
1235.667969	1315.199341
1234.586914	1536.359619
1233.505859	1413.251709
1232.424805	1614.932739
1231.343750	1181.764648
1230.261719	1269.575928
1229.179688	1250.797363
1228.097656	1268.341553
1227.015625	988.135315
1225.932617	1046.862183
1224.850586	1149.100220
1223.767578	873.913635
1222.683594	959.187744
1221.600586	560.813232
1220.516602	791.119812
1219.432617	695.019104
1218.347656	417.708466
1217.263672	483.529938
1216.178711	783.567078
1215.093750	752.616394
1214.008789	668.524536
1212.922852	606.149048
1211.836914	512.384338
1210.750977	862.524231
1209.665039	850.648132
1208.579102	1036.463989
1207.492188	682.083191
1206.405273	720.697449
1205.318359	752.001160
1204.230469	532.650635
1203.142578	684.284912
1202.054688	472.127930
1200.966797	459.833374
1199.877930	358.401062
1198.790039	131.784561
1197.701172	225.200943
1196.611328	-3.858277
1195.522461	-115.056236
1194.432617	276.249634
1193.342773	-22.656128
1192.252930	-153.281662
1191.162109	-34.045422
1190.072266	-186.429794
1188.981445	-101.068253
1187.889648	-493.705353
1186.798828	-298.090454
1185.707031	-364.294922
1184.615234	-80.226532
1183.523438	-103.488800
1182.430664	-4.527916
1181.337891	-1.651636
1180.245117	-20.475046
1179.152344	-65.775291
1178.059570	78.141228
1176.965820	145.199142
1175.872070	171.378540
1174.778320	247.709122
1173.683594	0.644597
1172.588867	76.716347
1171.494141	80.827240
1170.399414	115.905617
1169.303711	67.106117
1168.208984	331.496338
1167.113281	-83.441292
1166.016602	101.694077
1164.920898	200.566635
1163.824219	115.261742
1162.727539	302.189270
1161.630859	271.547455
1160.533203	453.287292
1159.435547	-7.385910
1158.337891	212.232117
1157.240234	371.947296
1156.141602	443.167389
1155.043945	216.065094
1153.944336	527.831421
1152.845703	64.483330
1151.747070	189.930603
1150.647461	236.525879
1149.547852	321.065918
1148.447266	-16.188530
1147.347656	-105.775398
1146.247070	-102.626144
1145.146484	-190.083878
1144.044922	-3.985819
1142.944336	-22.733839
1141.842773	-443.635223
1140.741211	-269.956146
1139.638672	-151.202118
1138.537109	224.077850
1137.434570	133.222153
1136.332031	115.914566
1135.228516	172.092651
1134.125977	-83.015915
1133.022461	473.875610
1131.917969	529.472534
1130.814453	729.673401
1129.709961	917.762390
1128.605469	972.768433
1127.500977	1231.569214
1126.396484	1328.863037
1125.291016	1134.371704
1124.185547	1020.404419
1123.080078	996.385864
1121.973633	1003.022339
1120.868164	902.939697
1119.761719	435.721313
1118.654297	827.930542
1117.547852	561.842590
1116.440430	485.034271
1115.333008	675.456604
1114.225586	335.841492
1113.117188	566.129089
1112.008789	477.016907
1110.900391	250.725357
1109.791992	690.793213
1108.682617	624.939758
1107.573242	1057.370850
1106.463867	684.219360
1105.354492	766.774170
1104.244141	858.601990
1103.133789	1216.930908
1102.023438	980.430847
1100.913086	1170.859985
1099.801758	1257.317749
1098.690430	848.507507
1097.579102	1248.279175
1096.467773	1317.832397
1095.355469	1146.920776
1094.243164	1371.713135
1093.130859	1005.198120
1092.017578	923.629517
1090.905273	1213.934937
1089.791992	960.369263
1088.677734	1024.454468
1087.564453	822.620789
1086.450195	1084.079712
1085.335938	966.790161
1084.221680	1145.659058
1083.106445	1061.140991
1081.991211	1007.130554
1080.875977	675.884583
1079.760742	978.821899
1078.644531	957.520081
1077.528320	776.536255
1076.412109	783.330383
1075.295898	975.424988
1074.178711	817.835205
1073.061523	690.755005
1071.944336	626.994263
1070.826172	600.712463
1069.708984	785.341980
1068.590820	803.472412
1067.471680	580.259155
1066.353516	804.460999
1065.234375	628.116577
1064.115234	721.041626
1062.996094	790.493286
1061.875977	773.306946
1060.755859	531.532715
1059.635742	570.515808
1058.515625	511.261444
1057.394531	430.976257
1056.273438	731.688965
1055.152344	553.248657
1054.031250	482.354095
1052.909180	203.622086
1051.787109	219.245438
1050.665039	311.911224
1049.541992	411.544891
1048.418945	401.479919
1047.295898	487.092804
1046.172852	344.125305
1045.048828	462.405426
1043.925781	230.986877
1042.801758	209.469467
1041.676758	248.575562
1040.552734	166.579346
1039.427734	191.797653
1038.302734	133.229691
1037.176758	172.510376
1036.050781	125.714966
1034.924805	176.735580
1033.798828	311.552246
1032.672852	676.637146
1031.545898	474.232941
1030.418945	702.088379
1029.291992	653.331848
1028.164063	167.813599
1027.036133	72.901291
1025.908203	52.447849
1024.780273	-193.144928
1023.651367	-471.036194
1022.522461	-430.718201
1021.393555	-529.543091
1020.264648	-593.413879
1019.134766	-529.587036
1018.004883	-365.963440
1016.875000	-383.125885
1015.744141	-351.496643
1014.613281	264.189056
1013.482422	43.385498
1012.351563	-17.369106
1011.219727	-142.807205
1010.088867	271.375397
1008.956055	220.262711
1007.824219	683.036438
1006.691406	981.477112
1005.558594	1522.785889
1004.425781	2755.398926
1003.292969	3289.415039
1002.159180	3284.795654
1001.025391	2291.327393
999.891602	1259.213501
998.756836	715.086426
997.622070	344.569427
996.487305	595.415161
995.352539	172.360519
994.216797	75.037758
993.081055	58.686897
991.945313	-61.265923
990.808594	44.995594
989.672852	123.738396
988.536133	108.129944
987.398438	-121.586899
986.261719	-238.109238
985.124023	-41.149628
983.986328	-125.008911
982.847656	-31.368023
981.709961	87.753967
980.571289	43.645702
979.432617	-50.848129
978.292969	-112.894318
977.153320	16.156036
976.013672	92.482178
974.874023	458.583588
973.734375	73.330833
972.593750	-325.309479
971.453125	50.466530
970.311523	169.104279
969.170898	19.316242
968.029297	126.872948
966.886719	-38.456467
965.745117	90.160187
964.602539	-115.917702
963.459961	606.994751
962.317383	419.685272
961.173828	420.631561
960.030273	142.255936
958.886719	379.681915
957.743164	434.001678
956.598633	90.107414
955.454102	254.814911
954.309570	151.899719
953.165039	177.402908
952.019531	86.457443
950.874023	-143.725555
949.727539	211.787888
948.582031	325.051361
947.435547	159.667374
946.289063	58.570572
945.141602	231.882874
943.995117	-1.181898
942.847656	92.608925
941.699219	307.579437
940.551758	333.248688
939.403320	-42.444664
938.254883	494.738708
937.105469	393.321991
935.957031	558.949219
934.807617	679.136536
933.658203	391.547913
932.507813	163.560486
931.357422	348.214661
930.207031	364.475677
929.056641	171.474792
927.906250	122.192757
926.754883	95.915405
925.603516	88.066566
924.451172	294.266296
923.298828	148.080444
922.146484	113.583130
920.994141	97.494865
919.841797	120.256775
918.688477	238.641754
917.535156	-78.957489
916.380859	-157.748352
915.227539	24.791945
914.073242	-114.881752
912.918945	-131.748795
911.763672	-334.457642
910.608398	-289.636566
909.453125	-115.390038
908.297852	-4.523718
907.141602	-124.728729
905.985352	-339.880341
904.829102	-72.177010
903.672852	-173.639572
902.515625	-209.208801
901.358398	-140.450302
900.201172	-134.941711
899.042969	126.442795
897.884766	-361.003601
896.726563	-289.382172
895.568359	94.416718
894.409180	28.286695
893.250000	113.764351
892.090820	224.195465
890.930664	-105.830856
889.771484	-123.883347
888.611328	-92.115829
887.450195	0.723820
886.289063	95.891914
885.128906	155.013474
883.966797	112.716377
882.805664	-118.926666
881.643555	-12.109632
880.481445	85.735626
879.319336	206.165314
878.156250	227.489716
876.993164	264.655548
875.830078	155.486465
874.666016	-18.847742
873.502930	392.276581
872.338867	326.137024
871.173828	329.854187
870.009766	277.377563
868.844727	87.795433
867.679688	107.464035
866.513672	113.688011
865.348633	189.609833
864.182617	92.525085
863.015625	384.157715
861.849609	704.860901
860.682617	318.158936
859.515625	398.575653
858.347656	719.116943
857.180664	536.899597
856.012695	778.748779
854.843750	912.843262
853.675781	838.335205
852.506836	929.741028
851.337891	962.817017
850.167969	957.778076
848.999023	757.819336
847.829102	307.111572
846.658203	304.388397
845.488281	324.001526
844.317383	397.279663
843.146484	307.145599
841.975586	116.344879
840.803711	247.615784
839.631836	316.162506
838.459961	140.965195
837.287109	231.724899
836.114258	230.765289
834.941406	497.767792
833.768555	248.704956
832.594727	312.248505
831.420898	60.947186
830.247070	204.656525
829.072266	519.997437
827.898438	310.908142
826.722656	534.448242
825.547852	231.611511
824.372070	220.803528
823.196289	147.490173
822.020508	-95.228386
820.844727	-104.083847
819.667969	-68.517975
818.491211	187.305008
817.313477	340.496033
816.136719	50.650578
814.958984	-243.637314
813.781250	-328.855225
812.602539	17.219038
811.423828	176.238968
810.245117	-351.744995
809.066406	84.745422
807.886719	-461.036346
806.707031	-473.672180
805.527344	-264.411926
804.346680	-281.838165
803.166992	-208.427536
801.985352	-259.459656
800.804688	-221.901749
799.623047	-188.958435
798.441406	-255.975327
797.259766	-420.668152
796.078125	-483.504425
794.895508	-437.898743
793.712891	-303.875305
792.529297	-274.172913
791.346680	-5.527668
790.163086	-89.147194
788.978516	-79.939949
787.794922	-86.400475
786.610352	101.640167
785.425781	183.269257
784.241211	193.934875
783.055664	250.853439
781.870117	199.288925
780.684570	227.125473
779.498047	16.220219
778.311523	207.185699
777.125000	-79.007492
775.938477	104.949287
774.750977	34.874260
773.563477	231.644867
772.375977	106.121071
771.187500	-107.703003
769.999023	-242.200928
768.810547	154.446732
767.622070	193.760773
766.432617	-84.344513
765.243164	177.209641
764.053711	68.542213
762.863281	360.505188
761.672852	-27.946836
760.482422	235.049789
759.291992	493.405731
758.100586	575.567017
756.909180	710.360474
755.717773	675.701111
754.525391	526.668091
753.333008	353.442474
752.140625	371.349945
750.948242	463.849213
749.754883	362.990387
748.561523	433.352020
747.368164	457.526001
746.173828	457.496368
744.979492	308.230927
743.785156	297.175537
742.590820	29.526175
741.395508	139.052505
740.200195	31.513943
739.003906	232.985031
737.808594	31.245798
736.612305	50.817490
735.416016	225.854599
734.218750	131.549271
733.021484	-161.865692
731.824219	107.252007
730.626953	415.656036
729.428711	67.808502
728.230469	155.317429
727.032227	151.026535
725.833984	306.355713
724.634766	417.984253
723.435547	306.811218
722.235352	167.389145
721.036133	504.148376
719.835938	122.629593
718.635742	588.233459
717.434570	396.948425
716.233398	214.608566
715.032227	239.688431
713.831055	81.740639
712.628906	146.380783
711.426758	67.305542
710.224609	66.879753
709.021484	103.666397
707.818359	107.949310
706.615234	-11.692223
705.412109	-35.296246
704.208008	167.665070
703.003906	124.866852
701.799805	147.567337
700.594727	183.534470
699.389648	-80.348808
698.184570	-167.791824
696.979492	-141.935822
695.773438	84.061050
694.567383	-61.267906
693.361328	132.534698
692.154297	-16.558886
690.947266	-286.886169
689.740234	-324.596466
688.533203	-487.868774
687.325195	19.530016
686.117188	62.843685
684.909180	-162.457886
683.700195	-161.919800
682.491211	-141.601395
681.282227	-290.022736
680.072266	-130.482101
678.863281	-208.984756
677.653320	-51.156391
676.442383	-146.403946
675.232422	-243.513519
674.021484	-160.717255
672.810547	30.455244
671.598633	14.174544
670.386719	-1.858705
669.174805	21.261211
667.962891	-15.920329
666.750000	-1.005379
665.537109	-9.655417
664.324219	150.347580
663.110352	-71.720428
661.897461	25.960955
660.683594	-89.914169
659.468750	-218.538467
658.254883	-57.935852
657.040039	-132.388184
655.824219	-14.820849
654.609375	-84.818993
653.393555	110.343208
652.177734	-91.058235
650.960938	-20.952042
649.745117	238.582062
648.528320	138.325760
647.311523	429.794495
646.093750	284.077637
644.875977	362.015167
643.658203	471.957703
642.440430	418.119110
641.221680	280.142487
640.002930	202.065521
638.784180	327.800751
637.564453	126.419304
636.344727	221.089554
635.125000	93.933960
633.905273	183.099854
632.684570	-9.673606
631.463867	28.709232
630.243164	77.001213
629.021484	98.667763
627.799805	-172.309433
626.578125	134.798340
625.356445	504.996185
624.133789	498.775330
622.911133	369.166992
621.688477	653.905029
620.464844	551.551697
619.241211	192.906525
618.017578	380.886475
616.793945	-8.698498
615.569336	58.016514
614.344727	92.829140
613.120117	59.286018
611.894531	-42.690392
610.668945	-97.716225
609.443359	-253.430939
608.216797	-7.721530
606.991211	-95.915489
605.764648	-28.810480
604.537109	-52.250206
