# Supplementary material for: Raman spectroscopy accurately differentiates mucosal healing from non-healing and biochemical changes following biological therapy in inflammatory bowel disease
Source: PLoS One. 2021 Jun 2;16(6):e0252210. doi: 10.1371/journal.pone.0252210 (PMC8172032; doi:10.1371/journal.pone.0252210)
Supplement: S5 Dataset — (ZIP) [file pone.0252210.s007.zip › CD Active inflammation/OC022 pre treatment-1_CR remove base sub_80__X_-32693.6__Y_23050.9__Z_-4397.09__Time_919.txt]

1714.716797	52.130943
1713.740234	111.588722
1712.763672	12.298636
1711.787109	7.819946
1710.809570	146.293945
1709.832031	-38.723862
1708.854492	-51.268654
1707.875977	-129.950058
1706.898438	-119.298729
1705.919922	-110.511086
1704.941406	-154.425110
1703.962891	-101.119186
1702.983398	35.915363
1702.003906	50.636658
1701.024414	-54.206684
1700.044922	4.929338
1699.065430	38.093094
1698.084961	-125.813187
1697.104492	5.097910
1696.124023	43.198414
1695.143555	74.021950
1694.162109	-14.632251
1693.180664	180.513107
1692.199219	144.054092
1691.217773	135.015015
1690.235352	270.744843
1689.253906	313.766205
1688.271484	149.400879
1687.289063	231.098022
1686.305664	281.411957
1685.323242	353.704559
1684.339844	495.870453
1683.356445	462.782288
1682.372070	483.585938
1681.388672	427.794830
1680.404297	492.419128
1679.419922	520.349487
1678.435547	575.466248
1677.451172	567.285645
1676.465820	682.015198
1675.480469	730.771362
1674.495117	883.744202
1673.509766	962.762390
1672.523438	869.523621
1671.537109	1154.128662
1670.550781	1019.420288
1669.564453	980.880371
1668.578125	1216.328125
1667.590820	1271.632690
1666.603516	1261.039063
1665.616211	1346.433594
1664.627930	1198.792847
1663.640625	1237.324829
1662.652344	1369.071533
1661.664063	1503.838989
1660.675781	1434.882324
1659.686523	1467.049438
1658.698242	1679.758179
1657.708984	1529.890991
1656.719727	1436.081177
1655.729492	1398.276001
1654.740234	1540.846680
1653.750000	1299.988403
1652.759766	1128.372192
1651.768555	1049.743896
1650.778320	1222.716187
1649.787109	888.287170
1648.795898	818.655151
1647.804688	770.499756
1646.813477	574.696777
1645.821289	759.657532
1644.829102	490.554688
1643.836914	425.156555
1642.844727	262.373718
1641.851563	400.793823
1640.859375	320.386902
1639.866211	153.192902
1638.873047	221.045288
1637.878906	122.958656
1636.885742	46.221912
1635.891602	112.058640
1634.897461	54.209476
1633.902344	62.443047
1632.908203	12.908287
1631.913086	-78.564857
1630.917969	43.439083
1629.922852	-124.006691
1628.926758	-20.151363
1627.931641	-71.433670
1626.935547	6.347985
1625.939453	-99.873268
1624.942383	-184.884338
1623.946289	-219.789230
1622.949219	-157.316147
1621.952148	131.223221
1620.955078	-26.881805
1619.958008	-14.094275
1618.959961	101.191635
1617.961914	119.367798
1616.963867	-22.505634
1615.965820	-135.380112
1614.966797	64.083221
1613.967773	69.404198
1612.968750	-72.090065
1611.969727	-53.533775
1610.970703	-100.481476
1609.970703	12.501093
1608.970703	-29.133451
1607.970703	-62.867111
1606.970703	-12.754056
1605.969727	115.909912
1604.968750	63.882347
1603.967773	113.961884
1602.966797	-40.099636
1601.965820	62.297867
1600.963867	-44.618519
1599.961914	-7.669910
1598.959961	-4.748151
1597.958008	-33.222042
1596.955078	-153.183594
1595.952148	-95.449570
1594.949219	-157.947128
1593.946289	-92.483177
1592.943359	-275.160461
1591.939453	-264.620087
1590.935547	-40.112747
1589.931641	-147.170639
1588.927734	40.566750
1587.922852	-87.457100
1586.917969	-160.731613
1585.913086	8.426236
1584.908203	-5.034318
1583.903320	15.309673
1582.897461	118.939812
1581.891602	120.843056
1580.885742	21.082239
1579.879883	181.658295
1578.873047	198.887283
1577.866211	41.624969
1576.859375	95.105942
1575.852539	143.255280
1574.845703	219.888290
1573.837891	137.747681
1572.830078	138.727737
1571.822266	134.393509
1570.814453	109.153412
1569.805664	263.084473
1568.796875	188.229218
1567.788086	22.382504
1566.779297	87.576584
1565.769531	90.309708
1564.760742	-10.906056
1563.750977	7.154723
1562.741211	-63.133213
1561.730469	118.069984
1560.720703	99.381691
1559.709961	119.451424
1558.699219	59.017033
1557.688477	91.764282
1556.676758	269.448730
1555.666016	112.748543
1554.654297	189.058334
1553.642578	138.312790
1552.629883	128.859970
1551.618164	121.854530
1550.605469	99.174126
1549.592773	221.232315
1548.580078	198.240860
1547.566406	229.411209
1546.552734	175.097504
1545.540039	141.337097
1544.525391	55.744743
1543.511719	176.742157
1542.498047	0.464130
1541.483398	-36.432076
1540.468750	50.474823
1539.453125	41.668064
1538.438477	-147.954819
1537.422852	-33.162170
1536.407227	140.764984
1535.391602	-69.859215
1534.375977	-182.553543
1533.359375	73.329720
1532.342773	9.316547
1531.326172	-5.857313
1530.309570	56.119637
1529.292969	-165.445938
1528.275391	-98.621086
1527.257813	109.644066
1526.240234	-11.851465
1525.222656	-74.247589
1524.204102	22.769136
1523.185547	39.840672
1522.166992	85.050400
1521.148438	24.656067
1520.128906	-28.153278
1519.110352	-73.367218
1518.090820	-141.844498
1517.071289	-99.951317
1516.050781	144.713409
1515.031250	-103.978302
1514.010742	-13.766947
1512.990234	181.521515
1511.968750	-57.187763
1510.948242	-36.746166
1509.926758	-139.605530
1508.905273	-60.439274
1507.883789	3.172502
1506.862305	-61.571457
1505.839844	40.191940
1504.817383	-45.304806
1503.794922	-66.835991
1502.772461	-116.663193
1501.749023	-87.206856
1500.726563	-178.227692
1499.703125	-184.857346
1498.678711	-137.863953
1497.655273	123.956421
1496.630859	-57.074371
1495.607422	-56.521446
1494.582031	23.175959
1493.557617	230.577972
1492.533203	115.691963
1491.507813	-50.377903
1490.482422	3.261998
1489.457031	156.405624
1488.430664	120.367844
1487.405273	229.807480
1486.378906	298.243378
1485.352539	448.231384
1484.325195	370.929382
1483.298828	370.120453
1482.271484	491.648529
1481.244141	490.623596
1480.216797	543.056519
1479.188477	332.805115
1478.161133	662.883789
1477.132813	763.400452
1476.104492	456.188110
1475.075195	564.181519
1474.046875	964.909363
1473.017578	924.937988
1471.988281	999.456238
1470.958984	1129.860962
1469.928711	1120.196777
1468.898438	1189.328735
1467.869141	1202.432251
1466.837891	1230.703491
1465.807617	1419.069946
1464.776367	1439.546509
1463.746094	1665.797729
1462.714844	1952.860596
1461.682617	1833.349731
1460.651367	2023.664307
1459.619141	1746.690796
1458.586914	1850.542480
1457.554688	1895.941406
1456.522461	2164.560791
1455.489258	1996.707642
1454.456055	2047.002197
1453.422852	1960.322754
1452.389648	2124.624512
1451.355469	2227.988037
1450.321289	2346.487793
1449.287109	2171.037109
1448.252930	2213.472168
1447.218750	2362.230957
1446.183594	2404.562256
1445.148438	2203.860352
1444.113281	2215.815674
1443.078125	2184.744873
1442.041992	2194.143311
1441.005859	1889.923340
1439.969727	2038.446655
1438.933594	1875.959351
1437.897461	1930.907959
1436.860352	1813.993652
1435.823242	1628.921997
1434.786133	1517.189087
1433.748047	1163.071411
1432.710938	1084.332886
1431.672852	1106.600342
1430.634766	889.124084
1429.596680	787.825012
1428.557617	709.282410
1427.518555	499.648529
1426.479492	562.456665
1425.440430	670.644348
1424.401367	511.645111
1423.361328	478.729675
1422.321289	466.015961
1421.281250	196.419937
1420.241211	334.944427
1419.200195	365.170776
1418.159180	397.943268
1417.118164	143.839874
1416.077148	340.283264
1415.035156	262.473999
1413.994141	250.150024
1412.952148	175.005661
1411.910156	215.588898
1410.867188	361.761566
1409.825195	274.236664
1408.782227	13.439308
1407.739258	-61.312294
1406.695313	-45.575119
1405.652344	85.723602
1404.608398	176.854141
1403.564453	-65.779747
1402.520508	-32.236149
1401.475586	229.634216
1400.431641	105.227570
1399.386719	123.863518
1398.341797	44.790112
1397.295898	133.746674
1396.250977	190.173630
1395.205078	-74.049316
1394.159180	45.162369
1393.112305	194.441772
1392.066406	45.797932
1391.019531	39.973354
1389.972656	46.747478
1388.925781	6.060869
1387.877930	45.518551
1386.831055	90.057327
1385.783203	-52.888222
1384.735352	19.317240
1383.686523	-73.394859
1382.638672	-83.501617
1381.589844	66.374527
1380.541016	28.938736
1379.492188	31.568817
1378.442383	4.320529
1377.392578	89.510017
1376.342773	-17.411770
1375.292969	-101.735115
1374.243164	8.658831
1373.192383	1.869126
1372.141602	-161.913712
1371.090820	-83.701752
1370.039063	9.522203
1368.988281	-148.873123
1367.936523	-112.775696
1366.884766	-96.520042
1365.833008	-107.562752
1364.780273	-36.342300
1363.727539	-14.834228
1362.674805	111.295807
1361.622070	123.016891
1360.569336	261.709198
1359.515625	184.057648
1358.461914	-25.245998
1357.408203	123.641258
1356.353516	277.532471
1355.299805	307.221069
1354.245117	185.444366
1353.190430	235.216721
1352.134766	262.716705
1351.080078	337.492706
1350.024414	285.737762
1348.968750	308.565338
1347.913086	470.440247
1346.856445	451.253296
1345.800781	737.247986
1344.744141	891.799866
1343.686523	719.143555
1342.629883	715.217041
1341.572266	887.333008
1340.514648	838.983765
1339.457031	808.099609
1338.399414	826.862915
1337.340820	912.567444
1336.282227	872.096680
1335.223633	846.597534
1334.165039	907.813843
1333.106445	872.631836
1332.046875	718.849548
1330.987305	777.885925
1329.926758	822.163269
1328.867188	881.356873
1327.806641	923.325623
1326.746094	792.440918
1325.685547	713.583069
1324.625000	827.476990
1323.563477	894.507202
1322.501953	969.012634
1321.440430	806.672058
1320.378906	980.052185
1319.316406	953.641418
1318.253906	789.230225
1317.191406	930.731750
1316.128906	1005.706726
1315.065430	969.832275
1314.001953	850.286072
1312.938477	972.313293
1311.875000	1064.823120
1310.811523	1066.270752
1309.747070	1198.286621
1308.682617	921.739380
1307.618164	1085.897461
1306.552734	976.969849
1305.488281	1050.203491
1304.422852	1005.442139
1303.356445	887.018982
1302.291016	970.305420
1301.224609	815.241333
1300.159180	999.410767
1299.091797	1026.352051
1298.025391	770.916077
1296.958984	810.330566
1295.891602	962.730835
1294.824219	891.784912
1293.755859	867.564697
1292.688477	752.654114
1291.620117	659.939392
1290.551758	971.964294
1289.483398	670.979370
1288.414063	622.667175
1287.344727	554.837646
1286.275391	624.310852
1285.206055	554.188782
1284.136719	707.025818
1283.066406	725.184265
1281.996094	650.369385
1280.925781	783.681274
1279.855469	772.620422
1278.784180	680.887329
1277.712891	772.687866
1276.641602	994.103577
1275.569336	787.630920
1274.498047	776.839905
1273.425781	839.412537
1272.353516	916.663818
1271.281250	854.693726
1270.208008	895.362183
1269.134766	887.223328
1268.061523	940.154541
1266.988281	929.647400
1265.914063	770.342224
1264.839844	935.589844
1263.765625	1044.703125
1262.691406	941.662903
1261.617188	921.585876
1260.541992	877.173889
1259.466797	913.221924
1258.391602	998.005798
1257.315430	673.580017
1256.239258	906.970947
1255.163086	1225.492432
1254.086914	833.141907
1253.010742	1107.775146
1251.933594	1044.114868
1250.856445	987.795654
1249.779297	938.810974
1248.701172	950.645325
1247.624023	955.193298
1246.545898	984.051270
1245.467773	1161.121338
1244.388672	844.979797
1243.310547	813.143250
1242.231445	839.599731
1241.152344	909.743530
1240.072266	710.446838
1238.993164	846.104187
1237.913086	809.449829
1236.833008	877.102539
1235.751953	813.771545
1234.671875	760.158997
1233.590820	776.853577
1232.509766	696.595337
1231.427734	647.856018
1230.346680	727.506958
1229.264648	690.862366
1228.182617	545.263794
1227.100586	690.191345
1226.017578	634.163635
1224.934570	408.768494
1223.851563	558.404846
1222.768555	478.190460
1221.684570	518.886047
1220.601563	291.199341
1219.516602	252.104813
1218.432617	249.243347
1217.348633	359.897247
1216.263672	202.370209
1215.178711	339.480804
1214.093750	189.202377
1213.007813	280.322906
1211.921875	400.323242
1210.835938	404.425751
1209.750000	606.276611
1208.663086	378.740997
1207.577148	483.983398
1206.490234	415.579956
1205.402344	465.248108
1204.315430	435.338257
1203.227539	388.530823
1202.139648	406.720215
1201.051758	212.966858
1199.962891	365.891479
1198.875000	208.230728
1197.786133	137.208664
1196.696289	119.086792
1195.607422	28.765181
1194.517578	106.746948
1193.427734	9.141840
1192.337891	-4.356759
1191.247070	15.732037
1190.157227	-17.100296
1189.066406	-93.214317
1187.974609	-181.364944
1186.883789	56.971893
1185.791992	-177.715973
1184.700195	-121.996941
1183.608398	-61.570004
1182.515625	-250.698700
1181.423828	-29.729343
1180.331055	116.745338
1179.238281	59.338036
1178.144531	143.277267
1177.050781	150.438583
1175.957031	-24.526287
1174.863281	6.475829
1173.768555	114.008270
1172.674805	125.671173
1171.580078	96.566360
1170.484375	155.929489
1169.389648	90.800621
1168.293945	169.122086
1167.198242	247.333679
1166.102539	-42.715370
1165.005859	-81.758904
1163.910156	-104.131088
1162.813477	-183.908676
1161.715820	32.435207
1160.619141	52.799294
1159.521484	-53.455978
1158.423828	121.902893
1157.326172	56.089611
1156.227539	42.710823
1155.128906	127.052071
1154.030273	70.582024
1152.931641	159.489090
1151.832031	52.820202
1150.733398	50.977474
1149.632813	39.518555
1148.533203	27.989391
1147.433594	-0.283769
1146.333008	-197.670227
1145.232422	-230.802536
1144.130859	-249.724884
1143.030273	-154.506668
1141.928711	-244.957123
1140.827148	-271.233826
1139.724609	37.669682
1138.623047	-31.603464
1137.520508	105.835320
1136.417969	22.160872
1135.314453	-4.544353
1134.211914	-12.311358
1133.108398	165.050735
1132.004883	358.873413
1130.900391	312.817047
1129.796875	439.928467
1128.692383	595.367859
1127.586914	295.283051
1126.482422	500.332581
1125.376953	702.839478
1124.271484	696.609436
1123.166016	507.852112
1122.060547	477.835754
1120.954102	362.489105
1119.847656	341.844727
1118.741211	46.516670
1117.633789	331.138611
1116.526367	331.598907
1115.418945	261.018494
1114.311523	365.433411
1113.204102	252.179520
1112.095703	396.604156
1110.987305	280.895874
1109.877930	288.054352
1108.769531	328.229614
1107.660156	493.506927
1106.550781	573.634705
1105.441406	656.028076
1104.331055	429.102600
1103.220703	643.522888
1102.110352	565.230530
1101.000000	491.635834
1099.888672	658.558533
1098.777344	837.140137
1097.666016	735.083069
1096.553711	699.001831
1095.442383	811.330139
1094.330078	843.461975
1093.217773	576.443420
1092.104492	660.314758
1090.991211	661.714111
1089.877930	679.545044
1088.764648	709.090271
1087.651367	548.041504
1086.537109	617.497620
1085.422852	682.182861
1084.308594	692.734375
1083.193359	625.683533
1082.078125	629.120056
1080.962891	594.936829
1079.847656	586.573975
1078.731445	611.050171
1077.615234	656.616211
1076.499023	558.970947
1075.382813	480.117889
1074.265625	553.752441
1073.148438	317.747742
1072.031250	271.760590
1070.914063	553.971313
1069.795898	395.411255
1068.677734	330.635284
1067.559570	411.119598
1066.440430	437.679810
1065.321289	403.336578
1064.202148	476.688293
1063.083008	250.418182
1061.962891	295.671967
1060.843750	216.922089
1059.723633	325.306854
1058.602539	375.177643
1057.482422	413.344696
1056.361328	245.813644
1055.239258	255.946564
1054.118164	146.944366
1052.996094	159.446487
1051.874023	351.753967
1050.751953	147.113617
1049.629883	253.002747
1048.506836	239.844589
1047.383789	49.407867
1046.260742	45.668926
1045.136719	184.187759
1044.012695	173.461578
1042.888672	55.549721
1041.764648	152.098434
1040.639648	260.272339
1039.515625	144.833328
1038.389648	283.284546
1037.264648	121.389969
1036.138672	166.748688
1035.012695	126.023705
1033.886719	280.777252
1032.760742	347.115479
1031.633789	269.283356
1030.506836	337.996429
1029.379883	95.266121
1028.251953	24.647024
1027.124023	28.452209
1025.996094	-79.182884
1024.868164	-228.515411
1023.739258	-342.906647
1022.610352	-74.214630
1021.481445	-197.759048
1020.352539	-170.387939
1019.222656	-161.532684
1018.092773	-103.921715
1016.962891	-39.319118
1015.832031	-88.261612
1014.702148	18.150204
1013.571289	6.420467
1012.439453	82.775467
1011.308594	131.383728
1010.176758	126.788773
1009.044922	136.158051
1007.912109	265.922974
1006.780273	462.802216
1005.647461	696.670837
1004.514648	1471.618774
1003.380859	1788.527832
1002.247070	1830.319946
1001.113281	1416.947388
999.979492	939.165405
998.845703	512.506653
997.710938	160.024902
996.576172	165.639633
995.440430	88.246658
994.305664	1.755171
993.169922	42.280937
992.033203	82.877090
990.897461	8.256910
989.760742	-22.432150
988.624023	-168.252914
987.487305	-60.428978
986.350586	-120.731812
985.212891	51.720348
984.075195	-86.674843
982.936523	-132.816742
981.798828	-171.924362
980.660156	-243.127365
979.521484	10.190166
978.381836	77.190666
977.242188	-16.697699
976.102539	-36.865795
974.962891	154.539612
973.823242	141.454727
972.682617	-193.145203
971.541992	14.571677
970.400391	231.485031
969.259766	-52.056274
968.118164	-165.509247
966.976563	-92.927330
965.833984	-34.032143
964.691406	77.703651
963.548828	1.474753
962.406250	143.184814
961.262695	106.170097
960.120117	57.834221
958.976563	131.054535
957.832031	199.775864
956.688477	94.559288
955.543945	5.532693
954.398438	211.913254
953.253906	81.950775
952.108398	-50.119911
950.962891	-124.831726
949.817383	91.006668
948.670898	71.399269
947.524414	40.492435
946.377930	80.552582
945.231445	91.016022
944.083984	263.749329
942.936523	-56.687691
941.789063	68.296486
940.640625	204.751190
939.493164	165.563995
938.343750	297.604614
937.195313	306.542450
936.045898	260.870453
934.897461	247.249664
933.747070	261.100677
932.597656	268.224304
931.447266	104.610321
930.296875	32.285774
929.146484	183.247009
927.995117	149.863388
926.843750	116.607887
925.692383	67.551918
924.541016	114.170174
923.388672	58.536354
922.236328	73.522316
921.083984	-70.511612
919.931641	-173.463928
918.778320	-28.602507
917.625000	-42.712261
916.470703	-127.111740
915.317383	-61.517799
914.163086	-109.349594
913.008789	-95.783142
911.853516	-127.499115
910.698242	-29.805599
909.542969	-163.378754
908.387695	-158.489502
907.231445	-144.437454
906.076172	64.590210
904.918945	-113.812119
903.762695	-210.497696
902.605469	-35.294540
901.448242	-0.458909
900.291016	-280.183807
899.133789	10.580882
897.975586	29.799578
896.817383	-134.125214
895.658203	18.703594
894.500000	56.231831
893.340820	-80.223099
892.180664	56.898720
891.021484	60.728195
889.861328	154.979523
888.701172	97.956886
887.541016	-94.430443
886.379883	-15.804628
885.218750	8.691028
884.057617	76.100471
882.895508	-27.877075
881.734375	159.140198
880.572266	82.359337
879.409180	237.825333
878.247070	145.394257
877.083984	147.679657
875.920898	107.218361
874.756836	57.819118
873.592773	130.053818
872.428711	186.541428
871.264648	-38.230927
870.100586	-31.146229
868.935547	43.449108
867.770508	-39.358616
866.604492	21.783438
865.438477	40.222244
864.272461	110.360901
863.106445	155.779251
861.940430	-23.394032
860.773438	188.240845
859.606445	224.694778
858.438477	104.048256
857.271484	394.083984
856.103516	338.534393
854.934570	256.113159
853.766602	487.642059
852.597656	416.445313
851.428711	459.583679
850.259766	442.205322
849.089844	375.556793
847.919922	277.582581
846.750000	311.752228
845.579102	254.123795
844.408203	136.087128
843.237305	156.815903
842.066406	166.336380
840.894531	10.349200
839.722656	93.652519
838.550781	-142.752762
837.377930	101.413109
836.206055	302.985016
835.033203	28.656345
833.859375	105.045204
832.686523	132.245453
831.512695	108.065651
830.337891	188.752884
829.164063	253.744049
827.989258	318.671814
826.814453	303.248901
825.639648	238.743149
824.463867	76.155968
823.288086	65.133881
822.112305	183.289536
820.935547	-19.396160
819.759766	74.130753
818.583008	176.472382
817.405273	58.363468
816.228516	-44.169960
815.050781	46.846134
813.872070	88.833130
812.694336	-62.721569
811.515625	41.402985
810.336914	-52.396713
809.158203	-103.992874
807.978516	-95.641922
806.798828	-111.789818
805.619141	-292.313507
804.438477	-273.014343
803.258789	-176.112671
802.077148	-170.294952
800.896484	-171.206314
799.714844	-307.475952
798.534180	-281.885040
797.351563	-316.225006
796.169922	-171.100937
794.987305	-110.314186
793.804688	-235.710770
792.622070	-206.087875
791.438477	-149.978271
790.254883	21.145411
789.071289	112.440300
787.886719	104.051376
786.702148	95.594292
785.517578	164.474426
784.333008	147.016174
783.147461	72.021790
781.961914	262.195343
780.776367	142.874115
779.590820	211.302734
778.404297	211.166321
777.217773	230.831558
776.030273	120.180870
774.843750	-120.695953
773.656250	-39.393089
772.467773	-92.752571
771.280273	-22.656683
770.091797	168.607895
768.903320	-54.690826
767.714844	-37.736198
766.525391	-62.712070
765.335938	79.670471
764.146484	158.062271
762.956055	242.965118
761.765625	160.482742
760.575195	212.223236
759.384766	4.269364
758.193359	236.288071
757.001953	314.209717
755.810547	128.216934
754.618164	100.527496
753.425781	37.647320
752.233398	146.121506
751.041016	353.348724
749.847656	66.343803
748.654297	106.564209
747.460938	170.877563
746.266602	136.380814
745.072266	117.230919
743.877930	3.747825
742.683594	129.319885
741.488281	178.080307
740.292969	154.468597
739.097656	-151.827927
737.901367	41.514500
736.705078	-17.126953
735.508789	-34.141979
734.311523	62.690739
733.115234	47.850430
731.917969	122.737816
730.719727	127.590286
729.522461	23.086361
728.324219	30.166897
727.125977	35.072598
725.926758	53.108017
724.727539	186.969910
723.528320	-20.011471
722.329102	63.621052
721.128906	99.205330
719.928711	185.018112
718.728516	172.611298
717.528320	312.994751
716.327148	119.576698
715.125977	133.495010
713.923828	147.456757
712.722656	242.124023
711.520508	83.978256
710.317383	76.316330
709.115234	136.251099
707.912109	117.813873
706.708984	-174.910843
705.505859	37.626324
704.301758	104.313950
703.097656	-161.877197
701.893555	-90.675354
700.688477	-56.401070
699.483398	-91.644630
698.278320	64.513779
697.073242	-18.391895
695.867188	72.660294
694.661133	-320.686401
693.455078	87.663010
692.248047	-159.843048
691.041016	-61.975170
689.833984	-18.321533
688.626953	-124.316261
687.418945	-54.450916
686.210938	-153.696442
685.002930	-183.417343
683.793945	-52.611549
682.584961	-62.651398
681.375977	-29.261570
680.166992	-104.114311
678.957031	-87.879341
677.747070	-21.764465
676.537109	-33.530792
675.326172	-216.188705
674.115234	88.168953
672.904297	-215.425125
671.692383	56.495239
670.481445	-0.314891
669.269531	-11.636940
668.056641	-33.700489
666.844727	56.654125
665.631836	151.334778
664.417969	148.822327
663.205078	-39.357132
661.991211	10.040793
660.777344	180.295502
659.563477	-9.870310
658.348633	-92.084595
657.133789	-47.022919
655.918945	-90.413666
654.703125	42.957935
653.488281	-235.438599
652.272461	-87.117981
651.055664	108.458954
649.839844	-27.827099
648.623047	109.318039
647.405273	48.227966
646.188477	193.648651
644.970703	160.254013
643.752930	174.033524
642.535156	256.441589
641.316406	183.781601
640.097656	181.867752
638.878906	93.728714
637.659180	-41.919762
636.439453	118.660736
635.219727	23.248632
634.000000	30.598793
632.779297	-16.106873
631.558594	136.407516
630.337891	114.597351
629.116211	25.817554
627.894531	18.077509
626.672852	59.121742
625.451172	-63.363197
624.228516	-36.369427
623.005859	137.820496
621.783203	289.815582
620.559570	258.941833
619.336914	287.270050
618.112305	62.124458
616.888672	7.456329
615.664063	52.469231
614.439453	-16.895075
613.214844	-91.523354
611.989258	-6.808710
610.764648	-137.050247
609.538086	-43.996582
608.312500	137.537003
607.085938	46.331757
605.859375	-35.519814
604.632813	-187.105560
