# Supplementary material for: Raman spectroscopy accurately differentiates mucosal healing from non-healing and biochemical changes following biological therapy in inflammatory bowel disease
Source: PLoS One. 2021 Jun 2;16(6):e0252210. doi: 10.1371/journal.pone.0252210 (PMC8172032; doi:10.1371/journal.pone.0252210)
Supplement: S5 Dataset — (ZIP) [file pone.0252210.s007.zip › CD Active inflammation/OC021 pre treatment-2 _BL sub and CR removed_57__X_-8297.72__Y_63709.6__Z_-14.3463__Time_654.txt]

1714.793945	327.637329
1713.817383	-60.197128
1712.840820	94.975357
1711.864258	36.362564
1710.886719	136.720291
1709.909180	-91.839844
1708.931641	-27.383549
1707.953125	-58.641754
1706.975586	-177.414490
1705.997070	-190.929489
1705.018555	-225.046677
1704.040039	-68.290321
1703.060547	-116.906265
1702.081055	52.021481
1701.101563	-91.290932
1700.122070	84.503250
1699.142578	146.042526
1698.162109	240.380707
1697.181641	78.903961
1696.201172	70.582115
1695.220703	340.857422
1694.239258	358.030029
1693.257813	442.718384
1692.276367	386.651215
1691.294922	542.210327
1690.313477	554.366272
1689.331055	487.199310
1688.348633	780.863159
1687.366211	504.504486
1686.383789	823.492493
1685.400391	828.526978
1684.416992	743.677856
1683.433594	1131.123291
1682.450195	943.785706
1681.465820	1018.164978
1680.482422	1223.682617
1679.498047	1288.693970
1678.512695	1263.848511
1677.528320	1346.131470
1676.542969	1716.284058
1675.558594	1435.416504
1674.572266	1734.873291
1673.586914	1614.875000
1672.601563	1896.847534
1671.615234	1836.549194
1670.628906	1938.928101
1669.642578	2081.704102
1668.655273	2166.579102
1667.668945	2398.028076
1666.681641	2197.333740
1665.694336	2443.071777
1664.706055	2561.911377
1663.718750	2368.307373
1662.730469	2456.391113
1661.742188	2645.712158
1660.753906	2814.272705
1659.764648	2887.867432
1658.775391	2765.893066
1657.787109	2843.140381
1656.796875	2579.211182
1655.807617	2660.072754
1654.818359	2553.440186
1653.828125	2317.635254
1652.837891	2299.341797
1651.846680	2239.168945
1650.856445	2076.331299
1649.865234	1795.002563
1648.874023	1749.481445
1647.882813	1284.178345
1646.891602	1453.620728
1645.899414	1192.777222
1644.907227	987.894165
1643.915039	1092.412354
1642.922852	978.133728
1641.930664	882.735229
1640.937500	898.542908
1639.944336	402.871704
1638.951172	277.010010
1637.957031	697.376648
1636.963867	522.037781
1635.969727	455.139679
1634.975586	501.877594
1633.981445	266.962982
1632.986328	335.342682
1631.991211	301.247406
1630.996094	135.773438
1630.000977	225.959641
1629.005859	111.060654
1628.009766	20.116552
1627.013672	-52.152756
1626.017578	-134.700439
1625.021484	17.016499
1624.024414	-2.024326
1623.028320	123.692116
1622.031250	120.764832
1621.033203	380.726837
1620.036133	99.649918
1619.038086	325.675323
1618.041016	71.282555
1617.041992	326.366608
1616.043945	164.197815
1615.045898	196.378433
1614.046875	115.856964
1613.047852	216.436859
1612.048828	23.397390
1611.048828	-111.796776
1610.049805	-42.420204
1609.049805	-17.546373
1608.049805	51.918118
1607.048828	-72.410110
1606.048828	73.086761
1605.047852	299.722809
1604.046875	319.516357
1603.045898	190.166443
1602.044922	39.964958
1601.042969	23.249983
1600.041016	105.930672
1599.039063	-17.980078
1598.037109	33.304165
1597.034180	-77.483635
1596.031250	-190.851944
1595.028320	9.292620
1594.025391	-64.919388
1593.022461	-316.699066
1592.018555	-161.144180
1591.014648	-191.022354
1590.010742	-194.844193
1589.006836	-248.293091
1588.001953	-127.019318
1586.997070	69.760834
1585.992188	42.153385
1584.987305	144.815216
1583.982422	249.953110
1582.976563	326.292877
1581.970703	207.125977
1580.964844	140.000320
1579.958984	359.228577
1578.952148	278.865692
1577.945313	333.769287
1576.938477	274.031677
1575.931641	411.923004
1574.924805	102.237885
1573.916992	216.441345
1572.909180	426.658722
1571.901367	387.101959
1570.893555	110.921646
1569.884766	149.105057
1568.876953	129.974182
1567.868164	35.375561
1566.858398	283.409882
1565.849609	-63.318401
1564.839844	-134.942886
1563.830078	-141.831131
1562.820313	97.580345
1561.810547	-0.482776
1560.799805	18.012241
1559.790039	212.628448
1558.779297	31.111776
1557.767578	-158.290710
1556.756836	25.315447
1555.745117	63.579739
1554.733398	220.773727
1553.721680	271.540894
1552.709961	122.752388
1551.697266	149.823990
1550.685547	-190.763031
1549.672852	27.412584
1548.659180	-165.984253
1547.646484	-75.033356
1546.632813	57.033344
1545.619141	25.985090
1544.605469	-129.309143
1543.591797	-240.822067
1542.577148	-37.349762
1541.562500	-35.627670
1540.547852	-189.050110
1539.533203	-272.917572
1538.518555	117.947090
1537.502930	2.643745
1536.487305	222.564377
1535.471680	3.679362
1534.456055	-24.496883
1533.439453	91.495384
1532.422852	-42.819824
1531.406250	57.226456
1530.389648	120.939011
1529.373047	96.819992
1528.355469	18.395912
1527.337891	73.686363
1526.320313	79.820671
1525.302734	178.393112
1524.284180	86.270515
1523.265625	-3.457052
1522.247070	114.986542
1521.228516	58.290581
1520.208984	96.523567
1519.190430	101.120399
1518.170898	69.510078
1517.151367	153.326324
1516.130859	49.351944
1515.111328	415.235657
1514.090820	118.243996
1513.070313	83.032272
1512.049805	232.432022
1511.028320	148.028168
1510.006836	109.637901
1508.986328	-98.219589
1507.963867	150.267105
1506.942383	213.856461
1505.919922	249.008835
1504.898438	-69.711555
1503.875977	-134.834213
1502.852539	-177.081314
1501.830078	-27.393223
1500.806641	58.010197
1499.783203	-128.184250
1498.759766	-183.945053
1497.736328	-117.028732
1496.711914	13.623582
1495.687500	-58.035774
1494.663086	230.754410
1493.638672	156.173355
1492.613281	285.941620
1491.587891	216.135376
1490.563477	238.198715
1489.537109	357.132172
1488.511719	233.227661
1487.485352	425.844788
1486.458984	396.109528
1485.432617	585.748352
1484.406250	486.785645
1483.379883	619.895081
1482.352539	824.208313
1481.325195	755.407959
1480.297852	737.494019
1479.269531	632.758057
1478.241211	831.226807
1477.213867	930.121887
1476.184570	1125.617065
1475.156250	1196.118896
1474.127930	1444.723755
1473.098633	1397.752808
1472.069336	1523.775879
1471.040039	1471.491211
1470.009766	1770.218140
1468.979492	1910.996338
1467.950195	1916.839478
1466.918945	2209.866211
1465.888672	2515.403076
1464.857422	2480.118652
1463.827148	2676.017090
1462.795898	2566.864014
1461.763672	2780.230225
1460.732422	2691.252686
1459.700195	2927.194092
1458.667969	2860.898682
1457.635742	3111.787842
1456.603516	3372.652344
1455.570313	3633.322266
1454.537109	3477.886230
1453.503906	3253.998047
1452.470703	3590.411377
1451.436523	3488.129883
1450.403320	3745.697266
1449.369141	3929.621582
1448.333984	3584.023682
1447.299805	3585.495850
1446.264648	3655.272949
1445.230469	3798.422119
1444.194336	3852.865479
1443.159180	3525.219238
1442.124023	3346.945801
1441.087891	3173.769775
1440.051758	3253.518555
1439.015625	3108.226563
1437.978516	2882.086914
1436.941406	2840.515381
1435.904297	2642.323242
1434.867188	2424.012451
1433.830078	2089.637207
1432.791992	1901.837402
1431.754883	1620.752808
1430.715820	1428.098511
1429.677734	1127.070435
1428.639648	1055.760010
1427.600586	956.743958
1426.561523	930.928711
1425.522461	920.286194
1424.482422	813.885620
1423.443359	831.072815
1422.403320	729.861877
1421.363281	769.801331
1420.322266	754.350159
1419.282227	560.215942
1418.241211	839.449341
1417.200195	602.693237
1416.159180	564.881348
1415.117188	363.613403
1414.076172	172.582626
1413.034180	406.650726
1411.992188	157.998199
1410.949219	206.103943
1409.907227	98.486618
1408.864258	-6.508193
1407.821289	117.212677
1406.777344	22.462362
1405.734375	176.436401
1404.690430	-96.326645
1403.646484	-72.725288
1402.602539	23.734282
1401.557617	-155.715500
1400.513672	-244.671326
1399.468750	-120.352516
1398.423828	54.164932
1397.377930	308.910614
1396.333008	59.982147
1395.287109	-45.928902
1394.241211	81.282516
1393.195313	-232.204559
1392.148438	-147.340576
1391.101563	0.196818
1390.054688	12.654899
1389.007813	-134.901703
1387.960938	-74.620331
1386.913086	-14.245872
1385.865234	-21.272276
1384.817383	146.849289
1383.769531	-14.894892
1382.720703	-68.983681
1381.671875	-55.443989
1380.623047	-9.287701
1379.574219	-10.449596
1378.524414	63.430744
1377.475586	32.606422
1376.425781	124.228294
1375.375977	51.283916
1374.325195	135.681030
1373.274414	70.554276
1372.224609	107.872543
1371.172852	-1.782800
1370.122070	195.374832
1369.070313	130.937653
1368.019531	-67.825951
1366.967773	-29.709936
1365.915039	75.787346
1364.863281	2.156793
1363.810547	-285.364410
1362.757813	4.814260
1361.705078	163.165466
1360.651367	-91.347801
1359.598633	44.927479
1358.544922	54.491676
1357.491211	59.259445
1356.436523	317.721619
1355.382813	280.549225
1354.328125	191.388290
1353.273438	25.445591
1352.217773	351.467377
1351.163086	473.945251
1350.107422	824.922119
1349.051758	483.508026
1347.996094	737.933838
1346.939453	786.522583
1345.883789	887.373291
1344.827148	958.602600
1343.769531	1062.207275
1342.712891	1376.646362
1341.655273	1185.602051
1340.598633	1155.878174
1339.540039	1284.864258
1338.482422	1498.192261
1337.423828	1340.219238
1336.366211	1454.806030
1335.307617	1364.109375
1334.248047	1360.231079
1333.189453	1475.294434
1332.129883	1207.134644
1331.070313	1030.770264
1330.010742	1312.021118
1328.950195	1155.849243
1327.890625	1103.727539
1326.830078	1387.801392
1325.768555	1205.096191
1324.708008	1054.767212
1323.646484	1240.458740
1322.585938	1389.235718
1321.523438	1340.687134
1320.461914	1161.579712
1319.400391	1360.153320
1318.337891	1581.012085
1317.275391	1592.368774
1316.211914	1451.052124
1315.149414	1512.083252
1314.085938	1260.314331
1313.022461	1634.586060
1311.958984	1523.649292
1310.894531	1403.077759
1309.831055	1408.300659
1308.766602	1425.995728
1307.701172	1517.677856
1306.636719	1491.394287
1305.571289	1526.784790
1304.505859	1621.348511
1303.440430	1526.713135
1302.375000	1601.902344
1301.308594	1711.625732
1300.242188	1556.088745
1299.175781	1752.078857
1298.109375	1643.584839
1297.041992	1665.437378
1295.975586	1549.958008
1294.908203	1380.681519
1293.839844	1265.614258
1292.772461	1224.354004
1291.704102	969.858215
1290.635742	1220.801636
1289.567383	1238.859985
1288.498047	1136.939453
1287.428711	1094.022827
1286.360352	1124.771973
1285.290039	1038.058228
1284.220703	1171.941772
1283.150391	1212.852661
1282.080078	1001.728027
1281.009766	1013.548157
1279.939453	993.681885
1278.868164	1081.592896
1277.796875	1174.479248
1276.725586	1076.706055
1275.654297	1169.794434
1274.582031	1306.954468
1273.509766	1133.811401
1272.437500	1283.363037
1271.365234	1283.956665
1270.291992	1460.491943
1269.218750	1500.322266
1268.145508	1611.033325
1267.072266	1348.390137
1265.999023	1622.765259
1264.924805	1528.754150
1263.850586	1700.723389
1262.776367	1704.459595
1261.701172	1454.741943
1260.625977	1636.631958
1259.550781	1655.260010
1258.475586	1727.557129
1257.400391	1661.067505
1256.324219	1528.932251
1255.248047	1535.706421
1254.171875	1498.733154
1253.094727	1615.163452
1252.018555	1724.306763
1250.941406	1573.190308
1249.864258	1735.925415
1248.786133	1721.153564
1247.708008	1509.542480
1246.630859	1380.707397
1245.551758	1465.808105
1244.473633	1470.753784
1243.394531	1694.329834
1242.316406	1543.903442
1241.236328	1289.197754
1240.157227	1260.365234
1239.077148	1394.164307
1237.998047	1438.171143
1236.917969	1154.741821
1235.836914	1271.592651
1234.756836	1090.205688
1233.675781	1359.773193
1232.594727	1447.486084
1231.512695	1130.560303
1230.431641	1005.153748
1229.349609	1180.114990
1228.267578	1151.623291
1227.185547	960.963074
1226.102539	874.459778
1225.019531	1032.380371
1223.936523	660.446899
1222.853516	777.223145
1221.769531	642.468262
1220.686523	570.615356
1219.602539	520.538635
1218.517578	600.958252
1217.433594	550.865906
1216.348633	140.891769
1215.263672	441.031494
1214.178711	255.745422
1213.092773	432.575897
1212.007813	430.720001
1210.921875	800.385864
1209.834961	713.963501
1208.749023	892.814392
1207.662109	567.638733
1206.575195	635.481201
1205.488281	481.530914
1204.400391	814.310547
1203.313477	462.765839
1202.225586	484.624146
1201.136719	342.687714
1200.048828	193.537460
1198.959961	126.226639
1197.871094	-85.488548
1196.782227	27.596785
1195.692383	-90.325035
1194.603516	193.308044
1193.513672	-54.552742
1192.423828	-52.406624
1191.333008	84.233505
1190.242188	-19.506418
1189.151367	18.436100
1188.060547	44.275921
1186.969727	-198.869720
1185.877930	-108.347885
1184.786133	-269.924744
1183.694336	-11.652869
1182.601563	-230.922455
1181.509766	-167.202667
1180.416992	64.227905
1179.323242	-54.509605
1178.230469	358.741211
1177.136719	105.621300
1176.042969	48.943501
1174.949219	128.702377
1173.854492	102.970207
1172.760742	199.230652
1171.666016	123.026291
1170.570313	173.564407
1169.475586	97.184792
1168.379883	238.372925
1167.284180	118.751244
1166.188477	73.179848
1165.091797	-89.599518
1163.996094	-39.749828
1162.899414	60.127682
1161.801758	279.267944
1160.705078	297.604401
1159.607422	179.730652
1158.509766	379.240936
1157.412109	265.933167
1156.313477	584.376709
1155.215820	628.252380
1154.117188	438.281769
1153.017578	424.696228
1151.918945	513.489868
1150.819336	328.057587
1149.719727	218.822968
1148.620117	-54.847397
1147.519531	57.269619
1146.418945	143.017975
1145.318359	88.153046
1144.217773	33.184208
1143.116211	9.033507
1142.014648	-131.796265
1140.913086	-210.860092
1139.811523	64.255844
1138.708984	-98.286430
1137.606445	67.086807
1136.503906	70.676224
1135.401367	88.384102
1134.297852	60.821392
1133.194336	439.171844
1132.090820	456.378845
1130.987305	630.089050
1129.882813	663.583008
1128.778320	808.426025
1127.673828	900.891663
1126.569336	981.325989
1125.463867	772.359009
1124.358398	1025.534912
1123.252930	953.825073
1122.146484	742.234009
1121.041016	641.933411
1119.934570	645.734924
1118.828125	715.693481
1117.720703	735.776489
1116.613281	682.363342
1115.505859	586.259583
1114.398438	525.551758
1113.291016	571.156860
1112.182617	704.086792
1111.074219	751.733459
1109.964844	470.749329
1108.856445	662.299133
1107.747070	910.321594
1106.637695	718.859558
1105.528320	1207.332153
1104.417969	1001.479492
1103.307617	1184.987427
1102.197266	1181.902222
1101.086914	1148.033813
1099.975586	1132.926514
1098.864258	1282.753174
1097.752930	1309.824097
1096.641602	1456.960693
1095.529297	1500.240723
1094.416992	1496.278931
1093.304688	1541.666626
1092.191406	1565.731201
1091.079102	1474.340332
1089.965820	1342.869751
1088.852539	1521.944702
1087.738281	1507.935303
1086.624023	1324.500244
1085.509766	1246.861938
1084.395508	1481.815308
1083.280273	1171.306519
1082.166016	1163.970459
1081.050781	1205.869263
1079.934570	1567.063354
1078.819336	1211.856323
1077.703125	1164.245361
1076.586914	1255.048462
1075.469727	1054.762329
1074.353516	943.644104
1073.236328	940.380249
1072.119141	965.181702
1071.000977	1032.091797
1069.882813	866.868530
1068.765625	725.100037
1067.646484	892.544678
1066.528320	1043.466431
1065.409180	871.111755
1064.290039	843.922546
1063.170898	870.526306
1062.050781	939.173340
1060.930664	872.053711
1059.810547	783.867310
1058.690430	824.288452
1057.569336	773.462036
1056.449219	526.301453
1055.327148	618.023071
1054.206055	697.997742
1053.083984	761.545715
1051.961914	537.816589
1050.839844	447.234833
1049.717773	608.746582
1048.594727	651.147034
1047.471680	520.869080
1046.348633	413.962311
1045.224609	477.307922
1044.101563	563.939026
1042.976563	811.329529
1041.852539	646.153625
1040.728516	765.280884
1039.603516	537.293762
1038.478516	302.431793
1037.352539	214.345917
1036.227539	491.750793
1035.101563	710.855408
1033.974609	825.170532
1032.848633	695.236938
1031.721680	758.384888
1030.594727	649.486755
1029.467773	900.940002
1028.340820	401.720123
1027.212891	376.700928
1026.084961	265.787872
1024.956055	59.747402
1023.828125	-92.747383
1022.699219	21.790571
1021.570313	-74.848633
1020.440430	-118.040955
1019.311523	-182.023849
1018.181641	-48.819679
1017.050781	47.277733
1015.920898	152.673141
1014.790039	234.903137
1013.659180	249.978104
1012.528320	258.168457
1011.396484	423.885742
1010.265625	288.643433
1009.132813	364.155212
1008.000977	622.537109
1006.868164	957.221191
1005.736328	1321.917480
1004.602539	2278.508545
1003.469727	3093.728516
1002.335938	3635.912354
1001.202148	2955.503174
1000.068359	1963.618530
998.933594	1159.386108
997.799805	454.941864
996.665039	295.781921
995.529297	289.139587
994.394531	275.699371
993.258789	266.992920
992.123047	269.940796
990.986328	339.879730
989.849609	230.085510
988.712891	-45.482456
987.576172	186.172333
986.439453	164.431107
985.301758	-16.101389
984.164063	-221.739944
983.025391	37.901608
981.887695	-61.493099
980.749023	25.691835
979.610352	-103.275032
978.470703	-4.329406
977.332031	94.728729
976.192383	67.441956
975.051758	-56.216637
973.912109	240.866089
972.771484	2.674842
971.630859	249.392975
970.490234	-50.362476
969.348633	68.014610
968.207031	191.093765
967.065430	206.435226
965.923828	40.702751
964.781250	301.829041
963.638672	418.546936
962.496094	498.703552
961.352539	411.681213
960.208984	221.764832
959.065430	449.067078
957.921875	298.530640
956.777344	228.391739
955.632813	80.635643
954.488281	42.995911
953.343750	103.957985
952.198242	203.967514
951.052734	324.706207
949.907227	404.421021
948.760742	203.098984
947.614258	470.604706
946.467773	354.296356
945.321289	496.383636
944.173828	362.244568
943.026367	276.315155
941.878906	464.568604
940.730469	541.098145
939.582031	234.448441
938.433594	236.113983
937.285156	507.100922
936.135742	499.981476
934.987305	326.651031
933.836914	452.166077
932.687500	518.581604
931.537109	345.974060
930.386719	255.640228
929.236328	299.892426
928.084961	373.916931
926.934570	136.313354
925.783203	160.688858
924.630859	296.723267
923.478516	-53.801792
922.327148	239.505905
921.173828	198.719528
920.021484	162.694351
918.868164	260.945496
917.714844	163.991714
916.561523	251.236450
915.407227	25.308575
914.252930	33.493717
913.098633	-5.787278
911.944336	-158.301117
910.789063	-129.074814
909.633789	-38.436897
908.478516	-92.755859
907.322266	-140.056442
906.166016	-76.097565
905.009766	-195.503754
903.853516	-169.696457
902.696289	-41.801598
901.539063	108.858505
900.381836	-55.004974
899.223633	-100.927841
898.065430	-148.912750
896.907227	13.667298
895.749023	314.290833
894.589844	38.426277
893.430664	303.087738
892.271484	210.743774
891.112305	125.390236
889.952148	139.632629
888.791992	316.624878
887.630859	-36.855549
886.470703	409.018005
885.309570	155.291260
884.148438	179.338028
882.986328	284.733002
881.825195	304.530090
880.663086	277.129333
879.500000	276.938477
878.337891	103.371887
877.174805	337.804749
876.011719	180.353806
874.847656	286.582489
873.684570	374.874756
872.520508	325.963928
871.355469	443.728058
870.191406	86.864845
869.026367	490.512360
867.861328	327.430786
866.695313	144.316757
865.530273	363.702942
864.364258	464.009216
863.197266	353.207153
862.031250	271.748657
860.864258	376.804047
859.697266	731.087708
858.530273	739.660583
857.362305	647.352539
856.194336	723.418579
855.026367	878.025085
853.857422	882.414063
852.688477	662.701538
851.519531	792.786316
850.350586	860.137329
849.180664	616.151001
848.010742	661.243896
846.840820	471.271698
845.670898	711.234497
844.500000	223.792511
843.329102	432.477295
842.157227	287.675629
840.986328	129.549911
839.814453	351.639160
838.642578	189.174026
837.469727	283.822571
836.296875	298.012604
835.124023	401.562653
833.951172	201.357483
832.777344	336.172638
831.603516	399.498444
830.429688	592.231445
829.255859	416.737061
828.081055	372.935242
826.906250	456.255829
825.731445	354.474396
824.555664	304.001160
823.379883	206.730835
822.204102	272.122650
821.027344	268.416931
819.851563	-129.489410
818.674805	-53.020172
817.497070	-41.165401
816.320313	-225.193878
815.142578	17.984089
813.963867	56.374649
812.786133	161.396866
811.607422	-162.756210
810.428711	57.736629
809.250000	-6.372122
808.070313	-61.621555
806.890625	96.309807
805.710938	43.137501
804.531250	-154.389679
803.350586	285.107086
802.169922	-12.392055
800.988281	-25.865778
799.807617	-105.967323
798.625977	71.102959
797.444336	-304.010223
796.261719	-153.756256
795.079102	-21.402266
793.896484	152.875336
792.713867	78.909973
791.530273	217.447433
790.346680	300.465424
789.163086	458.578857
787.979492	494.803070
786.794922	351.715851
785.610352	319.156921
784.425781	405.891907
783.240234	795.320801
782.054688	543.518250
780.869141	629.767761
779.682617	517.039551
778.496094	739.928467
777.309570	532.020996
776.123047	418.999390
774.935547	292.660065
773.748047	157.417053
772.560547	209.603333
771.373047	85.194595
770.184570	317.897339
768.996094	290.239716
767.806641	128.025909
766.618164	42.856960
765.428711	382.726532
764.239258	455.821960
763.048828	266.738342
761.858398	280.112762
760.667969	310.943359
759.477539	409.822296
758.286133	473.323181
757.094727	613.621094
755.903320	617.398376
754.710938	594.658386
753.518555	497.073029
752.326172	359.848450
751.133789	367.520996
749.940430	427.761993
748.747070	406.605713
747.553711	376.545898
746.359375	445.121155
745.166016	421.386322
743.970703	592.754578
742.776367	500.762054
741.581055	285.915955
740.385742	323.115509
739.190430	219.931519
737.994141	259.084473
736.797852	269.630524
735.601563	100.494438
734.405273	93.335419
733.208008	272.126068
732.010742	282.230042
730.813477	414.744507
729.615234	431.177307
728.416992	274.758026
727.218750	201.400558
726.020508	816.487671
724.821289	329.871124
723.622070	367.726654
722.422852	621.724426
721.222656	502.130554
720.022461	461.121155
718.822266	487.732086
717.621094	544.825256
716.420898	453.491547
715.218750	447.217682
714.017578	336.237732
712.815430	358.259308
711.614258	251.643555
710.411133	602.656494
709.208984	441.524994
708.005859	97.499847
706.802734	221.793839
705.599609	130.500351
704.395508	-132.691833
703.191406	156.947861
701.987305	246.319626
700.782227	-31.901241
699.577148	-64.251625
698.372070	-13.950356
697.166992	-70.134216
695.960938	-41.504650
694.754883	54.505009
693.548828	-223.048645
692.341797	-66.128601
691.135742	-4.740576
689.927734	-108.255798
688.720703	-174.758270
687.512695	-184.744080
686.304688	-77.516174
685.096680	99.142006
683.888672	111.060249
682.679688	-145.671509
681.470703	174.209625
680.260742	43.459618
679.050781	-210.563293
677.840820	46.681141
676.630859	61.475185
675.419922	39.607933
674.209961	238.599533
672.998047	-90.200142
671.787109	33.330696
670.575195	252.101227
669.363281	155.305435
668.151367	93.298531
666.938477	200.033142
665.725586	60.612293
664.512695	325.310364
663.299805	147.405334
662.085938	110.085594
660.872070	90.229774
659.658203	111.564117
658.443359	122.288124
657.228516	42.605118
656.013672	64.492134
654.797852	-1.830580
653.583008	-76.565331
652.366211	6.231222
651.150391	-85.331726
649.934570	-165.900894
648.717773	55.212955
647.500000	-80.957497
646.283203	314.722443
645.065430	187.503403
643.847656	331.575653
642.629883	303.672180
641.411133	458.723419
640.192383	265.573547
638.973633	145.730728
637.753906	8.891137
636.534180	-99.834175
635.314453	8.537156
634.094727	-37.648090
632.874023	-193.204544
631.653320	-20.214458
630.432617	4.695507
629.211914	100.442642
627.990234	-82.648773
626.768555	96.770340
625.545898	-66.911461
624.324219	305.313049
623.101563	323.755676
621.877930	318.573090
620.655273	302.595306
619.431641	307.944580
618.208008	111.912918
616.983398	108.465637
615.759766	-96.327621
614.535156	-187.837357
613.310547	114.031807
612.084961	-87.058289
610.859375	100.760323
609.633789	-66.684189
608.408203	17.741323
607.181641	-186.721191
605.955078	108.292442
604.728516	105.824150
