# Supplementary material for: Raman spectroscopy accurately differentiates mucosal healing from non-healing and biochemical changes following biological therapy in inflammatory bowel disease
Source: PLoS One. 2021 Jun 2;16(6):e0252210. doi: 10.1371/journal.pone.0252210 (PMC8172032; doi:10.1371/journal.pone.0252210)
Supplement: S5 Dataset — (ZIP) [file pone.0252210.s007.zip › CD Active inflammation/OC011 pre treatment_BL sub CR removed_41__X_-18308.2__Y_2329.51__Z_-3757.05__Time_471.txt]

1714.656250	166.830063
1713.679688	113.143166
1712.703125	-35.025486
1711.725586	69.854057
1710.749023	-33.425346
1709.771484	-66.066887
1708.792969	-52.243248
1707.815430	-176.763947
1706.836914	-144.995239
1705.858398	-88.226364
1704.879883	-239.404343
1703.901367	41.324997
1702.922852	57.884052
1701.943359	-23.714926
1700.963867	34.684425
1699.983398	45.746784
1699.003906	1.544290
1698.023438	51.724606
1697.042969	137.456863
1696.062500	63.664356
1695.082031	68.182961
1694.100586	94.837242
1693.120117	157.013092
1692.137695	209.209702
1691.156250	-28.714256
1690.174805	273.210419
1689.192383	364.985809
1688.209961	417.460205
1687.227539	563.969116
1686.244141	431.202698
1685.261719	485.798950
1684.278320	399.827362
1683.294922	413.156342
1682.311523	408.519196
1681.327148	492.410309
1680.342773	425.181244
1679.358398	595.520386
1678.374023	694.578064
1677.389648	695.788757
1676.404297	726.860962
1675.418945	851.606812
1674.433594	828.013550
1673.448242	956.531372
1672.461914	989.890686
1671.475586	978.639526
1670.489258	970.610840
1669.502930	1223.393555
1668.516602	1115.511230
1667.529297	1194.010620
1666.541992	1119.068848
1665.554688	1222.442993
1664.566406	1180.359985
1663.579102	1457.054321
1662.590820	1312.498047
1661.602539	1311.628784
1660.614258	1260.861816
1659.625000	1369.546875
1658.635742	1407.096802
1657.647461	1249.070068
1656.657227	1284.824219
1655.667969	1310.391602
1654.677734	1026.660889
1653.688477	1016.018372
1652.697266	1093.058105
1651.707031	1032.896606
1650.716797	970.479309
1649.725586	755.091064
1648.734375	833.553223
1647.743164	743.178467
1646.750977	513.129700
1645.759766	655.965820
1644.767578	659.070618
1643.775391	403.708466
1642.783203	523.606445
1641.790039	329.656921
1640.796875	117.592285
1639.803711	335.894745
1638.810547	140.263351
1637.817383	224.478287
1636.823242	195.528229
1635.829102	214.261948
1634.834961	38.202061
1633.840820	-58.531071
1632.845703	-2.244464
1631.850586	-3.724680
1630.855469	73.969208
1629.860352	-185.128983
1628.865234	-46.551788
1627.869141	-99.945724
1626.873047	-55.831238
1625.876953	-32.628265
1624.880859	-182.839661
1623.883789	-106.769241
1622.887695	42.981441
1621.890625	32.495277
1620.892578	95.685173
1619.895508	43.379837
1618.897461	41.087891
1617.899414	227.915512
1616.901367	65.639908
1615.903320	155.438782
1614.904297	77.352753
1613.906250	148.877136
1612.907227	123.394119
1611.907227	-9.528410
1610.908203	-45.360977
1609.908203	-107.347778
1608.908203	-56.606972
1607.908203	-3.244246
1606.908203	5.586961
1605.907227	161.069077
1604.906250	122.758034
1603.905273	-72.581314
1602.904297	85.434120
1601.903320	117.789101
1600.901367	103.032722
1599.899414	-3.267823
1598.897461	-216.746124
1597.895508	-43.290569
1596.892578	20.291292
1595.889648	-91.258553
1594.886719	-205.418991
1593.883789	-141.982315
1592.880859	-44.684006
1591.876953	-239.873428
1590.873047	-137.498276
1589.869141	-43.064285
1588.865234	-110.498001
1587.860352	48.949020
1586.855469	33.523556
1585.850586	179.668015
1584.845703	281.346405
1583.839844	83.188538
1582.834961	51.772373
1581.829102	189.593750
1580.823242	92.855606
1579.816406	61.149677
1578.810547	50.171303
1577.803711	312.370941
1576.796875	74.726791
1575.790039	8.771040
1574.782227	-7.858780
1573.775391	-87.019424
1572.767578	104.117790
1571.759766	180.669754
1570.750977	114.122452
1569.743164	198.164474
1568.734375	230.078903
1567.725586	139.774506
1566.716797	-12.950021
1565.707031	0.388155
1564.697266	200.443588
1563.687500	197.864853
1562.677734	179.570099
1561.667969	272.662170
1560.657227	-2.675226
1559.647461	82.328293
1558.636719	206.016327
1557.625000	59.973045
1556.614258	56.336185
1555.602539	187.238724
1554.590820	71.886375
1553.579102	132.491013
1552.567383	104.887642
1551.554688	297.122620
1550.541992	214.819519
1549.529297	101.339027
1548.516602	163.621918
1547.502930	158.470032
1546.490234	147.983078
1545.476563	121.817970
1544.462891	7.627106
1543.448242	203.357468
1542.434570	194.765625
1541.419922	-74.844070
1540.405273	86.696342
1539.390625	98.265808
1538.375000	-42.622753
1537.359375	113.124115
1536.343750	69.982239
1535.328125	-35.216049
1534.312500	-122.489922
1533.295898	145.887878
1532.280273	68.581200
1531.262695	199.869247
1530.246094	8.868485
1529.229492	57.347286
1528.211914	-177.668762
1527.194336	58.451218
1526.176758	26.571337
1525.159180	-13.182502
1524.140625	-60.813431
1523.122070	-46.844997
1522.103516	-4.753680
1521.084961	47.443073
1520.065430	-98.522919
1519.046875	-121.196869
1518.027344	30.725433
1517.006836	-128.478775
1515.987305	-25.745272
1514.966797	10.004809
1513.947266	66.134224
1512.925781	193.949997
1511.905273	-27.496412
1510.884766	-56.542969
1509.863281	32.280403
1508.841797	5.491969
1507.820313	29.857107
1506.797852	-4.912199
1505.776367	-60.307064
1504.753906	53.314411
1503.731445	110.378601
1502.708008	44.308060
1501.685547	-32.104923
1500.662109	55.248444
1499.638672	-52.132553
1498.615234	-238.943161
1497.591797	-169.906921
1496.567383	-85.685799
1495.542969	-55.342388
1494.518555	-181.131409
1493.494141	191.585068
1492.468750	-6.028127
1491.443359	-1.774238
1490.417969	-10.411770
1489.392578	187.763687
1488.367188	163.541504
1487.340820	381.794189
1486.314453	341.998383
1485.288086	251.067581
1484.261719	292.771729
1483.234375	395.579651
1482.207031	510.999786
1481.179688	312.598022
1480.152344	511.940216
1479.125000	540.315979
1478.096680	461.537506
1477.068359	555.977051
1476.040039	696.147766
1475.011719	731.753418
1473.982422	739.243652
1472.953125	677.915771
1471.923828	787.079041
1470.894531	941.932129
1469.864258	1129.713745
1468.834961	1347.887817
1467.804688	1403.129150
1466.774414	1407.434692
1465.743164	1490.472534
1464.712891	1677.634766
1463.681641	1735.060791
1462.650391	1497.719238
1461.618164	1730.301636
1460.586914	1815.468872
1459.554688	1837.073975
1458.522461	1729.176514
1457.490234	1857.296875
1456.458008	1921.898438
1455.424805	1978.814819
1454.391602	1873.365967
1453.358398	1874.429321
1452.325195	2057.987793
1451.291016	2056.415283
1450.256836	2138.442627
1449.222656	2212.817383
1448.188477	2000.931519
1447.154297	2080.340576
1446.119141	2324.257080
1445.083984	2041.564087
1444.048828	2090.508301
1443.013672	2025.570557
1441.977539	1874.640259
1440.941406	1713.660156
1439.905273	1727.221436
1438.869141	1634.608765
1437.832031	1360.054077
1436.795898	1419.194336
1435.758789	1276.200195
1434.720703	976.667603
1433.683594	1184.879883
1432.645508	706.277283
1431.608398	914.502197
1430.569336	680.993164
1429.531250	601.536926
1428.493164	635.661194
1427.454102	483.157745
1426.415039	572.819397
1425.375977	594.412964
1424.335938	457.236053
1423.296875	491.524048
1422.256836	409.936493
1421.215820	398.943359
1420.175781	418.234772
1419.135742	349.446228
1418.094727	409.102051
1417.053711	307.720093
1416.011719	367.455566
1414.970703	135.427673
1413.928711	285.832672
1412.886719	338.169556
1411.844727	98.925461
1410.802734	-14.479808
1409.759766	7.914889
1408.716797	37.905018
1407.673828	226.197388
1406.630859	103.082748
1405.586914	40.340794
1404.542969	-52.421886
1403.499023	63.234802
1402.455078	138.774353
1401.411133	-16.427658
1400.366211	184.650894
1399.321289	109.899254
1398.276367	115.488831
1397.230469	25.906740
1396.185547	69.274872
1395.139648	37.541660
1394.093750	176.242279
1393.046875	-133.303864
1392.000977	103.204910
1390.954102	99.388565
1389.907227	23.093296
1388.860352	39.506802
1387.812500	-61.573666
1386.765625	62.594868
1385.717773	61.774746
1384.669922	-118.941406
1383.621094	-169.514847
1382.573242	-65.019958
1381.524414	-92.888046
1380.475586	221.565750
1379.425781	-68.364655
1378.376953	3.978793
1377.327148	248.631302
1376.277344	71.515465
1375.227539	-102.916801
1374.176758	-105.043098
1373.126953	-29.730040
1372.076172	-183.752060
1371.025391	3.949444
1369.973633	-0.245007
1368.922852	28.082109
1367.871094	-20.729605
1366.819336	90.011665
1365.766602	111.162338
1364.714844	-24.426523
1363.662109	-22.938972
1362.609375	-76.085144
1361.556641	-29.561993
1360.502930	-12.799821
1359.450195	33.929054
1358.396484	-162.935394
1357.341797	28.219664
1356.288086	187.109390
1355.233398	124.881371
1354.178711	174.600677
1353.124023	246.774170
1352.069336	242.053207
1351.013672	195.241653
1349.958984	304.960297
1348.903320	308.031799
1347.846680	393.096954
1346.791016	446.003357
1345.734375	759.416016
1344.677734	673.598816
1343.621094	632.562256
1342.563477	725.498535
1341.506836	667.363281
1340.449219	542.475830
1339.391602	833.884521
1338.333008	731.536804
1337.275391	859.610840
1336.216797	846.650391
1335.158203	888.258911
1334.098633	685.013062
1333.040039	615.556824
1331.980469	605.598755
1330.920898	709.503418
1329.861328	600.877686
1328.800781	648.118835
1327.740234	623.794189
1326.679688	688.531921
1325.619141	669.376221
1324.558594	726.893677
1323.497070	633.892151
1322.435547	521.295715
1321.374023	954.244202
1320.312500	844.314697
1319.250000	734.538269
1318.187500	824.679077
1317.125000	907.491150
1316.062500	879.443176
1314.999023	824.398376
1313.935547	966.606934
1312.872070	860.041382
1311.808594	807.809998
1310.745117	620.267212
1309.680664	789.882019
1308.616211	907.833679
1307.551758	614.870056
1306.486328	831.413513
1305.420898	782.303162
1304.355469	762.818909
1303.290039	831.950745
1302.224609	640.578247
1301.158203	727.091980
1300.091797	715.373352
1299.025391	883.077332
1297.958984	795.369507
1296.891602	879.667969
1295.824219	720.973938
1294.756836	694.971497
1293.689453	664.155396
1292.621094	621.164673
1291.553711	781.856567
1290.485352	586.975525
1289.416016	728.143372
1288.347656	680.582153
1287.278320	611.060059
1286.208984	759.700500
1285.139648	800.565430
1284.069336	599.023865
1283.000000	657.182861
1281.929688	781.476196
1280.858398	560.690674
1279.788086	667.950500
1278.716797	618.657593
1277.645508	708.858643
1276.574219	627.906494
1275.502930	542.157898
1274.430664	913.574097
1273.358398	671.511963
1272.286133	761.878967
1271.213867	732.568115
1270.140625	754.602173
1269.067383	1030.595703
1267.994141	942.801819
1266.920898	952.710083
1265.846680	940.697083
1264.773438	845.788879
1263.699219	933.877930
1262.624023	1102.430420
1261.549805	961.343262
1260.474609	808.166382
1259.399414	937.749268
1258.324219	984.474915
1257.248047	1096.973145
1256.172852	990.286926
1255.096680	949.406921
1254.019531	1042.442871
1252.943359	928.610535
1251.866211	997.321655
1250.789063	1027.103149
1249.711914	935.293091
1248.634766	969.969971
1247.556641	900.120117
1246.478516	793.858215
1245.400391	818.861389
1244.321289	1062.491943
1243.243164	876.144165
1242.164063	1041.966431
1241.084961	955.247131
1240.004883	883.130981
1238.925781	859.577759
1237.845703	789.939819
1236.765625	897.388550
1235.684570	978.112610
1234.604492	852.719116
1233.523438	630.420959
1232.442383	699.009705
1231.360352	653.686523
1230.279297	814.260986
1229.197266	679.302246
1228.115234	466.910583
1227.032227	622.532349
1225.950195	589.297485
1224.867188	560.897217
1223.784180	428.469910
1222.701172	465.371552
1221.617188	398.260406
1220.533203	468.944916
1219.449219	563.739075
1218.365234	380.581818
1217.280273	146.744690
1216.195313	340.480621
1215.110352	367.480621
1214.025391	319.593903
1212.940430	286.172607
1211.854492	344.428558
1210.768555	557.024170
1209.681641	460.742462
1208.595703	465.744843
1207.508789	229.604584
1206.421875	367.142517
1205.334961	492.524414
1204.247070	169.661148
1203.160156	215.444031
1202.072266	131.109207
1200.983398	241.789169
1199.895508	15.356973
1198.806641	135.535858
1197.717773	84.769180
1196.628906	50.810745
1195.539063	-19.266623
1194.449219	110.206223
1193.359375	-101.803955
1192.269531	-1.330366
1191.179688	-45.137630
1190.088867	-79.376709
1188.998047	-60.823399
1187.907227	-92.769608
1186.815430	-81.551926
1185.723633	-70.404915
1184.631836	-109.722946
1183.540039	-137.094681
1182.448242	-42.192791
1181.355469	-24.141121
1180.262695	51.374023
1179.169922	129.182037
1178.076172	89.456787
1176.982422	138.326691
1175.888672	-42.855339
1174.794922	195.070267
1173.700195	32.962765
1172.606445	-50.149052
1171.511719	-56.717010
1170.416016	44.313889
1169.321289	-84.423592
1168.225586	-0.325919
1167.129883	-57.417179
1166.034180	12.139176
1164.937500	-11.626026
1163.840820	-152.542252
1162.744141	86.367752
1161.647461	38.482628
1160.550781	-66.768150
1159.453125	85.778839
1158.355469	114.064156
1157.256836	158.958176
1156.159180	127.411064
1155.060547	138.730133
1153.961914	228.656097
1152.863281	75.283684
1151.763672	-66.184906
1150.664063	-2.731306
1149.564453	-65.657211
1148.464844	59.538425
1147.364258	-48.784130
1146.263672	-121.424477
1145.163086	-201.253540
1144.062500	-66.944962
1142.960938	-123.121063
1141.859375	-10.462887
1140.757813	-45.382267
1139.656250	-9.035143
1138.553711	203.117142
1137.451172	-29.320940
1136.348633	232.479156
1135.246094	99.753174
1134.142578	38.254475
1133.039063	261.633820
1131.935547	266.439575
1130.832031	385.087280
1129.727539	541.564575
1128.623047	501.000031
1127.518555	500.697052
1126.413086	403.098206
1125.308594	305.473572
1124.203125	492.227142
1123.096680	491.625031
1121.991211	576.239624
1120.884766	473.630768
1119.778320	233.657440
1118.671875	320.425873
1117.564453	234.299271
1116.458008	216.773499
1115.350586	163.696121
1114.242188	240.659683
1113.134766	298.610718
1112.026367	358.830078
1110.917969	121.141205
1109.808594	417.551575
1108.700195	347.574646
1107.590820	433.457733
1106.481445	448.396667
1105.372070	569.512634
1104.261719	584.292542
1103.151367	497.535889
1102.041016	549.963562
1100.930664	515.038696
1099.819336	633.356445
1098.708008	579.456787
1097.596680	473.674103
1096.484375	367.883667
1095.373047	646.142273
1094.260742	467.245361
1093.147461	575.689209
1092.035156	566.321899
1090.921875	385.074463
1089.808594	563.935547
1088.695313	453.275726
1087.581055	516.692932
1086.467773	638.843262
1085.353516	716.223877
1084.238281	506.743347
1083.124023	475.943787
1082.008789	663.634705
1080.893555	510.595215
1079.777344	484.411469
1078.662109	568.575012
1077.545898	262.990936
1076.429688	232.112366
1075.312500	273.958038
1074.196289	130.448349
1073.079102	223.855545
1071.960938	120.235916
1070.843750	126.833206
1069.725586	63.096386
1068.607422	214.945526
1067.489258	282.380371
1066.370117	354.453827
1065.251953	206.389267
1064.132813	212.885666
1063.012695	399.583344
1061.893555	291.370789
1060.773438	358.653992
1059.653320	322.998596
1058.532227	341.136353
1057.412109	134.854141
1056.291016	363.387085
1055.169922	224.965958
1054.047852	205.755127
1052.926758	137.522827
1051.804688	221.108826
1050.681641	208.949493
1049.559570	133.801270
1048.436523	222.041138
1047.313477	177.285461
1046.190430	186.216660
1045.066406	69.243446
1043.942383	26.951862
1042.818359	70.944229
1041.694336	154.558228
1040.569336	403.563995
1039.445313	233.253647
1038.319336	302.887329
1037.194336	358.562805
1036.068359	118.652802
1034.942383	272.149323
1033.816406	197.627289
1032.690430	339.489777
1031.563477	316.226959
1030.436523	218.628464
1029.308594	-6.716836
1028.181641	139.894409
1027.053711	40.226116
1025.925781	-45.405869
1024.797852	-177.385651
1023.668945	-44.593937
1022.540039	116.047646
1021.411133	-78.360680
1020.281250	-212.302017
1019.152344	-165.198929
1018.022461	-317.481079
1016.892578	-98.692543
1015.761719	-285.554504
1014.630859	-196.507629
1013.500000	-7.812169
1012.369141	72.007957
1011.237305	61.552063
1010.105469	109.053947
1008.973633	13.109746
1007.841797	192.656403
1006.708984	469.361816
1005.576172	1042.075562
1004.443359	1471.237671
1003.310547	2143.028809
1002.176758	1996.382080
1001.042969	1540.246094
999.908203	578.463928
998.774414	120.740128
997.639648	199.043686
996.504883	-115.062683
995.370117	226.567673
994.234375	16.626717
993.098633	189.842850
991.962891	-19.797476
990.826172	105.114647
989.690430	-65.018623
988.553711	34.693764
987.416016	-6.105346
986.279297	-37.564232
985.141602	-101.152702
984.003906	-150.789749
982.865234	-87.494713
981.727539	-164.518280
980.588867	-34.303288
979.450195	-157.101227
978.310547	0.866660
977.170898	-142.359390
976.031250	-48.616611
974.891602	127.934502
973.751953	155.155869
972.611328	74.501411
971.470703	33.044868
970.329102	42.236378
969.188477	196.170410
968.046875	205.550461
966.904297	247.165329
965.762695	-34.586548
964.620117	11.885554
963.477539	198.327316
962.334961	162.430389
961.191406	-1.681719
960.047852	79.580994
958.904297	-22.343834
957.760742	-25.619175
956.616211	30.760582
955.471680	-4.336810
954.327148	308.584747
953.182617	262.237122
952.037109	129.099808
950.891602	85.340820
949.745117	-40.593445
948.599609	101.114716
947.453125	25.754824
946.306641	78.506989
945.159180	99.371613
944.012695	129.479858
942.865234	251.026230
941.716797	235.666855
940.569336	177.068314
939.420898	339.943176
938.272461	359.144379
937.124023	300.909637
935.974609	311.224213
934.825195	260.099884
933.675781	466.646271
932.525391	395.234558
931.375977	278.409363
930.225586	36.494827
929.074219	209.202347
927.923828	147.474213
926.772461	58.577492
925.621094	145.029633
924.468750	138.288162
923.317383	197.607025
922.165039	102.397385
921.011719	-17.661892
919.859375	-121.654449
918.706055	-16.461645
917.552734	125.129387
916.399414	78.262917
915.245117	-170.548431
914.090820	-90.004242
912.936523	-36.632236
911.781250	-35.368862
910.625977	56.721668
909.470703	110.310760
908.315430	-78.626488
907.160156	-49.780060
906.003906	-34.450439
904.846680	-34.894833
903.690430	-128.125412
902.533203	-6.089141
901.375977	-31.188028
900.218750	152.048889
899.060547	-62.996979
897.903320	-58.410931
896.744141	133.995804
895.585938	75.371704
894.426758	37.201206
893.267578	55.627533
892.108398	-56.949825
890.949219	-36.111877
889.789063	48.030849
888.628906	111.875160
887.467773	98.998070
886.307617	-31.186146
885.146484	-82.265594
883.985352	35.937477
882.823242	519.532410
881.661133	258.817932
880.499023	318.405212
879.336914	199.956207
878.173828	-8.519251
877.010742	274.262665
875.847656	255.147415
874.684570	429.731506
873.520508	127.018959
872.356445	-6.713434
871.192383	188.172745
870.027344	155.792908
868.862305	231.413940
867.697266	190.102005
866.532227	247.747391
865.366211	303.146240
864.200195	306.858337
863.034180	243.195816
861.867188	271.665802
860.700195	385.459808
859.533203	382.479858
858.366211	502.948303
857.198242	452.844910
856.030273	326.500824
854.862305	628.574890
853.693359	596.427734
852.524414	539.636658
851.355469	691.291077
850.186523	567.275635
849.016602	557.558289
847.846680	317.164551
846.676758	325.399872
845.505859	436.588745
844.334961	335.105347
843.164063	-43.785862
841.993164	69.589729
840.821289	140.403244
839.649414	30.056412
838.477539	100.790276
837.305664	66.427971
836.132813	186.215790
834.959961	214.331024
833.786133	280.364685
832.613281	192.273254
831.439453	347.485870
830.264648	116.525925
829.090820	255.979050
827.916016	292.720612
826.741211	382.916565
825.566406	330.334656
824.390625	181.886124
823.214844	329.831909
822.039063	54.355885
820.862305	15.056735
819.685547	-39.869766
818.508789	76.592369
817.332031	-34.089630
816.154297	31.015898
814.976563	96.024033
813.798828	-59.258030
812.621094	-141.153915
811.442383	63.707439
810.263672	-104.995956
809.083984	77.399918
807.905273	93.016495
806.725586	97.449669
805.544922	-204.618195
804.365234	-78.169647
803.184570	-49.510342
802.003906	-94.167557
800.823242	-176.595245
799.641602	-130.424377
798.459961	6.554487
797.278320	-306.626099
796.095703	-247.401855
794.913086	-265.839264
793.730469	-144.792358
792.547852	-207.707794
791.364258	23.813669
790.180664	31.559549
788.997070	-22.751602
787.813477	-8.530073
786.628906	43.207352
785.444336	-137.380157
784.258789	13.692546
783.074219	93.868477
781.888672	193.814224
780.702148	247.231064
779.516602	106.146584
778.330078	207.975250
777.143555	252.266876
775.956055	152.974411
774.769531	33.782574
773.582031	121.963951
772.393555	51.204685
771.206055	178.873734
770.017578	-8.879557
768.829102	30.416540
767.639648	140.136902
766.451172	157.192322
765.261719	-2.050310
764.072266	100.768028
762.881836	183.651154
761.691406	180.579453
760.500977	98.216576
759.310547	284.237000
758.119141	250.145584
756.927734	194.014084
755.735352	362.099335
754.543945	479.487885
753.351563	163.853836
752.159180	-59.416172
750.965820	49.032501
749.773438	159.572174
748.580078	177.800690
747.385742	193.778839
746.192383	170.201630
744.998047	197.051651
743.803711	83.473145
742.608398	-19.127338
741.413086	1.055791
740.217773	60.647274
739.022461	223.171310
737.826172	-26.276955
736.630859	20.053143
735.433594	103.564575
734.237305	29.391397
733.040039	58.106953
731.842773	38.655102
730.645508	408.610138
729.447266	183.471741
728.249023	26.219999
727.050781	100.773071
725.851563	184.035950
724.653320	337.186584
723.454102	103.598274
722.253906	108.198044
721.053711	283.129211
719.854492	224.406189
718.653320	237.757370
717.453125	148.569107
716.251953	190.342789
715.050781	336.815369
713.848633	319.715302
712.647461	-19.980032
711.445313	137.446701
710.243164	140.135574
709.040039	-153.401764
707.836914	-211.533218
706.633789	33.078136
705.430664	46.875561
704.226563	-32.860825
703.022461	13.702847
701.818359	149.498901
700.613281	113.482170
699.408203	53.631626
698.203125	15.618572
696.998047	1.603444
695.791992	33.301632
694.585938	-56.589817
693.379883	-168.078812
692.172852	-146.981400
690.965820	8.779681
689.758789	60.376751
688.551758	-57.210445
687.343750	79.154747
686.135742	133.129715
684.926758	33.219028
683.718750	44.000332
682.509766	-166.195984
681.300781	-20.853329
680.090820	57.358398
678.881836	-141.598938
677.671875	-121.681519
676.460938	2.225034
675.250977	-42.655994
674.040039	31.577139
672.828125	47.452915
671.617188	87.188385
670.405273	-301.139557
669.193359	-14.748514
667.981445	68.423531
666.768555	-29.875269
665.555664	-82.699821
664.342773	33.018467
663.128906	27.821526
661.916016	-5.392117
660.702148	97.423584
659.487305	62.136230
658.272461	108.867531
657.058594	-21.256533
655.842773	-136.208145
654.627930	22.674192
653.412109	-92.235451
652.196289	-159.701096
650.979492	-315.483002
649.763672	26.283243
648.546875	53.472954
647.330078	166.698441
646.112305	331.455322
644.894531	276.568390
643.676758	281.839417
642.458984	190.205032
641.240234	184.492386
640.021484	118.436501
638.802734	67.286018
637.583008	22.418779
636.363281	-138.644424
635.143555	97.478096
633.923828	116.364326
632.703125	87.738098
631.482422	95.315231
630.261719	81.106232
629.040039	-47.145596
627.818359	-81.343163
626.596680	-43.022285
625.375000	-20.160332
624.152344	70.814011
622.929688	214.820496
621.707031	388.223724
620.483398	179.726639
619.259766	178.437622
618.036133	86.594269
616.812500	137.522583
615.587891	-73.363403
614.363281	140.835846
613.138672	-80.072708
611.913086	1.928764
610.687500	-55.970119
609.461914	120.337494
608.236328	-31.386946
607.009766	-0.355060
605.783203	-145.588181
604.555664	-71.959610
