# Supplementary material for: Raman spectroscopy accurately differentiates mucosal healing from non-healing and biochemical changes following biological therapy in inflammatory bowel disease
Source: PLoS One. 2021 Jun 2;16(6):e0252210. doi: 10.1371/journal.pone.0252210 (PMC8172032; doi:10.1371/journal.pone.0252210)
Supplement: S5 Dataset — (ZIP) [file pone.0252210.s007.zip › CD Active inflammation/OC022 pre treatment-1_CR remove base sub_57__X_-32691.6__Y_23047.9__Z_-4395.43__Time_654.txt]

1714.716797	162.134399
1713.740234	49.521187
1712.763672	43.079063
1711.787109	-59.589401
1710.809570	12.334391
1709.832031	-89.679207
1708.854492	-54.657349
1707.875977	-78.292488
1706.898438	-29.238020
1705.919922	-76.302750
1704.941406	134.015366
1703.962891	-102.428383
1702.983398	-105.624290
1702.003906	-116.495445
1701.024414	1.384503
1700.044922	124.914841
1699.065430	66.937004
1698.084961	209.800201
1697.104492	18.903074
1696.124023	183.812485
1695.143555	228.805511
1694.162109	303.499084
1693.180664	204.973129
1692.199219	186.943085
1691.217773	268.037292
1690.235352	101.297203
1689.253906	303.156769
1688.271484	369.256409
1687.289063	550.352783
1686.305664	510.453064
1685.323242	481.621216
1684.339844	503.780243
1683.356445	473.017181
1682.372070	519.857056
1681.388672	705.528748
1680.404297	699.782227
1679.419922	681.094055
1678.435547	689.387817
1677.451172	865.647827
1676.465820	927.797424
1675.480469	1014.210571
1674.495117	904.197876
1673.509766	924.833618
1672.523438	1049.439453
1671.537109	1352.350342
1670.550781	1283.588745
1669.564453	1435.626343
1668.578125	1370.216064
1667.590820	1421.960571
1666.603516	1511.171265
1665.616211	1497.193604
1664.627930	1478.233521
1663.640625	1512.662964
1662.652344	1510.266357
1661.664063	1672.550659
1660.675781	1649.550049
1659.686523	1523.518311
1658.698242	1800.543823
1657.708984	1685.740967
1656.719727	1682.507935
1655.729492	1504.832031
1654.740234	1526.051758
1653.750000	1690.442627
1652.759766	1484.644775
1651.768555	1165.470459
1650.778320	1304.227295
1649.787109	1091.539795
1648.795898	929.438904
1647.804688	1034.594116
1646.813477	939.153870
1645.821289	931.177002
1644.829102	698.965027
1643.836914	575.359680
1642.844727	322.694702
1641.851563	508.495361
1640.859375	311.836243
1639.866211	379.299011
1638.873047	117.258629
1637.878906	150.888229
1636.885742	348.175568
1635.891602	237.188766
1634.897461	92.195427
1633.902344	121.347427
1632.908203	71.660606
1631.913086	-88.427208
1630.917969	-16.564289
1629.922852	-5.098970
1628.926758	-130.319931
1627.931641	-126.386513
1626.935547	32.912338
1625.939453	-25.993940
1624.942383	-34.762554
1623.946289	-98.583885
1622.949219	100.596657
1621.952148	-7.617305
1620.955078	-15.818199
1619.958008	175.735046
1618.959961	52.204445
1617.961914	18.112566
1616.963867	52.395840
1615.965820	-2.452154
1614.966797	81.884903
1613.967773	56.112778
1612.968750	54.049339
1611.969727	17.990984
1610.970703	-104.473862
1609.970703	3.831528
1608.970703	72.861122
1607.970703	39.762024
1606.970703	90.557335
1605.969727	65.452980
1604.968750	22.090734
1603.967773	23.297037
1602.966797	139.693268
1601.965820	-47.410160
1600.963867	-108.836723
1599.961914	-219.890518
1598.959961	-113.852829
1597.958008	-52.274433
1596.955078	100.770988
1595.952148	-127.716919
1594.949219	-110.533424
1593.946289	-116.853653
1592.943359	-110.110962
1591.939453	-77.264030
1590.935547	-169.718323
1589.931641	43.173012
1588.927734	-135.381592
1587.922852	-118.245438
1586.917969	-9.862363
1585.913086	184.489883
1584.908203	-43.552803
1583.903320	103.754883
1582.897461	256.175232
1581.891602	158.412277
1580.885742	175.244675
1579.879883	80.058578
1578.873047	133.253555
1577.866211	90.071579
1576.859375	166.553268
1575.852539	162.293015
1574.845703	196.988297
1573.837891	135.384857
1572.830078	154.337540
1571.822266	149.816467
1570.814453	101.042282
1569.805664	130.159622
1568.796875	3.321660
1567.788086	164.738037
1566.779297	131.254639
1565.769531	1.643443
1564.760742	243.148895
1563.750977	144.522720
1562.741211	121.078598
1561.730469	154.606949
1560.720703	47.986511
1559.709961	-133.880661
1558.699219	-4.722682
1557.688477	204.609634
1556.676758	312.690674
1555.666016	76.085556
1554.654297	-18.091469
1553.642578	322.662262
1552.629883	101.385300
1551.618164	270.905121
1550.605469	90.893440
1549.592773	143.673447
1548.580078	-145.119247
1547.566406	111.725975
1546.552734	233.888809
1545.540039	167.174515
1544.525391	-65.045761
1543.511719	-20.833778
1542.498047	5.141745
1541.483398	-23.269318
1540.468750	48.896084
1539.453125	-5.607535
1538.438477	30.110947
1537.422852	-32.387634
1536.407227	21.093935
1535.391602	12.506043
1534.375977	-91.637390
1533.359375	-33.455826
1532.342773	19.400587
1531.326172	105.590965
1530.309570	83.381912
1529.292969	-44.581974
1528.275391	-5.236967
1527.257813	64.841988
1526.240234	54.936859
1525.222656	-114.689362
1524.204102	-212.345825
1523.185547	-137.737076
1522.166992	-71.026222
1521.148438	44.367821
1520.128906	-7.563169
1519.110352	94.616852
1518.090820	127.207726
1517.071289	103.108635
1516.050781	-44.441921
1515.031250	-84.201385
1514.010742	27.398714
1512.990234	-46.036602
1511.968750	147.337769
1510.948242	-62.392044
1509.926758	-15.628660
1508.905273	41.228317
1507.883789	151.768951
1506.862305	-58.373676
1505.839844	-12.240741
1504.817383	115.738632
1503.794922	125.655678
1502.772461	-61.827541
1501.749023	4.177647
1500.726563	-6.796572
1499.703125	-151.039337
1498.678711	-111.080658
1497.655273	-38.000248
1496.630859	-11.148910
1495.607422	-30.476849
1494.582031	72.803947
1493.557617	206.598495
1492.533203	230.285828
1491.507813	77.476898
1490.482422	305.326996
1489.457031	272.378662
1488.430664	359.350494
1487.405273	292.958130
1486.378906	343.898041
1485.352539	394.694977
1484.325195	381.541840
1483.298828	383.594757
1482.271484	479.898102
1481.244141	545.442932
1480.216797	511.405914
1479.188477	617.465942
1478.161133	618.887695
1477.132813	775.621948
1476.104492	797.163391
1475.075195	630.100769
1474.046875	648.909729
1473.017578	894.183838
1471.988281	1019.622437
1470.958984	961.682556
1469.928711	1313.289673
1468.898438	1229.673706
1467.869141	1346.927124
1466.837891	1479.272949
1465.807617	1535.223999
1464.776367	1512.265137
1463.746094	1715.396484
1462.714844	1613.490356
1461.682617	1884.907227
1460.651367	1958.071289
1459.619141	1789.926025
1458.586914	2058.370117
1457.554688	2110.918701
1456.522461	1922.340454
1455.489258	2147.244873
1454.456055	2242.646240
1453.422852	2117.348633
1452.389648	2237.946045
1451.355469	2424.320313
1450.321289	2423.046387
1449.287109	2315.317139
1448.252930	2268.373291
1447.218750	2289.776855
1446.183594	2166.798584
1445.148438	2193.176270
1444.113281	2310.608643
1443.078125	2341.926758
1442.041992	2180.928467
1441.005859	2045.257568
1439.969727	2094.200439
1438.933594	2009.107544
1437.897461	1785.014038
1436.860352	1651.948853
1435.823242	1678.083252
1434.786133	1663.774292
1433.748047	1359.028198
1432.710938	1031.689087
1431.672852	1017.471375
1430.634766	937.635132
1429.596680	809.885010
1428.557617	692.263306
1427.518555	612.520508
1426.479492	479.859222
1425.440430	702.721252
1424.401367	544.900879
1423.361328	611.416077
1422.321289	431.012421
1421.281250	459.762512
1420.241211	385.263397
1419.200195	381.297638
1418.159180	279.181091
1417.118164	307.997009
1416.077148	195.919556
1415.035156	285.152283
1413.994141	369.357361
1412.952148	144.255035
1411.910156	319.009491
1410.867188	249.903503
1409.825195	125.592964
1408.782227	257.625580
1407.739258	183.670166
1406.695313	237.855286
1405.652344	156.492706
1404.608398	97.792511
1403.564453	119.477966
1402.520508	50.876297
1401.475586	308.465851
1400.431641	172.244247
1399.386719	219.177887
1398.341797	195.954514
1397.295898	117.648308
1396.250977	242.433121
1395.205078	33.999348
1394.159180	-11.460710
1393.112305	-61.853157
1392.066406	25.568439
1391.019531	-57.207188
1389.972656	-109.839699
1388.925781	-197.402557
1387.877930	40.350719
1386.831055	-44.546234
1385.783203	85.711388
1384.735352	25.994650
1383.686523	-53.617691
1382.638672	-28.141617
1381.589844	92.340546
1380.541016	-99.373825
1379.492188	-23.698301
1378.442383	89.479378
1377.392578	-76.878738
1376.342773	-13.461695
1375.292969	-112.161705
1374.243164	11.303802
1373.192383	25.064989
1372.141602	-50.846405
1371.090820	-99.198685
1370.039063	-37.766758
1368.988281	-28.575323
1367.936523	-143.862823
1366.884766	62.332497
1365.833008	24.493118
1364.780273	-8.250208
1363.727539	-8.506472
1362.674805	-105.712219
1361.622070	-6.192706
1360.569336	133.200424
1359.515625	76.154915
1358.461914	156.014221
1357.408203	245.901154
1356.353516	52.506691
1355.299805	-11.455976
1354.245117	6.706837
1353.190430	213.759674
1352.134766	323.983673
1351.080078	116.486435
1350.024414	356.008362
1348.968750	369.708923
1347.913086	376.082672
1346.856445	452.030334
1345.800781	438.790985
1344.744141	505.022980
1343.686523	499.450653
1342.629883	640.249756
1341.572266	729.067627
1340.514648	882.388611
1339.457031	760.828125
1338.399414	1023.292542
1337.340820	731.165710
1336.282227	959.115051
1335.223633	704.506714
1334.165039	831.173828
1333.106445	893.596741
1332.046875	701.373657
1330.987305	722.011963
1329.926758	680.959534
1328.867188	654.888611
1327.806641	784.627808
1326.746094	766.206421
1325.685547	802.260803
1324.625000	744.586670
1323.563477	827.787598
1322.501953	691.394226
1321.440430	747.677673
1320.378906	850.941101
1319.316406	823.542542
1318.253906	640.907471
1317.191406	830.797974
1316.128906	801.330750
1315.065430	969.165771
1314.001953	962.100952
1312.938477	893.573120
1311.875000	899.087524
1310.811523	926.883545
1309.747070	784.909790
1308.682617	889.260254
1307.618164	811.578674
1306.552734	736.507263
1305.488281	900.190735
1304.422852	800.774719
1303.356445	910.507629
1302.291016	747.450439
1301.224609	977.803162
1300.159180	824.858643
1299.091797	996.358398
1298.025391	917.380127
1296.958984	868.013550
1295.891602	907.153687
1294.824219	845.752991
1293.755859	757.491699
1292.688477	767.511780
1291.620117	760.460999
1290.551758	633.353882
1289.483398	663.317139
1288.414063	872.307617
1287.344727	495.590485
1286.275391	655.722046
1285.206055	730.143188
1284.136719	410.325226
1283.066406	560.863037
1281.996094	637.987122
1280.925781	590.348328
1279.855469	550.160828
1278.784180	448.919373
1277.712891	626.640015
1276.641602	924.189392
1275.569336	779.183350
1274.498047	585.439148
1273.425781	917.262390
1272.353516	699.300537
1271.281250	794.174011
1270.208008	771.859375
1269.134766	844.851379
1268.061523	866.622986
1266.988281	912.860840
1265.914063	790.790771
1264.839844	810.329163
1263.765625	868.948792
1262.691406	869.085327
1261.617188	891.226318
1260.541992	940.228516
1259.466797	813.822388
1258.391602	631.495361
1257.315430	756.202026
1256.239258	900.389465
1255.163086	913.095764
1254.086914	872.297668
1253.010742	870.501953
1251.933594	868.754211
1250.856445	850.024780
1249.779297	833.778442
1248.701172	812.719116
1247.624023	774.690063
1246.545898	746.437012
1245.467773	812.994324
1244.388672	789.673523
1243.310547	717.818481
1242.231445	828.140076
1241.152344	936.013306
1240.072266	958.915710
1238.993164	571.739990
1237.913086	820.379578
1236.833008	705.104065
1235.751953	623.848022
1234.671875	598.404358
1233.590820	720.845459
1232.509766	542.747375
1231.427734	587.638611
1230.346680	586.493530
1229.264648	687.069092
1228.182617	581.802856
1227.100586	587.934998
1226.017578	555.344482
1224.934570	459.857513
1223.851563	511.972076
1222.768555	428.619873
1221.684570	236.489502
1220.601563	346.615967
1219.516602	379.342377
1218.432617	308.136261
1217.348633	444.708771
1216.263672	192.341263
1215.178711	333.674377
1214.093750	453.195526
1213.007813	311.963409
1211.921875	185.248611
1210.835938	299.826691
1209.750000	414.324738
1208.663086	569.739868
1207.577148	580.392822
1206.490234	571.724915
1205.402344	317.212799
1204.315430	575.978210
1203.227539	427.492584
1202.139648	254.949814
1201.051758	178.753433
1199.962891	246.983459
1198.875000	-89.192101
1197.786133	5.442125
1196.696289	-181.473022
1195.607422	-62.908871
1194.517578	120.473763
1193.427734	101.784195
1192.337891	-27.514269
1191.247070	8.993131
1190.157227	-7.427050
1189.066406	156.240753
1187.974609	-90.854675
1186.883789	-23.396580
1185.791992	10.362765
1184.700195	72.837936
1183.608398	-56.716549
1182.515625	91.962433
1181.423828	115.802673
1180.331055	146.754562
1179.238281	-76.466118
1178.144531	112.537384
1177.050781	66.576721
1175.957031	200.218140
1174.863281	0.832546
1173.768555	100.751137
1172.674805	320.235962
1171.580078	197.302963
1170.484375	36.059338
1169.389648	135.555725
1168.293945	256.447388
1167.198242	257.643555
1166.102539	-32.898674
1165.005859	-7.910996
1163.910156	117.337837
1162.813477	-108.737740
1161.715820	64.065361
1160.619141	148.350037
1159.521484	24.804762
1158.423828	192.414795
1157.326172	135.545685
1156.227539	298.096252
1155.128906	288.744476
1154.030273	59.913609
1152.931641	179.173477
1151.832031	-44.956234
1150.733398	-149.924591
1149.632813	-14.314338
1148.533203	-233.773987
1147.433594	4.004283
1146.333008	170.147339
1145.232422	14.768777
1144.130859	-40.688236
1143.030273	115.538605
1141.928711	57.506767
1140.827148	-321.656982
1139.724609	-30.247967
1138.623047	70.760628
1137.520508	-20.882885
1136.417969	-12.790506
1135.314453	254.125061
1134.211914	202.576981
1133.108398	210.310120
1132.004883	490.937561
1130.900391	310.901825
1129.796875	593.552734
1128.692383	463.194122
1127.586914	536.760559
1126.482422	565.146423
1125.376953	690.614136
1124.271484	607.353821
1123.166016	571.425415
1122.060547	537.784546
1120.954102	617.745361
1119.847656	420.519958
1118.741211	559.463379
1117.633789	447.351563
1116.526367	436.949677
1115.418945	353.115875
1114.311523	229.017792
1113.204102	402.838806
1112.095703	306.964050
1110.987305	319.769623
1109.877930	504.979340
1108.769531	595.517151
1107.660156	518.213684
1106.550781	582.546082
1105.441406	701.063171
1104.331055	640.041443
1103.220703	774.831299
1102.110352	527.260986
1101.000000	734.969360
1099.888672	810.430847
1098.777344	866.913330
1097.666016	640.426941
1096.553711	710.896118
1095.442383	783.617004
1094.330078	950.444397
1093.217773	735.603638
1092.104492	786.837708
1090.991211	680.259766
1089.877930	677.209106
1088.764648	758.792725
1087.651367	725.005249
1086.537109	731.140076
1085.422852	786.580444
1084.308594	722.044800
1083.193359	727.973938
1082.078125	698.594116
1080.962891	676.213684
1079.847656	583.329285
1078.731445	657.131775
1077.615234	524.267578
1076.499023	687.125244
1075.382813	568.287415
1074.265625	482.287720
1073.148438	424.424164
1072.031250	481.434967
1070.914063	604.013306
1069.795898	597.581299
1068.677734	450.519287
1067.559570	591.630005
1066.440430	350.869659
1065.321289	562.104187
1064.202148	482.921387
1063.083008	546.512756
1061.962891	476.660614
1060.843750	537.825684
1059.723633	528.764099
1058.602539	526.690735
1057.482422	428.753967
1056.361328	365.893433
1055.239258	478.288879
1054.118164	443.447235
1052.996094	462.317871
1051.874023	439.138214
1050.751953	420.627136
1049.629883	189.724289
1048.506836	511.945465
1047.383789	327.769318
1046.260742	360.589630
1045.136719	332.760101
1044.012695	237.338531
1042.888672	305.120026
1041.764648	358.896820
1040.639648	240.254135
1039.515625	321.991821
1038.389648	250.003006
1037.264648	187.383270
1036.138672	462.295197
1035.012695	250.759430
1033.886719	297.580811
1032.760742	476.982269
1031.633789	516.797241
1030.506836	396.210297
1029.379883	371.006805
1028.251953	229.654129
1027.124023	27.998827
1025.996094	-117.780182
1024.868164	194.009659
1023.739258	-102.569458
1022.610352	-39.201382
1021.481445	-75.597870
1020.352539	-65.529289
1019.222656	79.105766
1018.092773	-100.919739
1016.962891	-9.556866
1015.832031	213.929703
1014.702148	110.640938
1013.571289	114.025932
1012.439453	207.798782
1011.308594	123.292473
1010.176758	363.005249
1009.044922	336.498596
1007.912109	150.400696
1006.780273	401.721710
1005.647461	835.720093
1004.514648	1422.214844
1003.380859	2003.885010
1002.247070	1977.479126
1001.113281	1611.480591
999.979492	892.264038
998.845703	464.497284
997.710938	191.729950
996.576172	147.737320
995.440430	106.159927
994.305664	27.780396
993.169922	97.178909
992.033203	7.488190
990.897461	132.398468
989.760742	185.878052
988.624023	31.995390
987.487305	-89.450180
986.350586	169.395294
985.212891	-170.628845
984.075195	-17.601162
982.936523	-313.466370
981.798828	-33.663967
980.660156	20.606697
979.521484	-72.271530
978.381836	-121.293922
977.242188	41.377190
976.102539	-14.310804
974.962891	-170.983780
973.823242	58.580990
972.682617	143.422745
971.541992	106.616692
970.400391	-54.051674
969.259766	81.633675
968.118164	-25.913452
966.976563	-64.443626
965.833984	76.109177
964.691406	108.925720
963.548828	70.772270
962.406250	-10.791954
961.262695	132.422379
960.120117	241.331314
958.976563	130.393082
957.832031	264.704132
956.688477	190.713882
955.543945	105.442619
954.398438	150.801132
953.253906	214.579773
952.108398	225.844315
950.962891	-236.197128
949.817383	93.272926
948.670898	180.399658
947.524414	77.922905
946.377930	254.396332
945.231445	17.438961
944.083984	-43.413139
942.936523	92.267693
941.789063	154.968506
940.640625	224.621063
939.493164	68.483040
938.343750	268.419922
937.195313	315.591705
936.045898	230.626282
934.897461	246.136627
933.747070	291.399567
932.597656	275.253235
931.447266	204.574203
930.296875	152.277603
929.146484	88.752281
927.995117	214.325180
926.843750	176.107208
925.692383	53.848373
924.541016	102.381622
923.388672	267.004852
922.236328	6.492423
921.083984	-28.729147
919.931641	56.636780
918.778320	60.290668
917.625000	57.247433
916.470703	88.392204
915.317383	228.621536
914.163086	-100.977493
913.008789	-80.816353
911.853516	-214.832962
910.698242	-117.303314
909.542969	-3.834568
908.387695	14.463182
907.231445	109.931503
906.076172	-41.558380
904.918945	-154.352112
903.762695	-196.773804
902.605469	-37.523056
901.448242	13.074177
900.291016	0.366471
899.133789	-0.926547
897.975586	-117.509865
896.817383	69.150436
895.658203	52.288891
894.500000	17.431902
893.340820	-177.804764
892.180664	-4.519876
891.021484	94.205032
889.861328	-1.286448
888.701172	135.935333
887.541016	-94.832245
886.379883	-50.048748
885.218750	35.398773
884.057617	-61.867195
882.895508	100.362785
881.734375	199.432739
880.572266	194.812927
879.409180	46.003784
878.247070	226.306992
877.083984	208.328720
875.920898	53.015301
874.756836	273.871216
873.592773	276.293884
872.428711	163.967987
871.264648	227.246277
870.100586	144.300766
868.935547	191.879181
867.770508	246.207764
866.604492	102.712936
865.438477	204.288849
864.272461	99.112358
863.106445	270.318329
861.940430	398.783783
860.773438	327.364899
859.606445	296.395172
858.438477	548.236572
857.271484	391.585358
856.103516	459.340149
854.934570	296.062683
853.766602	478.151184
852.597656	613.074768
851.428711	375.894501
850.259766	311.338989
849.089844	367.765381
847.919922	455.499481
846.750000	388.678131
845.579102	-34.052471
844.408203	279.677521
843.237305	170.354645
842.066406	38.681339
840.894531	32.275440
839.722656	251.653458
838.550781	117.708305
837.377930	115.637901
836.206055	281.087646
835.033203	298.989075
833.859375	301.201996
832.686523	193.956085
831.512695	200.547089
830.337891	267.333832
829.164063	224.701782
827.989258	195.414230
826.814453	228.515900
825.639648	393.074036
824.463867	345.736633
823.288086	260.467712
822.112305	86.048523
820.935547	78.693481
819.759766	-42.308266
818.583008	86.018959
817.405273	94.015060
816.228516	12.910216
815.050781	120.866417
813.872070	141.943481
812.694336	7.261870
811.515625	88.205055
810.336914	33.438690
809.158203	-79.167305
807.978516	-60.737419
806.798828	-291.168030
805.619141	-50.833084
804.438477	-201.424469
803.258789	-52.414562
802.077148	-163.185852
800.896484	-145.335632
799.714844	-69.925507
798.534180	-85.564522
797.351563	-167.796936
796.169922	-289.986237
794.987305	-126.377937
793.804688	-22.760014
792.622070	-63.249584
791.438477	4.678432
790.254883	-195.383545
789.071289	36.119576
787.886719	123.592819
786.702148	-87.712616
785.517578	-77.854614
784.333008	115.421562
783.147461	237.773010
781.961914	287.039581
780.776367	241.178482
779.590820	219.545486
778.404297	171.330048
777.217773	63.432365
776.030273	61.454079
774.843750	147.664536
773.656250	-101.621132
772.467773	-2.346473
771.280273	61.514469
770.091797	12.819739
768.903320	-75.606323
767.714844	131.240662
766.525391	33.868008
765.335938	-56.919907
764.146484	112.128700
762.956055	261.217621
761.765625	108.613647
760.575195	336.736877
759.384766	179.673523
758.193359	290.984070
757.001953	252.655701
755.810547	187.917526
754.618164	90.196442
753.425781	126.534767
752.233398	57.364052
751.041016	122.182373
749.847656	88.123993
748.654297	69.427986
747.460938	77.063416
746.266602	108.819069
745.072266	94.478294
743.877930	119.620773
742.683594	217.116272
741.488281	-18.669907
740.292969	-54.876942
739.097656	-128.305725
737.901367	-30.798750
736.705078	46.973763
735.508789	34.958153
734.311523	-58.022774
733.115234	181.770523
731.917969	130.458298
730.719727	20.151209
729.522461	-74.740395
728.324219	16.342520
727.125977	114.005157
725.926758	178.906784
724.727539	152.076355
723.528320	-25.400881
722.329102	-104.424049
721.128906	6.656576
719.928711	176.724136
718.728516	189.667480
717.528320	178.708450
716.327148	220.223526
715.125977	91.713448
713.923828	96.398537
712.722656	194.948425
711.520508	88.709923
710.317383	174.410553
709.115234	129.500259
707.912109	67.333961
706.708984	-29.494276
705.505859	98.103531
704.301758	84.331009
703.097656	-57.655159
701.893555	-34.076115
700.688477	44.034294
699.483398	54.873734
698.278320	37.620789
697.073242	85.755562
695.867188	68.862938
694.661133	-10.839537
693.455078	-92.492722
692.248047	-193.462387
691.041016	-3.301910
689.833984	-75.657059
688.626953	-69.674973
687.418945	-137.262314
686.210938	-96.188438
685.002930	-18.086094
683.793945	-113.255371
682.584961	-99.830719
681.375977	-86.230492
680.166992	-154.776871
678.957031	-99.660103
677.747070	-169.984146
676.537109	-17.133423
675.326172	-28.672607
674.115234	74.631912
672.904297	9.302932
671.692383	177.733124
670.481445	28.361090
669.269531	-101.353096
668.056641	184.082382
666.844727	95.673477
665.631836	104.620583
664.417969	-63.447475
663.205078	232.872574
661.991211	222.573700
660.777344	20.237783
659.563477	35.958393
658.348633	6.386723
657.133789	65.247894
655.918945	-13.943962
654.703125	-86.672951
653.488281	73.327576
652.272461	-118.057915
651.055664	-102.653419
649.839844	229.203735
648.623047	89.177658
647.405273	205.208618
646.188477	323.108246
644.970703	322.354614
643.752930	491.265564
642.535156	429.639954
641.316406	440.799500
640.097656	251.624115
638.878906	255.538452
637.659180	267.571777
636.439453	70.691292
635.219727	371.630585
634.000000	205.847855
632.779297	267.045288
631.558594	258.817688
630.337891	372.139465
629.116211	293.648834
627.894531	104.924919
626.672852	106.194160
625.451172	117.178757
624.228516	362.856903
623.005859	300.849701
621.783203	293.365936
620.559570	233.191437
619.336914	452.220886
618.112305	275.763580
616.888672	3.698651
615.664063	113.195686
614.439453	188.858368
613.214844	123.671310
611.989258	-73.827164
610.764648	-1.666430
609.538086	130.337814
608.312500	-58.297474
607.085938	-63.277512
605.859375	-136.875061
604.632813	-121.124512
