# Supplementary material for: Raman spectroscopy accurately differentiates mucosal healing from non-healing and biochemical changes following biological therapy in inflammatory bowel disease
Source: PLoS One. 2021 Jun 2;16(6):e0252210. doi: 10.1371/journal.pone.0252210 (PMC8172032; doi:10.1371/journal.pone.0252210)
Supplement: S5 Dataset — (ZIP) [file pone.0252210.s007.zip › CD Active inflammation/OC022 post treatment-1_cr removed base sub_23__X_-12706.1__Y_34702.1__Z_-568.088__Time_264.txt]

1714.837891	111.895805
1713.861328	292.648895
1712.884766	127.983780
1711.907227	22.760939
1710.930664	86.923607
1709.953125	-52.281021
1708.975586	55.524136
1707.997070	-50.678673
1707.019531	55.208763
1706.041016	-149.221130
1705.062500	64.516563
1704.083984	-66.741104
1703.104492	-152.068420
1702.125000	-151.335846
1701.145508	-27.154125
1700.166016	35.861893
1699.186523	-101.281708
1698.206055	21.303854
1697.225586	-24.139555
1696.245117	-79.855362
1695.264648	-41.658428
1694.283203	-93.916809
1693.301758	131.929474
1692.320313	-93.089180
1691.338867	32.003811
1690.357422	173.430008
1689.375000	-18.315065
1688.392578	203.802536
1687.410156	58.212975
1686.427734	22.359047
1685.444336	234.740265
1684.460938	172.921799
1683.477539	324.618561
1682.494141	223.567871
1681.509766	133.545685
1680.526367	320.810608
1679.541992	183.585754
1678.557617	65.389618
1677.572266	93.893761
1676.587891	298.288300
1675.602539	199.737228
1674.617188	218.536728
1673.630859	362.565430
1672.645508	352.719574
1671.659180	624.811035
1670.672852	376.437164
1669.686523	436.544373
1668.699219	326.975433
1667.712891	621.259033
1666.725586	634.360168
1665.738281	414.235931
1664.750000	364.255432
1663.762695	569.196899
1662.774414	551.563599
1661.786133	595.176514
1660.797852	570.114563
1659.808594	399.562622
1658.820313	473.080200
1657.831055	771.938843
1656.841797	816.682678
1655.851563	400.958374
1654.862305	467.401733
1653.872070	502.272400
1652.881836	476.494415
1651.891602	556.748169
1650.900391	626.586670
1649.910156	220.683548
1648.918945	320.045715
1647.927734	496.200684
1646.935547	347.459076
1645.944336	206.899277
1644.952148	351.811951
1643.959961	330.481720
1642.966797	177.323502
1641.974609	34.963089
1640.981445	74.892876
1639.988281	80.662437
1638.995117	99.766792
1638.001953	-81.408394
1637.007813	125.189583
1636.013672	2.346120
1635.019531	21.992876
1634.025391	-26.746088
1633.031250	-64.807213
1632.036133	71.074898
1631.041016	17.432211
1630.045898	-188.759491
1629.049805	-31.571331
1628.054688	-111.161064
1627.058594	119.790977
1626.062500	-14.853519
1625.065430	-144.101654
1624.069336	13.348208
1623.072266	15.725764
1622.075195	-42.266644
1621.078125	-5.586457
1620.081055	-34.526031
1619.083008	-18.755852
1618.084961	4.938047
1617.086914	-18.576395
1616.088867	2.579563
1615.089844	52.626450
1614.091797	204.999908
1613.092773	71.467415
1612.092773	-14.783374
1611.093750	87.783699
1610.093750	30.447210
1609.094727	-134.275223
1608.093750	-5.502136
1607.093750	128.470535
1606.093750	-20.422153
1605.092773	118.740303
1604.091797	64.148682
1603.090820	43.598427
1602.088867	-3.115759
1601.087891	73.130493
1600.085938	-25.894228
1599.083984	42.448387
1598.081055	-134.986237
1597.079102	-137.253113
1596.076172	-74.223152
1595.073242	56.675808
1594.070313	41.225121
1593.067383	-49.978386
1592.063477	-102.020500
1591.059570	-10.520107
1590.055664	-268.783508
1589.051758	-174.761520
1588.046875	44.375229
1587.041992	44.307041
1586.037109	244.952454
1585.032227	59.657791
1584.027344	108.946205
1583.021484	77.375595
1582.015625	14.499846
1581.009766	258.919434
1580.003906	-77.507271
1578.997070	-156.126709
1577.990234	2.077418
1576.984375	-24.610744
1575.976563	-98.200356
1574.969727	-10.555846
1573.961914	9.356352
1572.954102	34.382225
1571.946289	119.107147
1570.938477	1.003275
1569.929688	179.071747
1568.921875	81.624336
1567.913086	204.891357
1566.903320	26.801994
1565.894531	116.107124
1564.884766	202.683228
1563.875000	237.233932
1562.865234	180.875381
1561.855469	10.321424
1560.844727	244.294662
1559.834961	198.065857
1558.824219	-6.367102
1557.813477	79.455086
1556.801758	198.821259
1555.790039	-47.222046
1554.779297	141.863297
1553.766602	-0.688949
1552.754883	-153.625336
1551.743164	66.117470
1550.730469	200.264587
1549.717773	-69.344635
1548.705078	80.093201
1547.691406	250.046234
1546.677734	187.130630
1545.665039	75.035202
1544.650391	316.931091
1543.636719	26.359871
1542.623047	-147.940781
1541.608398	59.967735
1540.593750	-44.758560
1539.579102	72.478088
1538.563477	-37.580189
1537.547852	-49.633389
1536.533203	123.984138
1535.516602	129.745132
1534.500977	150.885437
1533.485352	27.530987
1532.468750	-188.679916
1531.452148	208.475403
1530.435547	-0.151999
1529.417969	87.452965
1528.400391	136.287781
1527.383789	15.063217
1526.365234	153.791870
1525.347656	53.001472
1524.329102	165.734924
1523.311523	-166.758102
1522.292969	100.115807
1521.273438	-80.702408
1520.254883	16.155718
1519.235352	-28.513704
1518.215820	-140.077209
1517.196289	-156.613968
1516.176758	-21.666992
1515.156250	-110.328384
1514.136719	240.070328
1513.116211	61.358608
1512.094727	-150.742020
1511.074219	9.270454
1510.052734	74.188995
1509.031250	62.042576
1508.009766	-11.730151
1506.988281	47.774319
1505.965820	94.344299
1504.943359	-66.780876
1503.920898	-66.486687
1502.898438	-112.383209
1501.875000	31.184872
1500.852539	97.808167
1499.829102	15.827244
1498.805664	125.779839
1497.781250	-143.138885
1496.757813	76.676918
1495.733398	-146.211899
1494.708984	47.789345
1493.684570	34.533627
1492.659180	64.664154
1491.633789	-58.628464
1490.608398	-128.269516
1489.583008	-54.877674
1488.557617	112.927467
1487.531250	-15.627094
1486.504883	169.842941
1485.478516	268.394745
1484.452148	-33.808041
1483.424805	8.496602
1482.398438	185.942520
1481.371094	85.265076
1480.342773	191.103424
1479.315430	194.894379
1478.287109	300.574310
1477.259766	345.024536
1476.230469	361.365326
1475.202148	38.913170
1474.173828	299.714111
1473.144531	323.579681
1472.115234	510.306946
1471.085938	498.420929
1470.055664	573.002686
1469.025391	665.329773
1467.996094	406.631073
1466.964844	745.530151
1465.934570	743.619507
1464.904297	812.853271
1463.873047	826.116882
1462.841797	821.572021
1461.809570	903.356140
1460.778320	746.392334
1459.746094	866.207886
1458.713867	892.038696
1457.681641	818.870667
1456.649414	890.348877
1455.616211	1149.493652
1454.583008	1050.912842
1453.549805	850.942017
1452.516602	990.758484
1451.483398	1044.336426
1450.449219	1366.485229
1449.415039	1219.798096
1448.380859	936.394592
1447.345703	1035.498169
1446.311523	1240.915649
1445.276367	1312.076538
1444.241211	1137.727417
1443.205078	669.937317
1442.169922	903.103699
1441.133789	1057.764648
1440.097656	878.591309
1439.061523	863.837097
1438.024414	919.863098
1436.988281	826.801941
1435.951172	933.377380
1434.914063	759.549438
1433.875977	856.021118
1432.838867	768.173767
1431.800781	576.878723
1430.762695	491.689697
1429.724609	431.796448
1428.685547	369.421539
1427.646484	302.059906
1426.607422	224.670792
1425.568359	303.653900
1424.529297	324.664764
1423.489258	164.248322
1422.449219	162.662918
1421.409180	118.294487
1420.369141	104.202782
1419.328125	158.127228
1418.288086	204.529953
1417.247070	82.318352
1416.205078	174.068832
1415.164063	119.927811
1414.122070	262.023560
1413.080078	82.235924
1412.038086	294.767090
1410.996094	205.631729
1409.953125	196.988480
1408.910156	203.473724
1407.867188	101.994652
1406.824219	-11.943904
1405.780273	70.052185
1404.737305	41.627094
1403.693359	176.391434
1402.648438	-228.340302
1401.604492	84.653793
1400.559570	206.941635
1399.514648	391.925537
1398.469727	80.489067
1397.424805	165.279465
1396.378906	59.626732
1395.333984	44.290012
1394.288086	149.246048
1393.241211	8.779880
1392.195313	-101.504128
1391.148438	-6.416008
1390.101563	91.198723
1389.054688	-231.537292
1388.006836	83.853790
1386.959961	-46.019539
1385.912109	141.798874
1384.864258	-77.909981
1383.815430	-177.487396
1382.767578	22.940090
1381.718750	215.843765
1380.669922	-83.358063
1379.621094	24.714878
1378.571289	52.903168
1377.522461	41.219116
1376.472656	-52.759937
1375.421875	-41.835239
1374.372070	11.577271
1373.321289	-112.056984
1372.270508	178.378784
1371.219727	2.552740
1370.168945	-33.540787
1369.117188	-109.426956
1368.066406	-107.960205
1367.014648	217.394958
1365.961914	253.785355
1364.910156	-110.627373
1363.857422	232.156525
1362.804688	-174.264587
1361.751953	-222.124100
1360.698242	-80.829559
1359.645508	184.848221
1358.591797	142.130310
1357.538086	159.173203
1356.483398	168.817627
1355.429688	99.018631
1354.375000	138.635513
1353.320313	61.562653
1352.264648	56.608776
1351.209961	-69.924088
1350.154297	86.655907
1349.098633	412.006439
1348.042969	543.749329
1346.986328	286.018799
1345.930664	296.346466
1344.874023	522.468811
1343.817383	510.566406
1342.759766	382.238586
1341.703125	462.205780
1340.645508	343.997894
1339.587891	456.275696
1338.529297	538.850525
1337.471680	683.367126
1336.413086	461.522736
1335.354492	380.912476
1334.295898	515.674438
1333.236328	492.116394
1332.176758	552.727600
1331.117188	566.400085
1330.057617	303.248535
1328.998047	467.874939
1327.937500	291.473969
1326.876953	520.392883
1325.816406	297.259033
1324.754883	558.304260
1323.694336	261.318848
1322.632813	591.504578
1321.571289	435.431946
1320.508789	580.502014
1319.447266	439.425262
1318.384766	722.668701
1317.322266	473.243835
1316.259766	374.366791
1315.196289	369.244507
1314.132813	497.246796
1313.069336	558.734131
1312.005859	435.520294
1310.942383	255.778244
1309.877930	457.775757
1308.813477	716.353943
1307.749023	526.982605
1306.683594	418.935608
1305.619141	443.826050
1304.553711	616.311584
1303.488281	722.385437
1302.421875	484.300934
1301.356445	592.914917
1300.290039	480.376740
1299.223633	633.253479
1298.157227	653.480713
1297.089844	477.292511
1296.022461	355.237274
1294.955078	414.912720
1293.887695	467.243652
1292.819336	490.147888
1291.751953	228.551727
1290.683594	209.889343
1289.614258	416.837646
1288.545898	302.620514
1287.476563	499.730927
1286.407227	520.377014
1285.337891	384.268799
1284.268555	358.467682
1283.198242	633.885986
1282.127930	265.371216
1281.057617	232.363831
1279.986328	466.120850
1278.916016	572.593994
1277.844727	625.233887
1276.773438	235.261047
1275.701172	437.138611
1274.629883	374.971375
1273.557617	366.614502
1272.485352	495.107666
1271.413086	481.890289
1270.339844	353.913940
1269.266602	333.446777
1268.193359	347.184052
1267.120117	397.543671
1266.045898	330.772278
1264.972656	359.191986
1263.898438	551.022644
1262.823242	689.134399
1261.749023	529.779907
1260.673828	482.623444
1259.598633	537.846069
1258.523438	210.558105
1257.448242	324.295654
1256.372070	347.884583
1255.295898	215.652328
1254.219727	567.880127
1253.142578	265.314850
1252.066406	551.695251
1250.989258	451.176117
1249.912109	545.264587
1248.833984	427.772827
1247.756836	278.735657
1246.678711	348.496307
1245.599609	466.818512
1244.521484	230.410751
1243.442383	584.295105
1242.364258	430.520935
1241.285156	196.691315
1240.205078	567.321960
1239.125977	571.365540
1238.045898	505.038452
1236.965820	225.284393
1235.884766	338.494843
1234.804688	318.302216
1233.723633	421.726624
1232.642578	239.129776
1231.561523	470.915131
1230.479492	416.743652
1229.397461	352.895111
1228.315430	247.898926
1227.233398	249.445694
1226.150391	113.020653
1225.068359	114.563103
1223.985352	316.870422
1222.901367	204.648849
1221.818359	85.207924
1220.734375	335.675079
1219.650391	92.947372
1218.566406	198.272186
1217.481445	286.612183
1216.396484	-13.983057
1215.311523	-106.793549
1214.226563	131.170288
1213.141602	79.353111
1212.055664	177.148270
1210.969727	137.350540
1209.883789	119.253273
1208.796875	243.415802
1207.709961	232.474808
1206.623047	158.836945
1205.536133	94.841492
1204.449219	18.797478
1203.361328	17.428249
1202.273438	153.306229
1201.185547	-243.041748
1200.096680	143.126190
1199.008789	21.264256
1197.919922	140.042252
1196.830078	-114.154617
1195.741211	-134.965683
1194.651367	82.249443
1193.561523	-20.410149
1192.471680	242.279770
1191.381836	-71.906761
1190.291016	-136.136185
1189.200195	39.820667
1188.109375	-168.562912
1187.017578	-45.576447
1185.926758	-61.896709
1184.834961	-18.257721
1183.742188	90.097969
1182.650391	-113.460266
1181.557617	9.180079
1180.464844	-127.219238
1179.372070	-126.961151
1178.279297	117.706100
1177.185547	-9.164370
1176.091797	-102.481522
1174.998047	-18.570688
1173.903320	86.805763
1172.808594	-42.504154
1171.713867	38.816860
1170.619141	163.131042
1169.524414	-14.076317
1168.428711	287.094452
1167.333008	229.410538
1166.237305	52.180542
1165.140625	118.773804
1164.044922	-39.317875
1162.948242	-130.491562
1161.850586	26.733154
1160.753906	-69.272751
1159.656250	207.156006
1158.558594	-101.366318
1157.460938	31.683846
1156.362305	-40.552807
1155.263672	-72.247009
1154.165039	67.733246
1153.066406	-102.334511
1151.967773	-7.780150
1150.868164	-1.489429
1149.768555	40.497044
1148.667969	-108.143044
1147.568359	-30.507494
1146.467773	-150.571259
1145.367188	-151.598389
1144.266602	47.247360
1143.165039	-1.493100
1142.063477	-0.294638
1140.961914	222.044281
1139.860352	4.366801
1138.757813	-84.887787
1137.655273	-86.201981
1136.552734	0.365068
1135.450195	184.256165
1134.346680	109.142990
1133.244141	50.657166
1132.139648	-38.711678
1131.036133	80.794868
1129.931641	-77.419846
1128.827148	179.564362
1127.722656	82.999954
1126.618164	249.658981
1125.512695	105.638794
1124.407227	516.276672
1123.301758	177.889694
1122.196289	382.153198
1121.089844	259.425232
1119.983398	131.987610
1118.876953	411.790192
1117.769531	125.728134
1116.663086	31.456398
1115.555664	199.807632
1114.447266	72.383041
1113.339844	-14.799944
1112.231445	18.602961
1111.123047	347.433350
1110.014648	73.479095
1108.905273	-58.619614
1107.795898	156.550217
1106.686523	373.962982
1105.577148	128.495392
1104.466797	272.594330
1103.357422	364.698486
1102.247070	43.838470
1101.135742	3.808051
1100.025391	166.602631
1098.914063	487.275269
1097.802734	456.553619
1096.690430	430.541718
1095.579102	199.546646
1094.466797	211.270844
1093.353516	298.335266
1092.241211	180.508896
1091.127930	338.140686
1090.014648	135.611694
1088.901367	151.990173
1087.788086	43.678356
1086.673828	-118.689339
1085.559570	193.980057
1084.445313	128.025360
1083.330078	24.488184
1082.214844	132.469360
1081.099609	498.808655
1079.984375	158.043152
1078.868164	157.901993
1077.751953	153.065125
1076.635742	380.588135
1075.519531	87.095032
1074.402344	403.675385
1073.285156	173.639923
1072.167969	82.063835
1071.050781	213.246887
1069.932617	370.151764
1068.814453	173.165329
1067.696289	-51.830589
1066.578125	53.530190
1065.458984	224.415466
1064.339844	280.520691
1063.220703	271.079254
1062.100586	-2.768371
1060.980469	97.839249
1059.860352	72.115944
1058.740234	1.994302
1057.619141	-35.353836
1056.498047	186.776596
1055.376953	266.281097
1054.255859	135.512115
1053.133789	105.254898
1052.011719	254.841354
1050.889648	-162.925827
1049.767578	166.425964
1048.644531	77.944695
1047.521484	-68.790726
1046.398438	-124.466911
1045.274414	25.115597
1044.150391	104.716232
1043.026367	293.861267
1041.902344	61.168789
1040.778320	296.897461
1039.653320	290.305481
1038.528320	151.019287
1037.402344	72.355690
1036.277344	79.894569
1035.151367	-38.200001
1034.024414	-16.616531
1032.898438	107.345703
1031.771484	128.964264
1030.644531	1.822291
1029.517578	-50.841122
1028.390625	-138.292770
1027.262695	266.866486
1026.134766	-55.133923
1025.005859	-160.980713
1023.877930	-206.362579
1022.749023	-223.829514
1021.620117	-62.556561
1020.490234	-168.120956
1019.361328	-146.008652
1018.231445	-334.888458
1017.101563	-29.804838
1015.970703	-262.567261
1014.839844	-126.710518
1013.708984	-4.767188
1012.578125	8.310239
1011.447266	-8.669037
1010.315430	398.087219
1009.183594	364.926758
1008.050781	338.772675
1006.918945	222.466003
1005.786133	328.315369
1004.653320	834.234680
1003.519531	856.772217
1002.386719	948.705994
1001.252930	830.362610
1000.118164	596.611816
998.984375	471.594513
997.849609	332.836823
996.714844	-89.765442
995.580078	88.016609
994.444336	-73.449997
993.308594	-80.203300
992.172852	-146.858185
991.036133	238.556000
989.900391	-157.701797
988.763672	211.528168
987.626953	170.465302
986.489258	117.965195
985.351563	90.889664
984.213867	160.610031
983.076172	-66.627396
981.937500	-63.525475
980.798828	43.195286
979.660156	131.525269
978.521484	107.177498
977.381836	99.002014
976.242188	134.578781
975.102539	315.009430
973.961914	70.298439
972.822266	103.761269
971.681641	-28.102928
970.540039	212.163055
969.399414	29.964109
968.257813	65.961800
967.116211	131.842865
965.973633	60.106186
964.832031	121.505722
963.689453	86.629211
962.545898	177.925903
961.403320	198.196198
960.259766	181.858215
959.116211	16.682108
957.972656	202.083679
956.828125	80.620720
955.683594	-113.977852
954.539063	240.891190
953.393555	124.275993
952.249023	-95.162819
951.103516	-101.727043
949.957031	120.438591
948.811523	159.677872
947.665039	80.113136
946.518555	-33.626961
945.371094	-30.742043
944.224609	-137.424011
943.077148	160.172485
941.929688	304.738312
940.781250	234.753662
939.632813	285.801819
938.484375	127.009186
937.335938	312.742340
936.186523	176.938705
935.038086	390.047882
933.887695	-41.880363
932.738281	221.425186
931.587891	86.004128
930.437500	146.570007
929.287109	236.764709
928.135742	124.367599
926.985352	-85.785774
925.833984	-47.770653
924.681641	324.681854
923.530273	135.258499
922.377930	230.196762
921.224609	-38.576298
920.072266	26.914789
918.918945	215.120636
917.765625	257.900574
916.612305	180.343536
915.458008	125.572975
914.303711	173.026169
913.149414	23.057652
911.995117	-11.079655
910.839844	13.821788
909.684570	372.128723
908.529297	-54.189156
907.373047	-110.775810
906.216797	-137.836914
905.060547	-22.104002
903.904297	-105.726555
902.747070	173.073410
901.589844	69.138870
900.432617	6.033162
899.274414	167.032379
898.117188	-22.702152
896.958984	104.361366
895.799805	116.061714
894.641602	319.962372
893.482422	49.116734
892.322266	-38.529011
891.163086	-69.624474
890.002930	-177.477448
888.842773	-75.241463
887.682617	24.711174
886.521484	174.293427
885.360352	-10.156141
884.199219	62.697182
883.038086	121.996712
881.875977	-80.297684
880.713867	98.529427
879.551758	33.857651
878.388672	81.898857
877.225586	247.081284
876.062500	286.061920
874.899414	286.751587
873.735352	152.369980
872.571289	-29.207409
871.407227	187.600189
870.242188	262.574982
869.077148	6.889280
867.912109	93.119972
866.747070	318.691589
865.581055	204.773026
864.415039	454.925323
863.249023	105.137444
862.083008	164.279251
860.916016	544.486450
859.749023	585.523193
858.581055	601.843628
857.414063	348.883453
856.246094	591.806030
855.077148	430.901154
853.909180	339.567535
852.740234	272.921631
851.571289	123.368256
850.402344	390.630859
849.232422	330.690857
848.062500	167.736374
846.892578	676.563110
845.721680	307.615387
844.551758	355.091064
843.380859	342.108337
842.208984	432.007874
841.038086	197.556076
839.866211	-36.812523
838.694336	180.445908
837.521484	276.892761
836.348633	236.968475
835.175781	315.422028
834.002930	367.008270
832.829102	516.774963
831.655273	271.340302
830.481445	405.367554
829.307617	316.181885
828.132813	463.446228
826.958008	467.876740
825.783203	322.886597
824.607422	387.453186
823.431641	264.755646
822.255859	-20.566162
821.079102	6.045141
819.903320	45.962784
818.726563	121.438980
817.548828	241.351852
816.372070	14.012420
815.194336	202.770416
814.016602	-117.964005
812.837891	-2.740985
811.659180	-5.449087
810.480469	51.807663
809.301758	-126.561066
808.122070	66.119171
806.942383	-207.776260
805.762695	-172.929382
804.583008	77.194603
803.402344	102.977104
802.221680	15.526230
801.041016	-162.892670
799.859375	-126.136482
798.677734	-138.235565
797.496094	-92.740852
796.313477	-304.421387
795.131836	-154.866470
793.949219	-249.125732
792.765625	-181.711014
791.583008	-21.381220
790.399414	85.688904
789.215820	356.436401
788.031250	177.818802
786.846680	289.031097
785.662109	134.739517
784.477539	312.137604
783.291992	126.858665
782.106445	-3.132461
780.920898	222.627457
779.735352	-99.615105
778.548828	150.251602
777.362305	285.134186
776.174805	121.888550
774.988281	155.093399
773.800781	64.672989
772.613281	119.835007
771.424805	-182.351761
770.236328	344.590057
769.047852	170.252991
767.859375	20.192463
766.669922	61.846432
765.480469	222.385925
764.291016	114.130173
763.101563	217.251953
761.911133	232.230255
760.720703	77.707085
759.529297	350.052063
758.338867	235.089600
757.147461	390.639923
755.955078	231.670944
754.763672	41.970154
753.571289	368.760162
752.378906	93.361160
751.186523	24.538111
749.993164	76.498589
748.799805	152.555191
747.606445	210.988571
746.412109	278.143066
745.217773	202.632233
744.023438	346.480957
742.829102	367.434875
741.633789	263.387177
740.438477	124.301254
739.243164	11.557561
738.046875	93.838425
736.850586	215.492081
735.654297	536.352234
734.458008	346.938080
733.260742	234.209412
732.063477	-62.292057
730.866211	245.171738
729.667969	259.388702
728.469727	249.541260
727.271484	136.947617
726.073242	323.851776
724.874023	69.256554
723.674805	212.401077
722.474609	241.905396
721.275391	190.613068
720.075195	525.770203
718.875000	112.137444
717.673828	104.584877
716.473633	114.510681
715.272461	141.895477
714.070313	-107.649452
712.869141	44.082550
711.666992	47.554611
710.463867	197.045990
709.261719	167.856934
708.058594	121.282707
706.855469	181.462601
705.652344	4.351537
704.448242	123.362770
703.244141	-86.220024
702.040039	-56.361900
700.834961	53.994949
699.630859	-177.049088
698.424805	76.849945
697.219727	239.394287
696.013672	169.401077
694.807617	3.901541
693.601563	34.004585
692.395508	-76.997360
691.188477	33.539459
689.981445	-305.197815
688.773438	-1.430718
687.566406	-73.052315
686.358398	31.098507
685.149414	57.194820
683.941406	-142.117905
682.732422	42.346905
681.523438	90.275581
680.313477	-108.721535
679.104492	6.490523
677.894531	-62.343010
676.683594	-37.994972
675.473633	161.723663
674.262695	36.835499
673.051758	-116.050400
671.839844	31.834188
670.628906	-129.498398
669.416992	109.249786
668.204102	43.203506
666.992188	152.280655
665.779297	-170.693604
664.566406	132.894379
663.352539	-144.455383
662.138672	46.852764
660.924805	-29.502804
659.710938	-10.816514
658.497070	-13.654465
657.282227	-63.888348
656.066406	-4.070827
654.851563	-297.784729
653.635742	132.876312
652.419922	-18.419672
651.204102	-53.267349
649.987305	-94.517937
648.770508	90.386375
647.553711	31.969395
646.336914	-153.376175
645.119141	37.960484
643.901367	164.692307
642.682617	115.011620
641.464844	28.812798
640.246094	-18.642445
639.027344	7.006096
637.807617	271.164459
636.587891	0.244929
635.368164	81.688461
634.148438	8.461045
632.927734	160.660721
631.707031	211.872345
630.486328	-155.433258
629.264648	322.666962
628.043945	-72.492569
626.822266	130.753983
625.599609	123.721481
624.376953	90.883339
623.155273	2.244130
621.931641	207.052460
620.708984	141.761108
619.485352	123.477814
618.261719	92.215240
617.037109	7.297634
615.813477	54.931885
614.588867	14.640855
613.364258	59.734596
612.138672	-62.209366
610.913086	14.514748
609.687500	73.864365
608.461914	-78.641106
607.235352	116.914673
606.008789	-209.121399
604.782227	-214.969925
