# Supplementary material for: Raman spectroscopy accurately differentiates mucosal healing from non-healing and biochemical changes following biological therapy in inflammatory bowel disease
Source: PLoS One. 2021 Jun 2;16(6):e0252210. doi: 10.1371/journal.pone.0252210 (PMC8172032; doi:10.1371/journal.pone.0252210)
Supplement: S5 Dataset — (ZIP) [file pone.0252210.s007.zip › CD Active inflammation/OC014-1 post treatment_base sub CR removed_54__X_-12967.2__Y_34262.5__Z_286.063__Time_619.txt]

1714.640625	-16.730185
1713.664063	60.798775
1712.687500	-76.589813
1711.709961	-34.076679
1710.733398	24.715277
1709.755859	-18.186474
1708.778320	-87.660652
1707.799805	100.281822
1706.821289	25.859974
1705.843750	15.969977
1704.864258	25.013643
1703.885742	-62.071434
1702.907227	19.696325
1701.927734	42.778469
1700.948242	58.052814
1699.968750	41.458298
1698.988281	102.624069
1698.007813	-33.808907
1697.028320	-17.606552
1696.046875	70.937286
1695.066406	12.772731
1694.084961	101.742096
1693.104492	166.890381
1692.123047	90.757057
1691.140625	129.643311
1690.159180	158.088791
1689.176758	298.788055
1688.194336	146.292603
1687.211914	252.744370
1686.228516	324.720856
1685.246094	271.647491
1684.262695	213.496002
1683.279297	275.486725
1682.295898	414.923248
1681.311523	408.068237
1680.327148	372.165161
1679.342773	421.682068
1678.358398	404.881897
1677.374023	425.564056
1676.388672	422.518738
1675.403320	552.662964
1674.417969	472.940887
1673.432617	467.902618
1672.446289	500.284821
1671.459961	625.862244
1670.473633	653.318665
1669.487305	534.915527
1668.500977	639.804993
1667.513672	651.945435
1666.526367	587.325500
1665.539063	658.259216
1664.550781	721.401917
1663.563477	702.506409
1662.575195	710.328308
1661.586914	744.852234
1660.598633	731.847656
1659.609375	708.436340
1658.620117	735.557922
1657.631836	646.317566
1656.641602	832.685730
1655.652344	759.706116
1654.662109	610.173584
1653.672852	619.659180
1652.681641	571.100586
1651.691406	506.863373
1650.701172	620.000549
1649.709961	497.938416
1648.718750	381.374939
1647.727539	399.798615
1646.735352	418.364532
1645.744141	310.276733
1644.751953	252.560013
1643.759766	319.111023
1642.766602	285.456970
1641.774414	141.106613
1640.781250	173.742798
1639.788086	211.770599
1638.794922	131.220139
1637.801758	122.025558
1636.807617	28.591267
1635.813477	43.381390
1634.819336	34.562019
1633.825195	36.395432
1632.830078	17.262314
1631.834961	-38.626583
1630.839844	-75.960373
1629.844727	-105.283623
1628.849609	-52.916058
1627.853516	31.093597
1626.857422	28.345058
1625.861328	-37.437649
1624.865234	-100.480675
1623.868164	-37.232521
1622.871094	12.921623
1621.874023	31.593307
1620.876953	-4.843938
1619.879883	-22.813677
1618.881836	69.579033
1617.883789	88.479752
1616.885742	49.682274
1615.887695	79.186218
1614.888672	79.868271
1613.889648	-5.964996
1612.890625	42.033283
1611.891602	34.991009
1610.892578	54.204330
1609.892578	-65.457054
1608.892578	16.726671
1607.892578	125.101547
1606.892578	-15.359396
1605.891602	58.988178
1604.890625	70.493729
1603.889648	129.127197
1602.888672	54.292904
1601.887695	47.527996
1600.885742	-79.542953
1599.883789	-125.480820
1598.881836	-40.664104
1597.879883	-39.528172
1596.876953	-35.776176
1595.874023	-50.317261
1594.871094	-17.833742
1593.868164	-11.487391
1592.864258	-73.040810
1591.861328	-24.934177
1590.857422	-89.090721
1589.853516	-121.920792
1588.848633	-50.395882
1587.844727	10.643957
1586.839844	24.697887
1585.834961	-2.992854
1584.830078	21.436201
1583.824219	64.071259
1582.819336	117.079529
1581.813477	94.491386
1580.807617	103.133110
1579.800781	109.133659
1578.794922	5.756385
1577.788086	45.535931
1576.781250	173.731247
1575.773438	44.274052
1574.766602	81.293633
1573.758789	165.062027
1572.750977	40.756004
1571.743164	41.223957
1570.735352	59.833866
1569.726563	-15.149587
1568.718750	50.119759
1567.708984	21.813610
1566.700195	9.043618
1565.691406	32.566769
1564.681641	1.519504
1563.671875	100.170456
1562.662109	48.249996
1561.652344	-19.271244
1560.641602	42.834911
1559.630859	42.628742
1558.620117	91.608109
1557.609375	78.305824
1556.597656	111.581070
1555.586914	178.450989
1554.575195	157.170441
1553.563477	3.777843
1552.550781	124.787567
1551.539063	-7.964720
1550.526367	120.618988
1549.513672	3.306299
1548.500977	43.749756
1547.487305	138.408386
1546.473633	186.417068
1545.459961	17.206030
1544.446289	-48.634274
1543.432617	35.336491
1542.417969	-2.212614
1541.404297	6.668150
1540.389648	131.662674
1539.374023	0.958061
1538.359375	37.997730
1537.343750	98.168869
1536.328125	-42.989761
1535.312500	71.187057
1534.296875	38.251060
1533.280273	-17.951782
1532.263672	103.651154
1531.247070	60.192516
1530.230469	21.829626
1529.212891	14.317968
1528.196289	-3.565954
1527.178711	60.876915
1526.160156	-11.224750
1525.142578	11.861396
1524.124023	32.287437
1523.106445	114.376884
1522.087891	29.166119
1521.068359	69.923119
1520.049805	-23.102066
1519.030273	-13.344103
1518.010742	-78.191109
1516.991211	-48.015896
1515.971680	-59.026695
1514.951172	-31.582869
1513.930664	-109.498665
1512.910156	35.892746
1511.889648	75.920097
1510.868164	-15.011962
1509.846680	-16.180470
1508.826172	-12.283803
1507.803711	40.261978
1506.782227	44.007401
1505.759766	-21.528511
1504.737305	-10.218064
1503.714844	-1.539480
1502.692383	-74.903091
1501.668945	-71.467613
1500.646484	62.498177
1499.623047	22.257559
1498.599609	-105.049820
1497.575195	-71.152153
1496.550781	-45.003628
1495.527344	47.583878
1494.502930	-13.368519
1493.477539	2.347751
1492.453125	-5.000418
1491.427734	158.826569
1490.402344	115.563919
1489.376953	33.947971
1488.350586	174.512924
1487.325195	266.454681
1486.298828	97.902122
1485.272461	194.823105
1484.245117	230.406021
1483.218750	253.175049
1482.191406	196.810013
1481.164063	324.041229
1480.136719	303.292969
1479.108398	290.153992
1478.080078	264.236420
1477.052734	187.333405
1476.023438	309.120392
1474.995117	323.849762
1473.965820	274.870758
1472.937500	475.377808
1471.908203	561.219971
1470.877930	476.486572
1469.848633	552.049438
1468.818359	665.699646
1467.788086	606.336792
1466.757813	704.612732
1465.727539	815.529419
1464.696289	801.832825
1463.665039	912.625488
1462.633789	797.247009
1461.602539	836.829285
1460.570313	858.592834
1459.539063	880.331665
1458.506836	924.881287
1457.473633	971.927063
1456.441406	950.436584
1455.408203	992.351196
1454.375000	996.191772
1453.341797	1142.009399
1452.308594	1186.352051
1451.274414	1091.263550
1450.241211	1125.441772
1449.207031	1187.459717
1448.171875	1143.058838
1447.137695	1248.083252
1446.102539	1036.580200
1445.067383	1166.881470
1444.032227	1097.199219
1442.997070	997.184387
1441.960938	983.213928
1440.924805	1024.889893
1439.888672	940.124207
1438.852539	827.590332
1437.816406	889.503479
1436.779297	974.132813
1435.742188	669.672363
1434.705078	605.303955
1433.666992	528.340759
1432.629883	456.475494
1431.591797	356.881195
1430.553711	451.664917
1429.514648	417.736969
1428.476563	217.352493
1427.437500	274.313751
1426.398438	182.498642
1425.359375	254.604065
1424.320313	157.829025
1423.280273	149.306595
1422.240234	140.809387
1421.200195	134.856705
1420.159180	138.998154
1419.119141	211.145844
1418.078125	222.870392
1417.037109	58.450329
1415.996094	102.965714
1414.954102	114.782852
1413.912109	91.413574
1412.870117	58.026531
1411.828125	22.170946
1410.786133	-48.825382
1409.743164	-6.683206
1408.700195	151.042923
1407.657227	125.373871
1406.614258	49.525558
1405.570313	41.531712
1404.527344	-19.131151
1403.483398	93.431747
1402.438477	62.961285
1401.394531	95.262077
1400.349609	-32.929600
1399.304688	99.755562
1398.259766	-8.243485
1397.214844	29.219460
1396.168945	-13.482779
1395.123047	16.532320
1394.077148	31.550562
1393.031250	94.189034
1391.984375	4.114387
1390.937500	-120.919525
1389.890625	-70.666016
1388.843750	77.197258
1387.796875	-30.116983
1386.749023	-32.295467
1385.701172	-91.935226
1384.653320	-21.500105
1383.604492	18.958763
1382.556641	46.960419
1381.507813	-72.405479
1380.458984	-1.832491
1379.410156	-38.620964
1378.360352	14.539709
1377.310547	65.235077
1376.260742	-33.778629
1375.210938	14.518723
1374.161133	-29.450901
1373.110352	68.812988
1372.059570	-57.328289
1371.008789	-8.849291
1369.957031	126.898529
1368.906250	50.833023
1367.854492	91.950027
1366.802734	53.398830
1365.750000	122.002457
1364.698242	-16.015104
1363.645508	114.920471
1362.592773	248.346375
1361.540039	175.254456
1360.486328	196.780167
1359.433594	51.721573
1358.379883	83.328018
1357.326172	35.426388
1356.271484	161.586624
1355.216797	215.687454
1354.163086	172.933823
1353.107422	112.866264
1352.052734	139.802872
1350.998047	271.064545
1349.942383	268.284271
1348.886719	327.607635
1347.830078	379.518951
1346.774414	443.871674
1345.717773	441.290558
1344.661133	446.208038
1343.604492	409.038055
1342.546875	525.609802
1341.490234	473.687775
1340.432617	468.916656
1339.375000	506.313293
1338.316406	588.325500
1337.258789	549.044800
1336.200195	566.769470
1335.141602	577.119751
1334.082031	503.397614
1333.023438	521.292053
1331.963867	534.288086
1330.904297	376.723877
1329.844727	599.985474
1328.784180	484.602661
1327.723633	500.289154
1326.663086	565.433838
1325.602539	536.746643
1324.541992	500.718506
1323.480469	482.041351
1322.418945	567.096191
1321.357422	578.133240
1320.295898	527.536621
1319.233398	494.280914
1318.170898	512.882141
1317.108398	612.893250
1316.045898	643.888672
1314.982422	462.966248
1313.918945	486.689026
1312.855469	537.549622
1311.791992	514.547546
1310.728516	563.015198
1309.664063	569.657227
1308.599609	556.652649
1307.535156	553.544128
1306.469727	520.959961
1305.404297	545.010193
1304.338867	615.820618
1303.273438	600.590149
1302.208008	558.370483
1301.141602	572.738464
1300.075195	452.003082
1299.008789	604.039551
1297.942383	490.801147
1296.875000	591.280396
1295.807617	519.909668
1294.740234	401.975861
1293.672852	554.057800
1292.604492	450.965393
1291.537109	446.066528
1290.468750	482.895660
1289.399414	384.900238
1288.331055	473.272766
1287.261719	466.066071
1286.192383	412.344208
1285.123047	334.182739
1284.052734	427.522186
1282.983398	334.764221
1281.913086	327.757568
1280.841797	296.310608
1279.771484	313.843658
1278.700195	409.682404
1277.628906	375.877411
1276.557617	290.762817
1275.486328	364.621033
1274.414063	357.813751
1273.341797	368.139557
1272.269531	415.131989
1271.197266	484.109833
1270.124023	479.818451
1269.050781	426.718842
1267.977539	478.626556
1266.904297	530.530762
1265.830078	492.154419
1264.756836	385.508301
1263.681641	535.009644
1262.607422	506.461945
1261.533203	480.379669
1260.458008	376.332764
1259.382813	520.890747
1258.307617	397.417511
1257.231445	466.428589
1256.155273	440.450684
1255.079102	504.574036
1254.002930	605.189148
1252.926758	520.822021
1251.849609	504.624451
1250.772461	495.738403
1249.695313	528.204468
1248.617188	580.114014
1247.540039	525.046997
1246.461914	555.069763
1245.382813	517.050293
1244.304688	442.609619
1243.225586	370.633362
1242.146484	463.802521
1241.067383	411.273712
1239.988281	409.735291
1238.908203	369.372375
1237.828125	440.619843
1236.748047	448.770294
1235.667969	420.538300
1234.586914	404.437042
1233.505859	422.270569
1232.424805	403.739258
1231.343750	382.785675
1230.261719	289.166931
1229.179688	377.208099
1228.097656	324.772400
1227.015625	330.444061
1225.932617	415.966003
1224.850586	276.417267
1223.767578	342.535614
1222.683594	210.296158
1221.600586	273.953033
1220.516602	248.123413
1219.432617	268.209686
1218.347656	157.789398
1217.263672	182.684036
1216.178711	156.830002
1215.093750	234.801636
1214.008789	194.423691
1212.922852	125.080826
1211.836914	147.446121
1210.750977	157.716675
1209.665039	387.456299
1208.579102	260.167511
1207.492188	287.215179
1206.405273	249.144806
1205.318359	64.062965
1204.230469	218.758270
1203.142578	103.570763
1202.054688	79.922729
1200.966797	140.528687
1199.877930	92.756546
1198.790039	44.976246
1197.701172	143.963196
1196.611328	55.240990
1195.522461	48.299362
1194.432617	-30.804649
1193.342773	24.718782
1192.252930	-35.179893
1191.162109	20.256500
1190.072266	-85.323982
1188.981445	-10.752237
1187.889648	44.542992
1186.798828	54.164322
1185.707031	-15.459767
1184.615234	-32.294498
1183.523438	15.619951
1182.430664	56.282059
1181.337891	44.132252
1180.245117	-1.614240
1179.152344	22.135996
1178.059570	69.803055
1176.965820	9.595017
1175.872070	78.726959
1174.778320	37.626568
1173.683594	-51.379471
1172.588867	-44.633816
1171.494141	12.327883
1170.399414	81.188255
1169.303711	18.409397
1168.208984	-34.814903
1167.113281	-64.143997
1166.016602	-38.517860
1164.920898	30.076633
1163.824219	-61.495129
1162.727539	30.881411
1161.630859	3.755684
1160.533203	174.792725
1159.435547	109.367264
1158.337891	53.476761
1157.240234	40.522270
1156.141602	37.074738
1155.043945	102.756958
1153.944336	137.367020
1152.845703	38.410988
1151.747070	106.306252
1150.647461	-4.597293
1149.547852	-63.078049
1148.447266	-21.533735
1147.347656	41.382927
1146.247070	58.992420
1145.146484	-106.732475
1144.044922	-15.408566
1142.944336	-83.576164
1141.842773	-135.104492
1140.741211	27.383989
1139.638672	4.301666
1138.537109	-6.925366
1137.434570	-98.991997
1136.332031	-100.769516
1135.228516	-83.584167
1134.125977	76.049583
1133.022461	166.711761
1131.917969	195.571182
1130.814453	233.871689
1129.709961	241.267578
1128.605469	279.459656
1127.500977	270.160645
1126.396484	284.538513
1125.291016	365.246857
1124.185547	244.422714
1123.080078	114.136726
1121.973633	168.653473
1120.868164	194.687485
1119.761719	125.953346
1118.654297	170.847122
1117.547852	99.709259
1116.440430	33.298431
1115.333008	106.462959
1114.225586	184.289200
1113.117188	87.055511
1112.008789	188.420639
1110.900391	190.433395
1109.791992	112.066422
1108.682617	196.715912
1107.573242	196.261230
1106.463867	176.882828
1105.354492	188.173508
1104.244141	333.967621
1103.133789	345.152771
1102.023438	320.912811
1100.913086	261.272278
1099.801758	404.435791
1098.690430	358.889496
1097.579102	369.907410
1096.467773	293.697845
1095.355469	398.911774
1094.243164	327.385742
1093.130859	451.331329
1092.017578	384.481384
1090.905273	357.656219
1089.791992	321.403473
1088.677734	369.843872
1087.564453	451.173553
1086.450195	269.044342
1085.335938	406.743256
1084.221680	342.199463
1083.106445	294.113525
1081.991211	255.428772
1080.875977	221.440872
1079.760742	330.710571
1078.644531	228.591476
1077.528320	293.171326
1076.412109	226.278488
1075.295898	185.211304
1074.178711	202.791611
1073.061523	203.932922
1071.944336	139.407455
1070.826172	231.959167
1069.708984	183.838715
1068.590820	152.128998
1067.471680	204.754807
1066.353516	198.797913
1065.234375	148.343842
1064.115234	147.065735
1062.996094	143.440918
1061.875977	172.567337
1060.755859	152.548325
1059.635742	169.954956
1058.515625	208.394012
1057.394531	90.181442
1056.273438	264.170837
1055.152344	117.956001
1054.031250	65.252579
1052.909180	52.275982
1051.787109	93.012352
1050.665039	49.689301
1049.541992	-9.951396
1048.418945	12.108644
1047.295898	-5.496480
1046.172852	4.899319
1045.048828	43.275391
1043.925781	93.298981
1042.801758	131.650650
1041.676758	41.829987
1040.552734	45.247860
1039.427734	69.633690
1038.302734	-17.752497
1037.176758	109.089447
1036.050781	79.942719
1034.924805	71.765121
1033.798828	51.972973
1032.672852	101.980629
1031.545898	170.580780
1030.418945	222.891510
1029.291992	140.388168
1028.164063	50.967510
1027.036133	-22.131119
1025.908203	-99.821754
1024.780273	-75.284073
1023.651367	-108.778252
1022.522461	-51.715672
1021.393555	-68.912498
1020.264648	-2.560367
1019.134766	-56.826397
1018.004883	-64.665283
1016.875000	-77.111946
1015.744141	-40.855431
1014.613281	13.948814
1013.482422	61.805141
1012.351563	58.711548
1011.219727	37.121410
1010.088867	105.860992
1008.956055	31.093323
1007.824219	187.794144
1006.691406	256.539795
1005.558594	477.939178
1004.425781	828.762268
1003.292969	1114.723267
1002.159180	901.339600
1001.025391	669.604004
999.891602	368.705170
998.756836	70.290833
997.622070	56.078777
996.487305	37.293438
995.352539	-22.990662
994.216797	-62.441643
993.081055	-18.783064
991.945313	31.813965
990.808594	13.248530
989.672852	61.589973
988.536133	13.145251
987.398438	10.849764
986.261719	20.117569
985.124023	-35.067677
983.986328	59.490993
982.847656	2.105930
981.709961	-41.397293
980.571289	-117.051857
979.432617	-63.795757
978.292969	72.279648
977.153320	26.680107
976.013672	27.126423
974.874023	-55.122520
973.734375	87.902832
972.593750	125.231384
971.453125	38.564911
970.311523	87.463852
969.170898	56.039616
968.029297	26.973150
966.886719	-8.915109
965.745117	-44.736710
964.602539	-0.218699
963.459961	-24.461952
962.317383	54.516865
961.173828	41.831413
960.030273	58.990257
958.886719	62.446667
957.743164	56.790604
956.598633	138.199310
955.454102	210.463852
954.309570	-33.094894
953.165039	-24.790359
952.019531	20.163723
950.874023	85.731499
949.727539	32.419750
948.582031	-16.243744
947.435547	-71.688797
946.289063	44.313648
945.141602	66.653282
943.995117	166.684875
942.847656	40.672024
941.699219	67.717049
940.551758	119.905128
939.403320	94.542297
938.254883	112.584984
937.105469	-26.693375
935.957031	103.196518
934.807617	98.582237
933.658203	59.835487
932.507813	71.284996
931.357422	-1.504770
930.207031	-21.829226
929.056641	62.642178
927.906250	3.713847
926.754883	49.550831
925.603516	-34.275131
924.451172	48.044125
923.298828	98.534576
922.146484	-66.948410
920.994141	-82.278999
919.841797	63.799282
918.688477	134.879623
917.535156	-7.549615
916.380859	-77.192314
915.227539	-69.561905
914.073242	-75.507339
912.918945	-224.375443
911.763672	-44.144890
910.608398	-4.589861
909.453125	-10.364673
908.297852	63.259647
907.141602	-119.242844
905.985352	-84.064743
904.829102	12.310480
903.672852	15.812922
902.515625	-37.257351
901.358398	-94.790390
900.201172	-41.345387
899.042969	70.952240
897.884766	40.703033
896.726563	-9.850732
895.568359	-130.445053
894.409180	54.266399
893.250000	-9.703875
892.090820	23.560421
890.930664	81.697441
889.771484	-52.148830
888.611328	26.369423
887.450195	5.550873
886.289063	-51.339066
885.128906	85.889709
883.966797	-16.048252
882.805664	-20.924917
881.643555	41.880737
880.481445	21.271652
879.319336	61.554905
878.156250	56.781429
876.993164	15.991521
875.830078	87.859917
874.666016	80.910484
873.502930	-4.806591
872.338867	28.828054
871.173828	134.475998
870.009766	33.128956
868.844727	-140.117798
867.679688	-99.650673
866.513672	35.234951
865.348633	30.728634
864.182617	84.665024
863.015625	95.912941
861.849609	154.332275
860.682617	80.265289
859.515625	109.509071
858.347656	100.602028
857.180664	114.146149
856.012695	201.724274
854.843750	161.440796
853.675781	215.353928
852.506836	105.614204
851.337891	110.230286
850.167969	157.425201
848.999023	128.439789
847.829102	130.829361
846.658203	182.482758
845.488281	59.513550
844.317383	57.455891
843.146484	1.704172
841.975586	46.638664
840.803711	80.373322
839.631836	20.188046
838.459961	9.206046
837.287109	25.046902
836.114258	25.237854
834.941406	108.071320
833.768555	30.074341
832.594727	-1.003119
831.420898	50.515640
830.247070	90.845428
829.072266	251.627090
827.898438	240.572525
826.722656	180.460266
825.547852	91.381424
824.372070	129.385284
823.196289	111.650108
822.020508	-1.886533
820.844727	120.715836
819.667969	40.609772
818.491211	127.499046
817.313477	40.726170
816.136719	22.958954
814.958984	27.433842
813.781250	-8.144803
812.602539	38.553802
811.423828	140.790970
810.245117	-5.969013
809.066406	40.641743
807.886719	-66.072845
806.707031	16.030020
805.527344	69.207176
804.346680	2.462990
803.166992	2.310056
801.985352	-37.799881
800.804688	-82.352112
799.623047	-49.278130
798.441406	-53.937340
797.259766	-58.617443
796.078125	-63.319004
794.895508	9.511899
793.712891	-24.046959
792.529297	-8.888676
791.346680	-33.619686
790.163086	58.962376
788.978516	-43.278728
787.794922	91.251190
786.610352	179.240051
785.425781	136.678986
784.241211	38.835995
783.055664	86.910240
781.870117	185.765594
780.684570	216.054596
779.498047	133.648331
778.311523	79.964508
777.125000	132.259735
775.938477	-18.575529
774.750977	42.495808
773.563477	-39.900112
772.375977	-27.432343
771.187500	-74.537415
769.999023	-6.997243
768.810547	-29.888773
767.622070	2.298975
766.432617	32.244965
765.243164	81.976784
764.053711	67.797722
762.863281	102.039337
761.672852	109.827507
760.482422	40.567154
759.291992	206.727188
758.100586	172.626251
756.909180	167.106949
755.717773	80.222977
754.525391	79.083031
753.333008	47.158020
752.140625	109.698494
750.948242	132.653244
749.754883	186.323166
748.561523	22.601898
747.368164	1.609230
746.173828	22.304487
744.979492	152.667389
743.785156	111.871002
742.590820	57.921642
741.395508	25.908073
740.200195	42.115807
739.003906	167.869446
737.808594	120.478661
736.612305	-27.651760
735.416016	34.492828
734.218750	-15.050780
733.021484	3.270182
731.824219	85.032753
730.626953	77.054459
729.428711	156.562073
728.230469	128.880630
727.032227	29.065281
725.833984	123.814430
724.634766	113.632210
723.435547	160.252914
722.235352	156.618195
721.036133	161.718689
719.835938	173.368622
718.635742	243.943909
717.434570	187.932358
716.233398	86.139091
715.032227	195.957397
713.831055	170.538589
712.628906	55.760616
711.426758	-45.878796
710.224609	13.781916
709.021484	25.499838
707.818359	19.799253
706.615234	40.242088
705.412109	-91.696915
704.208008	0.611394
703.003906	12.382350
701.799805	8.934644
700.594727	-44.516434
699.389648	-69.659203
698.184570	24.790527
696.979492	36.625938
695.773438	31.093517
694.567383	8.203987
693.361328	67.875435
692.154297	-63.536354
690.947266	-136.253235
689.740234	16.798759
688.533203	-79.727112
687.325195	-13.485674
686.117188	-62.198799
684.909180	-13.292732
683.700195	-48.928268
682.491211	23.840694
681.282227	-24.740396
680.072266	78.366005
678.863281	-6.975748
677.653320	-44.616489
676.442383	-6.448218
675.232422	-9.396976
674.021484	11.481438
672.810547	36.699013
671.598633	100.857788
670.386719	119.600861
669.174805	23.783199
667.962891	126.863640
666.750000	13.843029
665.537109	39.147194
664.324219	-39.210926
663.110352	87.611000
661.897461	82.703247
660.683594	-14.992091
659.468750	-6.901537
658.254883	-7.436980
657.040039	50.267841
655.824219	95.014717
654.609375	36.265541
653.393555	109.014290
652.177734	99.846001
650.960938	-8.417027
649.745117	-39.106293
648.528320	27.103710
647.311523	22.227245
646.093750	51.771103
644.875977	141.527481
643.658203	162.374939
642.440430	174.578568
641.221680	100.731842
640.002930	72.023880
638.784180	90.567444
637.564453	-4.831409
636.344727	-46.535484
635.125000	55.619255
633.905273	20.232861
632.684570	83.542732
631.463867	-70.033798
630.243164	38.162056
629.021484	81.855141
627.799805	-13.987123
626.578125	93.816582
625.356445	-8.643317
624.133789	107.440392
622.911133	279.050262
621.688477	79.808235
620.464844	161.090408
619.241211	115.830269
618.017578	-58.035931
616.793945	3.437932
615.569336	30.450373
614.344727	144.960724
613.120117	15.361433
611.894531	107.989380
610.668945	27.157133
609.443359	20.917223
608.216797	16.546244
606.991211	-3.060678
605.764648	21.898153
604.537109	-96.550255
