# Supplementary material for: Raman spectroscopy accurately differentiates mucosal healing from non-healing and biochemical changes following biological therapy in inflammatory bowel disease
Source: PLoS One. 2021 Jun 2;16(6):e0252210. doi: 10.1371/journal.pone.0252210 (PMC8172032; doi:10.1371/journal.pone.0252210)
Supplement: S5 Dataset — (ZIP) [file pone.0252210.s007.zip › CD Active inflammation/OC019-2 pre treatment_base sub CR removed_45__X_-15500.4__Y_36540.2__Z_-133.964__Time_513.txt]

1714.640625	-229.661331
1713.664063	-3.744094
1712.687500	32.282215
1711.709961	54.951916
1710.733398	179.655930
1709.755859	366.402161
1708.778320	336.605591
1707.799805	321.028625
1706.821289	614.440613
1705.843750	421.462646
1704.864258	521.736267
1703.885742	644.835449
1702.907227	611.630249
1701.927734	794.277893
1700.948242	853.072937
1699.968750	633.146362
1698.988281	993.062561
1698.007813	892.768555
1697.028320	968.762268
1696.046875	943.159546
1695.066406	1000.508545
1694.084961	1255.689209
1693.104492	1305.557739
1692.123047	1305.160767
1691.140625	1230.625977
1690.159180	1372.999756
1689.176758	1297.378540
1688.194336	1569.447632
1687.211914	1362.493652
1686.228516	1561.954102
1685.246094	1613.359375
1684.262695	1767.309814
1683.279297	1746.806763
1682.295898	1871.668213
1681.311523	1875.562500
1680.327148	1798.626709
1679.342773	1662.292480
1678.358398	1780.677979
1677.374023	1962.138428
1676.388672	1967.279907
1675.403320	2168.626709
1674.417969	1914.748779
1673.432617	1984.827881
1672.446289	2184.671387
1671.459961	2097.172119
1670.473633	2296.337646
1669.487305	2296.043701
1668.500977	2184.098633
1667.513672	2374.685059
1666.526367	2326.301758
1665.539063	2150.598145
1664.550781	2378.204346
1663.563477	2406.954590
1662.575195	2531.254395
1661.586914	2427.712891
1660.598633	2419.865234
1659.609375	2706.374268
1658.620117	2410.245605
1657.631836	2482.790771
1656.641602	2695.940674
1655.652344	2472.622314
1654.662109	2353.025879
1653.672852	1953.489258
1652.681641	2115.422607
1651.691406	1814.955688
1650.701172	1618.301147
1649.709961	1488.357666
1648.718750	1369.633667
1647.727539	1206.641968
1646.735352	1120.934448
1645.744141	1006.888489
1644.751953	790.516846
1643.759766	733.341064
1642.766602	763.958801
1641.774414	452.196350
1640.781250	349.704987
1639.788086	261.172852
1638.794922	278.913483
1637.801758	310.572388
1636.807617	87.209061
1635.813477	41.296757
1634.819336	104.208580
1633.825195	-56.083660
1632.830078	95.253387
1631.834961	18.185387
1630.839844	-23.844749
1629.844727	-267.768921
1628.849609	-292.376282
1627.853516	-276.752502
1626.857422	-34.129066
1625.861328	-45.947643
1624.865234	-43.841969
1623.868164	27.361393
1622.871094	30.965286
1621.874023	-17.224487
1620.876953	90.363907
1619.879883	43.691387
1618.881836	194.716431
1617.883789	73.373024
1616.885742	202.175247
1615.887695	197.810516
1614.888672	26.235338
1613.889648	-29.136707
1612.890625	-31.332373
1611.891602	14.361433
1610.892578	-23.166779
1609.892578	21.229378
1608.892578	19.106577
1607.892578	83.129646
1606.892578	129.433807
1605.891602	197.288803
1604.890625	318.095154
1603.889648	311.204041
1602.888672	124.352219
1601.887695	71.594505
1600.885742	-43.348434
1599.883789	-40.000145
1598.881836	-127.615936
1597.879883	-13.380968
1596.876953	-47.642548
1595.874023	-86.605751
1594.871094	-54.525524
1593.868164	-170.844406
1592.864258	-341.481537
1591.861328	-253.138077
1590.857422	-260.965302
1589.853516	-354.473511
1588.848633	-147.502411
1587.844727	-208.881744
1586.839844	348.194366
1585.834961	331.815338
1584.830078	154.188507
1583.824219	44.742462
1582.819336	120.663269
1581.813477	61.410660
1580.807617	135.309616
1579.800781	467.247009
1578.794922	195.351898
1577.788086	358.488800
1576.781250	316.232697
1575.773438	188.377792
1574.766602	149.226334
1573.758789	105.099968
1572.750977	6.584744
1571.743164	74.646408
1570.735352	223.405121
1569.726563	83.852020
1568.718750	126.325851
1567.708984	116.975105
1566.700195	-35.077335
1565.691406	-163.602417
1564.681641	-81.752426
1563.671875	166.204865
1562.662109	-26.916983
1561.652344	-160.252518
1560.641602	51.404156
1559.630859	-22.197784
1558.620117	-46.507843
1557.609375	48.401608
1556.597656	31.851355
1555.586914	-44.301781
1554.575195	-24.626907
1553.563477	-111.168762
1552.550781	-52.756428
1551.539063	181.550995
1550.526367	133.634918
1549.513672	54.603874
1548.500977	218.639114
1547.487305	281.646423
1546.473633	217.822113
1545.459961	135.802124
1544.446289	51.092686
1543.432617	129.046967
1542.417969	129.320114
1541.404297	-95.267715
1540.389648	-123.690987
1539.374023	-59.347214
1538.359375	224.153778
1537.343750	153.821457
1536.328125	292.279510
1535.312500	185.429657
1534.296875	212.497070
1533.280273	38.226887
1532.263672	-82.074867
1531.247070	8.751238
1530.230469	70.946869
1529.212891	9.213122
1528.196289	114.643982
1527.178711	248.086441
1526.160156	237.036179
1525.142578	120.183105
1524.124023	54.560795
1523.106445	32.410507
1522.087891	115.431145
1521.068359	90.110603
1520.049805	-143.756729
1519.030273	46.294556
1518.010742	143.434525
1516.991211	16.680120
1515.971680	-146.304031
1514.951172	19.195856
1513.930664	-103.288734
1512.910156	-56.616982
1511.889648	97.500603
1510.868164	-136.263672
1509.846680	-64.969009
1508.826172	-47.905567
1507.803711	-2.989638
1506.782227	92.844200
1505.759766	-134.694138
1504.737305	-60.072376
1503.714844	-55.011189
1502.692383	-278.292542
1501.668945	-45.950424
1500.646484	-103.399147
1499.623047	-501.668945
1498.599609	-86.196114
1497.575195	-208.642181
1496.550781	-80.662132
1495.527344	-32.375324
1494.502930	-178.823181
1493.477539	42.607464
1492.453125	138.347855
1491.427734	146.795532
1490.402344	147.227173
1489.376953	216.286911
1488.350586	226.218063
1487.325195	406.896393
1486.298828	520.768677
1485.272461	470.898224
1484.245117	474.289429
1483.218750	640.639526
1482.191406	645.873901
1481.164063	515.613281
1480.136719	744.586243
1479.108398	838.017883
1478.080078	890.308777
1477.052734	901.503296
1476.023438	981.131897
1474.995117	1121.553833
1473.965820	1289.601807
1472.937500	1373.272461
1471.908203	1308.961914
1470.877930	1590.454834
1469.848633	1851.192871
1468.818359	2078.446289
1467.788086	2084.059814
1466.757813	1835.126709
1465.727539	2231.707275
1464.696289	2381.299072
1463.665039	2555.966797
1462.633789	2458.467529
1461.602539	2883.969482
1460.570313	3022.068604
1459.539063	3010.084961
1458.506836	2936.923340
1457.473633	3084.316895
1456.441406	3216.205811
1455.408203	2959.682617
1454.375000	3101.211670
1453.341797	3141.037598
1452.308594	3089.370850
1451.274414	3356.841064
1450.241211	3383.288330
1449.207031	3374.039795
1448.171875	3582.406006
1447.137695	3641.110596
1446.102539	3203.359619
1445.067383	3314.897949
1444.032227	3395.850830
1442.997070	3221.059082
1441.960938	2891.856201
1440.924805	2848.427246
1439.888672	3105.764893
1438.852539	2892.646729
1437.816406	2623.881348
1436.779297	2218.628174
1435.742188	2306.066895
1434.705078	2092.779541
1433.666992	1677.427246
1432.629883	1613.111694
1431.591797	1301.331543
1430.553711	1085.491333
1429.514648	1134.565063
1428.476563	885.895691
1427.437500	869.264832
1426.398438	754.236389
1425.359375	656.841919
1424.320313	698.059326
1423.280273	429.241211
1422.240234	679.482849
1421.200195	730.594177
1420.159180	741.339783
1419.119141	601.014465
1418.078125	417.916779
1417.037109	471.452484
1415.996094	210.444092
1414.954102	203.598465
1413.912109	292.334106
1412.870117	250.290756
1411.828125	-110.990433
1410.786133	329.690765
1409.743164	114.327347
1408.700195	193.037720
1407.657227	83.369675
1406.614258	69.225449
1405.570313	258.486755
1404.527344	-74.371040
1403.483398	185.234985
1402.438477	3.173887
1401.394531	302.936066
1400.349609	153.689743
1399.304688	350.629486
1398.259766	409.695190
1397.214844	506.429321
1396.168945	320.038055
1395.123047	196.468384
1394.077148	363.624786
1393.031250	77.553345
1391.984375	244.885345
1390.937500	264.584595
1389.890625	231.854156
1388.843750	184.263275
1387.796875	154.346909
1386.749023	132.074631
1385.701172	269.998077
1384.653320	-174.474960
1383.604492	-173.714493
1382.556641	-2.842184
1381.507813	-329.067291
1380.458984	-180.389160
1379.410156	-14.113263
1378.360352	-149.853271
1377.310547	-35.723518
1376.260742	-51.226986
1375.210938	-221.227097
1374.161133	-303.643982
1373.110352	-24.198200
1372.059570	-6.487860
1371.008789	-113.223389
1369.957031	-27.796854
1368.906250	184.916107
1367.854492	33.998188
1366.802734	142.418182
1365.750000	-152.428345
1364.698242	-80.903465
1363.645508	-156.056915
1362.592773	110.011505
1361.540039	204.521240
1360.486328	234.537491
1359.433594	50.911251
1358.379883	151.063400
1357.326172	99.775360
1356.271484	38.805294
1355.216797	333.464233
1354.163086	275.480103
1353.107422	190.428955
1352.052734	361.474792
1350.998047	445.810364
1349.942383	269.722137
1348.886719	359.522980
1347.830078	523.975281
1346.774414	889.574463
1345.717773	1074.223633
1344.661133	867.291138
1343.604492	1141.657715
1342.546875	1054.306519
1341.490234	1036.663330
1340.432617	982.132446
1339.375000	1217.701538
1338.316406	1218.182251
1337.258789	1261.041992
1336.200195	1081.375488
1335.141602	780.805359
1334.082031	908.678284
1333.023438	1029.366455
1331.963867	739.731750
1330.904297	836.233521
1329.844727	806.898987
1328.784180	1000.292480
1327.723633	1107.398438
1326.663086	829.345581
1325.602539	828.329590
1324.541992	1020.209290
1323.480469	980.206177
1322.418945	908.413330
1321.357422	925.773376
1320.295898	1177.795166
1319.233398	1217.842407
1318.170898	962.207214
1317.108398	980.648010
1316.045898	873.636353
1314.982422	904.957581
1313.918945	914.364197
1312.855469	754.056946
1311.791992	852.703186
1310.728516	601.909729
1309.664063	907.882690
1308.599609	940.776306
1307.535156	1057.590698
1306.469727	1007.314697
1305.404297	775.300781
1304.338867	796.948303
1303.273438	838.514832
1302.208008	939.315674
1301.141602	814.224182
1300.075195	689.440063
1299.008789	997.313354
1297.942383	1081.802490
1296.875000	785.901001
1295.807617	659.763000
1294.740234	460.289368
1293.672852	582.597412
1292.604492	611.861755
1291.537109	624.177307
1290.468750	590.124512
1289.399414	732.840759
1288.331055	858.559082
1287.261719	631.552612
1286.192383	444.065948
1285.123047	695.353821
1284.052734	478.978699
1282.983398	360.847168
1281.913086	429.022095
1280.841797	384.792664
1279.771484	543.872803
1278.700195	556.302917
1277.628906	441.736908
1276.557617	772.457336
1275.486328	580.040833
1274.414063	585.879150
1273.341797	699.417297
1272.269531	800.867554
1271.197266	597.119629
1270.124023	1175.101074
1269.050781	1259.803101
1267.977539	1222.580078
1266.904297	1183.092407
1265.830078	1387.775757
1264.756836	1548.605713
1263.681641	1626.602539
1262.607422	1597.416748
1261.533203	2043.753662
1260.458008	1736.922485
1259.382813	1700.835938
1258.307617	1616.168457
1257.231445	1711.907471
1256.155273	1469.244385
1255.079102	1431.309814
1254.002930	1697.758789
1252.926758	1518.867554
1251.849609	1556.700073
1250.772461	1455.968628
1249.695313	1428.334839
1248.617188	1437.282104
1247.540039	1528.955933
1246.461914	1367.929932
1245.382813	1197.343994
1244.304688	1425.293335
1243.225586	1298.634521
1242.146484	1327.500854
1241.067383	1470.515137
1239.988281	1031.029785
1238.908203	1047.990234
1237.828125	1179.017090
1236.748047	1312.458740
1235.667969	1344.037598
1234.586914	1261.704224
1233.505859	1390.317383
1232.424805	1111.787964
1231.343750	1245.280762
1230.261719	1182.544556
1229.179688	1180.398682
1228.097656	1108.054077
1227.015625	834.840698
1225.932617	944.139038
1224.850586	1133.228882
1223.767578	947.294189
1222.683594	814.652405
1221.600586	696.559814
1220.516602	667.960327
1219.432617	622.438232
1218.347656	731.570435
1217.263672	543.478699
1216.178711	459.307098
1215.093750	541.758240
1214.008789	484.114624
1212.922852	648.520447
1211.836914	354.319214
1210.750977	499.292450
1209.665039	566.965881
1208.579102	738.251038
1207.492188	612.860474
1206.405273	646.554077
1205.318359	646.430969
1204.230469	451.089447
1203.142578	272.626495
1202.054688	289.239990
1200.966797	60.177715
1199.877930	136.861038
1198.790039	40.137707
1197.701172	87.746330
1196.611328	-119.743156
1195.522461	-142.049789
1194.432617	-109.132561
1193.342773	-201.336746
1192.252930	-72.484558
1191.162109	87.448616
1190.072266	-238.082260
1188.981445	-349.809326
1187.889648	-120.610527
1186.798828	-309.368073
1185.707031	-363.741272
1184.615234	-293.428741
1183.523438	-122.507126
1182.430664	-74.113403
1181.337891	-59.442703
1180.245117	-140.811783
1179.152344	-47.298042
1178.059570	-16.268892
1176.965820	62.529991
1175.872070	93.246140
1174.778320	109.437126
1173.683594	142.239883
1172.588867	232.331772
1171.494141	85.303787
1170.399414	151.142441
1169.303711	149.822266
1168.208984	-83.642166
1167.113281	-13.486652
1166.016602	125.808365
1164.920898	219.469437
1163.824219	169.562820
1162.727539	83.681740
1161.630859	126.650154
1160.533203	281.665558
1159.435547	128.481995
1158.337891	354.697998
1157.240234	303.839905
1156.141602	250.451599
1155.043945	204.070450
1153.944336	245.773865
1152.845703	199.072784
1151.747070	118.850983
1150.647461	62.322796
1149.547852	127.152359
1148.447266	-8.304588
1147.347656	41.871807
1146.247070	56.137604
1145.146484	-55.935932
1144.044922	107.918694
1142.944336	90.699982
1141.842773	99.477272
1140.741211	5.810983
1139.638672	57.045403
1138.537109	119.964714
1137.434570	284.869690
1136.332031	323.592163
1135.228516	107.943794
1134.125977	331.580414
1133.022461	462.335968
1131.917969	649.826721
1130.814453	884.524048
1129.709961	1054.872559
1128.605469	1096.866699
1127.500977	1005.852844
1126.396484	1310.690308
1125.291016	994.109924
1124.185547	1063.824707
1123.080078	1021.968567
1121.973633	972.850098
1120.868164	819.374634
1119.761719	871.807861
1118.654297	933.515686
1117.547852	725.210327
1116.440430	616.217163
1115.333008	826.489258
1114.225586	941.894348
1113.117188	718.928833
1112.008789	715.771973
1110.900391	755.004456
1109.791992	867.316589
1108.682617	726.627197
1107.573242	1053.524658
1106.463867	1219.541870
1105.354492	1052.441650
1104.244141	1314.856445
1103.133789	1409.455444
1102.023438	1213.672119
1100.913086	975.376831
1099.801758	1078.989990
1098.690430	1050.385376
1097.579102	1240.873779
1096.467773	1193.122559
1095.355469	1182.953125
1094.243164	1134.969604
1093.130859	1072.751343
1092.017578	1212.914673
1090.905273	1148.105591
1089.791992	1085.554077
1088.677734	1124.078735
1087.564453	950.770691
1086.450195	902.066467
1085.335938	1017.860168
1084.221680	1194.611694
1083.106445	1173.758911
1081.991211	1047.081177
1080.875977	990.835327
1079.760742	979.140381
1078.644531	1082.401978
1077.528320	985.992615
1076.412109	943.518860
1075.295898	994.834290
1074.178711	926.400940
1073.061523	663.259827
1071.944336	561.953064
1070.826172	659.869324
1069.708984	748.304993
1068.590820	536.705200
1067.471680	669.492065
1066.353516	666.326355
1065.234375	759.099426
1064.115234	664.498413
1062.996094	766.486450
1061.875977	564.185608
1060.755859	598.208801
1059.635742	365.550568
1058.515625	345.745544
1057.394531	377.336456
1056.273438	224.244141
1055.152344	381.970032
1054.031250	350.372894
1052.909180	253.365662
1051.787109	420.244263
1050.665039	365.254272
1049.541992	347.614197
1048.418945	434.978485
1047.295898	354.330994
1046.172852	175.761017
1045.048828	90.539848
1043.925781	499.601837
1042.801758	393.383667
1041.676758	170.711029
1040.552734	92.603119
1039.427734	30.847286
1038.302734	99.542221
1037.176758	170.552078
1036.050781	11.136623
1034.924805	79.869492
1033.798828	190.481537
1032.672852	431.331543
1031.545898	358.185120
1030.418945	419.956177
1029.291992	300.457458
1028.164063	-25.752253
1027.036133	-117.112839
1025.908203	-69.014656
1024.780273	-55.706478
1023.651367	-332.541504
1022.522461	-291.198212
1021.393555	-351.903961
1020.264648	-354.507172
1019.134766	-350.079712
1018.004883	-531.080566
1016.875000	-104.512672
1015.744141	-160.161469
1014.613281	-53.486374
1013.482422	50.915939
1012.351563	127.573746
1011.219727	340.909790
1010.088867	399.145782
1008.956055	293.113831
1007.824219	696.329163
1006.691406	627.512695
1005.558594	1717.621094
1004.425781	2772.651123
1003.292969	3277.089600
1002.159180	3039.477295
1001.025391	2016.436035
999.891602	1081.787598
998.756836	799.034851
997.622070	440.345032
996.487305	347.448151
995.352539	263.963654
994.216797	409.100525
993.081055	342.066650
991.945313	349.016510
990.808594	353.798950
989.672852	218.103546
988.536133	202.470688
987.398438	71.778671
986.261719	247.708359
985.124023	227.935486
983.986328	104.708504
982.847656	402.992096
981.709961	448.124908
980.571289	332.321777
979.432617	423.788269
978.292969	375.077423
977.153320	517.414917
976.013672	581.693848
974.874023	650.712463
973.734375	708.383118
972.593750	587.011292
971.453125	895.369507
970.311523	776.659790
969.170898	584.726746
968.029297	533.066101
966.886719	573.396057
965.745117	570.304260
964.602539	477.948242
963.459961	369.770081
962.317383	530.047791
961.173828	472.702972
960.030273	447.652527
958.886719	324.295410
957.743164	542.442627
956.598633	245.477112
955.454102	315.119568
954.309570	126.296028
953.165039	374.792847
952.019531	259.631073
950.874023	197.318542
949.727539	263.274933
948.582031	231.093719
947.435547	98.559540
946.289063	199.343414
945.141602	224.887894
943.995117	337.398132
942.847656	315.333649
941.699219	234.119400
940.551758	212.472015
939.403320	140.829407
938.254883	322.622711
937.105469	395.052002
935.957031	194.021851
934.807617	177.923370
933.658203	301.041260
932.507813	351.379730
931.357422	41.965244
930.207031	265.797729
929.056641	63.933716
927.906250	199.247040
926.754883	127.585129
925.603516	153.975327
924.451172	3.109000
923.298828	107.203484
922.146484	-168.273926
920.994141	2.087363
919.841797	74.822906
918.688477	-70.413567
917.535156	-6.430176
916.380859	-208.005615
915.227539	-157.301468
914.073242	-101.908524
912.918945	-37.298790
911.763672	-396.822906
910.608398	-211.621185
909.453125	-234.981842
908.297852	-215.094498
907.141602	-4.652193
905.985352	-13.971826
904.829102	-86.572243
903.672852	-100.096359
902.515625	-61.373676
901.358398	6.908120
900.201172	-151.047348
899.042969	-145.847672
897.884766	-13.816786
896.726563	75.313263
895.568359	130.614075
894.409180	68.465660
893.250000	194.078613
892.090820	204.511734
890.930664	124.701859
889.771484	-74.666458
888.611328	229.750977
887.450195	5.867622
886.289063	86.908859
885.128906	-3.485259
883.966797	122.864731
882.805664	-107.114265
881.643555	-55.006847
880.481445	109.893242
879.319336	184.657166
878.156250	45.418621
876.993164	149.638443
875.830078	193.084015
874.666016	-8.838359
873.502930	28.033661
872.338867	-2.546617
871.173828	36.725399
870.009766	-115.175865
868.844727	18.704361
867.679688	-303.870056
866.513672	-93.441719
865.348633	123.678139
864.182617	122.806007
863.015625	148.951401
861.849609	-67.432487
860.682617	10.482735
859.515625	182.685165
858.347656	433.403870
857.180664	201.621048
856.012695	362.554993
854.843750	467.384125
853.675781	529.577759
852.506836	441.583923
851.337891	687.575989
850.167969	328.521454
848.999023	449.009796
847.829102	296.239014
846.658203	188.335739
845.488281	102.862091
844.317383	80.099152
843.146484	-152.970978
841.975586	-124.224510
840.803711	-82.074738
839.631836	-15.363696
838.459961	156.357651
837.287109	260.945557
836.114258	39.266132
834.941406	246.534088
833.768555	219.194672
832.594727	285.615845
831.420898	327.417847
830.247070	429.416107
829.072266	390.779358
827.898438	414.561890
826.722656	150.639877
825.547852	435.229248
824.372070	340.724976
823.196289	61.254604
822.020508	46.975647
820.844727	-63.131088
819.667969	-30.723103
818.491211	-125.293571
817.313477	-21.785175
816.136719	-63.044548
814.958984	-50.954559
813.781250	-90.100731
812.602539	-124.849632
811.423828	-8.487735
810.245117	-227.875580
809.066406	-65.046509
807.886719	-133.412079
806.707031	-248.474091
805.527344	-232.561600
804.346680	-245.600876
803.166992	80.839005
801.985352	-67.802315
800.804688	56.382694
799.623047	-207.706802
798.441406	-112.562820
797.259766	-126.190742
796.078125	-155.428894
794.895508	-91.689079
793.712891	22.865450
792.529297	-17.765049
791.346680	-171.415817
790.163086	60.080975
788.978516	10.295316
787.794922	108.660332
786.610352	180.325897
785.425781	300.499054
784.241211	126.431969
783.055664	277.283966
781.870117	514.139465
780.684570	149.788071
779.498047	381.915314
778.311523	198.630646
777.125000	185.323410
775.938477	200.599915
774.750977	37.000111
773.563477	-40.592453
772.375977	265.545898
771.187500	86.259789
769.999023	220.018219
768.810547	199.297104
767.622070	213.727631
766.432617	272.103546
765.243164	405.225647
764.053711	256.289856
762.863281	519.022461
761.672852	376.505981
760.482422	641.056763
759.291992	874.567261
758.100586	557.963928
756.909180	582.250854
755.717773	639.395081
754.525391	368.900116
753.333008	526.936584
752.140625	506.835968
750.948242	502.013763
749.754883	446.585724
748.561523	680.877502
747.368164	407.931763
746.173828	633.146423
744.979492	605.860352
743.785156	519.269714
742.590820	559.809021
741.395508	613.394836
740.200195	386.311798
739.003906	382.762482
737.808594	460.184113
736.612305	445.496338
735.416016	395.697357
734.218750	245.140076
733.021484	429.448914
731.824219	431.976013
730.626953	408.176025
729.428711	493.679291
728.230469	535.341125
727.032227	417.330261
725.833984	552.845764
724.634766	670.759155
723.435547	720.838318
722.235352	515.304260
721.036133	541.272522
719.835938	617.393188
718.635742	479.543060
717.434570	817.404114
716.233398	443.888306
715.032227	589.594543
713.831055	423.388336
712.628906	490.491730
711.426758	481.255493
710.224609	103.755127
709.021484	456.198151
707.818359	255.261566
706.615234	195.938980
705.412109	119.219109
704.208008	403.817291
703.003906	63.793480
701.799805	383.075928
700.594727	271.586029
699.389648	42.740307
698.184570	259.656403
696.979492	104.839752
695.773438	60.931538
694.567383	-228.410553
693.361328	-87.567863
692.154297	-70.526070
690.947266	-103.390251
689.740234	-151.395279
688.533203	-45.282875
687.325195	-232.031815
686.117188	-30.432888
684.909180	-37.036453
683.700195	-99.943298
682.491211	-162.765656
681.282227	-80.326431
680.072266	-10.857200
678.863281	-77.802048
677.653320	-8.231887
676.442383	31.074375
675.232422	76.927101
674.021484	47.107182
672.810547	93.097412
671.598633	299.196655
670.386719	282.576965
669.174805	140.673798
667.962891	-11.875175
666.750000	144.730927
665.537109	297.042572
664.324219	95.189392
663.110352	178.557358
661.897461	272.783813
660.683594	-30.034836
659.468750	139.945923
658.254883	18.733849
657.040039	-16.032331
655.824219	-108.876434
654.609375	18.325729
653.393555	89.560936
652.177734	76.854591
650.960938	38.436729
649.745117	19.547663
648.528320	2.955946
647.311523	191.018356
646.093750	-81.446060
644.875977	238.085129
643.658203	37.006115
642.440430	279.216827
641.221680	3.251347
640.002930	-8.020945
638.784180	-40.634850
637.564453	-139.691910
636.344727	-58.099617
635.125000	-156.808014
633.905273	-246.730072
632.684570	-184.029633
631.463867	-41.791611
630.243164	-49.670387
629.021484	-111.017067
627.799805	-73.515747
626.578125	176.414429
625.356445	115.531036
624.133789	48.411980
622.911133	270.770020
621.688477	274.666290
620.464844	141.648773
619.241211	-1.851502
618.017578	30.429718
616.793945	56.439285
615.569336	-103.563446
614.344727	81.120605
613.120117	-50.676933
611.894531	177.020523
610.668945	52.017185
609.443359	108.926025
608.216797	69.821770
606.991211	-82.338226
605.764648	-127.446968
604.537109	-82.662346
