# Supplementary material for: Raman spectroscopy accurately differentiates mucosal healing from non-healing and biochemical changes following biological therapy in inflammatory bowel disease
Source: PLoS One. 2021 Jun 2;16(6):e0252210. doi: 10.1371/journal.pone.0252210 (PMC8172032; doi:10.1371/journal.pone.0252210)
Supplement: S5 Dataset — (ZIP) [file pone.0252210.s007.zip › CD Active inflammation/OC014-1 post treatment_base sub CR removed_61__X_-12971.2__Y_34263.5__Z_284.931__Time_699.txt]

1714.640625	34.636250
1713.664063	58.232334
1712.687500	6.171718
1711.709961	-24.452164
1710.733398	-49.706310
1709.755859	-80.328217
1708.778320	6.972465
1707.799805	-50.436611
1706.821289	-14.052405
1705.843750	51.812740
1704.864258	-13.522827
1703.885742	-78.771500
1702.907227	-50.275455
1701.927734	42.468254
1700.948242	68.367020
1699.968750	107.700584
1698.988281	64.204399
1698.007813	52.892204
1697.028320	-46.500023
1696.046875	108.053177
1695.066406	48.955578
1694.084961	104.820404
1693.104492	107.385735
1692.123047	174.125076
1691.140625	150.209930
1690.159180	169.135208
1689.176758	182.839539
1688.194336	146.001495
1687.211914	261.304688
1686.228516	264.726776
1685.246094	292.289490
1684.262695	362.613953
1683.279297	286.539001
1682.295898	263.920776
1681.311523	284.066132
1680.327148	384.228149
1679.342773	322.147675
1678.358398	417.258179
1677.374023	352.865143
1676.388672	466.867798
1675.403320	509.187225
1674.417969	442.651794
1673.432617	511.875580
1672.446289	557.314514
1671.459961	560.394287
1670.473633	619.425598
1669.487305	588.309143
1668.500977	629.065369
1667.513672	606.261475
1666.526367	732.258301
1665.539063	765.504700
1664.550781	629.127930
1663.563477	782.070801
1662.575195	654.047302
1661.586914	719.770081
1660.598633	780.332275
1659.609375	721.791016
1658.620117	774.708923
1657.631836	827.774292
1656.641602	674.427429
1655.652344	719.873962
1654.662109	762.811890
1653.672852	729.154419
1652.681641	722.121094
1651.691406	522.161438
1650.701172	560.451538
1649.709961	551.285767
1648.718750	481.480530
1647.727539	456.783997
1646.735352	334.484894
1645.744141	220.314285
1644.751953	301.770782
1643.759766	243.392380
1642.766602	248.534637
1641.774414	161.441589
1640.781250	153.681671
1639.788086	182.993027
1638.794922	43.622208
1637.801758	33.651920
1636.807617	184.629425
1635.813477	35.186699
1634.819336	73.031090
1633.825195	-4.945016
1632.830078	9.420733
1631.834961	92.364670
1630.839844	4.246636
1629.844727	-2.122149
1628.849609	-82.069878
1627.853516	-64.526558
1626.857422	-70.564857
1625.861328	-55.462238
1624.865234	-79.711761
1623.868164	1.296190
1622.871094	19.280500
1621.874023	3.184118
1620.876953	26.586464
1619.879883	55.313293
1618.881836	39.465576
1617.883789	49.955090
1616.885742	10.641516
1615.887695	47.519562
1614.888672	37.223667
1613.889648	108.313766
1612.890625	3.725002
1611.891602	-19.477596
1610.892578	-26.884987
1609.892578	-2.784281
1608.892578	-36.288662
1607.892578	61.254589
1606.892578	119.514084
1605.891602	23.298395
1604.890625	65.917542
1603.889648	-1.375602
1602.888672	-13.650885
1601.887695	15.971813
1600.885742	-108.714058
1599.883789	-11.032370
1598.881836	-75.471832
1597.879883	3.908306
1596.876953	109.408989
1595.874023	-116.953331
1594.871094	-115.933617
1593.868164	-46.997528
1592.864258	-111.250214
1591.861328	-71.045883
1590.857422	-41.293251
1589.853516	-76.788269
1588.848633	-70.524643
1587.844727	-9.492966
1586.839844	-42.371109
1585.834961	120.298264
1584.830078	50.896221
1583.824219	23.210901
1582.819336	84.109871
1581.813477	9.509798
1580.807617	-20.801435
1579.800781	47.826920
1578.794922	61.732925
1577.788086	49.582989
1576.781250	118.078293
1575.773438	64.242424
1574.766602	52.014378
1573.758789	52.763134
1572.750977	27.478447
1571.743164	46.357521
1570.735352	-10.173647
1569.726563	21.620710
1568.718750	68.945122
1567.708984	43.489967
1566.700195	-10.561626
1565.691406	96.314789
1564.681641	36.991688
1563.671875	-48.303436
1562.662109	-3.896953
1561.652344	50.813267
1560.641602	87.295341
1559.630859	35.557652
1558.620117	64.140182
1557.609375	4.542196
1556.597656	131.460510
1555.586914	89.888062
1554.575195	115.609085
1553.563477	45.453815
1552.550781	45.161461
1551.539063	112.097420
1550.526367	72.847359
1549.513672	54.244839
1548.500977	-16.147047
1547.487305	27.205477
1546.473633	88.568398
1545.459961	129.156540
1544.446289	48.195763
1543.432617	104.136307
1542.417969	25.655851
1541.404297	47.859032
1540.389648	-51.377659
1539.374023	89.434792
1538.359375	70.093933
1537.343750	81.650764
1536.328125	26.051283
1535.312500	-27.020552
1534.296875	-13.098274
1533.280273	83.243279
1532.263672	24.808220
1531.247070	-56.872673
1530.230469	77.833473
1529.212891	34.660267
1528.196289	-47.202057
1527.178711	-75.036125
1526.160156	-17.984541
1525.142578	20.949633
1524.124023	-40.568581
1523.106445	-60.973755
1522.087891	-24.863068
1521.068359	-35.136032
1520.049805	-17.199095
1519.030273	-22.484249
1518.010742	-68.963219
1516.991211	18.107655
1515.971680	-95.304321
1514.951172	14.693324
1513.930664	-29.496700
1512.910156	-58.341312
1511.889648	5.149388
1510.868164	55.704117
1509.846680	70.244301
1508.826172	-33.283161
1507.803711	-31.704296
1506.782227	13.388528
1505.759766	-144.117859
1504.737305	-4.346203
1503.714844	-8.192387
1502.692383	-101.768311
1501.668945	-21.220158
1500.646484	69.468300
1499.623047	-29.399048
1498.599609	-38.710754
1497.575195	-19.941772
1496.550781	78.061996
1495.527344	45.509117
1494.502930	53.817226
1493.477539	113.188156
1492.453125	95.785797
1491.427734	32.320946
1490.402344	35.253609
1489.376953	160.743408
1488.350586	120.101166
1487.325195	191.773941
1486.298828	194.422714
1485.272461	248.060135
1484.245117	133.189758
1483.218750	135.677094
1482.191406	235.032623
1481.164063	321.540039
1480.136719	145.339554
1479.108398	323.487793
1478.080078	330.752502
1477.052734	307.391907
1476.023438	355.312866
1474.995117	410.810730
1473.965820	387.294006
1472.937500	478.310944
1471.908203	508.151245
1470.877930	504.848206
1469.848633	539.672485
1468.818359	635.484680
1467.788086	591.341919
1466.757813	661.596924
1465.727539	741.952698
1464.696289	715.488037
1463.665039	902.442444
1462.633789	827.616943
1461.602539	864.546570
1460.570313	825.242676
1459.539063	961.108765
1458.506836	896.358826
1457.473633	912.810852
1456.441406	992.664185
1455.408203	988.743713
1454.375000	1035.522705
1453.341797	1041.689941
1452.308594	954.037415
1451.274414	1051.413574
1450.241211	1118.327271
1449.207031	1081.320313
1448.171875	1198.811523
1447.137695	1126.319580
1446.102539	1071.561279
1445.067383	1049.719971
1444.032227	1045.591675
1442.997070	950.369934
1441.960938	953.829712
1440.924805	931.989685
1439.888672	1006.237183
1438.852539	804.897400
1437.816406	917.043945
1436.779297	915.424072
1435.742188	648.534973
1434.705078	646.972473
1433.666992	531.768921
1432.629883	459.543518
1431.591797	533.751892
1430.553711	464.085052
1429.514648	419.680206
1428.476563	350.081970
1427.437500	232.598267
1426.398438	294.202362
1425.359375	247.390076
1424.320313	238.417252
1423.280273	317.652771
1422.240234	192.802460
1421.200195	168.774216
1420.159180	280.755524
1419.119141	173.670090
1418.078125	114.471817
1417.037109	181.153000
1415.996094	119.505539
1414.954102	32.747036
1413.912109	66.772270
1412.870117	93.265190
1411.828125	-33.578533
1410.786133	141.270966
1409.743164	34.626114
1408.700195	141.606827
1407.657227	62.698513
1406.614258	19.014006
1405.570313	146.106277
1404.527344	-25.530413
1403.483398	-74.089706
1402.438477	-7.177463
1401.394531	-40.595085
1400.349609	-43.868805
1399.304688	18.093296
1398.259766	60.013069
1397.214844	41.801311
1396.168945	-31.494894
1395.123047	38.088223
1394.077148	12.501945
1393.031250	112.185333
1391.984375	71.657005
1390.937500	108.791641
1389.890625	103.412041
1388.843750	65.554611
1387.796875	-19.768192
1386.749023	-72.495346
1385.701172	-82.641174
1384.653320	-7.732311
1383.604492	87.187363
1382.556641	-27.785751
1381.507813	-20.240301
1380.458984	-10.146741
1379.410156	-22.478828
1378.360352	-124.637924
1377.310547	-2.037565
1376.260742	-54.131542
1375.210938	36.076775
1374.161133	-8.405506
1373.110352	-40.344067
1372.059570	39.998810
1371.008789	-1.791211
1369.957031	63.668747
1368.906250	34.470509
1367.854492	50.186764
1366.802734	-11.259591
1365.750000	29.481756
1364.698242	110.106583
1363.645508	-40.744389
1362.592773	114.643410
1361.540039	-45.971180
1360.486328	64.695709
1359.433594	95.793999
1358.379883	94.614334
1357.326172	88.526894
1356.271484	99.902138
1355.216797	4.483645
1354.163086	110.411194
1353.107422	102.094429
1352.052734	131.098831
1350.998047	98.085419
1349.942383	261.248901
1348.886719	263.094299
1347.830078	227.784195
1346.774414	259.534912
1345.717773	164.849060
1344.661133	313.269897
1343.604492	466.650238
1342.546875	439.096405
1341.490234	357.106049
1340.432617	411.475006
1339.375000	507.993469
1338.316406	366.801910
1337.258789	525.315430
1336.200195	409.065521
1335.141602	597.327515
1334.082031	501.035278
1333.023438	409.798553
1331.963867	472.000916
1330.904297	422.972778
1329.844727	413.583954
1328.784180	463.579834
1327.723633	407.364258
1326.663086	356.177948
1325.602539	487.853271
1324.541992	454.084534
1323.480469	447.550140
1322.418945	512.662842
1321.357422	600.020203
1320.295898	519.627136
1319.233398	412.196503
1318.170898	450.378998
1317.108398	424.498657
1316.045898	514.551086
1314.982422	523.292419
1313.918945	379.318542
1312.855469	503.989716
1311.791992	530.145996
1310.728516	489.862976
1309.664063	474.274567
1308.599609	547.359436
1307.535156	502.348938
1306.469727	393.446564
1305.404297	427.313477
1304.338867	485.813080
1303.273438	554.176392
1302.208008	389.038849
1301.141602	430.467072
1300.075195	425.245239
1299.008789	498.687378
1297.942383	513.204346
1296.875000	513.033508
1295.807617	471.178680
1294.740234	338.578308
1293.672852	402.394318
1292.604492	473.591370
1291.537109	390.277191
1290.468750	468.896362
1289.399414	329.323944
1288.331055	238.880524
1287.261719	332.321198
1286.192383	234.655151
1285.123047	330.592041
1284.052734	333.465973
1282.983398	213.953003
1281.913086	265.892578
1280.841797	379.036133
1279.771484	335.565857
1278.700195	438.935883
1277.628906	253.689484
1276.557617	242.176849
1275.486328	242.928345
1274.414063	324.375000
1273.341797	295.853607
1272.269531	372.433319
1271.197266	290.240967
1270.124023	398.599976
1269.050781	387.305939
1267.977539	390.692230
1266.904297	372.140961
1265.830078	480.503967
1264.756836	430.283295
1263.681641	382.552521
1262.607422	315.359009
1261.533203	435.929138
1260.458008	366.365051
1259.382813	384.575195
1258.307617	424.724396
1257.231445	408.857727
1256.155273	466.070801
1255.079102	455.108795
1254.002930	451.470947
1252.926758	389.447113
1251.849609	283.674469
1250.772461	377.422394
1249.695313	395.753601
1248.617188	375.189667
1247.540039	459.169983
1246.461914	516.392639
1245.382813	313.618408
1244.304688	358.720306
1243.225586	425.670349
1242.146484	478.029022
1241.067383	338.589386
1239.988281	308.434692
1238.908203	436.024017
1237.828125	299.126373
1236.748047	334.499146
1235.667969	357.732880
1234.586914	463.387787
1233.505859	409.021240
1232.424805	395.873474
1231.343750	264.012909
1230.261719	364.744598
1229.179688	332.233551
1228.097656	183.515533
1227.015625	339.856934
1225.932617	307.356476
1224.850586	359.545227
1223.767578	319.780945
1222.683594	115.569572
1221.600586	281.382141
1220.516602	69.995613
1219.432617	126.963554
1218.347656	128.319244
1217.263672	69.263077
1216.178711	188.949631
1215.093750	156.439392
1214.008789	97.370926
1212.922852	158.995743
1211.836914	73.374657
1210.750977	185.604248
1209.665039	247.110748
1208.579102	269.985138
1207.492188	247.021149
1206.405273	279.485016
1205.318359	208.285873
1204.230469	187.692490
1203.142578	200.807388
1202.054688	100.701614
1200.966797	-4.200983
1199.877930	4.056516
1198.790039	29.128193
1197.701172	109.502823
1196.611328	52.695045
1195.522461	58.413311
1194.432617	88.145058
1193.342773	62.540974
1192.252930	-30.380035
1191.162109	1.661093
1190.072266	-16.796272
1188.981445	0.749970
1187.889648	20.656570
1186.798828	-79.519554
1185.707031	-105.278152
1184.615234	-63.870068
1183.523438	-161.667648
1182.430664	-108.344627
1181.337891	36.043617
1180.245117	-40.244377
1179.152344	-6.274760
1178.059570	130.688339
1176.965820	1.603893
1175.872070	97.703629
1174.778320	-5.052682
1173.683594	81.347351
1172.588867	76.703941
1171.494141	12.189823
1170.399414	0.301933
1169.303711	112.769600
1168.208984	21.855518
1167.113281	-16.456667
1166.016602	93.419052
1164.920898	62.190456
1163.824219	131.289505
1162.727539	64.144081
1161.630859	37.586464
1160.533203	68.304771
1159.435547	-18.014891
1158.337891	29.318205
1157.240234	33.631748
1156.141602	188.196762
1155.043945	61.196014
1153.944336	103.515076
1152.845703	59.940960
1151.747070	68.777664
1150.647461	29.903513
1149.547852	-4.235362
1148.447266	52.107468
1147.347656	-36.887478
1146.247070	-83.034180
1145.146484	-76.840134
1144.044922	-84.975510
1142.944336	-38.431767
1141.842773	-63.318073
1140.741211	-107.265717
1139.638672	17.570160
1138.537109	-50.241692
1137.434570	-68.163010
1136.332031	-26.723034
1135.228516	97.791626
1134.125977	86.832199
1133.022461	166.057297
1131.917969	176.356842
1130.814453	224.578857
1129.709961	149.346832
1128.605469	299.465637
1127.500977	107.944778
1126.396484	288.737885
1125.291016	341.388214
1124.185547	320.496490
1123.080078	221.373596
1121.973633	245.438171
1120.868164	184.183365
1119.761719	113.438873
1118.654297	132.642181
1117.547852	208.598724
1116.440430	159.061371
1115.333008	294.033600
1114.225586	137.977554
1113.117188	130.924942
1112.008789	180.573074
1110.900391	215.975616
1109.791992	277.314423
1108.682617	182.655106
1107.573242	269.873138
1106.463867	279.083252
1105.354492	278.806000
1104.244141	337.498047
1103.133789	363.086975
1102.023438	353.236755
1100.913086	322.124878
1099.801758	390.034149
1098.690430	363.568604
1097.579102	398.365356
1096.467773	279.931335
1095.355469	446.600037
1094.243164	203.295273
1093.130859	235.603394
1092.017578	289.052155
1090.905273	283.598236
1089.791992	172.211792
1088.677734	272.598969
1087.564453	299.990845
1086.450195	266.192871
1085.335938	361.699005
1084.221680	259.676025
1083.106445	340.981567
1081.991211	335.287994
1080.875977	338.967590
1079.760742	347.317322
1078.644531	264.065155
1077.528320	223.081772
1076.412109	257.195374
1075.295898	382.779755
1074.178711	177.521194
1073.061523	174.031158
1071.944336	205.694504
1070.826172	305.304382
1069.708984	196.265732
1068.590820	246.590775
1067.471680	170.374069
1066.353516	293.253815
1065.234375	212.348129
1064.115234	288.311157
1062.996094	90.395241
1061.875977	77.407852
1060.755859	59.736599
1059.635742	245.540070
1058.515625	71.153641
1057.394531	158.663345
1056.273438	154.974152
1055.152344	160.626526
1054.031250	61.144791
1052.909180	162.561523
1051.787109	114.484634
1050.665039	108.447723
1049.541992	135.084213
1048.418945	201.375290
1047.295898	1.686382
1046.172852	16.666098
1045.048828	64.282822
1043.925781	37.281723
1042.801758	68.562042
1041.676758	109.150093
1040.552734	119.441422
1039.427734	136.718842
1038.302734	107.423714
1037.176758	171.268387
1036.050781	135.010376
1034.924805	73.182091
1033.798828	90.490974
1032.672852	35.701363
1031.545898	53.032200
1030.418945	163.359863
1029.291992	29.603949
1028.164063	93.438515
1027.036133	-56.472759
1025.908203	-83.197838
1024.780273	-68.094978
1023.651367	-131.915848
1022.522461	-84.278824
1021.393555	-159.628601
1020.264648	-137.484848
1019.134766	-41.110634
1018.004883	18.140203
1016.875000	51.885693
1015.744141	-53.428955
1014.613281	-21.951839
1013.482422	-2.046159
1012.351563	66.516922
1011.219727	100.339668
1010.088867	76.300293
1008.956055	12.950645
1007.824219	234.285843
1006.691406	254.275589
1005.558594	521.771790
1004.425781	775.301758
1003.292969	1021.811279
1002.159180	916.918762
1001.025391	587.965027
999.891602	379.333252
998.756836	46.109753
997.622070	50.216183
996.487305	-5.665378
995.352539	-15.320397
994.216797	-66.468803
993.081055	-48.343159
991.945313	11.331079
990.808594	27.204912
989.672852	1.617862
988.536133	3.742413
987.398438	-5.613861
986.261719	12.724968
985.124023	-70.243721
983.986328	-33.388393
982.847656	-90.894302
981.709961	3.580860
980.571289	-56.114925
979.432617	-26.014158
978.292969	-85.581039
977.153320	29.687471
976.013672	-25.169382
974.874023	103.919128
973.734375	76.743690
972.593750	86.386871
971.453125	-27.949366
970.311523	-6.704363
969.170898	-17.556702
968.029297	51.977142
966.886719	112.351707
965.745117	16.753334
964.602539	22.167715
963.459961	64.320801
962.317383	74.412766
961.173828	121.223991
960.030273	211.603531
958.886719	45.419216
957.743164	112.979103
956.598633	56.913754
955.454102	39.846386
954.309570	54.883797
953.165039	26.493607
952.019531	27.911255
950.874023	27.096109
949.727539	94.933319
948.582031	66.781395
947.435547	-48.149689
946.289063	131.785202
945.141602	69.545311
943.995117	46.215256
942.847656	66.335144
941.699219	52.259529
940.551758	131.817780
939.403320	115.562469
938.254883	154.118240
937.105469	53.592251
935.957031	26.131306
934.807617	149.190109
933.658203	119.550774
932.507813	89.980469
931.357422	67.312210
930.207031	-44.110775
929.056641	22.169468
927.906250	67.984657
926.754883	68.316452
925.603516	-49.613289
924.451172	87.336807
923.298828	10.499788
922.146484	-43.512440
920.994141	50.305805
919.841797	48.681866
918.688477	1.669605
917.535156	-22.554976
916.380859	-121.659149
915.227539	-70.819099
914.073242	-13.142792
912.918945	-62.106087
911.763672	-67.888611
910.608398	-141.670441
909.453125	-115.588379
908.297852	32.958023
907.141602	18.279703
905.985352	-62.065586
904.829102	-58.500126
903.672852	-11.855651
902.515625	12.166409
901.358398	-97.357849
900.201172	-132.093445
899.042969	70.840996
897.884766	-47.543755
896.726563	62.617760
895.568359	-42.061954
894.409180	34.213360
893.250000	15.558281
892.090820	17.286453
890.930664	41.644379
889.771484	-40.134396
888.611328	6.876588
887.450195	-65.752403
886.289063	-9.660953
885.128906	41.920673
883.966797	43.881176
882.805664	93.233627
881.643555	38.866890
880.481445	131.090912
879.319336	42.988747
878.156250	128.464523
876.993164	40.459461
875.830078	51.620789
874.666016	42.537487
873.502930	134.782883
872.338867	19.947294
871.173828	-9.305181
870.009766	19.963657
868.844727	-18.232220
867.679688	49.289642
866.513672	121.295052
865.348633	76.411285
864.182617	-49.323914
863.015625	-26.719378
861.849609	92.458038
860.682617	101.571594
859.515625	178.036530
858.347656	153.485168
857.180664	194.020706
856.012695	198.656342
854.843750	306.463623
853.675781	259.513672
852.506836	192.419388
851.337891	215.004913
850.167969	197.255371
848.999023	222.074463
847.829102	90.119980
846.658203	117.198555
845.488281	97.252953
844.317383	-97.239441
843.146484	23.829000
841.975586	-52.007042
840.803711	-65.192093
839.631836	185.447662
838.459961	17.967184
837.287109	116.494713
836.114258	76.446533
834.941406	54.277306
833.768555	94.636269
832.594727	134.967834
831.420898	103.841187
830.247070	108.421486
829.072266	104.064262
827.898438	66.234123
826.722656	171.130463
825.547852	173.403336
824.372070	117.708717
823.196289	28.596733
822.020508	86.547318
820.844727	-51.554516
819.667969	44.206078
818.491211	-107.216614
817.313477	-9.302024
816.136719	-20.494957
814.958984	63.959072
813.781250	-25.136131
812.602539	-47.501461
811.423828	-38.757347
810.245117	34.412300
809.066406	116.409767
807.886719	51.722176
806.707031	20.353785
805.527344	53.366619
804.346680	15.299316
803.166992	30.485632
801.985352	-40.897129
800.804688	-81.219902
799.623047	-185.869370
798.441406	-95.373619
797.259766	-27.119184
796.078125	76.533081
794.895508	-96.862808
793.712891	31.064682
792.529297	-24.919010
791.346680	-67.624352
790.163086	-103.698219
788.978516	15.135104
787.794922	122.815155
786.610352	37.962563
785.425781	105.716339
784.241211	38.532330
783.055664	165.876205
781.870117	107.487984
780.684570	124.217888
779.498047	105.566765
778.311523	62.600487
777.125000	46.118359
775.938477	-52.060265
774.750977	48.396290
773.563477	89.203796
772.375977	-28.857113
771.187500	-47.651756
769.999023	-26.780846
768.810547	33.728008
767.622070	186.737106
766.432617	66.448311
765.243164	29.891518
764.053711	145.275803
762.863281	108.666092
761.672852	91.858566
760.482422	145.453751
759.291992	91.194809
758.100586	256.897186
756.909180	127.824806
755.717773	132.902298
754.525391	91.798927
753.333008	52.892509
752.140625	86.485466
750.948242	174.955933
749.754883	144.786911
748.561523	81.684319
747.368164	69.079086
746.173828	-13.754446
744.979492	83.335770
743.785156	114.567139
742.590820	71.215668
741.395508	8.144615
740.200195	39.342113
739.003906	63.944405
737.808594	33.757992
736.612305	3.581305
735.416016	50.055908
734.218750	17.694073
733.021484	29.120314
731.824219	71.175751
730.626953	111.024521
729.428711	118.050278
728.230469	120.702789
727.032227	136.475815
725.833984	77.936089
724.634766	63.134571
723.435547	172.871613
722.235352	129.681839
721.036133	110.542259
719.835938	231.141617
718.635742	310.230194
717.434570	144.909500
716.233398	117.119980
715.032227	185.326065
713.831055	140.133530
712.628906	118.963982
711.426758	106.544350
710.224609	94.153946
709.021484	73.081055
707.818359	-74.277344
706.615234	-36.457199
705.412109	5.726912
704.208008	-36.958717
703.003906	-20.844627
701.799805	47.502800
700.594727	39.730652
699.389648	-54.980087
698.184570	104.730560
696.979492	-87.683502
695.773438	-60.512283
694.567383	-7.249229
693.361328	-90.799988
692.154297	5.947896
690.947266	-16.706841
689.740234	-41.483063
688.533203	-57.529655
687.325195	-58.343021
686.117188	38.479122
684.909180	11.702400
683.700195	-6.349724
682.491211	-61.198715
681.282227	-24.978437
680.072266	-38.559532
678.863281	-65.093010
677.653320	-48.270126
676.442383	-14.098709
675.232422	-55.658817
674.021484	8.860476
672.810547	51.750130
671.598633	-30.785858
670.386719	33.778919
669.174805	76.724670
667.962891	93.741829
666.750000	-18.866869
665.537109	2.533293
664.324219	49.859459
663.110352	36.724110
661.897461	60.304745
660.683594	-49.923073
659.468750	-58.677097
658.254883	-56.639931
657.040039	16.570513
655.824219	14.276249
654.609375	48.619587
653.393555	18.278187
652.177734	35.336433
650.960938	-23.033268
649.745117	-38.332951
648.528320	4.478711
647.311523	30.006674
646.093750	44.715649
644.875977	220.743912
643.658203	157.839142
642.440430	165.868500
641.221680	36.201084
640.002930	87.087402
638.784180	-6.146060
637.564453	-80.100403
636.344727	17.727293
635.125000	38.065590
633.905273	34.639675
632.684570	97.621666
631.463867	100.320946
630.243164	34.183956
629.021484	-68.573875
627.799805	-10.616937
626.578125	89.991646
625.356445	-28.339361
624.133789	43.905403
622.911133	111.579552
621.688477	71.836754
620.464844	119.644814
619.241211	45.070751
618.017578	94.384346
616.793945	17.054928
615.569336	54.959339
614.344727	9.033106
613.120117	-28.711754
611.894531	-0.566719
610.668945	52.782635
609.443359	0.910371
608.216797	-100.576714
606.991211	-1.691226
605.764648	43.211960
604.537109	-108.937881
