# Supplementary material for: Raman spectroscopy accurately differentiates mucosal healing from non-healing and biochemical changes following biological therapy in inflammatory bowel disease
Source: PLoS One. 2021 Jun 2;16(6):e0252210. doi: 10.1371/journal.pone.0252210 (PMC8172032; doi:10.1371/journal.pone.0252210)
Supplement: S5 Dataset — (ZIP) [file pone.0252210.s007.zip › CD Active inflammation/OC027 pre treatment-1_base sub CR removed_66__X_651.484__Y_65180.3__Z_-460.194__Time_755.txt]

1714.793945	50.536182
1713.817383	79.781288
1712.840820	74.511665
1711.864258	51.561935
1710.886719	-37.374313
1709.909180	11.482725
1708.931641	-59.238422
1707.953125	-110.196091
1706.975586	-34.200424
1705.997070	-61.736355
1705.018555	0.057334
1704.040039	-100.511147
1703.060547	-93.092354
1702.081055	-15.198075
1701.101563	28.786121
1700.122070	65.610199
1699.142578	44.462631
1698.162109	144.435654
1697.181641	34.073490
1696.201172	36.802635
1695.220703	179.244888
1694.239258	397.167877
1693.257813	306.042023
1692.276367	311.823364
1691.294922	441.121399
1690.313477	394.991180
1689.331055	480.298889
1688.348633	600.951172
1687.366211	460.931458
1686.383789	726.873230
1685.400391	566.902039
1684.416992	684.789734
1683.433594	646.091187
1682.450195	719.911438
1681.465820	815.607849
1680.482422	746.826782
1679.498047	907.566101
1678.512695	879.867737
1677.528320	1009.745117
1676.542969	1044.358276
1675.558594	1114.095459
1674.572266	1171.025269
1673.586914	1185.946167
1672.601563	1307.684082
1671.615234	1278.421875
1670.628906	1369.210815
1669.642578	1380.778076
1668.655273	1488.397949
1667.668945	1378.776367
1666.681641	1354.583252
1665.694336	1535.164917
1664.706055	1578.154907
1663.718750	1732.960693
1662.730469	1699.848511
1661.742188	1754.650269
1660.753906	1812.484009
1659.764648	1719.640137
1658.775391	1833.869629
1657.787109	1672.970215
1656.796875	1597.240723
1655.807617	1585.453003
1654.818359	1536.967163
1653.828125	1425.331299
1652.837891	1549.554565
1651.846680	1359.273315
1650.856445	1325.431152
1649.865234	1426.758179
1648.874023	1105.399170
1647.882813	1038.191772
1646.891602	966.019348
1645.899414	828.117249
1644.907227	637.729675
1643.915039	788.318237
1642.922852	664.549255
1641.930664	665.136414
1640.937500	552.501587
1639.944336	616.913452
1638.951172	481.070740
1637.957031	580.208374
1636.963867	415.875763
1635.969727	388.891815
1634.975586	290.972137
1633.981445	414.608978
1632.986328	327.653809
1631.991211	240.921936
1630.996094	236.029449
1630.000977	133.913269
1629.005859	71.485001
1628.009766	125.021088
1627.013672	126.074715
1626.017578	-1.598529
1625.021484	-16.004707
1624.024414	67.005066
1623.028320	73.883858
1622.031250	65.120735
1621.033203	19.702469
1620.036133	79.480049
1619.038086	-2.464761
1618.041016	44.374504
1617.041992	59.798271
1616.043945	75.303810
1615.045898	85.641899
1614.046875	72.451385
1613.047852	38.361408
1612.048828	51.555305
1611.048828	-131.798859
1610.049805	-115.825745
1609.049805	-39.531612
1608.049805	-26.094002
1607.048828	84.299171
1606.048828	197.300919
1605.047852	82.523300
1604.046875	67.293221
1603.045898	148.924500
1602.044922	159.901886
1601.042969	13.951102
1600.041016	4.069608
1599.039063	-175.748856
1598.037109	-81.004128
1597.034180	-234.578156
1596.031250	-121.566544
1595.028320	-97.430862
1594.025391	-159.505676
1593.022461	-124.951164
1592.018555	-93.035759
1591.014648	-147.289764
1590.010742	-183.278976
1589.006836	23.354271
1588.001953	-41.406876
1586.997070	34.648319
1585.992188	-17.126732
1584.987305	58.806511
1583.982422	22.595530
1582.976563	155.717697
1581.970703	-70.767128
1580.964844	93.461075
1579.958984	-34.080349
1578.952148	-57.492157
1577.945313	10.137515
1576.938477	15.214859
1575.931641	85.259407
1574.924805	199.417709
1573.916992	32.592335
1572.909180	104.956535
1571.901367	49.834263
1570.893555	70.016335
1569.884766	82.308067
1568.876953	-37.984631
1567.868164	44.263191
1566.858398	87.432129
1565.849609	-22.687273
1564.839844	33.254120
1563.830078	6.028490
1562.820313	56.540386
1561.810547	-82.427650
1560.799805	19.730066
1559.790039	-39.019547
1558.779297	78.410019
1557.767578	-58.302830
1556.756836	-44.796780
1555.745117	124.012688
1554.733398	150.181442
1553.721680	54.513939
1552.709961	70.080826
1551.697266	62.219650
1550.685547	74.933128
1549.672852	227.217255
1548.659180	99.951584
1547.646484	132.940521
1546.632813	101.143356
1545.619141	76.977386
1544.605469	112.124527
1543.591797	-5.327987
1542.577148	-14.374353
1541.562500	48.757496
1540.547852	8.433275
1539.533203	-3.619923
1538.518555	157.117035
1537.502930	-12.664423
1536.487305	-27.724016
1535.471680	-9.392540
1534.456055	57.780502
1533.439453	129.930984
1532.422852	75.591476
1531.406250	23.701887
1530.389648	30.945829
1529.373047	-52.127308
1528.355469	-42.600876
1527.337891	28.567947
1526.320313	-49.762711
1525.302734	118.878120
1524.284180	76.278290
1523.265625	2.669378
1522.247070	152.720261
1521.228516	-31.762930
1520.208984	35.643482
1519.190430	74.594048
1518.170898	97.949257
1517.151367	2.945265
1516.130859	141.594238
1515.111328	172.162918
1514.090820	-33.678661
1513.070313	186.579407
1512.049805	1.048830
1511.028320	64.357483
1510.006836	-39.279099
1508.986328	-32.720936
1507.963867	-95.569901
1506.942383	-91.875282
1505.919922	-121.663322
1504.898438	-38.816772
1503.875977	-109.901428
1502.852539	-76.077576
1501.830078	-47.533146
1500.806641	-29.397644
1499.783203	-113.822823
1498.759766	-19.186638
1497.736328	-19.420727
1496.711914	54.390480
1495.687500	28.266336
1494.663086	-26.120663
1493.638672	44.660309
1492.613281	71.805687
1491.587891	-41.767014
1490.563477	71.992592
1489.537109	154.895416
1488.511719	288.717133
1487.485352	261.463501
1486.458984	206.004471
1485.432617	306.138855
1484.406250	191.736786
1483.379883	319.637146
1482.352539	424.388977
1481.325195	437.157990
1480.297852	442.147430
1479.269531	383.271851
1478.241211	487.414673
1477.213867	583.757629
1476.184570	664.636719
1475.156250	661.321045
1474.127930	823.413391
1473.098633	914.027161
1472.069336	1091.033813
1471.040039	957.380188
1470.009766	1080.642578
1468.979492	1358.916626
1467.950195	1479.295410
1466.918945	1462.194458
1465.888672	1607.707520
1464.857422	1669.175537
1463.827148	1750.858887
1462.795898	1771.429321
1461.763672	2002.705444
1460.732422	2020.488770
1459.700195	2205.731934
1458.667969	2241.045410
1457.635742	2144.291748
1456.603516	2148.987549
1455.570313	2211.934082
1454.537109	2198.689209
1453.503906	2357.796631
1452.470703	2225.224609
1451.436523	2310.598145
1450.403320	2641.675781
1449.369141	2607.711914
1448.333984	2657.271973
1447.299805	2724.485107
1446.264648	2573.856934
1445.230469	2532.092529
1444.194336	2297.926025
1443.159180	2276.357178
1442.124023	2110.552490
1441.087891	2182.497314
1440.051758	1900.358398
1439.015625	1979.808838
1437.978516	1846.857788
1436.941406	1620.424072
1435.904297	1553.215820
1434.867188	1576.933105
1433.830078	1332.917236
1432.791992	1179.856812
1431.754883	1044.515015
1430.715820	969.750854
1429.677734	806.694031
1428.639648	679.003540
1427.600586	795.982971
1426.561523	713.689941
1425.522461	712.091614
1424.482422	639.895142
1423.443359	562.692566
1422.403320	576.203796
1421.363281	584.666443
1420.322266	600.666016
1419.282227	513.440674
1418.241211	499.244324
1417.200195	633.546631
1416.159180	508.629761
1415.117188	386.279907
1414.076172	158.370773
1413.034180	111.612503
1411.992188	203.163574
1410.949219	226.817551
1409.907227	300.754639
1408.864258	218.900864
1407.821289	212.465439
1406.777344	216.094971
1405.734375	89.202805
1404.690430	148.147339
1403.646484	212.121429
1402.602539	125.553627
1401.557617	149.432480
1400.513672	288.728973
1399.468750	122.072853
1398.423828	105.957481
1397.377930	157.562485
1396.333008	174.124512
1395.287109	98.020210
1394.241211	94.646004
1393.195313	-6.339257
1392.148438	85.561630
1391.101563	192.505142
1390.054688	76.721329
1389.007813	11.097972
1387.960938	25.624365
1386.913086	-99.859764
1385.865234	82.355835
1384.817383	-50.440792
1383.769531	46.852379
1382.720703	-70.742104
1381.671875	-25.806376
1380.623047	21.689726
1379.574219	114.202110
1378.524414	84.404938
1377.475586	49.725315
1376.425781	-47.254341
1375.375977	-69.244255
1374.325195	-36.258492
1373.274414	-85.499191
1372.224609	-27.387665
1371.172852	-51.493874
1370.122070	-85.450745
1369.070313	12.774939
1368.019531	-6.028343
1366.967773	-17.255751
1365.915039	8.974354
1364.863281	17.880898
1363.810547	-55.264736
1362.757813	63.368710
1361.705078	-131.457687
1360.651367	-92.249725
1359.598633	-5.678862
1358.544922	-3.584614
1357.491211	65.751266
1356.436523	-21.423773
1355.382813	137.585449
1354.328125	147.568130
1353.273438	78.181877
1352.217773	222.516251
1351.163086	247.740967
1350.107422	278.037140
1349.051758	323.337128
1347.996094	296.787811
1346.939453	421.696533
1345.883789	529.326294
1344.827148	713.902161
1343.769531	613.421448
1342.712891	686.624817
1341.655273	809.483582
1340.598633	895.265808
1339.540039	852.328125
1338.482422	651.057251
1337.423828	905.571777
1336.366211	850.694763
1335.307617	932.088257
1334.248047	835.427856
1333.189453	828.007813
1332.129883	919.653015
1331.070313	860.561707
1330.010742	729.941589
1328.950195	740.395447
1327.890625	590.367432
1326.830078	692.536621
1325.768555	708.345276
1324.708008	818.132751
1323.646484	626.795471
1322.585938	845.443542
1321.523438	800.065125
1320.461914	833.805786
1319.400391	852.870789
1318.337891	832.603943
1317.275391	755.774170
1316.211914	745.675171
1315.149414	841.704102
1314.085938	651.988953
1313.022461	804.935486
1311.958984	800.318726
1310.894531	879.566223
1309.831055	729.955444
1308.766602	777.461670
1307.701172	812.778137
1306.636719	678.452393
1305.571289	684.531616
1304.505859	823.547241
1303.440430	783.147095
1302.375000	742.900208
1301.308594	742.127075
1300.242188	645.658325
1299.175781	763.092224
1298.109375	713.592407
1297.041992	593.033997
1295.975586	666.606689
1294.908203	556.189392
1293.839844	823.858215
1292.772461	696.538269
1291.704102	647.892883
1290.635742	533.182373
1289.567383	769.255188
1288.498047	544.510010
1287.428711	618.976135
1286.360352	575.921875
1285.290039	775.524963
1284.220703	622.484985
1283.150391	758.564758
1282.080078	747.818970
1281.009766	742.088928
1279.939453	687.536255
1278.868164	684.496948
1277.796875	644.881897
1276.725586	825.479065
1275.654297	671.162476
1274.582031	812.783447
1273.509766	685.633667
1272.437500	842.059204
1271.365234	910.582336
1270.291992	891.260254
1269.218750	803.680969
1268.145508	989.640625
1267.072266	1029.182007
1265.999023	924.838928
1264.924805	1020.675171
1263.850586	1033.635742
1262.776367	861.361267
1261.701172	1084.188354
1260.625977	885.344116
1259.550781	1005.892334
1258.475586	1082.617065
1257.400391	1088.752197
1256.324219	1104.706177
1255.248047	1057.429077
1254.171875	1192.806030
1253.094727	1060.505005
1252.018555	1193.531860
1250.941406	1020.075317
1249.864258	1211.558228
1248.786133	1108.820068
1247.708008	1217.678833
1246.630859	1066.496826
1245.551758	1121.982422
1244.473633	1002.587402
1243.394531	1016.883789
1242.316406	1036.078857
1241.236328	1164.568481
1240.157227	1047.903076
1239.077148	897.365295
1237.998047	732.377869
1236.917969	1093.850098
1235.836914	1021.128967
1234.756836	795.731628
1233.675781	960.724854
1232.594727	888.184631
1231.512695	907.778992
1230.431641	736.024963
1229.349609	833.193909
1228.267578	627.687012
1227.185547	780.557068
1226.102539	713.146118
1225.019531	677.236450
1223.936523	409.122589
1222.853516	460.390228
1221.769531	572.098511
1220.686523	478.273407
1219.602539	382.082062
1218.517578	394.677979
1217.433594	221.241852
1216.348633	359.463806
1215.263672	287.530914
1214.178711	336.336914
1213.092773	389.943451
1212.007813	332.503479
1210.921875	557.360352
1209.834961	492.649994
1208.749023	493.059082
1207.662109	421.119476
1206.575195	517.924622
1205.488281	674.910706
1204.400391	441.473816
1203.313477	501.993317
1202.225586	535.965210
1201.136719	338.740112
1200.048828	360.625946
1198.959961	271.756165
1197.871094	180.478470
1196.782227	86.792648
1195.692383	72.476852
1194.603516	72.543472
1193.513672	12.462103
1192.423828	17.251108
1191.333008	17.181196
1190.242188	57.896347
1189.151367	0.057105
1188.060547	-31.402037
1186.969727	-43.702332
1185.877930	-36.856453
1184.786133	-37.279633
1183.694336	-73.758980
1182.601563	16.840174
1181.509766	88.138680
1180.416992	41.850624
1179.323242	127.348465
1178.230469	265.451294
1177.136719	171.001755
1176.042969	220.241104
1174.949219	171.182205
1173.854492	445.304077
1172.760742	302.683502
1171.666016	255.772415
1170.570313	285.362366
1169.475586	259.823181
1168.379883	81.133720
1167.284180	120.024826
1166.188477	287.894867
1165.091797	123.369400
1163.996094	-77.026932
1162.899414	152.587814
1161.801758	152.703674
1160.705078	267.333740
1159.607422	157.391235
1158.509766	369.616730
1157.412109	405.049561
1156.313477	309.138428
1155.215820	344.346344
1154.117188	408.042297
1153.017578	118.738960
1151.918945	291.874176
1150.819336	250.336914
1149.719727	211.083206
1148.620117	171.727798
1147.519531	-48.721466
1146.418945	-9.669962
1145.318359	45.904903
1144.217773	32.315796
1143.116211	-102.736374
1142.014648	102.313828
1140.913086	-99.533791
1139.811523	14.818751
1138.708984	-227.583191
1137.606445	-32.702862
1136.503906	24.147682
1135.401367	118.852730
1134.297852	310.759613
1133.194336	167.648834
1132.090820	240.501007
1130.987305	306.069275
1129.882813	312.153259
1128.778320	491.282654
1127.673828	793.532043
1126.569336	846.531128
1125.463867	517.688232
1124.358398	795.625427
1123.252930	668.097107
1122.146484	488.371704
1121.041016	621.246948
1119.934570	588.165283
1118.828125	526.556885
1117.720703	341.760590
1116.613281	500.043243
1115.505859	426.267944
1114.398438	366.585938
1113.291016	448.687073
1112.182617	476.238068
1111.074219	581.648132
1109.964844	372.575531
1108.856445	602.919617
1107.747070	618.076050
1106.637695	741.727539
1105.528320	780.198547
1104.417969	839.764221
1103.307617	826.017517
1102.197266	800.354309
1101.086914	755.706604
1099.975586	828.865967
1098.864258	852.354614
1097.752930	868.638428
1096.641602	927.213074
1095.529297	907.882629
1094.416992	735.326050
1093.304688	847.694092
1092.191406	806.842712
1091.079102	648.199829
1089.965820	830.760437
1088.852539	690.774170
1087.738281	621.304810
1086.624023	704.626221
1085.509766	707.855713
1084.395508	753.289185
1083.280273	601.170044
1082.166016	728.634949
1081.050781	538.796997
1079.934570	640.164856
1078.819336	541.807190
1077.703125	443.389252
1076.586914	431.758820
1075.469727	525.622314
1074.353516	539.595459
1073.236328	508.902191
1072.119141	365.581665
1071.000977	306.627716
1069.882813	271.052460
1068.765625	490.828186
1067.646484	541.734375
1066.528320	400.490936
1065.409180	441.871918
1064.290039	382.493835
1063.170898	461.161255
1062.050781	453.135345
1060.930664	608.805420
1059.810547	436.892700
1058.690430	405.296936
1057.569336	551.321289
1056.449219	426.103638
1055.327148	328.912109
1054.206055	161.633942
1053.083984	356.401154
1051.961914	350.209717
1050.839844	393.001099
1049.717773	316.693054
1048.594727	403.716003
1047.471680	420.672058
1046.348633	390.936035
1045.224609	279.556488
1044.101563	387.353088
1042.976563	467.086304
1041.852539	451.225281
1040.728516	505.241089
1039.603516	393.832214
1038.478516	310.402954
1037.352539	420.222626
1036.227539	290.250366
1035.101563	416.294983
1033.974609	386.393066
1032.848633	286.733246
1031.721680	540.574158
1030.594727	592.037903
1029.467773	583.051819
1028.340820	483.451263
1027.212891	288.648407
1026.084961	203.119385
1024.956055	73.518578
1023.828125	141.347473
1022.699219	39.721397
1021.570313	-17.739489
1020.440430	-3.230323
1019.311523	-90.742966
1018.181641	-8.904035
1017.050781	52.063492
1015.920898	78.285217
1014.790039	32.695778
1013.659180	98.381905
1012.528320	62.174694
1011.396484	255.286560
1010.265625	332.615570
1009.132813	453.931396
1008.000977	494.270050
1006.868164	553.157166
1005.736328	695.362427
1004.602539	1246.866577
1003.469727	1911.481812
1002.335938	2377.078369
1001.202148	2156.216309
1000.068359	1533.546265
998.933594	869.672180
997.799805	400.180328
996.665039	231.124527
995.529297	46.080494
994.394531	131.219498
993.258789	38.769009
992.123047	27.195072
990.986328	-62.676483
989.849609	43.568417
988.712891	34.630634
987.576172	-112.450127
986.439453	102.359467
985.301758	-35.222317
984.164063	-117.349915
983.025391	-104.926949
981.887695	-55.548355
980.749023	-91.209839
979.610352	-202.641129
978.470703	-95.382248
977.332031	55.661716
976.192383	-46.119865
975.051758	-69.567184
973.912109	-12.425556
972.771484	-21.791794
971.630859	24.120829
970.490234	72.460831
969.348633	61.237732
968.207031	-7.204164
967.065430	-128.233078
965.923828	-10.452618
964.781250	38.622677
963.638672	90.132759
962.496094	-62.251236
961.352539	97.313377
960.208984	114.902496
959.065430	59.345295
957.921875	63.537312
956.777344	216.740067
955.632813	170.876785
954.488281	209.898010
953.343750	173.567703
952.198242	55.076000
951.052734	158.677307
949.907227	205.246735
948.760742	98.809662
947.614258	138.883545
946.467773	71.729523
945.321289	29.923628
944.173828	11.164980
943.026367	252.912506
941.878906	307.541351
940.730469	209.419388
939.582031	419.577148
938.433594	424.515503
937.285156	308.766113
936.135742	348.317383
934.987305	335.611938
933.836914	277.524902
932.687500	294.852325
931.537109	335.147430
930.386719	286.795746
929.236328	49.674114
928.084961	165.706161
926.934570	190.841537
925.783203	45.509720
924.630859	82.427582
923.478516	42.197033
922.327148	88.579422
921.173828	51.029152
920.021484	225.045074
918.868164	76.530838
917.714844	25.957298
916.561523	145.927521
915.407227	61.686909
914.252930	23.075220
913.098633	-83.413574
911.944336	-212.354431
910.789063	21.896330
909.633789	-142.919632
908.478516	-94.347221
907.322266	-90.946632
906.166016	-62.438316
905.009766	-63.217979
903.853516	-70.615501
902.696289	-39.329922
901.539063	-25.997641
900.381836	-55.506847
899.223633	-5.620352
898.065430	100.974022
896.907227	-38.869469
895.749023	-183.004623
894.589844	77.795738
893.430664	26.703806
892.271484	27.770329
891.112305	-117.862686
889.952148	61.993622
888.791992	-8.747681
887.630859	8.749346
886.470703	121.176750
885.309570	89.277000
884.148438	57.531738
882.986328	-1.120838
881.825195	98.232300
880.663086	172.877243
879.500000	168.734009
878.337891	169.216721
877.174805	226.150513
876.011719	269.661835
874.847656	124.122261
873.684570	194.879501
872.520508	213.951614
871.355469	109.365540
870.191406	49.916088
869.026367	112.055237
867.861328	61.827839
866.695313	189.321991
865.530273	13.414208
864.364258	150.017319
863.197266	288.890320
862.031250	205.413574
860.864258	250.046082
859.697266	276.765991
858.530273	471.863678
857.362305	500.893677
856.194336	496.315308
855.026367	348.253357
853.857422	372.969849
852.688477	682.414612
851.519531	543.516113
850.350586	566.043945
849.180664	528.117615
848.010742	501.433350
846.840820	461.349121
845.670898	403.392822
844.500000	186.588760
843.329102	289.853699
842.157227	247.682556
840.986328	154.084595
839.814453	187.981293
838.642578	201.734711
837.469727	170.781631
836.296875	61.625729
835.124023	271.926727
833.951172	261.012299
832.777344	375.113098
831.603516	290.461914
830.429688	359.794250
829.255859	442.437775
828.081055	346.555756
826.906250	275.198029
825.731445	272.933167
824.555664	134.648392
823.379883	234.810852
822.204102	165.533096
821.027344	116.270653
819.851563	153.794098
818.674805	191.226532
817.497070	157.338226
816.320313	203.479401
815.142578	133.824631
813.963867	133.066162
812.786133	47.697479
811.607422	13.405499
810.428711	32.365677
809.250000	-11.014894
808.070313	-16.715609
806.890625	-102.492180
805.710938	-12.926059
804.531250	-185.493164
803.350586	-49.588047
802.169922	55.054806
800.988281	-179.906006
799.807617	-22.326012
798.625977	4.217586
797.444336	-4.866300
796.261719	-102.740967
795.079102	-12.373529
793.896484	-1.952451
792.713867	-53.705151
791.530273	18.413958
790.346680	52.705780
789.163086	82.392944
787.979492	180.496536
786.794922	77.085472
785.610352	59.810326
784.425781	88.808258
783.240234	144.154007
782.054688	95.427643
780.869141	192.381470
779.682617	269.238617
778.496094	343.675201
777.309570	170.605576
776.123047	202.735214
774.935547	252.331665
773.748047	215.675720
772.560547	125.917633
771.373047	216.864075
770.184570	177.506226
768.996094	177.667084
767.806641	287.843201
766.618164	243.556091
765.428711	207.927002
764.239258	456.229370
763.048828	268.298645
761.858398	474.300049
760.667969	336.722748
759.477539	410.255890
758.286133	545.177429
757.094727	479.745575
755.903320	469.144043
754.710938	456.187012
753.518555	498.014008
752.326172	396.853180
751.133789	361.480286
749.940430	420.400055
748.747070	435.231720
747.553711	388.448761
746.359375	407.378357
745.166016	281.356995
743.970703	363.635162
742.776367	364.602448
741.581055	330.362457
740.385742	337.658447
739.190430	265.941620
737.994141	323.401855
736.797852	271.206543
735.601563	170.752655
734.405273	332.960754
733.208008	298.003906
732.010742	190.758438
730.813477	346.009155
729.615234	188.328232
728.416992	293.055084
727.218750	270.862061
726.020508	395.058380
724.821289	342.137939
723.622070	324.145477
722.422852	351.984283
721.222656	296.792053
720.022461	431.526520
718.822266	354.457520
717.621094	299.226379
716.420898	326.911011
715.218750	228.072433
714.017578	310.271332
712.815430	294.336151
711.614258	208.679977
710.411133	201.530212
709.208984	279.378235
708.005859	76.260735
706.802734	149.827576
705.599609	68.844177
704.395508	64.133659
703.191406	42.083992
701.987305	159.347748
700.782227	183.113388
699.577148	148.244156
698.372070	-36.516243
697.166992	65.804329
695.960938	26.944613
694.754883	27.320921
693.548828	32.162357
692.341797	-62.755798
691.135742	-48.950115
689.927734	6.226116
688.720703	-16.593536
687.512695	-84.807388
686.304688	-85.597282
685.096680	-10.331716
683.888672	65.065880
682.679688	-67.465485
681.470703	-113.084892
680.260742	29.970522
679.050781	-23.948072
677.840820	-60.332222
676.630859	98.326118
675.419922	38.507111
674.209961	-5.945297
672.998047	-76.136612
671.787109	-27.145777
670.575195	-34.198559
669.363281	-47.536209
668.151367	60.362301
666.938477	148.960754
665.725586	105.932022
664.512695	-12.479745
663.299805	-31.321659
662.085938	45.018196
660.872070	-40.372932
659.658203	34.124397
658.443359	-31.468870
657.228516	149.000809
656.013672	47.059795
654.797852	-20.198746
653.583008	24.774317
652.366211	7.361566
651.150391	89.155083
649.934570	134.384872
648.717773	222.738968
647.500000	283.127716
646.283203	173.490662
645.065430	279.111908
643.847656	324.447113
642.629883	343.929718
641.411133	253.695114
640.192383	172.030304
638.973633	141.889984
637.753906	-109.689827
636.534180	113.476341
635.314453	-3.010655
634.094727	11.322263
632.874023	-43.305477
631.653320	58.480907
630.432617	151.300903
629.211914	-11.601624
627.990234	20.336802
626.768555	156.867172
625.545898	89.146645
624.324219	288.813629
623.101563	292.760315
621.877930	304.594727
620.655273	397.079102
619.431641	291.704803
618.208008	170.526535
616.983398	74.153877
615.759766	-106.635857
614.535156	66.733452
613.310547	-24.229305
612.084961	9.781962
610.859375	85.220001
609.633789	152.804657
608.408203	5.157581
607.181641	-52.149899
605.955078	-55.581215
604.728516	-18.088768
