# Supplementary material for: Raman spectroscopy accurately differentiates mucosal healing from non-healing and biochemical changes following biological therapy in inflammatory bowel disease
Source: PLoS One. 2021 Jun 2;16(6):e0252210. doi: 10.1371/journal.pone.0252210 (PMC8172032; doi:10.1371/journal.pone.0252210)
Supplement: S5 Dataset — (ZIP) [file pone.0252210.s007.zip › CD Active inflammation/OC042-1 pre treatment_sub base cr removed_18__X_-19023.7__Y_75095.5__Z_1034.33__Time_206.txt]

1714.774414	530.097351
1713.797852	513.517456
1712.820313	637.369202
1711.843750	564.898865
1710.866211	1.093148
1709.888672	-284.378540
1708.911133	-205.990295
1707.933594	131.485397
1706.955078	-99.925781
1705.976563	-139.244125
1704.998047	-24.119476
1704.019531	49.910126
1703.040039	138.953781
1702.061523	-380.266235
1701.082031	-180.770859
1700.101563	-183.036438
1699.122070	313.699249
1698.141602	-3.571356
1697.161133	-383.280823
1696.180664	-26.525923
1695.200195	43.061813
1694.218750	116.684219
1693.238281	-147.326599
1692.256836	113.339745
1691.274414	14.901467
1690.292969	363.521240
1689.310547	342.433136
1688.328125	93.280907
1687.345703	285.471558
1686.363281	542.793396
1685.379883	174.813477
1684.396484	506.332092
1683.413086	292.722656
1682.429688	67.023109
1681.445313	212.625000
1680.461914	468.447510
1679.477539	192.825165
1678.493164	402.682404
1677.507813	203.691849
1676.523438	489.925812
1675.538086	593.457031
1674.552734	974.392761
1673.566406	949.342468
1672.581055	1190.993164
1671.594727	1010.916931
1670.608398	1097.411743
1669.622070	1139.549438
1668.634766	1439.996216
1667.648438	1536.733032
1666.661133	1496.154419
1665.673828	1114.057739
1664.685547	968.926025
1663.698242	1803.270508
1662.709961	1611.727173
1661.721680	1781.482422
1660.733398	1514.495605
1659.744141	1579.463623
1658.755859	1936.472534
1657.766602	1944.271851
1656.777344	1481.288208
1655.787109	1672.983765
1654.797852	1780.468262
1653.807617	1491.465698
1652.817383	1570.864624
1651.827148	1060.859131
1650.835938	945.579529
1649.844727	1087.290161
1648.853516	972.983154
1647.862305	724.379333
1646.871094	463.100281
1645.878906	329.121338
1644.886719	235.215683
1643.894531	289.599365
1642.902344	310.008148
1641.910156	747.775757
1640.916992	291.134613
1639.923828	251.851242
1638.930664	-153.724304
1637.936523	-276.680298
1636.943359	-420.364960
1635.949219	-199.980164
1634.955078	-69.027374
1633.960938	-230.331177
1632.965820	-75.246933
1631.970703	-56.944248
1630.975586	-96.354477
1629.980469	-382.986877
1628.985352	-161.354385
1627.989258	-15.958708
1626.993164	-17.768339
1625.997070	-61.490929
1625.000977	-136.593689
1624.003906	-287.774109
1623.007813	-57.623745
1622.010742	106.841988
1621.012695	134.719574
1620.015625	-47.418709
1619.017578	-71.831093
1618.020508	392.214813
1617.021484	73.882240
1616.023438	-34.274754
1615.025391	198.771393
1614.026367	-176.824387
1613.027344	208.355011
1612.028320	-30.641516
1611.028320	10.984212
1610.029297	-371.953033
1609.029297	-248.995453
1608.029297	128.038300
1607.028320	159.165924
1606.028320	-21.814936
1605.027344	438.683228
1604.026367	103.250549
1603.025391	-145.697357
1602.023438	-9.976042
1601.022461	5.343894
1600.020508	54.600594
1599.018555	-196.892334
1598.016602	267.933838
1597.013672	-263.263214
1596.010742	-73.114662
1595.007813	-314.156799
1594.004883	-267.865234
1593.001953	-23.213501
1591.998047	403.981903
1590.994141	63.536041
1589.990234	-122.887436
1588.986328	170.730682
1587.981445	156.312332
1586.976563	160.056259
1585.971680	254.946945
1584.966797	261.060730
1583.961914	287.905792
1582.956055	223.413971
1581.950195	312.525330
1580.944336	120.191757
1579.938477	-40.935543
1578.931641	188.360458
1577.924805	219.614487
1576.917969	198.675369
1575.911133	120.368607
1574.904297	13.347949
1573.896484	-23.575905
1572.888672	-42.429546
1571.880859	-129.006180
1570.873047	158.537827
1569.864258	82.026718
1568.855469	-75.133492
1567.846680	302.633545
1566.837891	-15.810559
1565.829102	216.087326
1564.819336	112.883636
1563.809570	173.046143
1562.799805	98.108719
1561.790039	-106.652489
1560.779297	-148.138260
1559.768555	69.499008
1558.757813	-31.960346
1557.747070	-392.706604
1556.736328	-302.625244
1555.724609	162.841583
1554.712891	-53.213177
1553.701172	33.608433
1552.689453	-356.119751
1551.676758	30.599236
1550.664063	-69.509796
1549.651367	223.494385
1548.638672	244.607803
1547.625977	56.068703
1546.612305	-75.708336
1545.598633	567.873718
1544.584961	355.580719
1543.571289	401.584808
1542.556641	-185.527924
1541.541992	28.074867
1540.527344	225.917084
1539.512695	232.468048
1538.498047	249.161957
1537.482422	2.447750
1536.466797	581.240906
1535.451172	334.214050
1534.434570	213.460419
1533.418945	572.175049
1532.402344	714.012146
1531.385742	590.169495
1530.369141	388.917755
1529.351563	236.501968
1528.334961	532.154114
1527.317383	912.460754
1526.299805	581.909790
1525.281250	768.652161
1524.263672	746.745422
1523.245117	678.353394
1522.226563	540.382568
1521.208008	798.350281
1520.188477	742.348267
1519.168945	706.783813
1518.150391	424.388824
1517.129883	545.314026
1516.110352	440.005981
1515.089844	498.939087
1514.070313	547.459229
1513.049805	167.056046
1512.028320	238.387344
1511.007813	399.389709
1509.986328	131.700546
1508.964844	-18.013435
1507.943359	-3.672073
1506.921875	43.863449
1505.899414	-226.644287
1504.876953	-66.602249
1503.854492	-180.922318
1502.832031	129.932892
1501.808594	-97.348579
1500.786133	-155.620590
1499.762695	-372.739746
1498.739258	-116.358330
1497.714844	-576.761230
1496.691406	91.245514
1495.666992	-474.101715
1494.642578	-208.157791
1493.617188	-456.387573
1492.592773	-22.049458
1491.567383	-19.946693
1490.541992	12.718596
1489.516602	50.382500
1488.491211	205.430344
1487.464844	-9.974139
1486.438477	1.842284
1485.412109	-147.235016
1484.385742	117.081696
1483.358398	64.807503
1482.331055	446.119873
1481.303711	470.150299
1480.276367	550.194397
1479.249023	599.547791
1478.220703	493.311188
1477.192383	631.674133
1476.164063	461.658905
1475.135742	1150.014160
1474.106445	809.199890
1473.077148	914.019165
1472.047852	1291.103638
1471.018555	1772.315186
1469.989258	1337.320557
1468.958984	1495.138428
1467.928711	1528.228027
1466.898438	1723.998413
1465.868164	1863.721680
1464.836914	2313.396729
1463.805664	1677.819214
1462.774414	1934.202515
1461.743164	2340.314941
1460.710938	1986.905396
1459.679688	2202.374756
1458.647461	2100.405518
1457.615234	2254.785156
1456.582031	2137.571533
1455.549805	2659.680908
1454.516602	2440.963623
1453.483398	2592.539551
1452.449219	2982.317627
1451.416016	2829.565918
1450.381836	2676.853271
1449.347656	2810.495117
1448.313477	2693.325684
1447.279297	2614.203125
1446.244141	2631.310059
1445.208984	2949.648438
1444.173828	2655.427979
1443.138672	2460.030029
1442.102539	2871.832520
1441.066406	2527.271240
1440.030273	2370.004639
1438.994141	1980.250000
1437.958008	2305.990234
1436.920898	2396.583984
1435.883789	1966.728271
1434.846680	1915.984009
1433.808594	1501.623779
1432.771484	1037.015625
1431.733398	1170.882202
1430.695313	1117.982788
1429.657227	880.964050
1428.618164	424.599060
1427.579102	720.080261
1426.540039	710.382507
1425.500977	690.664307
1424.461914	524.829956
1423.421875	507.781586
1422.381836	505.922241
1421.341797	272.394623
1420.301758	288.356995
1419.260742	206.160797
1418.219727	-102.474846
1417.178711	386.901184
1416.137695	242.064270
1415.096680	472.207703
1414.054688	60.952797
1413.012695	87.490723
1411.970703	36.174835
1410.928711	-72.840736
1409.885742	-249.598434
1408.842773	-79.474022
1407.799805	-115.301743
1406.756836	2.177881
1405.712891	200.020355
1404.668945	106.685349
1403.625000	-378.024811
1402.581055	-99.628075
1401.537109	-74.622963
1400.492188	-187.492615
1399.447266	432.003174
1398.402344	-71.809937
1397.357422	264.381897
1396.311523	161.970901
1395.265625	310.263092
1394.219727	120.443336
1393.173828	71.063690
1392.126953	169.524521
1391.081055	350.696808
1390.034180	349.184814
1388.986328	-90.119339
1387.939453	61.310745
1386.891602	57.701077
1385.843750	-28.303879
1384.795898	73.363274
1383.748047	82.629257
1382.699219	-235.374207
1381.651367	116.498566
1380.602539	-380.962524
1379.552734	93.368752
1378.503906	-46.562046
1377.454102	215.574753
1376.404297	225.660400
1375.354492	113.613525
1374.303711	-75.613014
1373.253906	-249.629913
1372.203125	-159.141418
1371.152344	263.029694
1370.100586	-65.124229
1369.049805	-405.437805
1367.998047	271.034149
1366.946289	-300.606049
1365.894531	268.743530
1364.841797	83.536697
1363.789063	159.929916
1362.736328	149.321899
1361.683594	-169.681656
1360.630859	81.282715
1359.577148	-145.283752
1358.523438	-130.401260
1357.469727	18.863901
1356.415039	-137.541428
1355.361328	451.797913
1354.306641	459.631134
1353.251953	398.054321
1352.197266	286.977600
1351.141602	578.297546
1350.085938	924.246521
1349.030273	860.691528
1347.974609	688.128418
1346.918945	570.361572
1345.862305	1052.971924
1344.805664	1213.163330
1343.749023	602.416138
1342.691406	1211.522339
1341.634766	1084.545044
1340.577148	1383.877686
1339.519531	1494.973267
1338.460938	1311.440796
1337.403320	1172.713379
1336.344727	1076.247681
1335.286133	1091.332153
1334.226563	1052.091675
1333.167969	1013.028503
1332.108398	927.108093
1331.048828	1387.829224
1329.989258	1012.894165
1328.928711	835.971375
1327.869141	1232.569458
1326.808594	1270.881592
1325.748047	1064.780640
1324.686523	1135.462891
1323.625977	1317.369141
1322.564453	1050.056885
1321.502930	1345.668091
1320.440430	1273.625610
1319.378906	1021.685913
1318.316406	1233.625977
1317.253906	1342.036255
1316.190430	1470.230957
1315.127930	1258.386963
1314.064453	1416.364380
1313.000977	1086.600586
1311.937500	1311.289673
1310.873047	1432.558960
1309.809570	1300.322266
1308.745117	1222.401611
1307.679688	1343.948486
1306.615234	1209.692383
1305.549805	1415.053833
1304.484375	1000.691467
1303.418945	1506.201782
1302.353516	1561.743408
1301.287109	1575.573364
1300.220703	1400.307007
1299.154297	1564.232056
1298.087891	1435.921021
1297.020508	1563.127441
1295.954102	1268.133179
1294.886719	983.172913
1293.818359	1149.944702
1292.750977	943.839172
1291.682617	1181.876709
1290.614258	1258.046875
1289.545898	1358.796997
1288.476563	1349.271851
1287.407227	1004.093323
1286.338867	994.843506
1285.268555	1125.284668
1284.199219	1245.971436
1283.128906	1075.293335
1282.058594	1071.242432
1280.988281	1409.922607
1279.917969	1016.882874
1278.846680	1115.819336
1277.775391	1024.005249
1276.704102	976.317688
1275.632813	1121.868164
1274.560547	1203.857056
1273.488281	1251.670288
1272.416016	1568.278931
1271.343750	1191.091309
1270.270508	1397.792236
1269.197266	1304.146362
1268.124023	1308.241943
1267.050781	1414.901245
1265.977539	1355.641846
1264.903320	1120.813232
1263.829102	1766.593628
1262.753906	1331.918579
1261.679688	1621.540649
1260.604492	1235.926270
1259.529297	1396.370728
1258.454102	1761.434570
1257.378906	1366.432617
1256.302734	1575.558105
1255.226563	1397.520264
1254.150391	1898.711914
1253.073242	1440.877197
1251.997070	1708.334595
1250.919922	1141.344116
1249.841797	1121.814209
1248.764648	854.320801
1247.686523	1150.932861
1246.608398	1335.636475
1245.530273	1007.586365
1244.452148	1265.159424
1243.373047	1056.307251
1242.293945	1440.047485
1241.214844	1308.964233
1240.135742	828.442322
1239.055664	986.328064
1237.975586	1081.076416
1236.895508	984.170044
1235.815430	1088.591431
1234.734375	1042.640259
1233.654297	1205.180908
1232.573242	1127.720459
1231.491211	897.644104
1230.410156	1006.804504
1229.328125	1181.282959
1228.246094	953.757202
1227.163086	1605.022827
1226.081055	571.569336
1224.998047	932.255615
1223.915039	850.075562
1222.832031	896.101929
1221.748047	407.696777
1220.664063	463.428436
1219.580078	615.791443
1218.496094	560.253113
1217.412109	577.194641
1216.327148	710.029114
1215.242188	482.973358
1214.157227	741.260315
1213.071289	478.029541
1211.985352	745.783142
1210.899414	1044.754150
1209.813477	713.999756
1208.727539	511.167114
1207.640625	773.712158
1206.553711	1248.230957
1205.466797	734.409790
1204.378906	509.899902
1203.291016	258.953735
1202.203125	472.890442
1201.115234	-59.736481
1200.027344	57.794472
1198.938477	57.290833
1197.849609	-133.354080
1196.760742	-227.731155
1195.670898	-7.052441
1194.582031	-180.865753
1193.492188	402.616852
1192.401367	84.452904
1191.311523	-19.741070
1190.220703	-361.798340
1189.129883	-211.364197
1188.039063	-219.544907
1186.947266	-201.380722
1185.856445	-70.453773
1184.764648	-338.011688
1183.671875	30.268911
1182.580078	-131.771896
1181.487305	-233.858459
1180.394531	126.782516
1179.301758	106.064491
1178.208984	303.377533
1177.115234	-227.853912
1176.021484	187.292236
1174.927734	175.897507
1173.833008	-5.574598
1172.738281	282.169281
1171.643555	201.144409
1170.548828	189.483231
1169.454102	117.958885
1168.358398	-85.156616
1167.262695	-70.655449
1166.166992	-295.287811
1165.070313	1.140128
1163.973633	-316.741669
1162.876953	192.043243
1161.780273	392.420563
1160.683594	456.526978
1159.585938	592.150024
1158.488281	1090.443481
1157.389648	996.624512
1156.291992	769.192505
1155.193359	443.984222
1154.094727	1003.579529
1152.996094	695.021545
1151.896484	384.140686
1150.796875	287.810150
1149.697266	46.120007
1148.597656	264.199554
1147.498047	215.392899
1146.397461	-26.329029
1145.296875	-284.666870
1144.195313	-107.454391
1143.094727	-18.409353
1141.993164	-155.465378
1140.891602	-2.373579
1139.789063	183.856461
1138.687500	-117.363609
1137.584961	-19.248888
1136.482422	-30.538435
1135.379883	426.096619
1134.276367	545.201355
1133.172852	348.392334
1132.069336	220.455627
1130.964844	420.033905
1129.861328	626.598389
1128.756836	702.523376
1127.652344	899.320435
1126.546875	401.186951
1125.442383	519.621887
1124.336914	813.331421
1123.230469	850.921997
1122.125000	450.182098
1121.018555	265.102905
1119.912109	454.200348
1118.805664	333.030396
1117.699219	543.242676
1116.591797	225.593246
1115.484375	184.856033
1114.376953	56.579266
1113.268555	171.874405
1112.160156	159.414047
1111.051758	567.664490
1109.943359	228.931870
1108.833984	764.476135
1107.725586	501.375732
1106.616211	235.988892
1105.505859	360.246826
1104.396484	578.853210
1103.286133	747.759949
1102.175781	510.757202
1101.064453	335.151947
1099.954102	444.976105
1098.842773	307.150391
1097.731445	501.742493
1096.619141	307.360168
1095.507813	591.367493
1094.395508	597.255615
1093.282227	725.581116
1092.169922	491.258911
1091.056641	678.385681
1089.943359	340.607361
1088.830078	548.855591
1087.716797	-31.039467
1086.602539	689.885620
1085.488281	227.784607
1084.373047	475.812531
1083.258789	589.786682
1082.143555	320.710266
1081.028320	507.502777
1079.913086	485.193634
1078.796875	566.215332
1077.680664	562.709961
1076.564453	122.683586
1075.448242	84.126595
1074.331055	115.975586
1073.213867	661.474182
1072.096680	-291.594269
1070.979492	-15.786095
1069.861328	-180.707504
1068.743164	-3.407975
1067.625000	518.220154
1066.505859	13.781869
1065.386719	106.723610
1064.267578	501.664825
1063.148438	126.443726
1062.029297	4.164082
1060.909180	108.903778
1059.789063	169.210663
1058.667969	393.217407
1057.547852	390.427216
1056.426758	137.599350
1055.305664	13.468938
1054.183594	-0.745139
1053.062500	48.186352
1051.940430	-31.273663
1050.818359	279.250305
1049.695313	594.360229
1048.572266	190.685303
1047.449219	386.848907
1046.326172	-9.431859
1045.203125	245.153793
1044.079102	229.259018
1042.955078	138.875900
1041.830078	-119.166466
1040.706055	-174.296921
1039.581055	332.019501
1038.456055	32.485435
1037.331055	77.751465
1036.205078	34.643211
1035.079102	208.070007
1033.953125	76.760529
1032.826172	357.298462
1031.700195	-24.910757
1030.573242	-148.779907
1029.445313	-267.837860
1028.318359	-670.211182
1027.190430	-356.726044
1026.062500	-352.185059
1024.934570	-454.340179
1023.805664	-537.759277
1022.676758	-347.124237
1021.547852	-481.319916
1020.418945	-376.360077
1019.289063	-656.355103
1018.159180	-495.483704
1017.029297	-216.314270
1015.898438	2.593751
1014.767578	-130.688660
1013.636719	236.660507
1012.505859	203.275742
1011.375000	-42.989731
1010.243164	674.106018
1009.111328	310.094055
1007.978516	622.107178
1006.846680	746.743896
1005.713867	1720.338623
1004.581055	2483.207031
1003.447266	3146.458496
1002.313477	2681.604004
1001.179688	1440.687622
1000.045898	1140.808228
998.912109	540.963318
997.777344	604.306091
996.642578	344.576538
995.506836	348.256378
994.372070	65.967812
993.236328	339.985596
992.100586	120.447357
990.963867	37.233685
989.828125	249.340347
988.691406	-84.745880
987.553711	-114.328392
986.416992	-417.865631
985.279297	-16.280123
984.141602	166.536972
983.003906	259.664429
981.865234	-45.266319
980.726563	167.884247
979.587891	247.683014
978.448242	53.918015
977.309570	359.432495
976.169922	283.349121
975.030273	216.681229
973.889648	382.315033
972.749023	217.240082
971.608398	334.936920
970.467773	-8.789681
969.326172	683.216370
968.184570	411.088318
967.042969	338.915863
965.901367	221.085541
964.758789	149.359421
963.616211	552.526001
962.473633	176.225677
961.330078	-119.490227
960.186523	595.650574
959.042969	13.979639
957.899414	419.926025
956.754883	306.068939
955.610352	169.554779
954.465820	177.484329
953.321289	283.989594
952.175781	97.798607
951.030273	-92.697037
949.884766	140.107132
948.738281	62.072254
947.591797	-219.160736
946.445313	391.071014
945.298828	71.414780
944.151367	55.849232
943.003906	122.666771
941.856445	356.280060
940.708008	473.554779
939.559570	107.208511
938.411133	491.735718
937.262695	522.740234
936.113281	346.400665
934.964844	671.831360
933.814453	199.587418
932.665039	424.969391
931.514648	151.520248
930.364258	251.865997
929.213867	-55.253208
928.062500	106.872993
926.912109	23.274635
925.759766	-60.127502
924.608398	166.030350
923.456055	-149.047256
922.303711	4.557328
921.151367	-407.791138
919.999023	-76.649849
918.845703	149.961670
917.692383	331.167389
916.539063	187.659988
915.384766	67.056824
914.230469	337.075134
913.076172	-461.819153
911.920898	-457.016327
910.766602	99.115074
909.611328	20.105909
908.455078	-31.538706
907.299805	306.831451
906.143555	-284.002319
904.987305	-15.753616
903.830078	-130.339783
902.673828	119.829910
901.516602	-60.197025
900.359375	219.451141
899.201172	-1.064576
898.042969	-56.228161
896.884766	-68.308647
895.726563	37.288177
894.567383	172.309357
893.408203	-171.858398
892.249023	53.679783
891.088867	-281.121918
889.929688	168.075272
888.769531	235.487946
887.608398	-173.442123
886.448242	144.666458
885.287109	-54.090622
884.125977	-99.292168
882.963867	151.043442
881.801758	-108.330673
880.639648	99.124657
879.477539	371.874390
878.315430	398.895172
877.152344	502.531921
875.989258	173.682129
874.825195	389.948517
873.661133	311.201080
872.497070	-109.614754
871.333008	545.368225
870.168945	77.454689
869.003906	320.489624
867.838867	-10.000721
866.672852	-95.296463
865.506836	612.812256
864.340820	606.013062
863.174805	262.219971
862.008789	338.554230
860.841797	702.239624
859.674805	585.306396
858.506836	425.751770
857.339844	418.804443
856.171875	737.091431
855.003906	646.998657
853.834961	635.370972
852.666016	937.531860
851.497070	804.696594
850.328125	660.654480
849.158203	700.304871
847.988281	589.811584
846.818359	727.827332
845.647461	675.431152
844.477539	598.349365
843.306641	787.477600
842.134766	513.390564
840.963867	588.209656
839.791992	244.791306
838.619141	770.987549
837.447266	639.795471
836.274414	559.946167
835.101563	491.198547
833.928711	638.991089
832.754883	442.765747
831.581055	413.930328
830.407227	467.552490
829.232422	402.785034
828.058594	431.599762
826.883789	478.117371
825.708008	292.612549
824.533203	280.921326
823.357422	282.476440
822.181641	130.159882
821.004883	358.667175
819.828125	-36.603634
818.651367	-289.345795
817.474609	-121.432053
816.296875	250.985382
815.119141	109.153038
813.941406	60.655479
812.763672	187.702377
811.584961	172.254745
810.406250	-14.486831
809.226563	-385.733215
808.047852	-186.006882
806.868164	-366.337921
805.688477	-155.923172
804.507813	-212.168900
803.327148	-24.400354
802.146484	41.073666
800.965820	-550.305481
799.784180	-249.955780
798.603516	-273.650482
797.420898	-550.213989
796.239258	-144.172653
795.056641	-498.510986
793.874023	-174.954498
792.691406	-279.162445
791.507813	-164.267532
790.324219	72.173485
789.140625	-94.455231
787.956055	-157.161346
786.772461	-69.561821
785.586914	124.000946
784.402344	-29.818357
783.216797	200.932220
782.032227	130.859955
780.845703	84.980995
779.660156	160.483322
778.473633	246.853714
777.287109	127.706421
776.100586	151.970230
774.913086	-289.569122
773.725586	3.711209
772.538086	14.373285
771.349609	386.593658
770.161133	286.687317
768.972656	349.837952
767.784180	324.697998
766.594727	-2.383790
765.405273	170.619507
764.215820	-176.283661
763.026367	665.821533
761.835938	371.620087
760.645508	253.534348
759.454102	551.257263
758.262695	798.176514
757.072266	664.473083
755.879883	636.301636
754.688477	645.460144
753.496094	586.443115
752.303711	608.701538
751.110352	378.311981
749.917969	371.999207
748.724609	238.328323
747.530273	442.723694
746.336914	583.383240
745.142578	340.028625
743.948242	631.990784
742.752930	426.030609
741.558594	307.885498
740.363281	507.644684
739.166992	227.428772
737.971680	398.701813
736.775391	96.830849
735.579102	-23.090883
734.381836	255.557724
733.185547	124.850037
731.988281	329.079529
730.790039	240.140778
729.592773	136.028763
728.394531	108.600037
727.196289	96.596161
725.997070	84.713303
724.797852	20.517115
723.598633	537.609131
722.399414	290.141571
721.199219	197.979050
719.999023	383.272644
718.798828	136.487000
717.598633	60.196133
716.397461	344.077454
715.196289	436.082031
713.994141	338.528107
712.792969	138.762329
711.590820	194.304276
710.388672	348.096191
709.185547	42.366638
707.982422	139.947830
706.779297	226.834564
705.576172	17.857386
704.372070	-7.950416
703.167969	-196.683945
701.963867	67.428070
700.759766	162.043365
699.554688	-310.644714
698.349609	151.962097
697.143555	29.986694
695.938477	-232.885284
694.732422	-210.756790
693.525391	9.309939
692.319336	-100.486389
691.112305	-166.502380
689.905273	-520.847107
688.697266	-34.973007
687.490234	-377.720276
686.282227	-240.671997
685.073242	100.450081
683.865234	-186.955170
682.656250	-259.346039
681.447266	101.975403
680.237305	-277.453339
679.028320	28.004324
677.818359	58.627666
676.607422	-295.805695
675.397461	-67.576889
674.186523	69.951851
672.975586	-51.899513
671.763672	-56.624550
670.551758	142.176498
669.339844	191.974655
668.127930	60.447006
666.915039	-202.590546
665.703125	228.167740
664.489258	116.839211
663.276367	-253.370132
662.062500	151.788651
660.848633	138.213058
659.634766	-295.986298
658.419922	-257.403137
657.205078	264.387024
655.990234	-72.188927
654.775391	164.892151
653.559570	-65.800941
652.343750	11.759509
651.126953	-1.216334
649.911133	-292.083099
648.694336	106.163063
647.477539	-51.316097
646.259766	-129.231705
645.041992	306.980682
643.824219	676.071167
642.606445	48.889538
641.387695	387.188721
640.168945	112.271957
638.950195	-212.361038
637.730469	279.265686
636.511719	484.420807
635.291016	278.691132
634.071289	274.285858
632.850586	372.252777
631.629883	535.974976
630.409180	544.314270
629.188477	373.707855
627.966797	438.177246
626.745117	23.401602
625.522461	506.019775
624.300781	625.013000
623.078125	1160.562988
621.854492	466.910339
620.631836	324.775024
619.408203	459.568604
618.184570	57.442825
616.960938	409.374054
615.736328	406.218964
614.511719	236.399612
613.287109	554.455444
612.061523	282.105682
610.835938	22.577677
609.610352	154.082458
608.384766	-93.110474
607.158203	-124.935242
605.931641	-281.287506
604.705078	-250.430573
