# Supplementary material for: Raman spectroscopy accurately differentiates mucosal healing from non-healing and biochemical changes following biological therapy in inflammatory bowel disease
Source: PLoS One. 2021 Jun 2;16(6):e0252210. doi: 10.1371/journal.pone.0252210 (PMC8172032; doi:10.1371/journal.pone.0252210)
Supplement: S5 Dataset — (ZIP) [file pone.0252210.s007.zip › CD Active inflammation/OC027 post treatment_base sub CR removed_41__X_-13596.8__Y_77151.8__Z_853__Time_459.txt]

1714.774414	84.378105
1713.797852	49.030338
1712.820313	84.614990
1711.843750	-97.191406
1710.866211	42.606934
1709.888672	96.435867
1708.911133	-16.007568
1707.933594	-168.659698
1706.955078	-182.033829
1705.976563	-18.672918
1704.998047	-88.302299
1704.019531	-32.055954
1703.040039	-37.355534
1702.061523	-47.882465
1701.082031	94.142982
1700.101563	91.793633
1699.122070	127.065880
1698.141602	242.659683
1697.161133	307.621246
1696.180664	399.489349
1695.200195	368.672699
1694.218750	311.384979
1693.238281	337.198242
1692.256836	352.577637
1691.274414	325.520569
1690.292969	496.277191
1689.310547	672.595215
1688.328125	622.478577
1687.345703	690.069031
1686.363281	832.645630
1685.379883	746.299438
1684.396484	750.985962
1683.413086	753.412109
1682.429688	897.417236
1681.445313	972.520630
1680.461914	1048.051270
1679.477539	1126.624512
1678.493164	1288.106689
1677.507813	1125.367310
1676.523438	1109.484253
1675.538086	1179.151855
1674.552734	1371.564209
1673.566406	1412.835693
1672.581055	1470.542603
1671.594727	1541.974976
1670.608398	1334.953491
1669.622070	1617.179443
1668.634766	1551.932129
1667.648438	1662.439087
1666.661133	1518.599121
1665.673828	1622.094116
1664.685547	1707.462036
1663.698242	1668.665649
1662.709961	1805.384521
1661.721680	1873.624023
1660.733398	1793.917969
1659.744141	1802.184814
1658.755859	1816.271118
1657.766602	1785.812988
1656.777344	1575.803955
1655.787109	1519.932861
1654.797852	1541.362305
1653.807617	1526.218506
1652.817383	1212.608887
1651.827148	1299.050781
1650.835938	1039.493408
1649.844727	1007.921387
1648.853516	947.769714
1647.862305	1028.193726
1646.871094	805.199097
1645.878906	662.014832
1644.886719	532.565308
1643.894531	601.672119
1642.902344	470.571960
1641.910156	500.979614
1640.916992	513.342102
1639.923828	446.995178
1638.930664	444.414703
1637.936523	262.942047
1636.943359	174.253601
1635.949219	296.884125
1634.955078	235.402756
1633.960938	105.851089
1632.965820	132.163132
1631.970703	-33.392414
1630.975586	56.906345
1629.980469	-47.252979
1628.985352	130.607162
1627.989258	119.302963
1626.993164	-73.155128
1625.997070	-183.647263
1625.000977	63.863361
1624.003906	164.379990
1623.007813	23.371264
1622.010742	119.243210
1621.012695	112.924881
1620.015625	114.793030
1619.017578	264.016571
1618.020508	305.817719
1617.021484	208.763748
1616.023438	143.515823
1615.025391	5.095666
1614.026367	-20.207380
1613.027344	-71.476295
1612.028320	-135.591812
1611.028320	-136.528107
1610.029297	-118.895332
1609.029297	-129.873199
1608.029297	-80.382820
1607.028320	147.396896
1606.028320	129.115387
1605.027344	82.233223
1604.026367	129.777786
1603.025391	78.028053
1602.023438	-174.991806
1601.022461	3.850909
1600.020508	-117.983406
1599.018555	-77.518852
1598.016602	-154.575897
1597.013672	-95.569489
1596.010742	-125.314072
1595.007813	-107.917084
1594.004883	-53.862850
1593.001953	-258.254303
1591.998047	-297.994934
1590.994141	-170.595261
1589.990234	-204.973969
1588.986328	-158.397797
1587.981445	39.506092
1586.976563	255.626083
1585.971680	49.310867
1584.966797	215.878433
1583.961914	-3.312621
1582.956055	-47.809864
1581.950195	105.706421
1580.944336	230.510605
1579.938477	87.055824
1578.931641	118.084358
1577.924805	177.713593
1576.917969	88.967751
1575.911133	114.704597
1574.904297	-0.064647
1573.896484	80.219955
1572.888672	209.821350
1571.880859	68.973701
1570.873047	125.639252
1569.864258	200.408340
1568.855469	106.220306
1567.846680	266.517670
1566.837891	50.153706
1565.829102	140.127808
1564.819336	159.896118
1563.809570	88.732796
1562.799805	219.856781
1561.790039	223.716125
1560.779297	222.277161
1559.768555	277.757294
1558.757813	403.076538
1557.747070	279.418732
1556.736328	225.636719
1555.724609	376.391083
1554.712891	322.332458
1553.701172	325.114868
1552.689453	195.714645
1551.676758	293.983093
1550.664063	425.688599
1549.651367	262.238495
1548.638672	328.896179
1547.625977	273.809967
1546.612305	247.014465
1545.598633	181.277451
1544.584961	179.994614
1543.571289	372.312225
1542.556641	114.874054
1541.541992	118.206779
1540.527344	82.610344
1539.512695	139.768097
1538.498047	101.202347
1537.482422	90.835739
1536.466797	103.487480
1535.451172	128.821335
1534.434570	84.306519
1533.418945	-107.364731
1532.402344	33.357071
1531.385742	129.989456
1530.369141	-116.328667
1529.351563	147.298676
1528.334961	80.924713
1527.317383	11.779505
1526.299805	-11.222333
1525.281250	68.511986
1524.263672	-1.266848
1523.245117	-48.092300
1522.226563	43.770370
1521.208008	-52.368095
1520.188477	-30.429661
1519.168945	-34.439365
1518.150391	56.411255
1517.129883	0.524095
1516.110352	111.407738
1515.089844	-4.010174
1514.070313	-34.873417
1513.049805	-94.202797
1512.028320	-74.178581
1511.007813	-41.564007
1509.986328	6.189361
1508.964844	-118.172264
1507.943359	-45.248520
1506.921875	-18.742447
1505.899414	-136.039246
1504.876953	-194.574081
1503.854492	-97.016045
1502.832031	-63.776337
1501.808594	-176.779266
1500.786133	-49.254948
1499.762695	-101.230751
1498.739258	-204.605347
1497.714844	-49.708351
1496.691406	-30.697029
1495.666992	0.863213
1494.642578	-62.438297
1493.617188	-0.657800
1492.592773	114.565559
1491.567383	137.504349
1490.541992	259.868195
1489.516602	185.254639
1488.491211	250.934769
1487.464844	229.543442
1486.438477	325.389954
1485.412109	390.356873
1484.385742	378.531372
1483.358398	328.225098
1482.331055	293.043304
1481.303711	423.445953
1480.276367	494.950653
1479.249023	737.026733
1478.220703	683.149780
1477.192383	713.193298
1476.164063	883.153198
1475.135742	907.673889
1474.106445	1079.686401
1473.077148	1205.618530
1472.047852	1310.956055
1471.018555	1502.599365
1469.989258	1648.191162
1468.958984	1684.157715
1467.928711	1829.302002
1466.898438	1964.051270
1465.868164	2035.028564
1464.836914	2128.680420
1463.805664	2252.630859
1462.774414	2391.621826
1461.743164	2489.765625
1460.710938	2468.355957
1459.679688	2594.085449
1458.647461	2577.461182
1457.615234	2560.710449
1456.582031	2640.237305
1455.549805	2734.837402
1454.516602	2996.646729
1453.483398	2966.624512
1452.449219	3070.843994
1451.416016	3020.311768
1450.381836	3197.737061
1449.347656	3017.761230
1448.313477	3172.105225
1447.279297	2943.892090
1446.244141	2910.619385
1445.208984	2998.770264
1444.173828	2884.333984
1443.138672	2557.320801
1442.102539	2624.983154
1441.066406	2475.032227
1440.030273	2411.043945
1438.994141	2276.226318
1437.958008	2204.587891
1436.920898	1971.174316
1435.883789	1765.591919
1434.846680	1557.516235
1433.808594	1458.052612
1432.771484	1356.075073
1431.733398	1190.972778
1430.695313	1066.281006
1429.657227	992.069763
1428.618164	1197.857300
1427.579102	914.234314
1426.540039	1061.898071
1425.500977	836.362061
1424.461914	822.627014
1423.421875	655.149475
1422.381836	679.208801
1421.341797	705.768677
1420.301758	591.286804
1419.260742	645.531250
1418.219727	513.478577
1417.178711	406.656860
1416.137695	403.055023
1415.096680	323.999878
1414.054688	297.798553
1413.012695	347.067078
1411.970703	295.778717
1410.928711	294.811005
1409.885742	117.952492
1408.842773	159.785873
1407.799805	50.928310
1406.756836	193.293869
1405.712891	365.759583
1404.668945	425.237427
1403.625000	444.587158
1402.581055	378.672424
1401.537109	363.017914
1400.492188	339.892975
1399.447266	304.306274
1398.402344	331.479736
1397.357422	296.050262
1396.311523	358.429901
1395.265625	145.264603
1394.219727	217.828888
1393.173828	282.934326
1392.126953	255.443329
1391.081055	228.068604
1390.034180	185.768402
1388.986328	141.066345
1387.939453	96.496704
1386.891602	177.091446
1385.843750	52.706387
1384.795898	15.985754
1383.748047	-28.108858
1382.699219	-27.102167
1381.651367	-123.407707
1380.602539	-54.704391
1379.552734	61.526180
1378.503906	62.989758
1377.454102	14.637888
1376.404297	-43.548077
1375.354492	120.496605
1374.303711	67.552521
1373.253906	-37.597954
1372.203125	49.429413
1371.152344	-97.791153
1370.100586	-120.192589
1369.049805	-182.300415
1367.998047	2.407188
1366.946289	-81.838074
1365.894531	33.333740
1364.841797	11.654236
1363.789063	-24.799774
1362.736328	-36.195599
1361.683594	-107.146889
1360.630859	55.933834
1359.577148	179.299164
1358.523438	36.702629
1357.469727	18.634886
1356.415039	-14.183393
1355.361328	84.893501
1354.306641	216.383789
1353.251953	164.172791
1352.197266	288.476471
1351.141602	440.199585
1350.085938	398.406555
1349.030273	562.794617
1347.974609	590.815796
1346.918945	606.595886
1345.862305	632.456360
1344.805664	906.450745
1343.749023	1096.212402
1342.691406	948.974243
1341.634766	854.025513
1340.577148	880.688721
1339.519531	919.905945
1338.460938	1033.572510
1337.403320	840.365845
1336.344727	1053.379150
1335.286133	865.558350
1334.226563	957.591492
1333.167969	975.561340
1332.108398	706.804504
1331.048828	747.435181
1329.989258	835.202209
1328.928711	764.925049
1327.869141	845.603516
1326.808594	904.190857
1325.748047	893.774719
1324.686523	935.401367
1323.625977	838.936340
1322.564453	866.111450
1321.502930	1090.888306
1320.440430	901.231750
1319.378906	886.986084
1318.316406	818.666565
1317.253906	740.694946
1316.190430	650.606750
1315.127930	1024.098267
1314.064453	877.673218
1313.000977	820.178223
1311.937500	753.034180
1310.873047	880.631897
1309.809570	887.715393
1308.745117	909.738159
1307.679688	1153.403687
1306.615234	941.970459
1305.549805	947.263977
1304.484375	810.087036
1303.418945	887.052612
1302.353516	1030.526611
1301.287109	869.348022
1300.220703	885.322815
1299.154297	903.911499
1298.087891	844.061768
1297.020508	860.520325
1295.954102	781.388977
1294.886719	788.356873
1293.818359	918.175842
1292.750977	765.953430
1291.682617	609.045715
1290.614258	812.853577
1289.545898	585.206421
1288.476563	617.642517
1287.407227	929.596680
1286.338867	756.419800
1285.268555	840.680054
1284.199219	785.443970
1283.128906	659.364502
1282.058594	577.543213
1280.988281	706.381470
1279.917969	717.841919
1278.846680	837.075195
1277.775391	758.268433
1276.704102	899.708374
1275.632813	1036.321533
1274.560547	923.682678
1273.488281	984.722473
1272.416016	1143.583984
1271.343750	1058.222900
1270.270508	1046.282837
1269.197266	1151.657593
1268.124023	1269.301636
1267.050781	1308.905151
1265.977539	1397.396118
1264.903320	1263.962402
1263.829102	1118.492432
1262.753906	1380.401733
1261.679688	1186.408203
1260.604492	1238.765625
1259.529297	1205.903687
1258.454102	1319.318848
1257.378906	1181.891357
1256.302734	1232.119019
1255.226563	1306.752686
1254.150391	1120.980103
1253.073242	1322.308228
1251.997070	1397.096924
1250.919922	1340.571777
1249.841797	1374.124756
1248.764648	1410.155518
1247.686523	1390.325439
1246.608398	1341.399292
1245.530273	1525.813721
1244.452148	1333.660767
1243.373047	1287.372314
1242.293945	1299.430054
1241.214844	1168.294678
1240.135742	1214.441284
1239.055664	1151.414063
1237.975586	1231.589966
1236.895508	1306.913208
1235.815430	1440.434937
1234.734375	1394.520752
1233.654297	1164.429810
1232.573242	1087.141602
1231.491211	1089.866455
1230.410156	1184.651001
1229.328125	1151.059082
1228.246094	977.062012
1227.163086	953.238586
1226.081055	914.907104
1224.998047	852.404907
1223.915039	714.938538
1222.832031	599.299133
1221.748047	679.569580
1220.664063	515.632263
1219.580078	458.102539
1218.496094	521.406433
1217.412109	553.260010
1216.327148	387.028320
1215.242188	220.849655
1214.157227	590.687195
1213.071289	397.941101
1211.985352	502.073090
1210.899414	673.682068
1209.813477	507.483185
1208.727539	731.998352
1207.640625	614.009460
1206.553711	546.652222
1205.466797	725.097046
1204.378906	529.957764
1203.291016	578.153564
1202.203125	293.923157
1201.115234	209.613708
1200.027344	209.539261
1198.938477	110.733482
1197.849609	149.063126
1196.760742	50.187962
1195.670898	-113.643578
1194.582031	-70.680382
1193.492188	-111.944809
1192.401367	-76.349426
1191.311523	-24.027416
1190.220703	-46.279758
1189.129883	-78.209694
1188.039063	-191.853500
1186.947266	-87.052910
1185.856445	-229.618942
1184.764648	117.343124
1183.671875	144.966827
1182.580078	-19.412745
1181.487305	-181.412979
1180.394531	162.459457
1179.301758	124.943970
1178.208984	195.189163
1177.115234	306.034485
1176.021484	167.599716
1174.927734	201.554138
1173.833008	228.205734
1172.738281	422.304596
1171.643555	257.208557
1170.548828	326.566498
1169.454102	115.888641
1168.358398	115.659485
1167.262695	-23.373116
1166.166992	205.693787
1165.070313	236.161835
1163.973633	-3.523390
1162.876953	148.573410
1161.780273	128.507690
1160.683594	337.567413
1159.585938	314.830231
1158.488281	284.815735
1157.389648	481.385651
1156.291992	310.328094
1155.193359	220.314774
1154.094727	359.142242
1152.996094	171.143707
1151.896484	95.126801
1150.796875	-104.911224
1149.697266	66.684235
1148.597656	52.268990
1147.498047	52.012390
1146.397461	-100.760681
1145.296875	-91.736725
1144.195313	0.439267
1143.094727	-12.254647
1141.993164	48.658558
1140.891602	-140.310638
1139.789063	74.874100
1138.687500	85.385368
1137.584961	129.022644
1136.482422	222.396713
1135.379883	427.237976
1134.276367	384.842163
1133.172852	363.694611
1132.069336	686.635254
1130.964844	726.851257
1129.861328	769.283081
1128.756836	937.284363
1127.652344	858.403809
1126.546875	760.445374
1125.442383	1089.119385
1124.336914	789.408569
1123.230469	873.568787
1122.125000	675.633606
1121.018555	619.758850
1119.912109	717.690735
1118.805664	692.332275
1117.699219	527.199768
1116.591797	653.066406
1115.484375	589.472900
1114.376953	563.617432
1113.268555	622.767029
1112.160156	613.192444
1111.051758	759.493286
1109.943359	525.128723
1108.833984	555.347839
1107.725586	710.618530
1106.616211	705.100098
1105.505859	775.003418
1104.396484	854.195496
1103.286133	779.826416
1102.175781	943.665405
1101.064453	748.756226
1099.954102	886.341797
1098.842773	1040.243530
1097.731445	840.372742
1096.619141	920.916504
1095.507813	885.863037
1094.395508	742.347351
1093.282227	723.597473
1092.169922	584.671631
1091.056641	626.951599
1089.943359	777.363342
1088.830078	609.958679
1087.716797	670.708313
1086.602539	823.041809
1085.488281	787.103760
1084.373047	744.024841
1083.258789	585.716614
1082.143555	681.146545
1081.028320	687.172546
1079.913086	664.924622
1078.796875	720.077393
1077.680664	554.453796
1076.564453	461.579529
1075.448242	622.083923
1074.331055	599.447083
1073.213867	557.983521
1072.096680	364.051147
1070.979492	573.353638
1069.861328	374.671692
1068.743164	492.347626
1067.625000	488.088074
1066.505859	696.893433
1065.386719	638.604370
1064.267578	552.192139
1063.148438	475.129181
1062.029297	552.488464
1060.909180	580.627747
1059.789063	512.813721
1058.667969	405.227448
1057.547852	328.051178
1056.426758	306.959686
1055.305664	304.536224
1054.183594	306.746979
1053.062500	325.285309
1051.940430	404.493774
1050.818359	338.898224
1049.695313	338.657196
1048.572266	228.724350
1047.449219	200.480560
1046.326172	249.208038
1045.203125	405.171417
1044.079102	199.689423
1042.955078	239.034210
1041.830078	224.756927
1040.706055	189.529785
1039.581055	331.334015
1038.456055	137.757187
1037.331055	326.090393
1036.205078	279.259888
1035.079102	311.586670
1033.953125	390.450684
1032.826172	383.232330
1031.700195	501.626099
1030.573242	357.275604
1029.445313	338.530670
1028.318359	147.879410
1027.190430	59.570225
1026.062500	27.088894
1024.934570	34.145432
1023.805664	-67.878464
1022.676758	-271.931702
1021.547852	-248.421463
1020.418945	-245.744217
1019.289063	-194.308151
1018.159180	-184.572144
1017.029297	-98.268646
1015.898438	-62.935547
1014.767578	-22.912830
1013.636719	119.105110
1012.505859	85.100624
1011.375000	264.237671
1010.243164	172.494263
1009.111328	235.958694
1007.978516	637.332764
1006.846680	828.086487
1005.713867	1541.578735
1004.581055	2386.646484
1003.447266	2699.671387
1002.313477	2450.987061
1001.179688	1634.057251
1000.045898	921.580811
998.912109	528.295715
997.777344	354.679688
996.642578	317.474060
995.506836	208.846237
994.372070	79.629128
993.236328	109.779083
992.100586	128.509552
990.963867	-7.146522
989.828125	81.027489
988.691406	-146.483948
987.553711	147.031738
986.416992	-27.124716
985.279297	-26.013136
984.141602	-93.840096
983.003906	-108.539070
981.865234	120.891319
980.726563	-17.819475
979.587891	43.840256
978.448242	181.523529
977.309570	34.161518
976.169922	-27.915216
975.030273	140.042389
973.889648	140.332260
972.749023	69.567329
971.608398	290.699402
970.467773	279.969299
969.326172	264.817902
968.184570	112.130806
967.042969	322.248260
965.901367	-2.095935
964.758789	222.057022
963.616211	267.422028
962.473633	445.910431
961.330078	211.932495
960.186523	363.210297
959.042969	235.106201
957.899414	281.314484
956.754883	165.103256
955.610352	136.126358
954.465820	386.577911
953.321289	202.333618
952.175781	112.158089
951.030273	122.848801
949.884766	177.167984
948.738281	133.350296
947.591797	325.153442
946.445313	236.001602
945.298828	231.607925
944.151367	357.591217
943.003906	492.842133
941.856445	445.591187
940.708008	446.484833
939.559570	506.896423
938.411133	501.316040
937.262695	609.966125
936.113281	461.099060
934.964844	419.635223
933.814453	503.736816
932.665039	273.546417
931.514648	362.581268
930.364258	312.837830
929.213867	402.203094
928.062500	327.815826
926.912109	283.236298
925.759766	209.293610
924.608398	251.584564
923.456055	43.876171
922.303711	107.025597
921.151367	249.893021
919.999023	24.704790
918.845703	29.294664
917.692383	104.482803
916.539063	-31.391390
915.384766	-30.787828
914.230469	17.662783
913.076172	-88.054848
911.920898	-91.442375
910.766602	-37.950661
909.611328	-158.930939
908.455078	-114.165924
907.299805	-175.797943
906.143555	-398.131683
904.987305	-94.553436
903.830078	-80.892487
902.673828	-123.698769
901.516602	-259.148224
900.359375	-14.099582
899.201172	38.635700
898.042969	-105.338638
896.884766	-68.139359
895.726563	-57.948696
894.567383	130.998352
893.408203	69.099701
892.249023	147.477615
891.088867	-81.300964
889.929688	-63.640884
888.769531	-36.817612
887.608398	-0.841587
886.448242	46.522163
885.287109	200.053345
884.125977	96.438583
882.963867	35.852581
881.801758	36.293205
880.639648	278.073608
879.477539	251.627045
878.315430	200.509750
877.152344	311.731598
875.989258	269.838593
874.825195	318.140503
873.661133	181.904739
872.497070	198.871918
871.333008	110.153732
870.168945	325.265137
869.003906	38.799179
867.838867	110.071663
866.672852	-68.149506
865.506836	205.538177
864.340820	202.774490
863.174805	287.683594
862.008789	219.880844
860.841797	309.350067
859.674805	459.435791
858.506836	337.935333
857.339844	575.534424
856.171875	557.329651
855.003906	568.321655
853.834961	597.282227
852.666016	473.816528
851.497070	581.270081
850.328125	509.437897
849.158203	365.976624
847.988281	386.081024
846.818359	542.761780
845.647461	269.580933
844.477539	144.224838
843.306641	34.591030
842.134766	103.960686
840.963867	72.635475
839.791992	141.927933
838.619141	126.230560
837.447266	43.459454
836.274414	112.636024
835.101563	143.771591
833.928711	221.750046
832.754883	116.577606
831.581055	212.301895
830.407227	223.129150
829.232422	291.913208
828.058594	394.057281
826.883789	447.039398
825.708008	350.560852
824.533203	363.271393
823.357422	326.885193
822.181641	190.183884
821.004883	242.804413
819.828125	244.098999
818.651367	140.667831
817.474609	79.487122
816.296875	140.640930
815.119141	3.664625
813.941406	20.126400
812.763672	129.873795
811.584961	72.731979
810.406250	44.402927
809.226563	-121.790215
808.047852	5.226260
806.868164	-132.236374
805.688477	-69.904175
804.507813	-154.238281
803.327148	-56.659698
802.146484	-34.700085
800.965820	-185.921295
799.784180	-86.569740
798.603516	-129.321304
797.420898	-165.525253
796.239258	-195.209305
795.056641	-238.307648
793.874023	-95.443748
792.691406	-114.470818
791.507813	-180.129547
790.324219	92.797073
789.140625	-66.130722
787.956055	212.983978
786.772461	67.074196
785.586914	13.979424
784.402344	-19.349684
783.216797	33.401268
782.032227	81.545677
780.845703	49.977619
779.660156	230.329468
778.473633	-2.546868
777.287109	254.701126
776.100586	171.720901
774.913086	-1.857365
773.725586	179.720993
772.538086	25.760044
771.349609	189.293304
770.161133	127.697289
768.972656	48.339951
767.784180	187.041519
766.594727	367.389221
765.405273	263.341705
764.215820	240.673660
763.026367	385.197113
761.835938	536.109680
760.645508	444.726440
759.454102	381.845734
758.262695	611.403320
757.072266	585.609009
755.879883	403.588989
754.688477	744.661133
753.496094	415.178802
752.303711	551.495056
751.110352	487.732544
749.917969	404.106537
748.724609	561.902588
747.530273	587.805298
746.336914	490.685181
745.142578	347.424377
743.948242	515.586548
742.752930	207.699875
741.558594	386.565887
740.363281	339.483398
739.166992	274.797089
737.971680	313.018311
736.775391	309.517059
735.579102	321.262878
734.381836	258.488220
733.185547	49.019039
731.988281	303.492767
730.790039	118.042015
729.592773	166.652481
728.394531	77.421585
727.196289	309.555298
725.997070	290.179077
724.797852	253.291153
723.598633	225.124435
722.399414	469.961700
721.199219	349.991119
719.999023	483.302094
718.798828	302.240143
717.598633	337.285492
716.397461	337.406769
715.196289	254.651672
713.994141	259.168579
712.792969	302.940735
711.590820	209.401764
710.388672	264.110199
709.185547	273.076813
707.982422	99.124718
706.779297	-98.652412
705.576172	80.333199
704.372070	8.996731
703.167969	26.971565
701.963867	-2.854858
700.759766	91.379440
699.554688	55.182404
698.349609	23.433990
697.143555	56.994648
695.938477	29.793026
694.732422	24.428392
693.525391	-78.562866
692.319336	74.828064
691.112305	43.737606
689.905273	-171.701859
688.697266	36.211468
687.490234	5.523000
686.282227	-14.173827
685.073242	-29.387848
683.865234	-92.150208
682.656250	-115.727936
681.447266	-87.144348
680.237305	0.065998
679.028320	41.900131
677.818359	-139.160263
676.607422	95.666817
675.397461	72.981087
674.186523	67.773582
672.975586	2.151372
671.763672	81.626938
670.551758	-143.666458
669.339844	-27.135294
668.127930	83.009705
666.915039	100.342003
665.703125	11.955500
664.489258	-130.235275
663.276367	-159.938400
662.062500	84.678017
660.848633	59.524925
659.634766	-82.014053
658.419922	46.296822
657.205078	-58.275604
655.990234	-104.476898
654.775391	-185.056351
653.559570	8.212049
652.343750	-67.886024
651.126953	6.918677
649.911133	27.887653
648.694336	51.038940
647.477539	130.173676
646.259766	254.480087
645.041992	45.185841
643.824219	236.104141
642.606445	211.802933
641.387695	75.631721
640.168945	12.527416
638.950195	65.402870
637.730469	45.060493
636.511719	-192.423111
635.291016	74.767349
634.071289	-201.669067
632.850586	92.843048
631.629883	107.912155
630.409180	-70.467247
629.188477	-167.587402
627.966797	9.503235
626.745117	-6.906067
625.522461	100.578239
624.300781	303.961914
623.078125	300.985504
621.854492	267.421661
620.631836	241.800232
619.408203	123.415421
618.184570	169.195938
616.960938	25.796110
615.736328	54.943295
614.511719	128.092438
613.287109	93.282547
612.061523	18.951197
610.835938	200.111618
609.610352	-130.858994
608.384766	-106.035233
607.158203	-61.187187
605.931641	99.725433
604.705078	-99.692787
