# Supplementary material for: Raman spectroscopy accurately differentiates mucosal healing from non-healing and biochemical changes following biological therapy in inflammatory bowel disease
Source: PLoS One. 2021 Jun 2;16(6):e0252210. doi: 10.1371/journal.pone.0252210 (PMC8172032; doi:10.1371/journal.pone.0252210)
Supplement: S5 Dataset — (ZIP) [file pone.0252210.s007.zip › CD Active inflammation/OC042-1 pre treatment_sub base cr removed_93__X_-19018.7__Y_75103.5__Z_1033.48__Time_1065.txt]

1714.774414	161.890930
1713.797852	14.755072
1712.820313	-112.562637
1711.843750	-0.058799
1710.866211	-20.677563
1709.888672	-85.833916
1708.911133	-166.036072
1707.933594	14.666911
1706.955078	38.179909
1705.976563	-84.642258
1704.998047	-11.013307
1704.019531	141.142227
1703.040039	-134.075012
1702.061523	1.140917
1701.082031	54.223450
1700.101563	-65.706726
1699.122070	189.647339
1698.141602	-27.436321
1697.161133	229.454193
1696.180664	19.479349
1695.200195	-42.661236
1694.218750	173.745483
1693.238281	233.352173
1692.256836	416.472107
1691.274414	159.881943
1690.292969	211.051224
1689.310547	503.000397
1688.328125	155.455231
1687.345703	427.411224
1686.363281	390.714539
1685.379883	421.335968
1684.396484	394.008545
1683.413086	596.482056
1682.429688	658.365845
1681.445313	593.030273
1680.461914	712.092773
1679.477539	770.488403
1678.493164	800.209351
1677.507813	750.686523
1676.523438	927.904907
1675.538086	1182.728638
1674.552734	1164.171265
1673.566406	1111.612793
1672.581055	1304.152832
1671.594727	1090.621704
1670.608398	1175.235840
1669.622070	1358.604248
1668.634766	1385.734741
1667.648438	1416.035767
1666.661133	1388.416382
1665.673828	1711.546265
1664.685547	1716.658569
1663.698242	1743.475220
1662.709961	2014.672363
1661.721680	1954.821411
1660.733398	1985.555298
1659.744141	1897.448730
1658.755859	2021.763550
1657.766602	1945.122192
1656.777344	1847.737793
1655.787109	1666.059082
1654.797852	1315.460327
1653.807617	1494.650513
1652.817383	1385.746826
1651.827148	1205.834106
1650.835938	1185.017578
1649.844727	1058.797485
1648.853516	930.328247
1647.862305	722.959778
1646.871094	774.944336
1645.878906	552.476318
1644.886719	407.003662
1643.894531	285.656921
1642.902344	111.854782
1641.910156	286.804108
1640.916992	274.589813
1639.923828	407.747589
1638.930664	105.903503
1637.936523	25.944248
1636.943359	20.094448
1635.949219	48.741890
1634.955078	262.075714
1633.960938	17.103304
1632.965820	-58.969784
1631.970703	-87.396248
1630.975586	-310.447784
1629.980469	-246.274933
1628.985352	-100.356247
1627.989258	3.574809
1626.993164	-173.844467
1625.997070	-161.650009
1625.000977	79.468025
1624.003906	-131.545135
1623.007813	72.970215
1622.010742	35.778484
1621.012695	219.421722
1620.015625	-51.285744
1619.017578	82.657906
1618.020508	185.162369
1617.021484	48.860443
1616.023438	96.433754
1615.025391	-42.197334
1614.026367	-62.632465
1613.027344	242.238419
1612.028320	179.975204
1611.028320	193.838135
1610.029297	129.148026
1609.029297	232.254211
1608.029297	99.600685
1607.028320	155.643524
1606.028320	172.441635
1605.027344	278.292389
1604.026367	151.185760
1603.025391	236.145218
1602.023438	-257.112793
1601.022461	-22.935640
1600.020508	-128.814255
1599.018555	-64.673553
1598.016602	-99.878326
1597.013672	110.612572
1596.010742	70.178078
1595.007813	-119.140137
1594.004883	-99.430191
1593.001953	-105.845566
1591.998047	-146.207047
1590.994141	40.516979
1589.990234	15.770907
1588.986328	309.312683
1587.981445	250.563934
1586.976563	249.187469
1585.971680	193.028366
1584.966797	202.028442
1583.961914	122.377655
1582.956055	428.345490
1581.950195	82.878448
1580.944336	78.699898
1579.938477	272.370178
1578.931641	268.045593
1577.924805	399.010986
1576.917969	168.151138
1575.911133	369.205383
1574.904297	3.067423
1573.896484	53.101639
1572.888672	487.841522
1571.880859	-65.458672
1570.873047	-39.050453
1569.864258	187.332870
1568.855469	99.211647
1567.846680	117.528908
1566.837891	70.838074
1565.829102	226.572540
1564.819336	-48.707130
1563.809570	228.761353
1562.799805	-212.626526
1561.790039	17.880264
1560.779297	-63.007416
1559.768555	-76.550110
1558.757813	-110.924332
1557.747070	225.209091
1556.736328	167.256790
1555.724609	306.093506
1554.712891	382.604980
1553.701172	52.443142
1552.689453	40.736561
1551.676758	13.386155
1550.664063	37.687519
1549.651367	46.341652
1548.638672	261.802551
1547.625977	109.836731
1546.612305	63.816586
1545.598633	144.357864
1544.584961	299.690186
1543.571289	69.847908
1542.556641	93.133827
1541.541992	291.910492
1540.527344	92.828613
1539.512695	27.949163
1538.498047	99.768692
1537.482422	112.073090
1536.466797	250.662277
1535.451172	223.986069
1534.434570	269.393677
1533.418945	404.901581
1532.402344	622.703552
1531.385742	603.184326
1530.369141	658.267578
1529.351563	898.666565
1528.334961	677.826782
1527.317383	840.613037
1526.299805	815.270264
1525.281250	933.937134
1524.263672	596.957825
1523.245117	692.208984
1522.226563	578.943115
1521.208008	835.915527
1520.188477	796.965515
1519.168945	642.228882
1518.150391	788.131958
1517.129883	815.632141
1516.110352	591.251648
1515.089844	703.286560
1514.070313	612.301636
1513.049805	598.239990
1512.028320	483.947815
1511.007813	341.364685
1509.986328	267.981049
1508.964844	71.384460
1507.943359	-2.152714
1506.921875	108.827499
1505.899414	35.064880
1504.876953	209.813599
1503.854492	-92.221191
1502.832031	-17.662445
1501.808594	-214.753067
1500.786133	-122.503952
1499.762695	-207.068085
1498.739258	-191.884811
1497.714844	-89.823257
1496.691406	-248.868973
1495.666992	-70.318192
1494.642578	-178.379242
1493.617188	137.925140
1492.592773	-52.146500
1491.567383	-193.692825
1490.541992	-66.983162
1489.516602	143.876556
1488.491211	129.784348
1487.464844	266.248352
1486.438477	180.444992
1485.412109	584.661072
1484.385742	217.925507
1483.358398	389.586090
1482.331055	423.338287
1481.303711	699.266724
1480.276367	459.938660
1479.249023	574.970032
1478.220703	531.837219
1477.192383	659.366089
1476.164063	1069.542725
1475.135742	886.005859
1474.106445	860.339966
1473.077148	1282.698364
1472.047852	1129.541016
1471.018555	1083.263306
1469.989258	1319.355469
1468.958984	1522.196777
1467.928711	1638.417480
1466.898438	1744.353638
1465.868164	1977.290405
1464.836914	1841.519897
1463.805664	1888.708984
1462.774414	1900.252197
1461.743164	2028.577271
1460.710938	2230.425537
1459.679688	2234.119141
1458.647461	2473.812988
1457.615234	2474.808105
1456.582031	2341.266357
1455.549805	2479.185547
1454.516602	2589.093506
1453.483398	2554.385254
1452.449219	2580.484131
1451.416016	2824.524902
1450.381836	2716.187500
1449.347656	2813.078613
1448.313477	2780.721436
1447.279297	2705.302246
1446.244141	2698.237305
1445.208984	2582.307861
1444.173828	2732.138672
1443.138672	2770.560059
1442.102539	2363.709717
1441.066406	2617.127930
1440.030273	2245.861816
1438.994141	2018.845215
1437.958008	2024.453247
1436.920898	1893.581055
1435.883789	1724.867065
1434.846680	1947.739014
1433.808594	1604.822632
1432.771484	1264.595337
1431.733398	1262.759888
1430.695313	902.561584
1429.657227	883.160889
1428.618164	899.083923
1427.579102	665.324219
1426.540039	653.579224
1425.500977	803.206299
1424.461914	509.179291
1423.421875	482.403320
1422.381836	327.173523
1421.341797	386.141327
1420.301758	331.787231
1419.260742	388.256744
1418.219727	306.284332
1417.178711	199.214676
1416.137695	64.548714
1415.096680	128.716110
1414.054688	265.821533
1413.012695	15.664553
1411.970703	-101.096703
1410.928711	33.588432
1409.885742	67.731033
1408.842773	34.073780
1407.799805	-200.468445
1406.756836	97.548538
1405.712891	204.659378
1404.668945	-19.576147
1403.625000	-2.720754
1402.581055	26.733120
1401.537109	48.711967
1400.492188	30.601259
1399.447266	165.526779
1398.402344	77.334885
1397.357422	92.016426
1396.311523	149.351624
1395.265625	369.587006
1394.219727	123.892036
1393.173828	326.656952
1392.126953	-11.424765
1391.081055	-13.829348
1390.034180	68.926430
1388.986328	-40.953609
1387.939453	-13.099607
1386.891602	109.857841
1385.843750	-337.285858
1384.795898	-76.634834
1383.748047	-75.957352
1382.699219	62.241463
1381.651367	-56.853325
1380.602539	46.496761
1379.552734	10.030497
1378.503906	-213.574509
1377.454102	219.527130
1376.404297	-116.153412
1375.354492	284.500183
1374.303711	303.382721
1373.253906	87.919739
1372.203125	-179.726120
1371.152344	260.880493
1370.100586	192.912003
1369.049805	65.281303
1367.998047	84.799217
1366.946289	154.233566
1365.894531	308.419159
1364.841797	74.219269
1363.789063	196.202087
1362.736328	251.046112
1361.683594	286.074310
1360.630859	229.152573
1359.577148	321.587982
1358.523438	267.387451
1357.469727	253.102371
1356.415039	335.864227
1355.361328	537.997803
1354.306641	422.136536
1353.251953	408.284851
1352.197266	377.171661
1351.141602	634.196472
1350.085938	710.015442
1349.030273	485.623108
1347.974609	541.830322
1346.918945	488.981171
1345.862305	967.028198
1344.805664	1020.966858
1343.749023	896.506226
1342.691406	1029.984009
1341.634766	1329.565308
1340.577148	1302.095215
1339.519531	1272.283203
1338.460938	1089.057251
1337.403320	1220.481567
1336.344727	1186.113159
1335.286133	1164.254639
1334.226563	1083.138916
1333.167969	927.971802
1332.108398	1087.088501
1331.048828	1201.749878
1329.989258	782.496948
1328.928711	983.916382
1327.869141	1116.189453
1326.808594	952.050537
1325.748047	951.125244
1324.686523	774.983215
1323.625977	806.435364
1322.564453	1107.043213
1321.502930	1318.798950
1320.440430	1165.409058
1319.378906	903.671875
1318.316406	980.038452
1317.253906	1172.381104
1316.190430	1091.115723
1315.127930	1106.129517
1314.064453	901.942627
1313.000977	1089.668945
1311.937500	841.470032
1310.873047	1103.230957
1309.809570	1298.523071
1308.745117	1245.232666
1307.679688	1285.589844
1306.615234	1463.825317
1305.549805	1147.663940
1304.484375	1080.138428
1303.418945	1371.734375
1302.353516	1351.116699
1301.287109	1360.103149
1300.220703	1423.253174
1299.154297	1221.163574
1298.087891	1124.882080
1297.020508	893.685486
1295.954102	1099.691040
1294.886719	1067.621338
1293.818359	908.059570
1292.750977	1016.090942
1291.682617	1008.888000
1290.614258	722.218140
1289.545898	656.435730
1288.476563	1117.794678
1287.407227	880.591492
1286.338867	712.190674
1285.268555	1075.528809
1284.199219	1020.002686
1283.128906	1077.221558
1282.058594	1041.479370
1280.988281	1157.587158
1279.917969	1029.030151
1278.846680	1108.560791
1277.775391	875.064392
1276.704102	898.516235
1275.632813	953.822998
1274.560547	952.962158
1273.488281	768.898804
1272.416016	1176.254517
1271.343750	982.603882
1270.270508	1226.254639
1269.197266	1491.847412
1268.124023	1447.376709
1267.050781	1344.421143
1265.977539	1336.738770
1264.903320	1107.131714
1263.829102	1260.605469
1262.753906	1233.632080
1261.679688	1267.678467
1260.604492	1343.204468
1259.529297	1287.168091
1258.454102	1472.403687
1257.378906	1148.546265
1256.302734	1243.738281
1255.226563	1241.552734
1254.150391	1533.945190
1253.073242	1295.739746
1251.997070	1386.146362
1250.919922	1104.383301
1249.841797	1236.224487
1248.764648	1197.850342
1247.686523	1213.010620
1246.608398	1383.748901
1245.530273	1080.631714
1244.452148	1146.934692
1243.373047	873.218689
1242.293945	1177.569824
1241.214844	962.293213
1240.135742	795.683838
1239.055664	837.863098
1237.975586	814.544128
1236.895508	965.899109
1235.815430	860.158691
1234.734375	1067.241089
1233.654297	1235.466797
1232.573242	1115.252319
1231.491211	898.191650
1230.410156	889.559998
1229.328125	907.582703
1228.246094	797.283264
1227.163086	781.447266
1226.081055	709.961365
1224.998047	706.261658
1223.915039	869.485046
1222.832031	606.969666
1221.748047	569.448486
1220.664063	681.825867
1219.580078	574.209534
1218.496094	360.312622
1217.412109	414.664856
1216.327148	488.309723
1215.242188	262.475861
1214.157227	406.112823
1213.071289	433.814941
1211.985352	410.812866
1210.899414	884.812073
1209.813477	690.426208
1208.727539	503.341217
1207.640625	663.510864
1206.553711	780.195129
1205.466797	511.210968
1204.378906	307.375275
1203.291016	539.612244
1202.203125	521.250549
1201.115234	185.032883
1200.027344	-172.729660
1198.938477	254.232941
1197.849609	226.196686
1196.760742	-112.191360
1195.670898	-31.973700
1194.582031	-28.778326
1193.492188	34.481010
1192.401367	-51.349422
1191.311523	-60.287971
1190.220703	-86.082527
1189.129883	-138.331711
1188.039063	-245.833572
1186.947266	-60.433498
1185.856445	-290.416931
1184.764648	-88.387512
1183.671875	34.323456
1182.580078	-39.762512
1181.487305	101.963654
1180.394531	99.716339
1179.301758	-96.747650
1178.208984	20.767963
1177.115234	95.044571
1176.021484	92.574188
1174.927734	20.594193
1173.833008	195.206192
1172.738281	159.021591
1171.643555	244.850098
1170.548828	239.651855
1169.454102	411.418274
1168.358398	231.463715
1167.262695	410.198822
1166.166992	146.523285
1165.070313	150.587326
1163.973633	23.157286
1162.876953	411.742340
1161.780273	604.228577
1160.683594	798.949524
1159.585938	804.906799
1158.488281	1173.591675
1157.389648	1229.431763
1156.291992	1032.285522
1155.193359	899.555115
1154.094727	988.589722
1152.996094	638.826477
1151.896484	653.841125
1150.796875	411.402893
1149.697266	605.005737
1148.597656	331.575287
1147.498047	-113.273468
1146.397461	-12.761878
1145.296875	90.008789
1144.195313	168.858109
1143.094727	138.152512
1141.993164	76.458984
1140.891602	221.625854
1139.789063	52.790916
1138.687500	109.793922
1137.584961	93.015915
1136.482422	344.670837
1135.379883	42.633877
1134.276367	522.034851
1133.172852	402.777527
1132.069336	404.571106
1130.964844	358.820740
1129.861328	645.218994
1128.756836	781.954773
1127.652344	804.711548
1126.546875	718.304504
1125.442383	695.878052
1124.336914	547.769043
1123.230469	631.874390
1122.125000	362.879944
1121.018555	380.530609
1119.912109	400.471436
1118.805664	107.828056
1117.699219	520.595337
1116.591797	223.185959
1115.484375	479.454224
1114.376953	297.957611
1113.268555	428.624268
1112.160156	270.730743
1111.051758	306.668549
1109.943359	623.743286
1108.833984	510.609650
1107.725586	706.904480
1106.616211	487.414642
1105.505859	334.068817
1104.396484	704.763977
1103.286133	631.560303
1102.175781	791.914734
1101.064453	527.544312
1099.954102	440.119934
1098.842773	692.195618
1097.731445	663.595886
1096.619141	519.475159
1095.507813	792.416931
1094.395508	692.992615
1093.282227	525.267883
1092.169922	616.578552
1091.056641	557.142273
1089.943359	495.338684
1088.830078	485.286407
1087.716797	510.486908
1086.602539	575.612244
1085.488281	431.407379
1084.373047	423.573639
1083.258789	730.642822
1082.143555	579.349854
1081.028320	510.313171
1079.913086	220.514786
1078.796875	440.343536
1077.680664	343.132660
1076.564453	478.294067
1075.448242	491.356781
1074.331055	351.906891
1073.213867	536.160645
1072.096680	342.797546
1070.979492	374.559631
1069.861328	495.351410
1068.743164	133.377457
1067.625000	308.030304
1066.505859	243.694901
1065.386719	324.560333
1064.267578	351.542572
1063.148438	104.670860
1062.029297	192.529160
1060.909180	331.813080
1059.789063	239.485214
1058.667969	388.051788
1057.547852	272.389038
1056.426758	275.987976
1055.305664	104.342422
1054.183594	110.333710
1053.062500	118.681778
1051.940430	292.830902
1050.818359	275.485809
1049.695313	253.498672
1048.572266	329.550720
1047.449219	200.296387
1046.326172	82.792366
1045.203125	-97.588181
1044.079102	32.212143
1042.955078	31.460424
1041.830078	61.036400
1040.706055	81.323532
1039.581055	-12.492992
1038.456055	187.187775
1037.331055	-22.925095
1036.205078	337.355011
1035.079102	299.597626
1033.953125	133.951309
1032.826172	96.358627
1031.700195	226.274597
1030.573242	242.263992
1029.445313	-43.860405
1028.318359	-39.311939
1027.190430	-188.039154
1026.062500	-234.433868
1024.934570	-220.359344
1023.805664	-94.788567
1022.676758	-201.312820
1021.547852	-214.889099
1020.418945	-226.064316
1019.289063	-494.619812
1018.159180	-201.787827
1017.029297	-180.261734
1015.898438	-65.949699
1014.767578	-164.799026
1013.636719	39.985123
1012.505859	339.730743
1011.375000	345.334198
1010.243164	193.596634
1009.111328	551.242126
1007.978516	614.925476
1006.846680	699.506531
1005.713867	1480.359497
1004.581055	2163.827393
1003.447266	2597.391113
1002.313477	2198.762695
1001.179688	1312.837891
1000.045898	840.984009
998.912109	390.247223
997.777344	244.652191
996.642578	-150.097794
995.506836	-71.378403
994.372070	212.802505
993.236328	261.647278
992.100586	269.073517
990.963867	103.666756
989.828125	104.457268
988.691406	96.152023
987.553711	99.496735
986.416992	-106.678329
985.279297	-82.296501
984.141602	25.101770
983.003906	-169.007782
981.865234	138.875092
980.726563	138.393127
979.587891	128.846115
978.448242	225.242386
977.309570	-41.593853
976.169922	319.458588
975.030273	103.568970
973.889648	-59.224762
972.749023	106.724823
971.608398	286.519989
970.467773	55.335262
969.326172	122.855370
968.184570	231.801315
967.042969	317.894318
965.901367	206.796997
964.758789	-55.477448
963.616211	161.769791
962.473633	241.511734
961.330078	231.976669
960.186523	298.214447
959.042969	339.369812
957.899414	98.937042
956.754883	-79.404045
955.610352	72.147629
954.465820	-34.853222
953.321289	160.394135
952.175781	106.343224
951.030273	180.550308
949.884766	376.062073
948.738281	57.265862
947.591797	367.295532
946.445313	170.055008
945.298828	57.584934
944.151367	61.798344
943.003906	157.496323
941.856445	271.559204
940.708008	246.499817
939.559570	164.554291
938.411133	164.919174
937.262695	270.341736
936.113281	259.577362
934.964844	349.261322
933.814453	341.054230
932.665039	417.297516
931.514648	106.387856
930.364258	162.440811
929.213867	168.513824
928.062500	-84.781815
926.912109	58.177422
925.759766	35.116699
924.608398	-213.008209
923.456055	-17.395018
922.303711	-78.669632
921.151367	112.539490
919.999023	85.613617
918.845703	338.305145
917.692383	-26.865993
916.539063	-98.772583
915.384766	13.396528
914.230469	102.936203
913.076172	-77.510887
911.920898	-171.527969
910.766602	-360.663239
909.611328	-34.786293
908.455078	14.444812
907.299805	-178.786377
906.143555	-31.874483
904.987305	99.214447
903.830078	112.567406
902.673828	1.452960
901.516602	92.004379
900.359375	15.106621
899.201172	-77.491043
898.042969	-90.763268
896.884766	-133.345352
895.726563	-218.782806
894.567383	-98.347687
893.408203	58.281742
892.249023	-182.809265
891.088867	-46.398571
889.929688	53.876022
888.769531	-64.862778
887.608398	112.288681
886.448242	84.018318
885.287109	-2.838031
884.125977	52.540627
882.963867	216.230087
881.801758	107.041397
880.639648	236.932541
879.477539	80.562668
878.315430	307.395569
877.152344	259.321564
875.989258	416.278351
874.825195	433.593750
873.661133	90.734604
872.497070	180.213455
871.333008	154.919785
870.168945	215.151215
869.003906	-32.746773
867.838867	-1.676677
866.672852	99.093674
865.506836	-18.180058
864.340820	269.075134
863.174805	109.152924
862.008789	-12.508438
860.841797	121.875923
859.674805	274.155396
858.506836	210.907776
857.339844	349.618286
856.171875	369.365631
855.003906	510.200470
853.834961	303.411499
852.666016	549.523926
851.497070	499.663605
850.328125	608.883972
849.158203	196.085068
847.988281	374.698517
846.818359	539.756470
845.647461	227.902924
844.477539	307.791779
843.306641	242.173264
842.134766	82.593117
840.963867	186.924210
839.791992	96.641251
838.619141	-9.295878
837.447266	23.306377
836.274414	328.420593
835.101563	503.766235
833.928711	422.141418
832.754883	255.648987
831.581055	370.415039
830.407227	351.149841
829.232422	327.362518
828.058594	544.398376
826.883789	370.996887
825.708008	317.993378
824.533203	284.977875
823.357422	240.752151
822.181641	131.843582
821.004883	299.097107
819.828125	116.552147
818.651367	-103.851883
817.474609	-101.673538
816.296875	-57.312115
815.119141	-219.979523
813.941406	-155.806335
812.763672	-105.114487
811.584961	3.253291
810.406250	-70.802879
809.226563	50.616444
808.047852	116.317665
806.868164	50.831570
805.688477	5.246503
804.507813	110.530220
803.327148	-312.597687
802.146484	-198.653641
800.965820	-153.655945
799.784180	53.113152
798.603516	-339.045380
797.420898	-270.018219
796.239258	-116.931129
795.056641	-218.857864
793.874023	-378.458038
792.691406	-197.030502
791.507813	-66.736366
790.324219	12.456777
789.140625	18.451643
787.956055	22.112497
786.772461	92.009132
785.586914	53.387615
784.402344	87.624519
783.216797	216.785767
782.032227	-180.237274
780.845703	180.693344
779.660156	59.764477
778.473633	418.024139
777.287109	12.038457
776.100586	45.414589
774.913086	173.565887
773.725586	54.428276
772.538086	16.857338
771.349609	93.881775
770.161133	-18.852856
768.972656	62.347309
767.784180	277.842255
766.594727	204.512436
765.405273	241.262054
764.215820	92.914383
763.026367	279.212738
761.835938	115.348282
760.645508	140.739746
759.454102	313.455353
758.262695	167.066589
757.072266	75.653030
755.879883	221.668442
754.688477	479.653107
753.496094	539.677795
752.303711	377.717224
751.110352	338.791199
749.917969	163.679428
748.724609	291.591461
747.530273	96.744690
746.336914	459.350922
745.142578	358.834686
743.948242	245.183334
742.752930	429.805969
741.558594	270.120056
740.363281	125.845215
739.166992	113.121422
737.971680	76.303925
736.775391	118.364525
735.579102	66.258026
734.381836	130.228058
733.185547	49.731636
731.988281	37.141262
730.790039	57.411869
729.592773	90.834435
728.394531	19.328634
727.196289	267.095581
725.997070	75.480965
724.797852	106.910461
723.598633	116.548035
722.399414	397.094757
721.199219	334.761810
719.999023	222.332047
718.798828	426.529907
717.598633	272.864960
716.397461	272.091522
715.196289	256.161926
713.994141	347.207520
712.792969	314.066040
711.590820	-80.735802
710.388672	32.497734
709.185547	-21.928120
707.982422	113.301102
706.779297	0.381660
705.576172	20.462776
704.372070	34.165993
703.167969	-6.373042
701.963867	205.627182
700.759766	108.854225
699.554688	38.400066
698.349609	48.590397
697.143555	61.138103
695.938477	-71.728439
694.732422	49.832817
693.525391	-160.768051
692.319336	-99.658989
691.112305	-88.309525
689.905273	-102.814117
688.697266	-305.888794
687.490234	-5.382027
686.282227	-186.299744
685.073242	-78.536316
683.865234	16.360296
682.656250	-7.788212
681.447266	-159.574661
680.237305	-222.270981
679.028320	-72.501717
677.818359	-141.308441
676.607422	-216.386185
675.397461	39.882927
674.186523	49.539246
672.975586	-215.383560
671.763672	86.642792
670.551758	49.200005
669.339844	96.229965
668.127930	7.212810
666.915039	22.090061
665.703125	114.839630
664.489258	218.463608
663.276367	-133.487411
662.062500	-40.476330
660.848633	-25.144295
659.634766	-65.874260
658.419922	55.251190
657.205078	14.573780
655.990234	6.254035
654.775391	-120.658096
653.559570	114.539978
652.343750	11.253387
651.126953	-137.313217
649.911133	93.130043
648.694336	80.002075
647.477539	256.150879
646.259766	188.805969
645.041992	73.914024
643.824219	268.592133
642.606445	323.070007
641.387695	-76.536858
640.168945	194.406525
638.950195	97.263191
637.730469	111.443794
636.511719	26.276556
635.291016	-57.250801
634.071289	230.141022
632.850586	83.081345
631.629883	-77.500679
630.409180	95.982811
629.188477	101.222832
627.966797	320.067230
626.745117	171.172455
625.522461	59.923664
624.300781	-9.484792
623.078125	252.141800
621.854492	270.324951
620.631836	257.216278
619.408203	274.851654
618.184570	68.357780
616.960938	48.772728
615.736328	145.253860
614.511719	-93.798836
613.287109	-9.435960
612.061523	87.925957
610.835938	-96.863159
609.610352	13.420881
608.384766	-8.942706
607.158203	32.568130
605.931641	-75.800613
604.705078	-242.234314
