# Supplementary material for: Raman spectroscopy accurately differentiates mucosal healing from non-healing and biochemical changes following biological therapy in inflammatory bowel disease
Source: PLoS One. 2021 Jun 2;16(6):e0252210. doi: 10.1371/journal.pone.0252210 (PMC8172032; doi:10.1371/journal.pone.0252210)
Supplement: S5 Dataset — (ZIP) [file pone.0252210.s007.zip › CD Active inflammation/OC030-1 pre treatment_base sub CR removed_58__X_-10368.1__Y_36051.2__Z_-68.8__Time_653.txt]

1714.640625	352.925140
1713.664063	-111.807198
1712.687500	-217.658798
1711.709961	38.717899
1710.733398	-187.267990
1709.755859	-32.313835
1708.778320	-67.367493
1707.799805	10.406135
1706.821289	-149.865692
1705.843750	-90.028206
1704.864258	109.312714
1703.885742	183.258606
1702.907227	56.931686
1701.927734	-71.580139
1700.948242	62.604870
1699.968750	232.018326
1698.988281	86.357132
1698.007813	-2.546454
1697.028320	-101.477661
1696.046875	88.679596
1695.066406	306.115784
1694.084961	136.781570
1693.104492	379.377655
1692.123047	267.423859
1691.140625	457.695648
1690.159180	621.904846
1689.176758	783.992920
1688.194336	621.309570
1687.211914	816.675964
1686.228516	751.354797
1685.246094	971.973267
1684.262695	982.647827
1683.279297	866.149170
1682.295898	1067.355347
1681.311523	1306.422119
1680.327148	1077.547607
1679.342773	971.924683
1678.358398	1292.829468
1677.374023	1353.588501
1676.388672	1659.705688
1675.403320	1450.513550
1674.417969	1726.006714
1673.432617	1550.222656
1672.446289	1927.951172
1671.459961	1806.736816
1670.473633	2036.912109
1669.487305	2222.545898
1668.500977	2068.950439
1667.513672	2120.489502
1666.526367	2278.859863
1665.539063	2299.876709
1664.550781	2149.119385
1663.563477	2280.262207
1662.575195	2404.040039
1661.586914	2692.792969
1660.598633	2568.625488
1659.609375	2622.679199
1658.620117	2640.271484
1657.631836	2536.686279
1656.641602	2722.371582
1655.652344	2625.347412
1654.662109	2309.278320
1653.672852	2515.293701
1652.681641	1875.166748
1651.691406	1931.594360
1650.701172	2004.448486
1649.709961	1482.948730
1648.718750	1305.878784
1647.727539	1126.802979
1646.735352	795.094666
1645.744141	1018.817383
1644.751953	791.345093
1643.759766	577.694336
1642.766602	589.019104
1641.774414	555.983887
1640.781250	278.040436
1639.788086	467.640289
1638.794922	201.334900
1637.801758	589.560547
1636.807617	500.872040
1635.813477	-40.695469
1634.819336	-62.467651
1633.825195	16.298151
1632.830078	53.279228
1631.834961	-156.911041
1630.839844	-127.035973
1629.844727	-109.966324
1628.849609	233.788483
1627.853516	138.331284
1626.857422	-72.494102
1625.861328	-125.103355
1624.865234	-59.050819
1623.868164	88.763702
1622.871094	-12.879724
1621.874023	-3.834211
1620.876953	-91.728210
1619.879883	256.682922
1618.881836	198.157089
1617.883789	126.768097
1616.885742	194.752884
1615.887695	283.914886
1614.888672	-151.496628
1613.889648	-106.496521
1612.890625	130.113403
1611.891602	264.535278
1610.892578	26.820982
1609.892578	101.238503
1608.892578	-136.045837
1607.892578	218.951691
1606.892578	52.711040
1605.891602	337.042084
1604.890625	129.169540
1603.889648	151.809998
1602.888672	420.502380
1601.887695	14.152930
1600.885742	-2.220519
1599.883789	104.374428
1598.881836	-152.458374
1597.879883	-158.202850
1596.876953	-135.174545
1595.874023	-237.558502
1594.871094	-62.990623
1593.868164	-541.432800
1592.864258	-278.108337
1591.861328	-111.510620
1590.857422	-221.676849
1589.853516	-203.969055
1588.848633	-81.959702
1587.844727	-82.647247
1586.839844	146.089523
1585.834961	111.328766
1584.830078	123.426201
1583.824219	67.674980
1582.819336	353.181549
1581.813477	62.770248
1580.807617	142.201950
1579.800781	130.352020
1578.794922	193.884903
1577.788086	-88.898712
1576.781250	200.780624
1575.773438	399.138214
1574.766602	259.135040
1573.758789	311.471741
1572.750977	17.844877
1571.743164	62.096561
1570.735352	111.358070
1569.726563	168.215805
1568.718750	69.016319
1567.708984	252.751770
1566.700195	10.390912
1565.691406	162.528427
1564.681641	-108.653748
1563.671875	255.819229
1562.662109	129.605301
1561.652344	143.296097
1560.641602	244.928879
1559.630859	99.999397
1558.620117	260.771637
1557.609375	-135.923813
1556.597656	314.555481
1555.586914	127.377617
1554.575195	48.809357
1553.563477	130.571304
1552.550781	258.645416
1551.539063	57.729584
1550.526367	112.817818
1549.513672	340.966187
1548.500977	227.344498
1547.487305	103.164734
1546.473633	268.345428
1545.459961	-11.394378
1544.446289	235.918411
1543.432617	224.489441
1542.417969	-17.108501
1541.404297	35.559166
1540.389648	-79.903702
1539.374023	235.516937
1538.359375	-68.885010
1537.343750	-200.549759
1536.328125	-28.004145
1535.312500	69.398018
1534.296875	22.076462
1533.280273	448.882172
1532.263672	71.010567
1531.247070	-80.188568
1530.230469	41.521420
1529.212891	-138.497299
1528.196289	-110.083107
1527.178711	-17.594158
1526.160156	192.993027
1525.142578	398.086060
1524.124023	119.042404
1523.106445	248.923264
1522.087891	18.368546
1521.068359	-22.070364
1520.049805	63.241791
1519.030273	140.525787
1518.010742	294.614960
1516.991211	152.899780
1515.971680	129.153534
1514.951172	197.603699
1513.930664	-68.034195
1512.910156	92.341637
1511.889648	-53.030247
1510.868164	4.114142
1509.846680	53.292458
1508.826172	56.052628
1507.803711	-154.311295
1506.782227	-121.238480
1505.759766	-42.292297
1504.737305	-119.945740
1503.714844	-159.361908
1502.692383	-42.725327
1501.668945	-213.232178
1500.646484	-191.824768
1499.623047	-127.142761
1498.599609	-124.134003
1497.575195	-134.153412
1496.550781	-152.052612
1495.527344	-52.469486
1494.502930	-101.476967
1493.477539	97.322517
1492.453125	42.794952
1491.427734	-6.809281
1490.402344	-77.023918
1489.376953	115.727112
1488.350586	328.626892
1487.325195	436.586334
1486.298828	347.725494
1485.272461	462.923828
1484.245117	524.295654
1483.218750	452.833282
1482.191406	386.321869
1481.164063	490.549774
1480.136719	982.132507
1479.108398	741.734680
1478.080078	1067.084717
1477.052734	1137.376343
1476.023438	1260.955566
1474.995117	1295.231201
1473.965820	1316.611328
1472.937500	1271.691040
1471.908203	1626.266724
1470.877930	1901.666748
1469.848633	1871.554932
1468.818359	2006.668823
1467.788086	2070.417725
1466.757813	1991.657837
1465.727539	2840.696289
1464.696289	2820.058105
1463.665039	2667.217285
1462.633789	2882.727295
1461.602539	2836.461670
1460.570313	3315.771484
1459.539063	3457.173828
1458.506836	3347.142578
1457.473633	3338.588623
1456.441406	3228.523682
1455.408203	3323.903809
1454.375000	3700.710205
1453.341797	3494.138184
1452.308594	3890.956299
1451.274414	3572.827393
1450.241211	3814.837402
1449.207031	3973.096680
1448.171875	3921.022217
1447.137695	3960.146729
1446.102539	3834.659180
1445.067383	3570.004639
1444.032227	3429.470947
1442.997070	3519.246094
1441.960938	3282.651123
1440.924805	3114.457520
1439.888672	2996.925781
1438.852539	2990.702148
1437.816406	2885.937744
1436.779297	2983.377441
1435.742188	2626.067871
1434.705078	2258.847412
1433.666992	1742.812256
1432.629883	1835.537720
1431.591797	1478.943237
1430.553711	1364.830933
1429.514648	1200.340576
1428.476563	1068.806152
1427.437500	801.180847
1426.398438	1035.524292
1425.359375	1156.402710
1424.320313	632.077637
1423.280273	680.054443
1422.240234	589.536499
1421.200195	667.908386
1420.159180	519.675476
1419.119141	258.330017
1418.078125	329.447540
1417.037109	325.141052
1415.996094	336.042877
1414.954102	269.047363
1413.912109	46.267017
1412.870117	203.392609
1411.828125	-31.605883
1410.786133	216.202423
1409.743164	190.106857
1408.700195	267.164337
1407.657227	301.621979
1406.614258	130.281540
1405.570313	-236.702057
1404.527344	-26.016661
1403.483398	99.377144
1402.438477	16.589935
1401.394531	-101.106247
1400.349609	-113.278679
1399.304688	298.481262
1398.259766	75.963196
1397.214844	31.663641
1396.168945	293.248169
1395.123047	251.739792
1394.077148	57.629009
1393.031250	189.332062
1391.984375	153.384094
1390.937500	-45.079514
1389.890625	77.066254
1388.843750	199.342865
1387.796875	181.660370
1386.749023	99.126785
1385.701172	94.333313
1384.653320	-0.267214
1383.604492	-77.156235
1382.556641	-346.215515
1381.507813	-225.237656
1380.458984	-219.013519
1379.410156	-392.399200
1378.360352	-118.605980
1377.310547	0.502211
1376.260742	-267.065674
1375.210938	-112.636635
1374.161133	-142.668640
1373.110352	37.002708
1372.059570	67.193810
1371.008789	72.649635
1369.957031	125.654152
1368.906250	-85.281929
1367.854492	100.199654
1366.802734	79.072136
1365.750000	180.178650
1364.698242	82.285835
1363.645508	104.116608
1362.592773	183.395096
1361.540039	101.123535
1360.486328	76.303963
1359.433594	-132.322800
1358.379883	226.280426
1357.326172	-31.589357
1356.271484	81.193535
1355.216797	482.400177
1354.163086	714.720703
1353.107422	552.195374
1352.052734	476.884979
1350.998047	520.999268
1349.942383	495.793732
1348.886719	845.557373
1347.830078	1044.020630
1346.774414	1076.420410
1345.717773	1180.931152
1344.661133	1273.213745
1343.604492	1499.538818
1342.546875	1792.889648
1341.490234	1662.598511
1340.432617	1587.067993
1339.375000	1598.475342
1338.316406	1570.452637
1337.258789	1465.910645
1336.200195	1242.797974
1335.141602	1764.892700
1334.082031	1559.536377
1333.023438	1606.796143
1331.963867	1528.100464
1330.904297	1350.736328
1329.844727	1321.975342
1328.784180	1184.669922
1327.723633	1324.375366
1326.663086	1437.043213
1325.602539	1604.195190
1324.541992	1188.689087
1323.480469	1474.707764
1322.418945	1489.276245
1321.357422	1474.411987
1320.295898	1824.898560
1319.233398	1743.733643
1318.170898	1830.490234
1317.108398	1700.412476
1316.045898	1750.523560
1314.982422	2116.255371
1313.918945	1868.453857
1312.855469	1825.407349
1311.791992	1617.529907
1310.728516	1473.938599
1309.664063	1608.766846
1308.599609	1797.853516
1307.535156	1925.500854
1306.469727	1883.489502
1305.404297	1583.378174
1304.338867	1507.346069
1303.273438	1593.775391
1302.208008	1837.640381
1301.141602	1892.310059
1300.075195	1595.738647
1299.008789	1518.075928
1297.942383	1668.997070
1296.875000	1643.195923
1295.807617	1713.286011
1294.740234	1830.116455
1293.672852	1559.313232
1292.604492	1354.996460
1291.537109	1589.951294
1290.468750	1047.557251
1289.399414	1454.337158
1288.331055	1483.577515
1287.261719	1500.668091
1286.192383	1554.614014
1285.123047	1589.052856
1284.052734	1376.226440
1282.983398	1308.064819
1281.913086	1384.464233
1280.841797	1267.578613
1279.771484	1270.743286
1278.700195	1156.572144
1277.628906	1348.272461
1276.557617	1662.241699
1275.486328	1533.656616
1274.414063	1331.882568
1273.341797	1746.085327
1272.269531	1480.988770
1271.197266	1655.751709
1270.124023	1630.257568
1269.050781	1914.917969
1267.977539	1891.952637
1266.904297	1971.557617
1265.830078	1834.034424
1264.756836	2018.626831
1263.681641	1812.971680
1262.607422	1826.908447
1261.533203	1901.828491
1260.458008	1747.660400
1259.382813	1946.924683
1258.307617	1975.606689
1257.231445	2055.459229
1256.155273	1879.622314
1255.079102	1854.836670
1254.002930	1791.142456
1252.926758	1742.101196
1251.849609	1661.475708
1250.772461	1880.091187
1249.695313	1831.116455
1248.617188	1804.056763
1247.540039	1830.496460
1246.461914	1883.665894
1245.382813	1766.729858
1244.304688	1781.025024
1243.225586	1681.164307
1242.146484	1705.177734
1241.067383	1656.343872
1239.988281	1748.290649
1238.908203	1692.164185
1237.828125	1432.264160
1236.748047	1805.503906
1235.667969	1518.978271
1234.586914	1668.944580
1233.505859	1467.358887
1232.424805	1658.410156
1231.343750	1561.033203
1230.261719	1582.354370
1229.179688	1448.640625
1228.097656	1394.844482
1227.015625	1377.338379
1225.932617	1192.809326
1224.850586	1262.366333
1223.767578	1024.627808
1222.683594	1077.161621
1221.600586	1124.780273
1220.516602	923.326660
1219.432617	485.050659
1218.347656	650.990662
1217.263672	618.697876
1216.178711	641.903687
1215.093750	626.395447
1214.008789	893.284241
1212.922852	727.936462
1211.836914	871.465942
1210.750977	985.903809
1209.665039	789.058594
1208.579102	1117.928467
1207.492188	805.248840
1206.405273	803.571350
1205.318359	888.562195
1204.230469	450.595276
1203.142578	504.132874
1202.054688	668.335449
1200.966797	155.795029
1199.877930	165.750641
1198.790039	127.471359
1197.701172	-84.131561
1196.611328	29.012386
1195.522461	86.688560
1194.432617	103.358589
1193.342773	-91.635262
1192.252930	-262.614594
1191.162109	-214.961914
1190.072266	-249.117279
1188.981445	-180.090469
1187.889648	-428.179810
1186.798828	-73.678139
1185.707031	-79.486351
1184.615234	-202.989563
1183.523438	-9.866456
1182.430664	-47.216736
1181.337891	330.197968
1180.245117	40.812344
1179.152344	29.485039
1178.059570	190.590317
1176.965820	277.223511
1175.872070	303.811249
1174.778320	23.723988
1173.683594	153.060822
1172.588867	255.885529
1171.494141	444.695709
1170.399414	140.401138
1169.303711	-142.358353
1168.208984	26.906002
1167.113281	-4.889057
1166.016602	-122.861244
1164.920898	112.820793
1163.824219	-89.008743
1162.727539	141.520004
1161.630859	171.196075
1160.533203	394.139313
1159.435547	287.407532
1158.337891	140.018463
1157.240234	278.919556
1156.141602	474.880768
1155.043945	184.060074
1153.944336	384.463959
1152.845703	279.494843
1151.747070	-25.772509
1150.647461	-14.091893
1149.547852	21.281479
1148.447266	49.361301
1147.347656	-79.860596
1146.247070	-118.683586
1145.146484	-114.764610
1144.044922	53.226196
1142.944336	-21.655823
1141.842773	3.273700
1140.741211	-76.567375
1139.638672	36.086151
1138.537109	70.136314
1137.434570	-52.809315
1136.332031	92.675522
1135.228516	192.836258
1134.125977	88.599358
1133.022461	119.628410
1131.917969	601.557190
1130.814453	677.324524
1129.709961	881.070190
1128.605469	807.063232
1127.500977	1162.260010
1126.396484	933.880920
1125.291016	859.584839
1124.185547	863.430481
1123.080078	796.085449
1121.973633	804.470276
1120.868164	611.441895
1119.761719	622.037231
1118.654297	686.972595
1117.547852	273.689423
1116.440430	343.220398
1115.333008	318.000061
1114.225586	453.536194
1113.117188	600.739380
1112.008789	657.950684
1110.900391	580.328430
1109.791992	623.175354
1108.682617	576.138245
1107.573242	736.900452
1106.463867	909.323425
1105.354492	673.151550
1104.244141	887.841980
1103.133789	1074.047241
1102.023438	726.896484
1100.913086	754.884155
1099.801758	1120.012207
1098.690430	1270.365234
1097.579102	1095.302979
1096.467773	1177.136353
1095.355469	1089.230469
1094.243164	1119.092285
1093.130859	1019.366455
1092.017578	686.537537
1090.905273	862.274902
1089.791992	696.640625
1088.677734	973.365662
1087.564453	958.252441
1086.450195	858.439087
1085.335938	1146.592773
1084.221680	882.173157
1083.106445	979.762268
1081.991211	811.777405
1080.875977	672.035645
1079.760742	793.027954
1078.644531	744.883240
1077.528320	668.577515
1076.412109	754.234558
1075.295898	638.056274
1074.178711	634.517395
1073.061523	635.666199
1071.944336	486.751617
1070.826172	281.638885
1069.708984	456.310669
1068.590820	516.088745
1067.471680	800.727844
1066.353516	417.774902
1065.234375	704.680786
1064.115234	642.667664
1062.996094	517.513611
1061.875977	867.431885
1060.755859	503.714874
1059.635742	324.963043
1058.515625	525.128357
1057.394531	421.322693
1056.273438	392.392944
1055.152344	326.134857
1054.031250	411.801239
1052.909180	562.861450
1051.787109	351.970825
1050.665039	141.231812
1049.541992	388.094360
1048.418945	177.549637
1047.295898	188.789810
1046.172852	186.096893
1045.048828	202.116425
1043.925781	143.608475
1042.801758	301.949341
1041.676758	227.264984
1040.552734	178.328644
1039.427734	343.765106
1038.302734	301.967133
1037.176758	311.483063
1036.050781	286.172241
1034.924805	49.213097
1033.798828	131.176498
1032.672852	187.615768
1031.545898	427.821777
1030.418945	333.247131
1029.291992	643.243958
1028.164063	302.554413
1027.036133	-51.804676
1025.908203	-164.330963
1024.780273	-272.047424
1023.651367	-247.274033
1022.522461	39.884380
1021.393555	-496.739838
1020.264648	-350.925659
1019.134766	-358.139130
1018.004883	-328.118530
1016.875000	-251.613602
1015.744141	54.445000
1014.613281	17.543205
1013.482422	-100.283707
1012.351563	-129.902817
1011.219727	132.398193
1010.088867	167.851181
1008.956055	374.698822
1007.824219	655.653503
1006.691406	1006.026978
1005.558594	1557.614502
1004.425781	2807.443359
1003.292969	3608.348877
1002.159180	2969.083740
1001.025391	2381.115967
999.891602	1426.257813
998.756836	756.097717
997.622070	467.425598
996.487305	19.762621
995.352539	-203.637863
994.216797	191.652893
993.081055	289.330353
991.945313	-157.190048
990.808594	86.141792
989.672852	50.588963
988.536133	141.994675
987.398438	187.446472
986.261719	166.253250
985.124023	2.448444
983.986328	-121.949837
982.847656	-84.957069
981.709961	338.878662
980.571289	192.033340
979.432617	-106.391823
978.292969	-87.091499
977.153320	231.322205
976.013672	280.801147
974.874023	266.093994
973.734375	325.117279
972.593750	280.926941
971.453125	363.271118
970.311523	236.813339
969.170898	280.491547
968.029297	303.687164
966.886719	157.266174
965.745117	-115.065117
964.602539	367.501343
963.459961	391.438751
962.317383	218.411148
961.173828	724.069397
960.030273	647.677002
958.886719	477.593140
957.743164	353.591156
956.598633	442.794952
955.454102	342.146851
954.309570	145.617142
953.165039	333.787537
952.019531	261.280426
950.874023	271.336060
949.727539	347.897430
948.582031	477.192230
947.435547	220.378494
946.289063	212.939758
945.141602	255.956131
943.995117	474.999512
942.847656	406.438019
941.699219	536.704834
940.551758	495.929230
939.403320	640.185303
938.254883	643.128845
937.105469	760.295776
935.957031	686.064026
934.807617	609.774231
933.658203	522.311768
932.507813	514.826477
931.357422	156.722672
930.207031	648.444336
929.056641	265.792633
927.906250	295.518005
926.754883	314.032288
925.603516	371.393341
924.451172	26.278828
923.298828	22.628973
922.146484	-28.593191
920.994141	163.600708
919.841797	235.423630
918.688477	-49.327099
917.535156	-211.116547
916.380859	138.307892
915.227539	99.476013
914.073242	507.998596
912.918945	60.931347
911.763672	-56.783360
910.608398	-8.703447
909.453125	5.487132
908.297852	-75.405365
907.141602	-17.838621
905.985352	-5.478661
904.829102	20.609552
903.672852	-249.904602
902.515625	-85.349602
901.358398	-20.356941
900.201172	65.107880
899.042969	-52.998230
897.884766	86.995514
896.726563	48.355927
895.568359	202.070496
894.409180	186.278046
893.250000	175.131226
892.090820	-278.810303
890.930664	467.223328
889.771484	-110.581757
888.611328	-51.204445
887.450195	-77.534157
886.289063	171.612320
885.128906	357.542816
883.966797	81.015121
882.805664	314.437256
881.643555	270.487427
880.481445	449.826813
879.319336	548.024597
878.156250	236.153870
876.993164	424.629547
875.830078	561.286377
874.666016	445.762024
873.502930	330.345825
872.338867	154.291046
871.173828	302.407104
870.009766	223.289627
868.844727	499.625702
867.679688	362.149933
866.513672	287.740570
865.348633	285.317108
864.182617	298.676208
863.015625	359.248383
861.849609	561.308411
860.682617	639.817139
859.515625	695.870422
858.347656	610.539917
857.180664	572.379517
856.012695	915.612061
854.843750	778.771423
853.675781	1002.985779
852.506836	987.257324
851.337891	642.099609
850.167969	534.615723
848.999023	928.941589
847.829102	671.390015
846.658203	425.157043
845.488281	745.347412
844.317383	472.334534
843.146484	398.559845
841.975586	286.774200
840.803711	221.992752
839.631836	47.659081
838.459961	309.258484
837.287109	226.561920
836.114258	61.202629
834.941406	476.640564
833.768555	255.392349
832.594727	712.934082
831.420898	471.565186
830.247070	768.068054
829.072266	499.938202
827.898438	789.494690
826.722656	117.756935
825.547852	400.469727
824.372070	491.310425
823.196289	272.293884
822.020508	-29.117510
820.844727	304.333527
819.667969	181.068237
818.491211	68.916359
817.313477	-0.962662
816.136719	-35.293102
814.958984	-111.950981
813.781250	-148.621704
812.602539	-16.356848
811.423828	-8.736073
810.245117	-21.216455
809.066406	-135.997192
807.886719	235.706009
806.707031	-74.713356
805.527344	52.350407
804.346680	-173.713043
803.166992	-66.863899
801.985352	-208.670166
800.804688	-190.799316
799.623047	-84.322075
798.441406	-206.388794
797.259766	-128.994904
796.078125	-14.073259
794.895508	-167.416046
793.712891	-90.417084
792.529297	-117.651825
791.346680	25.494371
790.163086	84.346291
788.978516	-87.108871
787.794922	172.851761
786.610352	386.124847
785.425781	167.921326
784.241211	482.561005
783.055664	105.044411
781.870117	410.475586
780.684570	488.063232
779.498047	192.186752
778.311523	349.056183
777.125000	196.620697
775.938477	412.769104
774.750977	434.495880
773.563477	381.074341
772.375977	184.178589
771.187500	44.596081
769.999023	-22.284121
768.810547	1.122538
767.622070	46.435863
766.432617	267.868988
765.243164	99.202362
764.053711	359.923187
762.863281	455.283661
761.672852	719.968994
760.482422	473.873016
759.291992	579.793762
758.100586	727.350586
756.909180	659.215820
755.717773	577.814697
754.525391	485.356445
753.333008	320.316559
752.140625	414.493652
750.948242	231.768494
749.754883	461.871643
748.561523	502.957062
747.368164	260.782684
746.173828	382.901337
744.979492	414.918701
743.785156	444.635803
742.590820	318.557037
741.395508	293.303528
740.200195	-128.743042
739.003906	67.278740
737.808594	59.382252
736.612305	252.918716
735.416016	-190.924988
734.218750	424.960632
733.021484	68.696350
731.824219	500.289001
730.626953	424.071716
729.428711	524.995789
728.230469	136.002777
727.032227	483.871216
725.833984	394.399323
724.634766	637.065796
723.435547	484.158234
722.235352	665.454224
721.036133	560.574829
719.835938	586.698730
718.635742	575.678406
717.434570	381.346161
716.233398	584.122803
715.032227	583.949463
713.831055	411.501678
712.628906	269.645020
711.426758	175.796585
710.224609	448.053864
709.021484	238.747299
707.818359	277.827301
706.615234	166.651154
705.412109	-105.552856
704.208008	5.436459
703.003906	-25.041838
701.799805	-77.237930
700.594727	122.907265
699.389648	105.549149
698.184570	155.621094
696.979492	97.040817
695.773438	95.023666
694.567383	108.258057
693.361328	121.534653
692.154297	4.578575
690.947266	-168.709091
689.740234	-129.164764
688.533203	18.912159
687.325195	-175.762985
686.117188	115.534706
684.909180	109.710724
683.700195	-236.375122
682.491211	-40.402622
681.282227	-193.290756
680.072266	-183.548889
678.863281	40.682152
677.653320	-127.011925
676.442383	-138.667496
675.232422	48.882507
674.021484	333.815613
672.810547	285.573700
671.598633	-221.042465
670.386719	7.842173
669.174805	5.418709
667.962891	65.780457
666.750000	48.436947
665.537109	-48.716331
664.324219	258.155609
663.110352	-171.297379
661.897461	70.922180
660.683594	129.694946
659.468750	-38.002075
658.254883	137.483688
657.040039	-64.420395
655.824219	-304.925476
654.609375	-75.265007
653.393555	98.371010
652.177734	-87.805008
650.960938	57.970589
649.745117	130.552444
648.528320	-139.154175
647.311523	183.368332
646.093750	90.466728
644.875977	128.958572
643.658203	294.451874
642.440430	582.550354
641.221680	36.306770
640.002930	406.197174
638.784180	-38.580006
637.564453	479.577789
636.344727	140.399231
635.125000	-241.518066
633.905273	145.524658
632.684570	-128.771835
631.463867	11.336884
630.243164	-114.666573
629.021484	175.610672
627.799805	77.556091
626.578125	54.607986
625.356445	130.284225
624.133789	150.192551
622.911133	562.214539
621.688477	419.140045
620.464844	411.030151
619.241211	-16.844456
618.017578	171.986053
616.793945	-65.294243
615.569336	285.922150
614.344727	-34.914597
613.120117	-235.950241
611.894531	-342.938843
610.668945	105.833817
609.443359	-181.065079
608.216797	160.254501
606.991211	112.359573
605.764648	62.126278
604.537109	-35.313156
