# Supplementary material for: Raman spectroscopy accurately differentiates mucosal healing from non-healing and biochemical changes following biological therapy in inflammatory bowel disease
Source: PLoS One. 2021 Jun 2;16(6):e0252210. doi: 10.1371/journal.pone.0252210 (PMC8172032; doi:10.1371/journal.pone.0252210)
Supplement: S5 Dataset — (ZIP) [file pone.0252210.s007.zip › CD Active inflammation/OC008-1 pre-treatment_base sub CR removed_88__X_-22091.1__Y_3279.21__Z_-430.506__Time_1005.txt]

1714.799805	9.575385
1713.823242	-117.610962
1712.846680	15.556507
1711.869141	80.538025
1710.892578	-11.003737
1709.915039	-25.749678
1708.937500	-1.200114
1707.958984	43.894287
1706.981445	7.824039
1706.002930	29.903608
1705.024414	-101.348587
1704.044922	23.734472
1703.066406	-143.537521
1702.086914	-73.216614
1701.107422	234.602051
1700.127930	81.800972
1699.147461	201.303589
1698.167969	224.125854
1697.187500	83.506676
1696.207031	153.684982
1695.226563	445.237213
1694.245117	426.552734
1693.263672	202.035858
1692.282227	380.500488
1691.300781	403.908020
1690.318359	509.842743
1689.336914	527.602356
1688.354492	729.260315
1687.372070	784.104065
1686.388672	718.889160
1685.406250	786.981445
1684.422852	908.317871
1683.439453	909.748474
1682.456055	857.964478
1681.471680	880.813843
1680.487305	1055.502808
1679.502930	1259.511230
1678.518555	1298.578613
1677.534180	1260.629761
1676.548828	1260.085815
1675.563477	1395.359619
1674.578125	1692.963867
1673.592773	1575.992188
1672.606445	1618.737549
1671.621094	1693.628906
1670.634766	1747.477539
1669.647461	1841.393677
1668.661133	2039.138550
1667.673828	1910.563232
1666.686523	1697.433960
1665.699219	2084.395752
1664.711914	2070.947510
1663.723633	2071.089111
1662.736328	2129.946777
1661.748047	2141.398926
1660.758789	2426.192627
1659.770508	2403.876221
1658.781250	2421.673340
1657.791992	2593.478516
1656.802734	2270.410645
1655.813477	2127.919434
1654.823242	2189.691895
1653.833008	2124.825684
1652.842773	2118.610840
1651.852539	1872.107178
1650.862305	1811.255615
1649.871094	1602.773682
1648.879883	1357.803467
1647.888672	1311.583618
1646.896484	1022.710632
1645.905273	1059.339600
1644.913086	953.749023
1643.920898	803.749695
1642.928711	907.682190
1641.935547	674.150146
1640.943359	657.546753
1639.950195	728.426636
1638.956055	454.166534
1637.962891	354.512360
1636.968750	281.680725
1635.975586	356.925171
1634.981445	400.923401
1633.986328	374.172699
1632.992188	213.521896
1631.997070	87.581184
1631.001953	48.992874
1630.006836	-170.806503
1629.010742	36.238022
1628.015625	48.889072
1627.019531	-124.857437
1626.023438	-69.319733
1625.027344	54.946983
1624.030273	100.664200
1623.033203	60.002224
1622.036133	-38.082439
1621.039063	150.607773
1620.041992	150.458755
1619.043945	344.986481
1618.045898	227.345505
1617.047852	306.969147
1616.049805	132.332672
1615.050781	157.506546
1614.052734	127.912056
1613.053711	263.871460
1612.053711	4.149538
1611.054688	-82.131493
1610.054688	-92.071617
1609.055664	-88.609550
1608.054688	-29.852255
1607.054688	18.683872
1606.054688	156.504974
1605.053711	95.557648
1604.052734	-41.011093
1603.051758	45.169445
1602.049805	-20.191826
1601.048828	29.808426
1600.046875	-220.734131
1599.044922	-219.937592
1598.041992	-150.958496
1597.040039	-262.133667
1596.037109	-150.957581
1595.034180	-149.355423
1594.031250	-246.816071
1593.027344	-281.383331
1592.024414	-240.054199
1591.020508	-331.692383
1590.016602	-250.902206
1589.011719	-138.686798
1588.007813	-15.943722
1587.002930	5.176926
1585.998047	52.490238
1584.993164	230.242828
1583.987305	113.538254
1582.982422	129.874344
1581.976563	99.416801
1580.970703	66.460754
1579.964844	257.542084
1578.958008	255.975922
1577.951172	202.426407
1576.944336	122.943214
1575.937500	59.163025
1574.930664	50.085846
1573.922852	288.113281
1572.915039	107.478790
1571.907227	108.913994
1570.899414	-14.371858
1569.890625	109.256615
1568.881836	105.555428
1567.873047	83.681320
1566.864258	124.135818
1565.855469	65.915665
1564.845703	181.610672
1563.835938	203.819046
1562.826172	223.399063
1561.816406	105.467926
1560.805664	278.000427
1559.794922	95.214302
1558.784180	117.240669
1557.773438	180.669724
1556.762695	67.822197
1555.750977	6.771728
1554.739258	142.512131
1553.727539	73.559738
1552.715820	110.699554
1551.703125	5.386139
1550.690430	280.421570
1549.677734	133.538422
1548.665039	240.106064
1547.652344	305.147278
1546.638672	209.755341
1545.625000	3.139511
1544.611328	204.825851
1543.597656	91.078758
1542.583008	243.332260
1541.568359	165.530869
1540.553711	90.210793
1539.539063	58.673023
1538.524414	65.724495
1537.508789	-92.522705
1536.493164	-163.132172
1535.477539	220.109131
1534.460938	46.003567
1533.445313	83.233673
1532.428711	63.576401
1531.412109	2.528506
1530.395508	-84.425949
1529.377930	178.832535
1528.361328	55.477383
1527.343750	47.873825
1526.326172	112.179123
1525.307617	214.885101
1524.290039	147.525818
1523.271484	208.648666
1522.252930	174.386642
1521.234375	26.798494
1520.214844	118.194023
1519.196289	139.955307
1518.176758	112.682182
1517.156250	380.710632
1516.136719	260.524689
1515.117188	230.084732
1514.096680	309.870972
1513.076172	219.984741
1512.054688	147.898270
1511.034180	170.592178
1510.012695	26.303741
1508.991211	-43.739517
1507.969727	-21.634754
1506.948242	-4.872574
1505.925781	-95.991112
1504.903320	-51.444298
1503.880859	-48.120899
1502.858398	-175.655197
1501.835938	-252.116898
1500.812500	-126.463608
1499.789063	-244.284042
1498.765625	-121.657921
1497.741211	-265.437653
1496.717773	-196.999680
1495.693359	-192.750931
1494.668945	10.769086
1493.643555	-69.820290
1492.619141	-27.868204
1491.593750	67.527229
1490.568359	-8.519522
1489.542969	-133.273926
1488.517578	-81.938889
1487.491211	122.383095
1486.464844	145.155212
1485.438477	223.875977
1484.412109	241.121124
1483.384766	306.634399
1482.358398	394.894867
1481.331055	352.852295
1480.302734	545.208130
1479.275391	502.775787
1478.247070	521.336121
1477.218750	664.562622
1476.190430	919.641907
1475.162109	721.057617
1474.132813	955.277100
1473.104492	1061.933594
1472.075195	1153.088623
1471.044922	1363.631592
1470.015625	1637.535889
1468.985352	1570.278198
1467.955078	1571.553589
1466.924805	1903.217041
1465.894531	1863.426514
1464.863281	1942.939819
1463.832031	2322.112549
1462.800781	2418.973389
1461.769531	2454.684814
1460.738281	2472.459961
1459.706055	2467.221924
1458.673828	2568.457275
1457.641602	2684.739746
1456.608398	2694.259766
1455.576172	3081.630371
1454.542969	2925.950439
1453.509766	2843.744873
1452.476563	2936.375732
1451.442383	3082.060059
1450.408203	3057.787354
1449.374023	3028.345459
1448.339844	3148.250000
1447.305664	3032.484375
1446.270508	3093.881348
1445.235352	3281.718994
1444.200195	3102.417480
1443.165039	3062.262695
1442.128906	3004.314209
1441.093750	2721.223877
1440.057617	2718.833008
1439.020508	2875.619385
1437.984375	2734.028564
1436.947266	2486.277100
1435.910156	2443.206543
1434.873047	2074.246094
1433.835938	2157.423584
1432.797852	1874.392090
1431.759766	1634.339722
1430.721680	1232.819092
1429.683594	1083.744629
1428.644531	1086.034912
1427.606445	871.396118
1426.567383	750.096069
1425.528320	870.836731
1424.488281	547.870605
1423.449219	688.707520
1422.409180	705.994141
1421.369141	728.291992
1420.328125	420.646332
1419.288086	455.558411
1418.247070	490.433533
1417.206055	351.633026
1416.165039	419.220978
1415.123047	521.986816
1414.081055	456.200928
1413.040039	279.826050
1411.997070	194.016418
1410.955078	314.382599
1409.912109	278.899414
1408.870117	263.568634
1407.826172	243.218552
1406.783203	187.763107
1405.740234	-53.434097
1404.696289	-15.864758
1403.652344	74.434471
1402.608398	159.720825
1401.563477	157.199921
1400.519531	209.924530
1399.474609	415.628784
1398.429688	167.525681
1397.383789	345.683289
1396.338867	318.352966
1395.292969	158.298569
1394.247070	266.406525
1393.200195	216.753876
1392.154297	79.578613
1391.107422	132.777817
1390.060547	206.057846
1389.013672	24.166735
1387.966797	147.647400
1386.918945	16.036161
1385.871094	49.615044
1384.823242	-59.226452
1383.775391	7.044671
1382.726563	35.892704
1381.677734	-30.106911
1380.628906	-103.464256
1379.580078	-114.244156
1378.530273	-50.014271
1377.481445	91.703339
1376.431641	-243.227219
1375.380859	-78.857864
1374.331055	-44.147057
1373.280273	-139.034775
1372.229492	-121.538773
1371.178711	-78.989838
1370.127930	25.987221
1369.076172	-55.858143
1368.024414	74.244682
1366.972656	59.955933
1365.920898	-1.501738
1364.869141	240.973206
1363.816406	299.268311
1362.763672	223.290054
1361.710938	145.006958
1360.657227	191.283447
1359.604492	307.345123
1358.550781	92.776619
1357.496094	268.766418
1356.442383	42.185612
1355.387695	220.913437
1354.333984	422.095642
1353.279297	215.973358
1352.223633	432.278778
1351.168945	387.960266
1350.113281	631.773376
1349.057617	458.702972
1348.001953	643.180786
1346.945313	760.761047
1345.888672	975.190674
1344.832031	1085.554565
1343.775391	1151.419067
1342.718750	1219.907837
1341.661133	1159.675415
1340.603516	1330.055542
1339.545898	1237.977417
1338.488281	1529.968140
1337.429688	1183.215576
1336.371094	1396.230469
1335.312500	1272.752441
1334.253906	1307.863770
1333.195313	1184.818726
1332.135742	1037.269897
1331.076172	1174.327148
1330.016602	1000.013184
1328.956055	969.305969
1327.895508	985.745544
1326.834961	1239.533936
1325.774414	987.038452
1324.713867	1221.325195
1323.652344	1253.233154
1322.590820	1073.024902
1321.529297	1184.287964
1320.467773	1026.743652
1319.405273	1434.344849
1318.343750	1341.300049
1317.280273	1238.606445
1316.217773	1254.470947
1315.155273	1292.690918
1314.091797	1582.412231
1313.028320	1167.597290
1311.964844	1420.631104
1310.900391	1304.351318
1309.835938	1414.801758
1308.771484	1003.551880
1307.707031	1109.450317
1306.642578	1185.952148
1305.577148	1171.577881
1304.511719	1376.261230
1303.446289	1389.243164
1302.380859	1173.772461
1301.314453	1322.305664
1300.248047	1321.054077
1299.181641	1010.435059
1298.115234	960.463928
1297.047852	1050.644653
1295.980469	1116.400146
1294.913086	870.568054
1293.845703	850.767761
1292.778320	1204.054321
1291.709961	931.859802
1290.641602	811.984497
1289.573242	591.792725
1288.503906	1023.888916
1287.434570	1063.829468
1286.365234	814.777588
1285.295898	864.841675
1284.226563	760.734680
1283.156250	566.219604
1282.085938	744.037476
1281.015625	902.336792
1279.945313	872.287170
1278.874023	663.797668
1277.802734	714.799988
1276.731445	868.619141
1275.660156	998.051758
1274.587891	961.343994
1273.515625	866.128174
1272.443359	993.411804
1271.371094	832.522583
1270.297852	1150.489258
1269.224609	1109.513916
1268.151367	1154.109863
1267.078125	1132.902344
1266.003906	1368.019287
1264.930664	1110.360962
1263.856445	1245.594360
1262.781250	1197.992554
1261.707031	1469.870605
1260.631836	1332.257202
1259.556641	1372.685303
1258.481445	1242.648438
1257.405273	1288.136108
1256.330078	1414.048096
1255.253906	1374.435547
1254.177734	1422.551392
1253.100586	1434.225464
1252.023438	1506.796631
1250.947266	1314.261597
1249.869141	1386.977417
1248.791992	1357.604004
1247.713867	1359.915039
1246.635742	1381.731445
1245.557617	1391.448853
1244.479492	1328.340820
1243.400391	1165.741089
1242.321289	1148.957886
1241.242188	1396.848633
1240.163086	1273.322632
1239.083008	1174.165894
1238.002930	1191.544800
1236.922852	1158.017822
1235.842773	1153.640015
1234.761719	1052.322266
1233.681641	1241.946655
1232.600586	1007.423401
1231.518555	1088.004639
1230.437500	1117.697021
1229.355469	1040.839844
1228.273438	1029.406494
1227.190430	889.697083
1226.108398	992.071777
1225.025391	968.591553
1223.942383	1032.213257
1222.859375	837.020081
1221.775391	760.400940
1220.692383	763.583191
1219.607422	587.911133
1218.523438	472.712555
1217.439453	683.696777
1216.354492	522.612122
1215.269531	506.469299
1214.184570	458.926758
1213.098633	500.693726
1212.012695	467.606262
1210.926758	572.025879
1209.840820	623.299622
1208.754883	756.509644
1207.667969	824.528320
1206.581055	812.930176
1205.494141	813.343445
1204.406250	741.433289
1203.318359	498.473694
1202.230469	359.132019
1201.142578	335.374542
1200.054688	313.979004
1198.965820	237.184677
1197.876953	220.517822
1196.788086	45.020939
1195.698242	237.527908
1194.609375	59.566944
1193.519531	-197.715286
1192.428711	-31.929659
1191.338867	-48.925442
1190.248047	49.330471
1189.157227	75.406059
1188.066406	-105.131508
1186.975586	-26.381048
1185.883789	-89.367447
1184.791992	-133.214676
1183.700195	-23.583950
1182.607422	-31.626280
1181.514648	-42.158657
1180.421875	103.062111
1179.329102	3.616155
1178.236328	242.027023
1177.142578	293.342682
1176.048828	174.452774
1174.955078	297.397583
1173.860352	424.971008
1172.766602	289.049835
1171.671875	423.525269
1170.576172	244.375931
1169.481445	328.335785
1168.385742	338.001617
1167.290039	89.298393
1166.194336	345.009857
1165.097656	270.654968
1164.001953	33.719986
1162.905273	284.127014
1161.807617	467.421356
1160.710938	430.814667
1159.613281	539.729492
1158.515625	911.020691
1157.417969	582.822083
1156.319336	896.416626
1155.220703	1080.934204
1154.122070	835.988159
1153.023438	822.283691
1151.924805	524.796570
1150.825195	498.981384
1149.725586	582.638672
1148.625000	404.098938
1147.525391	320.759766
1146.424805	187.319809
1145.324219	389.437683
1144.223633	215.305298
1143.122070	76.799660
1142.020508	130.898254
1140.918945	-0.673615
1139.817383	60.267395
1138.714844	208.992462
1137.612305	86.571609
1136.509766	30.593622
1135.407227	378.342621
1134.303711	279.285797
1133.200195	422.327850
1132.096680	482.074371
1130.993164	681.680786
1129.888672	752.916748
1128.784180	937.848755
1127.679688	1046.656860
1126.575195	1231.153931
1125.469727	1178.350464
1124.364258	1196.534424
1123.258789	975.236694
1122.152344	708.881592
1121.046875	847.533081
1119.940430	888.890076
1118.833008	695.704712
1117.726563	746.267639
1116.619141	758.802368
1115.511719	707.316040
1114.404297	662.813416
1113.295898	663.121765
1112.188477	481.252716
1111.080078	556.972839
1109.970703	753.042664
1108.862305	769.336060
1107.752930	700.452026
1106.643555	839.285828
1105.534180	746.549744
1104.423828	1031.399414
1103.313477	997.402405
1102.203125	913.749695
1101.092773	1120.150757
1099.981445	1043.333496
1098.870117	954.643250
1097.758789	1172.314087
1096.647461	1043.336182
1095.535156	1220.596069
1094.422852	1023.117676
1093.310547	1025.800293
1092.197266	1089.583252
1091.084961	1073.199829
1089.971680	884.908752
1088.857422	915.414917
1087.744141	875.239319
1086.629883	931.401001
1085.515625	883.980530
1084.401367	1078.614746
1083.286133	981.631531
1082.171875	903.405334
1081.056641	912.035706
1079.940430	798.441650
1078.825195	924.322693
1077.708984	1045.361816
1076.592773	985.546936
1075.475586	691.028564
1074.359375	788.344788
1073.242188	557.183167
1072.125000	410.471283
1071.006836	556.787476
1069.888672	616.251892
1068.770508	581.897400
1067.652344	683.373230
1066.534180	440.450653
1065.415039	595.649231
1064.295898	509.594482
1063.176758	601.408264
1062.056641	548.047668
1060.936523	726.271240
1059.816406	569.909851
1058.696289	567.912720
1057.575195	537.819946
1056.454102	451.613831
1055.333008	306.999451
1054.211914	393.708282
1053.089844	228.093903
1051.967773	282.037201
1050.845703	473.677948
1049.723633	385.129486
1048.600586	259.266907
1047.477539	371.416565
1046.354492	331.900818
1045.230469	434.637817
1044.106445	334.500763
1042.982422	416.216400
1041.858398	427.992950
1040.734375	402.498535
1039.609375	379.349609
1038.484375	323.627411
1037.358398	267.941589
1036.232422	205.322632
1035.107422	305.657318
1033.980469	240.778290
1032.854492	499.276184
1031.727539	494.910339
1030.600586	588.228699
1029.473633	497.923798
1028.345703	337.983521
1027.218750	206.052933
1026.090820	90.485481
1024.961914	-138.768295
1023.833984	-293.558807
1022.705078	-118.626968
1021.576172	-150.243668
1020.446289	-218.906082
1019.317383	-46.233643
1018.187500	-49.814545
1017.056641	-153.015671
1015.926758	-59.064323
1014.795898	-73.995605
1013.665039	103.458160
1012.534180	179.003052
1011.402344	314.806427
1010.270508	427.489166
1009.138672	405.968231
1008.006836	729.356812
1006.874023	812.082397
1005.741211	989.709656
1004.608398	1565.108643
1003.475586	2704.461670
1002.341797	3468.946777
1001.208008	3345.824951
1000.074219	2261.789795
998.939453	1485.577759
997.805664	746.807495
996.669922	495.634888
995.535156	272.414246
994.400391	441.725769
993.264648	292.713623
992.127930	245.393265
990.992188	43.738476
989.855469	358.742371
988.718750	122.867012
987.582031	60.080471
986.445313	-18.652143
985.307617	103.188919
984.169922	98.477142
983.031250	-32.702110
981.893555	-39.363846
980.754883	-89.585442
979.616211	118.049782
978.476563	102.644173
977.337891	110.411850
976.198242	368.934601
975.057617	245.961639
973.917969	196.755859
972.777344	186.803085
971.636719	16.252995
970.496094	151.370743
969.354492	36.364956
968.212891	265.881714
967.071289	93.901863
965.929688	130.956924
964.787109	30.563547
963.644531	235.384521
962.501953	146.853561
961.358398	131.897751
960.214844	169.845245
959.071289	159.858078
957.927734	248.556213
956.783203	142.769516
955.638672	263.871094
954.494141	247.785416
953.349609	12.232781
952.204102	129.296371
951.058594	-130.879150
949.912109	148.911667
948.766602	186.444656
947.620117	402.434082
946.473633	134.099869
945.327148	94.539719
944.179688	283.594360
943.032227	317.489807
941.884766	260.256195
940.736328	388.121246
939.587891	452.237030
938.439453	311.211517
937.291016	416.769958
936.141602	397.071136
934.993164	509.799011
933.842773	381.093445
932.693359	418.981171
931.542969	144.961578
930.392578	226.558716
929.242188	499.578308
928.090820	160.312622
926.940430	71.745506
925.788086	40.306923
924.636719	13.621194
923.484375	12.163070
922.333008	192.790771
921.179688	-56.103172
920.027344	-168.335129
918.874023	-166.715485
917.720703	-42.244251
916.567383	-106.146774
915.413086	20.894587
914.258789	7.316654
913.104492	-174.014343
911.950195	-173.569168
910.794922	-188.821838
909.639648	-190.286636
908.483398	-57.800735
907.328125	-201.761765
906.171875	-53.135811
905.015625	59.333500
903.859375	-104.439316
902.702148	-209.086014
901.544922	26.088619
900.387695	-141.606567
899.229492	-103.126366
898.071289	-102.977333
896.913086	8.155049
895.754883	-138.423538
894.595703	76.959259
893.436523	-98.661819
892.277344	-63.902184
891.118164	-130.693710
889.958008	-154.398972
888.797852	-69.571831
887.636719	89.851028
886.476563	1.022140
885.315430	-6.401246
884.154297	-29.499966
882.992188	143.764038
881.831055	37.421307
880.668945	14.656933
879.505859	212.899139
878.343750	50.587006
877.180664	156.545624
876.017578	231.010635
874.853516	174.928513
873.690430	-11.630560
872.526367	11.305399
871.361328	131.073456
870.197266	194.601700
869.032227	58.000080
867.867188	2.474210
866.701172	124.641624
865.536133	276.012909
864.370117	159.975647
863.203125	261.958374
862.037109	123.605225
860.870117	349.125153
859.703125	457.835663
858.536133	472.259857
857.368164	450.811279
856.200195	680.642212
855.032227	526.866638
853.863281	689.341309
852.694336	620.851440
851.525391	624.114319
850.356445	880.567261
849.186523	659.760315
848.016602	497.276459
846.846680	393.071442
845.676758	253.082458
844.505859	229.522705
843.334961	358.095337
842.163086	88.412949
840.992188	167.691895
839.820313	54.620548
838.648438	256.742065
837.475586	174.909241
836.302734	153.389938
835.129883	216.708466
833.957031	241.972153
832.783203	202.422348
831.609375	444.077271
830.435547	295.009247
829.261719	482.834503
828.086914	434.058960
826.912109	425.364380
825.737305	650.688416
824.561523	394.360199
823.385742	256.168213
822.209961	356.334564
821.033203	204.662827
819.857422	148.704346
818.680664	108.259232
817.502930	29.890354
816.326172	131.684998
815.148438	-11.403766
813.969727	141.287689
812.791992	42.493984
811.613281	112.590645
810.434570	-1.958147
809.255859	-56.587719
808.076172	155.274719
806.896484	-181.711700
805.716797	-192.256470
804.537109	-83.057228
803.356445	-173.803986
802.175781	-80.481300
800.994141	-60.553635
799.813477	-45.231968
798.631836	-209.675552
797.450195	-223.449036
796.267578	-66.706459
795.084961	-80.818626
793.902344	-157.113083
792.719727	-149.373291
791.536133	-128.508224
790.352539	126.837906
789.168945	109.672035
787.985352	293.702423
786.800781	433.239746
785.616211	225.314713
784.431641	335.719940
783.246094	253.587402
782.060547	370.231812
780.875000	272.324158
779.688477	251.613571
778.501953	383.131439
777.315430	256.083344
776.128906	177.490417
774.941406	-75.576889
773.753906	72.876869
772.566406	161.534393
771.378906	69.144974
770.190430	53.808392
769.001953	119.876701
767.812500	5.044470
766.624023	154.497955
765.434570	92.260490
764.245117	280.954834
763.054688	242.630112
761.864258	347.251434
760.673828	508.893677
759.483398	498.699249
758.291992	631.346313
757.100586	521.886047
755.909180	737.734802
754.716797	740.135254
753.524414	542.423584
752.332031	619.310547
751.139648	414.880951
749.946289	493.717621
748.752930	506.535675
747.559570	552.161621
746.365234	459.408905
745.171875	493.845520
743.976563	473.333679
742.782227	290.461090
741.586914	418.909943
740.391602	398.165497
739.196289	359.821869
738.000000	356.477051
736.803711	348.686279
735.607422	283.901367
734.411133	339.503021
733.213867	36.066132
732.016602	225.089905
730.819336	155.829361
729.621094	307.481689
728.422852	290.656830
727.224609	221.350342
726.026367	200.147675
724.827148	362.505035
723.627930	347.824860
722.428711	464.207367
721.228516	421.141266
720.028320	347.549622
718.828125	278.383453
717.626953	588.970459
716.426758	454.403015
715.225586	285.047668
714.023438	368.771637
712.822266	430.714905
711.620117	259.483582
710.416992	397.831635
709.214844	213.769730
708.011719	114.824150
706.808594	140.137238
705.605469	111.113022
704.401367	-41.850048
703.197266	92.601860
701.993164	-60.053295
700.788086	24.561466
699.583008	7.069871
698.377930	133.204391
697.172852	26.866274
695.966797	35.893299
694.760742	34.209869
693.554688	-69.392685
692.347656	-242.263321
691.141602	-128.328003
689.934570	-120.616104
688.726563	-182.163055
687.518555	-78.623817
686.310547	-11.817026
685.102539	-31.585094
683.894531	-81.501244
682.685547	20.521858
681.476563	-117.823624
680.266602	-121.587547
679.056641	0.472859
677.846680	-89.523354
676.636719	-25.569912
675.426758	-199.518463
674.215820	-70.241730
673.003906	65.672684
671.792969	206.045212
670.581055	141.137573
669.369141	56.999371
668.157227	29.288105
666.944336	-65.200867
665.731445	34.965271
664.518555	130.943771
663.305664	97.490746
662.091797	-48.033611
660.877930	31.129826
659.664063	-98.904083
658.449219	-6.530361
657.234375	66.515755
656.019531	-65.206474
654.803711	51.158138
653.588867	-54.446545
652.373047	-15.551183
651.156250	96.636612
649.940430	49.422169
648.723633	114.228554
647.505859	47.691021
646.289063	-3.778644
645.071289	149.162491
643.853516	261.088715
642.635742	334.155182
641.416992	273.752655
640.198242	333.619049
638.979492	-0.052169
637.759766	10.041519
636.541016	-91.836472
635.320313	-15.664344
634.100586	-21.452291
632.879883	-87.701660
631.659180	81.782097
630.438477	-23.927658
629.217773	-7.789827
627.996094	61.433548
626.774414	-15.779902
625.551758	140.095322
624.330078	106.584831
623.107422	215.921478
621.883789	262.271576
620.661133	316.298676
619.437500	459.311218
618.213867	288.676941
616.990234	-13.516559
615.765625	25.683222
614.541016	27.276733
613.316406	-115.739044
612.090820	-189.500717
610.865234	-76.542328
609.639648	-99.850784
608.414063	52.589714
607.187500	111.342384
605.960938	57.158657
604.734375	-11.747916
