# Supplementary material for: Raman spectroscopy accurately differentiates mucosal healing from non-healing and biochemical changes following biological therapy in inflammatory bowel disease
Source: PLoS One. 2021 Jun 2;16(6):e0252210. doi: 10.1371/journal.pone.0252210 (PMC8172032; doi:10.1371/journal.pone.0252210)
Supplement: S5 Dataset — (ZIP) [file pone.0252210.s007.zip › CD Active inflammation/OC004-1 pre-treatment_BL sub CR removed_56__X_-20747.8__Y_2019.08__Z_-580.069__Time_634.txt]

1714.767578	105.592018
1713.791016	309.752319
1712.814453	27.866081
1711.837891	53.234074
1710.860352	104.064819
1709.882813	-17.969782
1708.905273	-4.601568
1707.926758	146.682434
1706.949219	-59.657421
1705.970703	-136.118683
1704.992188	-192.528625
1704.013672	-148.620087
1703.034180	-141.010406
1702.054688	-92.056595
1701.075195	-82.056358
1700.095703	-36.120701
1699.116211	16.293877
1698.135742	-63.877228
1697.155273	100.297775
1696.174805	27.696920
1695.194336	-196.059387
1694.212891	171.523056
1693.231445	91.406448
1692.250000	-3.671066
1691.268555	25.061073
1690.287109	108.127541
1689.304688	85.380997
1688.322266	98.263756
1687.339844	149.397705
1686.356445	470.642731
1685.374023	411.531128
1684.390625	422.574921
1683.407227	330.573944
1682.423828	322.021118
1681.439453	418.124298
1680.455078	475.058167
1679.470703	434.275146
1678.486328	545.967102
1677.501953	586.532166
1676.516602	848.572510
1675.531250	898.477600
1674.545898	832.088379
1673.560547	888.695251
1672.574219	1001.747803
1671.588867	1189.823120
1670.602539	1242.974854
1669.615234	1485.278442
1668.628906	1268.768555
1667.641602	1315.745361
1666.654297	1591.533081
1665.666992	1504.261475
1664.679688	1603.284790
1663.691406	1702.799927
1662.703125	1474.005127
1661.714844	1815.802490
1660.726563	1842.551880
1659.738281	1885.682007
1658.749023	1772.957153
1657.759766	1883.237183
1656.770508	1774.131836
1655.781250	1779.357544
1654.791016	1665.891846
1653.800781	1865.157959
1652.810547	1580.570923
1651.820313	1621.854614
1650.829102	1364.657959
1649.838867	1174.046875
1648.847656	1174.196777
1647.856445	1018.764343
1646.864258	1067.181885
1645.873047	687.956787
1644.880859	726.493958
1643.888672	828.686890
1642.895508	609.050720
1641.903320	400.351685
1640.910156	392.553375
1639.916992	271.575165
1638.923828	187.824539
1637.930664	241.470947
1636.936523	218.863831
1635.942383	-6.476297
1634.948242	58.369434
1633.954102	181.348373
1632.958984	133.244980
1631.964844	69.541176
1630.969727	-99.281792
1629.973633	-49.382912
1628.978516	-233.582581
1627.982422	-391.244873
1626.987305	61.606430
1625.991211	-122.089157
1624.994141	-153.074997
1623.998047	-144.503159
1623.000977	32.382446
1622.003906	25.342205
1621.006836	136.616364
1620.008789	-22.619503
1619.011719	33.620995
1618.013672	134.534912
1617.015625	41.220814
1616.016602	-25.757275
1615.018555	117.235535
1614.019531	105.437294
1613.020508	4.504487
1612.021484	53.095539
1611.022461	316.643433
1610.022461	139.777634
1609.022461	54.704784
1608.022461	84.935402
1607.022461	128.242844
1606.021484	134.857590
1605.020508	68.145004
1604.019531	176.808502
1603.018555	65.574051
1602.017578	59.005672
1601.015625	-12.994800
1600.013672	-155.618896
1599.011719	49.513187
1598.009766	-195.118073
1597.006836	30.725378
1596.003906	-46.693245
1595.000977	24.755339
1593.998047	-180.751617
1592.995117	-91.178360
1591.991211	-333.281738
1590.987305	-314.357239
1589.983398	90.679100
1588.979492	-102.009537
1587.974609	-23.438774
1586.969727	83.681694
1585.964844	23.783905
1584.959961	-93.545700
1583.955078	-64.993042
1582.949219	-73.048325
1581.943359	114.157898
1580.937500	82.385338
1579.931641	279.643799
1578.924805	41.931286
1577.917969	-96.905342
1576.911133	19.200666
1575.904297	-80.816650
1574.897461	76.577423
1573.889648	150.543777
1572.881836	60.535892
1571.874023	178.373917
1570.866211	166.070496
1569.857422	23.705244
1568.848633	-110.958832
1567.839844	91.913429
1566.831055	16.705141
1565.822266	-30.071598
1564.812500	86.524841
1563.802734	114.683441
1562.792969	2.570841
1561.783203	-5.904999
1560.772461	-63.817387
1559.761719	235.921051
1558.750977	24.711683
1557.740234	-46.629997
1556.729492	182.448898
1555.717773	87.445946
1554.706055	297.922363
1553.694336	311.345337
1552.682617	213.271957
1551.669922	342.827393
1550.657227	192.684128
1549.644531	13.972741
1548.631836	324.025024
1547.619141	111.394562
1546.605469	53.802662
1545.591797	14.153513
1544.578125	199.185440
1543.564453	97.161232
1542.549805	59.579193
1541.535156	21.838562
1540.520508	-72.868950
1539.505859	18.164034
1538.490234	147.690292
1537.475586	-177.167603
1536.459961	-148.619415
1535.444336	111.885826
1534.427734	65.219612
1533.412109	-15.108192
1532.395508	113.212067
1531.378906	223.267410
1530.362305	52.254013
1529.344727	388.619019
1528.328125	122.011848
1527.310547	138.587509
1526.292969	139.541489
1525.274414	222.683777
1524.256836	243.875198
1523.238281	136.247269
1522.219727	236.849792
1521.200195	59.500164
1520.181641	195.749084
1519.162109	100.422325
1518.142578	10.118340
1517.123047	163.793701
1516.103516	-73.223907
1515.083008	-20.081585
1514.062500	-13.335408
1513.041992	39.468410
1512.021484	-85.001457
1511.000977	5.991065
1509.979492	-162.339325
1508.958008	-22.935514
1507.936523	-127.361115
1506.914063	-278.046265
1505.892578	-177.580353
1504.870117	-154.192719
1503.847656	58.659920
1502.825195	-95.043922
1501.801758	-95.152809
1500.778320	-208.061462
1499.754883	-326.170197
1498.731445	-219.112671
1497.708008	-171.081131
1496.683594	14.951393
1495.659180	57.541069
1494.634766	248.322876
1493.610352	86.062660
1492.585938	28.567326
1491.560547	52.754047
1490.535156	-7.500054
1489.509766	77.779938
1488.483398	-3.113044
1487.458008	150.867859
1486.431641	194.888229
1485.405273	292.393097
1484.377930	239.181976
1483.351563	379.819092
1482.324219	433.562134
1481.296875	380.080200
1480.269531	474.419617
1479.241211	747.063171
1478.213867	553.117859
1477.185547	782.148315
1476.157227	850.505737
1475.127930	1007.890381
1474.099609	1004.720459
1473.070313	1212.779785
1472.041016	1273.048706
1471.011719	1427.385132
1469.981445	1530.691284
1468.952148	1600.839111
1467.921875	1752.265137
1466.891602	1850.174683
1465.860352	2100.500977
1464.830078	2203.271484
1463.798828	2209.374023
1462.767578	2217.967529
1461.735352	2498.274658
1460.704102	2311.181641
1459.671875	2512.561768
1458.639648	2528.520996
1457.607422	2597.731934
1456.575195	2395.394775
1455.541992	2563.458740
1454.508789	2713.671143
1453.475586	2648.264648
1452.442383	2785.671875
1451.408203	3176.437500
1450.375000	3065.302979
1449.340820	3103.657715
1448.305664	3025.452393
1447.271484	3018.192871
1446.236328	3134.972656
1445.202148	3165.648193
1444.166016	3117.820557
1443.130859	2854.959961
1442.095703	2913.482178
1441.059570	2635.590332
1440.023438	2585.397705
1438.986328	2793.079102
1437.950195	2753.001465
1436.913086	2596.696777
1435.875977	2281.307861
1434.838867	2190.874756
1433.801758	2052.518066
1432.763672	1639.020508
1431.725586	1364.559082
1430.687500	1057.431885
1429.649414	1128.941650
1428.611328	882.597534
1427.572266	994.514893
1426.533203	939.993591
1425.494141	421.661591
1424.454102	727.777100
1423.415039	595.343567
1422.375000	503.303986
1421.334961	564.999817
1420.293945	420.197174
1419.253906	668.295532
1418.212891	166.178558
1417.171875	348.877014
1416.130859	305.094849
1415.088867	291.559204
1414.046875	333.419739
1413.004883	194.272888
1411.962891	289.051086
1410.920898	104.853699
1409.877930	-3.826309
1408.834961	20.764738
1407.791992	68.019096
1406.749023	145.459854
1405.706055	147.614975
1404.662109	-13.339730
1403.618164	84.349899
1402.574219	184.583801
1401.529297	33.972542
1400.484375	104.219177
1399.440430	129.393616
1398.394531	147.090591
1397.349609	-73.239876
1396.303711	92.512894
1395.258789	153.066833
1394.212891	218.677475
1393.166016	-68.775772
1392.120117	-145.682999
1391.073242	52.880718
1390.026367	191.385849
1388.979492	154.772003
1387.931641	138.269638
1386.884766	244.437775
1385.836914	-114.462921
1384.789063	-3.103220
1383.740234	0.816958
1382.692383	-177.576889
1381.643555	-75.980484
1380.594727	-271.574860
1379.544922	39.970642
1378.496094	-277.700897
1377.446289	-1.027638
1376.396484	-21.360102
1375.346680	-153.862595
1374.296875	107.958725
1373.246094	15.596082
1372.195313	-223.740067
1371.144531	-54.001266
1370.092773	-121.026131
1369.041992	-65.791908
1367.990234	114.091034
1366.938477	-109.520058
1365.886719	-81.393311
1364.833984	113.643799
1363.781250	22.440268
1362.728516	215.109726
1361.675781	211.240387
1360.623047	112.954605
1359.569336	59.586422
1358.515625	90.901131
1357.461914	273.970215
1356.408203	322.856293
1355.353516	292.306915
1354.298828	266.857208
1353.244141	226.630341
1352.189453	521.799194
1351.133789	317.890839
1350.078125	503.913574
1349.022461	342.521637
1347.966797	498.918060
1346.911133	610.711121
1345.854492	777.128540
1344.797852	665.869324
1343.741211	874.581604
1342.683594	877.590088
1341.626953	793.989014
1340.569336	1082.160278
1339.511719	840.249573
1338.453125	895.725342
1337.395508	1075.094849
1336.336914	1281.723267
1335.278320	1132.001709
1334.218750	965.131348
1333.160156	927.091248
1332.100586	1059.826416
1331.041016	1106.073120
1329.981445	892.836487
1328.920898	1075.256836
1327.861328	1124.277588
1326.800781	805.271667
1325.740234	1039.795776
1324.678711	1210.115356
1323.618164	1005.199463
1322.556641	1133.707642
1321.495117	1168.490234
1320.432617	1191.022949
1319.371094	1324.663330
1318.308594	1184.590454
1317.246094	1261.667725
1316.182617	1289.506836
1315.120117	1297.725464
1314.056641	1170.510864
1312.993164	1292.274780
1311.929688	1318.027100
1310.865234	1139.475464
1309.801758	1273.776611
1308.737305	1265.348145
1307.671875	1426.817261
1306.607422	1361.963867
1305.541992	1193.915161
1304.476563	1404.765503
1303.411133	1298.436646
1302.345703	1265.991821
1301.279297	1398.312256
1300.212891	1579.807617
1299.146484	1449.322144
1298.080078	1510.553711
1297.012695	1390.131226
1295.945313	1311.580688
1294.877930	1355.870605
1293.810547	987.963501
1292.743164	1088.895996
1291.674805	910.233704
1290.606445	945.080383
1289.537109	1131.996704
1288.468750	1196.346436
1287.399414	937.244690
1286.330078	901.295715
1285.260742	843.386902
1284.191406	1013.340942
1283.121094	874.764771
1282.050781	824.447021
1280.980469	977.358887
1279.909180	1208.569458
1278.838867	1114.367676
1277.767578	954.226257
1276.696289	928.710815
1275.624023	1023.057495
1274.552734	1017.207336
1273.480469	1074.949585
1272.408203	1120.504150
1271.335938	1136.778442
1270.262695	1140.883911
1269.189453	1293.973511
1268.116211	1049.149292
1267.042969	1273.062012
1265.968750	1013.797668
1264.894531	1230.386230
1263.820313	1181.076904
1262.746094	1261.063354
1261.671875	997.315735
1260.596680	1014.009155
1259.521484	1062.408569
1258.446289	932.973267
1257.370117	1186.031738
1256.293945	988.501343
1255.218750	946.903503
1254.141602	1129.286133
1253.065430	1063.389893
1251.988281	1077.834839
1250.911133	990.129883
1249.833984	1075.152100
1248.756836	1070.192871
1247.678711	994.754822
1246.600586	946.098633
1245.522461	1082.143433
1244.444336	1006.793091
1243.365234	997.059753
1242.286133	1089.324341
1241.207031	914.510986
1240.127930	870.844543
1239.047852	980.074829
1237.967773	873.340393
1236.887695	892.779236
1235.807617	703.660278
1234.726563	1021.329956
1233.645508	866.190491
1232.564453	827.436646
1231.483398	735.389038
1230.401367	747.529846
1229.319336	786.293701
1228.237305	643.435791
1227.155273	616.820740
1226.072266	645.862427
1224.990234	699.072266
1223.907227	621.607605
1222.823242	582.852661
1221.740234	551.347229
1220.656250	261.161682
1219.572266	512.473999
1218.488281	352.859711
1217.403320	432.457367
1216.318359	306.687042
1215.233398	519.013123
1214.148438	371.487915
1213.063477	484.676422
1211.977539	387.830292
1210.891602	486.414734
1209.805664	707.935303
1208.718750	459.059509
1207.631836	521.277222
1206.544922	525.572449
1205.458008	565.972229
1204.371094	495.476318
1203.283203	285.247223
1202.195313	142.499710
1201.107422	23.843853
1200.018555	331.277161
1198.929688	-196.615402
1197.840820	199.655243
1196.751953	-123.596619
1195.663086	-105.231491
1194.573242	-156.666061
1193.483398	13.038466
1192.393555	88.871284
1191.302734	97.325752
1190.211914	-148.942307
1189.121094	-73.306923
1188.030273	160.722122
1186.939453	5.649726
1185.847656	-12.604131
1184.755859	-239.692825
1183.664063	-145.251999
1182.571289	-36.531719
1181.479492	-208.507156
1180.386719	-28.030092
1179.292969	130.718796
1178.200195	104.797005
1177.106445	45.268456
1176.012695	153.375946
1174.918945	215.858047
1173.824219	256.686096
1172.730469	263.911438
1171.635742	53.264576
1170.540039	24.481985
1169.445313	155.919235
1168.349609	-95.453316
1167.253906	-165.063065
1166.158203	40.200844
1165.061523	-70.200348
1163.965820	139.571167
1162.869141	155.655136
1161.771484	114.325401
1160.674805	158.902664
1159.577148	358.554688
1158.479492	281.161438
1157.381836	358.831085
1156.283203	538.967896
1155.184570	320.607483
1154.085938	340.733002
1152.987305	88.973221
1151.887695	194.781113
1150.789063	178.926147
1149.689453	263.057495
1148.588867	-38.821163
1147.489258	166.608963
1146.388672	33.766247
1145.288086	-153.847031
1144.186523	70.247177
1143.085938	18.164267
1141.984375	-17.333115
1140.882813	-0.577260
1139.781250	8.955470
1138.678711	-0.621331
1137.576172	291.552734
1136.473633	82.160538
1135.371094	-34.572956
1134.267578	240.533051
1133.164063	451.321777
1132.060547	336.707672
1130.957031	551.963623
1129.852539	790.763489
1128.748047	690.135437
1127.643555	890.687378
1126.538086	735.379150
1125.433594	544.507568
1124.328125	908.254456
1123.221680	688.826294
1122.116211	576.035889
1121.009766	591.114685
1119.903320	336.159912
1118.796875	566.573669
1117.690430	422.836273
1116.583008	409.234375
1115.475586	312.760162
1114.368164	502.460388
1113.259766	500.449799
1112.151367	417.986420
1111.042969	432.402313
1109.934570	626.340942
1108.825195	664.185547
1107.716797	579.124878
1106.606445	801.022156
1105.497070	500.982117
1104.387695	710.872375
1103.277344	812.040771
1102.166992	627.617188
1101.055664	907.899719
1099.945313	841.334839
1098.833984	788.879761
1097.721680	609.095154
1096.610352	714.503113
1095.498047	775.033264
1094.385742	741.259338
1093.273438	763.969849
1092.161133	967.918091
1091.047852	703.274048
1089.934570	763.477905
1088.821289	654.199036
1087.707031	700.172913
1086.593750	713.165466
1085.479492	907.151001
1084.364258	567.379822
1083.250000	700.124268
1082.134766	689.433472
1081.019531	619.983459
1079.903320	867.581787
1078.788086	783.967834
1077.671875	749.650513
1076.555664	773.993530
1075.439453	652.818970
1074.322266	897.624756
1073.205078	452.760010
1072.087891	451.247040
1070.969727	550.508606
1069.852539	509.091095
1068.734375	308.328583
1067.615234	435.606689
1066.497070	429.319489
1065.377930	603.316772
1064.258789	625.056213
1063.139648	520.391357
1062.019531	645.075012
1060.900391	641.036743
1059.779297	513.020752
1058.659180	618.905701
1057.538086	425.495514
1056.417969	269.582794
1055.295898	291.320282
1054.174805	324.744720
1053.052734	281.078064
1051.930664	293.484222
1050.808594	382.939789
1049.686523	189.950638
1048.563477	169.737732
1047.440430	247.536240
1046.317383	-19.875448
1045.193359	295.817444
1044.069336	245.370590
1042.945313	274.221527
1041.821289	128.318542
1040.696289	31.430685
1039.572266	197.824768
1038.447266	264.038849
1037.321289	183.579926
1036.195313	266.127289
1035.070313	99.696022
1033.943359	389.356384
1032.817383	316.091949
1031.690430	266.154114
1030.563477	248.837219
1029.436523	475.632538
1028.308594	121.425735
1027.181641	-118.715523
1026.052734	-17.265865
1024.924805	-175.877563
1023.796875	-74.332840
1022.667969	-318.619720
1021.538086	-488.476318
1020.409180	-203.458771
1019.279297	-138.860413
1018.149414	-257.413940
1017.019531	124.931374
1015.889648	-164.999298
1014.758789	62.034943
1013.627930	-14.452863
1012.497070	198.705200
1011.365234	76.066597
1010.233398	226.758408
1009.101563	398.299072
1007.969727	375.467743
1006.836914	646.549744
1005.704102	943.042786
1004.571289	1799.104980
1003.438477	2513.839600
1002.304688	2437.843750
1001.170898	1659.489014
1000.037109	1022.529663
998.902344	485.283997
997.767578	31.527233
996.632813	99.851906
995.498047	142.865082
994.362305	-44.796528
993.226563	23.826521
992.090820	81.000435
990.955078	-16.238106
989.818359	204.833862
988.681641	-44.278828
987.544922	93.979988
986.407227	20.339348
985.269531	108.087898
984.131836	-18.233921
982.994141	-79.907974
981.855469	-104.602333
980.716797	11.214260
979.578125	-17.829016
978.439453	-72.027809
977.299805	124.578087
976.160156	40.750793
975.020508	46.739471
973.879883	395.246796
972.739258	137.225830
971.598633	-205.516739
970.458008	124.855049
969.316406	230.228790
968.175781	16.664291
967.033203	-1.613791
965.891602	-12.851800
964.749023	-65.226189
963.606445	40.792950
962.463867	87.304993
961.320313	223.330994
960.177734	132.590805
959.033203	298.622101
957.889648	240.272202
956.745117	-69.781242
955.600586	66.876259
954.456055	36.544952
953.311523	107.062187
952.166016	67.892128
951.020508	58.627258
949.875000	-46.514343
948.728516	102.302856
947.582031	102.646393
946.435547	153.415863
945.289063	28.416069
944.141602	150.294434
942.994141	448.094360
941.846680	70.187912
940.698242	142.233521
939.550781	111.721840
938.402344	238.787247
937.252930	251.917267
936.104492	244.675827
934.955078	228.478226
933.805664	84.815643
932.655273	260.377411
931.504883	180.874039
930.354492	108.397835
929.204102	104.420952
928.052734	73.285400
926.902344	-85.130989
925.750977	-56.738300
924.598633	46.865494
923.446289	23.214851
922.294922	-73.032310
921.141602	-7.682099
919.989258	-164.932114
918.835938	77.936768
917.682617	132.299896
916.529297	-215.188477
915.375000	-317.146423
914.220703	-62.524235
913.066406	-7.586822
911.911133	-41.013500
910.756836	23.254868
909.601563	51.354038
908.445313	-106.333221
907.290039	-32.600193
906.133789	-130.993164
904.977539	38.149422
903.820313	-91.648140
902.664063	-40.084557
901.506836	140.644226
900.348633	-178.821579
899.191406	-210.607239
898.033203	-278.445313
896.875000	-97.312027
895.716797	47.678379
894.557617	-46.924889
893.398438	-12.523357
892.239258	132.712006
891.079102	221.518051
889.919922	59.672752
888.759766	89.969261
887.598633	-19.608023
886.438477	53.797314
885.277344	-220.235046
884.115234	185.047729
882.954102	249.649841
881.791992	192.556625
880.629883	295.655121
879.467773	324.420380
878.304688	443.407104
877.141602	240.267624
875.978516	107.134071
874.815430	332.184509
873.651367	208.271606
872.487305	266.807007
871.323242	64.368042
870.158203	136.566284
868.993164	269.528870
867.828125	236.100632
866.663086	270.197662
865.497070	297.605408
864.331055	210.463394
863.165039	559.237366
861.998047	220.648499
860.832031	555.889221
859.664063	316.344574
858.497070	561.731873
857.329102	589.402527
856.161133	457.826630
854.993164	510.254944
853.825195	659.108154
852.656250	944.672852
851.487305	755.002869
850.317383	816.405212
849.148438	660.502319
847.978516	502.458344
846.808594	469.890442
845.637695	370.202362
844.466797	422.751465
843.295898	473.043213
842.125000	151.983536
840.953125	285.069855
839.781250	299.587219
838.609375	448.209045
837.437500	272.702576
836.264648	358.682312
835.091797	281.538818
833.917969	528.234192
832.745117	267.961182
831.571289	469.846558
830.397461	680.530945
829.222656	342.239075
828.047852	505.946594
826.873047	479.981262
825.698242	656.869080
824.522461	514.887390
823.346680	413.034515
822.170898	271.071838
820.995117	182.576187
819.818359	18.354116
818.641602	363.978333
817.463867	221.924240
816.287109	331.317444
815.109375	171.395096
813.931641	227.222412
812.752930	251.817551
811.574219	38.437355
810.395508	142.909866
809.216797	236.133453
808.037109	153.720871
806.857422	-62.014034
805.677734	77.543068
804.498047	-20.610662
803.317383	-112.156647
802.136719	-75.066650
800.955078	32.890884
799.774414	-189.790512
798.592773	-77.650856
797.411133	-32.187756
796.228516	-332.611267
795.045898	14.003230
793.863281	-146.975632
792.680664	-15.656656
791.497070	-192.305771
790.313477	-50.229191
789.129883	9.756428
787.946289	306.332550
786.761719	264.173462
785.577148	104.674820
784.391602	166.223663
783.207031	400.017578
782.021484	441.281830
780.835938	365.271210
779.649414	331.119659
778.462891	583.934875
777.276367	160.836456
776.089844	307.302490
774.902344	360.854370
773.714844	350.234406
772.527344	79.165092
771.338867	-13.301094
770.151367	308.620117
768.962891	385.548492
767.773438	261.731812
766.584961	455.076569
765.395508	496.174561
764.205078	448.998535
763.015625	712.117126
761.825195	646.964417
760.634766	517.854675
759.443359	650.455994
758.252930	617.850342
757.061523	730.233826
755.869141	609.343445
754.677734	578.460449
753.485352	569.397583
752.292969	560.170898
751.100586	480.489929
749.907227	657.611511
748.713867	340.495697
747.520508	501.866058
746.326172	487.438293
745.131836	310.499420
743.937500	396.689362
742.743164	265.578674
741.547852	421.569580
740.352539	456.774261
739.156250	458.930756
737.960938	351.387268
736.764648	70.702271
735.568359	328.688232
734.371094	378.417114
733.174805	489.258026
731.977539	628.346191
730.779297	279.353485
729.582031	383.140381
728.383789	408.014496
727.185547	417.434479
725.986328	531.626526
724.787109	422.744110
723.587891	639.298096
722.388672	508.344452
721.188477	538.916077
719.988281	702.523743
718.788086	470.884827
717.587891	808.770508
716.386719	720.975464
715.185547	694.187134
713.983398	612.791992
712.782227	646.882263
711.580078	484.702881
710.377930	566.560059
709.174805	410.832581
707.971680	337.861237
706.768555	262.670044
705.565430	322.415985
704.361328	268.886200
703.157227	263.190582
701.953125	442.353516
700.748047	277.734589
699.543945	206.649002
698.338867	283.377502
697.132813	342.641907
695.926758	243.222733
694.720703	154.685791
693.514648	92.230766
692.308594	125.329803
691.101563	-50.006802
689.894531	61.222507
688.686523	-81.478729
687.478516	146.853058
686.270508	58.436337
685.062500	-16.911787
683.854492	-57.517738
682.645508	62.302876
681.436523	-12.914071
680.226563	-179.046600
679.016602	-22.347971
677.806641	52.045845
676.596680	7.396281
675.386719	-6.871192
674.175781	-68.670601
672.963867	-143.352737
671.752930	223.294037
670.541016	-227.498383
669.329102	-118.086433
668.117188	114.563400
666.904297	27.404356
665.691406	158.580475
664.478516	-98.957008
663.265625	88.554550
662.051758	-23.976603
660.837891	105.398415
659.623047	-11.148541
658.409180	55.864563
657.194336	73.375435
655.979492	-165.578262
654.763672	39.815739
653.547852	-276.316650
652.332031	-240.919327
651.116211	-24.420883
649.899414	0.446617
648.682617	94.371162
647.465820	72.164642
646.249023	211.557632
645.031250	361.813538
643.813477	215.288620
642.594727	266.876801
641.376953	129.386063
640.158203	189.915115
638.939453	5.566248
637.719727	-129.102478
636.500000	20.044304
635.280273	-41.195789
634.060547	41.634537
632.839844	19.398737
631.619141	-101.394218
630.398438	-18.111736
629.176758	11.657312
627.955078	56.582020
626.733398	90.913429
625.511719	80.352196
624.289063	-77.960007
623.066406	143.228943
621.843750	325.878479
620.620117	67.323929
619.397461	117.363197
618.172852	107.534531
616.949219	40.005577
615.724609	21.807732
614.500000	72.147224
613.275391	-151.274765
612.050781	-73.023567
610.825195	-35.403702
609.599609	-91.841621
608.373047	-24.309793
607.146484	-106.390976
605.919922	78.533165
604.693359	-5.771641
