# Supplementary material for: Raman spectroscopy accurately differentiates mucosal healing from non-healing and biochemical changes following biological therapy in inflammatory bowel disease
Source: PLoS One. 2021 Jun 2;16(6):e0252210. doi: 10.1371/journal.pone.0252210 (PMC8172032; doi:10.1371/journal.pone.0252210)
Supplement: S5 Dataset — (ZIP) [file pone.0252210.s007.zip › CD Active inflammation/OC030-1 pre treatment_base sub CR removed_77__X_-10367.1__Y_36053.2__Z_-68.8__Time_869.txt]

1714.640625	79.521881
1713.664063	33.320564
1712.687500	-38.178860
1711.709961	165.593826
1710.733398	-25.634577
1709.755859	-180.251602
1708.778320	-27.572929
1707.799805	233.840515
1706.821289	-245.107697
1705.843750	-49.948498
1704.864258	173.400452
1703.885742	-244.051407
1702.907227	-178.022217
1701.927734	-51.647251
1700.948242	-78.909393
1699.968750	-101.947311
1698.988281	199.988586
1698.007813	139.753708
1697.028320	62.370419
1696.046875	192.087646
1695.066406	58.783558
1694.084961	185.942657
1693.104492	269.093842
1692.123047	99.927727
1691.140625	348.466187
1690.159180	387.478210
1689.176758	294.348541
1688.194336	338.560974
1687.211914	522.666931
1686.228516	475.964783
1685.246094	715.722961
1684.262695	639.444153
1683.279297	620.325073
1682.295898	517.145386
1681.311523	790.570496
1680.327148	700.272400
1679.342773	677.655273
1678.358398	914.249268
1677.374023	1095.929565
1676.388672	1206.722900
1675.403320	1233.397095
1674.417969	1292.965576
1673.432617	1364.125122
1672.446289	1433.534058
1671.459961	1628.733032
1670.473633	1923.056274
1669.487305	1856.988403
1668.500977	1953.801147
1667.513672	1966.476685
1666.526367	1778.307495
1665.539063	2052.737793
1664.550781	2261.527832
1663.563477	2081.184814
1662.575195	2344.496582
1661.586914	2168.400635
1660.598633	2470.199707
1659.609375	2348.617432
1658.620117	2524.515381
1657.631836	2025.658447
1656.641602	2152.605713
1655.652344	2102.802979
1654.662109	1908.082153
1653.672852	1814.652344
1652.681641	1745.668945
1651.691406	1984.162109
1650.701172	1469.450928
1649.709961	1344.185059
1648.718750	1195.738403
1647.727539	1394.099121
1646.735352	985.190369
1645.744141	973.217102
1644.751953	689.712036
1643.759766	472.822723
1642.766602	288.166321
1641.774414	272.961060
1640.781250	252.916031
1639.788086	396.863983
1638.794922	92.779762
1637.801758	105.655037
1636.807617	147.901367
1635.813477	169.411041
1634.819336	207.075562
1633.825195	-28.936001
1632.830078	56.832882
1631.834961	113.911369
1630.839844	0.128168
1629.844727	-150.167343
1628.849609	-423.813110
1627.853516	-268.197021
1626.857422	-49.264309
1625.861328	-245.727402
1624.865234	-84.275162
1623.868164	-227.625031
1622.871094	-84.224472
1621.874023	-124.632950
1620.876953	29.565805
1619.879883	-173.343582
1618.881836	230.595978
1617.883789	133.056015
1616.885742	12.074540
1615.887695	-29.999702
1614.888672	40.880386
1613.889648	93.476234
1612.890625	198.596039
1611.891602	146.438782
1610.892578	-128.436981
1609.892578	134.145920
1608.892578	-124.759727
1607.892578	88.040802
1606.892578	193.404541
1605.891602	267.332703
1604.890625	144.900925
1603.889648	260.720581
1602.888672	154.062439
1601.887695	167.795990
1600.885742	-85.289627
1599.883789	35.679779
1598.881836	-180.711960
1597.879883	-130.416946
1596.876953	-270.966858
1595.874023	-273.025909
1594.871094	-188.936371
1593.868164	-178.077484
1592.864258	-138.572403
1591.861328	-135.713394
1590.857422	-46.810806
1589.853516	-31.105667
1588.848633	-46.812675
1587.844727	-101.744316
1586.839844	252.655136
1585.834961	108.806740
1584.830078	129.113831
1583.824219	118.009323
1582.819336	132.829102
1581.813477	157.920425
1580.807617	65.656799
1579.800781	246.682098
1578.794922	-74.958107
1577.788086	233.232254
1576.781250	332.952057
1575.773438	278.961304
1574.766602	362.673615
1573.758789	243.331345
1572.750977	103.056473
1571.743164	170.599869
1570.735352	100.185211
1569.726563	-61.336002
1568.718750	-165.837204
1567.708984	-36.764565
1566.700195	32.327141
1565.691406	25.894234
1564.681641	42.604271
1563.671875	103.202202
1562.662109	194.684235
1561.652344	13.560353
1560.641602	78.636444
1559.630859	-92.473038
1558.620117	21.385828
1557.609375	-17.937592
1556.597656	-23.802876
1555.586914	27.089699
1554.575195	-18.109747
1553.563477	270.484833
1552.550781	374.906006
1551.539063	238.341507
1550.526367	98.994789
1549.513672	3.438823
1548.500977	137.871674
1547.487305	305.605560
1546.473633	77.447861
1545.459961	-91.413734
1544.446289	134.938034
1543.432617	68.974228
1542.417969	217.178253
1541.404297	44.824825
1540.389648	96.919304
1539.374023	14.485179
1538.359375	-24.286015
1537.343750	55.389202
1536.328125	-9.699768
1535.312500	193.227554
1534.296875	135.355072
1533.280273	-190.892746
1532.263672	140.039520
1531.247070	120.087013
1530.230469	66.391045
1529.212891	25.329582
1528.196289	293.094116
1527.178711	-8.573869
1526.160156	227.656952
1525.142578	275.656555
1524.124023	153.539230
1523.106445	-9.928448
1522.087891	173.647308
1521.068359	-54.569664
1520.049805	-182.653931
1519.030273	-159.287079
1518.010742	-61.646473
1516.991211	43.416130
1515.971680	130.209183
1514.951172	-88.913948
1513.930664	-23.165518
1512.910156	-70.636284
1511.889648	-187.621994
1510.868164	-9.707370
1509.846680	111.459953
1508.826172	206.710785
1507.803711	-65.051331
1506.782227	127.157646
1505.759766	-224.382858
1504.737305	-255.644333
1503.714844	-269.173950
1502.692383	-323.899750
1501.668945	-261.019043
1500.646484	-152.267853
1499.623047	-87.308273
1498.599609	-84.007713
1497.575195	-157.699768
1496.550781	-95.961327
1495.527344	-72.796227
1494.502930	144.501953
1493.477539	49.574482
1492.453125	13.309734
1491.427734	99.530426
1490.402344	185.534058
1489.376953	227.894241
1488.350586	208.744980
1487.325195	536.726501
1486.298828	491.650330
1485.272461	339.225159
1484.245117	321.932190
1483.218750	679.551697
1482.191406	511.384308
1481.164063	725.670776
1480.136719	598.059143
1479.108398	781.332947
1478.080078	921.059387
1477.052734	775.228210
1476.023438	968.101807
1474.995117	1318.694702
1473.965820	1279.387939
1472.937500	1537.862915
1471.908203	1419.376953
1470.877930	1692.701416
1469.848633	2062.500732
1468.818359	2096.240723
1467.788086	2300.255859
1466.757813	2267.618164
1465.727539	2311.157959
1464.696289	2362.190430
1463.665039	2664.667480
1462.633789	2692.562012
1461.602539	2959.114258
1460.570313	3321.945801
1459.539063	3250.434082
1458.506836	3133.168457
1457.473633	3465.045410
1456.441406	3388.250977
1455.408203	3339.310059
1454.375000	3513.512939
1453.341797	3436.570557
1452.308594	3466.084717
1451.274414	3713.483154
1450.241211	3623.745850
1449.207031	3797.463135
1448.171875	3897.596191
1447.137695	3640.626709
1446.102539	3715.383301
1445.067383	3605.305176
1444.032227	3831.841309
1442.997070	3286.572021
1441.960938	3341.020996
1440.924805	3064.133057
1439.888672	3409.382568
1438.852539	3205.912109
1437.816406	2840.778320
1436.779297	3140.366211
1435.742188	2537.925293
1434.705078	1963.545166
1433.666992	1697.493652
1432.629883	1946.652588
1431.591797	1365.247070
1430.553711	1273.714111
1429.514648	1240.266968
1428.476563	969.773071
1427.437500	810.385925
1426.398438	643.549744
1425.359375	612.969299
1424.320313	721.077759
1423.280273	751.061218
1422.240234	788.648804
1421.200195	556.773682
1420.159180	775.815369
1419.119141	574.395935
1418.078125	574.490051
1417.037109	413.595886
1415.996094	479.304474
1414.954102	34.384464
1413.912109	12.271111
1412.870117	-9.741417
1411.828125	224.775772
1410.786133	16.925373
1409.743164	-65.109673
1408.700195	-23.902550
1407.657227	-216.202255
1406.614258	119.056641
1405.570313	135.401123
1404.527344	-58.981651
1403.483398	103.189934
1402.438477	29.534245
1401.394531	179.321548
1400.349609	10.627063
1399.304688	-47.532001
1398.259766	-70.436264
1397.214844	352.950012
1396.168945	64.598000
1395.123047	77.153084
1394.077148	79.828613
1393.031250	127.724609
1391.984375	7.978631
1390.937500	143.760727
1389.890625	149.500870
1388.843750	-44.779266
1387.796875	-11.171291
1386.749023	-135.005859
1385.701172	-66.082657
1384.653320	5.473322
1383.604492	-47.824467
1382.556641	-178.379837
1381.507813	-68.882591
1380.458984	-239.018250
1379.410156	-29.318306
1378.360352	197.926605
1377.310547	-273.690399
1376.260742	-81.072021
1375.210938	-63.017555
1374.161133	-144.570435
1373.110352	-323.192566
1372.059570	-242.221619
1371.008789	-138.662186
1369.957031	-221.911270
1368.906250	43.952152
1367.854492	-1.546872
1366.802734	157.416840
1365.750000	167.071793
1364.698242	164.481857
1363.645508	50.058113
1362.592773	92.669724
1361.540039	-188.000839
1360.486328	208.271698
1359.433594	57.424042
1358.379883	210.189240
1357.326172	179.124664
1356.271484	205.426849
1355.216797	199.617554
1354.163086	390.295776
1353.107422	270.586151
1352.052734	478.946838
1350.998047	774.318665
1349.942383	670.111877
1348.886719	610.827148
1347.830078	1087.703247
1346.774414	817.909790
1345.717773	1113.896851
1344.661133	1080.177612
1343.604492	1212.775757
1342.546875	1454.569092
1341.490234	1433.807129
1340.432617	1301.765869
1339.375000	1737.201538
1338.316406	1486.690186
1337.258789	1545.981201
1336.200195	1511.383301
1335.141602	1261.700684
1334.082031	1423.044800
1333.023438	1413.849121
1331.963867	1169.902100
1330.904297	1205.671021
1329.844727	1454.227173
1328.784180	1359.325684
1327.723633	1534.007324
1326.663086	1414.829590
1325.602539	1137.824951
1324.541992	1476.025391
1323.480469	1199.520752
1322.418945	1217.065430
1321.357422	1834.476440
1320.295898	1627.748901
1319.233398	1463.234619
1318.170898	1422.294434
1317.108398	1494.985718
1316.045898	1548.117676
1314.982422	1202.146118
1313.918945	1595.729980
1312.855469	1563.143066
1311.791992	1629.276367
1310.728516	1466.558228
1309.664063	1437.032959
1308.599609	1557.846680
1307.535156	1801.829590
1306.469727	1514.456299
1305.404297	1335.616333
1304.338867	1560.343018
1303.273438	1268.819946
1302.208008	1732.252319
1301.141602	1605.818604
1300.075195	1661.434448
1299.008789	1525.582275
1297.942383	1318.728638
1296.875000	1345.398315
1295.807617	1328.027588
1294.740234	1224.919189
1293.672852	1671.680054
1292.604492	1303.890137
1291.537109	1265.094482
1290.468750	1025.376465
1289.399414	1028.632690
1288.331055	1299.213989
1287.261719	1177.716431
1286.192383	1205.869629
1285.123047	1310.089233
1284.052734	1154.801392
1282.983398	1021.752075
1281.913086	1074.940552
1280.841797	1174.735962
1279.771484	1176.740601
1278.700195	1232.689087
1277.628906	1423.257080
1276.557617	1242.176514
1275.486328	1305.768921
1274.414063	1369.451416
1273.341797	1218.171021
1272.269531	1462.860474
1271.197266	1717.319702
1270.124023	1688.491821
1269.050781	2145.645264
1267.977539	1638.500000
1266.904297	1644.172485
1265.830078	1598.699463
1264.756836	1589.928589
1263.681641	1854.406128
1262.607422	2009.125000
1261.533203	1756.749146
1260.458008	1636.177246
1259.382813	1537.667114
1258.307617	1899.713989
1257.231445	1801.335815
1256.155273	1754.210205
1255.079102	1833.767700
1254.002930	1786.784668
1252.926758	1898.059204
1251.849609	1817.140747
1250.772461	1821.446533
1249.695313	1689.618286
1248.617188	1893.426392
1247.540039	1642.624023
1246.461914	1914.489380
1245.382813	1661.451172
1244.304688	1734.074951
1243.225586	1741.129150
1242.146484	1495.685303
1241.067383	1332.916138
1239.988281	1376.547241
1238.908203	1546.362915
1237.828125	1626.362183
1236.748047	1728.172974
1235.667969	1417.714233
1234.586914	1425.002808
1233.505859	1507.436035
1232.424805	1383.856689
1231.343750	1398.433838
1230.261719	1301.582886
1229.179688	1413.038818
1228.097656	1347.695557
1227.015625	1151.657593
1225.932617	1139.623413
1224.850586	784.003967
1223.767578	1115.527344
1222.683594	926.913330
1221.600586	764.955872
1220.516602	723.918030
1219.432617	581.361389
1218.347656	699.802917
1217.263672	736.021057
1216.178711	482.356964
1215.093750	489.557983
1214.008789	441.187866
1212.922852	576.234192
1211.836914	713.588928
1210.750977	616.812134
1209.665039	881.832886
1208.579102	727.082275
1207.492188	1023.194275
1206.405273	1005.760376
1205.318359	742.461792
1204.230469	840.623840
1203.142578	649.617493
1202.054688	470.667114
1200.966797	375.996948
1199.877930	262.041443
1198.790039	90.297943
1197.701172	127.887604
1196.611328	254.390091
1195.522461	44.043503
1194.432617	194.386627
1193.342773	65.713341
1192.252930	-55.781116
1191.162109	-95.611832
1190.072266	-188.369858
1188.981445	-127.464256
1187.889648	-450.889343
1186.798828	-162.073456
1185.707031	-317.529572
1184.615234	117.302757
1183.523438	-57.545002
1182.430664	-203.637177
1181.337891	-83.586754
1180.245117	146.587067
1179.152344	-2.177812
1178.059570	-7.201258
1176.965820	-67.444359
1175.872070	375.255951
1174.778320	503.915863
1173.683594	208.603409
1172.588867	272.370758
1171.494141	194.786987
1170.399414	243.928986
1169.303711	190.059860
1168.208984	-112.637238
1167.113281	206.355270
1166.016602	-24.749140
1164.920898	61.993259
1163.824219	172.460831
1162.727539	337.691498
1161.630859	113.409065
1160.533203	445.463959
1159.435547	380.941467
1158.337891	581.245239
1157.240234	599.968323
1156.141602	473.019531
1155.043945	236.274796
1153.944336	168.803146
1152.845703	8.247496
1151.747070	112.200287
1150.647461	158.773087
1149.547852	14.587830
1148.447266	115.664146
1147.347656	-121.598541
1146.247070	-206.524063
1145.146484	25.031704
1144.044922	-207.718536
1142.944336	-304.882019
1141.842773	33.156120
1140.741211	26.066093
1139.638672	116.318130
1138.537109	101.800316
1137.434570	-105.353706
1136.332031	250.558197
1135.228516	409.002075
1134.125977	500.740204
1133.022461	447.454376
1131.917969	740.632935
1130.814453	691.787231
1129.709961	1034.328735
1128.605469	1155.960938
1127.500977	961.961792
1126.396484	1000.291138
1125.291016	1209.146729
1124.185547	1069.369507
1123.080078	827.632080
1121.973633	626.138062
1120.868164	751.459778
1119.761719	556.917419
1118.654297	412.041138
1117.547852	936.927429
1116.440430	458.124542
1115.333008	459.663940
1114.225586	638.472656
1113.117188	538.031189
1112.008789	640.832458
1110.900391	630.012573
1109.791992	711.235168
1108.682617	756.859497
1107.573242	958.236389
1106.463867	868.945557
1105.354492	1046.367676
1104.244141	864.808899
1103.133789	1150.474243
1102.023438	1450.053101
1100.913086	1110.164307
1099.801758	951.899353
1098.690430	1239.207642
1097.579102	932.280884
1096.467773	1153.277100
1095.355469	1164.375366
1094.243164	1208.350098
1093.130859	1179.207275
1092.017578	1029.901245
1090.905273	1346.656982
1089.791992	905.386597
1088.677734	1203.014160
1087.564453	1077.019165
1086.450195	1165.004883
1085.335938	937.807190
1084.221680	915.149109
1083.106445	1073.379272
1081.991211	1017.654053
1080.875977	849.130371
1079.760742	1011.761963
1078.644531	1148.420776
1077.528320	1036.124878
1076.412109	475.566376
1075.295898	616.773499
1074.178711	703.901306
1073.061523	708.854858
1071.944336	695.002258
1070.826172	774.869568
1069.708984	772.643616
1068.590820	564.172607
1067.471680	554.875488
1066.353516	683.741882
1065.234375	641.579041
1064.115234	877.985840
1062.996094	802.984924
1061.875977	496.336700
1060.755859	711.489929
1059.635742	566.353882
1058.515625	535.847656
1057.394531	320.657654
1056.273438	626.758057
1055.152344	418.649963
1054.031250	469.949860
1052.909180	406.777832
1051.787109	411.359955
1050.665039	427.623291
1049.541992	530.240662
1048.418945	429.821106
1047.295898	399.453735
1046.172852	306.153442
1045.048828	70.673363
1043.925781	194.356827
1042.801758	196.812347
1041.676758	113.074509
1040.552734	110.964951
1039.427734	-26.196640
1038.302734	230.280472
1037.176758	163.081329
1036.050781	533.537231
1034.924805	489.682648
1033.798828	303.995422
1032.672852	509.205292
1031.545898	637.642151
1030.418945	342.976807
1029.291992	215.868698
1028.164063	270.136169
1027.036133	215.268127
1025.908203	-120.529091
1024.780273	-242.449646
1023.651367	-345.661255
1022.522461	-195.741714
1021.393555	-231.432098
1020.264648	-485.082855
1019.134766	-369.736359
1018.004883	-326.222870
1016.875000	-220.025635
1015.744141	-157.811890
1014.613281	106.087837
1013.482422	34.061264
1012.351563	8.511694
1011.219727	432.321106
1010.088867	325.914001
1008.956055	161.807785
1007.824219	643.525818
1006.691406	1014.103149
1005.558594	1639.067383
1004.425781	2696.298340
1003.292969	3630.654053
1002.159180	3270.378662
1001.025391	2506.034180
999.891602	1277.840332
998.756836	761.756042
997.622070	125.995461
996.487305	210.978989
995.352539	74.511765
994.216797	23.645216
993.081055	286.725464
991.945313	307.672791
990.808594	195.034988
989.672852	126.432198
988.536133	173.276245
987.398438	-30.897089
986.261719	-220.962921
985.124023	-141.283981
983.986328	-36.127075
982.847656	34.634541
981.709961	-200.559357
980.571289	-108.699287
979.432617	-21.291225
978.292969	-133.831009
977.153320	126.393723
976.013672	347.613007
974.874023	185.099869
973.734375	15.974818
972.593750	111.318794
971.453125	232.089066
970.311523	403.524994
969.170898	297.311890
968.029297	478.251465
966.886719	202.689087
965.745117	471.164246
964.602539	402.577240
963.459961	107.229340
962.317383	105.672112
961.173828	53.907593
960.030273	132.996048
958.886719	319.934174
957.743164	165.747864
956.598633	460.648621
955.454102	178.744522
954.309570	398.418671
953.165039	71.341255
952.019531	318.831665
950.874023	337.721497
949.727539	119.023781
948.582031	277.841614
947.435547	226.544769
946.289063	148.077072
945.141602	94.996925
943.995117	236.292328
942.847656	119.728806
941.699219	400.650177
940.551758	631.449341
939.403320	460.781342
938.254883	463.783569
937.105469	405.431183
935.957031	308.558624
934.807617	476.384705
933.658203	496.213684
932.507813	409.163696
931.357422	472.716278
930.207031	269.997070
929.056641	67.586777
927.906250	70.353172
926.754883	-67.762756
925.603516	131.135162
924.451172	-163.464996
923.298828	320.058990
922.146484	278.344025
920.994141	-49.562904
919.841797	18.318689
918.688477	-68.124199
917.535156	140.967712
916.380859	125.339027
915.227539	-246.556580
914.073242	85.596481
912.918945	-47.441139
911.763672	-89.465492
910.608398	-99.528877
909.453125	-270.415131
908.297852	-248.324112
907.141602	-176.192215
905.985352	34.319946
904.829102	-131.190842
903.672852	-194.522415
902.515625	-51.573711
901.358398	-5.881192
900.201172	-77.750687
899.042969	-9.114132
897.884766	-236.733200
896.726563	-185.878754
895.568359	-132.638107
894.409180	17.947693
893.250000	134.702148
892.090820	176.967468
890.930664	-20.117542
889.771484	-58.878220
888.611328	-108.773628
887.450195	125.948677
886.289063	243.314362
885.128906	-7.083045
883.966797	139.829651
882.805664	173.998856
881.643555	194.739822
880.481445	190.774765
879.319336	446.107452
878.156250	289.060791
876.993164	481.366394
875.830078	335.826721
874.666016	372.840973
873.502930	225.305374
872.338867	273.735321
871.173828	315.472382
870.009766	67.045258
868.844727	-50.745323
867.679688	139.628372
866.513672	314.241455
865.348633	234.844757
864.182617	193.737366
863.015625	258.284119
861.849609	468.807892
860.682617	488.420380
859.515625	570.904846
858.347656	458.131348
857.180664	758.270264
856.012695	692.646301
854.843750	853.587036
853.675781	1072.741333
852.506836	879.342224
851.337891	872.043884
850.167969	752.724182
848.999023	418.393372
847.829102	545.554016
846.658203	372.621521
845.488281	407.909058
844.317383	452.114349
843.146484	180.792206
841.975586	195.877853
840.803711	342.868317
839.631836	386.896759
838.459961	146.972687
837.287109	-182.270187
836.114258	355.455841
834.941406	265.199463
833.768555	425.032867
832.594727	450.771362
831.420898	404.996033
830.247070	604.634644
829.072266	340.051361
827.898438	338.694153
826.722656	196.781860
825.547852	511.867737
824.372070	456.716797
823.196289	363.606354
822.020508	165.728333
820.844727	63.608799
819.667969	-198.892227
818.491211	92.960266
817.313477	-100.649483
816.136719	-205.286530
814.958984	-114.216034
813.781250	-219.042068
812.602539	-32.641029
811.423828	26.820925
810.245117	81.675323
809.066406	-168.054794
807.886719	-73.460724
806.707031	27.610617
805.527344	-273.417023
804.346680	-310.265808
803.166992	-242.938507
801.985352	-42.642937
800.804688	-226.381546
799.623047	-175.085220
798.441406	-270.310120
797.259766	-208.254669
796.078125	-99.841789
794.895508	-47.024158
793.712891	-140.597122
792.529297	-251.995758
791.346680	-35.808807
790.163086	184.551376
788.978516	105.877121
787.794922	122.213806
786.610352	116.267799
785.425781	251.704697
784.241211	232.144028
783.055664	219.068771
781.870117	79.869987
780.684570	389.101288
779.498047	357.855042
778.311523	198.376770
777.125000	286.103302
775.938477	263.266632
774.750977	-75.292641
773.563477	111.269737
772.375977	110.098343
771.187500	91.141296
769.999023	19.134390
768.810547	30.779316
767.622070	101.777939
766.432617	9.572714
765.243164	300.547058
764.053711	201.463852
762.863281	311.461060
761.672852	513.727600
760.482422	475.911652
759.291992	633.802185
758.100586	727.720886
756.909180	669.748474
755.717773	501.770081
754.525391	448.070557
753.333008	398.692261
752.140625	131.745346
750.948242	304.127350
749.754883	421.451538
748.561523	369.593262
747.368164	317.686676
746.173828	267.935303
744.979492	457.279419
743.785156	475.394745
742.590820	326.794952
741.395508	55.455330
740.200195	240.100143
739.003906	159.484177
737.808594	102.976089
736.612305	79.331329
735.416016	-16.574865
734.218750	78.022430
733.021484	207.596329
731.824219	253.966202
730.626953	107.812775
729.428711	132.350586
728.230469	202.826492
727.032227	170.558151
725.833984	79.334000
724.634766	278.827881
723.435547	253.271133
722.235352	531.384644
721.036133	252.623535
719.835938	382.309113
718.635742	311.229187
717.434570	403.931122
716.233398	455.243622
715.032227	443.390686
713.831055	84.961494
712.628906	186.806366
711.426758	166.683121
710.224609	-53.758705
709.021484	122.534378
707.818359	-34.330795
706.615234	-8.058540
705.412109	18.367384
704.208008	-39.925312
703.003906	91.294106
701.799805	50.779652
700.594727	-76.514923
699.389648	198.704544
698.184570	232.699173
696.979492	-78.680275
695.773438	86.158272
694.567383	-172.473236
693.361328	-346.058929
692.154297	45.211578
690.947266	-342.796600
689.740234	-387.482727
688.533203	-267.006378
687.325195	-426.184845
686.117188	-29.837154
684.909180	-129.971771
683.700195	-104.080788
682.491211	34.741314
681.282227	-77.609329
680.072266	-302.301697
678.863281	27.776241
677.653320	141.421173
676.442383	10.638587
675.232422	53.281490
674.021484	-152.692337
672.810547	-12.226024
671.598633	329.535095
670.386719	78.893936
669.174805	-4.975500
667.962891	45.386971
666.750000	180.190445
665.537109	-8.930595
664.324219	-68.214256
663.110352	123.159119
661.897461	31.779032
660.683594	-87.482124
659.468750	-241.095215
658.254883	-42.928005
657.040039	60.332001
655.824219	243.385742
654.609375	51.279095
653.393555	-151.497711
652.177734	87.522705
650.960938	14.035872
649.745117	-115.492470
648.528320	-115.855873
647.311523	169.967255
646.093750	382.329437
644.875977	250.116043
643.658203	218.841843
642.440430	335.715027
641.221680	278.060181
640.002930	97.542664
638.784180	355.163361
637.564453	255.532471
636.344727	133.971771
635.125000	145.084808
633.905273	486.279449
632.684570	-72.837547
631.463867	58.701900
630.243164	240.905518
629.021484	10.290300
627.799805	-107.445717
626.578125	202.763367
625.356445	286.681793
624.133789	152.962234
622.911133	564.532166
621.688477	651.134949
620.464844	427.894958
619.241211	192.596039
618.017578	169.942291
616.793945	-104.769989
615.569336	31.894682
614.344727	-77.244415
613.120117	121.857719
611.894531	40.794231
610.668945	-106.552696
609.443359	51.664429
608.216797	-115.319038
606.991211	-39.059391
605.764648	-168.459595
604.537109	-134.074982
