# Supplementary material for: Raman spectroscopy accurately differentiates mucosal healing from non-healing and biochemical changes following biological therapy in inflammatory bowel disease
Source: PLoS One. 2021 Jun 2;16(6):e0252210. doi: 10.1371/journal.pone.0252210 (PMC8172032; doi:10.1371/journal.pone.0252210)
Supplement: S5 Dataset — (ZIP) [file pone.0252210.s007.zip › CD Active inflammation/OC042-1 pre treatment_sub base cr removed_4__X_-19020.7__Y_75094.5__Z_1034.21__Time_46.txt]

1714.774414	182.117645
1713.797852	606.739197
1712.820313	361.874847
1711.843750	207.558960
1710.866211	-52.237312
1709.888672	-331.576111
1708.911133	444.112244
1707.933594	524.588989
1706.955078	-459.445190
1705.976563	170.769058
1704.998047	202.618454
1704.019531	-149.377258
1703.040039	-39.420212
1702.061523	-56.275078
1701.082031	-58.293793
1700.101563	-631.189514
1699.122070	94.510231
1698.141602	-370.942902
1697.161133	116.669815
1696.180664	44.385193
1695.200195	328.814423
1694.218750	-197.487411
1693.238281	17.494316
1692.256836	-294.935150
1691.274414	-154.960632
1690.292969	-72.395401
1689.310547	-452.863190
1688.328125	-45.140640
1687.345703	283.611511
1686.363281	208.193741
1685.379883	248.502380
1684.396484	447.155029
1683.413086	279.190979
1682.429688	200.298111
1681.445313	404.714081
1680.461914	327.955170
1679.477539	116.450531
1678.493164	-77.980881
1677.507813	210.153473
1676.523438	278.417053
1675.538086	783.662048
1674.552734	616.954102
1673.566406	217.255188
1672.581055	977.368042
1671.594727	566.235168
1670.608398	955.700562
1669.622070	1266.142212
1668.634766	852.339966
1667.648438	1233.288208
1666.661133	1190.142090
1665.673828	1678.445313
1664.685547	1323.622437
1663.698242	1245.552734
1662.709961	1292.793091
1661.721680	1587.232544
1660.733398	1503.192505
1659.744141	1711.261963
1658.755859	2375.592041
1657.766602	1435.086914
1656.777344	1528.344360
1655.787109	1314.976196
1654.797852	983.199646
1653.807617	1078.119873
1652.817383	845.450256
1651.827148	668.943909
1650.835938	1093.282471
1649.844727	523.768311
1648.853516	734.772217
1647.862305	377.922913
1646.871094	227.755737
1645.878906	67.463531
1644.886719	171.749619
1643.894531	471.774872
1642.902344	53.981579
1641.910156	-392.304871
1640.916992	3.673840
1639.923828	-27.575314
1638.930664	60.199421
1637.936523	-36.394444
1636.943359	-27.155422
1635.949219	-102.033806
1634.955078	-461.222473
1633.960938	112.679817
1632.965820	-641.064758
1631.970703	-351.368073
1630.975586	-330.148651
1629.980469	-142.895142
1628.985352	255.013428
1627.989258	-7.549330
1626.993164	74.785789
1625.997070	141.464523
1625.000977	8.417200
1624.003906	-77.156952
1623.007813	336.858124
1622.010742	-24.424585
1621.012695	339.629517
1620.015625	201.964371
1619.017578	508.209869
1618.020508	26.790476
1617.021484	-42.315628
1616.023438	51.410004
1615.025391	-201.198227
1614.026367	-356.637543
1613.027344	-16.303478
1612.028320	452.381256
1611.028320	278.580231
1610.029297	-524.129272
1609.029297	526.049744
1608.029297	74.632591
1607.028320	-117.341492
1606.028320	-209.720261
1605.027344	-53.417076
1604.026367	443.052856
1603.025391	486.526184
1602.023438	-24.773479
1601.022461	193.920486
1600.020508	396.722595
1599.018555	-174.576691
1598.016602	-97.421120
1597.013672	-17.809227
1596.010742	51.221977
1595.007813	-222.102783
1594.004883	-498.023468
1593.001953	-42.795509
1591.998047	-143.987411
1590.994141	-122.588127
1589.990234	-417.079163
1588.986328	-187.168411
1587.981445	86.806175
1586.976563	287.501251
1585.971680	519.252319
1584.966797	450.977081
1583.961914	692.706543
1582.956055	6.544409
1581.950195	372.945465
1580.944336	285.843628
1579.938477	-155.522385
1578.931641	191.904068
1577.924805	476.536041
1576.917969	76.479851
1575.911133	-253.345566
1574.904297	186.709335
1573.896484	-10.783280
1572.888672	173.809845
1571.880859	191.767548
1570.873047	131.552414
1569.864258	-102.962799
1568.855469	174.176651
1567.846680	482.156372
1566.837891	28.990219
1565.829102	92.422638
1564.819336	412.537018
1563.809570	-95.487740
1562.799805	-193.594315
1561.790039	198.360641
1560.779297	81.608643
1559.768555	-40.494392
1558.757813	-113.515709
1557.747070	-75.280273
1556.736328	100.039421
1555.724609	3.022139
1554.712891	193.306534
1553.701172	274.536835
1552.689453	244.189392
1551.676758	42.764462
1550.664063	226.769089
1549.651367	493.261932
1548.638672	71.387756
1547.625977	950.240540
1546.612305	-14.988526
1545.598633	426.166077
1544.584961	435.325989
1543.571289	286.644196
1542.556641	-169.645554
1541.541992	574.993652
1540.527344	172.625290
1539.512695	477.562775
1538.498047	118.826698
1537.482422	-36.158310
1536.466797	213.751526
1535.451172	342.112213
1534.434570	397.949554
1533.418945	768.149475
1532.402344	954.910706
1531.385742	491.936951
1530.369141	1239.964233
1529.351563	861.674072
1528.334961	802.755310
1527.317383	797.682617
1526.299805	1178.571045
1525.281250	529.507874
1524.263672	858.429810
1523.245117	772.751709
1522.226563	725.495789
1521.208008	438.910400
1520.188477	838.687805
1519.168945	811.397888
1518.150391	850.802490
1517.129883	900.188049
1516.110352	463.894165
1515.089844	651.673401
1514.070313	585.028625
1513.049805	451.442352
1512.028320	48.190323
1511.007813	653.487244
1509.986328	275.682220
1508.964844	564.792297
1507.943359	102.218735
1506.921875	367.847260
1505.899414	-135.869446
1504.876953	-206.397995
1503.854492	86.803665
1502.832031	-457.964569
1501.808594	-60.164425
1500.786133	-333.523560
1499.762695	-532.706787
1498.739258	-468.308685
1497.714844	320.091522
1496.691406	-531.916443
1495.666992	-370.795044
1494.642578	-376.091431
1493.617188	132.368805
1492.592773	78.160583
1491.567383	-438.784607
1490.541992	94.576309
1489.516602	-87.702530
1488.491211	225.487671
1487.464844	377.520203
1486.438477	80.059639
1485.412109	63.402332
1484.385742	350.344666
1483.358398	585.994080
1482.331055	846.972473
1481.303711	600.244263
1480.276367	356.098053
1479.249023	196.103638
1478.220703	629.895630
1477.192383	808.623657
1476.164063	584.693359
1475.135742	740.307617
1474.106445	694.573425
1473.077148	1295.476440
1472.047852	1290.266357
1471.018555	1465.700317
1469.989258	1572.317139
1468.958984	1289.594727
1467.928711	2146.331543
1466.898438	2013.558350
1465.868164	1664.731689
1464.836914	1956.458496
1463.805664	2179.431641
1462.774414	2145.697266
1461.743164	2269.438721
1460.710938	2339.735840
1459.679688	2046.981934
1458.647461	2239.118408
1457.615234	2243.376709
1456.582031	2838.762695
1455.549805	2957.044922
1454.516602	2874.875244
1453.483398	2876.427002
1452.449219	2581.330322
1451.416016	3312.927979
1450.381836	2579.516846
1449.347656	2743.293213
1448.313477	2993.146729
1447.279297	3065.655029
1446.244141	2900.124268
1445.208984	2952.383789
1444.173828	3386.811279
1443.138672	3186.011230
1442.102539	2509.708740
1441.066406	2478.669434
1440.030273	2301.044678
1438.994141	2229.720459
1437.958008	2196.402588
1436.920898	2158.050781
1435.883789	1467.957275
1434.846680	1614.301025
1433.808594	1808.580566
1432.771484	1376.744629
1431.733398	967.834595
1430.695313	834.263550
1429.657227	915.303833
1428.618164	242.063675
1427.579102	439.334839
1426.540039	671.908997
1425.500977	-136.719162
1424.461914	-163.547043
1423.421875	364.073029
1422.381836	-257.290558
1421.341797	111.634201
1420.301758	75.048866
1419.260742	93.929626
1418.219727	754.816895
1417.178711	-237.962753
1416.137695	108.409248
1415.096680	-465.978943
1414.054688	-162.279617
1413.012695	93.636734
1411.970703	-354.368469
1410.928711	-231.492371
1409.885742	17.058443
1408.842773	-133.845062
1407.799805	-550.814209
1406.756836	-246.714417
1405.712891	180.369415
1404.668945	-200.899597
1403.625000	-170.269684
1402.581055	-380.399292
1401.537109	-231.556290
1400.492188	135.526459
1399.447266	51.229900
1398.402344	79.934471
1397.357422	625.118225
1396.311523	280.544922
1395.265625	89.110268
1394.219727	421.432831
1393.173828	-378.208710
1392.126953	-233.452469
1391.081055	-246.260391
1390.034180	209.058792
1388.986328	-138.903381
1387.939453	419.085297
1386.891602	464.224854
1385.843750	366.975525
1384.795898	412.432037
1383.748047	250.579712
1382.699219	-235.952759
1381.651367	-77.466789
1380.602539	343.356659
1379.552734	436.972076
1378.503906	131.272079
1377.454102	140.358002
1376.404297	-22.593201
1375.354492	216.426895
1374.303711	158.610596
1373.253906	106.028221
1372.203125	178.274841
1371.152344	168.393509
1370.100586	619.772400
1369.049805	562.808350
1367.998047	331.597717
1366.946289	-180.809525
1365.894531	216.172745
1364.841797	-323.066559
1363.789063	-204.712540
1362.736328	-26.499500
1361.683594	-97.005508
1360.630859	628.761597
1359.577148	222.683685
1358.523438	197.426025
1357.469727	-240.339615
1356.415039	241.878403
1355.361328	167.463623
1354.306641	-80.694115
1353.251953	118.545891
1352.197266	-0.004175
1351.141602	-110.906624
1350.085938	617.439514
1349.030273	213.947906
1347.974609	691.664917
1346.918945	306.050934
1345.862305	295.255402
1344.805664	897.112488
1343.749023	745.238770
1342.691406	1161.159058
1341.634766	1113.712524
1340.577148	1262.152710
1339.519531	1011.906494
1338.460938	1326.530396
1337.403320	1131.198120
1336.344727	1364.312744
1335.286133	1139.659668
1334.226563	1363.085327
1333.167969	1425.824097
1332.108398	1206.717896
1331.048828	671.363892
1329.989258	929.979675
1328.928711	919.201416
1327.869141	1350.956909
1326.808594	1624.527222
1325.748047	962.016174
1324.686523	1198.802612
1323.625977	1213.477051
1322.564453	1011.048218
1321.502930	1260.486450
1320.440430	902.975769
1319.378906	1414.120728
1318.316406	1328.322144
1317.253906	1149.026001
1316.190430	950.198059
1315.127930	1478.715088
1314.064453	959.861633
1313.000977	1387.403442
1311.937500	1100.612427
1310.873047	1011.064209
1309.809570	1111.305908
1308.745117	1204.224976
1307.679688	1206.156250
1306.615234	1614.216064
1305.549805	1316.230347
1304.484375	1478.400757
1303.418945	1702.100586
1302.353516	2095.453125
1301.287109	1476.167969
1300.220703	1488.758789
1299.154297	1707.833252
1298.087891	1546.248657
1297.020508	1264.496582
1295.954102	1589.409058
1294.886719	1035.564697
1293.818359	1343.383789
1292.750977	1359.260132
1291.682617	666.335327
1290.614258	1212.254517
1289.545898	796.937683
1288.476563	928.517700
1287.407227	1212.084473
1286.338867	1294.750977
1285.268555	1374.975342
1284.199219	1531.217163
1283.128906	1165.909180
1282.058594	879.195435
1280.988281	996.542664
1279.917969	798.269043
1278.846680	1336.531860
1277.775391	825.349792
1276.704102	1145.900269
1275.632813	1649.767334
1274.560547	1187.960083
1273.488281	1066.121582
1272.416016	1872.851440
1271.343750	1404.210083
1270.270508	1617.183472
1269.197266	1595.742676
1268.124023	1769.674438
1267.050781	1433.515869
1265.977539	1753.936646
1264.903320	1254.595337
1263.829102	1679.891968
1262.753906	1168.688110
1261.679688	1596.371582
1260.604492	1231.769287
1259.529297	955.101563
1258.454102	1572.717651
1257.378906	1335.170410
1256.302734	1156.196777
1255.226563	1590.883789
1254.150391	1441.229492
1253.073242	1700.502441
1251.997070	1400.135864
1250.919922	963.684814
1249.841797	1101.381714
1248.764648	1290.143921
1247.686523	1221.144043
1246.608398	1336.921631
1245.530273	1044.466919
1244.452148	1143.278076
1243.373047	858.303711
1242.293945	843.013184
1241.214844	818.037354
1240.135742	739.694580
1239.055664	760.871399
1237.975586	1111.997925
1236.895508	929.361206
1235.815430	1074.201782
1234.734375	520.710754
1233.654297	1426.703369
1232.573242	1135.118530
1231.491211	1037.470337
1230.410156	1000.448792
1229.328125	684.922791
1228.246094	790.822388
1227.163086	669.112610
1226.081055	165.084976
1224.998047	360.522675
1223.915039	613.918335
1222.832031	915.575073
1221.748047	261.934418
1220.664063	998.629700
1219.580078	939.807739
1218.496094	395.295135
1217.412109	220.637238
1216.327148	579.799255
1215.242188	378.555176
1214.157227	298.083191
1213.071289	495.184570
1211.985352	86.461464
1210.899414	548.857788
1209.813477	644.387756
1208.727539	896.589172
1207.640625	970.208679
1206.553711	173.575150
1205.466797	1131.718506
1204.378906	250.979294
1203.291016	777.397339
1202.203125	111.401245
1201.115234	298.028870
1200.027344	106.599403
1198.938477	-241.249725
1197.849609	176.185669
1196.760742	251.795166
1195.670898	-93.604095
1194.582031	-311.422791
1193.492188	-2.720918
1192.401367	-434.515106
1191.311523	-452.825134
1190.220703	-584.109558
1189.129883	19.594057
1188.039063	5.823985
1186.947266	-456.961975
1185.856445	-511.525391
1184.764648	-546.942078
1183.671875	-642.392456
1182.580078	-637.090942
1181.487305	-344.089996
1180.394531	42.229507
1179.301758	-106.218872
1178.208984	157.540939
1177.115234	-206.650406
1176.021484	183.842072
1174.927734	-39.005405
1173.833008	-271.406891
1172.738281	34.850922
1171.643555	240.392776
1170.548828	-599.851868
1169.454102	-45.109833
1168.358398	172.076797
1167.262695	183.460709
1166.166992	-240.309753
1165.070313	-61.675175
1163.973633	-224.882629
1162.876953	488.692871
1161.780273	337.262329
1160.683594	758.935181
1159.585938	468.895874
1158.488281	785.194519
1157.389648	965.242126
1156.291992	503.396942
1155.193359	924.215149
1154.094727	438.606598
1152.996094	487.204376
1151.896484	418.903900
1150.796875	140.865143
1149.697266	306.041626
1148.597656	533.027588
1147.498047	-214.168610
1146.397461	24.598351
1145.296875	-43.870548
1144.195313	-605.015808
1143.094727	-414.071838
1141.993164	-415.974854
1140.891602	-115.900238
1139.789063	533.492737
1138.687500	322.032623
1137.584961	-51.021641
1136.482422	-264.759277
1135.379883	-84.109055
1134.276367	305.394806
1133.172852	203.147675
1132.069336	74.798943
1130.964844	473.322296
1129.861328	634.367126
1128.756836	458.395477
1127.652344	358.365448
1126.546875	613.992981
1125.442383	779.404297
1124.336914	688.701965
1123.230469	339.684174
1122.125000	718.133484
1121.018555	497.097931
1119.912109	508.199951
1118.805664	547.667480
1117.699219	321.994049
1116.591797	489.192657
1115.484375	339.253082
1114.376953	-63.721588
1113.268555	344.539459
1112.160156	232.471466
1111.051758	515.161926
1109.943359	-71.934479
1108.833984	92.500084
1107.725586	93.889404
1106.616211	477.805145
1105.505859	608.873962
1104.396484	168.668121
1103.286133	30.696918
1102.175781	293.872345
1101.064453	221.942200
1099.954102	338.728699
1098.842773	1009.499146
1097.731445	741.798462
1096.619141	504.819794
1095.507813	458.830688
1094.395508	982.895569
1093.282227	741.305481
1092.169922	893.062134
1091.056641	180.816193
1089.943359	-79.223495
1088.830078	547.913818
1087.716797	243.245728
1086.602539	265.606537
1085.488281	323.251984
1084.373047	239.821167
1083.258789	255.182678
1082.143555	832.112732
1081.028320	-71.148613
1079.913086	350.642883
1078.796875	746.415649
1077.680664	597.417480
1076.564453	615.158264
1075.448242	642.319885
1074.331055	411.432556
1073.213867	544.228271
1072.096680	-218.712769
1070.979492	310.439819
1069.861328	776.099365
1068.743164	639.388245
1067.625000	163.113373
1066.505859	-88.077362
1065.386719	269.727325
1064.267578	273.928101
1063.148438	746.292786
1062.029297	717.753296
1060.909180	268.176636
1059.789063	569.653503
1058.667969	831.293335
1057.547852	646.391785
1056.426758	-232.545410
1055.305664	-92.185707
1054.183594	314.494751
1053.062500	396.447144
1051.940430	662.888916
1050.818359	-13.863449
1049.695313	362.409607
1048.572266	208.899368
1047.449219	36.889256
1046.326172	32.990807
1045.203125	-3.450064
1044.079102	-105.072701
1042.955078	-514.202026
1041.830078	211.772888
1040.706055	-434.667908
1039.581055	-34.906315
1038.456055	-17.119247
1037.331055	985.562561
1036.205078	88.578613
1035.079102	274.204712
1033.953125	317.950714
1032.826172	212.912720
1031.700195	-80.274979
1030.573242	386.999756
1029.445313	73.200226
1028.318359	-349.516632
1027.190430	-727.788025
1026.062500	-483.253265
1024.934570	-533.613647
1023.805664	-597.756531
1022.676758	-364.626495
1021.547852	-347.268555
1020.418945	-392.415314
1019.289063	-530.195862
1018.159180	-839.352234
1017.029297	198.765656
1015.898438	-77.681793
1014.767578	-231.023148
1013.636719	-245.131775
1012.505859	164.790833
1011.375000	426.488434
1010.243164	412.707947
1009.111328	216.237137
1007.978516	975.721619
1006.846680	1873.851196
1005.713867	1756.314331
1004.581055	2762.851074
1003.447266	2946.037109
1002.313477	2294.901367
1001.179688	1325.343262
1000.045898	1065.684814
998.912109	1122.762939
997.777344	20.739998
996.642578	59.917294
995.506836	76.152817
994.372070	111.046432
993.236328	-407.608673
992.100586	751.019043
990.963867	168.249176
989.828125	422.843994
988.691406	366.324554
987.553711	-21.823427
986.416992	235.497147
985.279297	-193.512054
984.141602	117.057068
983.003906	349.408325
981.865234	393.088837
980.726563	314.990509
979.587891	46.168510
978.448242	559.678223
977.309570	443.097900
976.169922	-75.571411
975.030273	465.787537
973.889648	-102.808380
972.749023	179.085770
971.608398	286.493591
970.467773	733.907410
969.326172	-111.225647
968.184570	-51.430386
967.042969	-140.620865
965.901367	20.499689
964.758789	-61.394470
963.616211	955.342773
962.473633	623.789368
961.330078	737.229309
960.186523	1160.167358
959.042969	217.720383
957.899414	485.239471
956.754883	326.907593
955.610352	150.541122
954.465820	1.920701
953.321289	231.131622
952.175781	572.521423
951.030273	106.585274
949.884766	-308.630829
948.738281	60.666355
947.591797	473.416565
946.445313	-98.678055
945.298828	-460.134155
944.151367	370.982605
943.003906	89.884476
941.856445	555.609314
940.708008	-110.728470
939.559570	330.098267
938.411133	296.408508
937.262695	126.083611
936.113281	225.074448
934.964844	-163.626465
933.814453	45.149155
932.665039	-1.184223
931.514648	43.800568
930.364258	255.203873
929.213867	-109.382347
928.062500	279.868530
926.912109	250.352570
925.759766	-138.493225
924.608398	164.569931
923.456055	-344.271118
922.303711	54.527828
921.151367	-360.504150
919.999023	-232.009857
918.845703	23.814676
917.692383	-613.049683
916.539063	-93.495926
915.384766	28.631790
914.230469	386.930908
913.076172	28.063015
911.920898	27.996677
910.766602	-511.790863
909.611328	162.116638
908.455078	-71.087753
907.299805	-79.623055
906.143555	-90.291107
904.987305	-60.034950
903.830078	115.302040
902.673828	125.374725
901.516602	-75.000771
900.359375	-786.721252
899.201172	-588.254822
898.042969	-306.053314
896.884766	-247.799438
895.726563	407.542694
894.567383	449.989624
893.408203	128.604630
892.249023	-90.842110
891.088867	-136.115143
889.929688	-262.593536
888.769531	159.829712
887.608398	-86.129753
886.448242	340.742126
885.287109	-135.158157
884.125977	142.778519
882.963867	319.162933
881.801758	17.471258
880.639648	119.543678
879.477539	320.806366
878.315430	226.833832
877.152344	-94.575401
875.989258	647.335571
874.825195	-56.720623
873.661133	205.395584
872.497070	273.875885
871.333008	126.341545
870.168945	62.156101
869.003906	79.001015
867.838867	75.624969
866.672852	362.279785
865.506836	233.026535
864.340820	348.775574
863.174805	264.554382
862.008789	124.234245
860.841797	1187.527954
859.674805	503.801178
858.506836	1086.212036
857.339844	903.206421
856.171875	379.291931
855.003906	853.646667
853.834961	1110.264771
852.666016	1026.003906
851.497070	805.047974
850.328125	655.877625
849.158203	905.479187
847.988281	841.397949
846.818359	459.356903
845.647461	836.318787
844.477539	141.058121
843.306641	708.011902
842.134766	102.488869
840.963867	695.904480
839.791992	21.250286
838.619141	341.569489
837.447266	395.738800
836.274414	693.351074
835.101563	787.468079
833.928711	600.086426
832.754883	888.278015
831.581055	868.214233
830.407227	162.954346
829.232422	390.546783
828.058594	847.689758
826.883789	706.866150
825.708008	485.744568
824.533203	220.055084
823.357422	99.225571
822.181641	-186.509171
821.004883	191.539673
819.828125	21.482183
818.651367	165.307800
817.474609	-251.962677
816.296875	-86.124908
815.119141	135.119247
813.941406	-546.896729
812.763672	-506.018951
811.584961	-5.097904
810.406250	-455.834778
809.226563	-33.205112
808.047852	-159.647186
806.868164	-252.859848
805.688477	-406.121674
804.507813	77.693222
803.327148	112.791031
802.146484	-47.548687
800.965820	-542.944702
799.784180	152.767776
798.603516	-320.573547
797.420898	52.997372
796.239258	-325.105286
795.056641	-632.277161
793.874023	-139.740005
792.691406	-243.369873
791.507813	277.302643
790.324219	22.767256
789.140625	312.632751
787.956055	-203.217575
786.772461	137.127731
785.586914	649.639771
784.402344	558.120422
783.216797	-132.593201
782.032227	60.888474
780.845703	247.472961
779.660156	539.846802
778.473633	255.495193
777.287109	651.176086
776.100586	428.413544
774.913086	766.153198
773.725586	291.606964
772.538086	4.635109
771.349609	568.902039
770.161133	155.987595
768.972656	825.447754
767.784180	745.135498
766.594727	669.113647
765.405273	775.799011
764.215820	789.787109
763.026367	658.314270
761.835938	821.701111
760.645508	571.146606
759.454102	731.987183
758.262695	1242.351929
757.072266	1081.612671
755.879883	1237.398560
754.688477	1243.523560
753.496094	669.337585
752.303711	708.283447
751.110352	694.353821
749.917969	888.947876
748.724609	966.954346
747.530273	794.579712
746.336914	674.856689
745.142578	487.056763
743.948242	663.358582
742.752930	738.591187
741.558594	925.515015
740.363281	428.393585
739.166992	477.051361
737.971680	424.843384
736.775391	92.204910
735.579102	166.964432
734.381836	587.521606
733.185547	690.451111
731.988281	362.180359
730.790039	696.894165
729.592773	165.261444
728.394531	-101.571495
727.196289	-197.798584
725.997070	346.394409
724.797852	-127.983086
723.598633	-158.675369
722.399414	653.729614
721.199219	308.390198
719.999023	74.566101
718.798828	115.857140
717.598633	-111.254066
716.397461	617.289551
715.196289	665.021484
713.994141	126.170822
712.792969	450.923096
711.590820	-353.449188
710.388672	376.657745
709.185547	531.324951
707.982422	542.242126
706.779297	146.025101
705.576172	-101.889984
704.372070	442.617279
703.167969	353.759888
701.963867	476.052032
700.759766	611.445496
699.554688	675.115723
698.349609	123.650253
697.143555	304.998047
695.938477	260.413025
694.732422	274.630585
693.525391	41.383839
692.319336	-13.550790
691.112305	-480.781128
689.905273	-580.838013
688.697266	-381.248657
687.490234	139.496307
686.282227	26.860027
685.073242	-113.737541
683.865234	-306.108643
682.656250	-8.375577
681.447266	-237.125839
680.237305	331.644714
679.028320	-243.198471
677.818359	-659.495911
676.607422	126.085274
675.397461	-255.028732
674.186523	273.048492
672.975586	454.984619
671.763672	353.736481
670.551758	157.627029
669.339844	-16.536507
668.127930	-43.400349
666.915039	275.710693
665.703125	82.936089
664.489258	-135.436859
663.276367	-476.521667
662.062500	-171.735977
660.848633	-238.058289
659.634766	-140.114105
658.419922	-359.096924
657.205078	332.442505
655.990234	34.166210
654.775391	402.415466
653.559570	126.292374
652.343750	126.352585
651.126953	206.345856
649.911133	-437.138885
648.694336	78.377617
647.477539	320.455536
646.259766	-319.805725
645.041992	-79.480522
643.824219	-15.483416
642.606445	261.606232
641.387695	91.479240
640.168945	-13.911343
638.950195	42.102692
637.730469	298.077118
636.511719	-19.543737
635.291016	133.477509
634.071289	140.506897
632.850586	536.204102
631.629883	150.499130
630.409180	-22.524603
629.188477	-86.027069
627.966797	425.336731
626.745117	552.609497
625.522461	394.649353
624.300781	1070.498413
623.078125	1049.494873
621.854492	419.940155
620.631836	760.841431
619.408203	356.196411
618.184570	35.031166
616.960938	47.696323
615.736328	40.827194
614.511719	-146.054276
613.287109	-566.328613
612.061523	-206.241180
610.835938	-92.602303
609.610352	217.179001
608.384766	-50.683006
607.158203	302.760986
605.931641	-4.594296
604.705078	-111.712006
