# Supplementary material for: Raman spectroscopy accurately differentiates mucosal healing from non-healing and biochemical changes following biological therapy in inflammatory bowel disease
Source: PLoS One. 2021 Jun 2;16(6):e0252210. doi: 10.1371/journal.pone.0252210 (PMC8172032; doi:10.1371/journal.pone.0252210)
Supplement: S6 Dataset — (ZIP) [file pone.0252210.s008.zip]

Archive with 801 entries (800 files):
- Post biologic CD/
- Post biologic CD/OC011 post treatment-2_base sub CR removed_19__X_-11938.7__Y_287.434__Z_-7193.93__Time_218.txt
- Post biologic CD/OC030-1 post_base sub cr removed_55__X_-19538.5__Y_47771.5__Time_613.txt
- Post biologic CD/OC021 post treatment-1_base sub CR removed_2__X_-12380.1__Y_18928.6__Z_-19.4594__Time_22.txt
- Post biologic CD/OC004-1a post treatment_BL sub CR removed_43__X_-21971__Y_3642.2__Time_479.txt
- Post biologic CD/OC021 post treatment-1_base sub CR removed_49__X_-12373.1__Y_18932.6__Z_-18.5491__Time_558.txt
- Post biologic CD/OC010 post treatment 17.04.19_base sub CR removed_98__X_-20441.9__Y_447.14__Z_-7232.55__Time_1118.txt
- Post biologic CD/OC016 post treatment-1_base sub CR removed_92__X_-36037.8__Y_20322.7__Z_-4415.08__Time_1052.txt
- Post biologic CD/OC010 post treatment 17.04.19_base sub CR removed_74__X_-20437.9__Y_445.14__Z_-7231.43__Time_844.txt
- Post biologic CD/OC011 post treatment-2_base sub CR removed_30__X_-11929.7__Y_289.434__Z_-7194.63__Time_344.txt
- Post biologic CD/OC030-1 post_base sub cr removed_28__X_-19534.5__Y_47768.5__Time_312.txt
- Post biologic CD/OC017 post treatment-1_BL sub CR removed_71__X_-6103.39__Y_10949.1__Z_-135.588__Time_803.txt
- Post biologic CD/OC017 post treatment-1_BL sub CR removed_7__X_-6104.39__Y_10942.1__Z_-134.6__Time_78.txt
- Post biologic CD/OC017 post treatment-1_BL sub CR removed_23__X_-6108.39__Y_10944.1__Z_-134.802__Time_258.txt
- Post biologic CD/OC004-1a post treatment_BL sub CR removed_90__X_-21965.6__Y_3646.7__Time_1004.txt
- Post biologic CD/OC024 post treatment-1_base sub CR removed_81__X_-24606.5__Y_32786.4__Z_-648.73__Time_934.txt
- Post biologic CD/OC004-1a post treatment_BL sub CR removed_88__X_-21966.5__Y_3645.8__Time_981.txt
- Post biologic CD/OC021 post treatment-1_base sub CR removed_85__X_-12377.1__Y_18936.6__Z_-15.7571__Time_971.txt
- Post biologic CD/OC030-1 post_base sub cr removed_2__X_-19540.5__Y_47766.5__Time_22.txt
- Post biologic CD/OC021 post treatment-1_base sub CR removed_57__X_-12380.1__Y_18933.6__Z_-17.3506__Time_650.txt
- Post biologic CD/OC021 post treatment-1_base sub CR removed_69__X_-12373.1__Y_18934.6__Z_-17.4087__Time_788.txt
- Post biologic CD/OC021 post treatment-1_base sub CR removed_77__X_-12380.1__Y_18935.6__Z_-16.3956__Time_879.txt
- Post biologic CD/OC030-1 post_base sub cr removed_4__X_-19538.5__Y_47766.5__Time_44.txt
- Post biologic CD/OC004-1a post treatment_BL sub CR removed_91__X_-21966.5__Y_3646.7__Time_1015.txt
- Post biologic CD/OC011 post treatment-2_base sub CR removed_37__X_-11936.7__Y_289.434__Z_-7194.58__Time_423.txt
- Post biologic CD/OC016 post treatment-1_base sub CR removed_75__X_-36040.8__Y_20320.7__Z_-4414.9__Time_857.txt
- Post biologic CD/OC016 post treatment-1_base sub CR removed_30__X_-36035.8__Y_20316.7__Z_-4414.57__Time_344.txt
- Post biologic CD/OC016 post treatment-1_base sub CR removed_50__X_-36035.8__Y_20318.7__Z_-4414.73__Time_572.txt
- Post biologic CD/OC011 post treatment-2_base sub CR removed_83__X_-11935.7__Y_294.434__Z_-7195__Time_947.txt
- Post biologic CD/OC011 post treatment-2_base sub CR removed_65__X_-11933.7__Y_292.434__Z_-7194.78__Time_743.txt
- Post biologic CD/OC024 post treatment-1_base sub CR removed_63__X_-24604.5__Y_32784.4__Z_-651.651__Time_727.txt
- Post biologic CD/OC024 post treatment-1_base sub CR removed_50__X_-24598.5__Y_32783.4__Z_-654.127__Time_577.txt
- Post biologic CD/OC030-1 post_base sub cr removed_87__X_-19535.5__Y_47774.5__Time_970.txt
- Post biologic CD/OC011 post treatment-2_base sub CR removed_79__X_-11938.7__Y_293.434__Z_-7194.85__Time_902.txt
- Post biologic CD/OC021 post treatment-1_base sub CR removed_96__X_-12379.1__Y_18937.6__Z_-15.7377__Time_1097.txt
- Post biologic CD/OC030-1 post_base sub cr removed_25__X_-19537.5__Y_47768.5__Time_278.txt
- Post biologic CD/OC016 post treatment-1_base sub CR removed_35__X_-36040.8__Y_20316.7__Z_-4414.44__Time_401.txt
- Post biologic CD/OC017 post treatment-1_BL sub CR removed_92__X_-6104.39__Y_10951.1__Z_-135.783__Time_1042.txt
- Post biologic CD/OC017 post treatment-1_BL sub CR removed_95__X_-6107.39__Y_10951.1__Z_-135.706__Time_1075.txt
- Post biologic CD/OC010 post treatment 17.04.19_base sub CR removed_22__X_-20440.9__Y_440.14__Z_-7228.99__Time_252.txt
- Post biologic CD/OC030-1 post_base sub cr removed_66__X_-19536.5__Y_47772.5__Time_736.txt
- Post biologic CD/OC004-1a post treatment_BL sub CR removed_85__X_-21969.2__Y_3645.8__Time_948.txt
- Post biologic CD/OC030-1 post_base sub cr removed_62__X_-19540.5__Y_47772.5__Time_691.txt
- Post biologic CD/OC011 post treatment-2_base sub CR removed_64__X_-11934.7__Y_292.434__Z_-7194.9__Time_732.txt
- Post biologic CD/OC004-1a post treatment_BL sub CR removed_73__X_-21968.3__Y_3644.9__Time_814.txt
- Post biologic CD/OC030-1 post_base sub cr removed_91__X_-19534.5__Y_47775.5__Time_1015.txt
- Post biologic CD/OC021 post treatment-1_base sub CR removed_90__X_-12373.1__Y_18937.6__Z_-15.7715__Time_1029.txt
- Post biologic CD/OC004-1a post treatment_BL sub CR removed_36__X_-21971__Y_3641.3__Time_401.txt
- Post biologic CD/OC021 post treatment-1_base sub CR removed_71__X_-12374.1__Y_18935.6__Z_-16.6765__Time_811.txt
- Post biologic CD/OC021 post treatment-1_base sub CR removed_3__X_-12379.1__Y_18928.6__Z_-19.3701__Time_33.txt
- Post biologic CD/OC011 post treatment-2_base sub CR removed_13__X_-11932.7__Y_287.434__Z_-7194.45__Time_149.txt
- Post biologic CD/OC016 post treatment-1_base sub CR removed_5__X_-36039.8__Y_20313.7__Z_-4413.81__Time_57.txt
- Post biologic CD/OC011 post treatment-2_base sub CR removed_89__X_-11929.7__Y_294.434__Z_-7195__Time_1014.txt
- Post biologic CD/OC024 post treatment-1_base sub CR removed_98__X_-24606.5__Y_32787.4__Z_-647.554__Time_1129.txt
- Post biologic CD/OC016 post treatment-1_base sub CR removed_96__X_-36041.8__Y_20322.7__Z_-4414.89__Time_1098.txt
- Post biologic CD/OC021 post treatment-1_base sub CR removed_95__X_-12378.1__Y_18937.6__Z_-15.5798__Time_1086.txt
- Post biologic CD/OC016 post treatment-1_base sub CR removed_69__X_-36035.8__Y_20319.7__Z_-4414.97__Time_788.txt
- Post biologic CD/OC021 post treatment-1_base sub CR removed_35__X_-12378.1__Y_18931.6__Z_-18.3675__Time_398.txt
- Post biologic CD/OC030-1 post_base sub cr removed_60__X_-19542.5__Y_47772.5__Time_669.txt
- Post biologic CD/OC004-1a post treatment_BL sub CR removed_4__X_-21970.1__Y_3638.6__Time_44.txt
- Post biologic CD/OC010 post treatment 17.04.19_base sub CR removed_97__X_-20440.9__Y_447.14__Z_-7232.29__Time_1106.txt
- Post biologic CD/OC017 post treatment-1_BL sub CR removed_60__X_-6111.39__Y_10948.1__Z_-134.982__Time_677.txt
- Post biologic CD/OC004-1a post treatment_BL sub CR removed_79__X_-21973.7__Y_3644.9__Time_881.txt
- Post biologic CD/OC021 post treatment-1_base sub CR removed_61__X_-12381.1__Y_18934.6__Z_-16.8035__Time_696.txt
- Post biologic CD/OC011 post treatment-2_base sub CR removed_22__X_-11936.7__Y_288.434__Z_-7194.24__Time_252.txt
- Post biologic CD/OC021 post treatment-1_base sub CR removed_36__X_-12379.1__Y_18931.6__Z_-18.3013__Time_409.txt
- Post biologic CD/OC030-1 post_base sub cr removed_84__X_-19538.5__Y_47774.5__Time_937.txt
- Post biologic CD/OC010 post treatment 17.04.19_base sub CR removed_60__X_-20442.9__Y_444.14__Z_-7231.07__Time_685.txt
- Post biologic CD/OC024 post treatment-1_base sub CR removed_18__X_-24606.5__Y_32779.4__Z_-656.586__Time_207.txt
- Post biologic CD/OC011 post treatment-2_base sub CR removed_44__X_-11934.7__Y_290.434__Z_-7194.61__Time_504.txt
- Post biologic CD/OC021 post treatment-1_base sub CR removed_65__X_-12377.1__Y_18934.6__Z_-17.1068__Time_742.txt
- Post biologic CD/OC030-1 post_base sub cr removed_88__X_-19534.5__Y_47774.5__Time_981.txt
- Post biologic CD/OC017 post treatment-1_BL sub CR removed_88__X_-6103.39__Y_10950.1__Z_-135.722__Time_996.txt
- Post biologic CD/OC004-1a post treatment_BL sub CR removed_0__X_-21973.7__Y_3638.6__Time_0.txt
- Post biologic CD/OC030-1 post_base sub cr removed_80__X_-19542.5__Y_47774.5__Time_892.txt
- Post biologic CD/OC030-1 post_base sub cr removed_76__X_-19539.5__Y_47773.5__Time_847.txt
- Post biologic CD/OC011 post treatment-2_base sub CR removed_93__X_-11932.7__Y_295.434__Z_-7195__Time_1059.txt
- Post biologic CD/OC010 post treatment 17.04.19_base sub CR removed_7__X_-20435.9__Y_438.14__Z_-7228.62__Time_80.txt
- Post biologic CD/OC017 post treatment-1_BL sub CR removed_53__X_-6105.39__Y_10947.1__Z_-135.181__Time_598.txt
- Post biologic CD/OC016 post treatment-1_base sub CR removed_57__X_-36042.8__Y_20318.7__Z_-4414.98__Time_652.txt
- Post biologic CD/OC024 post treatment-1_base sub CR removed_52__X_-24600.5__Y_32783.4__Z_-653.88__Time_600.txt
- Post biologic CD/OC030-1 post_base sub cr removed_13__X_-19536.5__Y_47767.5__Time_144.txt
- Post biologic CD/OC017 post treatment-1_BL sub CR removed_15__X_-6107.39__Y_10943.1__Z_-134.679__Time_167.txt
- Post biologic CD/OC011 post treatment-2_base sub CR removed_66__X_-11932.7__Y_292.434__Z_-7194.82__Time_755.txt
- Post biologic CD/OC021 post treatment-1_base sub CR removed_86__X_-12376.1__Y_18936.6__Z_-15.8675__Time_983.txt
- Post biologic CD/OC017 post treatment-1_BL sub CR removed_56__X_-6108.39__Y_10947.1__Z_-134.978__Time_632.txt
- Post biologic CD/OC011 post treatment-2_base sub CR removed_38__X_-11937.7__Y_289.434__Z_-7194.69__Time_435.txt
- Post biologic CD/OC021 post treatment-1_base sub CR removed_50__X_-12373.1__Y_18933.6__Z_-18.0877__Time_570.txt
- Post biologic CD/OC010 post treatment 17.04.19_base sub CR removed_23__X_-20439.9__Y_440.14__Z_-7228.96__Time_263.txt
- Post biologic CD/OC024 post treatment-1_base sub CR removed_5__X_-24602.5__Y_32778.4__Z_-658.038__Time_57.txt
- Post biologic CD/OC024 post treatment-1_base sub CR removed_62__X_-24605.5__Y_32784.4__Z_-651.366__Time_715.txt
- Post biologic CD/OC016 post treatment-1_base sub CR removed_59__X_-36044.8__Y_20318.7__Z_-4414.25__Time_674.txt
- Post biologic CD/OC021 post treatment-1_base sub CR removed_54__X_-12377.1__Y_18933.6__Z_-17.7574__Time_615.txt
- Post biologic CD/OC024 post treatment-1_base sub CR removed_49__X_-24598.5__Y_32782.4__Z_-655.01__Time_565.txt
- Post biologic CD/OC017 post treatment-1_BL sub CR removed_42__X_-6109.39__Y_10946.1__Z_-134.864__Time_473.txt
- Post biologic CD/OC016 post treatment-1_base sub CR removed_90__X_-36035.8__Y_20322.7__Z_-4415.38__Time_1028.txt
- Post biologic CD/OC030-1 post_base sub cr removed_85__X_-19537.5__Y_47774.5__Time_948.txt
- Post biologic CD/OC017 post treatment-1_BL sub CR removed_82__X_-6109.39__Y_10950.1__Z_-135.518__Time_927.txt
- Post biologic CD/OC017 post treatment-1_BL sub CR removed_58__X_-6110.39__Y_10947.1__Z_-134.842__Time_654.txt
- Post biologic CD/OC004-1a post treatment_BL sub CR removed_54__X_-21969.2__Y_3643.1__Time_602.txt
- Post biologic CD/OC030-1 post_base sub cr removed_34__X_-19537.5__Y_47769.5__Time_379.txt
- Post biologic CD/OC010 post treatment 17.04.19_base sub CR removed_4__X_-20438.9__Y_438.14__Z_-7228.03__Time_46.txt
- Post biologic CD/OC016 post treatment-1_base sub CR removed_81__X_-36043.8__Y_20321.7__Z_-4414.97__Time_926.txt
- Post biologic CD/OC017 post treatment-1_BL sub CR removed_45__X_-6106.39__Y_10946.1__Z_-135.056__Time_507.txt
- Post biologic CD/OC010 post treatment 17.04.19_base sub CR removed_33__X_-20436.9__Y_441.14__Z_-7229.64__Time_377.txt
- Post biologic CD/OC024 post treatment-1_base sub CR removed_1__X_-24606.5__Y_32778.4__Z_-657.662__Time_11.txt
- Post biologic CD/OC030-1 post_base sub cr removed_18__X_-19541.5__Y_47767.5__Time_200.txt
- Post biologic CD/OC016 post treatment-1_base sub CR removed_29__X_-36035.8__Y_20315.7__Z_-4414.56__Time_332.txt
- Post biologic CD/OC004-1a post treatment_BL sub CR removed_92__X_-21967.4__Y_3646.7__Time_1026.txt
- Post biologic CD/OC011 post treatment-2_base sub CR removed_73__X_-11932.7__Y_293.434__Z_-7194.96__Time_834.txt
- Post biologic CD/OC030-1 post_base sub cr removed_15__X_-19538.5__Y_47767.5__Time_167.txt
- Post biologic CD/OC010 post treatment 17.04.19_base sub CR removed_70__X_-20433.9__Y_445.14__Z_-7231.29__Time_798.txt
- Post biologic CD/OC016 post treatment-1_base sub CR removed_13__X_-36038.8__Y_20314.7__Z_-4413.92__Time_149.txt
- Post biologic CD/OC030-1 post_base sub cr removed_30__X_-19533.5__Y_47769.5__Time_334.txt
- Post biologic CD/OC011 post treatment-2_base sub CR removed_53__X_-11932.7__Y_291.434__Z_-7194.69__Time_606.txt
- Post biologic CD/OC011 post treatment-2_base sub CR removed_91__X_-11930.7__Y_295.434__Z_-7195__Time_1036.txt
- Post biologic CD/OC004-1a post treatment_BL sub CR removed_75__X_-21970.1__Y_3644.9__Time_836.txt
- Post biologic CD/OC024 post treatment-1_base sub CR removed_77__X_-24605.5__Y_32785.4__Z_-650.19__Time_887.txt
- Post biologic CD/OC004-1a post treatment_BL sub CR removed_27__X_-21967.4__Y_3640.4__Time_301.txt
- Post biologic CD/OC004-1a post treatment_BL sub CR removed_66__X_-21968.3__Y_3644__Time_736.txt
- Post biologic CD/OC010 post treatment 17.04.19_base sub CR removed_10__X_-20433.9__Y_439.14__Z_-7228.93__Time_115.txt
- Post biologic CD/OC011 post treatment-2_base sub CR removed_71__X_-11930.7__Y_293.434__Z_-7194.96__Time_811.txt
- Post biologic CD/OC017 post treatment-1_BL sub CR removed_61__X_-6110.39__Y_10948.1__Z_-135.03__Time_688.txt
- Post biologic CD/OC024 post treatment-1_base sub CR removed_69__X_-24598.5__Y_32784.4__Z_-653.687__Time_796.txt
- Post biologic CD/OC010 post treatment 17.04.19_base sub CR removed_45__X_-20437.9__Y_442.14__Z_-7230.14__Time_514.txt
- Post biologic CD/OC011 post treatment-2_base sub CR removed_18__X_-11937.7__Y_287.434__Z_-7194.01__Time_206.txt
- Post biologic CD/OC010 post treatment 17.04.19_base sub CR removed_35__X_-20438.9__Y_441.14__Z_-7229.72__Time_400.txt
- Post biologic CD/OC024 post treatment-1_base sub CR removed_66__X_-24601.5__Y_32784.4__Z_-653.359__Time_761.txt
- Post biologic CD/OC024 post treatment-1_base sub CR removed_61__X_-24606.5__Y_32784.4__Z_-651.082__Time_704.txt
- Post biologic CD/OC030-1 post_base sub cr removed_69__X_-19533.5__Y_47772.5__Time_769.txt
- Post biologic CD/OC021 post treatment-1_base sub CR removed_97__X_-12380.1__Y_18937.6__Z_-15.8956__Time_1109.txt
- Post biologic CD/OC004-1a post treatment_BL sub CR removed_23__X_-21971__Y_3640.4__Time_256.txt
- Post biologic CD/OC010 post treatment 17.04.19_base sub CR removed_11__X_-20434.9__Y_439.14__Z_-7228.91__Time_126.txt
- Post biologic CD/OC004-1a post treatment_BL sub CR removed_7__X_-21967.4__Y_3638.6__Time_77.txt
- Post biologic CD/OC004-1a post treatment_BL sub CR removed_93__X_-21968.3__Y_3646.7__Time_1037.txt
- Post biologic CD/OC004-1a post treatment_BL sub CR removed_26__X_-21968.3__Y_3640.4__Time_290.txt
- Post biologic CD/OC010 post treatment 17.04.19_base sub CR removed_92__X_-20435.9__Y_447.14__Z_-7232.01__Time_1049.txt
- Post biologic CD/OC017 post treatment-1_BL sub CR removed_38__X_-6110.39__Y_10945.1__Z_-134.751__Time_427.txt
- Post biologic CD/OC010 post treatment 17.04.19_base sub CR removed_77__X_-20440.9__Y_445.14__Z_-7231.38__Time_878.txt
- Post biologic CD/OC030-1 post_base sub cr removed_57__X_-19540.5__Y_47771.5__Time_635.txt
- Post biologic CD/OC030-1 post_base sub cr removed_46__X_-19536.5__Y_47770.5__Time_513.txt
- Post biologic CD/OC016 post treatment-1_base sub CR removed_83__X_-36041.8__Y_20321.7__Z_-4414.89__Time_948.txt
- Post biologic CD/OC010 post treatment 17.04.19_base sub CR removed_52__X_-20435.9__Y_443.14__Z_-7230.42__Time_593.txt
- Post biologic CD/OC010 post treatment 17.04.19_base sub CR removed_91__X_-20434.9__Y_447.14__Z_-7231.97__Time_1038.txt
- Post biologic CD/OC030-1 post_base sub cr removed_89__X_-19533.5__Y_47774.5__Time_992.txt
- Post biologic CD/OC011 post treatment-2_base sub CR removed_69__X_-11929.7__Y_292.434__Z_-7194.91__Time_788.txt
- Post biologic CD/OC024 post treatment-1_base sub CR removed_14__X_-24602.5__Y_32779.4__Z_-655.508__Time_161.txt
- Post biologic CD/OC016 post treatment-1_base sub CR removed_23__X_-36041.8__Y_20315.7__Z_-4414.07__Time_263.txt
- Post biologic CD/OC024 post treatment-1_base sub CR removed_55__X_-24603.5__Y_32783.4__Z_-653.111__Time_634.txt
- Post biologic CD/OC016 post treatment-1_base sub CR removed_80__X_-36044.8__Y_20321.7__Z_-4414.78__Time_915.txt
- Post biologic CD/OC011 post treatment-2_base sub CR removed_23__X_-11935.7__Y_288.434__Z_-7194.14__Time_263.txt
- Post biologic CD/OC004-1a post treatment_BL sub CR removed_96__X_-21971__Y_3646.7__Time_1071.txt
- Post biologic CD/OC011 post treatment-2_base sub CR removed_2__X_-11936.7__Y_286.434__Z_-7194.17__Time_23.txt
- Post biologic CD/OC021 post treatment-1_base sub CR removed_63__X_-12379.1__Y_18934.6__Z_-16.8859__Time_719.txt
- Post biologic CD/OC016 post treatment-1_base sub CR removed_94__X_-36039.8__Y_20322.7__Z_-4414.81__Time_1075.txt
- Post biologic CD/OC024 post treatment-1_base sub CR removed_30__X_-24598.5__Y_32781.4__Z_-656.072__Time_346.txt
- Post biologic CD/OC004-1a post treatment_BL sub CR removed_68__X_-21966.5__Y_3644__Time_758.txt
- Post biologic CD/OC011 post treatment-2_base sub CR removed_97__X_-11936.7__Y_295.434__Z_-7195__Time_1103.txt
- Post biologic CD/OC010 post treatment 17.04.19_base sub CR removed_39__X_-20442.9__Y_441.14__Z_-7229.25__Time_446.txt
- Post biologic CD/OC004-1a post treatment_BL sub CR removed_14__X_-21969.2__Y_3639.5__Time_156.txt
- Post biologic CD/OC011 post treatment-2_base sub CR removed_42__X_-11936.7__Y_290.434__Z_-7194.86__Time_481.txt
- Post biologic CD/OC004-1a post treatment_BL sub CR removed_44__X_-21970.1__Y_3642.2__Time_490.txt
- Post biologic CD/OC016 post treatment-1_base sub CR removed_71__X_-36036.8__Y_20320.7__Z_-4415.31__Time_811.txt
- Post biologic CD/OC024 post treatment-1_base sub CR removed_71__X_-24599.5__Y_32785.4__Z_-653.136__Time_819.txt
- Post biologic CD/OC016 post treatment-1_base sub CR removed_54__X_-36039.8__Y_20318.7__Z_-4414.98__Time_618.txt
- Post biologic CD/OC024 post treatment-1_base sub CR removed_15__X_-24603.5__Y_32779.4__Z_-655.777__Time_173.txt
- Post biologic CD/OC017 post treatment-1_BL sub CR removed_84__X_-6107.39__Y_10950.1__Z_-135.572__Time_950.txt
- Post biologic CD/OC010 post treatment 17.04.19_base sub CR removed_89__X_-20433.9__Y_446.14__Z_-7231.63__Time_1015.txt
- Post biologic CD/OC024 post treatment-1_base sub CR removed_6__X_-24601.5__Y_32778.4__Z_-658.132__Time_69.txt
- Post biologic CD/OC030-1 post_base sub cr removed_39__X_-19542.5__Y_47769.5__Time_434.txt
- Post biologic CD/OC004-1a post treatment_BL sub CR removed_12__X_-21967.4__Y_3639.5__Time_133.txt
- Post biologic CD/OC017 post treatment-1_BL sub CR removed_16__X_-6108.39__Y_10943.1__Z_-134.677__Time_179.txt
- Post biologic CD/OC011 post treatment-2_base sub CR removed_56__X_-11935.7__Y_291.434__Z_-7194.88__Time_641.txt
- Post biologic CD/OC024 post treatment-1_base sub CR removed_89__X_-24598.5__Y_32786.4__Z_-652.825__Time_1026.txt
- Post biologic CD/OC010 post treatment 17.04.19_base sub CR removed_2__X_-20440.9__Y_438.14__Z_-7227.81__Time_23.txt
- Post biologic CD/OC017 post treatment-1_BL sub CR removed_59__X_-6111.39__Y_10947.1__Z_-134.795__Time_665.txt
- Post biologic CD/OC024 post treatment-1_base sub CR removed_40__X_-24607.5__Y_32782.4__Z_-653.272__Time_461.txt
- Post biologic CD/OC021 post treatment-1_base sub CR removed_80__X_-12382.1__Y_18936.6__Z_-16.5964__Time_914.txt
- Post biologic CD/OC017 post treatment-1_BL sub CR removed_26__X_-6105.39__Y_10944.1__Z_-134.808__Time_292.txt
- Post biologic CD/OC017 post treatment-1_BL sub CR removed_78__X_-6110.39__Y_10949.1__Z_-135.24__Time_882.txt
- Post biologic CD/OC030-1 post_base sub cr removed_79__X_-19542.5__Y_47773.5__Time_881.txt
- Post biologic CD/OC030-1 post_base sub cr removed_51__X_-19534.5__Y_47771.5__Time_569.txt
- Post biologic CD/OC021 post treatment-1_base sub CR removed_76__X_-12379.1__Y_18935.6__Z_-16.2377__Time_867.txt
- Post biologic CD/OC010 post treatment 17.04.19_base sub CR removed_88__X_-20434.9__Y_446.14__Z_-7231.67__Time_1003.txt
- Post biologic CD/OC016 post treatment-1_base sub CR removed_67__X_-36037.8__Y_20319.7__Z_-4415.19__Time_765.txt
- Post biologic CD/OC017 post treatment-1_BL sub CR removed_46__X_-6105.39__Y_10946.1__Z_-135.058__Time_519.txt
- Post biologic CD/OC030-1 post_base sub cr removed_1__X_-19541.5__Y_47766.5__Time_11.txt
- Post biologic CD/OC030-1 post_base sub cr removed_53__X_-19536.5__Y_47771.5__Time_591.txt
- Post biologic CD/OC017 post treatment-1_BL sub CR removed_64__X_-6107.39__Y_10948.1__Z_-135.234__Time_723.txt
- Post biologic CD/OC016 post treatment-1_base sub CR removed_26__X_-36038.8__Y_20315.7__Z_-4414.27__Time_297.txt
- Post biologic CD/OC021 post treatment-1_base sub CR removed_81__X_-12381.1__Y_18936.6__Z_-16.3035__Time_925.txt
- Post biologic CD/OC011 post treatment-2_base sub CR removed_61__X_-11937.7__Y_292.434__Z_-7195__Time_698.txt
- Post biologic CD/OC010 post treatment 17.04.19_base sub CR removed_53__X_-20436.9__Y_443.14__Z_-7230.49__Time_605.txt
- Post biologic CD/OC016 post treatment-1_base sub CR removed_11__X_-36036.8__Y_20314.7__Z_-4414.34__Time_126.txt
- Post biologic CD/OC011 post treatment-2_base sub CR removed_63__X_-11935.7__Y_292.434__Z_-7195__Time_720.txt
- Post biologic CD/OC017 post treatment-1_BL sub CR removed_87__X_-6104.39__Y_10950.1__Z_-135.645__Time_984.txt
- Post biologic CD/OC011 post treatment-2_base sub CR removed_3__X_-11935.7__Y_286.434__Z_-7194.38__Time_34.txt
- Post biologic CD/OC016 post treatment-1_base sub CR removed_66__X_-36038.8__Y_20319.7__Z_-4415.04__Time_754.txt
- Post biologic CD/OC024 post treatment-1_base sub CR removed_96__X_-24604.5__Y_32787.4__Z_-649.387__Time_1106.txt
- Post biologic CD/OC010 post treatment 17.04.19_base sub CR removed_1__X_-20441.9__Y_438.14__Z_-7227.7__Time_11.txt
- Post biologic CD/OC024 post treatment-1_base sub CR removed_79__X_-24607.5__Y_32785.4__Z_-649.797__Time_910.txt
- Post biologic CD/OC021 post treatment-1_base sub CR removed_79__X_-12382.1__Y_18935.6__Z_-17.0053__Time_902.txt
- Post biologic CD/OC021 post treatment-1_base sub CR removed_98__X_-12381.1__Y_18937.6__Z_-16.0535__Time_1120.txt
- Post biologic CD/OC010 post treatment 17.04.19_base sub CR removed_36__X_-20439.9__Y_441.14__Z_-7229.81__Time_411.txt
- Post biologic CD/OC004-1a post treatment_BL sub CR removed_69__X_-21965.6__Y_3644__Time_769.txt
- Post biologic CD/OC004-1a post treatment_BL sub CR removed_55__X_-21970.1__Y_3643.1__Time_613.txt
- Post biologic CD/OC030-1 post_base sub cr removed_21__X_-19541.5__Y_47768.5__Time_234.txt
- Post biologic CD/OC010 post treatment 17.04.19_base sub CR removed_3__X_-20439.9__Y_438.14__Z_-7227.92__Time_34.txt
- Post biologic CD/OC004-1a post treatment_BL sub CR removed_33__X_-21968.3__Y_3641.3__Time_368.txt
- Post biologic CD/OC030-1 post_base sub cr removed_11__X_-19534.5__Y_47767.5__Time_122.txt
- Post biologic CD/OC030-1 post_base sub cr removed_83__X_-19539.5__Y_47774.5__Time_926.txt
- Post biologic CD/OC017 post treatment-1_BL sub CR removed_65__X_-6106.39__Y_10948.1__Z_-135.302__Time_734.txt
- Post biologic CD/OC010 post treatment 17.04.19_base sub CR removed_40__X_-20442.9__Y_442.14__Z_-7229.86__Time_457.txt
- Post biologic CD/OC010 post treatment 17.04.19_base sub CR removed_46__X_-20436.9__Y_442.14__Z_-7230.06__Time_525.txt
- Post biologic CD/OC017 post treatment-1_BL sub CR removed_67__X_-6104.39__Y_10948.1__Z_-135.378__Time_757.txt
- Post biologic CD/OC010 post treatment 17.04.19_base sub CR removed_24__X_-20438.9__Y_440.14__Z_-7229.18__Time_274.txt
- Post biologic CD/OC016 post treatment-1_base sub CR removed_8__X_-36036.8__Y_20313.7__Z_-4413.99__Time_92.txt
- Post biologic CD/OC017 post treatment-1_BL sub CR removed_83__X_-6108.39__Y_10950.1__Z_-135.568__Time_939.txt
- Post biologic CD/OC030-1 post_base sub cr removed_26__X_-19536.5__Y_47768.5__Time_289.txt
- Post biologic CD/OC017 post treatment-1_BL sub CR removed_34__X_-6106.39__Y_10945.1__Z_-134.931__Time_382.txt
- Post biologic CD/OC016 post treatment-1_base sub CR removed_16__X_-36041.8__Y_20314.7__Z_-4413.71__Time_183.txt
- Post biologic CD/OC017 post treatment-1_BL sub CR removed_98__X_-6110.39__Y_10951.1__Z_-135.66__Time_1109.txt
- Post biologic CD/OC024 post treatment-1_base sub CR removed_57__X_-24605.5__Y_32783.4__Z_-652.524__Time_657.txt
- Post biologic CD/OC021 post treatment-1_base sub CR removed_37__X_-12380.1__Y_18931.6__Z_-18.3105__Time_421.txt
- Post biologic CD/OC011 post treatment-2_base sub CR removed_62__X_-11936.7__Y_292.434__Z_-7195__Time_709.txt
- Post biologic CD/OC024 post treatment-1_base sub CR removed_23__X_-24604.5__Y_32780.4__Z_-654.886__Time_265.txt
- Post biologic CD/OC016 post treatment-1_base sub CR removed_48__X_-36036.8__Y_20317.7__Z_-4414.69__Time_550.txt
- Post biologic CD/OC010 post treatment 17.04.19_base sub CR removed_47__X_-20435.9__Y_442.14__Z_-7229.99__Time_536.txt
- Post biologic CD/OC010 post treatment 17.04.19_base sub CR removed_71__X_-20434.9__Y_445.14__Z_-7231.32__Time_810.txt
- Post biologic CD/OC011 post treatment-2_base sub CR removed_48__X_-11930.7__Y_290.434__Z_-7194.74__Time_550.txt
- Post biologic CD/OC021 post treatment-1_base sub CR removed_16__X_-12379.1__Y_18929.6__Z_-19.3838__Time_180.txt
- Post biologic CD/OC011 post treatment-2_base sub CR removed_80__X_-11938.7__Y_294.434__Z_-7195__Time_913.txt
- Post biologic CD/OC010 post treatment 17.04.19_base sub CR removed_15__X_-20438.9__Y_439.14__Z_-7228.78__Time_171.txt
- Post biologic CD/OC021 post treatment-1_base sub CR removed_29__X_-12373.1__Y_18930.6__Z_-19.0902__Time_329.txt
- Post biologic CD/OC024 post treatment-1_base sub CR removed_59__X_-24607.5__Y_32783.4__Z_-652.106__Time_680.txt
- Post biologic CD/OC016 post treatment-1_base sub CR removed_89__X_-36035.8__Y_20321.7__Z_-4415.42__Time_1017.txt
- Post biologic CD/OC016 post treatment-1_base sub CR removed_78__X_-36043.8__Y_20320.7__Z_-4414.97__Time_891.txt
- Post biologic CD/OC016 post treatment-1_base sub CR removed_62__X_-36042.8__Y_20319.7__Z_-4414.94__Time_709.txt
- Post biologic CD/OC011 post treatment-2_base sub CR removed_8__X_-11930.7__Y_286.434__Z_-7194.1__Time_92.txt
- Post biologic CD/OC017 post treatment-1_BL sub CR removed_10__X_-6102.39__Y_10943.1__Z_-134.698__Time_112.txt
- Post biologic CD/OC011 post treatment-2_base sub CR removed_50__X_-11929.7__Y_291.434__Z_-7194.87__Time_573.txt
- Post biologic CD/OC004-1a post treatment_BL sub CR removed_16__X_-21971__Y_3639.5__Time_178.txt
- Post biologic CD/OC030-1 post_base sub cr removed_33__X_-19536.5__Y_47769.5__Time_368.txt
- Post biologic CD/OC017 post treatment-1_BL sub CR removed_91__X_-6103.39__Y_10951.1__Z_-135.918__Time_1030.txt
- Post biologic CD/OC010 post treatment 17.04.19_base sub CR removed_32__X_-20435.9__Y_441.14__Z_-7229.57__Time_366.txt
- Post biologic CD/OC021 post treatment-1_base sub CR removed_92__X_-12375.1__Y_18937.6__Z_-15.3592__Time_1052.txt
- Post biologic CD/OC011 post treatment-2_base sub CR removed_86__X_-11932.7__Y_294.434__Z_-7195__Time_980.txt
- Post biologic CD/OC016 post treatment-1_base sub CR removed_6__X_-36038.8__Y_20313.7__Z_-4413.7__Time_69.txt
- Post biologic CD/OC024 post treatment-1_base sub CR removed_99__X_-24607.5__Y_32787.4__Z_-647.477__Time_1140.txt
- Post biologic CD/OC016 post treatment-1_base sub CR removed_65__X_-36039.8__Y_20319.7__Z_-4414.94__Time_742.txt
- Post biologic CD/OC010 post treatment 17.04.19_base sub CR removed_57__X_-20440.9__Y_443.14__Z_-7230.57__Time_650.txt
- Post biologic CD/OC016 post treatment-1_base sub CR removed_74__X_-36039.8__Y_20320.7__Z_-4414.9__Time_846.txt
- Post biologic CD/OC024 post treatment-1_base sub CR removed_51__X_-24599.5__Y_32783.4__Z_-654.004__Time_588.txt
- Post biologic CD/OC010 post treatment 17.04.19_base sub CR removed_66__X_-20436.9__Y_444.14__Z_-7230.92__Time_753.txt
- Post biologic CD/OC024 post treatment-1_base sub CR removed_24__X_-24603.5__Y_32780.4__Z_-654.616__Time_277.txt
- Post biologic CD/OC011 post treatment-2_base sub CR removed_51__X_-11930.7__Y_291.434__Z_-7194.87__Time_584.txt
- Post biologic CD/OC017 post treatment-1_BL sub CR removed_68__X_-6103.39__Y_10948.1__Z_-135.455__Time_769.txt
- Post biologic CD/OC030-1 post_base sub cr removed_8__X_-19534.5__Y_47766.5__Time_88.txt
- Post biologic CD/OC011 post treatment-2_base sub CR removed_88__X_-11930.7__Y_294.434__Z_-7195__Time_1003.txt
- Post biologic CD/OC011 post treatment-2_base sub CR removed_67__X_-11931.7__Y_292.434__Z_-7194.92__Time_766.txt
- Post biologic CD/OC021 post treatment-1_base sub CR removed_56__X_-12379.1__Y_18933.6__Z_-17.4862__Time_638.txt
- Post biologic CD/OC030-1 post_base sub cr removed_31__X_-19534.5__Y_47769.5__Time_345.txt
- Post biologic CD/OC021 post treatment-1_base sub CR removed_45__X_-12377.1__Y_18932.6__Z_-18.1302__Time_512.txt
- Post biologic CD/OC010 post treatment 17.04.19_base sub CR removed_8__X_-20434.9__Y_438.14__Z_-7228.64__Time_92.txt
- Post biologic CD/OC021 post treatment-1_base sub CR removed_19__X_-12382.1__Y_18929.6__Z_-19.4585__Time_215.txt
- Post biologic CD/OC017 post treatment-1_BL sub CR removed_81__X_-6110.39__Y_10950.1__Z_-135.45__Time_916.txt
- Post biologic CD/OC004-1a post treatment_BL sub CR removed_28__X_-21966.5__Y_3640.4__Time_312.txt
- Post biologic CD/OC030-1 post_base sub cr removed_97__X_-19540.5__Y_47775.5__Time_1082.txt
- Post biologic CD/OC010 post treatment 17.04.19_base sub CR removed_43__X_-20439.9__Y_442.14__Z_-7230.19__Time_491.txt
- Post biologic CD/OC010 post treatment 17.04.19_base sub CR removed_85__X_-20437.9__Y_446.14__Z_-7231.81__Time_970.txt
- Post biologic CD/OC030-1 post_base sub cr removed_78__X_-19541.5__Y_47773.5__Time_870.txt
- Post biologic CD/OC030-1 post_base sub cr removed_41__X_-19541.5__Y_47770.5__Time_457.txt
- Post biologic CD/OC010 post treatment 17.04.19_base sub CR removed_48__X_-20434.9__Y_442.14__Z_-7229.91__Time_547.txt
- Post biologic CD/OC024 post treatment-1_base sub CR removed_92__X_-24600.5__Y_32787.4__Z_-652.248__Time_1060.txt
- Post biologic CD/OC017 post treatment-1_BL sub CR removed_70__X_-6102.39__Y_10949.1__Z_-135.665__Time_792.txt
- Post biologic CD/OC017 post treatment-1_BL sub CR removed_9__X_-6102.39__Y_10942.1__Z_-134.6__Time_100.txt
- Post biologic CD/OC017 post treatment-1_BL sub CR removed_51__X_-6103.39__Y_10947.1__Z_-135.313__Time_576.txt
- Post biologic CD/OC010 post treatment 17.04.19_base sub CR removed_73__X_-20436.9__Y_445.14__Z_-7231.39__Time_833.txt
- Post biologic CD/OC017 post treatment-1_BL sub CR removed_39__X_-6111.39__Y_10945.1__Z_-134.71__Time_438.txt
- Post biologic CD/OC030-1 post_base sub cr removed_24__X_-19538.5__Y_47768.5__Time_267.txt
- Post biologic CD/OC030-1 post_base sub cr removed_16__X_-19539.5__Y_47767.5__Time_178.txt
- Post biologic CD/OC010 post treatment 17.04.19_base sub CR removed_65__X_-20437.9__Y_444.14__Z_-7231__Time_742.txt
- Post biologic CD/OC021 post treatment-1_base sub CR removed_99__X_-12382.1__Y_18937.6__Z_-16.1875__Time_1132.txt
- Post biologic CD/OC024 post treatment-1_base sub CR removed_8__X_-24599.5__Y_32778.4__Z_-658.321__Time_92.txt
- Post biologic CD/OC021 post treatment-1_base sub CR removed_41__X_-12381.1__Y_18932.6__Z_-17.7783__Time_467.txt
- Post biologic CD/OC004-1a post treatment_BL sub CR removed_25__X_-21969.2__Y_3640.4__Time_278.txt
- Post biologic CD/OC010 post treatment 17.04.19_base sub CR removed_54__X_-20437.9__Y_443.14__Z_-7230.57__Time_616.txt
- Post biologic CD/OC011 post treatment-2_base sub CR removed_90__X_-11929.7__Y_295.434__Z_-7195__Time_1025.txt
- Post biologic CD/OC030-1 post_base sub cr removed_14__X_-19537.5__Y_47767.5__Time_156.txt
- Post biologic CD/OC024 post treatment-1_base sub CR removed_80__X_-24607.5__Y_32786.4__Z_-648.637__Time_922.txt
- Post biologic CD/OC010 post treatment 17.04.19_base sub CR removed_78__X_-20441.9__Y_445.14__Z_-7231.35__Time_889.txt
- Post biologic CD/OC004-1a post treatment_BL sub CR removed_65__X_-21969.2__Y_3644__Time_725.txt
- Post biologic CD/OC010 post treatment 17.04.19_base sub CR removed_20__X_-20442.9__Y_440.14__Z_-7228.65__Time_229.txt
- Post biologic CD/OC024 post treatment-1_base sub CR removed_10__X_-24598.5__Y_32779.4__Z_-657.311__Time_115.txt
- Post biologic CD/OC004-1a post treatment_BL sub CR removed_86__X_-21968.3__Y_3645.8__Time_959.txt
- Post biologic CD/OC024 post treatment-1_base sub CR removed_48__X_-24599.5__Y_32782.4__Z_-654.921__Time_553.txt
- Post biologic CD/OC011 post treatment-2_base sub CR removed_78__X_-11937.7__Y_293.434__Z_-7195__Time_890.txt
- Post biologic CD/OC010 post treatment 17.04.19_base sub CR removed_50__X_-20433.9__Y_443.14__Z_-7230.33__Time_570.txt
- Post biologic CD/OC016 post treatment-1_base sub CR removed_55__X_-36040.8__Y_20318.7__Z_-4414.98__Time_629.txt
- Post biologic CD/OC021 post treatment-1_base sub CR removed_42__X_-12380.1__Y_18932.6__Z_-17.7692__Time_478.txt
[truncated: 501 more entries]
