# Supplementary material for: Raman spectroscopy accurately differentiates mucosal healing from non-healing and biochemical changes following biological therapy in inflammatory bowel disease
Source: PLoS One. 2021 Jun 2;16(6):e0252210. doi: 10.1371/journal.pone.0252210 (PMC8172032; doi:10.1371/journal.pone.0252210)
Supplement: S6 Dataset — (ZIP) [file pone.0252210.s008.zip › Post biologic CD/OC021 post treatment-1_base sub CR removed_2__X_-12380.1__Y_18928.6__Z_-19.4594__Time_22.txt]

1714.640625	443.438263
1713.664063	-193.034882
1712.687500	444.314697
1711.709961	-113.394005
1710.733398	-192.258682
1709.755859	8.838991
1708.778320	119.993332
1707.799805	-169.605759
1706.821289	40.363491
1705.843750	58.744965
1704.864258	-4.843063
1703.885742	-26.959885
1702.907227	278.597900
1701.927734	15.237692
1700.948242	-107.750572
1699.968750	-55.705154
1698.988281	-203.153000
1698.007813	-119.530777
1697.028320	-66.822815
1696.046875	0.159265
1695.066406	338.065277
1694.084961	94.616791
1693.104492	15.283364
1692.123047	273.294739
1691.140625	-188.431030
1690.159180	-5.825590
1689.176758	-70.457718
1688.194336	-126.076698
1687.211914	587.228210
1686.228516	0.189063
1685.246094	144.692047
1684.262695	836.232788
1683.279297	164.412399
1682.295898	865.446106
1681.311523	720.215027
1680.327148	389.567291
1679.342773	600.233826
1678.358398	870.191589
1677.374023	866.835571
1676.388672	1074.355835
1675.403320	1019.326599
1674.417969	1074.107788
1673.432617	858.516113
1672.446289	1422.354370
1671.459961	985.045227
1670.473633	1228.667236
1669.487305	1549.908691
1668.500977	1144.211426
1667.513672	1700.257080
1666.526367	1261.507690
1665.539063	1858.405396
1664.550781	1161.098633
1663.563477	1419.547729
1662.575195	1293.975342
1661.586914	1603.812866
1660.598633	1702.073120
1659.609375	1633.872925
1658.620117	2000.731934
1657.631836	2161.429443
1656.641602	2211.273438
1655.652344	1922.790894
1654.662109	1425.792358
1653.672852	1609.637329
1652.681641	1494.828003
1651.691406	1568.377563
1650.701172	1168.980835
1649.709961	1304.221069
1648.718750	1014.250610
1647.727539	1184.657471
1646.735352	681.593079
1645.744141	372.012054
1644.751953	451.121857
1643.759766	79.049423
1642.766602	103.420753
1641.774414	341.934021
1640.781250	-205.696136
1639.788086	750.933533
1638.794922	314.834167
1637.801758	-239.447983
1636.807617	42.469551
1635.813477	-2.307588
1634.819336	-128.510071
1633.825195	-30.469980
1632.830078	-324.760406
1631.834961	-242.120026
1630.839844	38.154572
1629.844727	5.255254
1628.849609	172.565414
1627.853516	-17.900400
1626.857422	-21.350109
1625.861328	180.494629
1624.865234	77.373199
1623.868164	5.938016
1622.871094	426.141174
1621.874023	339.124847
1620.876953	99.871185
1619.879883	107.706215
1618.881836	225.873413
1617.883789	-83.882057
1616.885742	-254.323593
1615.887695	194.684021
1614.888672	168.615555
1613.889648	134.724213
1612.890625	405.087036
1611.891602	-223.992264
1610.892578	439.563690
1609.892578	-126.374962
1608.892578	259.074402
1607.892578	204.231750
1606.892578	39.385929
1605.891602	136.395905
1604.890625	118.129265
1603.889648	348.476837
1602.888672	432.122589
1601.887695	-248.280579
1600.885742	18.388529
1599.883789	-415.993835
1598.881836	-42.368111
1597.879883	163.704315
1596.876953	89.915245
1595.874023	146.696472
1594.871094	-5.641882
1593.868164	-64.008270
1592.864258	-106.847427
1591.861328	-152.365891
1590.857422	-138.009491
1589.853516	-332.559845
1588.848633	125.018898
1587.844727	65.834190
1586.839844	79.494484
1585.834961	48.668446
1584.830078	518.159851
1583.824219	189.777893
1582.819336	-117.754448
1581.813477	-149.251404
1580.807617	-371.042877
1579.800781	250.676346
1578.794922	187.314651
1577.788086	45.654709
1576.781250	247.340469
1575.773438	446.094971
1574.766602	-328.194885
1573.758789	-2.403613
1572.750977	52.637455
1571.743164	107.433083
1570.735352	-290.203217
1569.726563	127.908218
1568.718750	-246.635544
1567.708984	217.530106
1566.700195	-74.292473
1565.691406	178.932175
1564.681641	-253.421326
1563.671875	-89.013405
1562.662109	456.439178
1561.652344	233.665176
1560.641602	-201.941696
1559.630859	-194.270981
1558.620117	199.363419
1557.609375	-203.020233
1556.597656	-235.016891
1555.586914	-39.260590
1554.575195	-128.768173
1553.563477	45.611935
1552.550781	382.706177
1551.539063	67.222679
1550.526367	103.483032
1549.513672	-124.410614
1548.500977	-52.431183
1547.487305	381.243286
1546.473633	364.610443
1545.459961	469.213348
1544.446289	175.524811
1543.432617	385.533356
1542.417969	641.638428
1541.404297	236.268661
1540.389648	138.031128
1539.374023	173.765625
1538.359375	304.769653
1537.343750	74.153099
1536.328125	-84.387726
1535.312500	657.058350
1534.296875	-46.171616
1533.280273	150.390915
1532.263672	431.670074
1531.247070	-104.360077
1530.230469	153.161270
1529.212891	-249.180679
1528.196289	-146.762756
1527.178711	189.622894
1526.160156	-84.462257
1525.142578	35.944569
1524.124023	178.176163
1523.106445	-22.923441
1522.087891	-52.711273
1521.068359	210.373322
1520.049805	171.772125
1519.030273	301.543152
1518.010742	168.488754
1516.991211	120.905991
1515.971680	227.800156
1514.951172	326.113098
1513.930664	18.266855
1512.910156	-21.900084
1511.889648	-15.357931
1510.868164	-301.303284
1509.846680	258.108978
1508.826172	-298.644714
1507.803711	-242.568436
1506.782227	56.898655
1505.759766	-69.526817
1504.737305	-239.667343
1503.714844	-20.465050
1502.692383	24.255138
1501.668945	140.426605
1500.646484	258.977417
1499.623047	-152.693848
1498.599609	-126.689674
1497.575195	-98.366188
1496.550781	-303.044250
1495.527344	-62.680882
1494.502930	241.293152
1493.477539	100.041176
1492.453125	-314.771790
1491.427734	1.309492
1490.402344	28.371433
1489.376953	-13.699469
1488.350586	230.099228
1487.325195	443.066681
1486.298828	328.973541
1485.272461	661.465454
1484.245117	508.775116
1483.218750	305.054108
1482.191406	450.697327
1481.164063	665.015076
1480.136719	721.046387
1479.108398	1019.054749
1478.080078	661.835144
1477.052734	1150.678833
1476.023438	630.286194
1474.995117	1253.664063
1473.965820	743.467834
1472.937500	887.749390
1471.908203	1342.359253
1470.877930	1598.145020
1469.848633	1965.748657
1468.818359	1610.653198
1467.788086	2008.416138
1466.757813	2113.541504
1465.727539	1572.876831
1464.696289	2061.649902
1463.665039	2567.945801
1462.633789	2690.369873
1461.602539	2604.426025
1460.570313	2851.076660
1459.539063	2726.971680
1458.506836	2808.429688
1457.473633	2816.173584
1456.441406	2529.630615
1455.408203	3039.639404
1454.375000	2649.096680
1453.341797	2753.139648
1452.308594	3404.693848
1451.274414	3244.869873
1450.241211	2986.348877
1449.207031	3361.230713
1448.171875	3011.503662
1447.137695	3479.927002
1446.102539	3494.920898
1445.067383	2991.023193
1444.032227	2988.436768
1442.997070	3203.466064
1441.960938	3071.819336
1440.924805	2467.323242
1439.888672	2381.473389
1438.852539	3218.410156
1437.816406	2697.793457
1436.779297	2205.183105
1435.742188	2273.686523
1434.705078	2246.232910
1433.666992	2087.472412
1432.629883	1317.908203
1431.591797	1750.204102
1430.553711	1402.568604
1429.514648	880.999390
1428.476563	1096.381836
1427.437500	877.895935
1426.398438	1090.761230
1425.359375	1371.687866
1424.320313	707.417358
1423.280273	585.240967
1422.240234	455.650970
1421.200195	625.951294
1420.159180	695.492004
1419.119141	578.843567
1418.078125	404.402466
1417.037109	509.492371
1415.996094	121.491119
1414.954102	470.776581
1413.912109	367.320313
1412.870117	462.671875
1411.828125	274.029175
1410.786133	412.336182
1409.743164	470.244751
1408.700195	-167.665115
1407.657227	116.667625
1406.614258	-196.672638
1405.570313	-27.732857
1404.527344	173.962997
1403.483398	-241.720337
1402.438477	286.297913
1401.394531	69.238800
1400.349609	190.952240
1399.304688	-60.850746
1398.259766	316.855255
1397.214844	-297.994232
1396.168945	257.777557
1395.123047	312.400238
1394.077148	189.317062
1393.031250	-91.321854
1391.984375	-153.901749
1390.937500	219.270966
1389.890625	-316.016968
1388.843750	-37.717159
1387.796875	433.261688
1386.749023	446.464691
1385.701172	304.802979
1384.653320	-99.120522
1383.604492	-415.260376
1382.556641	-508.637207
1381.507813	-614.333130
1380.458984	-242.715515
1379.410156	39.017494
1378.360352	243.369095
1377.310547	-308.540527
1376.260742	-148.757416
1375.210938	93.481018
1374.161133	-50.859642
1373.110352	104.290955
1372.059570	-4.752960
1371.008789	18.567806
1369.957031	64.456863
1368.906250	-190.963882
1367.854492	-114.772018
1366.802734	507.075867
1365.750000	448.944092
1364.698242	152.058273
1363.645508	291.068756
1362.592773	186.314758
1361.540039	-17.726980
1360.486328	-82.222618
1359.433594	278.844055
1358.379883	122.699402
1357.326172	175.642349
1356.271484	-39.723110
1355.216797	-41.094654
1354.163086	330.438538
1353.107422	33.752331
1352.052734	-158.268066
1350.998047	-99.248978
1349.942383	327.273895
1348.886719	545.335693
1347.830078	641.877625
1346.774414	644.347839
1345.717773	979.305176
1344.661133	1056.428223
1343.604492	1294.845215
1342.546875	1193.755737
1341.490234	1147.453613
1340.432617	1225.190552
1339.375000	1077.683350
1338.316406	1599.006958
1337.258789	966.590210
1336.200195	1374.217651
1335.141602	1103.768677
1334.082031	1474.405396
1333.023438	1085.679565
1331.963867	1073.185547
1330.904297	1137.524780
1329.844727	1147.629517
1328.784180	1143.041260
1327.723633	866.817505
1326.663086	1198.625000
1325.602539	863.579102
1324.541992	1393.143433
1323.480469	1601.656738
1322.418945	1501.703125
1321.357422	1399.495728
1320.295898	1415.931274
1319.233398	1859.224243
1318.170898	1579.895142
1317.108398	1643.575195
1316.045898	1892.270142
1314.982422	1726.929565
1313.918945	1751.545776
1312.855469	1367.362915
1311.791992	1594.316528
1310.728516	1924.748291
1309.664063	1538.729492
1308.599609	1738.833496
1307.535156	1744.585571
1306.469727	1868.537598
1305.404297	1857.289917
1304.338867	1978.980957
1303.273438	1660.655273
1302.208008	1644.951172
1301.141602	2015.194946
1300.075195	1545.087280
1299.008789	1770.512695
1297.942383	1612.828003
1296.875000	1494.590332
1295.807617	1609.745972
1294.740234	1754.417480
1293.672852	2240.227295
1292.604492	1663.615845
1291.537109	1531.359375
1290.468750	1362.442261
1289.399414	1438.854614
1288.331055	1387.903320
1287.261719	1530.643799
1286.192383	1095.192993
1285.123047	1252.829468
1284.052734	1138.611328
1282.983398	1790.953735
1281.913086	1282.725586
1280.841797	899.588623
1279.771484	959.625122
1278.700195	1168.919556
1277.628906	1074.911987
1276.557617	1066.603638
1275.486328	1444.648071
1274.414063	1323.940063
1273.341797	1225.345337
1272.269531	1385.837524
1271.197266	1236.109131
1270.124023	1296.493042
1269.050781	973.580811
1267.977539	1566.244751
1266.904297	1424.114868
1265.830078	1672.453735
1264.756836	757.173401
1263.681641	1127.551514
1262.607422	1205.242432
1261.533203	1307.313477
1260.458008	1638.449219
1259.382813	1045.951904
1258.307617	1282.045166
1257.231445	887.195313
1256.155273	585.086975
1255.079102	1040.280029
1254.002930	1585.349731
1252.926758	1460.988770
1251.849609	1404.780640
1250.772461	1869.152100
1249.695313	1377.592651
1248.617188	927.553162
1247.540039	1129.209961
1246.461914	1311.303223
1245.382813	1109.385132
1244.304688	885.717773
1243.225586	1077.408936
1242.146484	1412.275757
1241.067383	1171.628174
1239.988281	933.502686
1238.908203	1323.912842
1237.828125	1403.590088
1236.748047	1146.078857
1235.667969	796.501404
1234.586914	1525.879272
1233.505859	1258.693970
1232.424805	1384.177490
1231.343750	1381.163208
1230.261719	1101.938232
1229.179688	837.327942
1228.097656	1357.259644
1227.015625	1170.082642
1225.932617	564.232483
1224.850586	1028.081177
1223.767578	819.158386
1222.683594	607.813416
1221.600586	258.723145
1220.516602	850.065674
1219.432617	805.447998
1218.347656	275.071198
1217.263672	720.886169
1216.178711	383.851898
1215.093750	411.521057
1214.008789	632.243164
1212.922852	208.320908
1211.836914	870.408630
1210.750977	1119.582642
1209.665039	606.356689
1208.579102	987.939880
1207.492188	689.353577
1206.405273	894.596313
1205.318359	1164.721069
1204.230469	528.694458
1203.142578	338.491791
1202.054688	675.697449
1200.966797	853.739502
1199.877930	-85.360748
1198.790039	-174.548660
1197.701172	92.274284
1196.611328	-240.143478
1195.522461	-0.074836
1194.432617	-68.030922
1193.342773	210.120789
1192.252930	-67.159958
1191.162109	-202.680374
1190.072266	-35.509285
1188.981445	49.779152
1187.889648	-427.019470
1186.798828	71.026642
1185.707031	-100.953903
1184.615234	166.172379
1183.523438	-377.845367
1182.430664	279.935364
1181.337891	143.539078
1180.245117	-21.675610
1179.152344	98.306267
1178.059570	654.273132
1176.965820	-467.301422
1175.872070	40.365547
1174.778320	284.250092
1173.683594	-92.252457
1172.588867	261.391266
1171.494141	425.696503
1170.399414	-295.493286
1169.303711	28.857723
1168.208984	276.442719
1167.113281	-394.416443
1166.016602	163.608063
1164.920898	-354.211823
1163.824219	47.992290
1162.727539	578.895569
1161.630859	132.584061
1160.533203	187.765106
1159.435547	-36.510681
1158.337891	-201.149353
1157.240234	392.997833
1156.141602	185.114655
1155.043945	-101.462410
1153.944336	-90.034332
1152.845703	128.724213
1151.747070	552.247131
1150.647461	-113.610107
1149.547852	99.844933
1148.447266	460.725494
1147.347656	30.736732
1146.247070	-196.833008
1145.146484	-91.181404
1144.044922	11.898380
1142.944336	-330.067291
1141.842773	103.428162
1140.741211	315.437592
1139.638672	16.019320
1138.537109	28.052038
1137.434570	18.549759
1136.332031	263.175171
1135.228516	433.900574
1134.125977	96.246040
1133.022461	288.092377
1131.917969	617.393921
1130.814453	1072.265015
1129.709961	1149.515991
1128.605469	785.396240
1127.500977	1030.868286
1126.396484	714.168030
1125.291016	1511.666016
1124.185547	1190.034180
1123.080078	449.039612
1121.973633	866.701416
1120.868164	466.994812
1119.761719	974.268433
1118.654297	385.086456
1117.547852	749.963745
1116.440430	655.490906
1115.333008	674.543579
1114.225586	1019.905090
1113.117188	624.844238
1112.008789	437.940155
1110.900391	529.960632
1109.791992	503.704742
1108.682617	796.308533
1107.573242	776.921692
1106.463867	837.780945
1105.354492	1037.833984
1104.244141	791.591797
1103.133789	1284.040283
1102.023438	905.627319
1100.913086	937.761597
1099.801758	1068.837036
1098.690430	1296.472534
1097.579102	1304.741089
1096.467773	1192.785889
1095.355469	670.844727
1094.243164	493.013214
1093.130859	913.403503
1092.017578	1138.112793
1090.905273	562.400146
1089.791992	895.285461
1088.677734	907.982544
1087.564453	864.227112
1086.450195	1022.695374
1085.335938	854.256653
1084.221680	796.367004
1083.106445	1173.233276
1081.991211	610.084229
1080.875977	1064.336792
1079.760742	931.244141
1078.644531	1110.473999
1077.528320	568.950684
1076.412109	832.684875
1075.295898	882.789001
1074.178711	1047.798462
1073.061523	781.215332
1071.944336	507.738068
1070.826172	602.425598
1069.708984	493.231903
1068.590820	248.185883
1067.471680	940.283081
1066.353516	547.773926
1065.234375	1007.758118
1064.115234	870.628113
1062.996094	1253.183960
1061.875977	1118.461670
1060.755859	721.853516
1059.635742	627.190796
1058.515625	586.414246
1057.394531	905.692993
1056.273438	460.630005
1055.152344	681.790894
1054.031250	262.835114
1052.909180	600.830688
1051.787109	810.333252
1050.665039	564.595947
1049.541992	1198.921509
1048.418945	972.013672
1047.295898	213.406830
1046.172852	560.776062
1045.048828	693.533691
1043.925781	248.208084
1042.801758	658.535156
1041.676758	649.315125
1040.552734	663.544373
1039.427734	393.701721
1038.302734	710.895996
1037.176758	101.478035
1036.050781	46.407986
1034.924805	442.931030
1033.798828	369.456390
1032.672852	654.338501
1031.545898	781.069275
1030.418945	254.623840
1029.291992	249.192505
1028.164063	-7.084008
1027.036133	101.643890
1025.908203	-70.558540
1024.780273	-586.196350
1023.651367	-595.370544
1022.522461	-604.380676
1021.393555	-525.044434
1020.264648	-510.531067
1019.134766	0.465237
1018.004883	-729.199646
1016.875000	-424.374725
1015.744141	-226.167892
1014.613281	236.299591
1013.482422	399.881653
1012.351563	-80.325584
1011.219727	-34.499706
1010.088867	298.588684
1008.956055	395.574615
1007.824219	844.475891
1006.691406	1452.959229
1005.558594	1897.143921
1004.425781	2295.070801
1003.292969	3227.062256
1002.159180	2751.199707
1001.025391	1926.843628
999.891602	1398.800415
998.756836	714.120667
997.622070	634.968689
996.487305	394.478943
995.352539	140.465576
994.216797	560.565796
993.081055	180.161514
991.945313	268.371429
990.808594	421.309753
989.672852	41.877403
988.536133	204.473404
987.398438	401.755890
986.261719	32.475868
985.124023	382.189728
983.986328	82.605385
982.847656	448.697510
981.709961	283.215149
980.571289	499.989655
979.432617	300.508972
978.292969	-308.056213
977.153320	116.351883
976.013672	333.905701
974.874023	399.902618
973.734375	57.100971
972.593750	488.867462
971.453125	785.172485
970.311523	-128.562210
969.170898	429.945770
968.029297	-76.538368
966.886719	188.423645
965.745117	497.128235
964.602539	578.841797
963.459961	186.118530
962.317383	236.270676
961.173828	217.861908
960.030273	619.039246
958.886719	278.036621
957.743164	706.978455
956.598633	655.100952
955.454102	223.471771
954.309570	-81.831696
953.165039	164.705338
952.019531	49.897728
950.874023	-108.063011
949.727539	1.802324
948.582031	173.594803
947.435547	114.695831
946.289063	-243.266754
945.141602	98.186829
943.995117	94.874329
942.847656	669.459839
941.699219	-107.416893
940.551758	104.536865
939.403320	387.330048
938.254883	-39.216232
937.105469	227.956863
935.957031	689.062073
934.807617	256.562744
933.658203	679.130432
932.507813	121.949524
931.357422	166.628464
930.207031	578.172729
929.056641	386.361206
927.906250	-328.707031
926.754883	249.410782
925.603516	-533.146973
924.451172	-325.632538
923.298828	-122.564415
922.146484	-289.992249
920.994141	-302.575195
919.841797	-264.964691
918.688477	-197.654633
917.535156	269.600922
916.380859	28.261374
915.227539	120.984451
914.073242	2.731216
912.918945	-215.143951
911.763672	601.834351
910.608398	175.566925
909.453125	273.526764
908.297852	129.007126
907.141602	-185.297455
905.985352	-247.760513
904.829102	-230.737411
903.672852	196.400833
902.515625	442.309998
901.358398	115.451668
900.201172	189.517166
899.042969	-709.400024
897.884766	7.606503
896.726563	25.477854
895.568359	161.053574
894.409180	384.841461
893.250000	-141.784012
892.090820	5.360286
890.930664	495.930756
889.771484	-124.890709
888.611328	-20.466606
887.450195	316.519135
886.289063	73.369781
885.128906	-56.752338
883.966797	790.100586
882.805664	335.229218
881.643555	117.404724
880.481445	474.617310
879.319336	628.870056
878.156250	145.397858
876.993164	815.651672
875.830078	891.025146
874.666016	921.362610
873.502930	686.085815
872.338867	115.599342
871.173828	494.953094
870.009766	248.771606
868.844727	279.342499
867.679688	348.147369
866.513672	349.468292
865.348633	793.554565
864.182617	352.123627
863.015625	825.178345
861.849609	6.616480
860.682617	468.272614
859.515625	415.620514
858.347656	843.239075
857.180664	803.924561
856.012695	1168.370850
854.843750	1133.385620
853.675781	1374.171509
852.506836	1415.273926
851.337891	1010.322998
850.167969	1067.046143
848.999023	1016.169739
847.829102	1285.481323
846.658203	562.718018
845.488281	789.333496
844.317383	456.255432
843.146484	725.114685
841.975586	450.187958
840.803711	228.960098
839.631836	765.671570
838.459961	763.318115
837.287109	613.353088
836.114258	639.845581
834.941406	1130.807007
833.768555	942.537842
832.594727	86.671265
831.420898	661.839355
830.247070	1151.803711
829.072266	717.728699
827.898438	803.445984
826.722656	958.073059
825.547852	528.368042
824.372070	25.155071
823.196289	631.755066
822.020508	500.477203
820.844727	491.607208
819.667969	333.363708
818.491211	85.966927
817.313477	212.432220
816.136719	287.485474
814.958984	146.512085
813.781250	-459.423065
812.602539	262.242157
811.423828	-479.442444
810.245117	-118.557365
809.066406	-322.440704
807.886719	302.196045
806.707031	120.114708
805.527344	-175.327194
804.346680	-224.434937
803.166992	298.904724
801.985352	-431.916199
800.804688	-273.011200
799.623047	-515.841003
798.441406	-625.727722
797.259766	-214.820663
796.078125	-125.675262
794.895508	-143.159485
793.712891	-415.602051
792.529297	5.058777
791.346680	-453.707520
790.163086	-73.511536
788.978516	84.966743
787.794922	460.010803
786.610352	80.314247
785.425781	620.605347
784.241211	231.791107
783.055664	819.980164
781.870117	901.589172
780.684570	121.252342
779.498047	821.062622
778.311523	173.195511
777.125000	315.856079
775.938477	701.061951
774.750977	483.398285
773.563477	479.651398
772.375977	579.378601
771.187500	557.563538
769.999023	156.337265
768.810547	151.890411
767.622070	279.476288
766.432617	301.055298
765.243164	69.134804
764.053711	748.843689
762.863281	402.079987
761.672852	691.437988
760.482422	1141.148682
759.291992	1088.864990
758.100586	605.313416
756.909180	662.816040
755.717773	737.737366
754.525391	893.788452
753.333008	585.964050
752.140625	787.863647
750.948242	84.594612
749.754883	747.407410
748.561523	509.672974
747.368164	476.077332
746.173828	308.519684
744.979492	57.590488
743.785156	550.241882
742.590820	277.285522
741.395508	383.636780
740.200195	733.176025
739.003906	-192.860916
737.808594	18.529884
736.612305	-157.921341
735.416016	-21.177290
734.218750	14.756292
733.021484	210.432663
731.824219	443.211700
730.626953	310.539398
729.428711	374.769928
728.230469	34.456989
727.032227	-104.539001
725.833984	462.525208
724.634766	258.004395
723.435547	593.241699
722.235352	827.888977
721.036133	-40.181458
719.835938	511.215912
718.635742	591.010254
717.434570	568.299377
716.233398	-152.370407
715.032227	174.307297
713.831055	461.709229
712.628906	361.066681
711.426758	273.699066
710.224609	384.826874
709.021484	323.947540
707.818359	80.340904
706.615234	-236.999084
705.412109	-297.102020
704.208008	522.280090
703.003906	105.590294
701.799805	154.853577
700.594727	136.904160
699.389648	310.551544
698.184570	945.242249
696.979492	362.813202
695.773438	145.966263
694.567383	-163.912323
693.361328	134.771713
692.154297	133.947021
690.947266	137.787582
689.740234	-7.808230
688.533203	-55.371971
687.325195	-326.029541
686.117188	-45.343422
684.909180	116.310280
683.700195	-20.936577
682.491211	-615.046631
681.282227	80.727867
680.072266	-267.614105
678.863281	-119.429634
677.653320	-295.742340
676.442383	-525.711304
675.232422	-181.642258
674.021484	-47.230068
672.810547	290.869080
671.598633	278.824951
670.386719	-176.059464
669.174805	104.661964
667.962891	-42.276211
666.750000	128.888367
665.537109	-218.084229
664.324219	9.999462
663.110352	-94.154053
661.897461	59.041676
660.683594	80.891701
659.468750	-9.084617
658.254883	-256.102142
657.040039	303.979401
655.824219	-91.049973
654.609375	23.230862
653.393555	-344.968658
652.177734	-221.378113
650.960938	232.085526
649.745117	401.360291
648.528320	168.208084
647.311523	374.604553
646.093750	583.332092
644.875977	744.878845
643.658203	749.545959
642.440430	661.945618
641.221680	419.753876
640.002930	584.155762
638.784180	645.454224
637.564453	1216.110352
636.344727	504.061615
635.125000	378.754730
633.905273	116.111290
632.684570	276.499603
631.463867	11.810913
630.243164	762.133240
629.021484	658.157104
627.799805	562.650818
626.578125	887.290222
625.356445	681.998840
624.133789	740.138000
622.911133	725.061584
621.688477	1131.639771
620.464844	670.116577
619.241211	610.886414
618.017578	296.351257
616.793945	131.168228
615.569336	290.623901
614.344727	631.104187
613.120117	-227.202911
611.894531	301.822693
610.668945	419.138092
609.443359	20.219538
608.216797	-178.801178
606.991211	3.493537
605.764648	-185.144577
604.537109	-293.973999
