# Supplementary material for: Raman spectroscopy accurately differentiates mucosal healing from non-healing and biochemical changes following biological therapy in inflammatory bowel disease
Source: PLoS One. 2021 Jun 2;16(6):e0252210. doi: 10.1371/journal.pone.0252210 (PMC8172032; doi:10.1371/journal.pone.0252210)
Supplement: S6 Dataset — (ZIP) [file pone.0252210.s008.zip › Post biologic CD/OC021 post treatment-1_base sub CR removed_49__X_-12373.1__Y_18932.6__Z_-18.5491__Time_558.txt]

1714.640625	-10.563182
1713.664063	30.716564
1712.687500	33.052670
1711.709961	54.932133
1710.733398	-59.052868
1709.755859	55.610615
1708.778320	195.159134
1707.799805	64.826080
1706.821289	-75.344643
1705.843750	168.341568
1704.864258	-7.692658
1703.885742	15.277181
1702.907227	-65.324692
1701.927734	-24.738966
1700.948242	-143.863724
1699.968750	106.901871
1698.988281	-61.455532
1698.007813	16.965626
1697.028320	291.256866
1696.046875	339.018890
1695.066406	21.612560
1694.084961	183.117218
1693.104492	206.503601
1692.123047	209.244446
1691.140625	175.334686
1690.159180	414.374756
1689.176758	467.278900
1688.194336	363.537720
1687.211914	585.868835
1686.228516	499.555542
1685.246094	613.911865
1684.262695	598.327332
1683.279297	591.440613
1682.295898	603.890442
1681.311523	622.318604
1680.327148	838.418640
1679.342773	860.792969
1678.358398	968.972534
1677.374023	915.470703
1676.388672	1139.238525
1675.403320	1073.688354
1674.417969	1038.044189
1673.432617	1359.216553
1672.446289	1239.701416
1671.459961	1447.640015
1670.473633	1536.553711
1669.487305	1604.771484
1668.500977	1554.061035
1667.513672	1461.457031
1666.526367	1863.084595
1665.539063	1909.546997
1664.550781	1640.844482
1663.563477	2025.241577
1662.575195	2171.343994
1661.586914	2013.042725
1660.598633	1884.478394
1659.609375	2071.784668
1658.620117	2063.462891
1657.631836	2013.266113
1656.641602	2156.848633
1655.652344	2279.668213
1654.662109	2019.089478
1653.672852	1891.398804
1652.681641	1809.161743
1651.691406	1698.306641
1650.701172	1603.791138
1649.709961	1417.183838
1648.718750	1392.308350
1647.727539	1219.845581
1646.735352	963.287354
1645.744141	1005.727905
1644.751953	718.385071
1643.759766	674.447632
1642.766602	863.179260
1641.774414	534.881470
1640.781250	394.400879
1639.788086	296.514832
1638.794922	259.650665
1637.801758	191.464233
1636.807617	81.419563
1635.813477	66.598480
1634.819336	49.428455
1633.825195	58.882908
1632.830078	52.787437
1631.834961	-42.589584
1630.839844	-56.061722
1629.844727	-179.847733
1628.849609	78.247704
1627.853516	-13.496233
1626.857422	44.953480
1625.861328	-27.920536
1624.865234	-45.351410
1623.868164	-23.157629
1622.871094	30.742090
1621.874023	100.554253
1620.876953	212.530350
1619.879883	138.125107
1618.881836	77.025993
1617.883789	247.126312
1616.885742	435.655396
1615.887695	138.735199
1614.888672	162.146774
1613.889648	169.915985
1612.890625	57.142578
1611.891602	78.230087
1610.892578	65.312607
1609.892578	201.864395
1608.892578	288.640717
1607.892578	202.541504
1606.892578	90.341858
1605.891602	279.372009
1604.890625	203.943970
1603.889648	157.374023
1602.888672	32.345810
1601.887695	-61.213825
1600.885742	-133.793381
1599.883789	55.179165
1598.881836	110.726639
1597.879883	-79.471764
1596.876953	-115.407143
1595.874023	-109.540337
1594.871094	0.791523
1593.868164	-121.399979
1592.864258	-133.905472
1591.861328	-211.714020
1590.857422	-260.825684
1589.853516	-109.041359
1588.848633	-93.045082
1587.844727	-17.128826
1586.839844	37.822544
1585.834961	4.028236
1584.830078	100.500732
1583.824219	116.057106
1582.819336	149.754272
1581.813477	154.686569
1580.807617	-38.418079
1579.800781	205.899979
1578.794922	343.268158
1577.788086	48.412243
1576.781250	169.908585
1575.773438	327.650391
1574.766602	191.283005
1573.758789	62.642960
1572.750977	391.505737
1571.743164	153.431046
1570.735352	92.032341
1569.726563	152.629425
1568.718750	267.601257
1567.708984	109.670868
1566.700195	159.376129
1565.691406	234.859329
1564.681641	250.448746
1563.671875	315.167145
1562.662109	94.313347
1561.652344	67.912933
1560.641602	82.836884
1559.630859	22.388269
1558.620117	26.586088
1557.609375	274.201385
1556.597656	26.646830
1555.586914	-122.550522
1554.575195	251.269028
1553.563477	73.216820
1552.550781	32.244244
1551.539063	420.733704
1550.526367	265.453186
1549.513672	122.973152
1548.500977	158.820389
1547.487305	246.162598
1546.473633	467.700958
1545.459961	239.175461
1544.446289	204.360306
1543.432617	-24.429155
1542.417969	-119.012100
1541.404297	44.501648
1540.389648	-4.003814
1539.374023	19.573715
1538.359375	-37.077251
1537.343750	151.212570
1536.328125	27.042774
1535.312500	52.309475
1534.296875	64.454765
1533.280273	1.600819
1532.263672	369.022186
1531.247070	359.813599
1530.230469	304.013153
1529.212891	93.449554
1528.196289	155.763519
1527.178711	161.175751
1526.160156	156.060013
1525.142578	-152.966904
1524.124023	-45.225338
1523.106445	64.835083
1522.087891	64.021294
1521.068359	109.268959
1520.049805	15.457052
1519.030273	44.842670
1518.010742	158.809799
1516.991211	54.118244
1515.971680	285.775940
1514.951172	175.529739
1513.930664	-106.916977
1512.910156	-150.703522
1511.889648	131.282806
1510.868164	-64.362076
1509.846680	-116.458130
1508.826172	-22.518816
1507.803711	91.666618
1506.782227	18.452217
1505.759766	-134.407150
1504.737305	-243.831757
1503.714844	-10.064863
1502.692383	-32.761806
1501.668945	80.085320
1500.646484	108.207680
1499.623047	-145.490326
1498.599609	-2.543771
1497.575195	-120.871010
1496.550781	106.053879
1495.527344	110.183311
1494.502930	201.065765
1493.477539	59.050766
1492.453125	287.591309
1491.427734	413.619812
1490.402344	227.697632
1489.376953	220.509933
1488.350586	384.265289
1487.325195	527.377380
1486.298828	695.781311
1485.272461	338.161407
1484.245117	684.836182
1483.218750	832.225586
1482.191406	780.424744
1481.164063	664.744751
1480.136719	760.594727
1479.108398	863.892334
1478.080078	900.744080
1477.052734	980.780396
1476.023438	1030.043701
1474.995117	1147.941895
1473.965820	1258.006958
1472.937500	1334.823608
1471.908203	1477.647095
1470.877930	1620.272949
1469.848633	1874.689331
1468.818359	2095.798096
1467.788086	1947.946411
1466.757813	2204.329102
1465.727539	2175.787842
1464.696289	2457.207275
1463.665039	2700.296143
1462.633789	2719.630127
1461.602539	2771.884277
1460.570313	2956.056885
1459.539063	2843.046875
1458.506836	2780.750244
1457.473633	2969.620850
1456.441406	3112.687012
1455.408203	3143.989502
1454.375000	3063.624023
1453.341797	3414.274658
1452.308594	3283.061523
1451.274414	3400.207275
1450.241211	3344.962646
1449.207031	3532.876465
1448.171875	3381.241455
1447.137695	3523.393799
1446.102539	3422.376709
1445.067383	3318.835205
1444.032227	3344.369873
1442.997070	3033.352295
1441.960938	3041.151367
1440.924805	2952.819824
1439.888672	2788.650391
1438.852539	3198.387451
1437.816406	2986.183838
1436.779297	2587.047607
1435.742188	2660.507568
1434.705078	2233.817871
1433.666992	1996.687012
1432.629883	1484.483398
1431.591797	1520.237793
1430.553711	1225.385864
1429.514648	1008.868713
1428.476563	1087.624512
1427.437500	957.015442
1426.398438	919.780762
1425.359375	829.646240
1424.320313	742.100342
1423.280273	699.962158
1422.240234	698.185486
1421.200195	736.750061
1420.159180	558.746338
1419.119141	486.629456
1418.078125	699.012939
1417.037109	629.491028
1415.996094	353.730682
1414.954102	563.631287
1413.912109	345.944916
1412.870117	226.479202
1411.828125	476.683289
1410.786133	359.887115
1409.743164	79.855415
1408.700195	342.684631
1407.657227	213.635330
1406.614258	109.833229
1405.570313	199.465164
1404.527344	171.184082
1403.483398	248.388351
1402.438477	119.882568
1401.394531	54.258488
1400.349609	71.503807
1399.304688	-11.459935
1398.259766	153.901917
1397.214844	294.231415
1396.168945	417.046997
1395.123047	402.122223
1394.077148	111.783607
1393.031250	59.589020
1391.984375	12.521118
1390.937500	40.686829
1389.890625	33.922260
1388.843750	-5.246079
1387.796875	50.786388
1386.749023	261.969513
1385.701172	-114.433342
1384.653320	76.951813
1383.604492	-114.046005
1382.556641	-134.884750
1381.507813	-63.157261
1380.458984	-43.776794
1379.410156	155.540588
1378.360352	-166.926422
1377.310547	-104.693169
1376.260742	-167.126251
1375.210938	12.642069
1374.161133	-14.571271
1373.110352	140.428955
1372.059570	56.133263
1371.008789	191.410217
1369.957031	75.028587
1368.906250	43.593525
1367.854492	-7.617447
1366.802734	177.981918
1365.750000	191.815125
1364.698242	260.592346
1363.645508	152.750397
1362.592773	358.695007
1361.540039	246.227890
1360.486328	226.003601
1359.433594	191.044937
1358.379883	322.853546
1357.326172	183.797012
1356.271484	385.466888
1355.216797	448.063354
1354.163086	354.295715
1353.107422	265.682068
1352.052734	512.543274
1350.998047	548.429932
1349.942383	609.284912
1348.886719	769.555054
1347.830078	848.040039
1346.774414	926.675049
1345.717773	1000.479797
1344.661133	982.682556
1343.604492	1044.396851
1342.546875	1468.113159
1341.490234	1478.009155
1340.432617	1272.528564
1339.375000	1287.756104
1338.316406	1191.706421
1337.258789	1544.011475
1336.200195	1260.177002
1335.141602	1634.928223
1334.082031	1527.209106
1333.023438	1320.771973
1331.963867	1055.235107
1330.904297	1400.726440
1329.844727	1026.864624
1328.784180	1192.129150
1327.723633	1236.416626
1326.663086	1228.976685
1325.602539	1080.926758
1324.541992	1160.298462
1323.480469	1222.518066
1322.418945	1136.782104
1321.357422	1228.936523
1320.295898	1299.012573
1319.233398	1438.290649
1318.170898	1449.433350
1317.108398	1579.089966
1316.045898	1546.159912
1314.982422	1619.380005
1313.918945	1586.777344
1312.855469	1591.307617
1311.791992	1480.237305
1310.728516	1214.243042
1309.664063	1620.620605
1308.599609	1300.874634
1307.535156	1308.716797
1306.469727	1454.486084
1305.404297	1310.094971
1304.338867	1424.139404
1303.273438	1562.873901
1302.208008	1568.959106
1301.141602	1609.594116
1300.075195	1571.733154
1299.008789	1472.622681
1297.942383	1314.757202
1296.875000	1365.814575
1295.807617	1394.899048
1294.740234	1429.020508
1293.672852	1522.159424
1292.604492	1311.177979
1291.537109	1120.049805
1290.468750	1228.313599
1289.399414	1054.709717
1288.331055	1114.177979
1287.261719	1100.226318
1286.192383	1142.761719
1285.123047	1170.706177
1284.052734	1208.553345
1282.983398	1023.692566
1281.913086	897.782288
1280.841797	852.807129
1279.771484	820.203491
1278.700195	839.098267
1277.628906	987.724487
1276.557617	1104.607422
1275.486328	1226.433350
1274.414063	1196.766846
1273.341797	1137.892456
1272.269531	1413.854736
1271.197266	1213.483398
1270.124023	1294.134521
1269.050781	1291.830322
1267.977539	1467.812500
1266.904297	1531.543701
1265.830078	1319.618408
1264.756836	1488.418457
1263.681641	1498.699341
1262.607422	1487.108887
1261.533203	1251.323730
1260.458008	1266.755249
1259.382813	1362.662842
1258.307617	1412.309937
1257.231445	1510.715210
1256.155273	1314.491699
1255.079102	1427.609497
1254.002930	1341.146240
1252.926758	1444.591431
1251.849609	1202.563843
1250.772461	1276.912354
1249.695313	1168.884644
1248.617188	1386.755493
1247.540039	1332.320679
1246.461914	1122.414307
1245.382813	1138.608032
1244.304688	1363.742432
1243.225586	1037.502930
1242.146484	1204.353516
1241.067383	1036.149170
1239.988281	1382.584351
1238.908203	1131.963745
1237.828125	1124.075195
1236.748047	1099.232788
1235.667969	1059.865356
1234.586914	1088.416260
1233.505859	1126.659790
1232.424805	1138.237793
1231.343750	793.669434
1230.261719	1008.796265
1229.179688	790.343872
1228.097656	954.532166
1227.015625	912.888062
1225.932617	897.879333
1224.850586	880.448547
1223.767578	775.929382
1222.683594	603.725647
1221.600586	463.015198
1220.516602	474.646423
1219.432617	430.662201
1218.347656	348.013702
1217.263672	463.470886
1216.178711	383.212097
1215.093750	566.164124
1214.008789	471.368439
1212.922852	564.845642
1211.836914	626.872253
1210.750977	503.062134
1209.665039	893.029236
1208.579102	699.194031
1207.492188	633.178650
1206.405273	719.000977
1205.318359	778.224243
1204.230469	502.465546
1203.142578	426.706848
1202.054688	372.596436
1200.966797	125.831406
1199.877930	47.617538
1198.790039	238.920761
1197.701172	28.246534
1196.611328	94.242065
1195.522461	107.225273
1194.432617	-158.795746
1193.342773	89.680328
1192.252930	-125.897240
1191.162109	-69.929398
1190.072266	-155.806412
1188.981445	-61.591026
1187.889648	135.752853
1186.798828	88.044472
1185.707031	-26.937473
1184.615234	-17.174261
1183.523438	42.874451
1182.430664	-53.107689
1181.337891	126.636650
1180.245117	52.064896
1179.152344	20.573984
1178.059570	286.158539
1176.965820	74.731422
1175.872070	165.116013
1174.778320	56.582424
1173.683594	31.791418
1172.588867	184.043289
1171.494141	199.702988
1170.399414	320.525177
1169.303711	268.943817
1168.208984	-148.641144
1167.113281	-83.156487
1166.016602	-89.535210
1164.920898	-17.154011
1163.824219	-121.744835
1162.727539	-97.405579
1161.630859	-118.574646
1160.533203	-75.385925
1159.435547	51.219357
1158.337891	433.030487
1157.240234	112.992989
1156.141602	174.684662
1155.043945	322.094360
1153.944336	221.304108
1152.845703	172.887939
1151.747070	19.490080
1150.647461	-62.477066
1149.547852	34.150135
1148.447266	116.309341
1147.347656	95.908218
1146.247070	1.577318
1145.146484	35.696716
1144.044922	-77.879204
1142.944336	36.878407
1141.842773	56.301537
1140.741211	199.250381
1139.638672	18.641560
1138.537109	147.011826
1137.434570	49.416084
1136.332031	99.047203
1135.228516	336.181885
1134.125977	497.087433
1133.022461	306.373749
1131.917969	618.867920
1130.814453	613.072449
1129.709961	977.297852
1128.605469	1001.998779
1127.500977	1147.515625
1126.396484	1216.960205
1125.291016	826.340149
1124.185547	869.494507
1123.080078	969.371216
1121.973633	851.122131
1120.868164	761.228760
1119.761719	389.460999
1118.654297	635.621155
1117.547852	713.506775
1116.440430	592.454712
1115.333008	471.337494
1114.225586	823.203003
1113.117188	801.157837
1112.008789	443.292633
1110.900391	499.106689
1109.791992	507.518127
1108.682617	787.493652
1107.573242	639.705627
1106.463867	978.332153
1105.354492	1092.405762
1104.244141	956.104980
1103.133789	1239.812622
1102.023438	862.676575
1100.913086	999.815674
1099.801758	1174.513550
1098.690430	1198.134033
1097.579102	1216.926880
1096.467773	1188.479614
1095.355469	1327.218506
1094.243164	1180.777222
1093.130859	1081.409790
1092.017578	1170.338745
1090.905273	1223.837036
1089.791992	1008.928467
1088.677734	1109.298340
1087.564453	1153.093140
1086.450195	1081.535400
1085.335938	953.500427
1084.221680	1055.812378
1083.106445	817.217346
1081.991211	1168.405151
1080.875977	1070.688599
1079.760742	987.036560
1078.644531	936.214539
1077.528320	704.596313
1076.412109	822.707703
1075.295898	745.955261
1074.178711	1063.266479
1073.061523	676.785095
1071.944336	939.923523
1070.826172	661.365234
1069.708984	861.002869
1068.590820	854.296265
1067.471680	774.913940
1066.353516	594.828979
1065.234375	658.292175
1064.115234	808.304993
1062.996094	932.467773
1061.875977	555.791992
1060.755859	789.833923
1059.635742	665.899048
1058.515625	841.298767
1057.394531	745.405701
1056.273438	595.782349
1055.152344	380.784973
1054.031250	261.654663
1052.909180	387.793488
1051.787109	497.521790
1050.665039	357.402924
1049.541992	415.719940
1048.418945	236.004135
1047.295898	457.629486
1046.172852	480.909393
1045.048828	347.947327
1043.925781	340.957214
1042.801758	364.273926
1041.676758	555.361328
1040.552734	429.558411
1039.427734	236.284058
1038.302734	229.413300
1037.176758	236.530243
1036.050781	541.597778
1034.924805	430.034821
1033.798828	465.125580
1032.672852	497.917938
1031.545898	426.088013
1030.418945	310.168762
1029.291992	408.184662
1028.164063	262.208405
1027.036133	-32.324821
1025.908203	-82.785110
1024.780273	256.951538
1023.651367	153.169037
1022.522461	-8.519968
1021.393555	-88.846939
1020.264648	-22.906662
1019.134766	-318.752869
1018.004883	60.404510
1016.875000	-82.150406
1015.744141	-99.404762
1014.613281	8.571893
1013.482422	-22.412947
1012.351563	138.954041
1011.219727	527.266113
1010.088867	392.296295
1008.956055	368.574890
1007.824219	527.784119
1006.691406	1024.787720
1005.558594	1440.720337
1004.425781	2619.660889
1003.292969	3185.527832
1002.159180	2803.606689
1001.025391	2047.638794
999.891602	1114.259521
998.756836	518.652954
997.622070	466.107117
996.487305	402.175171
995.352539	102.984543
994.216797	108.660988
993.081055	248.280991
991.945313	242.673050
990.808594	218.756149
989.672852	430.156281
988.536133	-1.450998
987.398438	92.673248
986.261719	244.507599
985.124023	-15.857604
983.986328	41.830555
982.847656	214.755432
981.709961	111.575943
980.571289	63.830696
979.432617	7.072638
978.292969	125.303894
977.153320	43.600464
976.013672	192.001205
974.874023	554.255859
973.734375	153.635529
972.593750	249.594131
971.453125	352.579681
970.311523	267.403687
969.170898	480.896942
968.029297	363.968079
966.886719	45.351402
965.745117	509.357025
964.602539	88.025314
963.459961	538.421936
962.317383	436.317505
961.173828	231.315475
960.030273	439.055023
958.886719	287.228577
957.743164	369.282257
956.598633	236.255478
955.454102	263.735779
954.309570	318.870392
953.165039	273.497803
952.019531	210.048492
950.874023	464.734100
949.727539	371.948151
948.582031	176.539780
947.435547	253.397293
946.289063	369.266510
945.141602	480.719177
943.995117	309.126190
942.847656	261.117249
941.699219	364.001465
940.551758	439.656250
939.403320	504.073517
938.254883	491.106781
937.105469	320.988708
935.957031	246.921219
934.807617	284.793823
933.658203	343.365326
932.507813	203.886429
931.357422	376.757965
930.207031	226.358200
929.056641	397.274292
927.906250	204.099182
926.754883	74.941521
925.603516	2.927525
924.451172	156.349655
923.298828	-58.519897
922.146484	86.151718
920.994141	212.765640
919.841797	14.537356
918.688477	-26.626881
917.535156	-137.993164
916.380859	-6.114075
915.227539	-112.507980
914.073242	19.684397
912.918945	-138.475861
911.763672	-160.240143
910.608398	81.315453
909.453125	-92.059013
908.297852	-31.646753
907.141602	198.926163
905.985352	10.328862
904.829102	118.793556
903.672852	-21.777679
902.515625	23.589010
901.358398	-48.623653
900.201172	40.072147
899.042969	269.199341
897.884766	174.857162
896.726563	19.650490
895.568359	-35.825722
894.409180	1.580634
893.250000	-17.385460
892.090820	210.118851
890.930664	60.384537
889.771484	32.824917
888.611328	-41.992752
887.450195	253.620209
886.289063	14.300277
885.128906	305.509583
883.966797	219.969986
882.805664	292.474579
881.643555	292.917786
880.481445	279.952881
879.319336	325.713074
878.156250	256.654022
876.993164	307.135529
875.830078	240.579788
874.666016	284.505005
873.502930	328.498688
872.338867	203.776672
871.173828	54.460419
870.009766	89.765732
868.844727	208.361908
867.679688	237.041367
866.513672	-28.697002
865.348633	292.348267
864.182617	393.118317
863.015625	597.251892
861.849609	444.244904
860.682617	574.290771
859.515625	390.052246
858.347656	437.124146
857.180664	612.101563
856.012695	504.402618
854.843750	686.107239
853.675781	894.656067
852.506836	885.705505
851.337891	545.099854
850.167969	854.451294
848.999023	621.573364
847.829102	523.198792
846.658203	579.376160
845.488281	541.506592
844.317383	447.715546
843.146484	204.059937
841.975586	293.801086
840.803711	461.768097
839.631836	488.781555
838.459961	379.409454
837.287109	435.441833
836.114258	464.607483
834.941406	424.480377
833.768555	632.212585
832.594727	335.240448
831.420898	368.710999
830.247070	346.325195
829.072266	654.095520
827.898438	660.535461
826.722656	546.505005
825.547852	657.626343
824.372070	498.934296
823.196289	362.523621
822.020508	312.984192
820.844727	158.700836
819.667969	-20.084745
818.491211	150.649506
817.313477	456.987030
816.136719	188.963608
814.958984	279.148346
813.781250	282.441681
812.602539	23.241400
811.423828	210.896530
810.245117	98.297264
809.066406	163.394379
807.886719	19.520063
806.707031	-48.898849
805.527344	104.633568
804.346680	266.846832
803.166992	67.070702
801.985352	-37.322727
800.804688	-57.516872
799.623047	39.706894
798.441406	-162.604111
797.259766	-205.359619
796.078125	-57.647995
794.895508	-9.864038
793.712891	-2.135332
792.529297	209.189148
791.346680	154.543121
790.163086	75.413452
788.978516	398.952179
787.794922	580.555176
786.610352	569.457764
785.425781	520.594604
784.241211	321.231873
783.055664	544.003784
781.870117	631.683655
780.684570	383.303619
779.498047	417.614990
778.311523	272.846985
777.125000	649.034119
775.938477	400.173859
774.750977	307.939362
773.563477	242.043304
772.375977	178.203369
771.187500	116.419693
769.999023	202.203735
768.810547	435.451294
767.622070	456.848389
766.432617	504.493713
765.243164	461.627441
764.053711	517.697693
762.863281	401.836395
761.672852	417.921326
760.482422	603.268250
759.291992	832.353149
758.100586	687.229919
756.909180	625.566467
755.717773	418.659729
754.525391	462.254852
753.333008	472.700470
752.140625	357.748840
750.948242	416.211151
749.754883	553.539673
748.561523	468.908386
747.368164	548.779175
746.173828	505.577148
744.979492	635.563049
743.785156	510.912079
742.590820	476.086792
741.395508	436.754608
740.200195	344.701691
739.003906	478.264496
737.808594	456.095612
736.612305	453.525238
735.416016	483.683380
734.218750	255.385086
733.021484	22.707161
731.824219	74.501083
730.626953	390.882172
729.428711	527.670593
728.230469	570.278992
727.032227	496.917786
725.833984	545.906799
724.634766	793.644653
723.435547	503.786896
722.235352	628.978271
721.036133	686.366577
719.835938	555.933105
718.635742	722.343628
717.434570	746.805847
716.233398	673.054199
715.032227	704.001404
713.831055	508.144043
712.628906	419.184113
711.426758	491.540131
710.224609	313.283203
709.021484	411.781464
707.818359	455.797363
706.615234	377.878693
705.412109	160.701233
704.208008	196.122589
703.003906	303.375000
701.799805	251.821777
700.594727	111.176147
699.389648	179.399765
698.184570	256.356842
696.979492	215.992645
695.773438	32.319389
694.567383	66.058121
693.361328	26.033819
692.154297	-59.466816
690.947266	-60.154816
689.740234	-75.919327
688.533203	-85.044144
687.325195	-104.883202
686.117188	274.481506
684.909180	-42.211742
683.700195	382.772858
682.491211	-20.191473
681.282227	-106.459740
680.072266	84.758339
678.863281	-24.986454
677.653320	36.549030
676.442383	284.403748
675.232422	181.714798
674.021484	135.517288
672.810547	-72.713089
671.598633	119.454628
670.386719	-1.795896
669.174805	188.499664
667.962891	216.814026
666.750000	42.209129
665.537109	77.432762
664.324219	35.094040
663.110352	18.892662
661.897461	87.092628
660.683594	196.474091
659.468750	60.028332
658.254883	46.807732
657.040039	-74.042130
655.824219	-54.481998
654.609375	51.488796
653.393555	-266.980347
652.177734	-7.649808
650.960938	-140.329529
649.745117	20.126488
648.528320	42.868626
647.311523	123.877823
646.093750	506.313995
644.875977	492.787872
643.658203	376.130981
642.440430	489.770599
641.221680	285.224426
640.002930	242.088058
638.784180	168.952530
637.564453	18.552172
636.344727	57.304089
635.125000	10.144464
633.905273	-67.059158
632.684570	87.606194
631.463867	-189.254227
630.243164	85.413544
629.021484	1.594245
627.799805	72.115501
626.578125	202.492630
625.356445	304.756012
624.133789	434.623871
622.911133	457.038910
621.688477	684.827271
620.464844	515.946350
619.241211	231.144608
618.017578	307.882355
616.793945	230.031021
615.569336	310.080902
614.344727	-44.747692
613.120117	68.427078
611.894531	144.558395
610.668945	93.822182
609.443359	-150.011948
608.216797	184.581451
606.991211	289.549500
605.764648	-131.923630
604.537109	135.568970
