# Supplementary material for: Raman spectroscopy accurately differentiates mucosal healing from non-healing and biochemical changes following biological therapy in inflammatory bowel disease
Source: PLoS One. 2021 Jun 2;16(6):e0252210. doi: 10.1371/journal.pone.0252210 (PMC8172032; doi:10.1371/journal.pone.0252210)
Supplement: S6 Dataset — (ZIP) [file pone.0252210.s008.zip › Post biologic CD/OC016 post treatment-1_base sub CR removed_92__X_-36037.8__Y_20322.7__Z_-4415.08__Time_1052.txt]

1714.716797	168.802414
1713.740234	262.982208
1712.763672	5.038293
1711.787109	84.180672
1710.809570	71.125824
1709.832031	172.351990
1708.854492	-30.291504
1707.875977	-54.445839
1706.898438	-151.934097
1705.919922	1.176625
1704.941406	32.594040
1703.962891	-338.686340
1702.983398	86.418442
1702.003906	-201.587311
1701.024414	-292.790619
1700.044922	-45.621731
1699.065430	-48.545544
1698.084961	-143.752960
1697.104492	69.699867
1696.124023	67.893379
1695.143555	29.918247
1694.162109	-25.571745
1693.180664	74.999634
1692.199219	13.834734
1691.217773	-11.487669
1690.235352	-163.814346
1689.253906	245.230804
1688.271484	71.020454
1687.289063	169.882385
1686.305664	221.678711
1685.323242	309.095306
1684.339844	98.949135
1683.356445	334.713959
1682.372070	105.141907
1681.388672	177.474518
1680.404297	255.927231
1679.419922	135.551743
1678.435547	149.091217
1677.451172	221.941620
1676.465820	244.968719
1675.480469	297.983032
1674.495117	378.285919
1673.509766	424.703369
1672.523438	524.917969
1671.537109	734.688843
1670.550781	312.810852
1669.564453	563.646606
1668.578125	499.020935
1667.590820	713.728577
1666.603516	668.828857
1665.616211	560.826233
1664.627930	535.635254
1663.640625	646.251831
1662.652344	619.431946
1661.664063	656.738525
1660.675781	917.137512
1659.686523	560.461426
1658.698242	797.824951
1657.708984	611.718750
1656.719727	939.832764
1655.729492	648.683777
1654.740234	569.806274
1653.750000	613.056458
1652.759766	635.479187
1651.768555	539.198486
1650.778320	194.708618
1649.787109	403.269257
1648.795898	424.363342
1647.804688	443.096222
1646.813477	427.750244
1645.821289	193.419388
1644.829102	318.629395
1643.836914	264.476837
1642.844727	310.894409
1641.851563	146.365723
1640.859375	50.729870
1639.866211	8.094913
1638.873047	-10.594544
1637.878906	-84.476326
1636.885742	100.212852
1635.891602	-115.668587
1634.897461	-160.014771
1633.902344	-19.777508
1632.908203	136.335419
1631.913086	15.980307
1630.917969	-104.209381
1629.922852	-55.772690
1628.926758	-52.002640
1627.931641	1.846000
1626.935547	-144.177826
1625.939453	-105.964630
1624.942383	-151.848389
1623.946289	151.986603
1622.949219	-269.679962
1621.952148	-7.907065
1620.955078	174.970078
1619.958008	32.095947
1618.959961	70.499161
1617.961914	17.008953
1616.963867	113.167747
1615.965820	196.163666
1614.966797	74.466423
1613.967773	94.462486
1612.968750	232.449814
1611.969727	-140.938492
1610.970703	104.468872
1609.970703	-56.500275
1608.970703	26.251326
1607.970703	38.190361
1606.970703	-57.309097
1605.969727	158.792084
1604.968750	81.522560
1603.967773	98.453102
1602.966797	-227.501633
1601.965820	-32.738377
1600.963867	-81.400238
1599.961914	-7.206631
1598.959961	-66.471870
1597.958008	10.132458
1596.955078	196.377457
1595.952148	-257.713287
1594.949219	-191.848114
1593.946289	-186.181534
1592.943359	-175.397247
1591.939453	-253.488663
1590.935547	-2.784686
1589.931641	-96.755768
1588.927734	-209.063660
1587.922852	56.772827
1586.917969	126.789902
1585.913086	251.406219
1584.908203	-106.393074
1583.903320	124.821609
1582.897461	220.316528
1581.891602	393.789154
1580.885742	59.189892
1579.879883	55.293427
1578.873047	142.375656
1577.866211	67.912262
1576.859375	253.561050
1575.852539	376.552155
1574.845703	197.623627
1573.837891	247.471069
1572.830078	125.556587
1571.822266	123.122406
1570.814453	-61.375320
1569.805664	174.973602
1568.796875	-118.857086
1567.788086	-56.902199
1566.779297	-75.616402
1565.769531	-37.366131
1564.760742	99.351418
1563.750977	199.524582
1562.741211	1.154753
1561.730469	-54.629669
1560.720703	102.109138
1559.709961	167.879135
1558.699219	191.994095
1557.688477	-35.433628
1556.676758	169.773773
1555.666016	113.113480
1554.654297	144.374557
1553.642578	-34.264900
1552.629883	232.281723
1551.618164	53.396828
1550.605469	-14.301397
1549.592773	91.215546
1548.580078	214.643524
1547.566406	79.260178
1546.552734	119.596489
1545.540039	77.058136
1544.525391	163.589294
1543.511719	317.123322
1542.498047	139.793304
1541.483398	197.406555
1540.468750	161.894608
1539.453125	144.314651
1538.438477	-103.100037
1537.422852	82.954262
1536.407227	-84.657593
1535.391602	28.810688
1534.375977	255.557556
1533.359375	190.718719
1532.342773	20.085506
1531.326172	166.376999
1530.309570	54.813290
1529.292969	12.717021
1528.275391	217.742996
1527.257813	82.658913
1526.240234	89.094185
1525.222656	200.926254
1524.204102	55.245136
1523.185547	-123.943565
1522.166992	0.336329
1521.148438	-99.289551
1520.128906	-145.012817
1519.110352	9.676605
1518.090820	123.051041
1517.071289	43.554443
1516.050781	71.859131
1515.031250	40.979034
1514.010742	325.824402
1512.990234	-10.828251
1511.968750	132.510437
1510.948242	-255.493362
1509.926758	92.872627
1508.905273	17.757444
1507.883789	-201.036285
1506.862305	-222.413895
1505.839844	-5.496821
1504.817383	-129.624863
1503.794922	127.987114
1502.772461	-52.658978
1501.749023	-230.770752
1500.726563	-63.192860
1499.703125	-313.082764
1498.678711	-235.340073
1497.655273	-57.898781
1496.630859	-149.264450
1495.607422	-192.055328
1494.582031	-168.440414
1493.557617	-150.010391
1492.533203	-52.415600
1491.507813	170.283173
1490.482422	119.414291
1489.457031	4.635045
1488.430664	-89.741463
1487.405273	160.602112
1486.378906	48.238113
1485.352539	198.765732
1484.325195	354.262482
1483.298828	272.376251
1482.271484	101.177986
1481.244141	332.945770
1480.216797	498.272491
1479.188477	541.107544
1478.161133	318.834473
1477.132813	343.765137
1476.104492	442.522522
1475.075195	508.073486
1474.046875	621.957092
1473.017578	751.018127
1471.988281	625.452942
1470.958984	838.373901
1469.928711	850.160706
1468.898438	981.471741
1467.869141	960.124634
1466.837891	918.392273
1465.807617	1163.930420
1464.776367	1170.421387
1463.746094	1024.445679
1462.714844	1442.489990
1461.682617	1382.818115
1460.651367	1401.896240
1459.619141	1616.433716
1458.586914	1424.741455
1457.554688	1474.212769
1456.522461	1361.277344
1455.489258	1633.948486
1454.456055	1470.286011
1453.422852	1575.469360
1452.389648	1716.100952
1451.355469	1595.607300
1450.321289	1515.716064
1449.287109	1856.418945
1448.252930	1741.063721
1447.218750	1567.527100
1446.183594	1376.339844
1445.148438	1838.319336
1444.113281	1533.306274
1443.078125	1395.434937
1442.041992	1308.222900
1441.005859	1327.292603
1439.969727	1391.892090
1438.933594	1340.200684
1437.897461	1207.678833
1436.860352	1173.779541
1435.823242	1162.662476
1434.786133	871.211060
1433.748047	665.764954
1432.710938	869.472656
1431.672852	709.623291
1430.634766	678.589294
1429.596680	397.815338
1428.557617	722.619873
1427.518555	288.178680
1426.479492	353.234344
1425.440430	292.257996
1424.401367	347.295929
1423.361328	271.308228
1422.321289	157.612000
1421.281250	172.477066
1420.241211	278.048248
1419.200195	189.744843
1418.159180	-34.396721
1417.118164	280.187317
1416.077148	300.303772
1415.035156	78.957039
1413.994141	28.805017
1412.952148	104.448067
1411.910156	114.758110
1410.867188	72.330521
1409.825195	246.110672
1408.782227	357.058746
1407.739258	83.712326
1406.695313	84.272438
1405.652344	-148.589615
1404.608398	-240.720810
1403.564453	-189.689377
1402.520508	-83.406540
1401.475586	-117.590950
1400.431641	-11.223495
1399.386719	60.055504
1398.341797	-76.702545
1397.295898	155.113983
1396.250977	6.017637
1395.205078	-47.744656
1394.159180	109.004089
1393.112305	112.988998
1392.066406	46.957249
1391.019531	-26.485292
1389.972656	125.427788
1388.925781	-22.902519
1387.877930	-111.058403
1386.831055	196.092117
1385.783203	183.110672
1384.735352	-37.281738
1383.686523	-77.543060
1382.638672	-5.237395
1381.589844	74.607658
1380.541016	-75.299103
1379.492188	77.122795
1378.442383	234.550522
1377.392578	12.565580
1376.342773	-22.055326
1375.292969	88.148048
1374.243164	-178.299606
1373.192383	-35.518669
1372.141602	-44.817799
1371.090820	-44.050327
1370.039063	-15.786601
1368.988281	34.994568
1367.936523	-98.532242
1366.884766	121.796394
1365.833008	-43.883705
1364.780273	-189.493149
1363.727539	1.105755
1362.674805	82.207939
1361.622070	148.438416
1360.569336	-41.499748
1359.515625	206.463425
1358.461914	-82.696053
1357.408203	-108.115021
1356.353516	85.285484
1355.299805	191.728134
1354.245117	2.556543
1353.190430	133.984436
1352.134766	111.467987
1351.080078	-82.256294
1350.024414	280.223236
1348.968750	302.634491
1347.913086	134.069977
1346.856445	114.502785
1345.800781	519.150879
1344.744141	509.606354
1343.686523	515.023376
1342.629883	470.962158
1341.572266	424.523956
1340.514648	616.032593
1339.457031	520.218994
1338.399414	622.649109
1337.340820	512.188293
1336.282227	530.579773
1335.223633	724.760559
1334.165039	614.607971
1333.106445	507.061859
1332.046875	458.996765
1330.987305	406.091827
1329.926758	605.443359
1328.867188	478.548492
1327.806641	388.850342
1326.746094	494.443756
1325.685547	488.923828
1324.625000	557.571045
1323.563477	490.471283
1322.501953	287.719055
1321.440430	551.555786
1320.378906	494.606659
1319.316406	704.164856
1318.253906	440.190704
1317.191406	755.847412
1316.128906	711.526733
1315.065430	618.001526
1314.001953	443.276764
1312.938477	591.425720
1311.875000	727.267822
1310.811523	636.571716
1309.747070	521.362549
1308.682617	462.883026
1307.618164	616.134155
1306.552734	816.127502
1305.488281	649.594971
1304.422852	670.097839
1303.356445	565.258301
1302.291016	671.938660
1301.224609	690.153748
1300.159180	664.199097
1299.091797	665.329163
1298.025391	703.365601
1296.958984	589.203125
1295.891602	651.900513
1294.824219	815.262207
1293.755859	524.628418
1292.688477	511.413116
1291.620117	444.290070
1290.551758	563.625854
1289.483398	692.767090
1288.414063	483.628357
1287.344727	632.431519
1286.275391	489.650146
1285.206055	662.982178
1284.136719	505.655090
1283.066406	696.132629
1281.996094	590.362793
1280.925781	457.758575
1279.855469	557.713318
1278.784180	682.126465
1277.712891	784.512268
1276.641602	857.547363
1275.569336	510.076599
1274.498047	737.201599
1273.425781	634.355530
1272.353516	578.007568
1271.281250	565.685730
1270.208008	568.049561
1269.134766	807.277100
1268.061523	1080.601563
1266.988281	719.302795
1265.914063	877.899902
1264.839844	755.916504
1263.765625	716.935303
1262.691406	955.966919
1261.617188	743.918213
1260.541992	551.476257
1259.466797	736.838440
1258.391602	425.146027
1257.315430	547.158447
1256.239258	615.559204
1255.163086	559.780823
1254.086914	981.118835
1253.010742	1015.351440
1251.933594	828.171570
1250.856445	774.870239
1249.779297	1032.891479
1248.701172	697.539856
1247.624023	585.986084
1246.545898	615.441772
1245.467773	999.639282
1244.388672	805.503967
1243.310547	745.038879
1242.231445	803.578613
1241.152344	607.189453
1240.072266	818.636841
1238.993164	738.802490
1237.913086	639.589478
1236.833008	644.708679
1235.751953	790.466492
1234.671875	536.125610
1233.590820	878.161377
1232.509766	861.382324
1231.427734	704.071472
1230.346680	430.552063
1229.264648	554.305298
1228.182617	428.604675
1227.100586	474.812378
1226.017578	581.484802
1224.934570	639.700195
1223.851563	538.215332
1222.768555	369.035034
1221.684570	371.586853
1220.601563	584.436584
1219.516602	308.944885
1218.432617	154.377045
1217.348633	425.040527
1216.263672	91.729996
1215.178711	243.910583
1214.093750	152.158508
1213.007813	287.304565
1211.921875	277.571808
1210.835938	335.365570
1209.750000	349.686981
1208.663086	158.986877
1207.577148	390.267242
1206.490234	349.026337
1205.402344	288.487885
1204.315430	252.036896
1203.227539	246.878525
1202.139648	186.296707
1201.051758	205.159851
1199.962891	175.828857
1198.875000	-0.333372
1197.786133	40.094913
1196.696289	-15.763039
1195.607422	-237.585114
1194.517578	-125.119614
1193.427734	-101.694534
1192.337891	-66.305603
1191.247070	-187.172150
1190.157227	61.947342
1189.066406	49.102139
1187.974609	-55.036537
1186.883789	49.698860
1185.791992	27.123066
1184.700195	11.709292
1183.608398	-87.716759
1182.515625	-311.879456
1181.423828	-149.890045
1180.331055	-304.505402
1179.238281	-44.414124
1178.144531	42.960129
1177.050781	60.760891
1175.957031	126.411652
1174.863281	86.607391
1173.768555	-80.136169
1172.674805	-12.256659
1171.580078	-21.049509
1170.484375	96.919472
1169.389648	78.432724
1168.293945	150.779556
1167.198242	-348.435974
1166.102539	-87.275543
1165.005859	-19.883806
1163.910156	-127.005135
1162.813477	121.819382
1161.715820	-114.377266
1160.619141	57.813206
1159.521484	432.791901
1158.423828	466.232697
1157.326172	120.186386
1156.227539	353.972015
1155.128906	229.815430
1154.030273	15.046782
1152.931641	76.877083
1151.832031	-299.958710
1150.733398	-150.019073
1149.632813	16.465977
1148.533203	-93.480286
1147.433594	-51.020313
1146.333008	-346.724945
1145.232422	-56.780785
1144.130859	-123.998962
1143.030273	-88.925507
1141.928711	-1.593011
1140.827148	-52.290401
1139.724609	75.304932
1138.623047	124.351463
1137.520508	73.499962
1136.417969	115.287895
1135.314453	320.910858
1134.211914	336.398834
1133.108398	38.396442
1132.004883	329.207062
1130.900391	192.627777
1129.796875	82.167458
1128.692383	303.822083
1127.586914	238.342102
1126.482422	260.586304
1125.376953	216.388397
1124.271484	150.835342
1123.166016	158.722702
1122.060547	396.359711
1120.954102	58.289368
1119.847656	210.501221
1118.741211	222.921738
1117.633789	237.654449
1116.526367	122.189034
1115.418945	172.344620
1114.311523	52.137600
1113.204102	125.853935
1112.095703	97.831444
1110.987305	72.147957
1109.877930	261.477203
1108.769531	325.474274
1107.660156	233.505310
1106.550781	259.619019
1105.441406	460.398346
1104.331055	264.497498
1103.220703	118.209404
1102.110352	85.208885
1101.000000	245.616043
1099.888672	474.303802
1098.777344	335.053558
1097.666016	136.909271
1096.553711	334.743866
1095.442383	280.363525
1094.330078	388.512970
1093.217773	218.698364
1092.104492	411.523102
1090.991211	241.731689
1089.877930	149.659225
1088.764648	302.312714
1087.651367	3.230394
1086.537109	400.394562
1085.422852	421.159180
1084.308594	249.142685
1083.193359	103.038269
1082.078125	72.121880
1080.962891	301.961151
1079.847656	336.754547
1078.731445	477.179688
1077.615234	178.553650
1076.499023	316.590515
1075.382813	384.170502
1074.265625	289.844299
1073.148438	282.337158
1072.031250	319.384735
1070.914063	340.007874
1069.795898	16.091326
1068.677734	238.286133
1067.559570	340.910004
1066.440430	317.015747
1065.321289	318.895020
1064.202148	192.027634
1063.083008	261.829010
1061.962891	436.900818
1060.843750	317.149170
1059.723633	171.733170
1058.602539	213.456924
1057.482422	35.437412
1056.361328	210.433441
1055.239258	95.610481
1054.118164	85.997490
1052.996094	76.406151
1051.874023	136.895538
1050.751953	188.043198
1049.629883	50.141460
1048.506836	-17.670568
1047.383789	-8.437428
1046.260742	-3.839419
1045.136719	261.948181
1044.012695	-52.847767
1042.888672	101.022110
1041.764648	-166.915466
1040.639648	19.594051
1039.515625	-113.032539
1038.389648	-168.723587
1037.264648	143.492889
1036.138672	129.749863
1035.012695	116.057037
1033.886719	32.622749
1032.760742	-18.163052
1031.633789	142.727921
1030.506836	254.771973
1029.379883	327.304352
1028.251953	-62.578152
1027.124023	-166.471695
1025.996094	-68.187523
1024.868164	-485.406067
1023.739258	-92.141708
1022.610352	-160.891205
1021.481445	-224.905334
1020.352539	-453.548126
1019.222656	48.595856
1018.092773	-293.509460
1016.962891	-276.042603
1015.832031	-66.144630
1014.702148	-99.586708
1013.571289	-26.376583
1012.439453	74.656944
1011.308594	85.408272
1010.176758	-65.837021
1009.044922	285.327698
1007.912109	48.630924
1006.780273	346.544556
1005.647461	521.803894
1004.514648	884.365967
1003.380859	1286.135254
1002.247070	1313.357788
1001.113281	1134.985596
999.979492	651.822388
998.845703	316.790710
997.710938	236.004410
996.576172	106.859344
995.440430	-61.382202
994.305664	146.679535
993.169922	82.496078
992.033203	172.962921
990.897461	132.039825
989.760742	-79.379860
988.624023	-103.914619
987.487305	-45.390003
986.350586	80.007103
985.212891	7.353923
984.075195	-55.960625
982.936523	-43.183414
981.798828	-106.270226
980.660156	215.050323
979.521484	122.213577
978.381836	146.812744
977.242188	-5.564704
976.102539	-63.516056
974.962891	-66.181595
973.823242	16.274920
972.682617	209.060257
971.541992	328.353149
970.400391	-133.266525
969.259766	160.723785
968.118164	-75.514328
966.976563	-125.675652
965.833984	76.636368
964.691406	-191.230347
963.548828	-206.637070
962.406250	25.654495
961.262695	21.861443
960.120117	107.537834
958.976563	5.420681
957.832031	-96.550430
956.688477	71.826393
955.543945	212.751450
954.398438	37.861530
953.253906	210.963348
952.108398	77.533043
950.962891	-46.584850
949.817383	78.691368
948.670898	-29.168644
947.524414	-40.889057
946.377930	226.262115
945.231445	203.260956
944.083984	-64.010551
942.936523	-13.671576
941.789063	-29.460976
940.640625	59.839325
939.493164	103.557045
938.343750	414.250153
937.195313	157.003815
936.045898	162.186752
934.897461	281.442291
933.747070	129.524506
932.597656	25.619108
931.447266	176.987839
930.296875	123.404785
929.146484	-9.755987
927.995117	150.888184
926.843750	122.650093
925.692383	-121.645096
924.541016	-40.445698
923.388672	-159.331802
922.236328	112.997276
921.083984	-5.703757
919.931641	-35.635300
918.778320	84.487961
917.625000	45.624500
916.470703	102.239388
915.317383	-156.693085
914.163086	95.311226
913.008789	122.599091
911.853516	-79.208046
910.698242	41.255928
909.542969	222.964172
908.387695	-250.586731
907.231445	58.179886
906.076172	-95.440636
904.918945	149.835571
903.762695	-53.438633
902.605469	-0.653190
901.448242	-54.245407
900.291016	-207.347794
899.133789	-229.069427
897.975586	154.256393
896.817383	-218.026688
895.658203	-49.609344
894.500000	-80.177917
893.340820	-131.026077
892.180664	41.918732
891.021484	-24.657122
889.861328	-88.898682
888.701172	-85.322105
887.541016	-90.737877
886.379883	66.399818
885.218750	-90.165596
884.057617	28.612799
882.895508	-48.857838
881.734375	40.602383
880.572266	84.962051
879.409180	199.199738
878.247070	88.067421
877.083984	73.885353
875.920898	152.074402
874.756836	61.364040
873.592773	247.616486
872.428711	105.189102
871.264648	109.105232
870.100586	131.024948
868.935547	85.470726
867.770508	69.177734
866.604492	131.578598
865.438477	65.845978
864.272461	112.491501
863.106445	-16.109936
861.940430	403.350189
860.773438	348.831787
859.606445	193.310318
858.438477	515.898010
857.271484	313.268585
856.103516	243.076263
854.934570	513.799500
853.766602	423.377716
852.597656	539.215088
851.428711	516.025513
850.259766	546.596008
849.089844	404.642395
847.919922	388.142212
846.750000	149.956818
845.579102	263.298035
844.408203	224.370132
843.237305	131.723969
842.066406	345.541321
840.894531	123.127647
839.722656	-112.636757
838.550781	45.080303
837.377930	229.496414
836.206055	219.397720
835.033203	-34.218304
833.859375	196.839905
832.686523	-79.078651
831.512695	319.185425
830.337891	70.040596
829.164063	189.084259
827.989258	178.643631
826.814453	76.716942
825.639648	88.480492
824.463867	-73.682259
823.288086	149.688126
822.112305	45.385265
820.935547	83.616791
819.759766	-11.848820
818.583008	286.721375
817.405273	-91.558655
816.228516	2.021434
815.050781	-200.403259
813.872070	90.970802
812.694336	-11.461891
811.515625	-49.447334
810.336914	-38.595242
809.158203	-214.482529
807.978516	-88.227867
806.798828	-144.237473
805.619141	-0.453331
804.438477	-227.556625
803.258789	35.870106
802.077148	3.971772
800.896484	-81.235146
799.714844	243.828827
798.534180	-167.511795
797.351563	-381.438843
796.169922	-141.003113
794.987305	-277.445709
793.804688	-168.013214
792.622070	-107.437920
791.438477	-319.322876
790.254883	-33.107613
789.071289	-23.756618
787.886719	69.589951
786.702148	67.690254
785.517578	41.382771
784.333008	50.386906
783.147461	48.251999
781.961914	191.904739
780.776367	41.545246
779.590820	1.629558
778.404297	284.095734
777.217773	-91.617218
776.030273	91.252998
774.843750	-43.828297
773.656250	77.023773
772.467773	327.892487
771.280273	148.534790
770.091797	99.278793
768.903320	102.884766
767.714844	93.202103
766.525391	-388.033997
765.335938	192.616837
764.146484	63.820614
762.956055	342.343903
761.765625	70.387169
760.575195	157.216339
759.384766	133.946991
758.193359	214.023529
757.001953	87.303192
755.810547	74.927170
754.618164	218.578293
753.425781	54.467613
752.233398	57.377186
751.041016	134.934830
749.847656	284.893860
748.654297	274.487213
747.460938	211.383911
746.266602	170.235886
745.072266	210.264587
743.877930	344.578705
742.683594	-3.613427
741.488281	-64.450714
740.292969	-44.162579
739.097656	-28.267090
737.901367	-130.680328
736.705078	-81.906937
735.508789	36.929668
734.311523	-63.205563
733.115234	-71.344955
731.917969	194.070679
730.719727	150.916199
729.522461	5.012756
728.324219	-42.386868
727.125977	-15.396568
725.926758	57.519283
724.727539	154.481140
723.528320	72.307259
722.329102	143.114716
721.128906	-63.377060
719.928711	46.838936
718.728516	242.188370
717.528320	295.680847
716.327148	288.133606
715.125977	219.596344
713.923828	262.378540
712.722656	39.258999
711.520508	145.438919
710.317383	81.695496
709.115234	42.041294
707.912109	-224.009720
706.708984	126.392113
705.505859	115.357430
704.301758	124.021996
703.097656	139.322830
701.893555	111.219894
700.688477	131.095016
699.483398	144.558395
698.278320	114.659492
697.073242	221.822601
695.867188	203.036789
694.661133	6.253118
693.455078	267.957886
692.248047	-238.990906
691.041016	-235.412582
689.833984	-170.932755
688.626953	-102.003441
687.418945	21.266207
686.210938	96.905106
685.002930	-33.344162
683.793945	-74.509155
682.584961	-111.181229
681.375977	-123.858871
680.166992	-108.230331
678.957031	-198.593445
677.747070	176.763397
676.537109	112.625542
675.326172	-263.002838
674.115234	-134.163528
672.904297	-122.072319
671.692383	-44.973991
670.481445	-13.201758
669.269531	7.866702
668.056641	-70.376518
666.844727	279.356445
665.631836	9.032714
664.417969	73.697098
663.205078	-6.251300
661.991211	298.184692
660.777344	-66.509918
659.563477	97.685699
658.348633	54.765884
657.133789	234.061234
655.918945	79.090614
654.703125	200.158905
653.488281	-112.028175
652.272461	-46.980080
651.055664	-119.843018
649.839844	63.598156
648.623047	14.360805
647.405273	270.790283
646.188477	62.128704
644.970703	-8.808718
643.752930	90.129913
642.535156	266.321564
641.316406	347.670502
640.097656	274.025146
638.878906	215.265198
637.659180	317.476837
636.439453	-21.008085
635.219727	121.507126
634.000000	302.311768
632.779297	377.515686
631.558594	241.985779
630.337891	112.572014
629.116211	14.977045
627.894531	292.326324
626.672852	73.711784
625.451172	313.460358
624.228516	237.456787
623.005859	250.888535
621.783203	190.825958
620.559570	292.885803
619.336914	387.743805
618.112305	308.357422
616.888672	288.117065
615.664063	433.917572
614.439453	24.600401
613.214844	209.122192
611.989258	67.463028
610.764648	-64.532463
609.538086	52.444855
608.312500	142.516464
607.085938	-202.467758
605.859375	-61.626068
604.632813	-37.588627
