# Supplementary material for: Raman spectroscopy accurately differentiates mucosal healing from non-healing and biochemical changes following biological therapy in inflammatory bowel disease
Source: PLoS One. 2021 Jun 2;16(6):e0252210. doi: 10.1371/journal.pone.0252210 (PMC8172032; doi:10.1371/journal.pone.0252210)
Supplement: S6 Dataset — (ZIP) [file pone.0252210.s008.zip › Post biologic CD/OC024 post treatment-1_base sub CR removed_81__X_-24606.5__Y_32786.4__Z_-648.73__Time_934.txt]

1714.837891	54.353493
1713.861328	-53.417400
1712.884766	27.219881
1711.907227	-15.544599
1710.930664	-4.574539
1709.953125	-25.738590
1708.975586	-210.261047
1707.997070	146.579636
1707.019531	-72.457253
1706.041016	19.372824
1705.062500	143.471008
1704.083984	-32.083691
1703.104492	-100.335052
1702.125000	72.480606
1701.145508	-104.948418
1700.166016	6.798874
1699.186523	-25.602308
1698.206055	70.581642
1697.225586	-22.715372
1696.245117	82.076477
1695.264648	45.581066
1694.283203	356.608124
1693.301758	-5.010824
1692.320313	69.036827
1691.338867	370.292572
1690.357422	314.254364
1689.375000	480.028961
1688.392578	376.764557
1687.410156	436.623566
1686.427734	475.558899
1685.444336	469.569611
1684.460938	690.527710
1683.477539	882.532166
1682.494141	891.123718
1681.509766	841.558411
1680.526367	779.201355
1679.541992	797.166199
1678.557617	1009.861511
1677.572266	1076.583374
1676.587891	1141.129028
1675.602539	1033.246216
1674.617188	1170.506836
1673.630859	1268.300293
1672.645508	1037.032593
1671.659180	1425.410889
1670.672852	1630.825073
1669.686523	1406.407349
1668.699219	1570.223877
1667.712891	1500.884766
1666.725586	1676.221558
1665.738281	1833.405273
1664.750000	1675.308105
1663.762695	1857.288086
1662.774414	2119.211914
1661.786133	2164.125977
1660.797852	1780.137817
1659.808594	2120.209717
1658.820313	2118.880371
1657.831055	2107.423096
1656.841797	1953.457520
1655.851563	1802.669800
1654.862305	1803.320557
1653.872070	1751.501099
1652.881836	1808.652832
1651.891602	1607.016479
1650.900391	1569.882202
1649.910156	1205.379761
1648.918945	1187.768311
1647.927734	1239.329590
1646.935547	1056.135742
1645.944336	979.145691
1644.952148	783.760864
1643.959961	649.625000
1642.966797	510.680481
1641.974609	377.507080
1640.981445	487.562836
1639.988281	479.259735
1638.995117	386.957764
1638.001953	155.328293
1637.007813	66.550758
1636.013672	257.599518
1635.019531	-14.872875
1634.025391	42.487152
1633.031250	13.258727
1632.036133	-49.843193
1631.041016	-96.768433
1630.045898	-151.225235
1629.049805	-42.154079
1628.054688	-74.881622
1627.058594	-162.521759
1626.062500	-215.616196
1625.065430	62.939529
1624.069336	13.060203
1623.072266	123.824615
1622.075195	74.532425
1621.078125	-82.173485
1620.081055	16.247206
1619.083008	38.731491
1618.084961	85.095360
1617.086914	113.314613
1616.088867	78.781067
1615.089844	7.763665
1614.091797	-0.033423
1613.092773	92.052696
1612.092773	155.467209
1611.093750	-40.464977
1610.093750	125.574615
1609.094727	-85.596680
1608.093750	70.277519
1607.093750	-4.230556
1606.093750	117.864189
1605.092773	101.308273
1604.091797	236.731140
1603.090820	84.378258
1602.088867	-4.975014
1601.087891	86.334885
1600.085938	-23.642530
1599.083984	-57.627010
1598.081055	41.834171
1597.079102	-31.137230
1596.076172	-224.176163
1595.073242	-302.094452
1594.070313	-244.079849
1593.067383	-128.565109
1592.063477	-255.827164
1591.059570	-291.615479
1590.055664	-353.428101
1589.051758	-305.586243
1588.046875	-106.431831
1587.041992	-53.368595
1586.037109	-65.482216
1585.032227	146.613403
1584.027344	-89.630165
1583.021484	130.223953
1582.015625	146.792694
1581.009766	64.380440
1580.003906	153.855087
1578.997070	245.882278
1577.990234	93.183769
1576.984375	414.134827
1575.976563	146.934875
1574.969727	204.953094
1573.961914	270.704712
1572.954102	99.779160
1571.946289	90.038246
1570.938477	197.191437
1569.929688	-101.105011
1568.921875	143.589233
1567.913086	120.591019
1566.903320	131.278961
1565.894531	100.339188
1564.884766	-5.948706
1563.875000	17.463167
1562.865234	64.114143
1561.855469	248.115936
1560.844727	224.464676
1559.834961	-74.118568
1558.824219	99.084641
1557.813477	215.075500
1556.801758	-16.313019
1555.790039	57.948059
1554.779297	100.964478
1553.766602	278.471191
1552.754883	158.045273
1551.743164	291.177124
1550.730469	374.933868
1549.717773	111.822464
1548.705078	14.211723
1547.691406	345.768250
1546.677734	100.452812
1545.665039	129.084335
1544.650391	307.424957
1543.636719	30.765629
1542.623047	-127.117523
1541.608398	50.642883
1540.593750	83.547272
1539.579102	160.142166
1538.563477	-75.791229
1537.547852	-118.271202
1536.533203	153.838058
1535.516602	-59.295837
1534.500977	-53.323704
1533.485352	259.269226
1532.468750	-5.887715
1531.452148	215.962296
1530.435547	12.371536
1529.417969	-57.381493
1528.400391	148.276291
1527.383789	258.373901
1526.365234	185.423370
1525.347656	156.060104
1524.329102	39.003662
1523.311523	168.783279
1522.292969	313.726318
1521.273438	417.243713
1520.254883	137.416016
1519.235352	263.641907
1518.215820	155.729736
1517.196289	242.934235
1516.176758	394.112671
1515.156250	-7.196161
1514.136719	71.648773
1513.116211	-162.968369
1512.094727	-138.465912
1511.074219	109.081841
1510.052734	94.607925
1509.031250	120.970146
1508.009766	-14.455925
1506.988281	-62.858105
1505.965820	-349.858826
1504.943359	-34.665562
1503.920898	-163.101639
1502.898438	-137.983475
1501.875000	-284.695648
1500.852539	-116.574379
1499.829102	-51.146767
1498.805664	-34.582539
1497.781250	-302.296051
1496.757813	-60.940037
1495.733398	-60.347527
1494.708984	-36.937195
1493.684570	-116.009186
1492.659180	-159.465744
1491.633789	180.269363
1490.608398	11.173544
1489.583008	217.500626
1488.557617	303.505493
1487.531250	36.875179
1486.504883	326.741821
1485.478516	384.022552
1484.452148	499.791870
1483.424805	378.037140
1482.398438	539.319519
1481.371094	419.807739
1480.342773	659.679565
1479.315430	789.676941
1478.287109	669.662170
1477.259766	669.312439
1476.230469	732.461060
1475.202148	925.337646
1474.173828	1003.379333
1473.144531	1071.034424
1472.115234	1273.416504
1471.085938	1572.267700
1470.055664	1547.696167
1469.025391	1584.042603
1467.996094	1816.078979
1466.964844	2073.272949
1465.934570	1819.259521
1464.904297	2098.965088
1463.873047	2327.583496
1462.841797	2256.192627
1461.809570	2268.512451
1460.778320	2389.920166
1459.746094	2597.464844
1458.713867	2680.425781
1457.681641	2717.559570
1456.649414	2797.703125
1455.616211	3019.749268
1454.583008	2741.965088
1453.549805	2836.946045
1452.516602	3025.590088
1451.483398	2844.013428
1450.449219	3136.274902
1449.415039	3177.509033
1448.380859	3190.783203
1447.345703	3074.801514
1446.311523	3422.146240
1445.276367	2964.289307
1444.241211	3245.553223
1443.205078	3091.410400
1442.169922	2990.414795
1441.133789	2684.524170
1440.097656	2677.090088
1439.061523	2783.373047
1438.024414	2629.208008
1436.988281	2707.569824
1435.951172	2381.604736
1434.914063	2012.801636
1433.875977	1863.815674
1432.838867	1616.413696
1431.800781	1464.999146
1430.762695	1354.006958
1429.724609	1109.313721
1428.685547	990.826599
1427.646484	943.000122
1426.607422	819.538025
1425.568359	592.761292
1424.529297	736.601257
1423.489258	744.284119
1422.449219	573.088745
1421.409180	522.885864
1420.369141	510.494354
1419.328125	369.697266
1418.288086	425.350159
1417.247070	423.098572
1416.205078	360.469452
1415.164063	413.637512
1414.122070	34.194752
1413.080078	175.476227
1412.038086	115.613243
1410.996094	88.496834
1409.953125	229.794006
1408.910156	134.910873
1407.867188	-175.901260
1406.824219	-165.065872
1405.780273	11.524592
1404.737305	-25.254284
1403.693359	-4.241308
1402.648438	77.037582
1401.604492	17.886145
1400.559570	-121.439323
1399.514648	200.775055
1398.469727	66.648514
1397.424805	-22.216356
1396.378906	325.073639
1395.333984	3.366017
1394.288086	160.315338
1393.241211	159.503860
1392.195313	173.834045
1391.148438	185.742233
1390.101563	15.050549
1389.054688	247.402328
1388.006836	39.451122
1386.959961	-10.704650
1385.912109	16.781469
1384.864258	-23.124599
1383.815430	-110.397903
1382.767578	92.393852
1381.718750	90.337166
1380.669922	-108.924934
1379.621094	129.076675
1378.571289	-22.413874
1377.522461	250.690460
1376.472656	34.627678
1375.421875	63.320271
1374.372070	-52.532410
1373.321289	-193.144775
1372.270508	85.385483
1371.219727	-216.946487
1370.168945	91.684494
1369.117188	-8.368161
1368.066406	-118.172768
1367.014648	-182.947113
1365.961914	91.151810
1364.910156	44.114174
1363.857422	-57.517254
1362.804688	-22.052872
1361.751953	-51.130798
1360.698242	206.050568
1359.645508	-16.724590
1358.591797	74.078125
1357.538086	-262.599823
1356.483398	-69.535492
1355.429688	118.664146
1354.375000	135.518005
1353.320313	159.995987
1352.264648	418.078339
1351.209961	261.596954
1350.154297	425.581696
1349.098633	597.125549
1348.042969	786.150269
1346.986328	635.404419
1345.930664	690.781189
1344.874023	617.367737
1343.817383	794.570313
1342.759766	798.373291
1341.703125	846.979797
1340.645508	1024.580688
1339.587891	1127.986694
1338.529297	1362.784180
1337.471680	1104.969482
1336.413086	1117.270996
1335.354492	1003.542236
1334.295898	1065.734619
1333.236328	1105.822876
1332.176758	950.701050
1331.117188	855.186584
1330.057617	826.658203
1328.998047	976.296692
1327.937500	817.168152
1326.876953	804.068787
1325.816406	917.142883
1324.754883	951.332153
1323.694336	926.452637
1322.632813	943.735779
1321.571289	1045.114258
1320.508789	1129.366943
1319.447266	1070.705078
1318.384766	1086.245972
1317.322266	976.219116
1316.259766	997.089661
1315.196289	1244.889404
1314.132813	1266.070679
1313.069336	969.626953
1312.005859	964.145142
1310.942383	889.904663
1309.877930	1145.789429
1308.813477	1064.528198
1307.749023	1047.473267
1306.683594	1269.267944
1305.619141	1122.173462
1304.553711	1194.203735
1303.488281	1281.138306
1302.421875	1304.298340
1301.356445	1293.224121
1300.290039	1228.272461
1299.223633	1141.416138
1298.157227	1020.389221
1297.089844	1181.980347
1296.022461	867.396057
1294.955078	1058.750000
1293.887695	918.904968
1292.819336	727.766235
1291.751953	1007.837524
1290.683594	726.359985
1289.614258	597.182007
1288.545898	804.052246
1287.476563	707.097534
1286.407227	789.212158
1285.337891	962.085632
1284.268555	838.692505
1283.198242	940.780029
1282.127930	859.368652
1281.057617	1040.030640
1279.986328	826.792725
1278.916016	824.190796
1277.844727	569.803101
1276.773438	856.103394
1275.701172	922.380737
1274.629883	1035.207642
1273.557617	1148.121582
1272.485352	938.609253
1271.413086	1002.905518
1270.339844	1018.460083
1269.266602	1361.314819
1268.193359	1267.184204
1267.120117	1165.895752
1266.045898	1308.776367
1264.972656	1393.162109
1263.898438	1280.070557
1262.823242	1267.118652
1261.749023	1532.201172
1260.673828	1768.027710
1259.598633	1421.454468
1258.523438	1572.139038
1257.448242	1306.342407
1256.372070	1347.601074
1255.295898	1576.405640
1254.219727	1362.187988
1253.142578	1262.536499
1252.066406	1489.043579
1250.989258	1486.879150
1249.912109	1263.486328
1248.833984	1166.708740
1247.756836	1468.719238
1246.678711	1498.469360
1245.599609	1423.796509
1244.521484	1179.167847
1243.442383	1459.333252
1242.364258	1178.508667
1241.285156	1130.930786
1240.205078	1229.065430
1239.125977	1254.406738
1238.045898	1408.375977
1236.965820	1120.872437
1235.884766	1139.098755
1234.804688	1130.686157
1233.723633	1083.537842
1232.642578	1012.213074
1231.561523	1268.042847
1230.479492	1167.710571
1229.397461	1014.171753
1228.315430	1056.848389
1227.233398	1094.687866
1226.150391	980.062866
1225.068359	993.742859
1223.985352	983.244690
1222.901367	556.769775
1221.818359	655.205566
1220.734375	683.499695
1219.650391	697.282593
1218.566406	430.752594
1217.481445	497.737579
1216.396484	405.273285
1215.311523	426.338287
1214.226563	524.641846
1213.141602	432.200684
1212.055664	322.895447
1210.969727	505.555878
1209.883789	442.072815
1208.796875	639.052429
1207.709961	761.174255
1206.623047	410.747009
1205.536133	494.241791
1204.449219	555.980225
1203.361328	550.207092
1202.273438	354.134216
1201.185547	-39.337532
1200.096680	-4.174381
1199.008789	124.785736
1197.919922	-6.231723
1196.830078	194.746216
1195.741211	-71.026222
1194.651367	136.976959
1193.561523	-145.607025
1192.471680	-103.647743
1191.381836	-138.668991
1190.291016	37.679230
1189.200195	-182.441162
1188.109375	104.159973
1187.017578	-7.980958
1185.926758	-345.782257
1184.834961	-225.148468
1183.742188	-229.407089
1182.650391	-111.416336
1181.557617	104.764641
1180.464844	71.406952
1179.372070	42.768394
1178.279297	177.017914
1177.185547	97.870232
1176.091797	-5.292733
1174.998047	190.863113
1173.903320	128.236908
1172.808594	333.650391
1171.713867	268.423126
1170.619141	346.688202
1169.524414	331.512299
1168.428711	332.979828
1167.333008	109.566521
1166.237305	-247.735016
1165.140625	100.094971
1164.044922	225.421631
1162.948242	262.184387
1161.850586	265.374725
1160.753906	266.054810
1159.656250	608.017151
1158.558594	699.080322
1157.460938	432.029297
1156.362305	680.308105
1155.263672	496.615814
1154.165039	582.354614
1153.066406	417.587006
1151.967773	445.840363
1150.868164	135.549561
1149.768555	268.427124
1148.667969	227.223236
1147.568359	269.259155
1146.467773	80.188454
1145.367188	55.318008
1144.266602	20.804401
1143.165039	136.068405
1142.063477	41.808979
1140.961914	149.607666
1139.860352	238.198380
1138.757813	131.680344
1137.655273	196.190659
1136.552734	53.811081
1135.450195	346.086273
1134.346680	438.585846
1133.244141	661.500977
1132.139648	577.931213
1131.036133	631.919434
1129.931641	939.637817
1128.827148	938.672180
1127.722656	1108.336060
1126.618164	1133.134399
1125.512695	996.569031
1124.407227	1139.607178
1123.301758	972.016602
1122.196289	1088.655151
1121.089844	868.759644
1119.983398	738.810608
1118.876953	855.001038
1117.769531	743.769470
1116.663086	320.084991
1115.555664	644.071350
1114.447266	691.023804
1113.339844	789.847839
1112.231445	718.259338
1111.123047	644.205261
1110.014648	891.444336
1108.905273	1025.024902
1107.795898	955.270447
1106.686523	1097.957275
1105.577148	855.601257
1104.466797	1045.189941
1103.357422	1317.166382
1102.247070	1258.568115
1101.135742	1272.991089
1100.025391	950.044922
1098.914063	1112.822510
1097.802734	900.599731
1096.690430	987.650024
1095.579102	999.147766
1094.466797	1003.448669
1093.353516	1012.336365
1092.241211	1209.473145
1091.127930	1025.049438
1090.014648	965.332336
1088.901367	957.296326
1087.788086	723.324097
1086.673828	1103.181641
1085.559570	1071.277344
1084.445313	1098.054565
1083.330078	1199.918823
1082.214844	977.376648
1081.099609	1182.385986
1079.984375	997.333923
1078.868164	847.487915
1077.751953	814.995667
1076.635742	1080.498047
1075.519531	679.394592
1074.402344	782.756775
1073.285156	949.314453
1072.167969	616.261475
1071.050781	782.620728
1069.932617	754.287476
1068.814453	486.882904
1067.696289	697.439697
1066.578125	619.745483
1065.458984	607.577454
1064.339844	749.862549
1063.220703	730.523438
1062.100586	652.627197
1060.980469	509.204559
1059.860352	796.155762
1058.740234	617.585999
1057.619141	354.879700
1056.498047	384.411743
1055.376953	444.264008
1054.255859	501.713684
1053.133789	416.613953
1052.011719	663.109436
1050.889648	619.967590
1049.767578	513.797852
1048.644531	638.661255
1047.521484	275.850159
1046.398438	363.348877
1045.274414	457.777222
1044.150391	281.708801
1043.026367	513.604614
1041.902344	214.079895
1040.778320	247.841812
1039.653320	262.943787
1038.528320	315.298340
1037.402344	521.280334
1036.277344	415.284973
1035.151367	160.408508
1034.024414	468.671570
1032.898438	551.195984
1031.771484	673.225464
1030.644531	611.553467
1029.517578	556.908569
1028.390625	314.088867
1027.262695	201.507385
1026.134766	3.072698
1025.005859	-106.997322
1023.877930	12.876716
1022.749023	-50.637142
1021.620117	-202.256470
1020.490234	-240.081604
1019.361328	-284.785461
1018.231445	-301.593231
1017.101563	-265.009766
1015.970703	100.750542
1014.839844	-8.648411
1013.708984	-53.057110
1012.578125	108.774513
1011.447266	374.812317
1010.315430	397.702576
1009.183594	402.145935
1008.050781	353.440094
1006.918945	644.944824
1005.786133	1121.440063
1004.653320	1960.865479
1003.519531	2508.685059
1002.386719	3144.185547
1001.252930	2573.209961
1000.118164	1764.632568
998.984375	975.026550
997.849609	426.054901
996.714844	279.169067
995.580078	388.675476
994.444336	133.637314
993.308594	229.518372
992.172852	244.748993
991.036133	246.257889
989.900391	277.873138
988.763672	178.218231
987.626953	64.917336
986.489258	122.289146
985.351563	278.816925
984.213867	205.133881
983.076172	-82.478371
981.937500	35.288506
980.798828	77.210060
979.660156	98.559013
978.521484	103.951767
977.381836	111.793694
976.242188	179.565720
975.102539	452.031586
973.961914	304.006134
972.822266	512.315918
971.681641	389.943146
970.540039	446.906738
969.399414	341.017548
968.257813	157.309311
967.116211	428.215576
965.973633	426.162201
964.832031	421.996735
963.689453	305.649475
962.545898	370.648712
961.403320	300.573334
960.259766	304.040863
959.116211	458.897491
957.972656	279.467621
956.828125	459.820587
955.683594	505.209076
954.539063	255.512070
953.393555	207.492554
952.249023	166.552475
951.103516	377.417053
949.957031	281.968475
948.811523	214.194397
947.665039	235.787674
946.518555	330.690552
945.371094	350.361053
944.224609	187.505020
943.077148	84.295860
941.929688	111.460999
940.781250	300.863251
939.632813	262.198303
938.484375	312.724152
937.335938	406.762177
936.186523	614.972473
935.038086	415.225525
933.887695	471.042908
932.738281	481.463287
931.587891	460.191193
930.437500	420.913574
929.287109	340.872253
928.135742	468.229950
926.985352	74.544685
925.833984	-16.125118
924.681641	221.029968
923.530273	173.982697
922.377930	-18.358063
921.224609	-126.295418
920.072266	247.823792
918.918945	94.830132
917.765625	216.971359
916.612305	-33.205826
915.458008	-76.444809
914.303711	-153.519058
913.149414	-250.789307
911.995117	-263.870300
910.839844	-319.849731
909.684570	-146.557724
908.529297	-145.477341
907.373047	-296.080841
906.216797	-294.588593
905.060547	-16.495665
903.904297	-41.888908
902.747070	12.179670
901.589844	188.662613
900.432617	95.870293
899.274414	-94.008820
898.117188	263.895752
896.958984	207.864487
895.799805	-160.044983
894.641602	1.430307
893.482422	144.916245
892.322266	55.737778
891.163086	-123.621407
890.002930	45.119450
888.842773	60.371582
887.682617	218.002274
886.521484	59.709541
885.360352	9.954822
884.199219	116.035904
883.038086	122.959488
881.875977	33.057610
880.713867	116.927727
879.551758	81.426987
878.388672	269.168793
877.225586	292.481598
876.062500	178.509476
874.899414	197.566391
873.735352	7.364588
872.571289	134.721146
871.407227	-37.157516
870.242188	99.366722
869.077148	116.719940
867.912109	-12.001955
866.747070	81.992241
865.581055	126.593727
864.415039	43.177315
863.249023	137.354401
862.083008	36.164085
860.916016	256.204712
859.749023	424.577209
858.581055	375.240387
857.414063	61.202362
856.246094	539.275208
855.077148	519.285034
853.909180	591.276855
852.740234	710.365601
851.571289	576.184875
850.402344	775.964050
849.232422	576.948059
848.062500	420.608337
846.892578	604.707275
845.721680	220.159790
844.551758	238.643158
843.380859	80.380005
842.208984	-133.712967
841.038086	274.014130
839.866211	165.068100
838.694336	71.817696
837.521484	-68.318314
836.348633	124.511253
835.175781	174.271011
834.002930	393.713623
832.829102	380.835022
831.655273	394.719849
830.481445	555.854309
829.307617	522.766479
828.132813	547.660278
826.958008	411.930115
825.783203	242.772217
824.607422	332.217499
823.431641	241.056152
822.255859	381.584106
821.079102	194.556793
819.903320	-110.486755
818.726563	18.695795
817.548828	154.427658
816.372070	11.839199
815.194336	22.754513
814.016602	-17.581284
812.837891	26.523613
811.659180	-25.086786
810.480469	-167.901245
809.301758	-121.866470
808.122070	290.620361
806.942383	14.259334
805.762695	-104.421471
804.583008	-18.915348
803.402344	-250.952591
802.221680	-214.500443
801.041016	-156.005096
799.859375	-323.888336
798.677734	-188.032867
797.496094	9.699350
796.313477	-140.761993
795.131836	-83.006447
793.949219	65.417770
792.765625	58.601830
791.583008	-118.865089
790.399414	197.282822
789.215820	54.991707
788.031250	313.125641
786.846680	68.817772
785.662109	342.000061
784.477539	150.557785
783.291992	281.806091
782.106445	311.168121
780.920898	519.331238
779.735352	442.268097
778.548828	446.799622
777.362305	248.029663
776.174805	477.448151
774.988281	251.952240
773.800781	110.248085
772.613281	63.299976
771.424805	146.332138
770.236328	222.544769
769.047852	128.818878
767.859375	328.081512
766.669922	225.235611
765.480469	333.740265
764.291016	329.713409
763.101563	525.884338
761.911133	226.525238
760.720703	395.898041
759.529297	446.224121
758.338867	749.324402
757.147461	638.685364
755.955078	523.549500
754.763672	529.203979
753.571289	442.408234
752.378906	434.596191
751.186523	450.802429
749.993164	407.562836
748.799805	495.932251
747.606445	474.366577
746.412109	544.845215
745.217773	509.842743
744.023438	630.460022
742.829102	248.707184
741.633789	430.464233
740.438477	423.508514
739.243164	83.344803
738.046875	240.558243
736.850586	23.034349
735.654297	385.814423
734.458008	170.337402
733.260742	256.922028
732.063477	382.761383
730.866211	536.893372
729.667969	535.574463
728.469727	284.885010
727.271484	390.596771
726.073242	703.833069
724.874023	509.890717
723.674805	591.252136
722.474609	550.209351
721.275391	526.605164
720.075195	620.862976
718.875000	636.464905
717.673828	702.218689
716.473633	617.384949
715.272461	545.660522
714.070313	593.891296
712.869141	448.064789
711.666992	267.435486
710.463867	468.235382
709.261719	435.846527
708.058594	392.604797
706.855469	395.136566
705.652344	103.802826
704.448242	8.531248
703.244141	270.214844
702.040039	244.662842
700.834961	145.232727
699.630859	337.294464
698.424805	161.938889
697.219727	-28.470587
696.013672	98.545197
694.807617	-17.720892
693.601563	26.888746
692.395508	-65.219368
691.188477	-274.402466
689.981445	-60.140808
688.773438	-158.321899
687.566406	-63.255821
686.358398	-158.960938
685.149414	3.558656
683.941406	36.070889
682.732422	23.203997
681.523438	27.832357
680.313477	-41.035522
679.104492	-7.915792
677.894531	-67.751434
676.683594	-34.295090
675.473633	-82.928802
674.262695	-70.769440
673.051758	15.119967
671.839844	133.599380
670.628906	90.030350
669.416992	-22.504101
668.204102	20.823978
666.992188	68.640579
665.779297	23.736351
664.566406	-3.676389
663.352539	-2.809014
662.138672	121.301407
660.924805	159.209854
659.710938	100.185585
658.497070	-68.650246
657.282227	-256.633240
656.066406	17.106855
654.851563	-71.292099
653.635742	-137.923401
652.419922	-10.429138
651.204102	71.918938
649.987305	74.689728
648.770508	-17.150373
647.553711	-259.519226
646.336914	57.949585
645.119141	11.723079
643.901367	152.779129
642.682617	431.511566
641.464844	271.501312
640.246094	77.224228
639.027344	39.972885
637.807617	80.120171
636.587891	66.536285
635.368164	-97.417427
634.148438	19.965778
632.927734	-107.513893
631.707031	110.541687
630.486328	-122.263565
629.264648	-48.307922
628.043945	-167.613113
626.822266	-31.877352
625.599609	170.024826
624.376953	75.764038
623.155273	238.386032
621.931641	231.342651
620.708984	296.737274
619.485352	479.459778
618.261719	214.160110
617.037109	177.500946
615.813477	-90.830513
614.588867	8.346018
613.364258	-49.338139
612.138672	300.746521
610.913086	36.269608
609.687500	115.225418
608.461914	-22.598322
607.235352	-16.035824
606.008789	-55.364323
604.782227	-68.010910
