# Supplementary material for: Raman spectroscopy accurately differentiates mucosal healing from non-healing and biochemical changes following biological therapy in inflammatory bowel disease
Source: PLoS One. 2021 Jun 2;16(6):e0252210. doi: 10.1371/journal.pone.0252210 (PMC8172032; doi:10.1371/journal.pone.0252210)
Supplement: S6 Dataset — (ZIP) [file pone.0252210.s008.zip › Post biologic CD/OC021 post treatment-1_base sub CR removed_85__X_-12377.1__Y_18936.6__Z_-15.7571__Time_971.txt]

1714.640625	-27.158577
1713.664063	95.917725
1712.687500	-34.110001
1711.709961	56.260876
1710.733398	-48.568626
1709.755859	-107.313110
1708.778320	-95.836693
1707.799805	-8.861635
1706.821289	33.077023
1705.843750	-135.972992
1704.864258	6.088333
1703.885742	-3.890645
1702.907227	115.145027
1701.927734	74.128654
1700.948242	-51.894341
1699.968750	1.887702
1698.988281	0.041472
1698.007813	-30.625885
1697.028320	94.338951
1696.046875	139.612137
1695.066406	244.253159
1694.084961	261.275452
1693.104492	214.833664
1692.123047	401.212494
1691.140625	347.879883
1690.159180	439.278412
1689.176758	341.802307
1688.194336	527.666321
1687.211914	588.721130
1686.228516	668.975281
1685.246094	709.835571
1684.262695	628.670959
1683.279297	646.701111
1682.295898	761.194214
1681.311523	825.604797
1680.327148	991.734436
1679.342773	990.690369
1678.358398	854.513306
1677.374023	992.996582
1676.388672	1201.124390
1675.403320	1247.516235
1674.417969	1243.937744
1673.432617	1357.876587
1672.446289	1626.436646
1671.459961	1520.812378
1670.473633	1580.473755
1669.487305	1667.208374
1668.500977	1770.375488
1667.513672	1881.977905
1666.526367	1840.134521
1665.539063	1867.819092
1664.550781	1925.176392
1663.563477	2112.990234
1662.575195	2049.317139
1661.586914	2052.448242
1660.598633	2185.941650
1659.609375	2306.604248
1658.620117	2064.758057
1657.631836	2098.961426
1656.641602	2207.741943
1655.652344	2173.988281
1654.662109	1942.183105
1653.672852	1771.804321
1652.681641	1728.918945
1651.691406	1641.530273
1650.701172	1800.548584
1649.709961	1351.809326
1648.718750	1413.846558
1647.727539	1225.203247
1646.735352	920.780640
1645.744141	902.183167
1644.751953	833.793457
1643.759766	834.463318
1642.766602	605.831360
1641.774414	512.269592
1640.781250	400.629120
1639.788086	389.631104
1638.794922	249.739731
1637.801758	147.158264
1636.807617	258.486755
1635.813477	130.226257
1634.819336	99.832443
1633.825195	35.501255
1632.830078	-96.996223
1631.834961	131.632721
1630.839844	-126.646461
1629.844727	-31.814627
1628.849609	-94.668518
1627.853516	-151.981155
1626.857422	-148.520752
1625.861328	-15.955606
1624.865234	-62.021389
1623.868164	-13.206963
1622.871094	-0.997732
1621.874023	-122.601471
1620.876953	129.096344
1619.879883	42.048153
1618.881836	52.381420
1617.883789	139.020523
1616.885742	-47.195282
1615.887695	0.386801
1614.888672	113.692841
1613.889648	195.614975
1612.890625	-44.937061
1611.891602	18.892353
1610.892578	46.113663
1609.892578	-110.019554
1608.892578	-51.118511
1607.892578	49.769299
1606.892578	108.797119
1605.891602	280.483765
1604.890625	211.316971
1603.889648	199.832016
1602.888672	248.600845
1601.887695	12.229698
1600.885742	-40.888977
1599.883789	-107.019386
1598.881836	-186.160095
1597.879883	-194.661133
1596.876953	123.544182
1595.874023	-258.622681
1594.871094	-149.504181
1593.868164	-116.172722
1592.864258	-281.305939
1591.861328	-80.899681
1590.857422	-152.038025
1589.853516	-58.773632
1588.848633	-150.808319
1587.844727	77.982224
1586.839844	58.896343
1585.834961	136.237793
1584.830078	54.485737
1583.824219	110.835526
1582.819336	169.698532
1581.813477	301.406738
1580.807617	182.960373
1579.800781	306.643250
1578.794922	203.699249
1577.788086	105.915642
1576.781250	302.120514
1575.773438	152.130890
1574.766602	139.951019
1573.758789	104.263298
1572.750977	107.473740
1571.743164	126.158455
1570.735352	-39.803131
1569.726563	12.429797
1568.718750	129.446503
1567.708984	147.588760
1566.700195	40.945255
1565.691406	-11.282110
1564.681641	-24.703884
1563.671875	112.228088
1562.662109	-0.108901
1561.652344	128.660110
1560.641602	21.229536
1559.630859	4.419995
1558.620117	-12.553890
1557.609375	-21.919786
1556.597656	7.405110
1555.586914	62.441086
1554.575195	218.274200
1553.563477	213.318008
1552.550781	120.157906
1551.539063	195.078720
1550.526367	326.699646
1549.513672	238.167252
1548.500977	61.533615
1547.487305	-27.304785
1546.473633	204.280457
1545.459961	143.474487
1544.446289	240.129089
1543.432617	5.815808
1542.417969	104.619125
1541.404297	-49.925697
1540.389648	25.182871
1539.374023	74.225647
1538.359375	-11.176104
1537.343750	24.516762
1536.328125	101.252510
1535.312500	126.148903
1534.296875	-6.489699
1533.280273	15.393296
1532.263672	-117.614456
1531.247070	-34.313290
1530.230469	69.340302
1529.212891	-66.847588
1528.196289	-89.877525
1527.178711	-247.022751
1526.160156	107.959183
1525.142578	14.731353
1524.124023	142.608368
1523.106445	20.661564
1522.087891	168.607208
1521.068359	-141.484192
1520.049805	11.123319
1519.030273	58.043411
1518.010742	-31.488022
1516.991211	-33.847260
1515.971680	-177.714706
1514.951172	-49.514595
1513.930664	-209.178314
1512.910156	-73.769821
1511.889648	-59.271458
1510.868164	-21.914131
1509.846680	66.518875
1508.826172	-212.087341
1507.803711	-177.949280
1506.782227	55.951157
1505.759766	-135.986755
1504.737305	-33.334465
1503.714844	-53.925316
1502.692383	-87.525673
1501.668945	-3.518485
1500.646484	90.499619
1499.623047	94.660324
1498.599609	29.508507
1497.575195	-30.710873
1496.550781	0.999214
1495.527344	-57.015263
1494.502930	120.061371
1493.477539	143.449081
1492.453125	215.217789
1491.427734	332.755493
1490.402344	278.861450
1489.376953	355.090851
1488.350586	418.321381
1487.325195	458.377380
1486.298828	500.778198
1485.272461	685.920898
1484.245117	556.919006
1483.218750	634.474365
1482.191406	732.220520
1481.164063	676.747620
1480.136719	496.201202
1479.108398	1021.670837
1478.080078	769.438782
1477.052734	700.635437
1476.023438	1001.069946
1474.995117	1280.869019
1473.965820	1186.064697
1472.937500	1340.670532
1471.908203	1411.061646
1470.877930	1488.906128
1469.848633	1716.711548
1468.818359	1918.837891
1467.788086	2029.197998
1466.757813	2065.653320
1465.727539	2193.488770
1464.696289	2554.957764
1463.665039	2471.487061
1462.633789	2621.664307
1461.602539	2825.008545
1460.570313	2710.727539
1459.539063	2890.916016
1458.506836	2827.239990
1457.473633	2864.991455
1456.441406	3006.679443
1455.408203	3087.324951
1454.375000	3213.503662
1453.341797	3159.525635
1452.308594	3407.163818
1451.274414	3469.590088
1450.241211	3440.717773
1449.207031	3791.785156
1448.171875	3496.746826
1447.137695	3617.093750
1446.102539	3425.910400
1445.067383	3255.008301
1444.032227	3316.957275
1442.997070	3163.773926
1441.960938	3124.431885
1440.924805	3115.419678
1439.888672	3121.550537
1438.852539	2958.276367
1437.816406	2640.872070
1436.779297	2533.298096
1435.742188	2430.805420
1434.705078	2209.627930
1433.666992	1963.265259
1432.629883	1537.760742
1431.591797	1316.879761
1430.553711	1227.323608
1429.514648	1226.101440
1428.476563	1030.666626
1427.437500	842.873596
1426.398438	826.639343
1425.359375	512.955688
1424.320313	580.013489
1423.280273	692.407837
1422.240234	676.295837
1421.200195	703.043152
1420.159180	452.785919
1419.119141	484.680176
1418.078125	519.102051
1417.037109	397.521942
1415.996094	409.398132
1414.954102	396.148132
1413.912109	282.358185
1412.870117	329.603851
1411.828125	439.741821
1410.786133	127.641502
1409.743164	202.711761
1408.700195	-1.048469
1407.657227	141.983032
1406.614258	247.363037
1405.570313	104.199844
1404.527344	126.871948
1403.483398	189.759918
1402.438477	270.258575
1401.394531	247.981079
1400.349609	148.043869
1399.304688	-1.900926
1398.259766	-43.879799
1397.214844	-55.658554
1396.168945	-2.186917
1395.123047	214.219925
1394.077148	-60.295727
1393.031250	-21.543793
1391.984375	49.844673
1390.937500	-38.881660
1389.890625	-44.858017
1388.843750	49.379955
1387.796875	206.245773
1386.749023	-77.024033
1385.701172	-242.514603
1384.653320	-10.300828
1383.604492	269.427338
1382.556641	-65.541138
1381.507813	-152.898849
1380.458984	-95.198662
1379.410156	177.391556
1378.360352	-29.377220
1377.310547	41.174992
1376.260742	-167.665741
1375.210938	-54.387810
1374.161133	-182.977707
1373.110352	67.733055
1372.059570	6.805316
1371.008789	138.027832
1369.957031	17.607510
1368.906250	81.819992
1367.854492	58.961361
1366.802734	-43.424217
1365.750000	95.954605
1364.698242	-45.887794
1363.645508	170.944397
1362.592773	36.951542
1361.540039	64.923874
1360.486328	93.050797
1359.433594	245.711929
1358.379883	221.930496
1357.326172	310.211609
1356.271484	140.136734
1355.216797	504.584564
1354.163086	272.809021
1353.107422	225.107254
1352.052734	339.039063
1350.998047	420.833435
1349.942383	639.295288
1348.886719	557.562683
1347.830078	674.541321
1346.774414	702.364807
1345.717773	770.040344
1344.661133	942.020569
1343.604492	1133.950195
1342.546875	1179.749512
1341.490234	1243.074097
1340.432617	1093.495483
1339.375000	1345.434814
1338.316406	1374.577148
1337.258789	1366.769287
1336.200195	1218.059204
1335.141602	1250.264648
1334.082031	1292.540161
1333.023438	1181.628052
1331.963867	1293.535767
1330.904297	1079.201050
1329.844727	954.148010
1328.784180	1190.182251
1327.723633	1008.704529
1326.663086	1165.953613
1325.602539	1108.439819
1324.541992	1275.859619
1323.480469	1033.558228
1322.418945	1179.082031
1321.357422	1151.984863
1320.295898	1376.749268
1319.233398	1377.128296
1318.170898	1360.429932
1317.108398	1250.230469
1316.045898	1593.847046
1314.982422	1424.860474
1313.918945	1320.196899
1312.855469	1228.078857
1311.791992	1340.610718
1310.728516	1408.948242
1309.664063	1307.561523
1308.599609	1253.163696
1307.535156	1248.182251
1306.469727	1420.519043
1305.404297	1376.495117
1304.338867	1367.092285
1303.273438	1266.893066
1302.208008	1700.327515
1301.141602	1362.047119
1300.075195	1272.247803
1299.008789	1384.089111
1297.942383	1085.890503
1296.875000	1247.158447
1295.807617	1239.124268
1294.740234	1103.624023
1293.672852	1076.310181
1292.604492	1100.682617
1291.537109	1176.705200
1290.468750	1059.118408
1289.399414	1140.321899
1288.331055	1032.894897
1287.261719	972.222961
1286.192383	884.770203
1285.123047	951.819702
1284.052734	881.834045
1282.983398	892.814819
1281.913086	1158.515869
1280.841797	969.011597
1279.771484	894.722412
1278.700195	1055.446899
1277.628906	959.414490
1276.557617	990.702942
1275.486328	838.740295
1274.414063	1046.267578
1273.341797	923.920837
1272.269531	1248.838135
1271.197266	1065.659546
1270.124023	1170.838989
1269.050781	1280.960449
1267.977539	1435.075073
1266.904297	1335.414429
1265.830078	1362.774658
1264.756836	1295.078979
1263.681641	1147.030029
1262.607422	1369.759521
1261.533203	1624.169922
1260.458008	1281.428101
1259.382813	1443.320801
1258.307617	1339.677368
1257.231445	1294.615601
1256.155273	1220.426147
1255.079102	1221.812378
1254.002930	1362.006470
1252.926758	1375.662109
1251.849609	1384.512451
1250.772461	1408.013916
1249.695313	1161.620483
1248.617188	1287.392944
1247.540039	1366.970703
1246.461914	1305.608887
1245.382813	1137.415161
1244.304688	1226.830322
1243.225586	1357.538574
1242.146484	1092.437134
1241.067383	1111.517944
1239.988281	1174.307739
1238.908203	967.756714
1237.828125	1062.145996
1236.748047	1134.686279
1235.667969	1202.363159
1234.586914	1049.412231
1233.505859	978.953186
1232.424805	1269.610107
1231.343750	886.612427
1230.261719	988.241821
1229.179688	1140.684448
1228.097656	978.305420
1227.015625	978.177185
1225.932617	927.222900
1224.850586	784.334412
1223.767578	805.994995
1222.683594	827.633362
1221.600586	759.775208
1220.516602	537.216248
1219.432617	421.073334
1218.347656	536.928040
1217.263672	488.422272
1216.178711	483.384033
1215.093750	485.556274
1214.008789	586.671631
1212.922852	528.403198
1211.836914	503.900452
1210.750977	537.263184
1209.665039	580.210449
1208.579102	673.727783
1207.492188	644.193359
1206.405273	778.523499
1205.318359	539.200012
1204.230469	630.005127
1203.142578	347.337921
1202.054688	262.208466
1200.966797	22.950287
1199.877930	243.505661
1198.790039	1.802813
1197.701172	65.713226
1196.611328	143.950134
1195.522461	142.699066
1194.432617	21.140747
1193.342773	12.536298
1192.252930	116.807281
1191.162109	-43.377777
1190.072266	-150.735718
1188.981445	-243.730011
1187.889648	13.811746
1186.798828	-151.400879
1185.707031	-199.029068
1184.615234	-107.559784
1183.523438	55.735455
1182.430664	-95.367874
1181.337891	113.195404
1180.245117	17.064037
1179.152344	-47.977676
1178.059570	265.531342
1176.965820	-41.760677
1175.872070	312.090057
1174.778320	193.873840
1173.683594	82.769951
1172.588867	275.598602
1171.494141	264.786926
1170.399414	351.951630
1169.303711	211.690567
1168.208984	85.709740
1167.113281	196.368469
1166.016602	8.024467
1164.920898	27.557383
1163.824219	185.532043
1162.727539	4.068930
1161.630859	82.879791
1160.533203	204.494522
1159.435547	325.910126
1158.337891	177.420471
1157.240234	350.994354
1156.141602	164.101746
1155.043945	609.213928
1153.944336	233.664261
1152.845703	318.263275
1151.747070	181.003494
1150.647461	122.292007
1149.547852	-41.373577
1148.447266	-0.272868
1147.347656	19.224789
1146.247070	102.840019
1145.146484	-32.726696
1144.044922	-120.793373
1142.944336	52.742619
1141.842773	40.503372
1140.741211	-21.829407
1139.638672	346.057739
1138.537109	378.455292
1137.434570	334.627014
1136.332031	354.813965
1135.228516	403.337067
1134.125977	439.809387
1133.022461	559.207703
1131.917969	678.390137
1130.814453	695.312622
1129.709961	954.089844
1128.605469	1041.791382
1127.500977	1126.924438
1126.396484	1079.076416
1125.291016	1000.272583
1124.185547	1009.041199
1123.080078	986.846741
1121.973633	855.528687
1120.868164	764.385681
1119.761719	767.841980
1118.654297	617.259338
1117.547852	698.548706
1116.440430	753.616089
1115.333008	571.930786
1114.225586	607.779968
1113.117188	745.140076
1112.008789	634.054199
1110.900391	709.597778
1109.791992	995.275818
1108.682617	933.380127
1107.573242	902.075500
1106.463867	927.318298
1105.354492	1077.537720
1104.244141	1286.552612
1103.133789	1049.323242
1102.023438	1017.325928
1100.913086	1270.619873
1099.801758	1438.760742
1098.690430	1158.732178
1097.579102	1368.989014
1096.467773	1487.114258
1095.355469	1374.155518
1094.243164	1308.234619
1093.130859	1308.161133
1092.017578	1411.554077
1090.905273	1178.178467
1089.791992	925.958740
1088.677734	1010.186646
1087.564453	1014.292297
1086.450195	1126.459106
1085.335938	1222.006592
1084.221680	1218.675049
1083.106445	970.817383
1081.991211	1127.104004
1080.875977	1074.151489
1079.760742	1110.370361
1078.644531	949.237610
1077.528320	1004.051697
1076.412109	1002.425598
1075.295898	850.544495
1074.178711	869.885071
1073.061523	893.825378
1071.944336	779.334106
1070.826172	739.824097
1069.708984	632.300964
1068.590820	677.050720
1067.471680	637.367065
1066.353516	677.276489
1065.234375	1005.099976
1064.115234	852.813171
1062.996094	840.964905
1061.875977	889.895874
1060.755859	751.603271
1059.635742	809.787537
1058.515625	526.511230
1057.394531	575.271179
1056.273438	652.016113
1055.152344	492.687683
1054.031250	457.213806
1052.909180	393.688934
1051.787109	460.929260
1050.665039	460.414520
1049.541992	473.872955
1048.418945	557.311279
1047.295898	451.732788
1046.172852	600.419067
1045.048828	569.469421
1043.925781	522.221375
1042.801758	433.031616
1041.676758	590.875061
1040.552734	634.509155
1039.427734	254.224197
1038.302734	358.470398
1037.176758	348.601166
1036.050781	424.872406
1034.924805	410.380188
1033.798828	412.206085
1032.672852	693.165894
1031.545898	760.086853
1030.418945	455.046051
1029.291992	338.452087
1028.164063	217.297379
1027.036133	-75.669289
1025.908203	-3.796111
1024.780273	172.592148
1023.651367	153.934357
1022.522461	-36.410530
1021.393555	-191.794647
1020.264648	-221.763504
1019.134766	-374.585999
1018.004883	-142.332184
1016.875000	-39.934292
1015.744141	-113.665955
1014.613281	-52.877716
1013.482422	45.036213
1012.351563	228.693329
1011.219727	391.508759
1010.088867	450.176575
1008.956055	363.082520
1007.824219	537.624512
1006.691406	844.050903
1005.558594	1788.814087
1004.425781	2497.385742
1003.292969	3300.529053
1002.159180	2901.526367
1001.025391	1823.464844
999.891602	1034.811035
998.756836	475.306152
997.622070	352.625305
996.487305	186.272324
995.352539	43.215893
994.216797	221.107712
993.081055	-80.795738
991.945313	228.801239
990.808594	123.329948
989.672852	78.006294
988.536133	32.852356
987.398438	73.130890
986.261719	53.659397
985.124023	-142.995392
983.986328	15.222389
982.847656	19.284781
981.709961	129.395645
980.571289	-84.828476
979.432617	117.620651
978.292969	99.347321
977.153320	104.258766
976.013672	24.289722
974.874023	307.688354
973.734375	92.508423
972.593750	169.372391
971.453125	41.979362
970.311523	275.343628
969.170898	146.079025
968.029297	136.416397
966.886719	285.281769
965.745117	2.995804
964.602539	145.346832
963.459961	166.305832
962.317383	139.320541
961.173828	107.967697
960.030273	127.250748
958.886719	236.078171
957.743164	260.324188
956.598633	433.606079
955.454102	75.918465
954.309570	126.002586
953.165039	178.569321
952.019531	249.628006
950.874023	140.192780
949.727539	5.875755
948.582031	107.303619
947.435547	112.913773
946.289063	228.420532
945.141602	191.041931
943.995117	142.484894
942.847656	123.857002
941.699219	215.037949
940.551758	146.641464
939.403320	213.124725
938.254883	288.926727
937.105469	326.148224
935.957031	445.660858
934.807617	446.805817
933.658203	252.180267
932.507813	82.935165
931.357422	205.574356
930.207031	294.219330
929.056641	232.771866
927.906250	-44.675995
926.754883	-103.289093
925.603516	38.571766
924.451172	-131.048080
923.298828	11.198019
922.146484	117.220139
920.994141	-144.836411
919.841797	-122.476753
918.688477	38.688721
917.535156	-133.919449
916.380859	-224.470993
915.227539	-101.349464
914.073242	-173.282532
912.918945	-167.811600
911.763672	-277.839417
910.608398	-249.241898
909.453125	-127.474098
908.297852	-211.878845
907.141602	39.436440
905.985352	-19.631737
904.829102	-141.911758
903.672852	28.258133
902.515625	-116.225235
901.358398	-251.394028
900.201172	-130.534958
899.042969	110.396523
897.884766	118.369499
896.726563	26.997454
895.568359	82.835205
894.409180	75.527214
893.250000	-83.042305
892.090820	-169.055069
890.930664	-47.003117
889.771484	-207.187851
888.611328	9.983921
887.450195	28.549372
886.289063	74.347542
885.128906	192.475677
883.966797	312.971191
882.805664	83.946930
881.643555	290.386902
880.481445	287.206360
879.319336	110.615517
878.156250	306.049713
876.993164	321.293793
875.830078	100.167221
874.666016	77.427727
873.502930	239.404602
872.338867	138.098724
871.173828	97.713348
870.009766	-34.793037
868.844727	-68.166245
867.679688	73.959473
866.513672	198.137054
865.348633	57.130848
864.182617	149.968903
863.015625	15.964499
861.849609	165.070892
860.682617	435.436554
859.515625	456.567108
858.347656	538.356506
857.180664	528.159729
856.012695	616.735046
854.843750	548.339661
853.675781	787.186768
852.506836	680.761230
851.337891	939.720581
850.167969	544.353210
848.999023	659.917053
847.829102	376.827667
846.658203	470.048279
845.488281	261.036804
844.317383	269.220581
843.146484	248.318481
841.975586	225.189117
840.803711	228.911057
839.631836	315.345703
838.459961	263.137817
837.287109	273.519287
836.114258	187.799774
834.941406	345.563599
833.768555	335.732941
832.594727	544.677246
831.420898	565.983765
830.247070	497.971252
829.072266	483.494446
827.898438	335.127258
826.722656	469.998505
825.547852	627.025330
824.372070	400.544525
823.196289	276.602905
822.020508	493.504822
820.844727	320.438416
819.667969	47.171318
818.491211	248.141357
817.313477	270.870972
816.136719	90.984726
814.958984	66.820633
813.781250	55.904957
812.602539	53.788338
811.423828	124.921158
810.245117	153.671799
809.066406	17.854029
807.886719	128.575974
806.707031	23.676394
805.527344	127.419495
804.346680	-88.688293
803.166992	-49.606289
801.985352	-83.893738
800.804688	-167.123535
799.623047	-195.008286
798.441406	-83.339638
797.259766	-169.175995
796.078125	-35.716301
794.895508	2.249716
793.712891	-66.297180
792.529297	22.275074
791.346680	-73.147453
790.163086	174.429321
788.978516	198.197327
787.794922	51.400249
786.610352	497.345154
785.425781	427.604431
784.241211	384.248871
783.055664	614.844849
781.870117	473.867920
780.684570	496.275055
779.498047	352.820984
778.311523	361.629608
777.125000	363.623108
775.938477	268.302856
774.750977	144.155960
773.563477	304.496033
772.375977	371.927368
771.187500	256.101166
769.999023	188.645401
768.810547	378.930420
767.622070	194.300461
766.432617	311.414490
765.243164	415.068634
764.053711	472.241364
762.863281	482.968567
761.672852	456.085480
760.482422	521.457642
759.291992	670.219482
758.100586	468.998688
756.909180	496.396362
755.717773	387.293365
754.525391	418.741302
753.333008	406.051178
752.140625	516.226440
750.948242	408.730682
749.754883	489.972015
748.561523	472.217682
747.368164	460.896576
746.173828	466.979431
744.979492	376.373993
743.785156	358.042877
742.590820	468.949738
741.395508	432.776367
740.200195	422.782227
739.003906	401.701935
737.808594	286.295685
736.612305	269.380219
735.416016	296.144775
734.218750	173.911011
733.021484	147.926315
731.824219	233.442749
730.626953	358.194977
729.428711	469.668945
728.230469	526.329651
727.032227	488.873993
725.833984	556.263733
724.634766	439.995697
723.435547	585.865784
722.235352	733.786926
721.036133	606.449158
719.835938	629.750793
718.635742	855.973572
717.434570	833.296326
716.233398	498.638885
715.032227	467.273254
713.831055	481.692291
712.628906	600.729309
711.426758	320.859009
710.224609	315.669159
709.021484	301.774414
707.818359	285.720917
706.615234	154.289825
705.412109	177.508301
704.208008	231.219635
703.003906	321.934814
701.799805	277.779602
700.594727	231.523071
699.389648	115.767830
698.184570	100.130684
696.979492	56.320206
695.773438	-28.674820
694.567383	-189.576584
693.361328	105.774338
692.154297	-100.492744
690.947266	-46.059601
689.740234	-154.317017
688.533203	-104.013390
687.325195	93.902168
686.117188	-87.689690
684.909180	119.058716
683.700195	35.363934
682.491211	-2.639500
681.282227	39.690239
680.072266	-15.332128
678.863281	-219.615738
677.653320	-237.434937
676.442383	13.343371
675.232422	10.946915
674.021484	64.975014
672.810547	-213.998169
671.598633	134.522964
670.386719	281.961029
669.174805	109.560394
667.962891	-103.655792
666.750000	74.490189
665.537109	23.733690
664.324219	-145.620636
663.110352	-31.873041
661.897461	23.691641
660.683594	27.590506
659.468750	18.694239
658.254883	76.817680
657.040039	111.331856
655.824219	-13.596090
654.609375	-265.533325
653.393555	135.800400
652.177734	91.023453
650.960938	-136.742691
649.745117	44.886444
648.528320	192.055054
647.311523	18.454281
646.093750	135.533646
644.875977	160.061035
643.658203	399.712677
642.440430	340.289581
641.221680	188.409241
640.002930	230.028793
638.784180	11.496071
637.564453	136.777786
636.344727	47.052513
635.125000	-105.064812
633.905273	56.217888
632.684570	-106.943054
631.463867	-83.537094
630.243164	-17.495890
629.021484	-65.490250
627.799805	175.745361
626.578125	214.921265
625.356445	67.142357
624.133789	296.197601
622.911133	396.063538
621.688477	446.051758
620.464844	311.209106
619.241211	139.364075
618.017578	131.732681
616.793945	71.965073
615.569336	9.254415
614.344727	86.882660
613.120117	-193.682419
611.894531	-62.424801
610.668945	-22.113417
609.443359	235.035461
608.216797	29.231619
606.991211	119.182274
605.764648	-37.957607
604.537109	-162.355301
