# Supplementary material for: Raman spectroscopy accurately differentiates mucosal healing from non-healing and biochemical changes following biological therapy in inflammatory bowel disease
Source: PLoS One. 2021 Jun 2;16(6):e0252210. doi: 10.1371/journal.pone.0252210 (PMC8172032; doi:10.1371/journal.pone.0252210)
Supplement: S6 Dataset — (ZIP) [file pone.0252210.s008.zip › Post biologic CD/OC021 post treatment-1_base sub CR removed_57__X_-12380.1__Y_18933.6__Z_-17.3506__Time_650.txt]

1714.640625	50.604465
1713.664063	-77.651970
1712.687500	-0.741915
1711.709961	3.925036
1710.733398	-111.761253
1709.755859	-12.740471
1708.778320	3.450649
1707.799805	60.085312
1706.821289	23.265913
1705.843750	27.002468
1704.864258	-132.302032
1703.885742	198.692276
1702.907227	-16.002880
1701.927734	7.864824
1700.948242	48.170017
1699.968750	-28.799065
1698.988281	63.092186
1698.007813	-47.776825
1697.028320	154.552002
1696.046875	330.453674
1695.066406	71.360748
1694.084961	397.680511
1693.104492	249.097702
1692.123047	378.647919
1691.140625	433.869324
1690.159180	486.921204
1689.176758	505.738098
1688.194336	559.720276
1687.211914	608.852112
1686.228516	589.134644
1685.246094	609.945801
1684.262695	684.530579
1683.279297	879.482788
1682.295898	795.212463
1681.311523	1044.330444
1680.327148	1144.780151
1679.342773	1112.630737
1678.358398	955.956604
1677.374023	1175.000977
1676.388672	1085.912720
1675.403320	1425.531128
1674.417969	1552.833740
1673.432617	1606.180420
1672.446289	1495.247192
1671.459961	1565.554688
1670.473633	1758.542114
1669.487305	1742.165649
1668.500977	1726.313354
1667.513672	1979.070313
1666.526367	1961.528687
1665.539063	1928.584839
1664.550781	2002.254028
1663.563477	2126.800537
1662.575195	2108.590088
1661.586914	2268.496094
1660.598633	2259.198242
1659.609375	2364.316406
1658.620117	2292.372803
1657.631836	2178.573486
1656.641602	2438.639648
1655.652344	2188.114990
1654.662109	1985.792725
1653.672852	1855.474365
1652.681641	2014.018799
1651.691406	1855.537231
1650.701172	1729.295044
1649.709961	1635.256836
1648.718750	1465.027832
1647.727539	1369.289307
1646.735352	1149.812622
1645.744141	875.372742
1644.751953	928.927246
1643.759766	702.965149
1642.766602	773.140564
1641.774414	695.869629
1640.781250	389.430908
1639.788086	460.736420
1638.794922	118.275520
1637.801758	390.718201
1636.807617	260.013092
1635.813477	116.517860
1634.819336	221.120041
1633.825195	-19.143377
1632.830078	-66.710434
1631.834961	33.518204
1630.839844	-124.027077
1629.844727	-70.632706
1628.849609	-40.670082
1627.853516	-131.486145
1626.857422	-261.458710
1625.861328	-1.881148
1624.865234	76.397568
1623.868164	-173.726379
1622.871094	12.782187
1621.874023	70.673866
1620.876953	73.584053
1619.879883	39.926460
1618.881836	87.887413
1617.883789	115.014725
1616.885742	226.306137
1615.887695	-16.552069
1614.888672	116.049072
1613.889648	198.912582
1612.890625	116.670135
1611.891602	205.034500
1610.892578	107.374733
1609.892578	-34.667107
1608.892578	-37.654739
1607.892578	268.594513
1606.892578	132.183289
1605.891602	249.929062
1604.890625	317.970978
1603.889648	276.134521
1602.888672	56.444447
1601.887695	-19.188700
1600.885742	-5.792487
1599.883789	-57.728836
1598.881836	-104.368225
1597.879883	-132.651382
1596.876953	-173.956055
1595.874023	-155.122574
1594.871094	-298.242798
1593.868164	-190.563797
1592.864258	-75.092827
1591.861328	-192.020050
1590.857422	-115.761330
1589.853516	-112.617531
1588.848633	-59.925724
1587.844727	8.361693
1586.839844	160.036087
1585.834961	-11.691264
1584.830078	9.500750
1583.824219	210.452057
1582.819336	127.254089
1581.813477	127.386726
1580.807617	-130.386322
1579.800781	140.455643
1578.794922	38.829220
1577.788086	147.980667
1576.781250	204.948807
1575.773438	69.278793
1574.766602	146.847305
1573.758789	0.635622
1572.750977	96.163811
1571.743164	43.371468
1570.735352	21.665100
1569.726563	-119.676804
1568.718750	112.972466
1567.708984	96.064644
1566.700195	55.655109
1565.691406	-80.933418
1564.681641	83.457283
1563.671875	-53.380188
1562.662109	89.869743
1561.652344	100.616486
1560.641602	-41.804192
1559.630859	95.671844
1558.620117	-23.697027
1557.609375	95.229515
1556.597656	141.378784
1555.586914	112.207024
1554.575195	157.967529
1553.563477	35.217316
1552.550781	111.660728
1551.539063	151.645538
1550.526367	-36.294750
1549.513672	114.552330
1548.500977	210.818283
1547.487305	293.907288
1546.473633	239.728897
1545.459961	58.709919
1544.446289	-73.338997
1543.432617	19.241537
1542.417969	-25.342073
1541.404297	35.769722
1540.389648	55.322407
1539.374023	-28.615652
1538.359375	104.067619
1537.343750	-3.509209
1536.328125	-33.866093
1535.312500	221.870071
1534.296875	28.570541
1533.280273	-100.421577
1532.263672	108.086929
1531.247070	-11.010916
1530.230469	-112.248741
1529.212891	7.857694
1528.196289	-34.560619
1527.178711	-61.746815
1526.160156	-6.778732
1525.142578	-155.383179
1524.124023	-260.416626
1523.106445	-157.238602
1522.087891	2.245892
1521.068359	99.708496
1520.049805	55.502144
1519.030273	-102.022331
1518.010742	159.190964
1516.991211	65.492401
1515.971680	-10.410160
1514.951172	-230.337952
1513.930664	1.522954
1512.910156	12.283992
1511.889648	43.350616
1510.868164	4.888387
1509.846680	-77.392097
1508.826172	-26.466841
1507.803711	-116.847504
1506.782227	-76.636620
1505.759766	-3.345172
1504.737305	-196.830521
1503.714844	-57.352612
1502.692383	-33.421352
1501.668945	-199.246338
1500.646484	-16.953621
1499.623047	-47.440895
1498.599609	65.214401
1497.575195	-11.755444
1496.550781	-150.293564
1495.527344	10.313933
1494.502930	142.513504
1493.477539	126.157585
1492.453125	22.720276
1491.427734	90.356110
1490.402344	285.533539
1489.376953	288.850861
1488.350586	302.186829
1487.325195	591.131714
1486.298828	410.020294
1485.272461	430.452972
1484.245117	550.214233
1483.218750	659.566895
1482.191406	618.197021
1481.164063	987.269409
1480.136719	792.545837
1479.108398	967.359131
1478.080078	930.410767
1477.052734	829.642944
1476.023438	1072.652710
1474.995117	1221.193237
1473.965820	1252.378418
1472.937500	1408.177246
1471.908203	1535.759888
1470.877930	1599.520142
1469.848633	1724.204956
1468.818359	2085.258545
1467.788086	2173.918701
1466.757813	2203.943359
1465.727539	2363.486816
1464.696289	2482.169189
1463.665039	2483.807861
1462.633789	2696.197998
1461.602539	2603.609131
1460.570313	2899.466797
1459.539063	2992.016357
1458.506836	2924.507568
1457.473633	3219.819092
1456.441406	3177.493408
1455.408203	3053.915039
1454.375000	3067.262939
1453.341797	3181.957031
1452.308594	3400.468506
1451.274414	3469.269043
1450.241211	3555.734863
1449.207031	3530.618408
1448.171875	3391.461914
1447.137695	3427.062012
1446.102539	3401.820068
1445.067383	3452.482910
1444.032227	3614.435059
1442.997070	3181.695801
1441.960938	3037.468018
1440.924805	3075.365479
1439.888672	2905.883789
1438.852539	3054.979248
1437.816406	2986.634277
1436.779297	2625.163574
1435.742188	2410.367188
1434.705078	2306.793457
1433.666992	1905.257568
1432.629883	1589.755737
1431.591797	1693.392456
1430.553711	1211.502808
1429.514648	1113.327515
1428.476563	962.254272
1427.437500	1098.758789
1426.398438	894.824524
1425.359375	673.356201
1424.320313	615.840698
1423.280273	815.392761
1422.240234	687.380249
1421.200195	551.906189
1420.159180	378.740601
1419.119141	449.935547
1418.078125	584.061096
1417.037109	642.682861
1415.996094	409.467255
1414.954102	271.985291
1413.912109	320.738007
1412.870117	213.638702
1411.828125	275.089966
1410.786133	183.268738
1409.743164	86.520721
1408.700195	449.652039
1407.657227	142.057312
1406.614258	93.341110
1405.570313	280.726257
1404.527344	84.079704
1403.483398	90.876427
1402.438477	125.351006
1401.394531	-5.637166
1400.349609	136.892273
1399.304688	43.761913
1398.259766	5.933397
1397.214844	53.451366
1396.168945	-19.236122
1395.123047	-24.131311
1394.077148	138.918701
1393.031250	16.531628
1391.984375	64.561104
1390.937500	7.561868
1389.890625	30.801882
1388.843750	66.675041
1387.796875	-89.956070
1386.749023	-78.828186
1385.701172	-227.599350
1384.653320	-176.166885
1383.604492	-179.615891
1382.556641	-22.973026
1381.507813	3.819973
1380.458984	-136.603882
1379.410156	-189.410690
1378.360352	-59.791531
1377.310547	-39.906918
1376.260742	-44.831322
1375.210938	-42.107998
1374.161133	-139.009750
1373.110352	-81.088448
1372.059570	-107.808365
1371.008789	139.878815
1369.957031	1.281925
1368.906250	-184.420364
1367.854492	43.685112
1366.802734	35.233604
1365.750000	121.577347
1364.698242	76.113220
1363.645508	-26.421257
1362.592773	15.610244
1361.540039	137.422577
1360.486328	-26.728127
1359.433594	179.960281
1358.379883	145.533417
1357.326172	290.297363
1356.271484	149.337875
1355.216797	190.026016
1354.163086	158.842453
1353.107422	274.385651
1352.052734	633.442017
1350.998047	525.762329
1349.942383	346.318939
1348.886719	713.123047
1347.830078	606.037720
1346.774414	811.760681
1345.717773	975.410522
1344.661133	995.362732
1343.604492	1280.753174
1342.546875	1286.129150
1341.490234	1296.656128
1340.432617	1233.036011
1339.375000	1429.707886
1338.316406	1349.122681
1337.258789	1291.051636
1336.200195	1339.625854
1335.141602	1306.700317
1334.082031	1367.991211
1333.023438	1360.187012
1331.963867	1021.165161
1330.904297	1065.733765
1329.844727	1103.054321
1328.784180	1044.149414
1327.723633	1197.962402
1326.663086	1324.720825
1325.602539	1315.760986
1324.541992	1232.907227
1323.480469	1211.990356
1322.418945	1028.353760
1321.357422	1306.458496
1320.295898	1101.039795
1319.233398	1431.166260
1318.170898	1374.135620
1317.108398	1337.033569
1316.045898	1265.612793
1314.982422	1270.797974
1313.918945	1431.390747
1312.855469	1316.172852
1311.791992	1425.310181
1310.728516	1460.696411
1309.664063	1375.600830
1308.599609	1431.009399
1307.535156	1498.864136
1306.469727	1643.122559
1305.404297	1553.804565
1304.338867	1595.026611
1303.273438	1437.237183
1302.208008	1481.246094
1301.141602	1279.627808
1300.075195	1525.444092
1299.008789	1432.303345
1297.942383	1363.914795
1296.875000	1484.778076
1295.807617	1455.986572
1294.740234	1228.546875
1293.672852	1305.630859
1292.604492	1213.544312
1291.537109	1060.318970
1290.468750	985.771545
1289.399414	916.296875
1288.331055	1099.459961
1287.261719	1150.340820
1286.192383	953.867432
1285.123047	897.235657
1284.052734	999.942383
1282.983398	1070.897095
1281.913086	911.833252
1280.841797	921.831848
1279.771484	934.390381
1278.700195	1118.303589
1277.628906	957.386658
1276.557617	1185.452637
1275.486328	1200.831909
1274.414063	1111.207764
1273.341797	970.408569
1272.269531	1027.667114
1271.197266	1192.473022
1270.124023	1222.988403
1269.050781	1424.490234
1267.977539	1396.539551
1266.904297	1346.723389
1265.830078	1453.171753
1264.756836	1659.668457
1263.681641	1293.025024
1262.607422	1514.253540
1261.533203	1381.979126
1260.458008	1364.387695
1259.382813	1515.005737
1258.307617	1563.304077
1257.231445	1475.249023
1256.155273	1270.408936
1255.079102	1557.500488
1254.002930	1515.924316
1252.926758	1350.310303
1251.849609	1552.199463
1250.772461	1413.505127
1249.695313	1301.666138
1248.617188	1270.154785
1247.540039	1282.447266
1246.461914	1246.167358
1245.382813	1290.119873
1244.304688	1132.454590
1243.225586	1188.612915
1242.146484	1065.086914
1241.067383	1033.886719
1239.988281	1218.727173
1238.908203	1085.627808
1237.828125	1132.124146
1236.748047	1348.391846
1235.667969	1157.183960
1234.586914	1004.858215
1233.505859	1361.609009
1232.424805	1250.501709
1231.343750	1316.301270
1230.261719	996.931702
1229.179688	1053.058105
1228.097656	1147.885864
1227.015625	874.720642
1225.932617	923.533386
1224.850586	802.931824
1223.767578	711.391663
1222.683594	762.559570
1221.600586	695.193726
1220.516602	417.514008
1219.432617	541.124268
1218.347656	618.735535
1217.263672	674.527222
1216.178711	483.898743
1215.093750	508.220673
1214.008789	520.413391
1212.922852	607.377258
1211.836914	486.721405
1210.750977	477.043060
1209.665039	882.183472
1208.579102	720.379456
1207.492188	862.369202
1206.405273	743.904785
1205.318359	606.146973
1204.230469	622.581787
1203.142578	446.232147
1202.054688	349.360413
1200.966797	303.018066
1199.877930	237.361938
1198.790039	109.078583
1197.701172	19.268970
1196.611328	105.024521
1195.522461	15.083124
1194.432617	-89.332542
1193.342773	-188.985825
1192.252930	-214.181427
1191.162109	-71.256065
1190.072266	-209.571472
1188.981445	-35.684925
1187.889648	-274.999878
1186.798828	59.469261
1185.707031	33.651115
1184.615234	-78.652229
1183.523438	-270.185638
1182.430664	-75.566544
1181.337891	1.346386
1180.245117	-48.958183
1179.152344	149.931305
1178.059570	130.536804
1176.965820	235.620438
1175.872070	196.812515
1174.778320	277.643921
1173.683594	159.586517
1172.588867	412.491791
1171.494141	141.040115
1170.399414	77.746933
1169.303711	263.137543
1168.208984	-70.665421
1167.113281	-7.531137
1166.016602	112.815407
1164.920898	41.774029
1163.824219	152.229889
1162.727539	73.774155
1161.630859	42.986076
1160.533203	403.680420
1159.435547	90.851181
1158.337891	169.456665
1157.240234	364.811646
1156.141602	364.308716
1155.043945	208.632492
1153.944336	-13.890874
1152.845703	276.126343
1151.747070	-27.634121
1150.647461	4.600780
1149.547852	84.327568
1148.447266	209.127747
1147.347656	55.105976
1146.247070	-44.233665
1145.146484	-129.391037
1144.044922	135.168167
1142.944336	-50.210907
1141.842773	47.411507
1140.741211	-92.973518
1139.638672	78.025459
1138.537109	113.311401
1137.434570	-93.976517
1136.332031	147.751114
1135.228516	230.062195
1134.125977	582.938049
1133.022461	531.857849
1131.917969	689.551147
1130.814453	768.714111
1129.709961	928.367188
1128.605469	1090.177246
1127.500977	886.528870
1126.396484	1078.815186
1125.291016	1093.071167
1124.185547	931.792480
1123.080078	957.642151
1121.973633	924.109985
1120.868164	696.246277
1119.761719	686.192871
1118.654297	810.941650
1117.547852	623.080811
1116.440430	596.073059
1115.333008	460.119385
1114.225586	664.688782
1113.117188	717.686584
1112.008789	519.929626
1110.900391	671.949463
1109.791992	693.804199
1108.682617	885.617615
1107.573242	826.846802
1106.463867	1098.585083
1105.354492	1037.186523
1104.244141	1188.122437
1103.133789	1069.848511
1102.023438	1246.425903
1100.913086	1099.654419
1099.801758	1358.444458
1098.690430	1159.611572
1097.579102	1102.188965
1096.467773	1101.243042
1095.355469	1203.849976
1094.243164	962.396301
1093.130859	987.065735
1092.017578	1082.247803
1090.905273	1297.346313
1089.791992	1319.264282
1088.677734	966.966736
1087.564453	1169.889893
1086.450195	1144.500366
1085.335938	1154.302368
1084.221680	1168.715576
1083.106445	1206.530518
1081.991211	1176.108521
1080.875977	1044.612305
1079.760742	1112.723999
1078.644531	1119.673462
1077.528320	762.694702
1076.412109	994.883911
1075.295898	792.821838
1074.178711	806.594849
1073.061523	871.897095
1071.944336	747.185303
1070.826172	713.888611
1069.708984	793.060059
1068.590820	609.703735
1067.471680	677.031250
1066.353516	969.129150
1065.234375	870.007202
1064.115234	831.756531
1062.996094	727.953247
1061.875977	699.031189
1060.755859	602.248718
1059.635742	599.035461
1058.515625	619.181458
1057.394531	461.615753
1056.273438	397.591858
1055.152344	520.513184
1054.031250	330.324005
1052.909180	436.819702
1051.787109	571.279297
1050.665039	397.517273
1049.541992	321.850494
1048.418945	542.563843
1047.295898	403.915314
1046.172852	484.578796
1045.048828	642.154419
1043.925781	228.520401
1042.801758	542.270447
1041.676758	518.007385
1040.552734	535.722534
1039.427734	381.090790
1038.302734	354.630493
1037.176758	495.822693
1036.050781	462.421997
1034.924805	431.402161
1033.798828	481.862885
1032.672852	681.199829
1031.545898	466.572052
1030.418945	542.693848
1029.291992	379.435455
1028.164063	90.819359
1027.036133	81.177849
1025.908203	-25.947002
1024.780273	-0.597131
1023.651367	-130.743942
1022.522461	-260.758575
1021.393555	-100.577545
1020.264648	-228.065079
1019.134766	75.986366
1018.004883	-88.429459
1016.875000	-255.000092
1015.744141	90.817154
1014.613281	-12.978384
1013.482422	-3.111410
1012.351563	236.149399
1011.219727	493.917328
1010.088867	473.867767
1008.956055	444.659485
1007.824219	392.443878
1006.691406	944.171692
1005.558594	1766.371582
1004.425781	2431.062744
1003.292969	3148.739014
1002.159180	2823.792725
1001.025391	2249.561523
999.891602	1084.305542
998.756836	541.025940
997.622070	252.141861
996.487305	7.393052
995.352539	49.099262
994.216797	70.153305
993.081055	65.964111
991.945313	-64.931892
990.808594	69.556641
989.672852	79.649254
988.536133	18.433693
987.398438	72.612656
986.261719	-98.839386
985.124023	174.465805
983.986328	10.294174
982.847656	-8.606997
981.709961	-50.342682
980.571289	237.156998
979.432617	82.989250
978.292969	177.461334
977.153320	-194.728378
976.013672	182.881699
974.874023	516.821411
973.734375	209.686111
972.593750	291.115509
971.453125	391.062897
970.311523	300.555939
969.170898	267.673248
968.029297	228.103729
966.886719	117.603966
965.745117	105.993576
964.602539	140.447647
963.459961	225.523346
962.317383	111.307526
961.173828	77.553429
960.030273	341.891724
958.886719	-19.100607
957.743164	158.497040
956.598633	198.821121
955.454102	383.545380
954.309570	149.551178
953.165039	144.682739
952.019531	185.768387
950.874023	211.025787
949.727539	183.881149
948.582031	211.817017
947.435547	102.811501
946.289063	170.001266
945.141602	171.113724
943.995117	295.757690
942.847656	105.446609
941.699219	406.227661
940.551758	214.103973
939.403320	314.332977
938.254883	312.065247
937.105469	396.665680
935.957031	367.421844
934.807617	338.395020
933.658203	282.234863
932.507813	123.771507
931.357422	13.419747
930.207031	-26.081030
929.056641	228.353210
927.906250	109.545708
926.754883	-65.902405
925.603516	63.815075
924.451172	109.503578
923.298828	73.494232
922.146484	55.883366
920.994141	-122.919281
919.841797	-185.544052
918.688477	-211.595215
917.535156	-205.644165
916.380859	-35.995132
915.227539	-150.051331
914.073242	-225.278946
912.918945	-195.896790
911.763672	-263.906006
910.608398	-82.189857
909.453125	-138.500397
908.297852	-183.274307
907.141602	32.821583
905.985352	13.303533
904.829102	-60.411793
903.672852	-2.551345
902.515625	-78.158623
901.358398	195.091415
900.201172	128.847610
899.042969	78.637985
897.884766	35.393436
896.726563	173.271423
895.568359	324.801453
894.409180	1.640675
893.250000	101.449760
892.090820	47.688698
890.930664	-57.864052
889.771484	114.578308
888.611328	11.584480
887.450195	-68.648132
886.289063	29.592859
885.128906	204.624847
883.966797	72.891983
882.805664	31.550032
881.643555	231.626648
880.481445	316.743622
879.319336	214.856537
878.156250	252.836243
876.993164	304.414490
875.830078	430.390503
874.666016	225.401840
873.502930	292.988922
872.338867	79.303467
871.173828	248.334213
870.009766	-28.066418
868.844727	159.056335
867.679688	204.504684
866.513672	110.632240
865.348633	234.864090
864.182617	152.387756
863.015625	368.790405
861.849609	439.151031
860.682617	197.432816
859.515625	391.370056
858.347656	468.562592
857.180664	541.259094
856.012695	447.965851
854.843750	592.481750
853.675781	618.111877
852.506836	614.618530
851.337891	868.872437
850.167969	643.547852
848.999023	505.691895
847.829102	484.371613
846.658203	288.432739
845.488281	421.628448
844.317383	118.370560
843.146484	224.690033
841.975586	366.735321
840.803711	106.165939
839.631836	53.630074
838.459961	200.032120
837.287109	248.017883
836.114258	34.545254
834.941406	513.579224
833.768555	313.468658
832.594727	488.498962
831.420898	504.921234
830.247070	603.851990
829.072266	640.222046
827.898438	685.429504
826.722656	480.814087
825.547852	483.561279
824.372070	403.776581
823.196289	183.569138
822.020508	54.733505
820.844727	295.617981
819.667969	17.468769
818.491211	44.366196
817.313477	-111.340065
816.136719	124.567154
814.958984	151.154587
813.781250	-2.526174
812.602539	-5.018118
811.423828	7.949383
810.245117	140.824829
809.066406	35.768684
807.886719	-9.360714
806.707031	12.047756
805.527344	57.755402
804.346680	-25.427370
803.166992	-46.554993
801.985352	38.726154
800.804688	-111.313751
799.623047	-374.514679
798.441406	-194.253403
797.259766	-357.812958
796.078125	-98.118813
794.895508	-148.881165
793.712891	-146.590271
792.529297	-115.640968
791.346680	-133.563034
790.163086	71.968590
788.978516	-90.112915
787.794922	236.722305
786.610352	262.420013
785.425781	256.999329
784.241211	138.673584
783.055664	239.105484
781.870117	173.593216
780.684570	295.772278
779.498047	508.318115
778.311523	358.434845
777.125000	318.870728
775.938477	208.542999
774.750977	47.367306
773.563477	281.058563
772.375977	183.620377
771.187500	90.498672
769.999023	-71.072334
768.810547	36.211136
767.622070	108.041664
766.432617	148.856430
765.243164	204.931656
764.053711	265.246490
762.863281	301.181458
761.672852	704.554626
760.482422	295.575867
759.291992	425.684845
758.100586	366.441895
756.909180	388.464783
755.717773	383.971832
754.525391	381.559601
753.333008	379.028229
752.140625	158.881546
750.948242	224.265091
749.754883	430.050018
748.561523	486.341034
747.368164	397.637573
746.173828	372.514984
744.979492	334.143066
743.785156	466.777527
742.590820	182.619354
741.395508	203.244110
740.200195	337.751068
739.003906	255.178696
737.808594	174.762299
736.612305	114.027000
735.416016	62.014164
734.218750	266.106201
733.021484	375.931732
731.824219	122.412415
730.626953	262.748383
729.428711	280.496002
728.230469	274.145782
727.032227	464.518097
725.833984	364.085785
724.634766	490.931824
723.435547	525.948364
722.235352	362.184265
721.036133	600.269470
719.835938	571.908752
718.635742	460.628387
717.434570	571.978271
716.233398	576.396790
715.032227	585.195862
713.831055	441.380859
712.628906	354.345703
711.426758	367.644806
710.224609	333.042236
709.021484	111.155525
707.818359	144.246933
706.615234	70.685928
705.412109	147.430771
704.208008	202.444611
703.003906	92.136765
701.799805	-50.671497
700.594727	135.079590
699.389648	90.347679
698.184570	132.683182
696.979492	75.122742
695.773438	0.307903
694.567383	-80.882690
693.361328	-170.613113
692.154297	-90.822159
690.947266	-184.617371
689.740234	-108.964249
688.533203	-189.449585
687.325195	-152.625031
686.117188	-152.559448
684.909180	-206.568985
683.700195	-21.960712
682.491211	-30.192411
681.282227	124.225433
680.072266	-119.882111
678.863281	-188.314163
677.653320	7.589578
676.442383	47.679699
675.232422	-87.418068
674.021484	45.992046
672.810547	127.557457
671.598633	170.291336
670.386719	-0.926770
669.174805	206.367645
667.962891	46.278133
666.750000	121.905830
665.537109	-189.069733
664.324219	-18.170891
663.110352	109.569923
661.897461	94.865623
660.683594	24.145681
659.468750	65.743462
658.254883	40.513687
657.040039	-70.910118
655.824219	-104.605354
654.609375	34.204678
653.393555	7.026045
652.177734	-28.749561
650.960938	114.292435
649.745117	33.253868
648.528320	-43.474529
647.311523	234.978149
646.093750	201.156784
644.875977	328.636078
643.658203	582.863281
642.440430	398.078278
641.221680	376.638031
640.002930	142.190598
638.784180	154.801056
637.564453	102.700516
636.344727	50.349678
635.125000	-129.004257
633.905273	-145.420319
632.684570	-20.511475
631.463867	-130.016739
630.243164	43.326099
629.021484	-150.745682
627.799805	60.114433
626.578125	68.736519
625.356445	246.100159
624.133789	255.535706
622.911133	311.394440
621.688477	608.548401
620.464844	324.295349
619.241211	193.476044
618.017578	55.359234
616.793945	-23.758320
615.569336	56.591640
614.344727	197.825348
613.120117	93.963722
611.894531	-83.827370
610.668945	42.854424
609.443359	93.256523
608.216797	37.420948
606.991211	-9.266029
605.764648	-155.858826
604.537109	-45.745621
