# Supplementary material for: Raman spectroscopy accurately differentiates mucosal healing from non-healing and biochemical changes following biological therapy in inflammatory bowel disease
Source: PLoS One. 2021 Jun 2;16(6):e0252210. doi: 10.1371/journal.pone.0252210 (PMC8172032; doi:10.1371/journal.pone.0252210)
Supplement: S6 Dataset — (ZIP) [file pone.0252210.s008.zip › Post biologic CD/OC021 post treatment-1_base sub CR removed_69__X_-12373.1__Y_18934.6__Z_-17.4087__Time_788.txt]

1714.640625	-23.248308
1713.664063	109.500778
1712.687500	15.762724
1711.709961	83.660774
1710.733398	-29.966736
1709.755859	-19.538326
1708.778320	-78.022652
1707.799805	51.775215
1706.821289	-219.488861
1705.843750	-82.776817
1704.864258	-103.404739
1703.885742	-18.815237
1702.907227	-77.996460
1701.927734	37.482258
1700.948242	-116.474419
1699.968750	-87.741653
1698.988281	168.968948
1698.007813	-54.806602
1697.028320	133.879272
1696.046875	21.255903
1695.066406	165.924606
1694.084961	265.855255
1693.104492	155.607971
1692.123047	40.792870
1691.140625	76.204170
1690.159180	323.171967
1689.176758	373.341339
1688.194336	192.202438
1687.211914	355.850830
1686.228516	616.097778
1685.246094	586.481262
1684.262695	688.138123
1683.279297	601.326050
1682.295898	760.298523
1681.311523	725.497375
1680.327148	1008.217407
1679.342773	815.077942
1678.358398	965.986938
1677.374023	1058.981323
1676.388672	945.121582
1675.403320	1159.069214
1674.417969	1097.085205
1673.432617	1120.842407
1672.446289	1408.303711
1671.459961	1417.309082
1670.473633	1413.662720
1669.487305	1801.028198
1668.500977	1774.645386
1667.513672	1523.234253
1666.526367	1933.359375
1665.539063	1839.766113
1664.550781	1608.843018
1663.563477	1882.520264
1662.575195	1949.808716
1661.586914	1996.420044
1660.598633	2160.177246
1659.609375	2176.003418
1658.620117	1842.663696
1657.631836	2148.321777
1656.641602	2054.486572
1655.652344	1985.037598
1654.662109	1916.105957
1653.672852	1953.553955
1652.681641	1655.443970
1651.691406	1741.483276
1650.701172	1571.427734
1649.709961	1293.490112
1648.718750	1240.799561
1647.727539	956.003296
1646.735352	970.313416
1645.744141	850.317017
1644.751953	949.974548
1643.759766	477.011566
1642.766602	334.616119
1641.774414	382.691437
1640.781250	346.668945
1639.788086	374.333099
1638.794922	251.994385
1637.801758	338.364746
1636.807617	345.931335
1635.813477	148.223373
1634.819336	3.615899
1633.825195	99.121719
1632.830078	36.831863
1631.834961	-96.252983
1630.839844	-60.502731
1629.844727	-24.504032
1628.849609	6.467057
1627.853516	-185.978409
1626.857422	92.767540
1625.861328	-7.101306
1624.865234	11.613819
1623.868164	-90.397812
1622.871094	-21.328760
1621.874023	-272.678345
1620.876953	-79.752411
1619.879883	23.958612
1618.881836	72.643250
1617.883789	24.322210
1616.885742	115.284599
1615.887695	214.218063
1614.888672	6.267995
1613.889648	142.157913
1612.890625	-104.790527
1611.891602	-76.218475
1610.892578	15.350195
1609.892578	-39.797592
1608.892578	-45.055649
1607.892578	12.633459
1606.892578	227.508911
1605.891602	251.196106
1604.890625	162.348160
1603.889648	348.408630
1602.888672	272.739136
1601.887695	189.279495
1600.885742	-74.605957
1599.883789	-11.472834
1598.881836	1.961780
1597.879883	-225.100159
1596.876953	-5.172874
1595.874023	-114.578186
1594.871094	-158.651917
1593.868164	-53.866531
1592.864258	-215.498611
1591.861328	22.315672
1590.857422	-262.025879
1589.853516	-139.221313
1588.848633	-58.271591
1587.844727	-21.768114
1586.839844	270.210327
1585.834961	100.507393
1584.830078	157.571548
1583.824219	47.733944
1582.819336	297.407471
1581.813477	49.327538
1580.807617	9.599469
1579.800781	40.081829
1578.794922	125.102814
1577.788086	56.406197
1576.781250	328.493713
1575.773438	303.753143
1574.766602	-25.433147
1573.758789	155.072586
1572.750977	176.762299
1571.743164	-64.239326
1570.735352	136.502151
1569.726563	194.096985
1568.718750	145.002197
1567.708984	67.194908
1566.700195	48.971889
1565.691406	35.776714
1564.681641	-164.459320
1563.671875	-97.519264
1562.662109	166.375946
1561.652344	14.973260
1560.641602	133.136307
1559.630859	25.496283
1558.620117	31.759434
1557.609375	66.327446
1556.597656	105.860512
1555.586914	59.692753
1554.575195	109.159775
1553.563477	277.504913
1552.550781	147.860611
1551.539063	25.827705
1550.526367	252.956421
1549.513672	140.866318
1548.500977	144.999084
1547.487305	76.499420
1546.473633	-93.022964
1545.459961	96.596619
1544.446289	81.751465
1543.432617	175.203125
1542.417969	-23.516581
1541.404297	-155.225464
1540.389648	56.302250
1539.374023	-96.489532
1538.359375	49.949203
1537.343750	36.101994
1536.328125	89.104172
1535.312500	-110.920578
1534.296875	44.773579
1533.280273	179.535706
1532.263672	33.041447
1531.247070	-2.809739
1530.230469	-7.960125
1529.212891	115.447609
1528.196289	22.239340
1527.178711	-63.446712
1526.160156	-20.621481
1525.142578	88.878433
1524.124023	33.403084
1523.106445	142.378632
1522.087891	89.022575
1521.068359	140.882996
1520.049805	53.664970
1519.030273	-46.607456
1518.010742	-8.290469
1516.991211	-93.547905
1515.971680	-145.600159
1514.951172	-164.479507
1513.930664	-206.684540
1512.910156	102.608543
1511.889648	-40.178783
1510.868164	-24.039289
1509.846680	-5.561242
1508.826172	17.834953
1507.803711	-112.885040
1506.782227	-41.203632
1505.759766	-231.238953
1504.737305	-334.267365
1503.714844	-183.797531
1502.692383	43.252815
1501.668945	-19.421814
1500.646484	-46.409019
1499.623047	-104.320068
1498.599609	-141.926910
1497.575195	-100.399757
1496.550781	-79.550133
1495.527344	38.313190
1494.502930	132.907486
1493.477539	204.249542
1492.453125	127.131989
1491.427734	236.416748
1490.402344	325.035828
1489.376953	295.930603
1488.350586	391.796936
1487.325195	594.716431
1486.298828	399.106232
1485.272461	535.227539
1484.245117	597.109863
1483.218750	426.654449
1482.191406	549.438599
1481.164063	768.927307
1480.136719	824.994019
1479.108398	743.219299
1478.080078	883.064941
1477.052734	1043.113159
1476.023438	943.076538
1474.995117	990.690613
1473.965820	1315.695923
1472.937500	1261.118652
1471.908203	1588.223389
1470.877930	1645.303345
1469.848633	1870.180298
1468.818359	1975.275513
1467.788086	2036.982788
1466.757813	2116.355225
1465.727539	2292.190674
1464.696289	2480.540283
1463.665039	2572.155273
1462.633789	2546.779053
1461.602539	2607.681641
1460.570313	2848.749023
1459.539063	2828.151367
1458.506836	3112.058838
1457.473633	3025.242188
1456.441406	3146.461182
1455.408203	3092.512207
1454.375000	3195.760742
1453.341797	3342.010498
1452.308594	3171.262939
1451.274414	3246.360596
1450.241211	3235.241943
1449.207031	3325.399902
1448.171875	3547.165771
1447.137695	3330.726318
1446.102539	3408.012451
1445.067383	3492.827148
1444.032227	3114.460938
1442.997070	3378.891846
1441.960938	3256.139404
1440.924805	3105.601807
1439.888672	3068.900635
1438.852539	2736.430420
1437.816406	2679.587891
1436.779297	2498.929688
1435.742188	2384.035400
1434.705078	2064.604004
1433.666992	1823.580322
1432.629883	1544.820557
1431.591797	1276.273438
1430.553711	1315.747314
1429.514648	921.228943
1428.476563	1041.533325
1427.437500	947.421814
1426.398438	898.769836
1425.359375	787.152039
1424.320313	723.509277
1423.280273	710.314880
1422.240234	619.072998
1421.200195	704.237061
1420.159180	633.264893
1419.119141	572.470398
1418.078125	514.258179
1417.037109	438.518555
1415.996094	445.908081
1414.954102	350.206940
1413.912109	370.310211
1412.870117	377.908386
1411.828125	222.173462
1410.786133	257.607422
1409.743164	132.267136
1408.700195	228.154510
1407.657227	113.099541
1406.614258	158.908783
1405.570313	54.132530
1404.527344	152.843704
1403.483398	98.508255
1402.438477	154.683868
1401.394531	120.650772
1400.349609	-28.644115
1399.304688	2.777431
1398.259766	214.803680
1397.214844	-11.769935
1396.168945	-52.705940
1395.123047	21.745708
1394.077148	61.222134
1393.031250	73.262756
1391.984375	-4.722757
1390.937500	-82.541656
1389.890625	12.491825
1388.843750	72.591743
1387.796875	15.229912
1386.749023	-39.480415
1385.701172	-111.527077
1384.653320	-53.398361
1383.604492	-32.653564
1382.556641	-109.210258
1381.507813	81.728081
1380.458984	-279.283386
1379.410156	-155.508545
1378.360352	-206.417358
1377.310547	-272.123199
1376.260742	-95.558113
1375.210938	16.219860
1374.161133	8.372344
1373.110352	73.007111
1372.059570	-136.507843
1371.008789	-14.194652
1369.957031	43.418102
1368.906250	-45.834057
1367.854492	-244.508545
1366.802734	-29.441580
1365.750000	267.874847
1364.698242	166.888031
1363.645508	115.893227
1362.592773	226.865860
1361.540039	258.347809
1360.486328	128.288132
1359.433594	160.139908
1358.379883	50.413784
1357.326172	114.939514
1356.271484	147.299454
1355.216797	358.745758
1354.163086	232.416595
1353.107422	319.919037
1352.052734	439.864624
1350.998047	654.291809
1349.942383	680.151001
1348.886719	681.368652
1347.830078	836.598511
1346.774414	719.086670
1345.717773	782.854187
1344.661133	911.251587
1343.604492	1005.075745
1342.546875	1220.486816
1341.490234	1198.115479
1340.432617	1257.690552
1339.375000	1238.166870
1338.316406	1486.282104
1337.258789	1509.184082
1336.200195	1200.566528
1335.141602	1283.284790
1334.082031	1232.538086
1333.023438	1288.377686
1331.963867	1332.007568
1330.904297	1140.906006
1329.844727	1155.256958
1328.784180	1201.910767
1327.723633	1241.316650
1326.663086	1325.359741
1325.602539	1251.472778
1324.541992	1207.434082
1323.480469	1348.755859
1322.418945	1337.161621
1321.357422	1397.319458
1320.295898	1469.967529
1319.233398	1399.687622
1318.170898	1208.772095
1317.108398	1619.737183
1316.045898	1451.395142
1314.982422	1477.999390
1313.918945	1657.536377
1312.855469	1388.808472
1311.791992	1253.369141
1310.728516	1130.469727
1309.664063	1231.823120
1308.599609	1485.904175
1307.535156	1358.609741
1306.469727	1448.038940
1305.404297	1444.120850
1304.338867	1396.099243
1303.273438	1335.965332
1302.208008	1332.552368
1301.141602	1459.548706
1300.075195	1203.338989
1299.008789	1355.180908
1297.942383	1327.818848
1296.875000	1595.272583
1295.807617	1334.945313
1294.740234	1317.863525
1293.672852	1178.239014
1292.604492	1225.269775
1291.537109	1240.535034
1290.468750	1049.939087
1289.399414	955.179077
1288.331055	1081.201904
1287.261719	945.081055
1286.192383	1012.509399
1285.123047	1021.245422
1284.052734	1132.961548
1282.983398	828.506287
1281.913086	933.115540
1280.841797	1003.534424
1279.771484	993.290344
1278.700195	1000.289734
1277.628906	1002.506531
1276.557617	1024.393311
1275.486328	1073.268799
1274.414063	1154.003540
1273.341797	975.773987
1272.269531	1359.647949
1271.197266	1350.188354
1270.124023	1228.493286
1269.050781	1253.436279
1267.977539	1410.272339
1266.904297	1335.281250
1265.830078	1433.644409
1264.756836	1314.938232
1263.681641	1323.187378
1262.607422	1485.122559
1261.533203	1500.793579
1260.458008	1436.100952
1259.382813	1393.435669
1258.307617	1209.556763
1257.231445	1376.557251
1256.155273	1300.034058
1255.079102	1255.252197
1254.002930	1186.203735
1252.926758	1584.473022
1251.849609	1551.982422
1250.772461	1446.580322
1249.695313	1465.295410
1248.617188	1277.381104
1247.540039	1473.657104
1246.461914	1254.305054
1245.382813	1261.052734
1244.304688	1394.144409
1243.225586	1281.911377
1242.146484	1330.011475
1241.067383	1181.476074
1239.988281	1195.639282
1238.908203	1088.489380
1237.828125	1274.945679
1236.748047	1090.236938
1235.667969	1443.951050
1234.586914	1205.966064
1233.505859	1002.024536
1232.424805	1127.743896
1231.343750	1020.818604
1230.261719	1049.583618
1229.179688	884.592163
1228.097656	969.043640
1227.015625	990.508606
1225.932617	934.507568
1224.850586	929.320679
1223.767578	805.585266
1222.683594	722.998779
1221.600586	635.582886
1220.516602	615.867310
1219.432617	497.037415
1218.347656	540.123230
1217.263672	353.648651
1216.178711	771.036804
1215.093750	514.487915
1214.008789	538.055115
1212.922852	527.776123
1211.836914	575.367065
1210.750977	415.402527
1209.665039	549.723938
1208.579102	770.743896
1207.492188	716.756897
1206.405273	838.694153
1205.318359	753.262329
1204.230469	696.715759
1203.142578	498.005371
1202.054688	479.933594
1200.966797	269.177979
1199.877930	104.178223
1198.790039	134.114639
1197.701172	2.746878
1196.611328	-39.634422
1195.522461	-62.842590
1194.432617	111.045723
1193.342773	193.415878
1192.252930	-104.085648
1191.162109	-74.748962
1190.072266	-107.983116
1188.981445	79.670723
1187.889648	-33.019039
1186.798828	12.691494
1185.707031	-222.545898
1184.615234	-237.010956
1183.523438	-122.021759
1182.430664	-11.987995
1181.337891	112.275841
1180.245117	353.852142
1179.152344	36.708111
1178.059570	122.196739
1176.965820	219.510574
1175.872070	96.288925
1174.778320	404.076294
1173.683594	290.205658
1172.588867	310.316742
1171.494141	227.385818
1170.399414	295.107971
1169.303711	121.065865
1168.208984	181.354156
1167.113281	4.770261
1166.016602	-83.415733
1164.920898	162.910156
1163.824219	229.782120
1162.727539	298.880310
1161.630859	-90.757103
1160.533203	331.515472
1159.435547	350.004700
1158.337891	318.228302
1157.240234	229.058685
1156.141602	428.458496
1155.043945	253.162399
1153.944336	304.339783
1152.845703	62.114117
1151.747070	191.690308
1150.647461	-43.535736
1149.547852	33.305611
1148.447266	109.967506
1147.347656	-123.125847
1146.247070	-84.842812
1145.146484	-20.536720
1144.044922	-61.116821
1142.944336	-42.338406
1141.842773	83.325844
1140.741211	139.822113
1139.638672	343.557220
1138.537109	183.364990
1137.434570	20.720158
1136.332031	228.662354
1135.228516	486.246582
1134.125977	563.080200
1133.022461	461.649963
1131.917969	697.204773
1130.814453	602.622559
1129.709961	973.000610
1128.605469	1060.770386
1127.500977	1098.551758
1126.396484	1126.689819
1125.291016	879.675537
1124.185547	1116.130371
1123.080078	890.274902
1121.973633	801.779358
1120.868164	843.456787
1119.761719	982.057190
1118.654297	684.849548
1117.547852	681.137146
1116.440430	708.046265
1115.333008	462.744659
1114.225586	725.946411
1113.117188	489.937469
1112.008789	766.927124
1110.900391	689.116760
1109.791992	613.576111
1108.682617	982.091736
1107.573242	1090.491821
1106.463867	1075.921265
1105.354492	1209.970459
1104.244141	1176.241333
1103.133789	1224.999756
1102.023438	1186.321899
1100.913086	1260.764893
1099.801758	1165.254517
1098.690430	1291.296875
1097.579102	1766.025513
1096.467773	1403.827026
1095.355469	1385.663086
1094.243164	1402.730713
1093.130859	1212.445068
1092.017578	1363.528320
1090.905273	1309.657837
1089.791992	1210.987183
1088.677734	1051.079712
1087.564453	1222.832275
1086.450195	1314.441772
1085.335938	1333.027466
1084.221680	1238.682007
1083.106445	1054.975342
1081.991211	1261.301025
1080.875977	1303.011963
1079.760742	940.675903
1078.644531	1078.538086
1077.528320	1049.590332
1076.412109	807.011658
1075.295898	1047.824219
1074.178711	887.308289
1073.061523	893.314331
1071.944336	746.842041
1070.826172	820.721375
1069.708984	732.801880
1068.590820	773.727478
1067.471680	980.893188
1066.353516	963.083435
1065.234375	753.217285
1064.115234	768.134277
1062.996094	841.510803
1061.875977	734.628052
1060.755859	924.853943
1059.635742	904.462769
1058.515625	764.794189
1057.394531	466.183044
1056.273438	543.970093
1055.152344	673.103516
1054.031250	500.794159
1052.909180	272.481384
1051.787109	305.781464
1050.665039	558.496094
1049.541992	605.683899
1048.418945	704.176880
1047.295898	590.327698
1046.172852	357.579712
1045.048828	546.986633
1043.925781	449.574036
1042.801758	564.299927
1041.676758	362.066681
1040.552734	409.224091
1039.427734	514.591553
1038.302734	573.358643
1037.176758	513.381042
1036.050781	437.163605
1034.924805	400.568787
1033.798828	508.259766
1032.672852	557.788391
1031.545898	609.646301
1030.418945	524.357666
1029.291992	367.101440
1028.164063	279.665161
1027.036133	185.350342
1025.908203	91.132668
1024.780273	206.003433
1023.651367	26.031664
1022.522461	-139.868042
1021.393555	-119.987648
1020.264648	-269.403290
1019.134766	-353.745880
1018.004883	-41.448769
1016.875000	101.542702
1015.744141	86.928848
1014.613281	-94.436813
1013.482422	285.011078
1012.351563	210.403366
1011.219727	281.796997
1010.088867	598.660828
1008.956055	510.411377
1007.824219	607.432617
1006.691406	741.518738
1005.558594	1736.059448
1004.425781	2568.377930
1003.292969	3127.623291
1002.159180	2880.063232
1001.025391	2006.517334
999.891602	1045.710327
998.756836	418.062164
997.622070	284.993042
996.487305	126.718407
995.352539	100.209496
994.216797	159.217865
993.081055	282.931671
991.945313	49.223396
990.808594	131.671097
989.672852	271.865143
988.536133	-69.580734
987.398438	-32.819191
986.261719	15.602578
985.124023	-106.290901
983.986328	16.112980
982.847656	94.870468
981.709961	-5.769058
980.571289	163.020660
979.432617	111.043907
978.292969	-21.248150
977.153320	28.347815
976.013672	229.819962
974.874023	325.643738
973.734375	311.300323
972.593750	283.350861
971.453125	535.798462
970.311523	349.722931
969.170898	127.189232
968.029297	201.012756
966.886719	272.687592
965.745117	271.109650
964.602539	253.660477
963.459961	300.613281
962.317383	-67.200661
961.173828	179.581635
960.030273	330.204346
958.886719	345.790558
957.743164	379.887238
956.598633	-25.474220
955.454102	263.191620
954.309570	233.790833
953.165039	92.484421
952.019531	113.864754
950.874023	98.844093
949.727539	138.907654
948.582031	250.024429
947.435547	114.460213
946.289063	61.421234
945.141602	163.951752
943.995117	373.982025
942.847656	415.151978
941.699219	408.570801
940.551758	217.337326
939.403320	295.643250
938.254883	143.720413
937.105469	254.350266
935.957031	260.251129
934.807617	4.206583
933.658203	240.760101
932.507813	320.193542
931.357422	-21.624022
930.207031	135.681000
929.056641	288.564117
927.906250	95.576500
926.754883	66.745621
925.603516	47.234341
924.451172	-108.545830
923.298828	72.533295
922.146484	1.353588
920.994141	-130.964859
919.841797	-217.568604
918.688477	-47.185268
917.535156	107.415657
916.380859	-137.546936
915.227539	-157.425644
914.073242	-124.887840
912.918945	-235.141449
911.763672	-277.080475
910.608398	-241.685760
909.453125	-251.471664
908.297852	-320.012146
907.141602	-16.590502
905.985352	169.034210
904.829102	114.598335
903.672852	-148.018219
902.515625	-41.202877
901.358398	-196.885513
900.201172	-3.741131
899.042969	-0.595347
897.884766	18.557846
896.726563	98.942680
895.568359	-35.369976
894.409180	43.068985
893.250000	-120.215698
892.090820	-109.261742
890.930664	-91.370781
889.771484	-170.460968
888.611328	197.757675
887.450195	-48.108829
886.289063	200.588104
885.128906	92.772896
883.966797	0.957576
882.805664	155.164261
881.643555	135.812012
880.481445	170.708725
879.319336	232.767303
878.156250	110.157539
876.993164	325.651703
875.830078	417.290497
874.666016	261.320984
873.502930	137.049698
872.338867	175.005402
871.173828	102.804062
870.009766	91.472237
868.844727	-7.457006
867.679688	204.058044
866.513672	388.600708
865.348633	116.900909
864.182617	-39.979519
863.015625	306.504822
861.849609	95.917252
860.682617	188.638336
859.515625	303.837952
858.347656	205.853607
857.180664	500.630859
856.012695	559.801575
854.843750	479.964691
853.675781	604.247986
852.506836	618.692749
851.337891	707.134338
850.167969	607.378235
848.999023	433.778473
847.829102	298.377533
846.658203	386.980164
845.488281	274.099396
844.317383	183.684143
843.146484	122.417114
841.975586	228.960419
840.803711	-11.155815
839.631836	104.341949
838.459961	20.850180
837.287109	241.331635
836.114258	195.835251
834.941406	85.576851
833.768555	314.797668
832.594727	396.551270
831.420898	605.476563
830.247070	423.756134
829.072266	280.032501
827.898438	653.815002
826.722656	358.410553
825.547852	466.629700
824.372070	383.077484
823.196289	94.507339
822.020508	278.331635
820.844727	261.556549
819.667969	97.771622
818.491211	83.166222
817.313477	37.351376
816.136719	-164.282455
814.958984	56.809658
813.781250	86.444397
812.602539	98.207344
811.423828	107.660500
810.245117	114.802612
809.066406	50.748692
807.886719	193.245377
806.707031	73.502632
805.527344	-55.163158
804.346680	-150.559158
803.166992	-68.466507
801.985352	-99.665245
800.804688	-226.357376
799.623047	-133.523605
798.441406	-23.108158
797.259766	-81.339104
796.078125	-144.093826
794.895508	-417.429657
793.712891	-307.523529
792.529297	-151.278503
791.346680	-101.523781
790.163086	76.476707
788.978516	-48.931599
787.794922	161.895691
786.610352	288.435486
785.425781	226.794479
784.241211	423.735809
783.055664	452.449982
781.870117	237.908569
780.684570	160.313538
779.498047	210.735199
778.311523	442.079376
777.125000	216.129425
775.938477	179.974380
774.750977	62.039974
773.563477	100.662682
772.375977	101.618439
771.187500	113.454987
769.999023	70.015396
768.810547	167.519287
767.622070	291.270416
766.432617	355.330139
765.243164	231.979996
764.053711	423.448883
762.863281	480.380249
761.672852	292.809204
760.482422	479.282471
759.291992	647.919067
758.100586	446.802765
756.909180	604.081116
755.717773	552.278809
754.525391	656.421082
753.333008	604.347595
752.140625	281.928131
750.948242	427.368469
749.754883	638.484009
748.561523	480.531311
747.368164	419.095520
746.173828	397.058411
744.979492	289.340393
743.785156	578.544556
742.590820	391.640198
741.395508	366.934998
740.200195	234.724304
739.003906	393.902649
737.808594	331.621399
736.612305	232.026230
735.416016	189.303009
734.218750	144.308304
733.021484	401.277222
731.824219	246.645920
730.626953	282.321442
729.428711	499.427063
728.230469	379.598969
727.032227	445.566742
725.833984	406.514130
724.634766	397.999084
723.435547	651.570557
722.235352	544.582458
721.036133	538.026489
719.835938	636.204773
718.635742	681.902283
717.434570	644.614563
716.233398	646.567017
715.032227	552.515442
713.831055	436.669617
712.628906	333.928528
711.426758	501.467194
710.224609	455.367645
709.021484	330.852142
707.818359	212.918137
706.615234	338.907440
705.412109	373.406006
704.208008	155.430084
703.003906	274.831635
701.799805	285.421173
700.594727	369.972778
699.389648	104.433960
698.184570	160.781174
696.979492	228.002518
695.773438	67.080956
694.567383	77.894341
693.361328	-67.623146
692.154297	-145.707443
690.947266	-28.325779
689.740234	10.931282
688.533203	-162.407822
687.325195	-383.320496
686.117188	-46.676090
684.909180	27.524096
683.700195	-36.968182
682.491211	-99.181160
681.282227	79.233871
680.072266	129.846603
678.863281	-159.500580
677.653320	-9.069874
676.442383	93.764977
675.232422	-32.764263
674.021484	-131.004181
672.810547	220.858109
671.598633	99.018791
670.386719	-24.824352
669.174805	91.445938
667.962891	218.570557
666.750000	350.059937
665.537109	295.809143
664.324219	261.120300
663.110352	118.584770
661.897461	97.096199
660.683594	-10.618587
659.468750	-146.242676
658.254883	78.535500
657.040039	184.669983
655.824219	-129.632477
654.609375	-64.316422
653.393555	-85.174484
652.177734	-108.124207
650.960938	9.011154
649.745117	33.515358
648.528320	219.532654
647.311523	267.706757
646.093750	399.804108
644.875977	286.536011
643.658203	463.720642
642.440430	348.288452
641.221680	415.636963
640.002930	12.092907
638.784180	83.643402
637.564453	122.834030
636.344727	249.969955
635.125000	3.195163
633.905273	-41.779129
632.684570	-18.214176
631.463867	-127.935135
630.243164	109.785019
629.021484	87.558533
627.799805	-80.789925
626.578125	134.460617
625.356445	145.602966
624.133789	239.955460
622.911133	365.997040
621.688477	159.468964
620.464844	554.419128
619.241211	-72.774216
618.017578	162.537338
616.793945	-93.015198
615.569336	-88.031540
614.344727	-156.486588
613.120117	120.855423
611.894531	215.505295
610.668945	-114.049408
609.443359	-29.684538
608.216797	32.310234
606.991211	-28.512278
605.764648	-79.710327
604.537109	58.028873
