# Supplementary material for: Raman spectroscopy accurately differentiates mucosal healing from non-healing and biochemical changes following biological therapy in inflammatory bowel disease
Source: PLoS One. 2021 Jun 2;16(6):e0252210. doi: 10.1371/journal.pone.0252210 (PMC8172032; doi:10.1371/journal.pone.0252210)
Supplement: S6 Dataset — (ZIP) [file pone.0252210.s008.zip › Post biologic CD/OC021 post treatment-1_base sub CR removed_77__X_-12380.1__Y_18935.6__Z_-16.3956__Time_879.txt]

1714.640625	94.325768
1713.664063	100.219536
1712.687500	-4.550461
1711.709961	44.295467
1710.733398	-109.807526
1709.755859	10.280754
1708.778320	13.188869
1707.799805	-202.851074
1706.821289	-67.125175
1705.843750	-37.743996
1704.864258	-37.123013
1703.885742	-70.465576
1702.907227	6.715208
1701.927734	-49.161766
1700.948242	93.715492
1699.968750	20.705429
1698.988281	31.361012
1698.007813	-42.736370
1697.028320	71.090721
1696.046875	174.890350
1695.066406	73.776840
1694.084961	117.665489
1693.104492	-0.527131
1692.123047	285.150970
1691.140625	205.811005
1690.159180	311.407867
1689.176758	367.001892
1688.194336	311.312317
1687.211914	469.709564
1686.228516	450.144348
1685.246094	687.213989
1684.262695	661.088684
1683.279297	667.671631
1682.295898	848.095215
1681.311523	800.127075
1680.327148	803.472351
1679.342773	855.428345
1678.358398	932.006104
1677.374023	1099.692993
1676.388672	1028.579468
1675.403320	1335.783325
1674.417969	1162.302979
1673.432617	1292.576538
1672.446289	1543.008911
1671.459961	1374.188965
1670.473633	1718.738892
1669.487305	1652.131226
1668.500977	1594.136108
1667.513672	1972.097778
1666.526367	1968.329834
1665.539063	2076.594238
1664.550781	1936.023804
1663.563477	2000.317627
1662.575195	2168.545654
1661.586914	2093.365967
1660.598633	2066.473389
1659.609375	2241.501465
1658.620117	2165.307129
1657.631836	2290.968262
1656.641602	2226.406006
1655.652344	2045.894897
1654.662109	2072.397705
1653.672852	2067.621826
1652.681641	1893.979980
1651.691406	1694.431885
1650.701172	1643.514526
1649.709961	1579.834961
1648.718750	1289.287231
1647.727539	1097.072021
1646.735352	1085.014404
1645.744141	930.723938
1644.751953	903.656555
1643.759766	750.242981
1642.766602	684.380249
1641.774414	584.601624
1640.781250	234.542755
1639.788086	373.027557
1638.794922	295.508850
1637.801758	281.632813
1636.807617	67.711693
1635.813477	51.871891
1634.819336	165.457962
1633.825195	-84.299751
1632.830078	-320.502289
1631.834961	12.491400
1630.839844	8.585588
1629.844727	131.278412
1628.849609	67.300995
1627.853516	-109.559532
1626.857422	-99.353065
1625.861328	-162.582703
1624.865234	103.092789
1623.868164	192.711594
1622.871094	14.389270
1621.874023	15.000433
1620.876953	21.029190
1619.879883	184.803482
1618.881836	125.445663
1617.883789	236.903336
1616.885742	70.207817
1615.887695	210.744003
1614.888672	-8.111982
1613.889648	103.743515
1612.890625	53.047722
1611.891602	31.302134
1610.892578	75.179726
1609.892578	221.324570
1608.892578	58.277847
1607.892578	170.424240
1606.892578	243.281845
1605.891602	49.059288
1604.890625	391.639221
1603.889648	231.551254
1602.888672	202.392532
1601.887695	71.221252
1600.885742	26.432148
1599.883789	33.960529
1598.881836	80.693016
1597.879883	-183.678955
1596.876953	-50.715351
1595.874023	35.127022
1594.871094	-122.049431
1593.868164	-219.131943
1592.864258	-115.159676
1591.861328	-267.132050
1590.857422	-108.503815
1589.853516	-328.386139
1588.848633	-130.819946
1587.844727	-3.848110
1586.839844	-98.675491
1585.834961	56.739357
1584.830078	79.050285
1583.824219	208.101730
1582.819336	99.884552
1581.813477	239.075851
1580.807617	187.968109
1579.800781	126.347183
1578.794922	-57.730232
1577.788086	140.740601
1576.781250	242.709854
1575.773438	188.401291
1574.766602	29.928308
1573.758789	105.418083
1572.750977	222.320801
1571.743164	58.286983
1570.735352	224.208450
1569.726563	78.108566
1568.718750	92.957260
1567.708984	131.003799
1566.700195	39.030937
1565.691406	141.618011
1564.681641	124.590820
1563.671875	13.971369
1562.662109	48.493229
1561.652344	-13.158254
1560.641602	168.782883
1559.630859	-7.332558
1558.620117	-17.677301
1557.609375	5.471558
1556.597656	49.135025
1555.586914	175.468369
1554.575195	140.969818
1553.563477	295.295166
1552.550781	-19.219025
1551.539063	165.710037
1550.526367	210.612091
1549.513672	159.557739
1548.500977	183.317749
1547.487305	206.846313
1546.473633	191.364380
1545.459961	142.065872
1544.446289	25.375248
1543.432617	-47.563690
1542.417969	96.288155
1541.404297	-36.481911
1540.389648	34.559391
1539.374023	4.661571
1538.359375	-154.491776
1537.343750	-120.277924
1536.328125	65.907051
1535.312500	-60.309860
1534.296875	-1.028633
1533.280273	-114.744461
1532.263672	42.014988
1531.247070	118.590935
1530.230469	120.189415
1529.212891	46.850864
1528.196289	112.399788
1527.178711	-25.726635
1526.160156	-43.031651
1525.142578	-32.233650
1524.124023	171.322739
1523.106445	-19.041782
1522.087891	119.679039
1521.068359	21.527285
1520.049805	5.480882
1519.030273	48.336090
1518.010742	21.569330
1516.991211	20.292446
1515.971680	-225.235199
1514.951172	-47.113651
1513.930664	-72.129097
1512.910156	-148.686508
1511.889648	15.845346
1510.868164	-30.327972
1509.846680	-2.284548
1508.826172	-107.823334
1507.803711	-108.397270
1506.782227	-93.774307
1505.759766	-135.758118
1504.737305	-36.964607
1503.714844	-71.641472
1502.692383	-83.437744
1501.668945	-123.601097
1500.646484	89.579422
1499.623047	-84.093742
1498.599609	-83.826927
1497.575195	74.905624
1496.550781	67.096748
1495.527344	43.784874
1494.502930	35.644569
1493.477539	185.845139
1492.453125	108.326576
1491.427734	-7.668986
1490.402344	402.581970
1489.376953	207.064789
1488.350586	425.217346
1487.325195	520.572083
1486.298828	365.534973
1485.272461	371.220978
1484.245117	361.435760
1483.218750	484.199341
1482.191406	558.294556
1481.164063	695.980774
1480.136719	693.246399
1479.108398	794.885010
1478.080078	898.905212
1477.052734	837.153137
1476.023438	1215.997314
1474.995117	1138.675293
1473.965820	1356.644409
1472.937500	1533.694458
1471.908203	1573.100708
1470.877930	1701.440552
1469.848633	1857.630371
1468.818359	1792.341309
1467.788086	2049.969971
1466.757813	2187.897949
1465.727539	2366.355957
1464.696289	2392.149170
1463.665039	2491.540771
1462.633789	2725.461182
1461.602539	2982.068604
1460.570313	2842.342529
1459.539063	2959.050049
1458.506836	2903.027100
1457.473633	3225.076172
1456.441406	3031.900391
1455.408203	3135.528809
1454.375000	3130.013428
1453.341797	3030.640625
1452.308594	3395.179688
1451.274414	3371.733887
1450.241211	3454.707520
1449.207031	3636.401123
1448.171875	3666.001221
1447.137695	3574.032715
1446.102539	3499.789063
1445.067383	3471.123535
1444.032227	3295.676270
1442.997070	3193.669678
1441.960938	3170.100586
1440.924805	3184.475586
1439.888672	2961.162598
1438.852539	2927.548584
1437.816406	2752.419189
1436.779297	2683.488037
1435.742188	2372.069092
1434.705078	2161.833252
1433.666992	2014.821899
1432.629883	1900.736694
1431.591797	1519.143311
1430.553711	1218.500244
1429.514648	1170.315308
1428.476563	852.286865
1427.437500	703.394592
1426.398438	632.774841
1425.359375	869.789978
1424.320313	695.921509
1423.280273	698.554077
1422.240234	545.040588
1421.200195	565.448242
1420.159180	674.031067
1419.119141	558.568176
1418.078125	491.032288
1417.037109	428.626312
1415.996094	544.964355
1414.954102	351.893250
1413.912109	184.134186
1412.870117	353.469086
1411.828125	359.407440
1410.786133	197.028900
1409.743164	203.155258
1408.700195	214.393784
1407.657227	135.296738
1406.614258	239.650726
1405.570313	228.549225
1404.527344	132.221664
1403.483398	133.899506
1402.438477	-50.007458
1401.394531	172.676758
1400.349609	91.887253
1399.304688	297.100189
1398.259766	138.828400
1397.214844	236.397202
1396.168945	228.780548
1395.123047	80.988205
1394.077148	-106.695686
1393.031250	53.921188
1391.984375	131.957657
1390.937500	77.418907
1389.890625	0.510793
1388.843750	6.337558
1387.796875	122.365715
1386.749023	25.877604
1385.701172	-17.922256
1384.653320	-69.063591
1383.604492	84.900291
1382.556641	-75.910652
1381.507813	-164.068359
1380.458984	-62.208076
1379.410156	-30.168360
1378.360352	-65.420013
1377.310547	-73.048073
1376.260742	-207.803345
1375.210938	81.828003
1374.161133	181.895844
1373.110352	194.771683
1372.059570	103.067749
1371.008789	253.381653
1369.957031	-57.329823
1368.906250	-140.971634
1367.854492	-37.575401
1366.802734	36.046310
1365.750000	-14.729388
1364.698242	203.585678
1363.645508	160.588867
1362.592773	279.539063
1361.540039	269.216064
1360.486328	221.738770
1359.433594	373.423584
1358.379883	296.435638
1357.326172	358.863861
1356.271484	431.364655
1355.216797	424.482605
1354.163086	678.642456
1353.107422	652.164368
1352.052734	511.639496
1350.998047	666.796631
1349.942383	628.429688
1348.886719	766.450073
1347.830078	899.608887
1346.774414	921.256287
1345.717773	1037.298950
1344.661133	1165.856567
1343.604492	1254.862427
1342.546875	1465.436401
1341.490234	1517.502930
1340.432617	1631.642822
1339.375000	1463.532471
1338.316406	1377.374268
1337.258789	1546.437744
1336.200195	1539.840210
1335.141602	1501.238525
1334.082031	1403.430054
1333.023438	1300.886475
1331.963867	1423.602783
1330.904297	1331.309448
1329.844727	1204.609009
1328.784180	1157.208740
1327.723633	1211.301392
1326.663086	1431.052856
1325.602539	1359.413452
1324.541992	1384.269775
1323.480469	1352.483887
1322.418945	1471.436890
1321.357422	1294.355347
1320.295898	1230.999634
1319.233398	1673.499878
1318.170898	1659.713135
1317.108398	1727.450562
1316.045898	1669.584839
1314.982422	1473.873413
1313.918945	1707.138428
1312.855469	1570.919434
1311.791992	1543.275635
1310.728516	1759.567627
1309.664063	1382.584839
1308.599609	1429.261597
1307.535156	1576.951050
1306.469727	1613.998047
1305.404297	1550.312500
1304.338867	1567.944336
1303.273438	1597.993530
1302.208008	1586.371216
1301.141602	1599.458496
1300.075195	1718.321167
1299.008789	1576.862793
1297.942383	1477.343140
1296.875000	1707.021484
1295.807617	1497.284546
1294.740234	1395.752441
1293.672852	1117.701538
1292.604492	1215.246704
1291.537109	1491.917114
1290.468750	1187.389648
1289.399414	1118.471436
1288.331055	1155.091064
1287.261719	1162.390991
1286.192383	1189.392700
1285.123047	1094.003174
1284.052734	1211.822388
1282.983398	1170.532837
1281.913086	1033.886353
1280.841797	1068.712769
1279.771484	1157.446411
1278.700195	1131.250366
1277.628906	1036.668701
1276.557617	1228.312500
1275.486328	1221.928223
1274.414063	1244.958374
1273.341797	1316.928955
1272.269531	1327.864868
1271.197266	1309.556763
1270.124023	1642.989258
1269.050781	1759.045288
1267.977539	1467.467773
1266.904297	1495.784424
1265.830078	1465.593384
1264.756836	1645.260986
1263.681641	1590.779175
1262.607422	1341.307617
1261.533203	1555.178467
1260.458008	1396.106201
1259.382813	1519.811279
1258.307617	1660.560669
1257.231445	1426.201660
1256.155273	1464.720215
1255.079102	1498.389282
1254.002930	1544.250488
1252.926758	1590.123657
1251.849609	1458.402954
1250.772461	1445.958130
1249.695313	1521.093140
1248.617188	1615.672241
1247.540039	1656.750122
1246.461914	1367.312256
1245.382813	1481.359131
1244.304688	1162.968018
1243.225586	1427.613525
1242.146484	1308.505981
1241.067383	1221.015991
1239.988281	1094.736938
1238.908203	1131.096436
1237.828125	1150.458252
1236.748047	1240.146851
1235.667969	1271.592773
1234.586914	1176.952148
1233.505859	1327.154053
1232.424805	1152.552490
1231.343750	1118.536987
1230.261719	1120.855347
1229.179688	1048.081299
1228.097656	1038.270142
1227.015625	1035.702026
1225.932617	958.088684
1224.850586	856.284851
1223.767578	488.407074
1222.683594	795.419861
1221.600586	579.983765
1220.516602	543.498352
1219.432617	557.744507
1218.347656	523.619690
1217.263672	535.365784
1216.178711	522.912415
1215.093750	495.928467
1214.008789	579.961731
1212.922852	577.016785
1211.836914	663.305725
1210.750977	749.502319
1209.665039	719.825439
1208.579102	644.284851
1207.492188	785.705383
1206.405273	553.385376
1205.318359	629.570007
1204.230469	674.334045
1203.142578	494.990723
1202.054688	438.480652
1200.966797	367.476898
1199.877930	236.253265
1198.790039	-27.355221
1197.701172	96.466309
1196.611328	111.902565
1195.522461	-19.457029
1194.432617	-90.724686
1193.342773	-56.268990
1192.252930	-38.737907
1191.162109	24.355867
1190.072266	-167.319229
1188.981445	-147.634796
1187.889648	-123.246727
1186.798828	-96.562195
1185.707031	-29.177799
1184.615234	-168.292313
1183.523438	-137.100311
1182.430664	-19.669588
1181.337891	54.444012
1180.245117	-8.234270
1179.152344	94.406776
1178.059570	81.869995
1176.965820	258.512146
1175.872070	207.409805
1174.778320	307.101105
1173.683594	346.781464
1172.588867	237.923416
1171.494141	121.825874
1170.399414	165.982193
1169.303711	68.869789
1168.208984	17.132994
1167.113281	68.121948
1166.016602	16.181387
1164.920898	4.781541
1163.824219	29.113861
1162.727539	156.045593
1161.630859	51.129940
1160.533203	306.710022
1159.435547	113.242416
1158.337891	194.225708
1157.240234	303.689819
1156.141602	267.457123
1155.043945	228.739273
1153.944336	168.453995
1152.845703	74.702652
1151.747070	116.737358
1150.647461	-27.244844
1149.547852	64.583969
1148.447266	32.388496
1147.347656	26.285419
1146.247070	-103.741547
1145.146484	47.047222
1144.044922	4.882571
1142.944336	-27.861975
1141.842773	65.356201
1140.741211	-34.218807
1139.638672	-22.123005
1138.537109	101.574753
1137.434570	201.327545
1136.332031	203.500168
1135.228516	186.545593
1134.125977	345.229950
1133.022461	415.867950
1131.917969	531.454956
1130.814453	744.183533
1129.709961	890.256653
1128.605469	1154.758789
1127.500977	1046.669189
1126.396484	1140.063721
1125.291016	1055.498413
1124.185547	831.024048
1123.080078	1002.253845
1121.973633	893.745544
1120.868164	910.709473
1119.761719	735.748413
1118.654297	669.651306
1117.547852	747.860474
1116.440430	499.370026
1115.333008	750.063904
1114.225586	532.222473
1113.117188	761.297607
1112.008789	817.581909
1110.900391	587.740601
1109.791992	735.996704
1108.682617	860.453125
1107.573242	923.342407
1106.463867	870.394470
1105.354492	807.931946
1104.244141	950.749084
1103.133789	1020.254578
1102.023438	1070.761475
1100.913086	1196.635620
1099.801758	1305.848755
1098.690430	1146.148926
1097.579102	1189.151001
1096.467773	1408.796021
1095.355469	1142.899536
1094.243164	1355.217773
1093.130859	1294.179077
1092.017578	1103.589111
1090.905273	1190.781494
1089.791992	1110.762085
1088.677734	1265.983521
1087.564453	1174.080078
1086.450195	1164.453369
1085.335938	1204.140869
1084.221680	1100.354370
1083.106445	1135.203003
1081.991211	1108.885254
1080.875977	1059.030151
1079.760742	980.959045
1078.644531	1043.739868
1077.528320	960.897766
1076.412109	788.861572
1075.295898	687.245667
1074.178711	777.981201
1073.061523	835.795715
1071.944336	579.345581
1070.826172	756.645020
1069.708984	861.179260
1068.590820	881.269226
1067.471680	849.770569
1066.353516	755.029236
1065.234375	700.100403
1064.115234	649.852539
1062.996094	756.413879
1061.875977	701.442139
1060.755859	674.548950
1059.635742	666.361755
1058.515625	707.268677
1057.394531	310.978119
1056.273438	492.148804
1055.152344	308.709869
1054.031250	555.197998
1052.909180	409.182892
1051.787109	452.373138
1050.665039	509.554413
1049.541992	564.370728
1048.418945	418.495575
1047.295898	466.326843
1046.172852	451.175659
1045.048828	447.695923
1043.925781	630.746460
1042.801758	503.736145
1041.676758	169.412659
1040.552734	256.943329
1039.427734	286.225433
1038.302734	362.095367
1037.176758	328.537292
1036.050781	348.561340
1034.924805	384.903381
1033.798828	407.310059
1032.672852	455.333679
1031.545898	628.941040
1030.418945	435.196716
1029.291992	255.539734
1028.164063	141.073730
1027.036133	45.302608
1025.908203	21.635077
1024.780273	76.989586
1023.651367	-27.813225
1022.522461	-41.982582
1021.393555	-69.999481
1020.264648	-362.407410
1019.134766	-220.885529
1018.004883	-114.137505
1016.875000	-114.003738
1015.744141	-160.153427
1014.613281	104.311066
1013.482422	123.167450
1012.351563	144.418015
1011.219727	323.204376
1010.088867	393.197479
1008.956055	324.364685
1007.824219	702.271362
1006.691406	1087.034790
1005.558594	1703.012817
1004.425781	2587.044434
1003.292969	3147.110352
1002.159180	2831.027588
1001.025391	1958.306519
999.891602	1238.579468
998.756836	572.420288
997.622070	320.026764
996.487305	211.004440
995.352539	215.248825
994.216797	101.924141
993.081055	265.618256
991.945313	67.247147
990.808594	323.359039
989.672852	180.655991
988.536133	121.121422
987.398438	-62.688850
986.261719	80.863945
985.124023	164.598785
983.986328	-64.732567
982.847656	185.029114
981.709961	186.248062
980.571289	-116.135803
979.432617	108.592545
978.292969	232.159088
977.153320	236.247269
976.013672	332.440521
974.874023	316.122040
973.734375	348.219879
972.593750	240.319946
971.453125	474.845978
970.311523	190.469040
969.170898	234.673035
968.029297	272.128967
966.886719	222.532623
965.745117	168.536957
964.602539	318.853668
963.459961	269.775391
962.317383	420.331360
961.173828	305.120148
960.030273	442.183868
958.886719	238.017365
957.743164	432.631195
956.598633	354.841125
955.454102	208.582962
954.309570	332.632721
953.165039	182.219482
952.019531	290.551971
950.874023	220.617035
949.727539	390.977142
948.582031	323.689301
947.435547	66.914284
946.289063	217.157639
945.141602	365.222504
943.995117	330.686890
942.847656	431.062225
941.699219	271.332458
940.551758	547.764954
939.403320	479.708771
938.254883	617.169067
937.105469	316.862762
935.957031	422.732605
934.807617	323.573029
933.658203	140.314117
932.507813	326.437866
931.357422	136.789948
930.207031	15.731254
929.056641	256.932190
927.906250	266.010345
926.754883	368.570313
925.603516	-74.805939
924.451172	80.459991
923.298828	88.006302
922.146484	125.281403
920.994141	8.139905
919.841797	9.402188
918.688477	-57.322598
917.535156	-57.969509
916.380859	84.629379
915.227539	-90.534805
914.073242	-213.235458
912.918945	-145.083221
911.763672	-351.321930
910.608398	-305.515686
909.453125	-202.872955
908.297852	-7.158789
907.141602	-49.373505
905.985352	87.619164
904.829102	120.486595
903.672852	-170.411499
902.515625	-23.952055
901.358398	45.615704
900.201172	119.831032
899.042969	103.650246
897.884766	-82.055328
896.726563	128.304199
895.568359	193.983734
894.409180	15.614691
893.250000	144.870453
892.090820	213.191315
890.930664	85.074135
889.771484	81.373398
888.611328	-55.414063
887.450195	166.960800
886.289063	247.165543
885.128906	167.237381
883.966797	432.656860
882.805664	201.861450
881.643555	174.248474
880.481445	284.285492
879.319336	279.437805
878.156250	398.648193
876.993164	364.722748
875.830078	267.857086
874.666016	308.507843
873.502930	270.441223
872.338867	135.722641
871.173828	194.687485
870.009766	141.229248
868.844727	274.570984
867.679688	99.887962
866.513672	242.353912
865.348633	274.700531
864.182617	228.478470
863.015625	260.989624
861.849609	387.879303
860.682617	530.507019
859.515625	271.313934
858.347656	629.498474
857.180664	541.058899
856.012695	703.972351
854.843750	624.664429
853.675781	704.632141
852.506836	724.097839
851.337891	721.190735
850.167969	678.008789
848.999023	695.360107
847.829102	482.081573
846.658203	615.990356
845.488281	367.083832
844.317383	118.332741
843.146484	174.009521
841.975586	37.312084
840.803711	160.122665
839.631836	81.667740
838.459961	220.084625
837.287109	108.162827
836.114258	284.512543
834.941406	463.016235
833.768555	319.860107
832.594727	310.733978
831.420898	462.316437
830.247070	339.333740
829.072266	584.525574
827.898438	546.301208
826.722656	425.583405
825.547852	423.050476
824.372070	371.466095
823.196289	270.850861
822.020508	241.542389
820.844727	138.708466
819.667969	131.646240
818.491211	46.625465
817.313477	184.182526
816.136719	-139.004837
814.958984	-70.534607
813.781250	-33.291061
812.602539	-113.966431
811.423828	56.547352
810.245117	138.012024
809.066406	172.708878
807.886719	-34.821026
806.707031	-18.001492
805.527344	-21.251307
804.346680	-66.748253
803.166992	-214.406723
801.985352	-142.391449
800.804688	-117.089836
799.623047	-142.893005
798.441406	-104.473000
797.259766	-132.670181
796.078125	-309.441071
794.895508	-58.578976
793.712891	17.060038
792.529297	-42.531269
791.346680	128.067810
790.163086	112.536530
788.978516	123.467239
787.794922	171.885864
786.610352	341.840424
785.425781	283.804932
784.241211	409.194519
783.055664	375.253662
781.870117	480.435394
780.684570	413.104279
779.498047	489.267303
778.311523	368.715973
777.125000	285.626526
775.938477	317.230072
774.750977	139.040314
773.563477	15.959747
772.375977	-7.935585
771.187500	82.725319
769.999023	16.667820
768.810547	245.873459
767.622070	113.418556
766.432617	403.910309
765.243164	321.867859
764.053711	274.957611
762.863281	230.133331
761.672852	572.588623
760.482422	578.044800
759.291992	798.964539
758.100586	522.535950
756.909180	589.147644
755.717773	550.053589
754.525391	407.532623
753.333008	297.895905
752.140625	412.260956
750.948242	486.891876
749.754883	368.105377
748.561523	582.938171
747.368164	461.705414
746.173828	410.613342
744.979492	471.292145
743.785156	424.328674
742.590820	410.141052
741.395508	411.171783
740.200195	427.408295
739.003906	412.826263
737.808594	321.437317
736.612305	280.338135
735.416016	164.675095
734.218750	173.726608
733.021484	379.630737
731.824219	493.406952
730.626953	423.240906
729.428711	473.281036
728.230469	553.792175
727.032227	564.190674
725.833984	723.092224
724.634766	438.229218
723.435547	485.449249
722.235352	724.739685
721.036133	800.042969
719.835938	827.182739
718.635742	775.637207
717.434570	820.030334
716.233398	626.522400
715.032227	511.530518
713.831055	475.002258
712.628906	386.089050
711.426758	284.058044
710.224609	229.935196
709.021484	356.575012
707.818359	297.959991
706.615234	243.659149
705.412109	8.635190
704.208008	117.535660
703.003906	298.133514
701.799805	234.950211
700.594727	271.792511
699.389648	293.351624
698.184570	236.601242
696.979492	140.719269
695.773438	201.295685
694.567383	140.163620
693.361328	-1.323221
692.154297	-105.851143
690.947266	-43.193340
689.740234	-134.669861
688.533203	-30.828299
687.325195	-100.584427
686.117188	-87.892044
684.909180	-55.687386
683.700195	69.727028
682.491211	28.213799
681.282227	45.239944
680.072266	-11.373042
678.863281	-119.913094
677.653320	20.631672
676.442383	20.435234
675.232422	-33.830666
674.021484	7.174966
672.810547	128.246857
671.598633	242.823517
670.386719	180.094986
669.174805	76.379272
667.962891	41.930786
666.750000	85.348045
665.537109	208.740402
664.324219	275.991852
663.110352	84.177238
661.897461	-122.585503
660.683594	-18.387152
659.468750	-9.096071
658.254883	-206.819794
657.040039	-33.408989
655.824219	6.324107
654.609375	-35.790535
653.393555	55.831787
652.177734	39.766659
650.960938	-73.135841
649.745117	3.636364
648.528320	78.317032
647.311523	54.033192
646.093750	122.405663
644.875977	403.865417
643.658203	407.779175
642.440430	293.494720
641.221680	215.914185
640.002930	89.016716
638.784180	-5.492503
637.564453	-48.296211
636.344727	-37.287682
635.125000	-6.870329
633.905273	191.101807
632.684570	56.307854
631.463867	91.205109
630.243164	-112.031563
629.021484	-167.083649
627.799805	-116.957420
626.578125	48.989239
625.356445	51.971142
624.133789	211.454224
622.911133	508.035309
621.688477	348.174561
620.464844	426.148651
619.241211	221.423569
618.017578	175.208557
616.793945	116.150635
615.569336	-156.903015
614.344727	-4.131714
613.120117	-31.160122
611.894531	-68.940331
610.668945	109.143021
609.443359	30.542984
608.216797	62.984444
606.991211	-0.872749
605.764648	31.264936
604.537109	-43.562511
