# Supplementary material for: Raman spectroscopy accurately differentiates mucosal healing from non-healing and biochemical changes following biological therapy in inflammatory bowel disease
Source: PLoS One. 2021 Jun 2;16(6):e0252210. doi: 10.1371/journal.pone.0252210 (PMC8172032; doi:10.1371/journal.pone.0252210)
Supplement: S6 Dataset — (ZIP) [file pone.0252210.s008.zip › Post biologic CD/OC016 post treatment-1_base sub CR removed_75__X_-36040.8__Y_20320.7__Z_-4414.9__Time_857.txt]

1714.716797	-6.948380
1713.740234	83.797722
1712.763672	62.761604
1711.787109	31.834713
1710.809570	111.618210
1709.832031	-70.496811
1708.854492	-21.265718
1707.875977	-11.487558
1706.898438	-102.666809
1705.919922	-13.643545
1704.941406	19.890591
1703.962891	3.317484
1702.983398	-186.472870
1702.003906	-99.852470
1701.024414	-114.175011
1700.044922	3.280951
1699.065430	-145.958527
1698.084961	-3.084023
1697.104492	-73.363251
1696.124023	-36.036907
1695.143555	-83.517601
1694.162109	61.959808
1693.180664	130.614792
1692.199219	-24.331572
1691.217773	147.046799
1690.235352	105.506836
1689.253906	150.014740
1688.271484	141.764343
1687.289063	246.126190
1686.305664	300.376251
1685.323242	304.588867
1684.339844	349.336823
1683.356445	258.782074
1682.372070	307.320099
1681.388672	124.754837
1680.404297	344.807312
1679.419922	384.315796
1678.435547	480.226837
1677.451172	398.372681
1676.465820	662.838623
1675.480469	624.539917
1674.495117	794.137939
1673.509766	698.343933
1672.523438	682.784363
1671.537109	808.522827
1670.550781	722.166260
1669.564453	931.089966
1668.578125	734.135193
1667.590820	736.780457
1666.603516	678.815735
1665.616211	860.099976
1664.627930	805.606140
1663.640625	1104.293823
1662.652344	681.998535
1661.664063	740.108948
1660.675781	925.790833
1659.686523	984.555542
1658.698242	1056.913574
1657.708984	846.174377
1656.719727	890.086182
1655.729492	902.533936
1654.740234	692.974915
1653.750000	663.765259
1652.759766	693.084900
1651.768555	635.395386
1650.778320	726.128296
1649.787109	425.792816
1648.795898	392.848175
1647.804688	600.682556
1646.813477	214.189255
1645.821289	287.756653
1644.829102	81.586189
1643.836914	216.365250
1642.844727	192.922897
1641.851563	16.628267
1640.859375	225.887009
1639.866211	102.848862
1638.873047	122.494583
1637.878906	166.051849
1636.885742	93.780434
1635.891602	-4.643595
1634.897461	23.638924
1633.902344	-200.859161
1632.908203	-45.786339
1631.913086	-32.844799
1630.917969	24.995174
1629.922852	22.403513
1628.926758	-30.063820
1627.931641	-58.698921
1626.935547	-113.512718
1625.939453	-70.880066
1624.942383	-135.973709
1623.946289	-114.181046
1622.949219	-108.078194
1621.952148	16.356373
1620.955078	9.459373
1619.958008	-7.865974
1618.959961	-75.012093
1617.961914	10.210516
1616.963867	124.327400
1615.965820	-139.452194
1614.966797	50.831417
1613.967773	73.191086
1612.968750	-53.909775
1611.969727	165.181778
1610.970703	-95.519882
1609.970703	-146.421646
1608.970703	20.199551
1607.970703	24.336851
1606.970703	31.096790
1605.969727	163.543564
1604.968750	26.274540
1603.967773	145.567413
1602.966797	31.893324
1601.965820	211.280151
1600.963867	225.771957
1599.961914	-89.280472
1598.959961	-32.949600
1597.958008	-52.483555
1596.955078	181.456879
1595.952148	2.415315
1594.949219	-53.813171
1593.946289	-13.430465
1592.943359	-223.793640
1591.939453	17.517792
1590.935547	-31.054483
1589.931641	-144.905365
1588.927734	-26.576145
1587.922852	-75.308372
1586.917969	-32.816998
1585.913086	87.798332
1584.908203	135.296448
1583.903320	41.961697
1582.897461	-233.809738
1581.891602	16.662487
1580.885742	-22.155426
1579.879883	17.067072
1578.873047	108.241791
1577.866211	121.197182
1576.859375	66.391953
1575.852539	243.054443
1574.845703	63.191383
1573.837891	39.325821
1572.830078	-44.434620
1571.822266	84.880898
1570.814453	50.304806
1569.805664	70.188164
1568.796875	-29.546240
1567.788086	322.550262
1566.779297	33.021175
1565.769531	114.722260
1564.760742	-81.440163
1563.750977	-88.217934
1562.741211	104.649757
1561.730469	79.423798
1560.720703	-0.367203
1559.709961	114.194191
1558.699219	39.353889
1557.688477	171.741959
1556.676758	187.341675
1555.666016	88.832603
1554.654297	225.907669
1553.642578	189.306915
1552.629883	232.834656
1551.618164	144.219559
1550.605469	221.111832
1549.592773	85.695610
1548.580078	107.983330
1547.566406	205.112045
1546.552734	374.457855
1545.540039	233.418869
1544.525391	79.366936
1543.511719	-33.404675
1542.498047	176.639542
1541.483398	102.357910
1540.468750	157.078781
1539.453125	51.576328
1538.438477	82.786362
1537.422852	-20.342669
1536.407227	-169.999268
1535.391602	116.183273
1534.375977	46.238678
1533.359375	-204.295624
1532.342773	99.347618
1531.326172	103.783356
1530.309570	92.625595
1529.292969	135.440536
1528.275391	139.464447
1527.257813	107.310158
1526.240234	28.702204
1525.222656	65.823174
1524.204102	-31.018700
1523.185547	26.418966
1522.166992	166.018097
1521.148438	254.001480
1520.128906	46.139954
1519.110352	110.734070
1518.090820	85.219833
1517.071289	-20.054007
1516.050781	41.562977
1515.031250	-9.955765
1514.010742	30.860193
1512.990234	58.708809
1511.968750	-208.747086
1510.948242	-39.946148
1509.926758	-161.248749
1508.905273	-118.447594
1507.883789	-170.656387
1506.862305	30.881334
1505.839844	109.172714
1504.817383	-99.709229
1503.794922	111.613129
1502.772461	-163.984528
1501.749023	-134.794113
1500.726563	-136.425995
1499.703125	-255.929626
1498.678711	-203.998795
1497.655273	-106.104652
1496.630859	-10.914231
1495.607422	-186.977417
1494.582031	-107.341660
1493.557617	-71.275162
1492.533203	-96.658043
1491.507813	-91.455666
1490.482422	10.763864
1489.457031	-58.298332
1488.430664	-89.108734
1487.405273	117.514511
1486.378906	112.066162
1485.352539	60.606430
1484.325195	284.692078
1483.298828	322.382446
1482.271484	395.690399
1481.244141	162.872726
1480.216797	225.863083
1479.188477	291.302979
1478.161133	264.923187
1477.132813	233.390442
1476.104492	456.575073
1475.075195	712.709290
1474.046875	683.498779
1473.017578	549.857117
1471.988281	698.766052
1470.958984	689.789246
1469.928711	978.442871
1468.898438	997.299683
1467.869141	1033.929688
1466.837891	1106.077393
1465.807617	979.893066
1464.776367	1303.575806
1463.746094	1129.065186
1462.714844	1267.069214
1461.682617	1333.856445
1460.651367	1283.797363
1459.619141	1398.749146
1458.586914	1338.490723
1457.554688	1275.704956
1456.522461	1398.150513
1455.489258	1497.686157
1454.456055	1366.380127
1453.422852	1483.611084
1452.389648	1580.506226
1451.355469	1441.631226
1450.321289	1594.221069
1449.287109	1597.271851
1448.252930	1721.902832
1447.218750	1461.564941
1446.183594	1348.175659
1445.148438	1184.216797
1444.113281	1379.701172
1443.078125	1567.524170
1442.041992	1537.713379
1441.005859	1555.984131
1439.969727	1311.292480
1438.933594	1225.990723
1437.897461	1064.920410
1436.860352	1136.406250
1435.823242	1121.987549
1434.786133	1034.351685
1433.748047	876.055542
1432.710938	813.813538
1431.672852	544.625793
1430.634766	656.667114
1429.596680	627.397217
1428.557617	487.165161
1427.518555	392.428894
1426.479492	441.500580
1425.440430	263.701080
1424.401367	217.085709
1423.361328	59.642380
1422.321289	187.004456
1421.281250	133.000595
1420.241211	283.053162
1419.200195	360.062317
1418.159180	359.054718
1417.118164	63.647984
1416.077148	37.651093
1415.035156	109.816925
1413.994141	176.992477
1412.952148	241.670441
1411.910156	132.914063
1410.867188	99.656059
1409.825195	23.768238
1408.782227	-79.672325
1407.739258	311.831848
1406.695313	85.437279
1405.652344	-15.239752
1404.608398	-176.064087
1403.564453	-140.992737
1402.520508	-118.411346
1401.475586	54.737247
1400.431641	-53.007702
1399.386719	100.139946
1398.341797	0.088925
1397.295898	93.142677
1396.250977	48.420815
1395.205078	78.945343
1394.159180	81.982964
1393.112305	-52.650917
1392.066406	-11.868707
1391.019531	-46.132217
1389.972656	42.334591
1388.925781	88.310776
1387.877930	-5.752240
1386.831055	0.365961
1385.783203	-3.447094
1384.735352	-22.171772
1383.686523	-98.301720
1382.638672	68.098503
1381.589844	251.993179
1380.541016	118.668106
1379.492188	125.340553
1378.442383	19.733017
1377.392578	-55.784111
1376.342773	53.507355
1375.292969	127.909561
1374.243164	187.405273
1373.192383	117.261269
1372.141602	-67.463211
1371.090820	-219.605759
1370.039063	84.528290
1368.988281	17.332623
1367.936523	-29.818243
1366.884766	-89.309975
1365.833008	-133.739120
1364.780273	-123.288559
1363.727539	-30.600191
1362.674805	-44.874142
1361.622070	-163.550797
1360.569336	190.577881
1359.515625	-67.198029
1358.461914	-21.400887
1357.408203	-82.429184
1356.353516	-123.461372
1355.299805	44.369034
1354.245117	97.928894
1353.190430	-27.282286
1352.134766	138.202820
1351.080078	139.852402
1350.024414	173.857208
1348.968750	202.978973
1347.913086	266.920532
1346.856445	291.228668
1345.800781	511.560944
1344.744141	114.456566
1343.686523	424.151794
1342.629883	406.643402
1341.572266	523.041382
1340.514648	547.812622
1339.457031	619.730103
1338.399414	426.728882
1337.340820	377.497925
1336.282227	355.607208
1335.223633	722.360840
1334.165039	680.791443
1333.106445	461.220734
1332.046875	481.726715
1330.987305	475.111145
1329.926758	532.856506
1328.867188	472.033142
1327.806641	253.169083
1326.746094	380.358734
1325.685547	423.599365
1324.625000	597.784790
1323.563477	507.800171
1322.501953	640.091003
1321.440430	772.406494
1320.378906	583.995789
1319.316406	442.611542
1318.253906	496.200775
1317.191406	535.051758
1316.128906	906.763123
1315.065430	632.650208
1314.001953	521.364868
1312.938477	538.306519
1311.875000	676.007385
1310.811523	766.933350
1309.747070	843.114868
1308.682617	542.740356
1307.618164	267.178009
1306.552734	459.263062
1305.488281	784.171570
1304.422852	644.198303
1303.356445	760.057129
1302.291016	748.111267
1301.224609	500.296295
1300.159180	574.541504
1299.091797	550.543396
1298.025391	529.079773
1296.958984	556.798767
1295.891602	545.280273
1294.824219	477.373962
1293.755859	615.679321
1292.688477	550.355103
1291.620117	543.980652
1290.551758	473.901276
1289.483398	467.654877
1288.414063	517.837341
1287.344727	675.877869
1286.275391	530.081848
1285.206055	460.334808
1284.136719	657.619934
1283.066406	470.435669
1281.996094	579.589844
1280.925781	395.044037
1279.855469	611.920105
1278.784180	513.152222
1277.712891	497.628052
1276.641602	694.895142
1275.569336	684.301880
1274.498047	673.755249
1273.425781	558.164124
1272.353516	481.748077
1271.281250	740.044861
1270.208008	333.998596
1269.134766	521.467407
1268.061523	621.006714
1266.988281	681.480347
1265.914063	722.434326
1264.839844	624.345581
1263.765625	575.103516
1262.691406	540.536987
1261.617188	671.781433
1260.541992	724.992188
1259.466797	629.554443
1258.391602	677.918091
1257.315430	835.877197
1256.239258	701.566895
1255.163086	309.259338
1254.086914	455.072449
1253.010742	819.850647
1251.933594	982.536682
1250.856445	636.775208
1249.779297	882.135376
1248.701172	818.602783
1247.624023	789.140015
1246.545898	506.938416
1245.467773	880.910278
1244.388672	790.726807
1243.310547	625.297791
1242.231445	809.597900
1241.152344	768.045227
1240.072266	539.617737
1238.993164	638.879456
1237.913086	386.312927
1236.833008	863.930054
1235.751953	708.409912
1234.671875	453.551117
1233.590820	715.084106
1232.509766	603.294250
1231.427734	767.739746
1230.346680	592.984741
1229.264648	716.165955
1228.182617	543.891235
1227.100586	485.448486
1226.017578	596.421204
1224.934570	351.647705
1223.851563	310.164093
1222.768555	394.443939
1221.684570	193.340225
1220.601563	282.399933
1219.516602	385.894836
1218.432617	129.281723
1217.348633	213.394043
1216.263672	352.990997
1215.178711	260.680695
1214.093750	211.843063
1213.007813	471.946289
1211.921875	34.504803
1210.835938	190.730637
1209.750000	279.320251
1208.663086	353.364777
1207.577148	316.441162
1206.490234	277.088043
1205.402344	464.247894
1204.315430	381.441254
1203.227539	236.001511
1202.139648	242.314590
1201.051758	118.569237
1199.962891	153.713943
1198.875000	109.388702
1197.786133	137.223618
1196.696289	-92.399208
1195.607422	-136.761429
1194.517578	-36.877602
1193.427734	137.445190
1192.337891	-3.207696
1191.247070	-90.979668
1190.157227	66.293373
1189.066406	-189.672913
1187.974609	-87.775620
1186.883789	-84.397232
1185.791992	127.753906
1184.700195	-149.779266
1183.608398	-175.319412
1182.515625	-85.765961
1181.423828	-77.829079
1180.331055	-53.166599
1179.238281	-136.428650
1178.144531	-42.364342
1177.050781	180.989594
1175.957031	207.769592
1174.863281	35.713676
1173.768555	-33.360931
1172.674805	12.451629
1171.580078	3.143432
1170.484375	108.636055
1169.389648	276.234100
1168.293945	80.167763
1167.198242	151.943802
1166.102539	37.173443
1165.005859	-96.722740
1163.910156	70.472473
1162.813477	-70.639961
1161.715820	5.601921
1160.619141	-111.656593
1159.521484	-128.650696
1158.423828	260.072235
1157.326172	216.652832
1156.227539	356.896271
1155.128906	103.468239
1154.030273	7.489929
1152.931641	16.406799
1151.832031	-31.942881
1150.733398	-44.571110
1149.632813	300.122437
1148.533203	3.864047
1147.433594	-73.218925
1146.333008	-183.655502
1145.232422	184.363113
1144.130859	-4.721456
1143.030273	-62.900959
1141.928711	-135.384232
1140.827148	-112.752853
1139.724609	176.112457
1138.623047	141.517197
1137.520508	73.609749
1136.417969	-167.765488
1135.314453	32.760700
1134.211914	306.781311
1133.108398	290.944489
1132.004883	-62.024269
1130.900391	370.697296
1129.796875	262.183014
1128.692383	348.192169
1127.586914	436.486908
1126.482422	586.356201
1125.376953	181.371597
1124.271484	281.368378
1123.166016	234.362823
1122.060547	310.529419
1120.954102	346.350464
1119.847656	270.821564
1118.741211	252.107452
1117.633789	238.090836
1116.526367	380.224457
1115.418945	105.872353
1114.311523	94.156410
1113.204102	-61.838600
1112.095703	110.820709
1110.987305	18.640049
1109.877930	325.828156
1108.769531	304.452484
1107.660156	61.017590
1106.550781	441.101593
1105.441406	110.334282
1104.331055	501.971283
1103.220703	475.704071
1102.110352	161.580505
1101.000000	496.247986
1099.888672	250.598816
1098.777344	511.949646
1097.666016	143.787750
1096.553711	461.552338
1095.442383	406.891479
1094.330078	434.676636
1093.217773	436.523468
1092.104492	181.705078
1090.991211	409.549988
1089.877930	147.762421
1088.764648	457.831696
1087.651367	170.249146
1086.537109	148.535950
1085.422852	204.411377
1084.308594	523.532776
1083.193359	506.415497
1082.078125	515.146057
1080.962891	359.426666
1079.847656	154.453842
1078.731445	327.598419
1077.615234	261.214508
1076.499023	232.410660
1075.382813	238.816925
1074.265625	113.843285
1073.148438	225.806732
1072.031250	250.966232
1070.914063	123.738976
1069.795898	-73.740387
1068.677734	103.784546
1067.559570	260.150909
1066.440430	353.210175
1065.321289	308.085938
1064.202148	480.707092
1063.083008	-65.264954
1061.962891	289.896301
1060.843750	198.092957
1059.723633	211.587463
1058.602539	89.465057
1057.482422	191.850372
1056.361328	214.734497
1055.239258	429.231995
1054.118164	459.104034
1052.996094	311.468842
1051.874023	280.682190
1050.751953	42.161270
1049.629883	275.247162
1048.506836	113.889275
1047.383789	76.281235
1046.260742	118.021851
1045.136719	187.752090
1044.012695	68.645889
1042.888672	147.745422
1041.764648	252.475693
1040.639648	182.460190
1039.515625	247.611633
1038.389648	189.345230
1037.264648	173.054672
1036.138672	145.171570
1035.012695	352.367554
1033.886719	126.792152
1032.760742	94.417198
1031.633789	271.380127
1030.506836	373.914917
1029.379883	39.481583
1028.251953	265.270447
1027.124023	-99.090179
1025.996094	8.271842
1024.868164	-19.046757
1023.739258	88.347603
1022.610352	-143.125977
1021.481445	-274.655975
1020.352539	-178.710114
1019.222656	56.411942
1018.092773	-346.216644
1016.962891	-196.827362
1015.832031	75.393600
1014.702148	-180.787903
1013.571289	-128.663162
1012.439453	-97.352188
1011.308594	96.111656
1010.176758	127.488182
1009.044922	-37.823872
1007.912109	206.589218
1006.780273	226.550949
1005.647461	383.032532
1004.514648	978.873779
1003.380859	1458.908447
1002.247070	1273.122803
1001.113281	1200.724609
999.979492	841.958679
998.845703	518.079529
997.710938	321.429077
996.576172	-101.303787
995.440430	-9.056383
994.305664	-154.452164
993.169922	-92.073387
992.033203	-45.794262
990.897461	-10.984824
989.760742	-100.609772
988.624023	-132.488678
987.487305	1.638689
986.350586	-41.608059
985.212891	-31.781012
984.075195	-72.536064
982.936523	-97.079498
981.798828	-436.851044
980.660156	107.244225
979.521484	-20.598457
978.381836	1.201973
977.242188	18.477316
976.102539	-21.645222
974.962891	-8.798216
973.823242	91.446274
972.682617	141.185181
971.541992	-70.847862
970.400391	18.112167
969.259766	-21.440849
968.118164	-1.217246
966.976563	-56.638077
965.833984	-290.891266
964.691406	-2.011325
963.548828	4.777098
962.406250	89.593117
961.262695	433.448242
960.120117	360.190399
958.976563	181.670837
957.832031	159.065414
956.688477	99.920753
955.543945	43.180267
954.398438	206.267792
953.253906	149.702087
952.108398	191.616364
950.962891	91.795189
949.817383	325.949188
948.670898	144.016190
947.524414	-5.748863
946.377930	322.202484
945.231445	37.854137
944.083984	146.554337
942.936523	385.438446
941.789063	69.566551
940.640625	283.417816
939.493164	132.170990
938.343750	293.602783
937.195313	309.077881
936.045898	304.106232
934.897461	392.680359
933.747070	333.151947
932.597656	444.621033
931.447266	362.488708
930.296875	143.822845
929.146484	262.323853
927.995117	182.799561
926.843750	262.696472
925.692383	146.955185
924.541016	197.402908
923.388672	-47.751984
922.236328	182.483566
921.083984	112.626205
919.931641	-0.307473
918.778320	191.342209
917.625000	-39.537498
916.470703	181.691681
915.317383	132.695435
914.163086	22.501337
913.008789	-48.997807
911.853516	-90.901886
910.698242	-23.841698
909.542969	-133.640686
908.387695	49.149162
907.231445	-117.163681
906.076172	-170.029816
904.918945	135.162247
903.762695	98.230141
902.605469	13.815584
901.448242	-18.431557
900.291016	-7.606357
899.133789	109.627731
897.975586	-114.776093
896.817383	-78.904549
895.658203	-33.954769
894.500000	442.840332
893.340820	166.769485
892.180664	241.139969
891.021484	-34.668110
889.861328	132.403687
888.701172	-145.429001
887.541016	247.429993
886.379883	276.746582
885.218750	-68.511795
884.057617	30.868177
882.895508	-52.462784
881.734375	69.476395
880.572266	150.808990
879.409180	211.846008
878.247070	279.634735
877.083984	90.595474
875.920898	52.570366
874.756836	7.831303
873.592773	163.491898
872.428711	271.831757
871.264648	330.630554
870.100586	58.718639
868.935547	250.266418
867.770508	306.819000
866.604492	309.402283
865.438477	89.489044
864.272461	233.696838
863.106445	-6.304130
861.940430	333.259918
860.773438	268.494873
859.606445	226.209549
858.438477	538.546936
857.271484	368.313751
856.103516	404.537903
854.934570	647.071289
853.766602	476.913971
852.597656	470.470856
851.428711	665.720642
850.259766	531.495728
849.089844	464.521149
847.919922	372.928040
846.750000	402.265625
845.579102	427.096771
844.408203	154.244156
843.237305	118.665169
842.066406	525.983276
840.894531	190.611023
839.722656	192.980469
838.550781	99.201454
837.377930	41.194267
836.206055	253.524094
835.033203	253.519287
833.859375	253.481079
832.686523	144.004166
831.512695	83.649216
830.337891	204.043671
829.164063	286.411407
827.989258	214.793381
826.814453	254.665222
825.639648	265.490479
824.463867	398.857239
823.288086	144.368240
822.112305	212.996887
820.935547	259.270691
819.759766	109.508072
818.583008	-0.160548
817.405273	-225.570374
816.228516	-17.002253
815.050781	413.886963
813.872070	-125.239830
812.694336	45.186543
811.515625	90.977753
810.336914	207.811554
809.158203	24.544487
807.978516	-25.399614
806.798828	-50.950191
805.619141	-100.977135
804.438477	-153.263702
803.258789	47.430241
802.077148	159.207443
800.896484	-179.475525
799.714844	-143.239273
798.534180	-388.692688
797.351563	-86.534264
796.169922	-320.937531
794.987305	-218.495956
793.804688	-82.942711
792.622070	-113.629623
791.438477	-62.443638
790.254883	-113.182007
789.071289	-0.192561
787.886719	-51.061481
786.702148	136.933807
785.517578	92.551102
784.333008	-100.024063
783.147461	-18.469696
781.961914	56.347359
780.776367	237.114761
779.590820	-41.743473
778.404297	136.614151
777.217773	127.141525
776.030273	51.379322
774.843750	222.760910
773.656250	21.111483
772.467773	115.075912
771.280273	354.478668
770.091797	223.293213
768.903320	-13.703560
767.714844	-8.237502
766.525391	131.558212
765.335938	277.829956
764.146484	267.613708
762.956055	301.372040
761.765625	258.011353
760.575195	-80.275909
759.384766	-121.445724
758.193359	299.263306
757.001953	411.841949
755.810547	86.795364
754.618164	280.586121
753.425781	17.144735
752.233398	228.331985
751.041016	331.739136
749.847656	213.252579
748.654297	274.801300
747.460938	340.664185
746.266602	252.837112
745.072266	384.401611
743.877930	434.707031
742.683594	327.059845
741.488281	304.926575
740.292969	59.197758
739.097656	96.232651
737.901367	-22.334131
736.705078	78.155678
735.508789	51.561489
734.311523	103.764053
733.115234	160.297028
731.917969	120.496109
730.719727	400.099701
729.522461	54.012791
728.324219	66.688232
727.125977	188.651947
725.926758	148.806274
724.727539	233.522934
723.528320	171.821762
722.329102	55.541061
721.128906	220.997330
719.928711	205.177582
718.728516	-4.882585
717.528320	129.928604
716.327148	205.779282
715.125977	78.765923
713.923828	261.459045
712.722656	210.820587
711.520508	328.041962
710.317383	-25.438837
709.115234	163.715042
707.912109	326.667755
706.708984	210.853577
705.505859	25.458479
704.301758	312.471100
703.097656	170.722092
701.893555	109.567291
700.688477	113.725853
699.483398	33.122002
698.278320	291.728699
697.073242	189.475922
695.867188	180.750763
694.661133	39.565086
693.455078	-25.487238
692.248047	-109.999557
691.041016	-90.212280
689.833984	-59.525810
688.626953	-269.645325
687.418945	36.697105
686.210938	134.752808
685.002930	46.351532
683.793945	68.616608
682.584961	23.754034
681.375977	26.651894
680.166992	-132.852600
678.957031	-4.159729
677.747070	-258.708679
676.537109	-90.930115
675.326172	-83.312416
674.115234	-12.869513
672.904297	-128.427032
671.692383	238.448349
670.481445	10.605973
669.269531	143.962601
668.056641	17.983198
666.844727	62.842422
665.631836	-114.750130
664.417969	152.728577
663.205078	-67.832901
661.991211	212.618591
660.777344	26.826292
659.563477	-223.537369
658.348633	13.828691
657.133789	-240.587036
655.918945	-63.563999
654.703125	-30.993084
653.488281	49.040810
652.272461	379.052734
651.055664	71.303307
649.839844	65.280754
648.623047	-67.732903
647.405273	-69.319740
646.188477	217.542435
644.970703	183.693497
643.752930	201.524506
642.535156	223.674576
641.316406	415.710754
640.097656	212.108856
638.878906	247.184616
637.659180	275.798859
636.439453	44.447666
635.219727	0.049050
634.000000	67.311661
632.779297	269.766418
631.558594	113.647903
630.337891	118.491478
629.116211	95.383163
627.894531	25.030771
626.672852	130.470139
625.451172	259.349884
624.228516	195.161835
623.005859	235.889252
621.783203	255.042358
620.559570	261.192963
619.336914	324.999084
618.112305	174.508820
616.888672	248.643372
615.664063	198.422226
614.439453	53.862183
613.214844	-133.650085
611.989258	300.961243
610.764648	224.113571
609.538086	82.875595
608.312500	50.370667
607.085938	-63.649433
605.859375	-79.724373
604.632813	-76.959099
