# Supplementary material for: Raman spectroscopy accurately differentiates mucosal healing from non-healing and biochemical changes following biological therapy in inflammatory bowel disease
Source: PLoS One. 2021 Jun 2;16(6):e0252210. doi: 10.1371/journal.pone.0252210 (PMC8172032; doi:10.1371/journal.pone.0252210)
Supplement: S6 Dataset — (ZIP) [file pone.0252210.s008.zip › Post biologic CD/OC016 post treatment-1_base sub CR removed_30__X_-36035.8__Y_20316.7__Z_-4414.57__Time_344.txt]

1714.716797	189.018097
1713.740234	87.565224
1712.763672	127.473236
1711.787109	-35.026413
1710.809570	197.973022
1709.832031	-243.205765
1708.854492	311.354218
1707.875977	-196.680298
1706.898438	282.590210
1705.919922	117.503441
1704.941406	50.150684
1703.962891	-2.527465
1702.983398	-134.283386
1702.003906	32.222279
1701.024414	-40.886105
1700.044922	-80.685310
1699.065430	11.705010
1698.084961	-424.119446
1697.104492	-11.452120
1696.124023	-52.078445
1695.143555	-96.940063
1694.162109	16.809534
1693.180664	-135.445663
1692.199219	9.708417
1691.217773	-23.001509
1690.235352	62.660301
1689.253906	-50.771900
1688.271484	-112.560066
1687.289063	-5.392275
1686.305664	206.576920
1685.323242	286.134277
1684.339844	-83.819839
1683.356445	183.968430
1682.372070	457.782135
1681.388672	111.897476
1680.404297	174.275009
1679.419922	80.388260
1678.435547	101.750618
1677.451172	365.973267
1676.465820	372.788116
1675.480469	499.998077
1674.495117	287.556549
1673.509766	525.126038
1672.523438	545.328552
1671.537109	590.103394
1670.550781	508.003998
1669.564453	705.424072
1668.578125	550.243652
1667.590820	512.510559
1666.603516	581.540344
1665.616211	627.229248
1664.627930	776.888977
1663.640625	820.960693
1662.652344	780.664673
1661.664063	1130.595581
1660.675781	638.037048
1659.686523	930.507324
1658.698242	579.570435
1657.708984	671.547913
1656.719727	631.521118
1655.729492	472.784119
1654.740234	552.767090
1653.750000	646.325134
1652.759766	507.405640
1651.768555	146.711166
1650.778320	249.345230
1649.787109	333.758453
1648.795898	304.799713
1647.804688	120.251045
1646.813477	210.879044
1645.821289	262.125580
1644.829102	107.631874
1643.836914	90.780266
1642.844727	-76.277206
1641.851563	57.854263
1640.859375	113.014076
1639.866211	-16.308277
1638.873047	105.209503
1637.878906	145.116119
1636.885742	32.300709
1635.891602	-162.006592
1634.897461	244.778076
1633.902344	153.581787
1632.908203	136.341736
1631.913086	-154.643463
1630.917969	-8.305544
1629.922852	-64.601524
1628.926758	-289.204376
1627.931641	-155.753540
1626.935547	-124.872086
1625.939453	-388.483734
1624.942383	-89.209686
1623.946289	-194.837799
1622.949219	-129.528915
1621.952148	-11.645845
1620.955078	-93.435066
1619.958008	55.984097
1618.959961	257.876526
1617.961914	-117.899414
1616.963867	312.336243
1615.965820	188.660110
1614.966797	-131.753967
1613.967773	211.618912
1612.968750	-90.329689
1611.969727	321.016602
1610.970703	6.012601
1609.970703	307.006622
1608.970703	296.008820
1607.970703	303.304108
1606.970703	43.388638
1605.969727	134.404068
1604.968750	73.470711
1603.967773	114.569466
1602.966797	6.413804
1601.965820	-88.696693
1600.963867	-113.241013
1599.961914	42.581909
1598.959961	-86.752136
1597.958008	11.289433
1596.955078	-81.611992
1595.952148	-161.521622
1594.949219	22.337715
1593.946289	-5.557487
1592.943359	-229.402435
1591.939453	-111.294891
1590.935547	-144.753922
1589.931641	22.599907
1588.927734	-42.449577
1587.922852	140.169815
1586.917969	186.961533
1585.913086	-180.967911
1584.908203	74.111153
1583.903320	112.619957
1582.897461	25.878674
1581.891602	134.390106
1580.885742	83.825867
1579.879883	473.175995
1578.873047	206.145370
1577.866211	-94.771935
1576.859375	374.519989
1575.852539	146.203125
1574.845703	-40.567848
1573.837891	-100.021889
1572.830078	-8.827584
1571.822266	-58.216599
1570.814453	-107.760323
1569.805664	-149.680161
1568.796875	304.397400
1567.788086	225.686447
1566.779297	-32.335175
1565.769531	-191.795380
1564.760742	328.657562
1563.750977	353.061371
1562.741211	112.648613
1561.730469	74.455132
1560.720703	121.685959
1559.709961	103.877838
1558.699219	13.315146
1557.688477	93.650421
1556.676758	137.475769
1555.666016	155.211227
1554.654297	-39.633102
1553.642578	94.269463
1552.629883	44.110283
1551.618164	286.275940
1550.605469	-28.208883
1549.592773	115.178795
1548.580078	-132.245651
1547.566406	416.724304
1546.552734	339.604553
1545.540039	55.569916
1544.525391	241.788040
1543.511719	94.464828
1542.498047	311.263885
1541.483398	349.574738
1540.468750	5.543617
1539.453125	139.057922
1538.438477	360.120697
1537.422852	330.597046
1536.407227	-98.963669
1535.391602	-200.926865
1534.375977	235.957306
1533.359375	198.077682
1532.342773	348.226624
1531.326172	145.085785
1530.309570	104.200119
1529.292969	117.276772
1528.275391	230.618195
1527.257813	50.218849
1526.240234	52.532108
1525.222656	-122.896843
1524.204102	20.671595
1523.185547	205.199402
1522.166992	245.468201
1521.148438	396.163971
1520.128906	-24.142014
1519.110352	-4.815657
1518.090820	212.236298
1517.071289	184.974792
1516.050781	108.767700
1515.031250	-178.109283
1514.010742	189.776184
1512.990234	-92.122200
1511.968750	28.932257
1510.948242	-152.959595
1509.926758	-170.707916
1508.905273	98.725449
1507.883789	-157.777847
1506.862305	78.001694
1505.839844	-211.935959
1504.817383	-14.909644
1503.794922	-199.840393
1502.772461	-233.641434
1501.749023	-395.600189
1500.726563	-467.928375
1499.703125	-279.201782
1498.678711	-205.841537
1497.655273	-122.330482
1496.630859	-453.422424
1495.607422	-4.258116
1494.582031	-164.058044
1493.557617	-137.181931
1492.533203	285.840271
1491.507813	-12.117236
1490.482422	144.815262
1489.457031	398.703125
1488.430664	218.209503
1487.405273	323.764709
1486.378906	7.959641
1485.352539	307.386902
1484.325195	45.199745
1483.298828	35.695873
1482.271484	61.846836
1481.244141	103.257027
1480.216797	200.712448
1479.188477	377.098602
1478.161133	313.838409
1477.132813	194.500824
1476.104492	118.502769
1475.075195	763.298035
1474.046875	748.297791
1473.017578	914.026062
1471.988281	779.323486
1470.958984	1006.038452
1469.928711	649.986084
1468.898438	899.497253
1467.869141	663.178162
1466.837891	871.878906
1465.807617	1266.098267
1464.776367	953.577209
1463.746094	1124.025146
1462.714844	1220.714355
1461.682617	1137.018311
1460.651367	1363.212891
1459.619141	1188.167969
1458.586914	997.993225
1457.554688	1396.689209
1456.522461	1211.683960
1455.489258	1529.029175
1454.456055	1349.187744
1453.422852	1623.335693
1452.389648	1646.432617
1451.355469	1585.898926
1450.321289	1705.348022
1449.287109	1275.033813
1448.252930	1184.360962
1447.218750	1597.718262
1446.183594	1669.130005
1445.148438	1689.941406
1444.113281	1655.123291
1443.078125	1650.742065
1442.041992	1449.087891
1441.005859	1176.765259
1439.969727	1539.297485
1438.933594	1287.428711
1437.897461	1351.672485
1436.860352	1312.330933
1435.823242	1043.173950
1434.786133	812.095947
1433.748047	677.131470
1432.710938	623.118774
1431.672852	612.096191
1430.634766	583.495178
1429.596680	721.516541
1428.557617	564.392456
1427.518555	367.069763
1426.479492	533.020508
1425.440430	593.105591
1424.401367	55.904419
1423.361328	73.387787
1422.321289	80.878784
1421.281250	48.157959
1420.241211	53.322247
1419.200195	-4.383908
1418.159180	141.926498
1417.118164	147.340515
1416.077148	308.853363
1415.035156	130.768356
1413.994141	83.667580
1412.952148	-161.978088
1411.910156	55.160843
1410.867188	123.997360
1409.825195	-158.877686
1408.782227	-34.537655
1407.739258	52.180382
1406.695313	141.461166
1405.652344	-213.574234
1404.608398	-91.422249
1403.564453	123.647789
1402.520508	-50.181885
1401.475586	-35.696831
1400.431641	89.269539
1399.386719	91.407326
1398.341797	58.561672
1397.295898	10.785232
1396.250977	163.638031
1395.205078	-89.351128
1394.159180	-61.572105
1393.112305	246.776138
1392.066406	149.516190
1391.019531	167.544861
1389.972656	200.700180
1388.925781	324.036957
1387.877930	127.208176
1386.831055	-246.974655
1385.783203	-10.760226
1384.735352	50.468021
1383.686523	189.254074
1382.638672	120.703232
1381.589844	-352.459717
1380.541016	-5.997730
1379.492188	-186.506699
1378.442383	-67.221512
1377.392578	-224.954407
1376.342773	276.370483
1375.292969	53.991104
1374.243164	-45.936638
1373.192383	-143.229218
1372.141602	-60.824657
1371.090820	-150.360107
1370.039063	186.461472
1368.988281	77.206711
1367.936523	-258.623474
1366.884766	-173.233459
1365.833008	166.251160
1364.780273	119.762650
1363.727539	-140.671402
1362.674805	-211.735245
1361.622070	217.474670
1360.569336	-97.206436
1359.515625	145.462692
1358.461914	-290.707825
1357.408203	-194.562546
1356.353516	115.391983
1355.299805	383.088226
1354.245117	337.719116
1353.190430	76.371468
1352.134766	-92.884781
1351.080078	63.301804
1350.024414	130.146408
1348.968750	157.354416
1347.913086	340.971680
1346.856445	574.209167
1345.800781	601.604736
1344.744141	346.391968
1343.686523	483.072021
1342.629883	562.795288
1341.572266	434.411224
1340.514648	596.042175
1339.457031	497.614746
1338.399414	939.180359
1337.340820	618.060120
1336.282227	519.950256
1335.223633	436.818085
1334.165039	616.082336
1333.106445	614.770996
1332.046875	388.471100
1330.987305	775.571655
1329.926758	752.198792
1328.867188	491.658691
1327.806641	723.035217
1326.746094	887.687683
1325.685547	783.114746
1324.625000	503.330505
1323.563477	559.502686
1322.501953	704.583923
1321.440430	543.658752
1320.378906	567.922974
1319.316406	747.638123
1318.253906	873.084839
1317.191406	668.138428
1316.128906	934.190063
1315.065430	795.978088
1314.001953	904.294495
1312.938477	884.520508
1311.875000	650.527710
1310.811523	739.279297
1309.747070	988.062927
1308.682617	970.959106
1307.618164	624.155762
1306.552734	880.325378
1305.488281	792.071533
1304.422852	632.574768
1303.356445	1247.681274
1302.291016	822.757996
1301.224609	892.040466
1300.159180	1067.000977
1299.091797	912.721252
1298.025391	886.272644
1296.958984	953.179443
1295.891602	909.608643
1294.824219	851.362854
1293.755859	746.540771
1292.688477	698.231323
1291.620117	1027.700073
1290.551758	972.038330
1289.483398	749.707581
1288.414063	691.720825
1287.344727	628.878357
1286.275391	1073.270508
1285.206055	811.995361
1284.136719	700.246643
1283.066406	679.148865
1281.996094	888.189758
1280.925781	592.971436
1279.855469	899.843872
1278.784180	859.191406
1277.712891	732.958862
1276.641602	861.105652
1275.569336	778.940002
1274.498047	814.149719
1273.425781	707.600769
1272.353516	1211.900024
1271.281250	900.127991
1270.208008	984.106812
1269.134766	945.968628
1268.061523	868.784363
1266.988281	1233.363159
1265.914063	633.974365
1264.839844	991.101746
1263.765625	799.308472
1262.691406	966.028809
1261.617188	854.753540
1260.541992	918.986450
1259.466797	564.055176
1258.391602	401.726105
1257.315430	867.848633
1256.239258	737.135254
1255.163086	996.000732
1254.086914	926.127563
1253.010742	865.998840
1251.933594	776.667236
1250.856445	918.435181
1249.779297	1013.908936
1248.701172	970.713440
1247.624023	878.904175
1246.545898	1278.020996
1245.467773	850.802307
1244.388672	593.778992
1243.310547	409.709991
1242.231445	825.437927
1241.152344	1037.027344
1240.072266	857.714294
1238.993164	950.228699
1237.913086	792.774292
1236.833008	722.669800
1235.751953	431.873932
1234.671875	846.689026
1233.590820	1016.453613
1232.509766	764.437683
1231.427734	745.072571
1230.346680	638.481323
1229.264648	650.547119
1228.182617	824.784363
1227.100586	606.750793
1226.017578	497.663086
1224.934570	925.727051
1223.851563	845.551453
1222.768555	547.694153
1221.684570	223.313232
1220.601563	578.340942
1219.516602	406.252197
1218.432617	531.414795
1217.348633	511.519928
1216.263672	221.057465
1215.178711	152.829468
1214.093750	280.134338
1213.007813	305.940460
1211.921875	208.612564
1210.835938	692.714722
1209.750000	356.438080
1208.663086	167.350479
1207.577148	272.447998
1206.490234	365.378448
1205.402344	629.305603
1204.315430	305.176910
1203.227539	183.470200
1202.139648	105.111313
1201.051758	293.996613
1199.962891	172.191895
1198.875000	387.336639
1197.786133	-220.593613
1196.696289	-12.811954
1195.607422	-358.338715
1194.517578	-160.350952
1193.427734	-169.254242
1192.337891	-127.738014
1191.247070	-165.605728
1190.157227	-66.564697
1189.066406	-145.376205
1187.974609	-166.587143
1186.883789	-259.859528
1185.791992	-278.749817
1184.700195	-187.299759
1183.608398	-19.173235
1182.515625	91.240234
1181.423828	206.359192
1180.331055	98.382805
1179.238281	-184.582001
1178.144531	-151.151398
1177.050781	-43.515179
1175.957031	8.924709
1174.863281	185.821030
1173.768555	99.192314
1172.674805	-71.219810
1171.580078	71.898590
1170.484375	-79.420830
1169.389648	-182.865829
1168.293945	-114.128494
1167.198242	-332.407837
1166.102539	173.708847
1165.005859	-8.797143
1163.910156	332.045074
1162.813477	82.595940
1161.715820	-207.403763
1160.619141	230.999573
1159.521484	62.759968
1158.423828	223.928833
1157.326172	-39.776276
1156.227539	266.774292
1155.128906	38.854729
1154.030273	-29.229424
1152.931641	-142.623825
1151.832031	96.748375
1150.733398	-19.086248
1149.632813	-56.312931
1148.533203	66.044418
1147.433594	-137.947067
1146.333008	141.426163
1145.232422	282.577393
1144.130859	228.470184
1143.030273	-115.905571
1141.928711	141.651627
1140.827148	-138.413513
1139.724609	-332.801544
1138.623047	-377.358246
1137.520508	72.395073
1136.417969	75.217751
1135.314453	294.172913
1134.211914	52.270363
1133.108398	294.824738
1132.004883	352.081818
1130.900391	131.592941
1129.796875	217.291962
1128.692383	321.895782
1127.586914	220.079422
1126.482422	341.200562
1125.376953	663.739807
1124.271484	436.251648
1123.166016	469.502899
1122.060547	253.979187
1120.954102	301.433136
1119.847656	197.306015
1118.741211	93.216225
1117.633789	-13.216342
1116.526367	211.683945
1115.418945	147.848053
1114.311523	263.796783
1113.204102	-166.562302
1112.095703	-8.054600
1110.987305	88.925224
1109.877930	86.594803
1108.769531	-24.395159
1107.660156	53.623688
1106.550781	249.682434
1105.441406	-5.284003
1104.331055	244.988968
1103.220703	391.325378
1102.110352	245.042984
1101.000000	-132.321747
1099.888672	469.171661
1098.777344	23.565922
1097.666016	92.049873
1096.553711	125.157806
1095.442383	59.325180
1094.330078	370.423950
1093.217773	283.399078
1092.104492	222.324005
1090.991211	321.366302
1089.877930	147.394455
1088.764648	126.468414
1087.651367	91.464508
1086.537109	352.823547
1085.422852	30.978514
1084.308594	-1.549730
1083.193359	497.101593
1082.078125	488.033356
1080.962891	450.821075
1079.847656	162.364441
1078.731445	268.534241
1077.615234	353.567871
1076.499023	220.341583
1075.382813	413.368378
1074.265625	59.749622
1073.148438	-68.507965
1072.031250	87.061707
1070.914063	-312.981537
1069.795898	58.276360
1068.677734	110.744209
1067.559570	-7.772086
1066.440430	255.571350
1065.321289	73.948769
1064.202148	65.701187
1063.083008	221.349319
1061.962891	128.940338
1060.843750	-49.913502
1059.723633	154.935776
1058.602539	111.876183
1057.482422	61.902367
1056.361328	68.096230
1055.239258	361.755920
1054.118164	379.688171
1052.996094	185.127548
1051.874023	457.743500
1050.751953	60.291004
1049.629883	150.899918
1048.506836	-24.491268
1047.383789	35.899822
1046.260742	240.945251
1045.136719	177.794571
1044.012695	70.456490
1042.888672	-234.868881
1041.764648	-418.801727
1040.639648	-125.000870
1039.515625	-210.892136
1038.389648	-63.824535
1037.264648	41.365089
1036.138672	409.585175
1035.012695	-201.945450
1033.886719	19.766220
1032.760742	304.256042
1031.633789	184.072754
1030.506836	245.372330
1029.379883	44.085114
1028.251953	84.638954
1027.124023	-334.732361
1025.996094	-43.079037
1024.868164	-85.861389
1023.739258	-339.803680
1022.610352	-189.676468
1021.481445	-443.295624
1020.352539	-112.066902
1019.222656	-574.159607
1018.092773	-484.043945
1016.962891	-117.989044
1015.832031	-275.847565
1014.702148	-354.740936
1013.571289	-51.246059
1012.439453	-176.303696
1011.308594	115.620369
1010.176758	460.746582
1009.044922	32.740608
1007.912109	86.340019
1006.780273	123.832108
1005.647461	589.293457
1004.514648	846.518188
1003.380859	1457.431519
1002.247070	1353.956421
1001.113281	1423.936523
999.979492	745.453979
998.845703	337.630005
997.710938	495.839478
996.576172	254.676437
995.440430	22.953449
994.305664	91.428146
993.169922	252.249207
992.033203	-59.747272
990.897461	387.176178
989.760742	50.133591
988.624023	178.940765
987.487305	45.089684
986.350586	167.123108
985.212891	-70.118454
984.075195	128.070999
982.936523	-95.045990
981.798828	-195.960190
980.660156	-160.974319
979.521484	242.191376
978.381836	-187.356537
977.242188	-113.014366
976.102539	34.959656
974.962891	146.186127
973.823242	220.687973
972.682617	375.658020
971.541992	179.234573
970.400391	44.997299
969.259766	174.929733
968.118164	121.273849
966.976563	476.187012
965.833984	188.671051
964.691406	-55.042671
963.548828	187.576385
962.406250	439.343872
961.262695	-26.308498
960.120117	305.773163
958.976563	-141.121170
957.832031	-118.199089
956.688477	268.884125
955.543945	14.871982
954.398438	60.888855
953.253906	299.177368
952.108398	434.493164
950.962891	-49.984398
949.817383	92.376541
948.670898	72.437973
947.524414	43.445385
946.377930	373.292267
945.231445	312.418945
944.083984	130.605606
942.936523	209.257538
941.789063	77.928291
940.640625	346.132568
939.493164	500.200867
938.343750	391.921967
937.195313	199.387527
936.045898	105.054146
934.897461	124.818123
933.747070	308.726746
932.597656	394.644287
931.447266	382.629333
930.296875	142.937820
929.146484	156.162186
927.995117	315.130096
926.843750	310.218384
925.692383	175.679596
924.541016	-181.667343
923.388672	-145.346115
922.236328	-102.163818
921.083984	-124.871841
919.931641	-56.612228
918.778320	13.939137
917.625000	59.517876
916.470703	311.788025
915.317383	-28.610136
914.163086	-105.487686
913.008789	-64.277214
911.853516	-52.537209
910.698242	251.850433
909.542969	-110.596260
908.387695	-354.937378
907.231445	-82.309448
906.076172	228.751373
904.918945	165.862106
903.762695	272.922211
902.605469	92.359497
901.448242	77.186317
900.291016	66.576881
899.133789	85.416367
897.975586	-56.361225
896.817383	-112.095284
895.658203	-330.601776
894.500000	147.359879
893.340820	-283.535980
892.180664	-20.454964
891.021484	321.589539
889.861328	403.736755
888.701172	25.190159
887.541016	179.635681
886.379883	76.706696
885.218750	91.180824
884.057617	-171.841919
882.895508	-37.763264
881.734375	242.828934
880.572266	252.757751
879.409180	91.384979
878.247070	-33.857727
877.083984	266.743378
875.920898	107.731506
874.756836	209.990143
873.592773	370.726563
872.428711	373.829926
871.264648	102.404205
870.100586	94.303429
868.935547	59.200157
867.770508	179.254868
866.604492	348.694794
865.438477	131.461700
864.272461	383.937012
863.106445	306.045105
861.940430	313.511169
860.773438	567.945251
859.606445	525.914246
858.438477	313.309448
857.271484	527.102051
856.103516	529.896362
854.934570	469.862854
853.766602	732.707275
852.597656	553.783875
851.428711	448.870636
850.259766	619.571838
849.089844	608.704529
847.919922	214.847626
846.750000	445.824249
845.579102	316.256073
844.408203	195.659714
843.237305	-81.540176
842.066406	144.655350
840.894531	357.278076
839.722656	151.653442
838.550781	196.436661
837.377930	319.370422
836.206055	66.845284
835.033203	321.445282
833.859375	493.243622
832.686523	-105.353302
831.512695	15.027521
830.337891	141.990585
829.164063	213.067627
827.989258	625.326782
826.814453	15.992540
825.639648	-33.506126
824.463867	-60.754818
823.288086	94.689934
822.112305	278.964203
820.935547	291.583893
819.759766	-74.422272
818.583008	118.493851
817.405273	-280.809052
816.228516	-5.723807
815.050781	291.414734
813.872070	-383.632324
812.694336	-73.323784
811.515625	-9.998678
810.336914	-255.708801
809.158203	-308.044342
807.978516	-107.161446
806.798828	-6.385159
805.619141	-169.965729
804.438477	-200.332794
803.258789	288.614410
802.077148	-203.522064
800.896484	-80.981293
799.714844	-306.778717
798.534180	-430.527893
797.351563	-241.717087
796.169922	221.766907
794.987305	113.287270
793.804688	-258.823883
792.622070	-247.671967
791.438477	-336.237640
790.254883	-134.829132
789.071289	-115.059586
787.886719	61.730907
786.702148	-0.539119
785.517578	308.708710
784.333008	49.494240
783.147461	-8.503203
781.961914	167.729004
780.776367	204.613083
779.590820	351.868225
778.404297	33.001804
777.217773	202.175186
776.030273	137.219971
774.843750	339.275177
773.656250	-122.953499
772.467773	-205.621887
771.280273	331.397705
770.091797	-97.611153
768.903320	271.478302
767.714844	668.987061
766.525391	224.601990
765.335938	527.098511
764.146484	289.852325
762.956055	116.511292
761.765625	526.507202
760.575195	606.157288
759.384766	223.688980
758.193359	298.867188
757.001953	343.170898
755.810547	477.546295
754.618164	328.250458
753.425781	236.118011
752.233398	168.149933
751.041016	139.702682
749.847656	216.627029
748.654297	308.835938
747.460938	185.857788
746.266602	405.219086
745.072266	122.032181
743.877930	420.188782
742.683594	-27.411539
741.488281	253.019394
740.292969	230.805023
739.097656	114.341057
737.901367	-183.943741
736.705078	82.973404
735.508789	-171.433640
734.311523	97.478722
733.115234	88.266800
731.917969	63.712650
730.719727	163.833084
729.522461	104.223625
728.324219	420.724823
727.125977	245.164429
725.926758	-118.314064
724.727539	165.167892
723.528320	284.650635
722.329102	183.459717
721.128906	-406.831696
719.928711	-47.216110
718.728516	80.866402
717.528320	84.499168
716.327148	75.020966
715.125977	216.029205
713.923828	97.472046
712.722656	87.972687
711.520508	-257.179321
710.317383	14.478242
709.115234	81.236557
707.912109	121.814842
706.708984	245.119095
705.505859	305.236511
704.301758	36.673813
703.097656	199.079178
701.893555	104.711655
700.688477	-111.406395
699.483398	200.966888
698.278320	191.461624
697.073242	-65.795967
695.867188	87.747726
694.661133	50.064941
693.455078	325.160767
692.248047	-42.586960
691.041016	-321.143585
689.833984	-128.586060
688.626953	-7.702363
687.418945	-105.966194
686.210938	-71.866432
685.002930	-76.788734
683.793945	-114.210701
682.584961	6.620872
681.375977	-409.945343
680.166992	7.736217
678.957031	2.910611
677.747070	340.233246
676.537109	-138.697296
675.326172	-41.682766
674.115234	-7.431174
672.904297	-239.246307
671.692383	-142.183807
670.481445	-367.305481
669.269531	123.253082
668.056641	123.004494
666.844727	-369.859344
665.631836	68.615898
664.417969	-108.611832
663.205078	-43.878235
661.991211	208.677429
660.777344	68.346657
659.563477	148.216110
658.348633	-71.773544
657.133789	128.954163
655.918945	133.407761
654.703125	-28.093111
653.488281	-55.841862
652.272461	155.643860
651.055664	-27.158596
649.839844	-80.597565
648.623047	204.094666
647.405273	-305.674835
646.188477	84.499199
644.970703	-39.740219
643.752930	-19.731140
642.535156	15.378676
641.316406	93.522583
640.097656	77.092918
638.878906	140.250519
637.659180	295.827393
636.439453	-111.467857
635.219727	-112.583664
634.000000	21.644810
632.779297	228.854492
631.558594	69.003944
630.337891	27.312784
629.116211	-158.042740
627.894531	62.126347
626.672852	160.031982
625.451172	-157.957611
624.228516	225.150604
623.005859	310.287781
621.783203	-140.150314
620.559570	112.235931
619.336914	341.022278
618.112305	160.850708
616.888672	-301.695190
615.664063	89.882362
614.439453	-85.598572
613.214844	106.980942
611.989258	216.154388
610.764648	60.247288
609.538086	346.958344
608.312500	-189.121689
607.085938	-73.227692
605.859375	117.466553
604.632813	-219.313690
