# Supplementary material for: Raman spectroscopy accurately differentiates mucosal healing from non-healing and biochemical changes following biological therapy in inflammatory bowel disease
Source: PLoS One. 2021 Jun 2;16(6):e0252210. doi: 10.1371/journal.pone.0252210 (PMC8172032; doi:10.1371/journal.pone.0252210)
Supplement: S6 Dataset — (ZIP) [file pone.0252210.s008.zip › Post biologic CD/OC016 post treatment-1_base sub CR removed_50__X_-36035.8__Y_20318.7__Z_-4414.73__Time_572.txt]

1714.716797	172.150055
1713.740234	119.414993
1712.763672	-69.971519
1711.787109	270.408264
1710.809570	-106.539055
1709.832031	-232.668945
1708.854492	-89.413345
1707.875977	178.292786
1706.898438	230.294556
1705.919922	63.922871
1704.941406	-133.221786
1703.962891	128.702194
1702.983398	145.492996
1702.003906	-42.508625
1701.024414	-15.228538
1700.044922	-45.608189
1699.065430	-120.258888
1698.084961	-132.292236
1697.104492	-156.549194
1696.124023	34.068115
1695.143555	-28.074827
1694.162109	-19.719704
1693.180664	-12.977386
1692.199219	-26.552481
1691.217773	64.985275
1690.235352	-58.677525
1689.253906	26.817535
1688.271484	-17.480066
1687.289063	-60.806114
1686.305664	32.745068
1685.323242	119.210045
1684.339844	179.853363
1683.356445	278.650665
1682.372070	410.197144
1681.388672	87.217911
1680.404297	401.459656
1679.419922	357.053101
1678.435547	411.920105
1677.451172	182.873322
1676.465820	313.747864
1675.480469	570.298706
1674.495117	471.200134
1673.509766	484.499695
1672.523438	466.578888
1671.537109	467.944122
1670.550781	504.510468
1669.564453	669.183472
1668.578125	526.421509
1667.590820	665.703796
1666.603516	564.020447
1665.616211	704.423889
1664.627930	529.641785
1663.640625	618.079163
1662.652344	884.660583
1661.664063	979.336853
1660.675781	661.020630
1659.686523	907.743652
1658.698242	587.922058
1657.708984	925.562683
1656.719727	455.852600
1655.729492	563.931519
1654.740234	582.411804
1653.750000	484.849274
1652.759766	427.418274
1651.768555	629.616150
1650.778320	414.275360
1649.787109	410.896973
1648.795898	466.029388
1647.804688	310.050293
1646.813477	130.689224
1645.821289	379.653656
1644.829102	63.625904
1643.836914	281.404358
1642.844727	129.779739
1641.851563	70.855820
1640.859375	20.139990
1639.866211	209.752594
1638.873047	35.529583
1637.878906	75.193535
1636.885742	112.424454
1635.891602	-203.367722
1634.897461	105.719147
1633.902344	35.453976
1632.908203	-100.456779
1631.913086	-338.860748
1630.917969	-92.553192
1629.922852	-35.741138
1628.926758	52.752163
1627.931641	30.823935
1626.935547	-159.349731
1625.939453	-12.688951
1624.942383	-78.992424
1623.946289	-124.142426
1622.949219	-166.574692
1621.952148	-264.101654
1620.955078	22.041872
1619.958008	140.009857
1618.959961	244.835052
1617.961914	173.746429
1616.963867	34.472679
1615.965820	-120.464348
1614.966797	-102.160088
1613.967773	160.097351
1612.968750	144.246292
1611.969727	201.813126
1610.970703	2.441574
1609.970703	-57.963009
1608.970703	88.634277
1607.970703	151.307312
1606.970703	-142.291733
1605.969727	90.522263
1604.968750	150.396225
1603.967773	3.410530
1602.966797	-135.721527
1601.965820	-83.870438
1600.963867	43.739201
1599.961914	-64.150932
1598.959961	-153.772232
1597.958008	12.735829
1596.955078	-168.520996
1595.952148	-130.307968
1594.949219	-222.828598
1593.946289	-226.614334
1592.943359	-139.112549
1591.939453	31.772955
1590.935547	-24.608667
1589.931641	250.321030
1588.927734	44.964863
1587.922852	-37.844612
1586.917969	-76.415459
1585.913086	46.548100
1584.908203	-106.986176
1583.903320	122.506271
1582.897461	281.398987
1581.891602	98.824669
1580.885742	272.989807
1579.879883	350.585510
1578.873047	183.276230
1577.866211	182.463257
1576.859375	350.634857
1575.852539	523.777466
1574.845703	210.287781
1573.837891	-100.636627
1572.830078	105.797394
1571.822266	501.733002
1570.814453	68.305595
1569.805664	172.728180
1568.796875	58.730511
1567.788086	30.317471
1566.779297	45.886631
1565.769531	22.324560
1564.760742	299.687775
1563.750977	-4.513434
1562.741211	173.790131
1561.730469	-83.925392
1560.720703	26.544710
1559.709961	-86.190628
1558.699219	264.936890
1557.688477	255.509247
1556.676758	142.260056
1555.666016	179.138290
1554.654297	83.730186
1553.642578	42.562313
1552.629883	301.522217
1551.618164	345.384766
1550.605469	233.782059
1549.592773	-87.502495
1548.580078	162.803299
1547.566406	208.522125
1546.552734	75.652939
1545.540039	320.076233
1544.525391	220.478485
1543.511719	-106.602043
1542.498047	299.921021
1541.483398	109.492859
1540.468750	151.369659
1539.453125	4.592140
1538.438477	-44.190716
1537.422852	-28.621477
1536.407227	182.849854
1535.391602	280.580292
1534.375977	383.268677
1533.359375	341.357605
1532.342773	286.419281
1531.326172	4.562929
1530.309570	155.542313
1529.292969	350.095612
1528.275391	8.703945
1527.257813	164.268692
1526.240234	250.116043
1525.222656	6.332034
1524.204102	-41.936546
1523.185547	298.155731
1522.166992	-82.240570
1521.148438	-69.154480
1520.128906	80.042870
1519.110352	67.121773
1518.090820	-77.009911
1517.071289	338.925812
1516.050781	199.664932
1515.031250	394.242462
1514.010742	-12.260728
1512.990234	140.947632
1511.968750	93.753586
1510.948242	95.243881
1509.926758	37.596352
1508.905273	-202.251740
1507.883789	-201.041962
1506.862305	-15.334257
1505.839844	-57.965649
1504.817383	58.218399
1503.794922	-33.287300
1502.772461	-83.859032
1501.749023	-88.418045
1500.726563	-41.830750
1499.703125	-131.053696
1498.678711	-330.400818
1497.655273	-214.966553
1496.630859	-271.094574
1495.607422	217.581863
1494.582031	235.380463
1493.557617	-7.671187
1492.533203	-46.186096
1491.507813	40.462753
1490.482422	-171.942017
1489.457031	-164.618393
1488.430664	62.277298
1487.405273	214.991608
1486.378906	12.701324
1485.352539	269.892395
1484.325195	243.644730
1483.298828	184.218765
1482.271484	142.611328
1481.244141	223.400314
1480.216797	107.787636
1479.188477	343.960388
1478.161133	478.077759
1477.132813	650.312012
1476.104492	735.830994
1475.075195	457.048279
1474.046875	450.859436
1473.017578	650.854553
1471.988281	761.662415
1470.958984	803.699707
1469.928711	873.678711
1468.898438	1004.669556
1467.869141	1008.461060
1466.837891	915.589417
1465.807617	1010.894592
1464.776367	1278.968628
1463.746094	1170.882446
1462.714844	996.777100
1461.682617	1132.611938
1460.651367	1369.997070
1459.619141	1518.415161
1458.586914	1397.727051
1457.554688	1289.800293
1456.522461	1412.830444
1455.489258	1576.399170
1454.456055	1339.214600
1453.422852	1459.681396
1452.389648	1600.407104
1451.355469	1459.756592
1450.321289	1564.998413
1449.287109	1508.091797
1448.252930	1699.474121
1447.218750	1604.661377
1446.183594	1304.836548
1445.148438	1668.381348
1444.113281	1495.303467
1443.078125	1479.220093
1442.041992	1665.551025
1441.005859	1368.794312
1439.969727	1357.952026
1438.933594	1220.768188
1437.897461	1159.529663
1436.860352	1333.365234
1435.823242	1171.177124
1434.786133	1198.564697
1433.748047	857.291504
1432.710938	733.382202
1431.672852	655.014832
1430.634766	629.751160
1429.596680	488.504852
1428.557617	718.203857
1427.518555	471.204590
1426.479492	761.481140
1425.440430	391.206696
1424.401367	404.283112
1423.361328	263.702972
1422.321289	297.105316
1421.281250	454.003113
1420.241211	6.522593
1419.200195	128.322632
1418.159180	318.123810
1417.118164	-63.355999
1416.077148	-26.898903
1415.035156	298.912048
1413.994141	121.679688
1412.952148	67.813095
1411.910156	300.660950
1410.867188	302.249847
1409.825195	203.435593
1408.782227	-35.950207
1407.739258	8.706210
1406.695313	-36.982388
1405.652344	281.530304
1404.608398	-454.308228
1403.564453	-165.771469
1402.520508	-52.897903
1401.475586	-93.011902
1400.431641	17.498022
1399.386719	60.345840
1398.341797	5.505412
1397.295898	148.791306
1396.250977	201.923386
1395.205078	67.219856
1394.159180	-260.193634
1393.112305	3.646177
1392.066406	-65.506653
1391.019531	143.323044
1389.972656	139.440033
1388.925781	170.697952
1387.877930	342.128845
1386.831055	78.419090
1385.783203	-112.566566
1384.735352	94.143883
1383.686523	88.403107
1382.638672	217.730423
1381.589844	324.614410
1380.541016	-70.512596
1379.492188	94.042664
1378.442383	183.719131
1377.392578	58.788628
1376.342773	28.858307
1375.292969	238.586105
1374.243164	6.780313
1373.192383	-62.713451
1372.141602	37.495041
1371.090820	-19.295780
1370.039063	238.090012
1368.988281	144.117737
1367.936523	-261.151306
1366.884766	128.457611
1365.833008	-27.384216
1364.780273	31.058147
1363.727539	171.728516
1362.674805	63.565739
1361.622070	12.782043
1360.569336	459.659973
1359.515625	-143.137482
1358.461914	57.600468
1357.408203	-47.435535
1356.353516	-87.711143
1355.299805	379.079651
1354.245117	328.988770
1353.190430	82.788864
1352.134766	308.625885
1351.080078	301.084259
1350.024414	268.806458
1348.968750	435.181824
1347.913086	209.543365
1346.856445	279.287415
1345.800781	517.755127
1344.744141	748.763672
1343.686523	590.532959
1342.629883	345.720001
1341.572266	378.630646
1340.514648	468.596710
1339.457031	729.519409
1338.399414	549.612427
1337.340820	978.925049
1336.282227	776.921509
1335.223633	881.961853
1334.165039	798.994202
1333.106445	864.566101
1332.046875	564.145142
1330.987305	424.653961
1329.926758	376.759552
1328.867188	773.856689
1327.806641	590.147766
1326.746094	1011.867554
1325.685547	677.659302
1324.625000	706.675964
1323.563477	878.938293
1322.501953	661.186707
1321.440430	947.036926
1320.378906	574.056030
1319.316406	778.516907
1318.253906	830.042419
1317.191406	884.074524
1316.128906	871.580627
1315.065430	1108.070068
1314.001953	1019.253479
1312.938477	1063.562866
1311.875000	918.252747
1310.811523	768.134155
1309.747070	874.166077
1308.682617	844.822205
1307.618164	820.462524
1306.552734	781.389832
1305.488281	1276.166016
1304.422852	939.529053
1303.356445	1003.844849
1302.291016	842.028503
1301.224609	958.031128
1300.159180	847.972839
1299.091797	1040.142700
1298.025391	836.848206
1296.958984	884.140564
1295.891602	722.760498
1294.824219	895.288513
1293.755859	999.051514
1292.688477	739.707886
1291.620117	828.797485
1290.551758	868.828430
1289.483398	859.828674
1288.414063	882.714844
1287.344727	947.272522
1286.275391	886.865356
1285.206055	603.583862
1284.136719	685.358093
1283.066406	647.126465
1281.996094	883.102112
1280.925781	896.264099
1279.855469	811.556274
1278.784180	624.135803
1277.712891	940.657227
1276.641602	733.744141
1275.569336	1133.229614
1274.498047	603.730469
1273.425781	607.191589
1272.353516	991.790833
1271.281250	809.524963
1270.208008	756.762207
1269.134766	867.606262
1268.061523	1190.768677
1266.988281	771.867310
1265.914063	1172.969727
1264.839844	922.554626
1263.765625	1047.833618
1262.691406	953.592590
1261.617188	942.267822
1260.541992	857.807678
1259.466797	741.692932
1258.391602	847.311096
1257.315430	1042.979736
1256.239258	753.947266
1255.163086	769.351135
1254.086914	925.905151
1253.010742	1133.471436
1251.933594	864.047241
1250.856445	1173.648682
1249.779297	923.741577
1248.701172	1043.485229
1247.624023	852.004944
1246.545898	633.839355
1245.467773	955.157104
1244.388672	683.556946
1243.310547	875.937927
1242.231445	1031.772217
1241.152344	983.581909
1240.072266	736.348816
1238.993164	646.923279
1237.913086	632.703003
1236.833008	645.132446
1235.751953	975.183411
1234.671875	728.042480
1233.590820	941.503784
1232.509766	830.099792
1231.427734	755.040466
1230.346680	805.938660
1229.264648	1035.973022
1228.182617	800.990662
1227.100586	858.971375
1226.017578	517.550903
1224.934570	563.371460
1223.851563	519.621826
1222.768555	519.379578
1221.684570	291.790253
1220.601563	431.715393
1219.516602	276.651154
1218.432617	322.174591
1217.348633	449.767151
1216.263672	449.232513
1215.178711	303.764130
1214.093750	604.941650
1213.007813	449.738556
1211.921875	330.750854
1210.835938	515.753601
1209.750000	302.627289
1208.663086	333.101227
1207.577148	578.098755
1206.490234	427.606110
1205.402344	549.443237
1204.315430	560.348206
1203.227539	470.012146
1202.139648	249.613647
1201.051758	506.002167
1199.962891	336.127563
1198.875000	163.878876
1197.786133	362.192963
1196.696289	278.895844
1195.607422	116.220596
1194.517578	-128.198776
1193.427734	221.228943
1192.337891	161.851440
1191.247070	-82.588631
1190.157227	288.052521
1189.066406	-95.726212
1187.974609	166.563477
1186.883789	-17.858126
1185.791992	-267.068481
1184.700195	-192.257126
1183.608398	-124.732407
1182.515625	280.908325
1181.423828	-16.323114
1180.331055	-20.981043
1179.238281	-272.584747
1178.144531	0.696108
1177.050781	-138.304138
1175.957031	-255.735504
1174.863281	187.238342
1173.768555	366.572662
1172.674805	45.479275
1171.580078	-86.461807
1170.484375	331.925537
1169.389648	166.388641
1168.293945	46.306118
1167.198242	29.049992
1166.102539	-71.918243
1165.005859	-146.608337
1163.910156	-171.122116
1162.813477	-42.788242
1161.715820	6.614528
1160.619141	325.791260
1159.521484	117.163132
1158.423828	8.831137
1157.326172	174.926834
1156.227539	462.567322
1155.128906	397.027527
1154.030273	217.009399
1152.931641	-108.398376
1151.832031	-76.170555
1150.733398	63.250195
1149.632813	-64.292458
1148.533203	153.582169
1147.433594	126.034111
1146.333008	-132.495377
1145.232422	-255.262207
1144.130859	143.163101
1143.030273	-79.606964
1141.928711	-159.595169
1140.827148	354.973999
1139.724609	336.670593
1138.623047	-230.757889
1137.520508	-1.812833
1136.417969	248.386841
1135.314453	210.997177
1134.211914	-2.136528
1133.108398	-8.632927
1132.004883	29.953648
1130.900391	196.650314
1129.796875	303.943146
1128.692383	52.940010
1127.586914	1.247450
1126.482422	208.031326
1125.376953	251.120193
1124.271484	410.307495
1123.166016	128.666672
1122.060547	100.626579
1120.954102	167.317886
1119.847656	110.832962
1118.741211	-4.821180
1117.633789	175.417786
1116.526367	-8.849917
1115.418945	50.636650
1114.311523	-5.804894
1113.204102	74.928215
1112.095703	169.796783
1110.987305	77.891273
1109.877930	73.451813
1108.769531	26.499870
1107.660156	55.145363
1106.550781	154.627182
1105.441406	372.116486
1104.331055	251.958939
1103.220703	436.289886
1102.110352	316.190704
1101.000000	224.459473
1099.888672	387.463409
1098.777344	352.357391
1097.666016	378.566498
1096.553711	279.866180
1095.442383	499.312775
1094.330078	141.547836
1093.217773	450.442902
1092.104492	351.875122
1090.991211	272.206207
1089.877930	-318.095764
1088.764648	557.741943
1087.651367	346.419739
1086.537109	48.195797
1085.422852	370.867249
1084.308594	455.995880
1083.193359	416.546936
1082.078125	212.670959
1080.962891	156.916046
1079.847656	216.299057
1078.731445	85.490425
1077.615234	252.908127
1076.499023	187.938126
1075.382813	151.192947
1074.265625	60.540447
1073.148438	218.576141
1072.031250	20.174246
1070.914063	79.773422
1069.795898	-247.332535
1068.677734	70.129425
1067.559570	36.099880
1066.440430	140.306351
1065.321289	15.041237
1064.202148	182.512680
1063.083008	52.717850
1061.962891	337.195007
1060.843750	106.939308
1059.723633	215.967590
1058.602539	-163.716980
1057.482422	151.161682
1056.361328	169.114807
1055.239258	-196.108353
1054.118164	95.367508
1052.996094	298.007080
1051.874023	117.664452
1050.751953	51.860134
1049.629883	-123.547516
1048.506836	-37.468914
1047.383789	78.963402
1046.260742	284.041351
1045.136719	29.710140
1044.012695	34.340893
1042.888672	153.248917
1041.764648	167.312027
1040.639648	-4.942381
1039.515625	-149.086182
1038.389648	18.928282
1037.264648	182.291229
1036.138672	147.807007
1035.012695	106.433960
1033.886719	-176.793991
1032.760742	-215.592941
1031.633789	127.061073
1030.506836	74.411194
1029.379883	-205.913040
1028.251953	-70.082779
1027.124023	-96.857140
1025.996094	-132.829269
1024.868164	-266.231049
1023.739258	-88.399414
1022.610352	-191.416122
1021.481445	-322.145905
1020.352539	-417.928101
1019.222656	-309.478363
1018.092773	-270.558533
1016.962891	-324.302917
1015.832031	80.985130
1014.702148	-151.072800
1013.571289	-128.099350
1012.439453	-58.730667
1011.308594	165.851547
1010.176758	43.144234
1009.044922	374.242126
1007.912109	50.395100
1006.780273	-37.227768
1005.647461	453.517517
1004.514648	1020.436218
1003.380859	1157.165161
1002.247070	1497.319946
1001.113281	1266.637085
999.979492	946.052063
998.845703	438.619751
997.710938	506.502625
996.576172	322.802094
995.440430	58.489361
994.305664	2.081050
993.169922	222.630951
992.033203	235.580673
990.897461	-44.235405
989.760742	328.602203
988.624023	141.270309
987.487305	2.510961
986.350586	177.226318
985.212891	61.735783
984.075195	-150.323273
982.936523	227.167496
981.798828	3.843722
980.660156	-53.606400
979.521484	337.674744
978.381836	-57.754749
977.242188	-50.494530
976.102539	182.150330
974.962891	240.097412
973.823242	-170.661545
972.682617	225.226761
971.541992	338.509827
970.400391	-94.685501
969.259766	-70.735413
968.118164	123.133827
966.976563	16.397835
965.833984	6.148530
964.691406	-208.136719
963.548828	151.025848
962.406250	260.221527
961.262695	172.337372
960.120117	100.622734
958.976563	251.239120
957.832031	152.217300
956.688477	85.384239
955.543945	220.116684
954.398438	103.105476
953.253906	164.710297
952.108398	43.349281
950.962891	201.154922
949.817383	57.136131
948.670898	391.041870
947.524414	315.762177
946.377930	160.618378
945.231445	-51.488083
944.083984	152.246643
942.936523	-153.231125
941.789063	-40.734863
940.640625	32.978878
939.493164	-112.319962
938.343750	185.071793
937.195313	138.013367
936.045898	132.082703
934.897461	199.172256
933.747070	624.104980
932.597656	267.368286
931.447266	273.061981
930.296875	-58.247375
929.146484	-72.849945
927.995117	-37.304554
926.843750	-81.371002
925.692383	-173.140320
924.541016	438.095306
923.388672	128.031128
922.236328	254.719559
921.083984	10.874252
919.931641	258.083801
918.778320	-60.524727
917.625000	68.565689
916.470703	15.960688
915.317383	-43.382847
914.163086	-150.322693
913.008789	-180.006088
911.853516	135.237198
910.698242	-232.396423
909.542969	-291.394592
908.387695	96.327339
907.231445	-62.376720
906.076172	-139.386475
904.918945	100.868385
903.762695	223.260208
902.605469	132.754135
901.448242	-23.334574
900.291016	-201.952591
899.133789	-183.577789
897.975586	-9.072880
896.817383	-4.267251
895.658203	-94.418068
894.500000	324.192017
893.340820	123.298065
892.180664	123.644913
891.021484	60.750553
889.861328	217.000580
888.701172	447.715820
887.541016	310.342194
886.379883	118.876572
885.218750	-0.272344
884.057617	-44.902779
882.895508	316.490021
881.734375	-82.205078
880.572266	236.212219
879.409180	92.432053
878.247070	174.065903
877.083984	172.310211
875.920898	71.456421
874.756836	89.997635
873.592773	68.008499
872.428711	102.298271
871.264648	93.816864
870.100586	-69.890114
868.935547	351.248627
867.770508	261.753082
866.604492	208.262848
865.438477	384.038208
864.272461	215.931458
863.106445	171.449203
861.940430	403.225037
860.773438	493.420105
859.606445	172.747833
858.438477	433.496368
857.271484	112.961037
856.103516	461.053192
854.934570	398.543182
853.766602	750.849487
852.597656	493.235046
851.428711	623.438843
850.259766	182.203934
849.089844	323.574341
847.919922	455.894592
846.750000	395.571930
845.579102	200.941315
844.408203	257.027100
843.237305	254.884979
842.066406	152.055038
840.894531	275.114441
839.722656	380.198975
838.550781	225.905502
837.377930	536.486877
836.206055	353.116364
835.033203	386.470581
833.859375	84.794693
832.686523	-102.909630
831.512695	115.686401
830.337891	499.279236
829.164063	262.413696
827.989258	679.170471
826.814453	81.033516
825.639648	299.129211
824.463867	283.042328
823.288086	81.958252
822.112305	50.249439
820.935547	22.965511
819.759766	24.601229
818.583008	-200.892029
817.405273	136.799591
816.228516	-139.885513
815.050781	-47.179695
813.872070	-85.792488
812.694336	-97.750038
811.515625	-94.185257
810.336914	-88.449242
809.158203	90.561188
807.978516	53.944332
806.798828	-271.439789
805.619141	-181.480133
804.438477	-153.773727
803.258789	153.527100
802.077148	41.246799
800.896484	70.951195
799.714844	142.731461
798.534180	-297.785034
797.351563	-438.871826
796.169922	-141.107117
794.987305	1.357883
793.804688	-288.272369
792.622070	2.447414
791.438477	-163.152252
790.254883	-240.175323
789.071289	-135.731110
787.886719	1.799898
786.702148	10.913544
785.517578	216.803329
784.333008	185.961578
783.147461	-119.027412
781.961914	334.123474
780.776367	208.113647
779.590820	318.478546
778.404297	258.689087
777.217773	247.452515
776.030273	143.458527
774.843750	68.158760
773.656250	160.527939
772.467773	5.747940
771.280273	-457.752686
770.091797	207.785706
768.903320	-44.024876
767.714844	74.472260
766.525391	151.001755
765.335938	183.396484
764.146484	65.981133
762.956055	261.214691
761.765625	211.980957
760.575195	-279.602356
759.384766	56.252445
758.193359	169.744492
757.001953	127.005821
755.810547	20.486254
754.618164	496.461060
753.425781	457.945251
752.233398	441.380829
751.041016	185.366150
749.847656	-13.473988
748.654297	-5.882234
747.460938	-42.230942
746.266602	2.594893
745.072266	-88.658989
743.877930	186.392899
742.683594	-1.416657
741.488281	67.333908
740.292969	35.193218
739.097656	-56.127022
737.901367	-68.570518
736.705078	-295.688141
735.508789	138.589203
734.311523	-112.611862
733.115234	54.332851
731.917969	-8.593838
730.719727	175.690842
729.522461	106.149139
728.324219	154.697357
727.125977	107.005493
725.926758	35.266445
724.727539	70.613159
723.528320	49.122627
722.329102	90.959747
721.128906	91.266548
719.928711	12.963178
718.728516	246.788727
717.528320	183.726471
716.327148	11.594150
715.125977	16.194782
713.923828	245.369553
712.722656	25.340889
711.520508	14.632128
710.317383	-89.783279
709.115234	62.905029
707.912109	143.634399
706.708984	87.135612
705.505859	-210.988953
704.301758	-64.988045
703.097656	-82.259766
701.893555	15.770904
700.688477	235.540756
699.483398	137.739563
698.278320	-44.803764
697.073242	-20.789614
695.867188	140.097702
694.661133	9.809658
693.455078	33.784534
692.248047	29.517691
691.041016	-163.609711
689.833984	120.830833
688.626953	-41.847439
687.418945	-46.088604
686.210938	10.404491
685.002930	270.699005
683.793945	49.616486
682.584961	-15.307649
681.375977	-30.359756
680.166992	75.915985
678.957031	67.360680
677.747070	-94.917999
676.537109	-153.200562
675.326172	-185.475922
674.115234	-5.673557
672.904297	-3.333709
671.692383	-204.285095
670.481445	-182.410934
669.269531	-54.607658
668.056641	-69.495552
666.844727	127.399582
665.631836	-112.158455
664.417969	56.606617
663.205078	30.983377
661.991211	-26.994684
660.777344	-110.823441
659.563477	-289.533234
658.348633	43.131561
657.133789	69.407494
655.918945	41.787762
654.703125	-41.846878
653.488281	187.104553
652.272461	-165.816086
651.055664	-12.291206
649.839844	119.659081
648.623047	-82.180931
647.405273	-38.479805
646.188477	39.673954
644.970703	42.514191
643.752930	34.633152
642.535156	67.659302
641.316406	268.433228
640.097656	-102.690987
638.878906	209.880173
637.659180	83.993492
636.439453	54.886002
635.219727	23.694441
634.000000	-3.133827
632.779297	197.664536
631.558594	-120.985703
630.337891	109.906097
629.116211	233.482666
627.894531	-46.165031
626.672852	-12.540099
625.451172	218.375946
624.228516	243.494125
623.005859	127.243690
621.783203	304.637665
620.559570	180.021393
619.336914	184.037125
618.112305	113.206589
616.888672	-34.550529
615.664063	29.711784
614.439453	402.132507
613.214844	143.495529
611.989258	-112.773842
610.764648	-43.829876
609.538086	-132.971863
608.312500	297.354401
607.085938	-156.906113
605.859375	-251.962997
604.632813	210.557220
