# Supplementary material for: Raman spectroscopy accurately differentiates mucosal healing from non-healing and biochemical changes following biological therapy in inflammatory bowel disease
Source: PLoS One. 2021 Jun 2;16(6):e0252210. doi: 10.1371/journal.pone.0252210 (PMC8172032; doi:10.1371/journal.pone.0252210)
Supplement: S6 Dataset — (ZIP) [file pone.0252210.s008.zip › Post biologic CD/OC024 post treatment-1_base sub CR removed_63__X_-24604.5__Y_32784.4__Z_-651.651__Time_727.txt]

1714.837891	24.068333
1713.861328	30.933567
1712.884766	-131.335724
1711.907227	-106.489143
1710.930664	148.339783
1709.953125	-82.689156
1708.975586	-123.864273
1707.997070	30.054850
1707.019531	20.101929
1706.041016	-27.768253
1705.062500	1.665922
1704.083984	100.354721
1703.104492	292.342621
1702.125000	-61.826809
1701.145508	-137.867676
1700.166016	23.948154
1699.186523	150.769623
1698.206055	103.615517
1697.225586	278.197235
1696.245117	145.352142
1695.264648	306.361938
1694.283203	347.059753
1693.301758	430.462067
1692.320313	572.581238
1691.338867	554.548828
1690.357422	379.164368
1689.375000	753.466858
1688.392578	596.958496
1687.410156	635.308472
1686.427734	479.180237
1685.444336	848.326904
1684.460938	809.793884
1683.477539	782.137817
1682.494141	842.610962
1681.509766	738.160522
1680.526367	1030.722046
1679.541992	1131.743042
1678.557617	857.776306
1677.572266	1315.839600
1676.587891	1114.363403
1675.602539	1250.998413
1674.617188	1217.736694
1673.630859	1299.095947
1672.645508	1710.328857
1671.659180	1786.923950
1670.672852	1651.336670
1669.686523	1619.753296
1668.699219	1877.951172
1667.712891	1775.415649
1666.725586	1949.307495
1665.738281	1892.669189
1664.750000	2027.436157
1663.762695	2011.394043
1662.774414	1948.015503
1661.786133	1906.287720
1660.797852	2265.215820
1659.808594	2203.051514
1658.820313	2162.553223
1657.831055	2329.075928
1656.841797	2395.323242
1655.851563	2120.415771
1654.862305	2041.954346
1653.872070	2038.036377
1652.881836	1685.307007
1651.891602	1523.618286
1650.900391	1457.618774
1649.910156	1505.788696
1648.918945	1184.266479
1647.927734	1161.955933
1646.935547	1111.000244
1645.944336	822.753967
1644.952148	931.208252
1643.959961	752.215271
1642.966797	684.581970
1641.974609	371.945435
1640.981445	450.383331
1639.988281	405.199249
1638.995117	463.305237
1638.001953	163.147339
1637.007813	406.616455
1636.013672	286.618256
1635.019531	209.226074
1634.025391	258.716248
1633.031250	47.781925
1632.036133	29.553251
1631.041016	-106.784698
1630.045898	-84.754128
1629.049805	21.832397
1628.054688	-102.818314
1627.058594	-224.445740
1626.062500	17.274288
1625.065430	-148.362564
1624.069336	-84.871445
1623.072266	210.203751
1622.075195	42.971519
1621.078125	107.317795
1620.081055	216.591309
1619.083008	399.638794
1618.084961	68.293724
1617.086914	262.365570
1616.088867	215.186127
1615.089844	-109.830620
1614.091797	145.293503
1613.092773	91.084099
1612.092773	63.363754
1611.093750	-95.175163
1610.093750	79.444466
1609.094727	-52.365288
1608.093750	125.232780
1607.093750	158.911133
1606.093750	135.169846
1605.092773	255.628876
1604.091797	111.856964
1603.090820	143.666992
1602.088867	110.228325
1601.087891	126.675346
1600.085938	-128.710144
1599.083984	-20.390583
1598.081055	-160.312195
1597.079102	-229.464798
1596.076172	-450.009674
1595.073242	-181.812149
1594.070313	-10.250528
1593.067383	-180.728531
1592.063477	-238.769638
1591.059570	-218.383057
1590.055664	-109.189140
1589.051758	-75.620735
1588.046875	-154.153946
1587.041992	-44.816692
1586.037109	132.327469
1585.032227	-21.608179
1584.027344	152.952606
1583.021484	56.495197
1582.015625	-68.541550
1581.009766	111.233223
1580.003906	-39.748508
1578.997070	137.377914
1577.990234	142.652039
1576.984375	46.439640
1575.976563	262.468903
1574.969727	75.220963
1573.961914	98.685867
1572.954102	241.719940
1571.946289	-119.627052
1570.938477	38.927181
1569.929688	5.097484
1568.921875	101.128502
1567.913086	12.665723
1566.903320	173.464279
1565.894531	152.408066
1564.884766	11.900331
1563.875000	-92.288406
1562.865234	-53.816528
1561.855469	101.282684
1560.844727	-5.694629
1559.834961	-63.454941
1558.824219	-56.481071
1557.813477	100.702652
1556.801758	76.339653
1555.790039	49.285873
1554.779297	185.299133
1553.766602	20.763796
1552.754883	27.042170
1551.743164	33.190479
1550.730469	127.188408
1549.717773	275.341400
1548.705078	226.711273
1547.691406	-34.098377
1546.677734	-67.416161
1545.665039	-85.356155
1544.650391	-72.433037
1543.636719	-46.747826
1542.623047	45.933231
1541.608398	73.842407
1540.593750	-32.697037
1539.579102	49.100319
1538.563477	79.068138
1537.547852	-56.301552
1536.533203	-11.186868
1535.516602	157.534851
1534.500977	258.958221
1533.485352	213.194473
1532.468750	38.373745
1531.452148	247.445755
1530.435547	108.393150
1529.417969	2.694496
1528.400391	43.655811
1527.383789	-10.861382
1526.365234	86.331085
1525.347656	191.013229
1524.329102	143.621536
1523.311523	-6.852544
1522.292969	169.205658
1521.273438	118.673653
1520.254883	-76.014275
1519.235352	114.760590
1518.215820	480.013153
1517.196289	223.090668
1516.176758	174.159790
1515.156250	99.354095
1514.136719	96.282600
1513.116211	-107.247284
1512.094727	61.273701
1511.074219	-27.092855
1510.052734	153.758423
1509.031250	5.995424
1508.009766	-31.633417
1506.988281	45.931000
1505.965820	-74.136658
1504.943359	-94.402771
1503.920898	-125.112663
1502.898438	-153.448120
1501.875000	-133.319870
1500.852539	-261.909668
1499.829102	47.131992
1498.805664	-58.813366
1497.781250	-170.039673
1496.757813	-243.025742
1495.733398	-78.294334
1494.708984	19.679729
1493.684570	-194.519989
1492.659180	-40.718216
1491.633789	-53.297241
1490.608398	89.811096
1489.583008	-25.352316
1488.557617	-51.255322
1487.531250	129.500473
1486.504883	215.534958
1485.478516	224.777954
1484.452148	289.984558
1483.424805	492.751923
1482.398438	231.014282
1481.371094	392.560455
1480.342773	645.647217
1479.315430	702.182617
1478.287109	682.055176
1477.259766	521.641418
1476.230469	924.131470
1475.202148	855.100159
1474.173828	1101.713745
1473.144531	986.527283
1472.115234	1135.967407
1471.085938	1414.988281
1470.055664	1286.634888
1469.025391	1555.030884
1467.996094	1741.806763
1466.964844	1740.175171
1465.934570	1916.381836
1464.904297	1861.095825
1463.873047	2217.349365
1462.841797	2141.434814
1461.809570	2309.258057
1460.778320	2428.660156
1459.746094	2624.049561
1458.713867	2654.250488
1457.681641	2425.472900
1456.649414	2295.644287
1455.616211	3013.030273
1454.583008	2913.352539
1453.549805	2691.911621
1452.516602	2746.804199
1451.483398	3052.510986
1450.449219	3064.037354
1449.415039	3235.089600
1448.380859	3091.905029
1447.345703	3255.114502
1446.311523	3005.504639
1445.276367	2966.019531
1444.241211	2784.763428
1443.205078	2722.430908
1442.169922	2915.587402
1441.133789	2734.275146
1440.097656	2424.030518
1439.061523	2500.671387
1438.024414	2236.001465
1436.988281	2373.219727
1435.951172	2305.681885
1434.914063	2051.223877
1433.875977	1809.457520
1432.838867	1418.821167
1431.800781	1230.259521
1430.762695	1266.377930
1429.724609	1082.946533
1428.685547	1076.156250
1427.646484	920.554810
1426.607422	815.450378
1425.568359	501.143402
1424.529297	625.549561
1423.489258	354.252289
1422.449219	468.560944
1421.409180	497.193878
1420.369141	347.027588
1419.328125	451.232544
1418.288086	474.882568
1417.247070	430.582642
1416.205078	290.699524
1415.164063	314.450409
1414.122070	222.515594
1413.080078	311.715729
1412.038086	43.926235
1410.996094	170.924805
1409.953125	-144.380600
1408.910156	211.330383
1407.867188	102.243599
1406.824219	194.176682
1405.780273	233.392242
1404.737305	-83.785545
1403.693359	-260.225250
1402.648438	-233.282944
1401.604492	114.855217
1400.559570	46.556427
1399.514648	-36.674301
1398.469727	206.138626
1397.424805	163.193436
1396.378906	318.317657
1395.333984	202.898087
1394.288086	29.999086
1393.241211	-95.156570
1392.195313	40.262508
1391.148438	208.259659
1390.101563	136.029144
1389.054688	219.081390
1388.006836	144.592148
1386.959961	-127.323357
1385.912109	-93.940163
1384.864258	77.058281
1383.815430	-79.347260
1382.767578	94.328392
1381.718750	-146.701675
1380.669922	-65.259285
1379.621094	-108.587334
1378.571289	77.938927
1377.522461	72.322670
1376.472656	-30.498283
1375.421875	21.561533
1374.372070	230.927139
1373.321289	210.873032
1372.270508	6.448971
1371.219727	31.631392
1370.168945	-129.984161
1369.117188	-34.707611
1368.066406	-96.265388
1367.014648	16.718084
1365.961914	89.955795
1364.910156	48.804203
1363.857422	99.928741
1362.804688	-97.683189
1361.751953	33.410229
1360.698242	224.312073
1359.645508	91.977509
1358.591797	4.621188
1357.538086	-40.258827
1356.483398	61.694904
1355.429688	295.499481
1354.375000	310.732025
1353.320313	152.258865
1352.264648	448.493561
1351.209961	379.804199
1350.154297	172.302231
1349.098633	481.296478
1348.042969	562.060059
1346.986328	692.578491
1345.930664	1016.694336
1344.874023	852.344849
1343.817383	879.149109
1342.759766	982.957458
1341.703125	960.533630
1340.645508	1228.173584
1339.587891	1235.799072
1338.529297	1040.530518
1337.471680	1182.271606
1336.413086	1244.920166
1335.354492	1186.462402
1334.295898	1239.565430
1333.236328	1297.775024
1332.176758	1027.205811
1331.117188	1006.688599
1330.057617	966.593445
1328.998047	835.254028
1327.937500	1116.831909
1326.876953	766.008057
1325.816406	889.775146
1324.754883	858.092102
1323.694336	1108.080933
1322.632813	899.013489
1321.571289	1183.806763
1320.508789	1120.758911
1319.447266	1193.605835
1318.384766	1081.630981
1317.322266	1433.452881
1316.259766	1122.161377
1315.196289	1281.941162
1314.132813	1072.211426
1313.069336	1229.834717
1312.005859	954.068665
1310.942383	1136.636841
1309.877930	915.533020
1308.813477	1076.232178
1307.749023	826.062134
1306.683594	1314.296387
1305.619141	1209.668579
1304.553711	1056.070801
1303.488281	1288.744385
1302.421875	985.584351
1301.356445	1191.479126
1300.290039	1245.106201
1299.223633	1102.343628
1298.157227	1455.946899
1297.089844	1067.972534
1296.022461	1186.071045
1294.955078	1012.192627
1293.887695	1071.677490
1292.819336	993.901978
1291.751953	889.335571
1290.683594	963.992737
1289.614258	913.726624
1288.545898	652.821960
1287.476563	946.053833
1286.407227	1116.793457
1285.337891	1049.985229
1284.268555	843.748108
1283.198242	787.109863
1282.127930	835.903076
1281.057617	1085.512329
1279.986328	711.161865
1278.916016	872.885925
1277.844727	834.105103
1276.773438	983.766418
1275.701172	957.460876
1274.629883	931.290649
1273.557617	929.694092
1272.485352	1062.597900
1271.413086	1168.693115
1270.339844	1233.341675
1269.266602	1385.975830
1268.193359	1450.773682
1267.120117	1156.887207
1266.045898	1265.845581
1264.972656	1362.660156
1263.898438	1449.781372
1262.823242	1429.673950
1261.749023	1463.304443
1260.673828	1518.952271
1259.598633	1518.621826
1258.523438	1479.399414
1257.448242	1498.738403
1256.372070	1274.634399
1255.295898	1432.955933
1254.219727	1442.804565
1253.142578	1688.787476
1252.066406	1321.597656
1250.989258	998.430420
1249.912109	1256.722168
1248.833984	1342.335083
1247.756836	1440.124512
1246.678711	1102.894775
1245.599609	1336.890381
1244.521484	1429.934082
1243.442383	1195.107910
1242.364258	1195.969727
1241.285156	1315.841064
1240.205078	1173.571777
1239.125977	1045.962524
1238.045898	1165.915405
1236.965820	1346.489746
1235.884766	1449.420410
1234.804688	1268.667114
1233.723633	1221.342896
1232.642578	1035.931152
1231.561523	1146.214111
1230.479492	1246.782227
1229.397461	976.786682
1228.315430	1050.745361
1227.233398	889.872375
1226.150391	801.688721
1225.068359	1013.584595
1223.985352	792.370483
1222.901367	793.769348
1221.818359	683.932007
1220.734375	484.694489
1219.650391	619.081055
1218.566406	432.012024
1217.481445	590.490845
1216.396484	350.349640
1215.311523	354.195099
1214.226563	447.347900
1213.141602	641.813354
1212.055664	454.883057
1210.969727	403.118683
1209.883789	672.161316
1208.796875	651.661865
1207.709961	867.421448
1206.623047	478.002960
1205.536133	640.607178
1204.449219	398.306946
1203.361328	372.876129
1202.273438	272.748901
1201.185547	456.742279
1200.096680	110.997314
1199.008789	95.075539
1197.919922	278.825867
1196.830078	217.056458
1195.741211	-53.998913
1194.651367	86.196907
1193.561523	-62.225075
1192.471680	-116.911507
1191.381836	147.957825
1190.291016	78.695580
1189.200195	-45.854946
1188.109375	-228.059021
1187.017578	-268.606995
1185.926758	-201.205109
1184.834961	74.868454
1183.742188	41.234676
1182.650391	-189.168594
1181.557617	-50.234127
1180.464844	-52.912754
1179.372070	-101.226692
1178.279297	-24.991083
1177.185547	72.681435
1176.091797	208.541687
1174.998047	202.939682
1173.903320	-18.253988
1172.808594	155.539032
1171.713867	116.143478
1170.619141	227.407532
1169.524414	252.393311
1168.428711	310.746552
1167.333008	206.364594
1166.237305	395.967865
1165.140625	188.617996
1164.044922	251.269150
1162.948242	273.164825
1161.850586	201.785126
1160.753906	283.149384
1159.656250	297.513367
1158.558594	495.541138
1157.460938	807.904602
1156.362305	552.185486
1155.263672	628.013062
1154.165039	610.678589
1153.066406	304.741821
1151.967773	332.530273
1150.868164	324.434784
1149.768555	166.115738
1148.667969	243.562515
1147.568359	118.421616
1146.467773	131.304123
1145.367188	-122.554703
1144.266602	11.495151
1143.165039	-66.407875
1142.063477	-37.358139
1140.961914	117.596291
1139.860352	-169.906128
1138.757813	27.536467
1137.655273	103.550079
1136.552734	402.753784
1135.450195	112.548981
1134.346680	401.850861
1133.244141	382.208954
1132.139648	414.668365
1131.036133	366.287811
1129.931641	702.202942
1128.827148	992.760803
1127.722656	1045.876831
1126.618164	982.645996
1125.512695	1151.642212
1124.407227	1223.255249
1123.301758	996.129944
1122.196289	1043.797241
1121.089844	897.088562
1119.983398	854.511353
1118.876953	702.922729
1117.769531	771.400085
1116.663086	685.906982
1115.555664	664.202942
1114.447266	637.649780
1113.339844	632.272400
1112.231445	666.962646
1111.123047	866.977173
1110.014648	743.023010
1108.905273	786.748474
1107.795898	724.041443
1106.686523	954.078918
1105.577148	924.181458
1104.466797	1019.283081
1103.357422	1159.071167
1102.247070	1128.800293
1101.135742	1183.345459
1100.025391	1046.734619
1098.914063	1016.172974
1097.802734	1068.021606
1096.690430	1145.659424
1095.579102	1187.818359
1094.466797	1133.268555
1093.353516	967.946899
1092.241211	1078.088867
1091.127930	1169.244507
1090.014648	977.844055
1088.901367	1049.965332
1087.788086	969.053772
1086.673828	1130.323608
1085.559570	926.974304
1084.445313	1104.457886
1083.330078	926.880432
1082.214844	718.753906
1081.099609	888.855835
1079.984375	967.203857
1078.868164	953.856018
1077.751953	989.735962
1076.635742	765.007874
1075.519531	868.815552
1074.402344	777.788208
1073.285156	679.698486
1072.167969	466.691162
1071.050781	687.415039
1069.932617	558.749268
1068.814453	676.121948
1067.696289	624.711365
1066.578125	774.695557
1065.458984	758.297363
1064.339844	702.059570
1063.220703	884.535339
1062.100586	832.876099
1060.980469	860.740112
1059.860352	830.078064
1058.740234	747.950134
1057.619141	656.466736
1056.498047	501.886749
1055.376953	655.800720
1054.255859	454.511993
1053.133789	713.414185
1052.011719	346.357208
1050.889648	556.097595
1049.767578	410.947632
1048.644531	475.861389
1047.521484	589.726074
1046.398438	339.669281
1045.274414	381.203857
1044.150391	362.099762
1043.026367	284.734711
1041.902344	440.436646
1040.778320	220.983643
1039.653320	264.832916
1038.528320	168.952667
1037.402344	340.857758
1036.277344	366.068726
1035.151367	333.104706
1034.024414	367.638489
1032.898438	339.387695
1031.771484	494.879486
1030.644531	564.308472
1029.517578	468.709656
1028.390625	435.933441
1027.262695	268.453857
1026.134766	224.198837
1025.005859	-1.129902
1023.877930	-70.748886
1022.749023	-56.732979
1021.620117	98.883614
1020.490234	-207.210907
1019.361328	-239.397552
1018.231445	-85.997910
1017.101563	-16.070827
1015.970703	-335.519714
1014.839844	14.959675
1013.708984	-98.012840
1012.578125	85.622917
1011.447266	271.564819
1010.315430	469.069855
1009.183594	256.871582
1008.050781	574.781799
1006.918945	735.313354
1005.786133	1198.860840
1004.653320	1824.157349
1003.519531	2645.767822
1002.386719	3173.548340
1001.252930	2538.808105
1000.118164	1613.356079
998.984375	944.831787
997.849609	604.635803
996.714844	257.781769
995.580078	414.383118
994.444336	284.872620
993.308594	247.823044
992.172852	37.916222
991.036133	321.712006
989.900391	319.622406
988.763672	137.867615
987.626953	92.284409
986.489258	127.481796
985.351563	102.907570
984.213867	354.812622
983.076172	26.566946
981.937500	-15.980889
980.798828	148.736420
979.660156	46.642448
978.521484	197.749603
977.381836	222.449753
976.242188	422.010712
975.102539	352.702576
973.961914	465.109833
972.822266	354.770172
971.681641	557.004456
970.540039	300.029297
969.399414	373.925385
968.257813	360.722260
967.116211	349.977325
965.973633	348.570648
964.832031	393.199799
963.689453	321.018250
962.545898	393.464935
961.403320	557.722778
960.259766	502.083588
959.116211	508.493164
957.972656	521.936707
956.828125	437.076141
955.683594	427.971954
954.539063	469.395203
953.393555	327.906647
952.249023	163.779205
951.103516	148.566422
949.957031	236.432236
948.811523	299.281311
947.665039	138.288040
946.518555	57.518990
945.371094	399.595123
944.224609	495.015381
943.077148	186.400421
941.929688	515.028870
940.781250	72.244766
939.632813	339.487396
938.484375	257.742920
937.335938	520.602966
936.186523	496.209595
935.038086	615.618530
933.887695	441.142059
932.738281	219.068558
931.587891	427.826752
930.437500	374.744965
929.287109	235.335251
928.135742	262.345856
926.985352	321.374878
925.833984	271.331726
924.681641	257.881927
923.530273	51.288563
922.377930	-114.108612
921.224609	32.176075
920.072266	96.736717
918.918945	175.068985
917.765625	44.539005
916.612305	-13.090856
915.458008	-84.151520
914.303711	-102.807732
913.149414	-221.152771
911.995117	-196.341461
910.839844	-105.597038
909.684570	-196.168976
908.529297	-198.119522
907.373047	-306.451935
906.216797	-158.495377
905.060547	-46.712635
903.904297	112.734207
902.747070	79.759163
901.589844	-63.998890
900.432617	-51.360386
899.274414	-124.579086
898.117188	-34.731895
896.958984	48.428715
895.799805	90.982841
894.641602	257.990448
893.482422	149.288467
892.322266	85.966560
891.163086	244.204071
890.002930	-148.645981
888.842773	131.763458
887.682617	-86.795776
886.521484	80.845024
885.360352	205.642868
884.199219	100.366531
883.038086	31.334522
881.875977	70.688416
880.713867	326.556580
879.551758	205.987869
878.388672	328.950165
877.225586	332.542175
876.062500	133.508987
874.899414	385.023346
873.735352	226.772018
872.571289	41.666779
871.407227	93.002380
870.242188	162.392441
869.077148	-110.052353
867.912109	184.357239
866.747070	235.896317
865.581055	4.286062
864.415039	224.501099
863.249023	206.536240
862.083008	215.583511
860.916016	424.530182
859.749023	251.787186
858.581055	314.837524
857.414063	411.546082
856.246094	503.766968
855.077148	452.446167
853.909180	363.052826
852.740234	681.731262
851.571289	504.976074
850.402344	496.373779
849.232422	615.488525
848.062500	432.212372
846.892578	378.899384
845.721680	21.184095
844.551758	77.664436
843.380859	-67.246620
842.208984	277.807953
841.038086	278.274841
839.866211	88.688057
838.694336	118.243462
837.521484	161.184937
836.348633	197.384171
835.175781	101.749100
834.002930	155.759918
832.829102	348.152740
831.655273	444.438049
830.481445	357.645020
829.307617	224.000076
828.132813	244.296875
826.958008	311.369476
825.783203	333.771545
824.607422	244.669785
823.431641	220.181686
822.255859	-7.095994
821.079102	84.205582
819.903320	162.031845
818.726563	215.273636
817.548828	56.974045
816.372070	9.937413
815.194336	-52.716129
814.016602	86.993057
812.837891	-62.520374
811.659180	8.054505
810.480469	-192.655670
809.301758	-73.364052
808.122070	-203.032974
806.942383	-157.261124
805.762695	-289.250671
804.583008	-26.100262
803.402344	-0.653108
802.221680	-33.010212
801.041016	54.347237
799.859375	-135.675003
798.677734	-303.535828
797.496094	-67.944710
796.313477	-315.735168
795.131836	-200.121216
793.949219	-204.292862
792.765625	-376.890167
791.583008	-69.022804
790.399414	39.354279
789.215820	-7.358951
788.031250	1.161202
786.846680	98.049454
785.662109	44.384365
784.477539	331.144989
783.291992	372.281067
782.106445	238.683884
780.920898	147.016449
779.735352	72.946709
778.548828	5.427300
777.362305	291.104309
776.174805	106.341537
774.988281	151.068573
773.800781	96.374146
772.613281	65.855377
771.424805	41.858532
770.236328	-94.689751
769.047852	143.454666
767.859375	0.111232
766.669922	101.297203
765.480469	61.347263
764.291016	265.760895
763.101563	269.610962
761.911133	117.071014
760.720703	384.836975
759.529297	348.751404
758.338867	297.181702
757.147461	384.089661
755.955078	453.275116
754.763672	575.086731
753.571289	446.226349
752.378906	385.447937
751.186523	350.971924
749.993164	393.294556
748.799805	385.018860
747.606445	291.064880
746.412109	302.420166
745.217773	364.160034
744.023438	193.296585
742.829102	318.497284
741.633789	329.574127
740.438477	174.003433
739.243164	167.466644
738.046875	53.533718
736.850586	-5.633059
735.654297	162.929291
734.458008	22.679897
733.260742	156.066879
732.063477	341.879944
730.866211	100.962273
729.667969	83.241623
728.469727	336.669128
727.271484	329.804016
726.073242	430.034637
724.874023	143.435425
723.674805	359.452942
722.474609	267.407867
721.275391	441.823425
720.075195	369.477966
718.875000	340.840637
717.673828	257.691223
716.473633	168.064789
715.272461	407.865784
714.070313	355.398010
712.869141	163.471695
711.666992	-52.287754
710.463867	-49.979862
709.261719	-19.295641
708.058594	100.743019
706.855469	-247.375519
705.652344	173.234329
704.448242	243.310715
703.244141	267.742065
702.040039	116.034897
700.834961	-63.778721
699.630859	171.911469
698.424805	-92.412529
697.219727	82.529587
696.013672	48.900105
694.807617	-106.256561
693.601563	-111.358536
692.395508	-57.706944
691.188477	-268.804169
689.981445	45.567005
688.773438	-32.825462
687.566406	-165.285828
686.358398	-84.990547
685.149414	-58.798244
683.941406	80.250099
682.732422	-125.230049
681.523438	-46.607853
680.313477	-165.009888
679.104492	-307.036835
677.894531	-249.631119
676.683594	-109.831200
675.473633	-153.922104
674.262695	128.903336
673.051758	-224.278076
671.839844	11.152428
670.628906	-15.029314
669.416992	4.349303
668.204102	129.771286
666.992188	41.346329
665.779297	154.012772
664.566406	171.726074
663.352539	6.021184
662.138672	65.031853
660.924805	72.330193
659.710938	112.100983
658.497070	-29.260738
657.282227	-127.320465
656.066406	-223.085709
654.851563	-40.637493
653.635742	-99.597939
652.419922	-61.509472
651.204102	-100.952278
649.987305	14.736132
648.770508	48.561417
647.553711	-72.631523
646.336914	88.174149
645.119141	158.506287
643.901367	65.255379
642.682617	40.816231
641.464844	-0.906233
640.246094	144.328369
639.027344	9.951256
637.807617	34.508579
636.587891	54.581650
635.368164	14.305222
634.148438	31.799097
632.927734	126.322372
631.707031	76.708527
630.486328	37.530289
629.264648	-25.572557
628.043945	-63.296429
626.822266	-30.650253
625.599609	136.597595
624.376953	151.088425
623.155273	240.036789
621.931641	197.683533
620.708984	188.996262
619.485352	261.023071
618.261719	310.891754
617.037109	-91.674118
615.813477	16.588387
614.588867	-34.393494
613.364258	72.007233
612.138672	-51.452061
610.913086	110.596771
609.687500	-36.346615
608.461914	116.930031
607.235352	-164.838470
606.008789	-157.281128
604.782227	-50.736916
