# Supplementary material for: Raman spectroscopy accurately differentiates mucosal healing from non-healing and biochemical changes following biological therapy in inflammatory bowel disease
Source: PLoS One. 2021 Jun 2;16(6):e0252210. doi: 10.1371/journal.pone.0252210 (PMC8172032; doi:10.1371/journal.pone.0252210)
Supplement: S6 Dataset — (ZIP) [file pone.0252210.s008.zip › Post biologic CD/OC024 post treatment-1_base sub CR removed_50__X_-24598.5__Y_32783.4__Z_-654.127__Time_577.txt]

1714.837891	134.136993
1713.861328	-206.743057
1712.884766	70.842621
1711.907227	-67.938446
1710.930664	-164.221420
1709.953125	-102.808960
1708.975586	-299.094452
1707.997070	216.969009
1707.019531	215.546616
1706.041016	74.545967
1705.062500	-106.795494
1704.083984	97.193291
1703.104492	-188.857651
1702.125000	-73.579170
1701.145508	210.068130
1700.166016	-41.346359
1699.186523	140.463348
1698.206055	418.379852
1697.225586	-46.765415
1696.245117	105.568939
1695.264648	319.357727
1694.283203	204.620178
1693.301758	357.081665
1692.320313	651.118164
1691.338867	491.490387
1690.357422	454.882843
1689.375000	575.874268
1688.392578	593.041626
1687.410156	658.468018
1686.427734	684.161377
1685.444336	550.192078
1684.460938	725.710571
1683.477539	467.240875
1682.494141	784.559875
1681.509766	721.269226
1680.526367	727.649902
1679.541992	1075.084961
1678.557617	1042.233643
1677.572266	1230.606445
1676.587891	1233.165527
1675.602539	1491.427124
1674.617188	1327.284424
1673.630859	1315.155029
1672.645508	1351.371582
1671.659180	1749.361938
1670.672852	1690.762573
1669.686523	1513.169312
1668.699219	1845.917480
1667.712891	1470.270996
1666.725586	1726.921509
1665.738281	2119.293213
1664.750000	2119.357422
1663.762695	1735.392090
1662.774414	1818.781738
1661.786133	2074.973877
1660.797852	2114.239502
1659.808594	2122.187256
1658.820313	2014.115845
1657.831055	1917.188843
1656.841797	2051.217773
1655.851563	2069.196777
1654.862305	2061.250732
1653.872070	1749.475220
1652.881836	1676.481201
1651.891602	1778.623657
1650.900391	1632.623779
1649.910156	1368.245972
1648.918945	1244.579834
1647.927734	1036.907593
1646.935547	887.943176
1645.944336	847.875671
1644.952148	792.459412
1643.959961	816.778198
1642.966797	749.158203
1641.974609	478.840179
1640.981445	372.710205
1639.988281	391.095154
1638.995117	106.614067
1638.001953	284.204041
1637.007813	203.782669
1636.013672	368.984680
1635.019531	-176.972122
1634.025391	-18.782223
1633.031250	-123.644165
1632.036133	106.413681
1631.041016	-21.299288
1630.045898	-53.780903
1629.049805	-185.867340
1628.054688	61.413139
1627.058594	24.845259
1626.062500	7.085337
1625.065430	47.542393
1624.069336	-203.457901
1623.072266	-107.055946
1622.075195	291.849945
1621.078125	28.856749
1620.081055	-15.678891
1619.083008	173.841110
1618.084961	-95.871864
1617.086914	204.450790
1616.088867	-17.309071
1615.089844	36.806976
1614.091797	99.055069
1613.092773	-100.722855
1612.092773	-30.085697
1611.093750	46.025700
1610.093750	-215.758133
1609.094727	-123.435661
1608.093750	144.589691
1607.093750	208.422241
1606.093750	170.310928
1605.092773	93.140297
1604.091797	202.039703
1603.090820	384.351837
1602.088867	281.569305
1601.087891	-1.487232
1600.085938	128.940048
1599.083984	-114.436272
1598.081055	-300.060394
1597.079102	-103.889999
1596.076172	-229.080002
1595.073242	-179.066650
1594.070313	-233.444336
1593.067383	-178.022171
1592.063477	-414.938690
1591.059570	-351.501465
1590.055664	-387.181488
1589.051758	-326.246643
1588.046875	-61.821243
1587.041992	152.988358
1586.037109	-49.421402
1585.032227	-74.448914
1584.027344	231.548553
1583.021484	-189.540985
1582.015625	298.732971
1581.009766	357.058289
1580.003906	233.082016
1578.997070	215.883957
1577.990234	154.430557
1576.984375	92.981346
1575.976563	109.575516
1574.969727	271.789154
1573.961914	236.244492
1572.954102	39.465221
1571.946289	-74.105865
1570.938477	-231.871582
1569.929688	168.998459
1568.921875	130.600281
1567.913086	-89.668465
1566.903320	-6.128349
1565.894531	-286.164978
1564.884766	121.628937
1563.875000	-8.014279
1562.865234	88.001556
1561.855469	46.386047
1560.844727	-54.981369
1559.834961	118.402397
1558.824219	-27.261011
1557.813477	207.969162
1556.801758	305.628571
1555.790039	203.631165
1554.779297	267.287964
1553.766602	115.835930
1552.754883	148.102005
1551.743164	231.956238
1550.730469	206.920486
1549.717773	194.660278
1548.705078	195.164200
1547.691406	117.901253
1546.677734	53.418694
1545.665039	278.299744
1544.650391	120.391335
1543.636719	-166.823608
1542.623047	-14.951937
1541.608398	108.240662
1540.593750	148.551285
1539.579102	142.172806
1538.563477	161.395966
1537.547852	108.147720
1536.533203	-373.552277
1535.516602	57.838146
1534.500977	161.321838
1533.485352	29.920250
1532.468750	114.878754
1531.452148	117.112564
1530.435547	132.008987
1529.417969	131.209610
1528.400391	-62.978748
1527.383789	175.300507
1526.365234	181.532272
1525.347656	9.944860
1524.329102	90.382301
1523.311523	535.902161
1522.292969	70.420052
1521.273438	312.110870
1520.254883	113.815002
1519.235352	54.173740
1518.215820	-21.092676
1517.196289	150.113525
1516.176758	190.001572
1515.156250	306.680389
1514.136719	9.669349
1513.116211	-102.610909
1512.094727	-202.250229
1511.074219	5.877847
1510.052734	-112.160561
1509.031250	-109.814224
1508.009766	-169.246185
1506.988281	-159.650589
1505.965820	13.764038
1504.943359	10.040388
1503.920898	-155.331848
1502.898438	4.494551
1501.875000	-71.615158
1500.852539	-337.388794
1499.829102	-441.989990
1498.805664	-452.056030
1497.781250	-109.194664
1496.757813	-193.948257
1495.733398	-207.266846
1494.708984	-141.507233
1493.684570	-9.501162
1492.659180	-248.441010
1491.633789	-63.217918
1490.608398	-266.667328
1489.583008	-79.358932
1488.557617	69.362206
1487.531250	406.779724
1486.504883	23.902197
1485.478516	171.923813
1484.452148	225.277115
1483.424805	257.999298
1482.398438	384.929016
1481.371094	419.799713
1480.342773	344.823029
1479.315430	511.909058
1478.287109	515.620544
1477.259766	756.165283
1476.230469	611.722534
1475.202148	833.981018
1474.173828	798.791870
1473.144531	921.300659
1472.115234	1158.155640
1471.085938	1402.401245
1470.055664	1613.306030
1469.025391	1411.889648
1467.996094	1678.406982
1466.964844	1964.981567
1465.934570	2281.837158
1464.904297	1777.487915
1463.873047	2238.831055
1462.841797	2161.265869
1461.809570	2230.921631
1460.778320	2203.963623
1459.746094	2227.671631
1458.713867	2743.717529
1457.681641	2657.979736
1456.649414	2498.605225
1455.616211	2651.212891
1454.583008	2709.830322
1453.549805	3186.728760
1452.516602	2824.221191
1451.483398	3313.418945
1450.449219	3092.784668
1449.415039	3016.592285
1448.380859	3206.334229
1447.345703	3314.878906
1446.311523	2932.163330
1445.276367	3182.378174
1444.241211	3045.229004
1443.205078	3181.345947
1442.169922	2826.625732
1441.133789	2762.859619
1440.097656	2815.411621
1439.061523	2334.489502
1438.024414	2407.266113
1436.988281	2485.073242
1435.951172	2077.731934
1434.914063	2039.344604
1433.875977	1864.576538
1432.838867	1407.124756
1431.800781	1189.659912
1430.762695	1159.057495
1429.724609	1158.759399
1428.685547	1007.096741
1427.646484	633.570435
1426.607422	608.211792
1425.568359	794.663269
1424.529297	577.782349
1423.489258	202.250107
1422.449219	444.186249
1421.409180	343.491028
1420.369141	237.851822
1419.328125	366.447937
1418.288086	447.236786
1417.247070	334.239227
1416.205078	103.068497
1415.164063	292.206909
1414.122070	-142.443512
1413.080078	197.665802
1412.038086	311.442657
1410.996094	2.980414
1409.953125	-222.359573
1408.910156	44.929749
1407.867188	103.707222
1406.824219	-98.629250
1405.780273	-64.780586
1404.737305	-153.827179
1403.693359	-159.929962
1402.648438	-45.497524
1401.604492	176.892838
1400.559570	-280.425110
1399.514648	233.017288
1398.469727	99.535515
1397.424805	121.640358
1396.378906	41.100349
1395.333984	-46.772923
1394.288086	33.335987
1393.241211	80.971268
1392.195313	111.218956
1391.148438	-181.350922
1390.101563	187.082184
1389.054688	-137.615845
1388.006836	213.417999
1386.959961	-0.790559
1385.912109	32.790657
1384.864258	-60.987522
1383.815430	-99.593689
1382.767578	-257.954773
1381.718750	11.140237
1380.669922	20.500257
1379.621094	-122.315979
1378.571289	-112.606590
1377.522461	199.344116
1376.472656	12.162556
1375.421875	139.624527
1374.372070	87.608582
1373.321289	-113.871277
1372.270508	106.347580
1371.219727	34.962082
1370.168945	125.809723
1369.117188	149.509476
1368.066406	-80.728615
1367.014648	-153.761795
1365.961914	-12.406546
1364.910156	9.581037
1363.857422	-40.450260
1362.804688	83.954941
1361.751953	-152.294083
1360.698242	-107.141769
1359.645508	256.569580
1358.591797	85.676704
1357.538086	-137.145569
1356.483398	-71.352882
1355.429688	146.218491
1354.375000	140.281616
1353.320313	335.756378
1352.264648	471.738464
1351.209961	260.274567
1350.154297	217.901352
1349.098633	513.285706
1348.042969	362.115417
1346.986328	518.826782
1345.930664	722.813721
1344.874023	651.667358
1343.817383	868.344299
1342.759766	968.632996
1341.703125	1103.794556
1340.645508	1157.337646
1339.587891	1352.258789
1338.529297	1225.354858
1337.471680	1338.892822
1336.413086	1049.091797
1335.354492	1336.273438
1334.295898	1301.874634
1333.236328	1007.945007
1332.176758	1253.522217
1331.117188	1002.185791
1330.057617	906.913513
1328.998047	1088.716309
1327.937500	1110.017334
1326.876953	921.515381
1325.816406	1037.119507
1324.754883	1007.167480
1323.694336	1088.545654
1322.632813	994.824890
1321.571289	1192.562012
1320.508789	1072.114624
1319.447266	1294.818726
1318.384766	740.734741
1317.322266	1200.518066
1316.259766	1098.227783
1315.196289	1242.640381
1314.132813	1254.119507
1313.069336	1411.142090
1312.005859	1028.872681
1310.942383	1058.204102
1309.877930	1230.503418
1308.813477	1021.388794
1307.749023	1179.227661
1306.683594	1433.135498
1305.619141	1141.028687
1304.553711	1245.176758
1303.488281	1280.613037
1302.421875	1156.420288
1301.356445	1118.480103
1300.290039	1311.701904
1299.223633	1065.270630
1298.157227	1175.254517
1297.089844	1447.422241
1296.022461	1154.975464
1294.955078	970.818420
1293.887695	1238.435059
1292.819336	1030.124023
1291.751953	826.968750
1290.683594	707.434021
1289.614258	933.812805
1288.545898	846.474854
1287.476563	1009.301636
1286.407227	907.577209
1285.337891	1104.902588
1284.268555	1184.722534
1283.198242	1083.445801
1282.127930	806.088379
1281.057617	947.514771
1279.986328	1042.515015
1278.916016	814.669006
1277.844727	941.708130
1276.773438	956.325134
1275.701172	1017.507690
1274.629883	1196.108276
1273.557617	1030.171387
1272.485352	1260.227173
1271.413086	1118.995605
1270.339844	1161.097412
1269.266602	1437.681641
1268.193359	1445.723755
1267.120117	1363.559082
1266.045898	1593.849487
1264.972656	1567.982666
1263.898438	1451.977539
1262.823242	1550.690552
1261.749023	1425.157349
1260.673828	1399.692139
1259.598633	1576.571655
1258.523438	1522.000122
1257.448242	1333.558594
1256.372070	1600.655640
1255.295898	1485.456787
1254.219727	1604.048828
1253.142578	1445.219604
1252.066406	1461.694824
1250.989258	1614.442017
1249.912109	1528.835327
1248.833984	1594.067017
1247.756836	1720.087158
1246.678711	1705.132935
1245.599609	1408.361816
1244.521484	1412.992798
1243.442383	1390.937622
1242.364258	1339.782593
1241.285156	1366.366821
1240.205078	1361.410278
1239.125977	1261.836792
1238.045898	1201.144287
1236.965820	1108.962158
1235.884766	1186.586792
1234.804688	1361.164551
1233.723633	1387.810669
1232.642578	1373.250366
1231.561523	1295.701294
1230.479492	1385.328979
1229.397461	1218.200317
1228.315430	1254.523560
1227.233398	1252.086792
1226.150391	1152.832764
1225.068359	1160.066528
1223.985352	935.045837
1222.901367	775.406494
1221.818359	937.408630
1220.734375	722.183105
1219.650391	480.433746
1218.566406	659.220459
1217.481445	697.771179
1216.396484	540.620117
1215.311523	552.534119
1214.226563	617.514587
1213.141602	542.422119
1212.055664	505.924194
1210.969727	558.662659
1209.883789	522.072571
1208.796875	577.084900
1207.709961	923.751892
1206.623047	653.106384
1205.536133	888.614746
1204.449219	610.737488
1203.361328	552.128113
1202.273438	303.212433
1201.185547	112.121025
1200.096680	592.679199
1199.008789	507.350739
1197.919922	162.108841
1196.830078	-48.339867
1195.741211	205.412399
1194.651367	146.365738
1193.561523	-16.117680
1192.471680	-214.674591
1191.381836	12.097428
1190.291016	-208.185684
1189.200195	-320.380066
1188.109375	-211.694519
1187.017578	-177.585495
1185.926758	-263.608246
1184.834961	-383.295044
1183.742188	-107.157539
1182.650391	-15.951476
1181.557617	-42.404858
1180.464844	36.537384
1179.372070	-121.979706
1178.279297	-98.402824
1177.185547	236.533768
1176.091797	329.256775
1174.998047	230.225937
1173.903320	380.138397
1172.808594	125.298325
1171.713867	353.905762
1170.619141	292.758453
1169.524414	11.425745
1168.428711	203.655289
1167.333008	111.119164
1166.237305	-105.814339
1165.140625	-67.036407
1164.044922	0.269891
1162.948242	344.541779
1161.850586	139.172745
1160.753906	389.867310
1159.656250	477.968353
1158.558594	472.811371
1157.460938	443.657654
1156.362305	550.373291
1155.263672	637.823486
1154.165039	658.328369
1153.066406	466.494995
1151.967773	641.696228
1150.868164	201.834961
1149.768555	569.730408
1148.667969	53.584248
1147.568359	316.287872
1146.467773	-195.077728
1145.367188	305.328857
1144.266602	8.113222
1143.165039	46.379005
1142.063477	-15.418630
1140.961914	39.210850
1139.860352	136.480682
1138.757813	43.390705
1137.655273	-149.612991
1136.552734	225.227890
1135.450195	174.536972
1134.346680	494.235687
1133.244141	488.353943
1132.139648	567.797302
1131.036133	746.759338
1129.931641	894.656189
1128.827148	959.321960
1127.722656	1234.921753
1126.618164	862.909485
1125.512695	1133.399536
1124.407227	1178.472778
1123.301758	716.292480
1122.196289	855.951477
1121.089844	1021.472168
1119.983398	523.744507
1118.876953	925.767944
1117.769531	333.361389
1116.663086	706.609619
1115.555664	596.924622
1114.447266	726.065491
1113.339844	469.576508
1112.231445	376.217010
1111.123047	412.792328
1110.014648	550.856812
1108.905273	601.324768
1107.795898	656.386780
1106.686523	678.255432
1105.577148	737.788147
1104.466797	884.520081
1103.357422	962.653931
1102.247070	594.717346
1101.135742	1071.319336
1100.025391	1219.809814
1098.914063	910.719788
1097.802734	856.262451
1096.690430	1053.902466
1095.579102	879.097778
1094.466797	1135.363403
1093.353516	1087.611572
1092.241211	910.308594
1091.127930	817.746521
1090.014648	995.801392
1088.901367	528.995117
1087.788086	756.291077
1086.673828	917.554016
1085.559570	1010.488464
1084.445313	1042.194580
1083.330078	1090.269531
1082.214844	886.845764
1081.099609	1045.230591
1079.984375	855.891602
1078.868164	852.078064
1077.751953	822.397522
1076.635742	628.393555
1075.519531	579.916626
1074.402344	583.022766
1073.285156	487.585327
1072.167969	420.294495
1071.050781	563.991028
1069.932617	367.736847
1068.814453	642.538208
1067.696289	654.806213
1066.578125	264.197998
1065.458984	843.172058
1064.339844	462.023834
1063.220703	404.033600
1062.100586	346.052429
1060.980469	468.231262
1059.860352	473.405151
1058.740234	373.348541
1057.619141	20.848194
1056.498047	220.117554
1055.376953	381.917480
1054.255859	293.678711
1053.133789	203.152954
1052.011719	364.881775
1050.889648	255.745178
1049.767578	478.119263
1048.644531	401.720673
1047.521484	269.395569
1046.398438	90.516212
1045.274414	408.443848
1044.150391	292.632019
1043.026367	218.870865
1041.902344	312.972076
1040.778320	115.860550
1039.653320	123.854843
1038.528320	57.382843
1037.402344	-99.803215
1036.277344	169.102142
1035.151367	177.311325
1034.024414	80.882233
1032.898438	163.678528
1031.771484	155.809479
1030.644531	299.139984
1029.517578	277.456207
1028.390625	88.550186
1027.262695	53.147324
1026.134766	-98.288208
1025.005859	-330.843323
1023.877930	-351.917480
1022.749023	-242.908035
1021.620117	-349.659851
1020.490234	-136.101334
1019.361328	-309.884705
1018.231445	-376.811005
1017.101563	-612.838806
1015.970703	-324.806396
1014.839844	-136.434311
1013.708984	-96.303871
1012.578125	-185.779648
1011.447266	-20.357065
1010.315430	20.090849
1009.183594	484.233490
1008.050781	381.332764
1006.918945	496.098999
1005.786133	925.516479
1004.653320	1544.502075
1003.519531	2706.646240
1002.386719	3313.661865
1001.252930	2399.983398
1000.118164	1856.533691
998.984375	828.438660
997.849609	223.569077
996.714844	147.838562
995.580078	349.286346
994.444336	264.652069
993.308594	25.645769
992.172852	86.775223
991.036133	23.514799
989.900391	186.398209
988.763672	61.258995
987.626953	58.485893
986.489258	-169.889694
985.351563	161.731491
984.213867	-47.777832
983.076172	-222.470795
981.937500	176.227432
980.798828	264.264893
979.660156	92.480843
978.521484	22.169641
977.381836	326.908508
976.242188	89.128983
975.102539	143.562698
973.961914	223.441544
972.822266	416.055298
971.681641	319.368561
970.540039	484.709015
969.399414	145.097626
968.257813	258.011597
967.116211	332.064209
965.973633	266.339722
964.832031	443.976624
963.689453	465.802887
962.545898	490.118378
961.403320	381.693176
960.259766	158.949875
959.116211	273.287231
957.972656	135.834381
956.828125	346.717560
955.683594	179.967529
954.539063	-7.091357
953.393555	64.720146
952.249023	193.899185
951.103516	-31.285530
949.957031	-102.944969
948.811523	223.418701
947.665039	-12.411259
946.518555	126.826408
945.371094	275.346924
944.224609	195.609283
943.077148	499.733856
941.929688	237.770004
940.781250	270.560303
939.632813	61.673187
938.484375	42.435913
937.335938	541.138611
936.186523	570.096985
935.038086	592.401428
933.887695	503.229919
932.738281	794.822144
931.587891	314.223145
930.437500	289.554138
929.287109	82.938721
928.135742	-50.531300
926.985352	41.565643
925.833984	229.387299
924.681641	-60.395599
923.530273	-56.472046
922.377930	-395.691315
921.224609	-91.232513
920.072266	17.811901
918.918945	-7.060910
917.765625	88.658302
916.612305	61.875668
915.458008	-60.069878
914.303711	-45.579887
913.149414	-42.269909
911.995117	-195.343414
910.839844	-137.203339
909.684570	-348.800873
908.529297	-122.535027
907.373047	-279.290863
906.216797	-236.381561
905.060547	-118.563675
903.904297	-245.285233
902.747070	94.734978
901.589844	72.485794
900.432617	156.786591
899.274414	-283.827301
898.117188	-92.857117
896.958984	-184.573013
895.799805	-4.727743
894.641602	408.032074
893.482422	9.263028
892.322266	-2.748756
891.163086	62.179398
890.002930	143.018600
888.842773	-270.617157
887.682617	124.319504
886.521484	128.698532
885.360352	-47.345032
884.199219	-74.299065
883.038086	25.174675
881.875977	-53.438435
880.713867	-129.665955
879.551758	-16.429518
878.388672	182.479034
877.225586	-82.718185
876.062500	201.867645
874.899414	166.635132
873.735352	203.544479
872.571289	116.713943
871.407227	300.018555
870.242188	-90.366486
869.077148	135.764679
867.912109	20.050734
866.747070	349.565918
865.581055	290.153412
864.415039	280.245453
863.249023	92.906433
862.083008	22.482038
860.916016	253.022552
859.749023	431.848724
858.581055	352.520630
857.414063	567.181580
856.246094	633.707703
855.077148	507.345001
853.909180	1112.016113
852.740234	734.536560
851.571289	677.727112
850.402344	578.366882
849.232422	714.270020
848.062500	610.458252
846.892578	479.810638
845.721680	266.391052
844.551758	429.022827
843.380859	-19.273527
842.208984	252.921936
841.038086	82.129951
839.866211	179.697144
838.694336	-71.541763
837.521484	233.775986
836.348633	333.342651
835.175781	260.806976
834.002930	311.077423
832.829102	229.540176
831.655273	214.944443
830.481445	443.536774
829.307617	560.391846
828.132813	549.981750
826.958008	568.489624
825.783203	484.345856
824.607422	373.418854
823.431641	291.425476
822.255859	193.784485
821.079102	2.551710
819.903320	212.143433
818.726563	-101.653702
817.548828	118.807594
816.372070	72.008759
815.194336	-106.131081
814.016602	13.752598
812.837891	211.305328
811.659180	-158.274063
810.480469	-1.023110
809.301758	-3.961731
808.122070	-93.661293
806.942383	-54.621429
805.762695	-168.949677
804.583008	109.596130
803.402344	-284.635559
802.221680	-212.823242
801.041016	-280.947144
799.859375	-384.656952
798.677734	-197.974289
797.496094	-27.041185
796.313477	-328.413605
795.131836	-155.604599
793.949219	-239.992340
792.765625	-127.363304
791.583008	-400.227539
790.399414	75.145737
789.215820	-58.497643
788.031250	188.366302
786.846680	-73.840378
785.662109	285.401550
784.477539	20.781355
783.291992	87.731163
782.106445	236.271683
780.920898	258.643311
779.735352	221.207672
778.548828	395.664459
777.362305	57.627144
776.174805	300.174347
774.988281	218.027802
773.800781	18.834396
772.613281	320.329742
771.424805	34.904903
770.236328	190.442505
769.047852	-176.671265
767.859375	88.746750
766.669922	-60.320499
765.480469	301.588715
764.291016	147.857147
763.101563	551.104065
761.911133	502.779266
760.720703	606.193115
759.529297	339.797333
758.338867	647.512146
757.147461	477.744751
755.955078	824.618652
754.763672	612.881287
753.571289	596.718811
752.378906	395.894409
751.186523	353.208252
749.993164	672.786194
748.799805	563.981812
747.606445	591.218811
746.412109	390.123108
745.217773	186.836014
744.023438	395.926056
742.829102	282.469604
741.633789	568.012695
740.438477	357.972870
739.243164	323.272491
738.046875	30.000719
736.850586	1.837253
735.654297	87.501686
734.458008	208.102371
733.260742	6.845805
732.063477	90.119308
730.866211	438.037323
729.667969	400.800690
728.469727	208.295074
727.271484	317.558990
726.073242	457.355591
724.874023	400.405457
723.674805	218.950027
722.474609	476.602570
721.275391	448.075104
720.075195	351.897186
718.875000	561.349609
717.673828	362.668823
716.473633	292.822693
715.272461	582.928955
714.070313	587.280457
712.869141	491.389954
711.666992	116.609627
710.463867	138.654251
709.261719	339.389771
708.058594	-283.198608
706.855469	207.296524
705.652344	81.542740
704.448242	-113.711479
703.244141	-93.361862
702.040039	203.360550
700.834961	169.450317
699.630859	270.476868
698.424805	169.394028
697.219727	166.275406
696.013672	-123.545479
694.807617	-191.518387
693.601563	-113.808815
692.395508	-131.543350
691.188477	-318.460175
689.981445	-283.764069
688.773438	-159.968796
687.566406	-83.811295
686.358398	126.938667
685.149414	29.839117
683.941406	286.307892
682.732422	-209.258865
681.523438	-281.888763
680.313477	-48.858284
679.104492	-30.191267
677.894531	-97.974197
676.683594	-200.186340
675.473633	35.453171
674.262695	39.627071
673.051758	7.192898
671.839844	312.352966
670.628906	230.475220
669.416992	73.145966
668.204102	138.677780
666.992188	180.567200
665.779297	110.264984
664.566406	16.393787
663.352539	69.559441
662.138672	140.117523
660.924805	-179.875153
659.710938	-210.432770
658.497070	-10.017428
657.282227	-7.992846
656.066406	-137.386765
654.851563	11.476192
653.635742	283.223846
652.419922	-229.429581
651.204102	-132.099243
649.987305	-114.440399
648.770508	-290.544373
647.553711	-29.509464
646.336914	121.650948
645.119141	53.258347
643.901367	176.350220
642.682617	464.970490
641.464844	506.104004
640.246094	130.077301
639.027344	156.054459
637.807617	250.672150
636.587891	291.388947
635.368164	175.120834
634.148438	183.255157
632.927734	133.202133
631.707031	20.669460
630.486328	105.323532
629.264648	-183.676514
628.043945	-5.310121
626.822266	133.990631
625.599609	45.547207
624.376953	-41.176807
623.155273	565.944153
621.931641	317.403809
620.708984	327.558319
619.485352	337.073914
618.261719	378.010956
617.037109	35.046127
615.813477	-19.652609
614.588867	70.318726
613.364258	-20.327082
612.138672	-75.535637
610.913086	97.033714
609.687500	-227.471909
608.461914	115.932236
607.235352	43.461758
606.008789	-2.488105
604.782227	-207.808945
