# Supplementary material for: Raman spectroscopy accurately differentiates mucosal healing from non-healing and biochemical changes following biological therapy in inflammatory bowel disease
Source: PLoS One. 2021 Jun 2;16(6):e0252210. doi: 10.1371/journal.pone.0252210 (PMC8172032; doi:10.1371/journal.pone.0252210)
Supplement: S6 Dataset — (ZIP) [file pone.0252210.s008.zip › Post biologic CD/OC021 post treatment-1_base sub CR removed_96__X_-12379.1__Y_18937.6__Z_-15.7377__Time_1097.txt]

1714.640625	14.398163
1713.664063	18.614950
1712.687500	70.003197
1711.709961	78.680336
1710.733398	9.918936
1709.755859	-15.673533
1708.778320	-83.820847
1707.799805	-140.934586
1706.821289	-15.545255
1705.843750	-98.697174
1704.864258	-93.164825
1703.885742	-39.038120
1702.907227	-88.908081
1701.927734	75.651863
1700.948242	55.991249
1699.968750	-8.693386
1698.988281	76.779396
1698.007813	208.104706
1697.028320	131.412231
1696.046875	33.782337
1695.066406	278.617706
1694.084961	283.438904
1693.104492	91.197472
1692.123047	246.530136
1691.140625	444.965912
1690.159180	430.392731
1689.176758	605.708740
1688.194336	552.101318
1687.211914	632.358337
1686.228516	689.085449
1685.246094	695.702087
1684.262695	636.205017
1683.279297	643.867859
1682.295898	753.271667
1681.311523	775.265808
1680.327148	893.627808
1679.342773	1084.339478
1678.358398	969.487366
1677.374023	1006.870239
1676.388672	1199.023071
1675.403320	1426.198853
1674.417969	1430.485718
1673.432617	1358.223511
1672.446289	1507.077148
1671.459961	1749.388428
1670.473633	1726.495483
1669.487305	1738.665161
1668.500977	1828.352295
1667.513672	1814.980591
1666.526367	2006.486572
1665.539063	1962.277466
1664.550781	2223.649902
1663.563477	2164.521973
1662.575195	2068.788818
1661.586914	2299.665527
1660.598633	2289.752441
1659.609375	2394.262939
1658.620117	2210.452393
1657.631836	2350.344482
1656.641602	2342.339844
1655.652344	2043.602051
1654.662109	2002.194824
1653.672852	1961.273682
1652.681641	1944.615479
1651.691406	1655.977295
1650.701172	1843.916138
1649.709961	1609.170776
1648.718750	1480.690674
1647.727539	1352.686768
1646.735352	1190.798828
1645.744141	989.770874
1644.751953	1018.993408
1643.759766	575.959534
1642.766602	695.787659
1641.774414	683.982117
1640.781250	548.531311
1639.788086	360.740845
1638.794922	199.763977
1637.801758	181.600128
1636.807617	356.235168
1635.813477	185.840271
1634.819336	150.239349
1633.825195	212.452621
1632.830078	66.856186
1631.834961	-146.844635
1630.839844	61.102657
1629.844727	-109.808220
1628.849609	-96.145584
1627.853516	-8.548174
1626.857422	-168.002670
1625.861328	-69.393845
1624.865234	-70.501472
1623.868164	-0.392070
1622.871094	-35.215462
1621.874023	-56.664513
1620.876953	-4.332456
1619.879883	108.592270
1618.881836	108.748337
1617.883789	6.701697
1616.885742	106.992500
1615.887695	115.562279
1614.888672	176.768738
1613.889648	88.587395
1612.890625	84.514557
1611.891602	9.790751
1610.892578	21.738081
1609.892578	60.016388
1608.892578	242.508850
1607.892578	168.302383
1606.892578	109.944389
1605.891602	373.790619
1604.890625	244.911499
1603.889648	173.750656
1602.888672	63.439686
1601.887695	-28.445852
1600.885742	-120.231194
1599.883789	46.971920
1598.881836	-115.291512
1597.879883	33.616356
1596.876953	-63.170799
1595.874023	-329.731384
1594.871094	-63.253510
1593.868164	-92.009644
1592.864258	-159.916077
1591.861328	-426.209778
1590.857422	-120.798935
1589.853516	-253.930908
1588.848633	-238.319580
1587.844727	134.591522
1586.839844	50.945702
1585.834961	66.365616
1584.830078	63.480968
1583.824219	83.999512
1582.819336	130.498169
1581.813477	80.527916
1580.807617	38.318130
1579.800781	131.449692
1578.794922	281.724152
1577.788086	194.999374
1576.781250	131.635315
1575.773438	86.411652
1574.766602	-13.524241
1573.758789	107.513306
1572.750977	267.381104
1571.743164	102.140877
1570.735352	108.364609
1569.726563	148.234741
1568.718750	115.215149
1567.708984	17.147568
1566.700195	66.978149
1565.691406	-127.382851
1564.681641	103.838120
1563.671875	90.885727
1562.662109	-25.993296
1561.652344	-168.923218
1560.641602	1.817082
1559.630859	60.829262
1558.620117	207.771133
1557.609375	66.814270
1556.597656	192.604843
1555.586914	167.913910
1554.575195	80.889458
1553.563477	250.050827
1552.550781	123.830498
1551.539063	264.050751
1550.526367	225.465439
1549.513672	-40.965935
1548.500977	41.691387
1547.487305	204.270798
1546.473633	64.079872
1545.459961	29.717747
1544.446289	186.394516
1543.432617	27.575289
1542.417969	93.341484
1541.404297	182.108322
1540.389648	53.720963
1539.374023	5.192112
1538.359375	103.579185
1537.343750	49.453907
1536.328125	-30.672396
1535.312500	118.568527
1534.296875	-152.817749
1533.280273	-1.495449
1532.263672	-79.876770
1531.247070	101.832718
1530.230469	-92.940147
1529.212891	47.013500
1528.196289	-32.230438
1527.178711	-98.802330
1526.160156	-36.865940
1525.142578	189.540527
1524.124023	-96.460457
1523.106445	113.963608
1522.087891	-133.778870
1521.068359	47.800179
1520.049805	-154.005234
1519.030273	-83.490875
1518.010742	-54.355118
1516.991211	-156.499039
1515.971680	34.018646
1514.951172	-4.357208
1513.930664	-32.673409
1512.910156	-115.113419
1511.889648	56.353264
1510.868164	-29.094683
1509.846680	41.769085
1508.826172	109.825134
1507.803711	-122.425743
1506.782227	-62.503239
1505.759766	-61.790100
1504.737305	-140.739731
1503.714844	8.169679
1502.692383	44.088421
1501.668945	-212.200516
1500.646484	15.375834
1499.623047	40.392696
1498.599609	-124.209641
1497.575195	-91.916267
1496.550781	-13.786858
1495.527344	138.300842
1494.502930	72.742287
1493.477539	122.060333
1492.453125	150.727432
1491.427734	294.185944
1490.402344	291.753143
1489.376953	209.943893
1488.350586	334.852081
1487.325195	439.112274
1486.298828	303.160065
1485.272461	613.763550
1484.245117	492.783234
1483.218750	547.740479
1482.191406	745.337769
1481.164063	687.665344
1480.136719	815.983093
1479.108398	1018.000183
1478.080078	1049.021240
1477.052734	975.421631
1476.023438	1225.208862
1474.995117	1212.422974
1473.965820	1301.341919
1472.937500	1369.732666
1471.908203	1590.662598
1470.877930	1681.567383
1469.848633	1975.858643
1468.818359	1977.357910
1467.788086	2113.521973
1466.757813	2341.042480
1465.727539	2319.227783
1464.696289	2459.952148
1463.665039	2529.359619
1462.633789	2712.953369
1461.602539	2685.553955
1460.570313	2752.009033
1459.539063	2810.741699
1458.506836	2986.101563
1457.473633	2998.867188
1456.441406	3026.784180
1455.408203	3112.934326
1454.375000	3358.746582
1453.341797	3178.405518
1452.308594	3317.484863
1451.274414	3448.818848
1450.241211	3607.926025
1449.207031	3713.686768
1448.171875	3626.834229
1447.137695	3740.037354
1446.102539	3579.696289
1445.067383	3457.348389
1444.032227	3464.078369
1442.997070	3139.318848
1441.960938	3234.563477
1440.924805	3114.767578
1439.888672	2997.526367
1438.852539	2920.761475
1437.816406	2935.000244
1436.779297	2691.455811
1435.742188	2283.790771
1434.705078	2295.581299
1433.666992	1996.734741
1432.629883	1748.529053
1431.591797	1333.818604
1430.553711	1391.219971
1429.514648	1140.767334
1428.476563	1258.753174
1427.437500	925.242615
1426.398438	869.262573
1425.359375	762.912354
1424.320313	717.127014
1423.280273	809.970764
1422.240234	630.720398
1421.200195	580.045288
1420.159180	592.375061
1419.119141	634.975952
1418.078125	536.627563
1417.037109	385.525177
1415.996094	493.703339
1414.954102	546.535095
1413.912109	456.050507
1412.870117	295.263458
1411.828125	174.839279
1410.786133	318.449005
1409.743164	255.999161
1408.700195	264.000671
1407.657227	93.741745
1406.614258	149.656036
1405.570313	195.574020
1404.527344	291.785034
1403.483398	116.988159
1402.438477	-4.960928
1401.394531	247.037903
1400.349609	170.460602
1399.304688	-21.323627
1398.259766	148.086349
1397.214844	144.590607
1396.168945	86.065186
1395.123047	47.724396
1394.077148	-45.587444
1393.031250	-138.737991
1391.984375	78.725266
1390.937500	-66.743767
1389.890625	80.791824
1388.843750	120.803078
1387.796875	-41.697994
1386.749023	-33.935238
1385.701172	-128.560089
1384.653320	-230.502060
1383.604492	-54.834354
1382.556641	-123.975647
1381.507813	-20.566475
1380.458984	5.514238
1379.410156	-80.643761
1378.360352	55.586071
1377.310547	-20.265621
1376.260742	-31.040873
1375.210938	-71.594467
1374.161133	-246.680664
1373.110352	79.768028
1372.059570	-35.116211
1371.008789	12.257914
1369.957031	-89.780067
1368.906250	-116.837044
1367.854492	60.569889
1366.802734	-207.792389
1365.750000	22.186361
1364.698242	33.149696
1363.645508	118.949791
1362.592773	127.739365
1361.540039	-5.124155
1360.486328	103.537445
1359.433594	107.884323
1358.379883	157.157776
1357.326172	54.943001
1356.271484	208.950928
1355.216797	281.070984
1354.163086	482.542450
1353.107422	395.963379
1352.052734	391.565857
1350.998047	499.082428
1349.942383	549.636780
1348.886719	506.050629
1347.830078	646.270203
1346.774414	689.879639
1345.717773	1130.470337
1344.661133	951.161011
1343.604492	1310.071777
1342.546875	1245.182861
1341.490234	1143.346558
1340.432617	1269.661987
1339.375000	1398.588257
1338.316406	1341.911621
1337.258789	1186.422607
1336.200195	1325.742554
1335.141602	1338.978516
1334.082031	1198.988281
1333.023438	1326.411255
1331.963867	1087.932861
1330.904297	1284.927368
1329.844727	1111.209595
1328.784180	1209.618896
1327.723633	1073.424316
1326.663086	1283.341919
1325.602539	987.013611
1324.541992	1256.492188
1323.480469	1298.896729
1322.418945	1057.606689
1321.357422	1369.389648
1320.295898	1395.015015
1319.233398	1359.137695
1318.170898	1281.528687
1317.108398	1307.688843
1316.045898	1358.664795
1314.982422	1264.381226
1313.918945	1300.908203
1312.855469	1349.909668
1311.791992	1455.710205
1310.728516	1500.073975
1309.664063	1364.866821
1308.599609	1532.634399
1307.535156	1560.228638
1306.469727	1455.117188
1305.404297	1512.560913
1304.338867	1493.904785
1303.273438	1706.533936
1302.208008	1474.303833
1301.141602	1360.296143
1300.075195	1162.953369
1299.008789	1427.681763
1297.942383	1437.021362
1296.875000	1274.622559
1295.807617	1370.212402
1294.740234	1311.279785
1293.672852	1286.870850
1292.604492	1090.882080
1291.537109	1076.627441
1290.468750	1145.893433
1289.399414	1016.677429
1288.331055	769.994507
1287.261719	925.460144
1286.192383	828.625061
1285.123047	918.129578
1284.052734	1064.049805
1282.983398	1119.433594
1281.913086	1013.349792
1280.841797	997.987671
1279.771484	1163.819092
1278.700195	948.059998
1277.628906	1013.778442
1276.557617	1299.654541
1275.486328	1138.121338
1274.414063	1069.646240
1273.341797	964.648621
1272.269531	1082.122925
1271.197266	1294.905273
1270.124023	1414.893311
1269.050781	1434.816162
1267.977539	1462.144043
1266.904297	1528.593750
1265.830078	1448.704834
1264.756836	1468.946167
1263.681641	1496.580078
1262.607422	1526.713867
1261.533203	1383.824341
1260.458008	1372.683472
1259.382813	1332.376343
1258.307617	1336.002563
1257.231445	1403.021851
1256.155273	1518.773682
1255.079102	1634.531738
1254.002930	1355.978760
1252.926758	1187.108032
1251.849609	1468.464233
1250.772461	1392.174805
1249.695313	1510.514404
1248.617188	1261.711304
1247.540039	1426.291382
1246.461914	1386.693970
1245.382813	1237.811890
1244.304688	1341.659790
1243.225586	1171.051270
1242.146484	1369.619385
1241.067383	1267.098633
1239.988281	1188.911743
1238.908203	1256.371460
1237.828125	1202.513062
1236.748047	1066.223511
1235.667969	1090.046509
1234.586914	1082.349854
1233.505859	1050.420410
1232.424805	1115.435303
1231.343750	993.864258
1230.261719	998.300293
1229.179688	976.086304
1228.097656	847.337708
1227.015625	762.203125
1225.932617	882.800964
1224.850586	698.455505
1223.767578	881.864441
1222.683594	898.294434
1221.600586	619.694092
1220.516602	449.974762
1219.432617	468.812469
1218.347656	477.943756
1217.263672	330.001068
1216.178711	413.951202
1215.093750	437.450958
1214.008789	501.935242
1212.922852	513.244019
1211.836914	621.020569
1210.750977	617.716492
1209.665039	691.541260
1208.579102	676.048157
1207.492188	626.749756
1206.405273	796.758423
1205.318359	703.944946
1204.230469	608.698730
1203.142578	453.201813
1202.054688	509.629578
1200.966797	195.163452
1199.877930	193.699539
1198.790039	312.485809
1197.701172	241.054047
1196.611328	-97.448723
1195.522461	-96.776886
1194.432617	88.955421
1193.342773	-191.858948
1192.252930	65.730179
1191.162109	-126.233025
1190.072266	-217.310577
1188.981445	-17.822361
1187.889648	-212.335907
1186.798828	-135.581528
1185.707031	-150.172531
1184.615234	67.904068
1183.523438	98.641678
1182.430664	-38.646454
1181.337891	-63.276062
1180.245117	75.023727
1179.152344	2.210368
1178.059570	166.561646
1176.965820	28.835819
1175.872070	123.403381
1174.778320	256.124298
1173.683594	278.525146
1172.588867	243.341125
1171.494141	145.821991
1170.399414	115.215546
1169.303711	228.023682
1168.208984	99.097435
1167.113281	271.374359
1166.016602	-10.761170
1164.920898	84.717491
1163.824219	93.998322
1162.727539	100.749565
1161.630859	200.509445
1160.533203	73.241173
1159.435547	70.031479
1158.337891	217.051514
1157.240234	270.801605
1156.141602	283.829590
1155.043945	101.127655
1153.944336	161.596237
1152.845703	236.200058
1151.747070	203.367966
1150.647461	91.765564
1149.547852	-77.109680
1148.447266	75.506340
1147.347656	-79.289597
1146.247070	49.158943
1145.146484	-67.769043
1144.044922	55.566235
1142.944336	95.428757
1141.842773	59.005405
1140.741211	89.042076
1139.638672	-149.757309
1138.537109	-215.063080
1137.434570	102.135986
1136.332031	88.779861
1135.228516	243.939346
1134.125977	384.636719
1133.022461	544.115784
1131.917969	727.112976
1130.814453	912.258789
1129.709961	1082.936157
1128.605469	1001.933960
1127.500977	1184.083740
1126.396484	1081.469360
1125.291016	891.040710
1124.185547	1037.109741
1123.080078	858.342407
1121.973633	978.006836
1120.868164	559.839661
1119.761719	752.645935
1118.654297	701.379395
1117.547852	588.467041
1116.440430	522.790466
1115.333008	738.536926
1114.225586	525.944031
1113.117188	552.142578
1112.008789	599.476624
1110.900391	646.657532
1109.791992	852.015747
1108.682617	837.428955
1107.573242	914.840454
1106.463867	980.284973
1105.354492	979.470093
1104.244141	1193.322144
1103.133789	1012.861145
1102.023438	1124.916992
1100.913086	1024.516602
1099.801758	1100.905640
1098.690430	1233.730469
1097.579102	1373.453125
1096.467773	1475.296997
1095.355469	1334.301147
1094.243164	1176.774170
1093.130859	1217.034302
1092.017578	1252.456299
1090.905273	1386.633545
1089.791992	1146.455322
1088.677734	1021.571045
1087.564453	1284.787231
1086.450195	1359.640503
1085.335938	1041.714355
1084.221680	1243.347290
1083.106445	1113.422363
1081.991211	1192.587280
1080.875977	1043.776123
1079.760742	1181.474609
1078.644531	1027.872559
1077.528320	893.047668
1076.412109	1028.105957
1075.295898	954.206116
1074.178711	873.227417
1073.061523	717.171692
1071.944336	887.046387
1070.826172	824.697510
1069.708984	556.086487
1068.590820	610.888000
1067.471680	696.057739
1066.353516	734.307495
1065.234375	648.384033
1064.115234	770.803406
1062.996094	785.465820
1061.875977	783.695679
1060.755859	777.212280
1059.635742	440.926666
1058.515625	640.233398
1057.394531	643.041687
1056.273438	582.720520
1055.152344	459.316772
1054.031250	378.003235
1052.909180	544.274231
1051.787109	490.962646
1050.665039	561.395691
1049.541992	510.415344
1048.418945	543.458069
1047.295898	401.519989
1046.172852	296.968414
1045.048828	250.756714
1043.925781	563.599487
1042.801758	300.612488
1041.676758	699.525269
1040.552734	345.805328
1039.427734	274.083130
1038.302734	223.376160
1037.176758	237.894775
1036.050781	473.549988
1034.924805	464.799896
1033.798828	625.918030
1032.672852	519.527588
1031.545898	450.424133
1030.418945	481.366028
1029.291992	424.020416
1028.164063	215.702484
1027.036133	121.372673
1025.908203	68.952934
1024.780273	-125.029327
1023.651367	-35.635681
1022.522461	-50.662754
1021.393555	-265.172058
1020.264648	-284.634277
1019.134766	-471.016052
1018.004883	-116.937538
1016.875000	-36.502304
1015.744141	-159.993195
1014.613281	-44.661510
1013.482422	-24.276892
1012.351563	227.808014
1011.219727	127.889732
1010.088867	465.677582
1008.956055	514.076355
1007.824219	354.305817
1006.691406	946.587585
1005.558594	1677.479980
1004.425781	2549.201416
1003.292969	3115.468262
1002.159180	2710.832031
1001.025391	1929.848999
999.891602	1013.051331
998.756836	591.076111
997.622070	259.485687
996.487305	267.549103
995.352539	208.808762
994.216797	57.925686
993.081055	144.873657
991.945313	190.406921
990.808594	116.149643
989.672852	62.829063
988.536133	85.736244
987.398438	53.475269
986.261719	-36.206039
985.124023	-77.326500
983.986328	52.130295
982.847656	61.968857
981.709961	-40.808418
980.571289	-81.249672
979.432617	-93.898819
978.292969	77.621330
977.153320	51.478394
976.013672	292.194550
974.874023	427.246033
973.734375	139.606110
972.593750	199.167099
971.453125	242.801697
970.311523	180.966888
969.170898	144.597763
968.029297	152.034698
966.886719	19.678841
965.745117	149.098907
964.602539	85.985703
963.459961	27.676222
962.317383	36.066040
961.173828	315.088593
960.030273	195.470886
958.886719	14.249889
957.743164	101.275040
956.598633	188.452881
955.454102	53.729206
954.309570	203.065582
953.165039	-20.441725
952.019531	60.608395
950.874023	89.215508
949.727539	227.763382
948.582031	12.114627
947.435547	187.583313
946.289063	88.977638
945.141602	168.803879
943.995117	237.374191
942.847656	198.797684
941.699219	238.056290
940.551758	135.998993
939.403320	209.883240
938.254883	272.529236
937.105469	321.664734
935.957031	243.291367
934.807617	324.727295
933.658203	164.748779
932.507813	52.896477
931.357422	182.759705
930.207031	132.845520
929.056641	117.306465
927.906250	-2.738201
926.754883	50.434311
925.603516	117.430679
924.451172	155.022736
923.298828	74.533470
922.146484	-28.461140
920.994141	91.552292
919.841797	-131.459778
918.688477	-101.975044
917.535156	29.903549
916.380859	-190.090561
915.227539	-137.344711
914.073242	-91.244965
912.918945	-206.108078
911.763672	-193.675827
910.608398	-153.849365
909.453125	-147.879608
908.297852	-248.295853
907.141602	-19.813194
905.985352	-144.786743
904.829102	31.797955
903.672852	36.321526
902.515625	-38.244278
901.358398	-164.683121
900.201172	10.145198
899.042969	169.216568
897.884766	-126.375320
896.726563	21.657015
895.568359	63.488716
894.409180	1.460214
893.250000	-53.608990
892.090820	67.752960
890.930664	55.914028
889.771484	-30.323208
888.611328	-3.468031
887.450195	168.003311
886.289063	237.957123
885.128906	73.317879
883.966797	211.203278
882.805664	-4.971570
881.643555	42.911030
880.481445	287.021332
879.319336	303.487915
878.156250	410.198883
876.993164	361.522369
875.830078	207.115082
874.666016	233.029358
873.502930	425.608368
872.338867	154.559769
871.173828	-64.508415
870.009766	195.771820
868.844727	37.691475
867.679688	228.290588
866.513672	7.497722
865.348633	324.021057
864.182617	267.478180
863.015625	150.384079
861.849609	426.426056
860.682617	289.260010
859.515625	183.641251
858.347656	450.683044
857.180664	488.772522
856.012695	365.384155
854.843750	695.126526
853.675781	722.046692
852.506836	728.819519
851.337891	612.357117
850.167969	711.076721
848.999023	493.915680
847.829102	462.760956
846.658203	301.783539
845.488281	333.386627
844.317383	203.859543
843.146484	239.961075
841.975586	179.858307
840.803711	104.131477
839.631836	200.587265
838.459961	64.513893
837.287109	111.746475
836.114258	-37.676781
834.941406	110.024605
833.768555	387.149658
832.594727	286.806946
831.420898	521.288757
830.247070	342.779938
829.072266	592.680054
827.898438	307.082611
826.722656	356.085876
825.547852	496.407898
824.372070	300.048431
823.196289	386.726166
822.020508	107.928909
820.844727	87.565521
819.667969	236.386963
818.491211	347.216766
817.313477	21.676010
816.136719	96.741661
814.958984	-99.717941
813.781250	-162.721542
812.602539	-18.977268
811.423828	-35.458668
810.245117	1.312941
809.066406	120.185440
807.886719	1.203569
806.707031	22.097504
805.527344	-130.322739
804.346680	-25.257591
803.166992	-95.696228
801.985352	-75.225510
800.804688	49.376667
799.623047	-141.128174
798.441406	-251.838745
797.259766	-262.864319
796.078125	-189.788803
794.895508	-156.751221
793.712891	48.930801
792.529297	-117.679688
791.346680	98.705528
790.163086	195.325516
788.978516	194.392563
787.794922	423.430237
786.610352	189.902832
785.425781	259.333038
784.241211	306.480774
783.055664	503.788910
781.870117	375.993713
780.684570	175.205048
779.498047	281.420410
778.311523	173.225433
777.125000	230.534012
775.938477	250.146896
774.750977	130.582092
773.563477	50.644890
772.375977	1.485032
771.187500	27.192789
769.999023	149.756790
768.810547	113.415985
767.622070	140.860641
766.432617	99.857819
765.243164	223.939072
764.053711	411.687622
762.863281	394.461365
761.672852	300.067963
760.482422	397.040222
759.291992	515.835876
758.100586	432.088257
756.909180	405.426300
755.717773	330.283661
754.525391	413.313263
753.333008	208.307877
752.140625	302.069641
750.948242	224.345230
749.754883	416.647064
748.561523	507.756958
747.368164	339.713959
746.173828	298.921143
744.979492	312.891479
743.785156	348.687744
742.590820	250.606216
741.395508	34.094070
740.200195	323.902344
739.003906	214.672592
737.808594	188.658981
736.612305	361.894073
735.416016	123.299538
734.218750	138.697708
733.021484	318.175598
731.824219	55.488392
730.626953	366.039764
729.428711	372.374847
728.230469	317.428864
727.032227	443.913330
725.833984	397.631622
724.634766	314.189575
723.435547	427.368469
722.235352	553.572083
721.036133	662.222900
719.835938	733.694031
718.635742	685.077698
717.434570	527.375305
716.233398	587.895874
715.032227	554.606262
713.831055	512.614807
712.628906	531.696533
711.426758	297.964142
710.224609	648.326843
709.021484	260.054688
707.818359	170.374603
706.615234	93.835297
705.412109	200.234451
704.208008	38.929974
703.003906	112.749039
701.799805	112.622910
700.594727	236.526581
699.389648	147.345444
698.184570	62.620785
696.979492	-113.274170
695.773438	106.449783
694.567383	-64.872505
693.361328	-66.629013
692.154297	-14.013227
690.947266	-137.168549
689.740234	-73.526466
688.533203	-46.705231
687.325195	-132.599060
686.117188	-138.107422
684.909180	-221.568008
683.700195	-122.787704
682.491211	-36.950218
681.282227	-185.057251
680.072266	-60.032520
678.863281	30.387980
677.653320	-0.374246
676.442383	-7.198020
675.232422	163.557922
674.021484	53.057575
672.810547	-31.324949
671.598633	85.577179
670.386719	-59.104248
669.174805	1.748008
667.962891	181.536789
666.750000	2.656630
665.537109	102.619682
664.324219	14.722551
663.110352	-155.102737
661.897461	44.361523
660.683594	-49.716339
659.468750	-55.222881
658.254883	262.901947
657.040039	76.247375
655.824219	107.492882
654.609375	26.640308
653.393555	-90.803513
652.177734	-1.343854
650.960938	103.139053
649.745117	78.311485
648.528320	105.127647
647.311523	413.875336
646.093750	177.883072
644.875977	204.411209
643.658203	362.031860
642.440430	345.227203
641.221680	108.941826
640.002930	100.452271
638.784180	171.277039
637.564453	29.106371
636.344727	-46.669479
635.125000	-111.965752
633.905273	-102.402214
632.684570	3.409796
631.463867	1.466905
630.243164	24.850838
629.021484	28.455235
627.799805	130.221024
626.578125	-30.207670
625.356445	55.397480
624.133789	185.349091
622.911133	267.428284
621.688477	353.037506
620.464844	86.570702
619.241211	-75.665054
618.017578	-13.905238
616.793945	134.657516
615.569336	-49.526768
614.344727	30.617363
613.120117	-100.000099
611.894531	-180.416321
610.668945	114.244133
609.443359	-54.236160
608.216797	-33.842579
606.991211	-102.502327
605.764648	47.329033
604.537109	75.868927
