# Supplementary material for: Raman spectroscopy accurately differentiates mucosal healing from non-healing and biochemical changes following biological therapy in inflammatory bowel disease
Source: PLoS One. 2021 Jun 2;16(6):e0252210. doi: 10.1371/journal.pone.0252210 (PMC8172032; doi:10.1371/journal.pone.0252210)
Supplement: S6 Dataset — (ZIP) [file pone.0252210.s008.zip › Post biologic CD/OC016 post treatment-1_base sub CR removed_35__X_-36040.8__Y_20316.7__Z_-4414.44__Time_401.txt]

1714.716797	415.387177
1713.740234	91.201935
1712.763672	-95.957817
1711.787109	69.597832
1710.809570	-165.802887
1709.832031	122.875351
1708.854492	152.768326
1707.875977	-161.756180
1706.898438	-75.743156
1705.919922	22.105879
1704.941406	27.404587
1703.962891	-244.499405
1702.983398	-250.241119
1702.003906	-198.655365
1701.024414	-41.653748
1700.044922	65.561325
1699.065430	-235.267075
1698.084961	-104.579987
1697.104492	-157.312729
1696.124023	4.747081
1695.143555	175.747574
1694.162109	-175.833466
1693.180664	42.428486
1692.199219	39.973091
1691.217773	201.248047
1690.235352	307.288391
1689.253906	152.779007
1688.271484	313.888214
1687.289063	329.127686
1686.305664	105.237862
1685.323242	298.082886
1684.339844	233.143387
1683.356445	246.277954
1682.372070	161.600021
1681.388672	173.604797
1680.404297	399.295563
1679.419922	159.817505
1678.435547	498.601196
1677.451172	132.899719
1676.465820	222.849472
1675.480469	459.677490
1674.495117	569.424438
1673.509766	424.574554
1672.523438	649.773438
1671.537109	413.166046
1670.550781	610.229370
1669.564453	587.346802
1668.578125	509.273010
1667.590820	689.243286
1666.603516	723.691589
1665.616211	742.718750
1664.627930	852.411743
1663.640625	734.473083
1662.652344	810.606995
1661.664063	669.782959
1660.675781	1003.891846
1659.686523	869.250244
1658.698242	684.769775
1657.708984	736.490356
1656.719727	642.942322
1655.729492	716.595093
1654.740234	864.713196
1653.750000	454.742554
1652.759766	637.941345
1651.768555	723.511414
1650.778320	399.476837
1649.787109	654.914001
1648.795898	535.181885
1647.804688	526.790771
1646.813477	455.270630
1645.821289	341.775330
1644.829102	194.255096
1643.836914	126.265770
1642.844727	-12.734218
1641.851563	244.441833
1640.859375	3.017332
1639.866211	110.132248
1638.873047	90.798767
1637.878906	248.331970
1636.885742	44.799984
1635.891602	139.368408
1634.897461	-79.534737
1633.902344	-182.270813
1632.908203	-139.930603
1631.913086	-173.852509
1630.917969	60.926643
1629.922852	127.255966
1628.926758	-3.722553
1627.931641	-216.096344
1626.935547	-62.631481
1625.939453	-227.380325
1624.942383	-168.477280
1623.946289	153.372864
1622.949219	28.329151
1621.952148	-220.105881
1620.955078	112.228752
1619.958008	344.654388
1618.959961	91.195976
1617.961914	68.922836
1616.963867	414.168365
1615.965820	126.828659
1614.966797	-26.566734
1613.967773	200.469818
1612.968750	83.854324
1611.969727	11.860352
1610.970703	154.847534
1609.970703	38.285534
1608.970703	-70.384262
1607.970703	240.127853
1606.970703	-185.509384
1605.969727	59.355747
1604.968750	50.126137
1603.967773	-124.040817
1602.966797	-44.343071
1601.965820	61.429771
1600.963867	80.771599
1599.961914	13.744306
1598.959961	-121.302704
1597.958008	12.888296
1596.955078	-49.073345
1595.952148	43.078075
1594.949219	-160.088821
1593.946289	15.457588
1592.943359	-62.450172
1591.939453	-153.476044
1590.935547	-1.822145
1589.931641	-95.624374
1588.927734	-113.829079
1587.922852	-61.713436
1586.917969	-124.470963
1585.913086	8.233561
1584.908203	224.180756
1583.903320	54.213875
1582.897461	129.116257
1581.891602	-77.474533
1580.885742	-26.257923
1579.879883	126.361656
1578.873047	138.200684
1577.866211	248.809662
1576.859375	125.044228
1575.852539	209.330399
1574.845703	283.041565
1573.837891	249.953018
1572.830078	128.342896
1571.822266	-125.921028
1570.814453	-250.273605
1569.805664	-86.318626
1568.796875	-70.646255
1567.788086	-187.579758
1566.779297	196.534195
1565.769531	126.019363
1564.760742	8.682689
1563.750977	96.234993
1562.741211	129.118652
1561.730469	257.797760
1560.720703	360.350250
1559.709961	91.947029
1558.699219	163.072357
1557.688477	16.327522
1556.676758	107.852074
1555.666016	144.799896
1554.654297	101.280319
1553.642578	-115.858093
1552.629883	-157.032745
1551.618164	-14.562964
1550.605469	249.298370
1549.592773	83.435822
1548.580078	142.523514
1547.566406	297.100708
1546.552734	461.802551
1545.540039	171.356567
1544.525391	35.918106
1543.511719	344.809570
1542.498047	263.353394
1541.483398	238.588333
1540.468750	69.088173
1539.453125	-61.780392
1538.438477	13.755544
1537.422852	169.094528
1536.407227	32.691967
1535.391602	164.455124
1534.375977	58.769829
1533.359375	303.611633
1532.342773	-78.168793
1531.326172	-132.630814
1530.309570	250.808823
1529.292969	147.079132
1528.275391	241.551743
1527.257813	232.851578
1526.240234	265.210510
1525.222656	70.924850
1524.204102	360.350311
1523.185547	266.186646
1522.166992	264.533051
1521.148438	321.898895
1520.128906	78.282120
1519.110352	-77.941254
1518.090820	76.730797
1517.071289	43.647369
1516.050781	13.007248
1515.031250	13.101519
1514.010742	-7.480660
1512.990234	313.272461
1511.968750	7.489057
1510.948242	271.422058
1509.926758	83.573990
1508.905273	-58.132751
1507.883789	-220.399384
1506.862305	-8.366554
1505.839844	-132.347946
1504.817383	-174.367950
1503.794922	-31.981247
1502.772461	-110.062775
1501.749023	11.548132
1500.726563	158.639603
1499.703125	-178.299149
1498.678711	86.292305
1497.655273	-132.949768
1496.630859	-219.159576
1495.607422	-205.640015
1494.582031	-135.982635
1493.557617	-97.097519
1492.533203	-216.793076
1491.507813	-63.069355
1490.482422	177.392273
1489.457031	-54.925560
1488.430664	300.207397
1487.405273	169.967850
1486.378906	141.821960
1485.352539	72.785957
1484.325195	210.402420
1483.298828	136.160995
1482.271484	319.505981
1481.244141	237.492844
1480.216797	708.752686
1479.188477	460.872803
1478.161133	506.165527
1477.132813	474.930176
1476.104492	369.786957
1475.075195	526.967529
1474.046875	515.997437
1473.017578	596.626831
1471.988281	784.093262
1470.958984	826.390991
1469.928711	886.431335
1468.898438	892.998657
1467.869141	1278.494629
1466.837891	1221.337891
1465.807617	915.077026
1464.776367	1277.340698
1463.746094	1413.299194
1462.714844	1185.874268
1461.682617	1133.769165
1460.651367	1406.738159
1459.619141	1321.582031
1458.586914	1282.143555
1457.554688	1288.395508
1456.522461	1621.945435
1455.489258	1333.839111
1454.456055	1449.106934
1453.422852	1574.467773
1452.389648	1613.589600
1451.355469	1746.455811
1450.321289	1818.459839
1449.287109	1634.564575
1448.252930	1648.324829
1447.218750	1750.726685
1446.183594	1475.839600
1445.148438	1542.810669
1444.113281	1680.632202
1443.078125	1739.979736
1442.041992	1204.836792
1441.005859	1514.670654
1439.969727	1306.041870
1438.933594	1421.120117
1437.897461	1225.295654
1436.860352	1140.753174
1435.823242	1063.860474
1434.786133	1191.630859
1433.748047	1003.698181
1432.710938	492.729187
1431.672852	673.644531
1430.634766	632.438416
1429.596680	694.745178
1428.557617	764.614990
1427.518555	456.190369
1426.479492	357.234406
1425.440430	225.596298
1424.401367	454.492310
1423.361328	385.972748
1422.321289	309.978485
1421.281250	-35.446072
1420.241211	77.669121
1419.200195	135.382355
1418.159180	271.165436
1417.118164	349.066528
1416.077148	34.475563
1415.035156	-56.045132
1413.994141	135.244812
1412.952148	288.781372
1411.910156	-161.040344
1410.867188	-153.169510
1409.825195	101.053467
1408.782227	-99.524773
1407.739258	152.189697
1406.695313	328.511566
1405.652344	158.361450
1404.608398	-26.720146
1403.564453	-66.083061
1402.520508	-92.806450
1401.475586	-21.624176
1400.431641	-43.173203
1399.386719	-69.666245
1398.341797	347.673279
1397.295898	173.369537
1396.250977	-13.287447
1395.205078	5.642506
1394.159180	-253.392578
1393.112305	71.258667
1392.066406	253.158890
1391.019531	122.143410
1389.972656	-36.260136
1388.925781	-46.879288
1387.877930	62.654453
1386.831055	152.238617
1385.783203	236.855804
1384.735352	84.025246
1383.686523	-193.642105
1382.638672	81.186012
1381.589844	-53.768925
1380.541016	106.173981
1379.492188	-11.063061
1378.442383	76.562897
1377.392578	169.238235
1376.342773	114.717125
1375.292969	22.886536
1374.243164	3.533790
1373.192383	-120.485321
1372.141602	211.968094
1371.090820	-108.803055
1370.039063	59.174385
1368.988281	-331.012329
1367.936523	-48.264511
1366.884766	-221.375534
1365.833008	310.453430
1364.780273	52.860054
1363.727539	-0.404489
1362.674805	-43.596100
1361.622070	-126.486343
1360.569336	-147.051865
1359.515625	-155.092224
1358.461914	-31.245432
1357.408203	62.812534
1356.353516	127.083153
1355.299805	-156.462418
1354.245117	141.557922
1353.190430	153.892227
1352.134766	166.302063
1351.080078	44.740116
1350.024414	169.061844
1348.968750	206.559753
1347.913086	182.104568
1346.856445	286.735535
1345.800781	473.273468
1344.744141	352.334381
1343.686523	380.273590
1342.629883	306.684723
1341.572266	513.221375
1340.514648	764.356873
1339.457031	703.375793
1338.399414	744.043152
1337.340820	584.225098
1336.282227	474.070221
1335.223633	455.620789
1334.165039	506.546204
1333.106445	599.589844
1332.046875	593.739319
1330.987305	770.955139
1329.926758	359.801147
1328.867188	500.087067
1327.806641	605.789001
1326.746094	511.415894
1325.685547	609.826355
1324.625000	676.173889
1323.563477	545.046143
1322.501953	596.719299
1321.440430	678.061584
1320.378906	956.832092
1319.316406	769.329468
1318.253906	717.628479
1317.191406	503.290619
1316.128906	481.402954
1315.065430	639.508667
1314.001953	795.154724
1312.938477	598.517822
1311.875000	921.735718
1310.811523	712.987183
1309.747070	718.579407
1308.682617	879.306885
1307.618164	513.406921
1306.552734	903.048218
1305.488281	702.241943
1304.422852	784.394897
1303.356445	900.990723
1302.291016	771.788147
1301.224609	689.389709
1300.159180	648.870361
1299.091797	652.629944
1298.025391	705.576965
1296.958984	463.898071
1295.891602	435.955841
1294.824219	830.246948
1293.755859	674.735657
1292.688477	823.576050
1291.620117	415.598267
1290.551758	603.763489
1289.483398	723.246399
1288.414063	600.046692
1287.344727	775.933899
1286.275391	679.825012
1285.206055	921.853455
1284.136719	708.291687
1283.066406	751.955872
1281.996094	648.763855
1280.925781	467.339508
1279.855469	870.855469
1278.784180	728.677002
1277.712891	840.969849
1276.641602	1080.410400
1275.569336	791.694336
1274.498047	669.360657
1273.425781	424.918823
1272.353516	720.563477
1271.281250	393.233002
1270.208008	639.968689
1269.134766	808.492493
1268.061523	664.518127
1266.988281	937.960449
1265.914063	676.946838
1264.839844	530.726501
1263.765625	845.548340
1262.691406	562.852478
1261.617188	748.368225
1260.541992	809.510376
1259.466797	646.463440
1258.391602	317.843475
1257.315430	715.213684
1256.239258	769.067200
1255.163086	589.190002
1254.086914	728.268433
1253.010742	913.535706
1251.933594	877.320862
1250.856445	700.050415
1249.779297	673.645264
1248.701172	885.531921
1247.624023	1004.965271
1246.545898	988.244873
1245.467773	704.260376
1244.388672	609.879883
1243.310547	619.984924
1242.231445	639.793396
1241.152344	810.106934
1240.072266	242.494766
1238.993164	560.840576
1237.913086	655.838745
1236.833008	522.794800
1235.751953	608.043823
1234.671875	591.432190
1233.590820	722.670105
1232.509766	841.725220
1231.427734	505.221619
1230.346680	912.505859
1229.264648	765.010681
1228.182617	511.035919
1227.100586	414.506378
1226.017578	705.220032
1224.934570	516.709106
1223.851563	475.830109
1222.768555	171.334122
1221.684570	369.890228
1220.601563	312.097107
1219.516602	276.047729
1218.432617	551.715820
1217.348633	435.873962
1216.263672	97.847549
1215.178711	366.055695
1214.093750	206.802307
1213.007813	366.195923
1211.921875	327.616669
1210.835938	163.571671
1209.750000	308.321899
1208.663086	390.272736
1207.577148	375.726532
1206.490234	117.692039
1205.402344	392.332611
1204.315430	358.427277
1203.227539	249.822632
1202.139648	278.512421
1201.051758	198.804611
1199.962891	210.569427
1198.875000	270.439697
1197.786133	87.216988
1196.696289	-254.736069
1195.607422	-336.813751
1194.517578	11.519744
1193.427734	-37.001305
1192.337891	-167.254318
1191.247070	-235.017609
1190.157227	33.557053
1189.066406	-135.172440
1187.974609	-66.142113
1186.883789	43.642967
1185.791992	-158.703568
1184.700195	-63.429497
1183.608398	259.683594
1182.515625	-62.632946
1181.423828	207.497070
1180.331055	60.278873
1179.238281	-154.029251
1178.144531	34.321613
1177.050781	227.337891
1175.957031	-106.767731
1174.863281	347.154968
1173.768555	82.516899
1172.674805	74.103104
1171.580078	436.600891
1170.484375	-9.861075
1169.389648	84.480995
1168.293945	23.271299
1167.198242	-181.418823
1166.102539	108.789490
1165.005859	9.238725
1163.910156	155.818039
1162.813477	-22.619579
1161.715820	-24.285145
1160.619141	129.230286
1159.521484	208.617432
1158.423828	311.793732
1157.326172	204.888199
1156.227539	269.751038
1155.128906	475.272461
1154.030273	179.876480
1152.931641	-170.262894
1151.832031	-0.670543
1150.733398	9.145235
1149.632813	21.281309
1148.533203	-85.720047
1147.433594	-45.065277
1146.333008	-147.332047
1145.232422	-54.403091
1144.130859	26.532562
1143.030273	5.094100
1141.928711	-180.518661
1140.827148	-187.719559
1139.724609	80.843399
1138.623047	123.426384
1137.520508	-28.934999
1136.417969	32.578018
1135.314453	162.905273
1134.211914	-3.726085
1133.108398	-153.706360
1132.004883	19.197435
1130.900391	210.962219
1129.796875	272.110352
1128.692383	119.681023
1127.586914	254.256805
1126.482422	343.696167
1125.376953	416.458160
1124.271484	543.666687
1123.166016	393.545105
1122.060547	459.043182
1120.954102	306.567474
1119.847656	251.218628
1118.741211	352.116455
1117.633789	287.247528
1116.526367	281.540741
1115.418945	169.346405
1114.311523	475.831268
1113.204102	422.709015
1112.095703	36.225945
1110.987305	4.443902
1109.877930	140.423691
1108.769531	101.499191
1107.660156	-36.646255
1106.550781	200.730911
1105.441406	105.082687
1104.331055	413.081238
1103.220703	152.188919
1102.110352	224.066772
1101.000000	581.309448
1099.888672	223.807800
1098.777344	222.473572
1097.666016	138.622086
1096.553711	358.796631
1095.442383	218.380280
1094.330078	549.124634
1093.217773	528.804749
1092.104492	607.366272
1090.991211	243.336136
1089.877930	131.283768
1088.764648	242.799988
1087.651367	300.155304
1086.537109	338.656738
1085.422852	595.802063
1084.308594	732.941895
1083.193359	681.994629
1082.078125	417.250916
1080.962891	255.989243
1079.847656	181.702805
1078.731445	429.122528
1077.615234	519.150513
1076.499023	120.977180
1075.382813	504.345856
1074.265625	406.634064
1073.148438	269.105072
1072.031250	560.744385
1070.914063	291.986694
1069.795898	271.785706
1068.677734	232.861771
1067.559570	364.981628
1066.440430	131.679138
1065.321289	259.100403
1064.202148	480.119537
1063.083008	504.456421
1061.962891	430.514160
1060.843750	440.855042
1059.723633	11.499113
1058.602539	307.230774
1057.482422	408.825012
1056.361328	87.346985
1055.239258	247.395523
1054.118164	288.261078
1052.996094	247.382004
1051.874023	122.488068
1050.751953	109.740494
1049.629883	155.380600
1048.506836	163.686890
1047.383789	155.693665
1046.260742	124.415642
1045.136719	-137.673248
1044.012695	22.363499
1042.888672	-185.896881
1041.764648	90.665810
1040.639648	59.613518
1039.515625	100.831390
1038.389648	-39.578720
1037.264648	262.463104
1036.138672	29.070127
1035.012695	121.610138
1033.886719	290.927887
1032.760742	255.534149
1031.633789	227.172852
1030.506836	708.016174
1029.379883	286.860077
1028.251953	202.888046
1027.124023	-148.163437
1025.996094	-185.434036
1024.868164	-213.342728
1023.739258	-185.473419
1022.610352	-217.906265
1021.481445	-438.228241
1020.352539	-208.311493
1019.222656	-182.560074
1018.092773	-240.239929
1016.962891	-77.586540
1015.832031	-21.574100
1014.702148	117.906586
1013.571289	-66.964798
1012.439453	-186.837631
1011.308594	242.232788
1010.176758	157.203842
1009.044922	238.933960
1007.912109	209.613373
1006.780273	4.557300
1005.647461	773.418884
1004.514648	1100.321899
1003.380859	1454.878662
1002.247070	1559.716553
1001.113281	1287.916382
999.979492	1032.490479
998.845703	486.232452
997.710938	-71.249039
996.576172	412.811707
995.440430	-105.007759
994.305664	279.764252
993.169922	-62.289997
992.033203	38.736462
990.897461	59.092205
989.760742	93.346184
988.624023	-135.093933
987.487305	-13.083187
986.350586	194.191345
985.212891	51.348690
984.075195	371.505127
982.936523	44.672352
981.798828	-81.673889
980.660156	88.960236
979.521484	-195.914871
978.381836	-32.070477
977.242188	205.366928
976.102539	348.522583
974.962891	98.664246
973.823242	-82.053589
972.682617	88.887177
971.541992	-121.435402
970.400391	38.121895
969.259766	411.198822
968.118164	31.359093
966.976563	32.697910
965.833984	24.940748
964.691406	260.395538
963.548828	-150.810791
962.406250	20.559986
961.262695	171.303879
960.120117	457.264313
958.976563	369.757935
957.832031	39.599335
956.688477	-13.245588
955.543945	-15.619889
954.398438	-52.240341
953.253906	211.002945
952.108398	346.095428
950.962891	119.845795
949.817383	62.995884
948.670898	-92.046371
947.524414	198.746109
946.377930	23.353424
945.231445	343.851318
944.083984	207.499512
942.936523	267.664520
941.789063	298.209137
940.640625	187.318970
939.493164	53.750233
938.343750	66.316841
937.195313	231.770142
936.045898	556.833740
934.897461	229.860779
933.747070	461.490173
932.597656	105.232071
931.447266	213.927734
930.296875	236.108627
929.146484	221.928284
927.995117	94.008408
926.843750	282.569611
925.692383	-97.711166
924.541016	22.714035
923.388672	134.058899
922.236328	-61.526649
921.083984	-61.453663
919.931641	168.228088
918.778320	4.796901
917.625000	93.656258
916.470703	-49.102974
915.317383	139.766144
914.163086	49.409264
913.008789	-181.543915
911.853516	170.778900
910.698242	234.919342
909.542969	-13.863951
908.387695	-115.095558
907.231445	35.387936
906.076172	-169.931290
904.918945	132.412125
903.762695	-86.307449
902.605469	80.111221
901.448242	217.074432
900.291016	-60.198387
899.133789	-38.571846
897.975586	-295.188934
896.817383	16.110294
895.658203	254.944611
894.500000	292.500153
893.340820	375.287292
892.180664	53.580143
891.021484	-82.671799
889.861328	-166.870041
888.701172	175.810944
887.541016	91.674385
886.379883	-8.186164
885.218750	-162.121094
884.057617	288.672729
882.895508	134.808517
881.734375	62.229183
880.572266	122.725060
879.409180	284.648193
878.247070	180.624908
877.083984	322.234741
875.920898	202.535156
874.756836	55.891331
873.592773	161.477875
872.428711	480.853699
871.264648	278.052307
870.100586	174.349411
868.935547	257.385651
867.770508	371.874542
866.604492	11.984032
865.438477	353.497925
864.272461	261.189972
863.106445	344.156097
861.940430	278.857544
860.773438	319.124420
859.606445	500.800964
858.438477	637.504395
857.271484	552.006958
856.103516	690.870972
854.934570	708.555603
853.766602	428.012787
852.597656	750.603638
851.428711	797.371643
850.259766	772.404968
849.089844	373.344208
847.919922	485.072723
846.750000	453.434540
845.579102	229.283157
844.408203	327.484375
843.237305	210.821686
842.066406	261.959473
840.894531	111.772675
839.722656	305.951416
838.550781	269.771393
837.377930	195.586014
836.206055	277.802826
835.033203	-22.018265
833.859375	191.898453
832.686523	137.759537
831.512695	407.267365
830.337891	306.160553
829.164063	354.544312
827.989258	411.781067
826.814453	163.436340
825.639648	329.846619
824.463867	155.101395
823.288086	45.012482
822.112305	-207.657837
820.935547	14.168187
819.759766	33.194157
818.583008	239.166794
817.405273	-17.979799
816.228516	-79.237000
815.050781	-62.659054
813.872070	298.604218
812.694336	37.003178
811.515625	-104.485359
810.336914	134.099594
809.158203	-209.684494
807.978516	-186.812881
806.798828	-379.461029
805.619141	-147.965942
804.438477	-100.910355
803.258789	12.639642
802.077148	10.674084
800.896484	-62.347767
799.714844	-106.578796
798.534180	24.311966
797.351563	-161.945755
796.169922	6.420630
794.987305	-2.632705
793.804688	5.961937
792.622070	-350.958221
791.438477	-10.308170
790.254883	-4.168380
789.071289	101.482109
787.886719	5.648127
786.702148	93.384315
785.517578	-172.856598
784.333008	381.257019
783.147461	46.378395
781.961914	390.058655
780.776367	139.133560
779.590820	40.665371
778.404297	200.547440
777.217773	157.139984
776.030273	-67.341431
774.843750	12.755910
773.656250	64.044830
772.467773	172.576035
771.280273	318.465668
770.091797	175.369263
768.903320	168.923279
767.714844	232.919022
766.525391	-77.754265
765.335938	272.458160
764.146484	393.392731
762.956055	395.292145
761.765625	302.461517
760.575195	310.823334
759.384766	52.884163
758.193359	481.267517
757.001953	423.366913
755.810547	411.589355
754.618164	582.173706
753.425781	269.142639
752.233398	443.924927
751.041016	354.970795
749.847656	123.241692
748.654297	324.057678
747.460938	364.476624
746.266602	356.526337
745.072266	227.847534
743.877930	496.166229
742.683594	264.317810
741.488281	12.779416
740.292969	285.149170
739.097656	9.495083
737.901367	-294.570953
736.705078	-462.753235
735.508789	19.453976
734.311523	87.603943
733.115234	39.671749
731.917969	179.895050
730.719727	197.488647
729.522461	120.980682
728.324219	-95.486916
727.125977	-69.228989
725.926758	402.848907
724.727539	210.379379
723.528320	-56.311081
722.329102	434.983002
721.128906	436.881622
719.928711	290.298828
718.728516	377.297729
717.528320	427.138611
716.327148	433.299011
715.125977	-44.755932
713.923828	271.109528
712.722656	142.096771
711.520508	311.720764
710.317383	160.939377
709.115234	480.788055
707.912109	245.090530
706.708984	50.878685
705.505859	2.620270
704.301758	150.267746
703.097656	330.493713
701.893555	-48.435154
700.688477	251.400513
699.483398	159.720261
698.278320	239.845490
697.073242	391.681610
695.867188	115.409935
694.661133	154.296814
693.455078	117.185249
692.248047	-95.757050
691.041016	-78.447327
689.833984	-189.150009
688.626953	-15.502595
687.418945	125.571045
686.210938	86.620308
685.002930	121.466690
683.793945	-114.622162
682.584961	-155.479813
681.375977	-59.739895
680.166992	-37.629787
678.957031	21.358557
677.747070	110.709625
676.537109	-20.708344
675.326172	-132.508270
674.115234	32.794029
672.904297	115.904594
671.692383	348.296539
670.481445	-191.252991
669.269531	-36.529091
668.056641	-80.618698
666.844727	18.034016
665.631836	-82.004219
664.417969	-0.470880
663.205078	122.167641
661.991211	231.906113
660.777344	108.617813
659.563477	-53.335720
658.348633	162.425079
657.133789	-79.025887
655.918945	-91.677017
654.703125	-263.724884
653.488281	-103.648048
652.272461	19.847898
651.055664	-37.542007
649.839844	21.534748
648.623047	-115.232719
647.405273	-51.597031
646.188477	126.220963
644.970703	286.877350
643.752930	105.541054
642.535156	298.665466
641.316406	425.176605
640.097656	156.205368
638.878906	-114.652840
637.659180	12.281659
636.439453	3.949347
635.219727	266.384460
634.000000	45.683544
632.779297	-3.032847
631.558594	23.525986
630.337891	78.100349
629.116211	137.070145
627.894531	-95.562164
626.672852	274.605011
625.451172	438.910522
624.228516	275.321350
623.005859	276.924316
621.783203	248.645218
620.559570	173.362473
619.336914	271.673401
618.112305	-124.518906
616.888672	267.245270
615.664063	226.647858
614.439453	25.688620
613.214844	-10.402571
611.989258	-170.440842
610.764648	-129.373520
609.538086	37.841610
608.312500	21.240192
607.085938	-18.818344
605.859375	-3.294674
604.632813	138.239136
