# Supplementary material for: Raman spectroscopy accurately differentiates mucosal healing from non-healing and biochemical changes following biological therapy in inflammatory bowel disease
Source: PLoS One. 2021 Jun 2;16(6):e0252210. doi: 10.1371/journal.pone.0252210 (PMC8172032; doi:10.1371/journal.pone.0252210)
Supplement: S6 Dataset — (ZIP) [file pone.0252210.s008.zip › Post biologic CD/OC021 post treatment-1_base sub CR removed_90__X_-12373.1__Y_18937.6__Z_-15.7715__Time_1029.txt]

1714.640625	-5.607718
1713.664063	115.635452
1712.687500	26.906395
1711.709961	46.355003
1710.733398	66.766655
1709.755859	-51.340427
1708.778320	-42.537079
1707.799805	-32.880234
1706.821289	60.706032
1705.843750	106.987679
1704.864258	-127.066971
1703.885742	-194.136963
1702.907227	31.387468
1701.927734	-103.548950
1700.948242	-122.544487
1699.968750	-36.381081
1698.988281	-72.433998
1698.007813	23.348799
1697.028320	77.202370
1696.046875	115.753334
1695.066406	75.007515
1694.084961	160.575012
1693.104492	185.534241
1692.123047	192.559448
1691.140625	491.237427
1690.159180	478.416351
1689.176758	263.605560
1688.194336	500.381622
1687.211914	431.173309
1686.228516	581.313293
1685.246094	710.834167
1684.262695	625.170410
1683.279297	646.830017
1682.295898	679.850830
1681.311523	785.436035
1680.327148	881.024719
1679.342773	878.783508
1678.358398	730.870117
1677.374023	942.853333
1676.388672	1171.344971
1675.403320	1028.097656
1674.417969	1244.479126
1673.432617	1456.087036
1672.446289	1458.272217
1671.459961	1447.793213
1670.473633	1594.652222
1669.487305	1569.428589
1668.500977	1722.701660
1667.513672	2070.253418
1666.526367	1794.559204
1665.539063	2047.563599
1664.550781	1908.395874
1663.563477	1982.024780
1662.575195	1965.992676
1661.586914	2104.254395
1660.598633	2150.213623
1659.609375	2119.807617
1658.620117	2352.189209
1657.631836	2052.603271
1656.641602	2238.199951
1655.652344	2225.642822
1654.662109	1951.509888
1653.672852	1804.984619
1652.681641	1915.585449
1651.691406	1547.823364
1650.701172	1683.108032
1649.709961	1377.212646
1648.718750	1137.945313
1647.727539	1216.317139
1646.735352	1004.402466
1645.744141	668.816589
1644.751953	666.514160
1643.759766	817.723267
1642.766602	536.284546
1641.774414	411.037994
1640.781250	404.921783
1639.788086	240.853043
1638.794922	209.054123
1637.801758	209.223938
1636.807617	262.422180
1635.813477	68.128357
1634.819336	108.739761
1633.825195	81.109810
1632.830078	16.883471
1631.834961	-70.755630
1630.839844	-52.788879
1629.844727	-131.981796
1628.849609	-0.366446
1627.853516	-65.919426
1626.857422	50.285076
1625.861328	14.108752
1624.865234	38.626232
1623.868164	92.244751
1622.871094	-69.492302
1621.874023	-86.458344
1620.876953	-87.483734
1619.879883	87.632462
1618.881836	362.614075
1617.883789	60.032276
1616.885742	96.324554
1615.887695	127.484131
1614.888672	77.420212
1613.889648	-24.967222
1612.890625	43.262558
1611.891602	87.966370
1610.892578	106.530403
1609.892578	57.033653
1608.892578	149.131836
1607.892578	110.278770
1606.892578	45.316040
1605.891602	223.966766
1604.890625	177.446274
1603.889648	269.713562
1602.888672	178.800049
1601.887695	25.167841
1600.885742	-18.511099
1599.883789	21.532452
1598.881836	-16.866074
1597.879883	-120.591843
1596.876953	-130.186417
1595.874023	-205.104874
1594.871094	-84.080780
1593.868164	-195.570236
1592.864258	-14.583255
1591.861328	-170.474625
1590.857422	-182.777939
1589.853516	-234.260162
1588.848633	-100.531708
1587.844727	51.343353
1586.839844	77.924225
1585.834961	-114.574104
1584.830078	196.025909
1583.824219	162.417740
1582.819336	352.819611
1581.813477	-3.981901
1580.807617	170.579559
1579.800781	173.122314
1578.794922	102.674225
1577.788086	115.444382
1576.781250	229.586792
1575.773438	195.281250
1574.766602	270.118347
1573.758789	160.172882
1572.750977	60.552811
1571.743164	173.995483
1570.735352	37.775452
1569.726563	18.401449
1568.718750	89.815704
1567.708984	202.612045
1566.700195	125.668297
1565.691406	-34.462624
1564.681641	-44.141369
1563.671875	42.039845
1562.662109	16.470591
1561.652344	-58.528801
1560.641602	21.929790
1559.630859	-102.629646
1558.620117	55.229713
1557.609375	288.003387
1556.597656	-72.827080
1555.586914	250.185745
1554.575195	88.578751
1553.563477	92.573746
1552.550781	360.430298
1551.539063	244.938400
1550.526367	191.408310
1549.513672	272.237701
1548.500977	156.266632
1547.487305	120.311844
1546.473633	221.202484
1545.459961	140.913666
1544.446289	3.606122
1543.432617	70.271736
1542.417969	-62.201027
1541.404297	143.506836
1540.389648	88.129463
1539.374023	60.962215
1538.359375	23.281567
1537.343750	-94.587463
1536.328125	249.179245
1535.312500	68.991241
1534.296875	174.911469
1533.280273	48.533436
1532.263672	105.010483
1531.247070	-70.685005
1530.230469	3.405757
1529.212891	-167.470917
1528.196289	-104.116745
1527.178711	108.335014
1526.160156	93.934647
1525.142578	87.056664
1524.124023	-48.699772
1523.106445	54.657005
1522.087891	-24.872131
1521.068359	-89.157425
1520.049805	-30.209698
1519.030273	56.769760
1518.010742	107.522148
1516.991211	68.114632
1515.971680	-35.705856
1514.951172	129.969299
1513.930664	51.432178
1512.910156	-42.681427
1511.889648	-67.662415
1510.868164	-59.487423
1509.846680	-5.340892
1508.826172	4.985171
1507.803711	-15.688535
1506.782227	-16.032486
1505.759766	-8.896673
1504.737305	-76.281662
1503.714844	30.397150
1502.692383	-183.375198
1501.668945	50.939156
1500.646484	-27.419004
1499.623047	1.576424
1498.599609	-118.080528
1497.575195	-38.287060
1496.550781	102.690582
1495.527344	-48.160198
1494.502930	-50.814766
1493.477539	194.346664
1492.453125	321.653015
1491.427734	428.270599
1490.402344	289.377899
1489.376953	403.276947
1488.350586	386.689697
1487.325195	502.738861
1486.298828	766.631409
1485.272461	573.369080
1484.245117	589.268982
1483.218750	607.569458
1482.191406	829.756775
1481.164063	771.171326
1480.136719	758.355713
1479.108398	857.545593
1478.080078	821.474365
1477.052734	1119.086060
1476.023438	1100.510986
1474.995117	1316.143066
1473.965820	1098.643311
1472.937500	1240.090088
1471.908203	1465.328613
1470.877930	1580.903442
1469.848633	1785.372192
1468.818359	1847.170410
1467.788086	2155.512451
1466.757813	2295.796875
1465.727539	2461.332520
1464.696289	2598.716064
1463.665039	2878.231689
1462.633789	2880.617920
1461.602539	2943.862549
1460.570313	2963.799072
1459.539063	2861.788818
1458.506836	3026.234619
1457.473633	2949.422363
1456.441406	3260.768066
1455.408203	3153.336914
1454.375000	3261.443359
1453.341797	3283.222412
1452.308594	3327.736084
1451.274414	3493.802734
1450.241211	3657.218018
1449.207031	3511.410645
1448.171875	3699.928711
1447.137695	3579.386230
1446.102539	3772.767822
1445.067383	3669.865479
1444.032227	3539.124512
1442.997070	3309.723389
1441.960938	3275.144043
1440.924805	3066.040527
1439.888672	3039.048584
1438.852539	3019.625000
1437.816406	3022.932861
1436.779297	2520.818115
1435.742188	2448.382080
1434.705078	2108.225586
1433.666992	2182.332764
1432.629883	1716.121338
1431.591797	1633.767090
1430.553711	1382.359863
1429.514648	1390.926758
1428.476563	932.834229
1427.437500	1012.124695
1426.398438	945.144592
1425.359375	941.232117
1424.320313	1058.320923
1423.280273	809.977600
1422.240234	889.280640
1421.200195	653.725403
1420.159180	649.965271
1419.119141	391.967590
1418.078125	531.815125
1417.037109	581.043396
1415.996094	421.456207
1414.954102	397.806610
1413.912109	394.336884
1412.870117	250.108627
1411.828125	387.560303
1410.786133	351.585480
1409.743164	242.795761
1408.700195	294.906708
1407.657227	203.888916
1406.614258	288.768646
1405.570313	37.229992
1404.527344	220.154373
1403.483398	169.663055
1402.438477	289.878143
1401.394531	179.352356
1400.349609	38.847038
1399.304688	247.034805
1398.259766	81.685799
1397.214844	315.024231
1396.168945	347.872437
1395.123047	130.269714
1394.077148	230.975342
1393.031250	-43.900887
1391.984375	167.157990
1390.937500	107.889938
1389.890625	216.436920
1388.843750	169.919327
1387.796875	68.503479
1386.749023	7.251585
1385.701172	-26.348125
1384.653320	180.187897
1383.604492	-148.135468
1382.556641	-73.850990
1381.507813	-44.454849
1380.458984	-102.363922
1379.410156	-42.741341
1378.360352	-12.984126
1377.310547	79.302834
1376.260742	119.280487
1375.210938	154.391022
1374.161133	94.835320
1373.110352	-34.398369
1372.059570	-178.391418
1371.008789	-175.086609
1369.957031	272.012421
1368.906250	101.084618
1367.854492	-144.370972
1366.802734	33.879761
1365.750000	50.325756
1364.698242	149.097733
1363.645508	-10.908746
1362.592773	118.005470
1361.540039	13.136460
1360.486328	214.443451
1359.433594	298.945007
1358.379883	326.372040
1357.326172	187.390457
1356.271484	41.168900
1355.216797	255.495911
1354.163086	335.753113
1353.107422	376.381958
1352.052734	660.542114
1350.998047	810.680664
1349.942383	615.880005
1348.886719	803.525085
1347.830078	777.869568
1346.774414	836.752686
1345.717773	955.298340
1344.661133	1034.295898
1343.604492	1247.304321
1342.546875	1415.775024
1341.490234	1145.756348
1340.432617	1470.609985
1339.375000	1290.212158
1338.316406	1253.690430
1337.258789	1390.681641
1336.200195	1205.993652
1335.141602	1479.395630
1334.082031	1314.912964
1333.023438	1301.582275
1331.963867	1315.633789
1330.904297	1117.212280
1329.844727	1225.594116
1328.784180	1398.360962
1327.723633	1284.593872
1326.663086	1153.760986
1325.602539	1366.484131
1324.541992	1524.965820
1323.480469	1424.317993
1322.418945	1294.270752
1321.357422	1522.287231
1320.295898	1624.549561
1319.233398	1275.525391
1318.170898	1355.945068
1317.108398	1411.847778
1316.045898	1396.410522
1314.982422	1533.951050
1313.918945	1444.911865
1312.855469	1324.055420
1311.791992	1370.905273
1310.728516	1380.966187
1309.664063	1506.896484
1308.599609	1536.945190
1307.535156	1424.418457
1306.469727	1511.386353
1305.404297	1529.607910
1304.338867	1488.961548
1303.273438	1502.585693
1302.208008	1590.108765
1301.141602	1623.682251
1300.075195	1509.973389
1299.008789	1374.360596
1297.942383	1285.626587
1296.875000	1204.449341
1295.807617	1258.480835
1294.740234	1185.009644
1293.672852	1214.781982
1292.604492	1185.807373
1291.537109	1399.818604
1290.468750	1138.140259
1289.399414	1009.110718
1288.331055	1007.739990
1287.261719	1035.916992
1286.192383	1127.921143
1285.123047	953.014832
1284.052734	1001.182373
1282.983398	958.864746
1281.913086	1215.347534
1280.841797	855.090942
1279.771484	1111.737305
1278.700195	1003.885498
1277.628906	930.444275
1276.557617	1170.151733
1275.486328	1219.180542
1274.414063	1312.299561
1273.341797	1253.981567
1272.269531	1283.753784
1271.197266	1272.096191
1270.124023	1592.674438
1269.050781	1449.321411
1267.977539	1498.973145
1266.904297	1404.714111
1265.830078	1342.313843
1264.756836	1584.960449
1263.681641	1361.771362
1262.607422	1470.380981
1261.533203	1574.155640
1260.458008	1253.887573
1259.382813	1340.775757
1258.307617	1473.993408
1257.231445	1473.270508
1256.155273	1509.150269
1255.079102	1620.557983
1254.002930	1588.378662
1252.926758	1198.556030
1251.849609	1271.235229
1250.772461	1268.539429
1249.695313	1409.386841
1248.617188	1304.663940
1247.540039	1506.322144
1246.461914	1173.282837
1245.382813	1319.104004
1244.304688	1440.611572
1243.225586	1214.811279
1242.146484	1326.663452
1241.067383	1096.212158
1239.988281	1123.167847
1238.908203	1125.881958
1237.828125	1259.629517
1236.748047	1000.421204
1235.667969	1126.914673
1234.586914	1187.919556
1233.505859	1229.526001
1232.424805	1040.915771
1231.343750	1082.567749
1230.261719	1090.304443
1229.179688	1112.576050
1228.097656	987.152588
1227.015625	905.360168
1225.932617	976.072388
1224.850586	874.961060
1223.767578	892.424072
1222.683594	464.873871
1221.600586	540.433472
1220.516602	528.923645
1219.432617	456.981384
1218.347656	621.856934
1217.263672	552.302429
1216.178711	564.877930
1215.093750	548.445923
1214.008789	486.121979
1212.922852	464.830292
1211.836914	540.038940
1210.750977	870.911438
1209.665039	827.730408
1208.579102	685.656433
1207.492188	449.576355
1206.405273	690.820007
1205.318359	809.003052
1204.230469	599.411682
1203.142578	394.677643
1202.054688	380.233063
1200.966797	254.979904
1199.877930	276.562653
1198.790039	-7.576504
1197.701172	45.207317
1196.611328	126.767128
1195.522461	47.079708
1194.432617	44.302349
1193.342773	48.662140
1192.252930	-52.807930
1191.162109	-94.238075
1190.072266	-39.638988
1188.981445	-86.021904
1187.889648	-130.067810
1186.798828	-70.950928
1185.707031	-151.162354
1184.615234	-82.648994
1183.523438	-122.222343
1182.430664	205.113922
1181.337891	47.795086
1180.245117	65.466774
1179.152344	387.447479
1178.059570	143.615372
1176.965820	96.253571
1175.872070	221.272583
1174.778320	269.492065
1173.683594	382.226196
1172.588867	413.407410
1171.494141	320.013611
1170.399414	346.180054
1169.303711	233.472610
1168.208984	-89.766479
1167.113281	10.241579
1166.016602	112.473633
1164.920898	-31.634596
1163.824219	58.365105
1162.727539	16.806772
1161.630859	249.805450
1160.533203	76.634499
1159.435547	34.714390
1158.337891	207.491318
1157.240234	368.128326
1156.141602	182.630966
1155.043945	393.022308
1153.944336	66.639931
1152.845703	364.900421
1151.747070	128.974380
1150.647461	224.254669
1149.547852	209.757904
1148.447266	-4.955273
1147.347656	51.769150
1146.247070	-139.283798
1145.146484	83.784004
1144.044922	228.071991
1142.944336	212.747040
1141.842773	33.151012
1140.741211	-108.455956
1139.638672	61.324066
1138.537109	-73.382820
1137.434570	112.658943
1136.332031	291.343018
1135.228516	424.662720
1134.125977	332.162354
1133.022461	538.729004
1131.917969	654.844727
1130.814453	533.434692
1129.709961	777.338379
1128.605469	1094.526001
1127.500977	946.570007
1126.396484	1035.652344
1125.291016	1084.244263
1124.185547	1187.180664
1123.080078	1114.580200
1121.973633	973.161987
1120.868164	691.930725
1119.761719	943.463562
1118.654297	775.705200
1117.547852	477.709167
1116.440430	560.679932
1115.333008	548.840637
1114.225586	659.859070
1113.117188	638.259338
1112.008789	864.767029
1110.900391	750.673218
1109.791992	1031.130249
1108.682617	734.856201
1107.573242	913.345032
1106.463867	1006.606689
1105.354492	1120.942139
1104.244141	1157.194336
1103.133789	1299.493530
1102.023438	1330.711060
1100.913086	1191.954956
1099.801758	1095.577515
1098.690430	1133.508423
1097.579102	1291.512939
1096.467773	1164.172607
1095.355469	1328.916992
1094.243164	1476.977905
1093.130859	1476.489990
1092.017578	1381.699829
1090.905273	1296.264038
1089.791992	1118.964966
1088.677734	1282.791626
1087.564453	1182.984375
1086.450195	1108.978394
1085.335938	1161.867310
1084.221680	1271.046509
1083.106445	1356.565186
1081.991211	1242.229858
1080.875977	1097.313354
1079.760742	1112.068848
1078.644531	988.184631
1077.528320	1096.666382
1076.412109	860.014343
1075.295898	860.369568
1074.178711	963.850098
1073.061523	595.798706
1071.944336	591.274536
1070.826172	708.567261
1069.708984	940.582520
1068.590820	752.990051
1067.471680	858.229797
1066.353516	1131.994873
1065.234375	778.033936
1064.115234	836.188538
1062.996094	692.981934
1061.875977	636.352173
1060.755859	734.094299
1059.635742	551.084045
1058.515625	545.821350
1057.394531	629.341919
1056.273438	574.888245
1055.152344	735.394836
1054.031250	568.734802
1052.909180	600.635132
1051.787109	571.779968
1050.665039	496.222107
1049.541992	509.356598
1048.418945	307.790527
1047.295898	614.868713
1046.172852	457.654785
1045.048828	563.987244
1043.925781	395.182739
1042.801758	342.978668
1041.676758	411.956238
1040.552734	522.847290
1039.427734	349.530823
1038.302734	290.402130
1037.176758	368.656281
1036.050781	472.490356
1034.924805	594.909485
1033.798828	603.298645
1032.672852	527.977539
1031.545898	624.781982
1030.418945	642.529053
1029.291992	613.817627
1028.164063	283.062805
1027.036133	3.611921
1025.908203	-10.885375
1024.780273	-74.093826
1023.651367	-32.762283
1022.522461	3.962270
1021.393555	-223.808578
1020.264648	-235.659531
1019.134766	-34.067730
1018.004883	234.745377
1016.875000	0.426501
1015.744141	76.861961
1014.613281	-43.626934
1013.482422	130.241257
1012.351563	292.529236
1011.219727	385.349182
1010.088867	526.841553
1008.956055	462.346710
1007.824219	617.816589
1006.691406	1087.935669
1005.558594	1689.773560
1004.425781	2788.598877
1003.292969	3191.152832
1002.159180	2971.876465
1001.025391	1789.223267
999.891602	1016.149719
998.756836	587.693420
997.622070	240.380127
996.487305	251.190231
995.352539	52.087479
994.216797	169.335587
993.081055	81.339638
991.945313	-11.091006
990.808594	244.848663
989.672852	55.878975
988.536133	5.426687
987.398438	-10.296259
986.261719	-164.080185
985.124023	37.052151
983.986328	-176.238602
982.847656	103.383514
981.709961	-1.327167
980.571289	75.953247
979.432617	123.455963
978.292969	122.799599
977.153320	106.218887
976.013672	223.155441
974.874023	282.752930
973.734375	225.310318
972.593750	457.529724
971.453125	271.809906
970.311523	102.429474
969.170898	286.855652
968.029297	94.973755
966.886719	-59.918060
965.745117	221.331863
964.602539	165.490540
963.459961	203.882980
962.317383	496.917908
961.173828	143.687317
960.030273	230.768433
958.886719	150.779800
957.743164	304.642578
956.598633	264.003906
955.454102	260.218414
954.309570	304.705170
953.165039	184.630219
952.019531	80.833519
950.874023	153.402145
949.727539	198.707535
948.582031	207.630508
947.435547	102.487396
946.289063	328.923828
945.141602	247.073456
943.995117	126.653244
942.847656	250.821518
941.699219	334.057739
940.551758	66.006226
939.403320	190.753021
938.254883	457.093353
937.105469	141.963409
935.957031	160.095627
934.807617	294.696350
933.658203	429.453369
932.507813	293.226135
931.357422	394.190186
930.207031	140.047348
929.056641	77.501244
927.906250	81.216415
926.754883	28.255077
925.603516	189.411560
924.451172	-58.739971
923.298828	66.409714
922.146484	-149.333618
920.994141	17.125748
919.841797	-16.267902
918.688477	109.614799
917.535156	-118.706070
916.380859	-99.167358
915.227539	-81.702774
914.073242	-247.895630
912.918945	-68.857735
911.763672	-368.419067
910.608398	-75.606026
909.453125	158.310181
908.297852	25.025023
907.141602	-198.659256
905.985352	-9.598142
904.829102	-146.680344
903.672852	-97.765373
902.515625	19.260897
901.358398	-6.209917
900.201172	34.160717
899.042969	-142.539200
897.884766	-119.878716
896.726563	102.000038
895.568359	48.067135
894.409180	-64.436745
893.250000	-7.192870
892.090820	99.911232
890.930664	8.329332
889.771484	-33.358456
888.611328	-61.307171
887.450195	114.110443
886.289063	109.038048
885.128906	31.903898
883.966797	-54.048428
882.805664	69.937836
881.643555	-2.159354
880.481445	212.228516
879.319336	70.542351
878.156250	199.467041
876.993164	73.896782
875.830078	250.318176
874.666016	109.295197
873.502930	186.817841
872.338867	77.625160
871.173828	150.868896
870.009766	84.703346
868.844727	178.368942
867.679688	170.908081
866.513672	102.862549
865.348633	248.445374
864.182617	108.697296
863.015625	189.260880
861.849609	379.907196
860.682617	460.529846
859.515625	415.477966
858.347656	368.283844
857.180664	446.818451
856.012695	624.090027
854.843750	657.812073
853.675781	734.162964
852.506836	725.354126
851.337891	656.084778
850.167969	696.687134
848.999023	567.050903
847.829102	394.968964
846.658203	455.858673
845.488281	355.562897
844.317383	199.395905
843.146484	251.393539
841.975586	106.531807
840.803711	368.764893
839.631836	241.845459
838.459961	251.333450
837.287109	332.330536
836.114258	104.953598
834.941406	344.506775
833.768555	409.738586
832.594727	421.339447
831.420898	377.102203
830.247070	585.015625
829.072266	545.156860
827.898438	393.737366
826.722656	414.069519
825.547852	454.392914
824.372070	140.251785
823.196289	450.148407
822.020508	107.066833
820.844727	17.995132
819.667969	218.386261
818.491211	-35.557953
817.313477	53.311680
816.136719	128.692535
814.958984	79.372383
813.781250	-5.604665
812.602539	176.206375
811.423828	73.269806
810.245117	194.757751
809.066406	7.212501
807.886719	86.235161
806.707031	9.633452
805.527344	15.105154
804.346680	-8.400083
803.166992	-116.367683
801.985352	-84.607292
800.804688	-203.853561
799.623047	-105.821312
798.441406	-1.323574
797.259766	-47.760609
796.078125	-302.651703
794.895508	71.713272
793.712891	-178.946594
792.529297	68.677437
791.346680	-106.889908
790.163086	78.303337
788.978516	165.876785
787.794922	390.421722
786.610352	285.100616
785.425781	285.819733
784.241211	321.746399
783.055664	468.018311
781.870117	298.021027
780.684570	399.696686
779.498047	523.245361
778.311523	379.341614
777.125000	226.497253
775.938477	36.023083
774.750977	143.393570
773.563477	252.741394
772.375977	185.393387
771.187500	71.591553
769.999023	259.720398
768.810547	189.681473
767.622070	174.591232
766.432617	386.264923
765.243164	344.348999
764.053711	377.150818
762.863281	416.368439
761.672852	435.580841
760.482422	472.214050
759.291992	669.263489
758.100586	619.697876
756.909180	602.970337
755.717773	414.595459
754.525391	661.353394
753.333008	622.154297
752.140625	697.052246
750.948242	429.106354
749.754883	670.590027
748.561523	398.072815
747.368164	408.674866
746.173828	342.319092
744.979492	455.746857
743.785156	465.888275
742.590820	502.198029
741.395508	362.970367
740.200195	230.249451
739.003906	371.375427
737.808594	190.263962
736.612305	177.767395
735.416016	254.939697
734.218750	185.286301
733.021484	310.352875
731.824219	310.530975
730.626953	323.735748
729.428711	511.816528
728.230469	402.335541
727.032227	504.879181
725.833984	508.943146
724.634766	425.529388
723.435547	545.257446
722.235352	485.772980
721.036133	648.987732
719.835938	687.641357
718.635742	710.957581
717.434570	618.577393
716.233398	729.092834
715.032227	595.259277
713.831055	570.496216
712.628906	458.533630
711.426758	361.875092
710.224609	186.821121
709.021484	229.703430
707.818359	211.597992
706.615234	267.556305
705.412109	190.723694
704.208008	242.371460
703.003906	213.527679
701.799805	112.956741
700.594727	258.251312
699.389648	14.325053
698.184570	87.966599
696.979492	-136.102829
695.773438	-10.156741
694.567383	61.508976
693.361328	81.110390
692.154297	-16.449350
690.947266	-22.684454
689.740234	-41.826523
688.533203	-78.202049
687.325195	11.382864
686.117188	-111.488373
684.909180	-52.034443
683.700195	70.397232
682.491211	-38.984955
681.282227	-39.832069
680.072266	-8.032013
678.863281	-25.906790
677.653320	23.509478
676.442383	12.451563
675.232422	12.381799
674.021484	114.176872
672.810547	88.460457
671.598633	21.835192
670.386719	-59.723858
669.174805	-56.766098
667.962891	-23.381479
666.750000	234.876907
665.537109	46.017601
664.324219	32.351330
663.110352	42.611698
661.897461	65.979027
660.683594	31.226427
659.468750	-33.559334
658.254883	-70.125633
657.040039	128.556015
655.824219	1.696971
654.609375	-73.239372
653.393555	-89.825027
652.177734	-11.481876
650.960938	21.692638
649.745117	106.628189
648.528320	64.566956
647.311523	20.437201
646.093750	322.895325
644.875977	433.744202
643.658203	443.451385
642.440430	293.998871
641.221680	211.258926
640.002930	107.020531
638.784180	-128.335938
637.564453	-11.264725
636.344727	88.456459
635.125000	50.537598
633.905273	-189.373428
632.684570	-83.728714
631.463867	-117.867615
630.243164	34.435776
629.021484	-103.236450
627.799805	3.333071
626.578125	163.094223
625.356445	249.483246
624.133789	476.843811
622.911133	425.031891
621.688477	278.435547
620.464844	253.401382
619.241211	-5.676115
618.017578	49.377262
616.793945	-95.405334
615.569336	62.930965
614.344727	23.491743
613.120117	30.189238
611.894531	40.150745
610.668945	36.203312
609.443359	84.545784
608.216797	-82.062386
606.991211	42.809963
605.764648	67.976677
604.537109	-111.222725
