# Supplementary material for: Raman spectroscopy accurately differentiates mucosal healing from non-healing and biochemical changes following biological therapy in inflammatory bowel disease
Source: PLoS One. 2021 Jun 2;16(6):e0252210. doi: 10.1371/journal.pone.0252210 (PMC8172032; doi:10.1371/journal.pone.0252210)
Supplement: S6 Dataset — (ZIP) [file pone.0252210.s008.zip › Post biologic CD/OC021 post treatment-1_base sub CR removed_71__X_-12374.1__Y_18935.6__Z_-16.6765__Time_811.txt]

1714.640625	70.910187
1713.664063	-85.328117
1712.687500	89.954735
1711.709961	18.961157
1710.733398	-24.588099
1709.755859	-78.318115
1708.778320	-134.129761
1707.799805	-149.192322
1706.821289	-69.913673
1705.843750	-24.848644
1704.864258	12.679521
1703.885742	50.835751
1702.907227	127.047302
1701.927734	35.244984
1700.948242	-31.825769
1699.968750	-9.997031
1698.988281	-14.328057
1698.007813	126.312172
1697.028320	123.242149
1696.046875	-23.545298
1695.066406	102.863091
1694.084961	224.472473
1693.104492	175.813385
1692.123047	410.732208
1691.140625	376.600555
1690.159180	300.457306
1689.176758	342.326508
1688.194336	408.811707
1687.211914	515.894653
1686.228516	514.233276
1685.246094	595.850769
1684.262695	608.750732
1683.279297	667.557495
1682.295898	585.798157
1681.311523	762.961731
1680.327148	937.999878
1679.342773	1041.709595
1678.358398	1169.930542
1677.374023	1061.922119
1676.388672	1154.027588
1675.403320	1376.991455
1674.417969	1366.489380
1673.432617	1521.378662
1672.446289	1360.525513
1671.459961	1527.116455
1670.473633	1521.550049
1669.487305	1659.961182
1668.500977	1501.502075
1667.513672	1874.552612
1666.526367	1887.057373
1665.539063	1783.356567
1664.550781	2027.731812
1663.563477	1909.203857
1662.575195	1934.423950
1661.586914	2047.633789
1660.598633	2304.425781
1659.609375	2140.283203
1658.620117	2143.611328
1657.631836	2242.792969
1656.641602	2178.214111
1655.652344	2069.147461
1654.662109	1717.079956
1653.672852	1841.966797
1652.681641	1821.723267
1651.691406	1603.564575
1650.701172	1690.060547
1649.709961	1301.036743
1648.718750	1174.299561
1647.727539	1188.101563
1646.735352	832.395264
1645.744141	881.416138
1644.751953	727.444885
1643.759766	492.072968
1642.766602	339.010956
1641.774414	595.475586
1640.781250	712.332458
1639.788086	299.232758
1638.794922	124.034210
1637.801758	183.936203
1636.807617	138.680603
1635.813477	280.904510
1634.819336	-19.337242
1633.825195	-2.990741
1632.830078	234.898972
1631.834961	-1.052791
1630.839844	-44.422989
1629.844727	49.373543
1628.849609	-156.626831
1627.853516	-188.630875
1626.857422	-186.178879
1625.861328	-23.062546
1624.865234	-22.814764
1623.868164	-64.409859
1622.871094	146.537796
1621.874023	-125.900101
1620.876953	56.467319
1619.879883	83.975525
1618.881836	303.346619
1617.883789	189.364838
1616.885742	-13.648875
1615.887695	64.376465
1614.888672	21.824903
1613.889648	79.109116
1612.890625	152.233856
1611.891602	-0.041207
1610.892578	-170.483643
1609.892578	-104.867714
1608.892578	178.299973
1607.892578	113.017616
1606.892578	291.427094
1605.891602	124.189323
1604.890625	174.387390
1603.889648	303.147766
1602.888672	55.082314
1601.887695	-1.838617
1600.885742	-66.539436
1599.883789	-105.025803
1598.881836	31.707033
1597.879883	-77.314575
1596.876953	-183.659180
1595.874023	-156.695511
1594.871094	-192.437027
1593.868164	-152.430283
1592.864258	-91.561874
1591.861328	-255.252640
1590.857422	-142.231079
1589.853516	-225.001129
1588.848633	-153.844635
1587.844727	133.727325
1586.839844	129.056671
1585.834961	69.580391
1584.830078	257.701019
1583.824219	119.915199
1582.819336	250.482437
1581.813477	154.286530
1580.807617	224.731079
1579.800781	256.000305
1578.794922	97.122299
1577.788086	138.624161
1576.781250	70.714882
1575.773438	52.157814
1574.766602	215.565262
1573.758789	178.549789
1572.750977	81.629860
1571.743164	0.221977
1570.735352	111.025986
1569.726563	185.272873
1568.718750	272.335815
1567.708984	109.897324
1566.700195	-63.007324
1565.691406	197.540634
1564.681641	148.965332
1563.671875	123.605682
1562.662109	-96.478287
1561.652344	116.520645
1560.641602	-18.228474
1559.630859	147.652359
1558.620117	61.853481
1557.609375	110.672775
1556.597656	-71.308891
1555.586914	192.153290
1554.575195	105.684845
1553.563477	68.259155
1552.550781	167.857178
1551.539063	184.397446
1550.526367	143.803268
1549.513672	95.264969
1548.500977	106.035461
1547.487305	145.038589
1546.473633	80.403107
1545.459961	-28.354137
1544.446289	105.647118
1543.432617	30.097763
1542.417969	-45.636471
1541.404297	-20.826445
1540.389648	-29.813562
1539.374023	-57.089771
1538.359375	70.290436
1537.343750	-40.006504
1536.328125	-163.376221
1535.312500	38.077084
1534.296875	-67.648216
1533.280273	-65.273346
1532.263672	24.517252
1531.247070	-117.892982
1530.230469	20.375574
1529.212891	70.769173
1528.196289	97.744316
1527.178711	-102.113029
1526.160156	-85.874687
1525.142578	-13.238861
1524.124023	110.598145
1523.106445	38.641315
1522.087891	-41.234089
1521.068359	32.985497
1520.049805	58.108326
1519.030273	88.129745
1518.010742	-123.658836
1516.991211	1.009047
1515.971680	92.006393
1514.951172	46.616501
1513.930664	-45.193249
1512.910156	142.638824
1511.889648	147.942078
1510.868164	-47.139366
1509.846680	-8.888987
1508.826172	-155.537613
1507.803711	-145.928909
1506.782227	-46.788403
1505.759766	-86.333107
1504.737305	-38.934998
1503.714844	-163.434082
1502.692383	-144.631271
1501.668945	-205.448044
1500.646484	-146.079803
1499.623047	-5.028699
1498.599609	82.014511
1497.575195	-10.316479
1496.550781	-49.075207
1495.527344	-34.282204
1494.502930	54.464115
1493.477539	-181.739685
1492.453125	187.811798
1491.427734	171.100342
1490.402344	435.279816
1489.376953	234.231735
1488.350586	352.334808
1487.325195	636.205505
1486.298828	641.498047
1485.272461	577.704285
1484.245117	671.972107
1483.218750	554.292419
1482.191406	755.334900
1481.164063	754.664612
1480.136719	840.529541
1479.108398	773.242065
1478.080078	665.056091
1477.052734	938.993835
1476.023438	1210.092041
1474.995117	1149.845459
1473.965820	1163.317627
1472.937500	1250.496582
1471.908203	1497.846558
1470.877930	1373.407715
1469.848633	1854.444336
1468.818359	1956.125244
1467.788086	1874.537964
1466.757813	2087.812744
1465.727539	2237.333984
1464.696289	2417.164551
1463.665039	2485.008789
1462.633789	2674.664063
1461.602539	2673.647705
1460.570313	2878.207031
1459.539063	2942.969727
1458.506836	2966.987549
1457.473633	3046.722168
1456.441406	2875.176758
1455.408203	3190.645996
1454.375000	3036.727295
1453.341797	3111.003418
1452.308594	3413.332764
1451.274414	3162.933594
1450.241211	3236.944092
1449.207031	3422.316895
1448.171875	3333.990479
1447.137695	3547.017090
1446.102539	3367.461670
1445.067383	3342.346436
1444.032227	3431.083984
1442.997070	3109.862793
1441.960938	3163.111816
1440.924805	3122.733154
1439.888672	3044.419189
1438.852539	2920.613281
1437.816406	2758.930908
1436.779297	2574.543213
1435.742188	2299.273193
1434.705078	2024.114624
1433.666992	2067.237793
1432.629883	1638.232422
1431.591797	1555.212280
1430.553711	1366.240356
1429.514648	1086.507568
1428.476563	862.423828
1427.437500	716.619385
1426.398438	674.278320
1425.359375	500.890411
1424.320313	897.220764
1423.280273	786.895813
1422.240234	661.536072
1421.200195	385.138977
1420.159180	567.208069
1419.119141	469.793060
1418.078125	586.411377
1417.037109	370.830566
1415.996094	512.685730
1414.954102	186.621201
1413.912109	72.019501
1412.870117	264.300751
1411.828125	320.810822
1410.786133	286.883759
1409.743164	315.848694
1408.700195	211.721512
1407.657227	70.041290
1406.614258	287.614655
1405.570313	329.411560
1404.527344	-27.825378
1403.483398	99.527390
1402.438477	-71.684303
1401.394531	70.864494
1400.349609	-19.813496
1399.304688	20.038706
1398.259766	-35.287216
1397.214844	-100.506447
1396.168945	64.936501
1395.123047	-40.157024
1394.077148	-89.984756
1393.031250	100.736984
1391.984375	23.580595
1390.937500	109.287231
1389.890625	147.532043
1388.843750	-4.274491
1387.796875	-100.850883
1386.749023	55.335655
1385.701172	64.059639
1384.653320	10.415906
1383.604492	14.406279
1382.556641	41.040165
1381.507813	-84.610481
1380.458984	74.690826
1379.410156	-53.119480
1378.360352	-68.385796
1377.310547	18.849508
1376.260742	-88.464600
1375.210938	-105.752235
1374.161133	-97.931717
1373.110352	-35.100807
1372.059570	-104.295059
1371.008789	140.819016
1369.957031	126.760178
1368.906250	43.110527
1367.854492	166.434525
1366.802734	43.277637
1365.750000	-119.515739
1364.698242	31.654528
1363.645508	70.901863
1362.592773	-101.235962
1361.540039	47.847549
1360.486328	127.376274
1359.433594	241.875198
1358.379883	0.912278
1357.326172	38.663857
1356.271484	265.464630
1355.216797	246.335266
1354.163086	326.781952
1353.107422	466.966370
1352.052734	353.979980
1350.998047	616.128235
1349.942383	568.052307
1348.886719	554.923828
1347.830078	752.877258
1346.774414	784.734680
1345.717773	950.679810
1344.661133	1047.309204
1343.604492	982.943298
1342.546875	1092.277832
1341.490234	1216.626831
1340.432617	1152.814331
1339.375000	1322.044189
1338.316406	1350.224487
1337.258789	1249.843384
1336.200195	1352.658813
1335.141602	1319.502563
1334.082031	1454.786987
1333.023438	1392.309570
1331.963867	1253.370117
1330.904297	1164.126831
1329.844727	1109.716797
1328.784180	1055.508301
1327.723633	1087.991699
1326.663086	1271.344971
1325.602539	1259.674072
1324.541992	1263.008423
1323.480469	1207.262695
1322.418945	1119.634277
1321.357422	1560.334229
1320.295898	1164.618408
1319.233398	1319.328857
1318.170898	1476.615967
1317.108398	1537.849976
1316.045898	1335.466064
1314.982422	1236.852905
1313.918945	1328.189209
1312.855469	1370.387939
1311.791992	1378.257324
1310.728516	1295.183838
1309.664063	1204.926514
1308.599609	1260.097778
1307.535156	1175.143677
1306.469727	1503.718994
1305.404297	1298.546875
1304.338867	1467.429688
1303.273438	1424.952637
1302.208008	1493.270264
1301.141602	1473.239380
1300.075195	1436.174072
1299.008789	1291.192505
1297.942383	1438.692505
1296.875000	1296.531128
1295.807617	1559.648682
1294.740234	1307.372314
1293.672852	1178.046875
1292.604492	1257.454590
1291.537109	1270.745850
1290.468750	1166.461792
1289.399414	1121.203369
1288.331055	1088.358276
1287.261719	881.664795
1286.192383	1238.722778
1285.123047	1039.700073
1284.052734	1058.857178
1282.983398	989.986694
1281.913086	754.808350
1280.841797	1004.448242
1279.771484	891.956909
1278.700195	994.914124
1277.628906	1029.457642
1276.557617	1203.482544
1275.486328	1177.070435
1274.414063	1048.122314
1273.341797	1290.777466
1272.269531	1237.808716
1271.197266	1238.701904
1270.124023	1178.643433
1269.050781	1045.461548
1267.977539	1176.060913
1266.904297	1567.825806
1265.830078	1471.521729
1264.756836	1387.541382
1263.681641	1308.563232
1262.607422	1400.383057
1261.533203	1533.683350
1260.458008	1223.421875
1259.382813	1181.411133
1258.307617	1456.193481
1257.231445	1338.785034
1256.155273	1209.319702
1255.079102	1187.095459
1254.002930	1284.210205
1252.926758	1371.605591
1251.849609	1317.907227
1250.772461	1349.419678
1249.695313	1329.898926
1248.617188	1237.495239
1247.540039	1269.146851
1246.461914	1310.548828
1245.382813	1257.213989
1244.304688	1012.027710
1243.225586	1216.291626
1242.146484	1267.522583
1241.067383	1204.661133
1239.988281	1272.914551
1238.908203	906.813293
1237.828125	1149.819336
1236.748047	1213.250366
1235.667969	1106.921997
1234.586914	1146.118408
1233.505859	1047.146606
1232.424805	773.745972
1231.343750	890.536743
1230.261719	944.300537
1229.179688	1000.460327
1228.097656	766.050415
1227.015625	800.425537
1225.932617	783.956177
1224.850586	873.938354
1223.767578	526.025635
1222.683594	528.931274
1221.600586	720.412231
1220.516602	583.018738
1219.432617	448.076141
1218.347656	487.144379
1217.263672	576.891846
1216.178711	439.533569
1215.093750	507.451843
1214.008789	355.608002
1212.922852	433.090088
1211.836914	385.011017
1210.750977	532.325378
1209.665039	597.515076
1208.579102	771.141174
1207.492188	881.953674
1206.405273	802.234802
1205.318359	573.078857
1204.230469	515.030701
1203.142578	336.502655
1202.054688	302.484589
1200.966797	256.374634
1199.877930	287.247803
1198.790039	106.243286
1197.701172	-24.224041
1196.611328	201.319077
1195.522461	82.756439
1194.432617	65.155952
1193.342773	-41.467724
1192.252930	-76.026764
1191.162109	-141.895737
1190.072266	-200.618637
1188.981445	-64.858643
1187.889648	-13.297586
1186.798828	-153.917358
1185.707031	-186.562180
1184.615234	-29.716511
1183.523438	-84.168228
1182.430664	-157.888031
1181.337891	-150.145126
1180.245117	185.948471
1179.152344	71.147980
1178.059570	-10.161432
1176.965820	88.146896
1175.872070	95.274124
1174.778320	140.598694
1173.683594	197.758774
1172.588867	309.830963
1171.494141	172.836411
1170.399414	301.371429
1169.303711	58.941185
1168.208984	194.373383
1167.113281	-74.474785
1166.016602	27.204781
1164.920898	85.691772
1163.824219	-13.681581
1162.727539	49.306190
1161.630859	253.050613
1160.533203	315.686157
1159.435547	129.880051
1158.337891	232.822906
1157.240234	206.727798
1156.141602	435.777710
1155.043945	278.192352
1153.944336	184.922180
1152.845703	-58.638805
1151.747070	-61.490192
1150.647461	54.667805
1149.547852	89.629913
1148.447266	-66.120644
1147.347656	-81.437363
1146.247070	-20.703987
1145.146484	66.043823
1144.044922	85.973557
1142.944336	-79.825699
1141.842773	87.323044
1140.741211	111.562523
1139.638672	111.869514
1138.537109	126.298141
1137.434570	221.377121
1136.332031	202.220612
1135.228516	114.037476
1134.125977	384.370331
1133.022461	388.501038
1131.917969	591.886475
1130.814453	816.402283
1129.709961	888.811096
1128.605469	1162.685303
1127.500977	1018.872986
1126.396484	967.461670
1125.291016	896.962341
1124.185547	842.945007
1123.080078	821.986633
1121.973633	834.059814
1120.868164	741.780945
1119.761719	777.270386
1118.654297	675.291382
1117.547852	712.873169
1116.440430	643.812439
1115.333008	655.084778
1114.225586	784.481384
1113.117188	826.185242
1112.008789	562.762451
1110.900391	842.963257
1109.791992	553.403076
1108.682617	606.409241
1107.573242	963.962585
1106.463867	799.343689
1105.354492	986.454468
1104.244141	1116.699951
1103.133789	1022.578308
1102.023438	1027.470825
1100.913086	1140.746216
1099.801758	1199.605591
1098.690430	1314.907593
1097.579102	1161.326904
1096.467773	1177.380859
1095.355469	1249.855103
1094.243164	1162.009521
1093.130859	1392.022583
1092.017578	1511.157471
1090.905273	1512.447510
1089.791992	1061.777100
1088.677734	1298.234985
1087.564453	976.999634
1086.450195	1177.899536
1085.335938	1077.656372
1084.221680	1104.304688
1083.106445	1126.143066
1081.991211	999.858704
1080.875977	1073.218262
1079.760742	1270.933228
1078.644531	1064.614746
1077.528320	1001.506714
1076.412109	1067.431885
1075.295898	1121.521729
1074.178711	818.939819
1073.061523	680.598633
1071.944336	727.490906
1070.826172	675.831116
1069.708984	649.924500
1068.590820	865.304871
1067.471680	867.343872
1066.353516	700.710327
1065.234375	906.394043
1064.115234	807.608704
1062.996094	1003.717346
1061.875977	712.985229
1060.755859	859.806824
1059.635742	840.468201
1058.515625	760.308044
1057.394531	579.620850
1056.273438	513.511353
1055.152344	571.248901
1054.031250	584.550354
1052.909180	424.983582
1051.787109	515.321350
1050.665039	507.554962
1049.541992	600.130188
1048.418945	685.653931
1047.295898	533.177979
1046.172852	551.032471
1045.048828	494.250214
1043.925781	537.752014
1042.801758	313.197205
1041.676758	592.064514
1040.552734	116.020714
1039.427734	394.832764
1038.302734	412.735474
1037.176758	69.796005
1036.050781	287.964996
1034.924805	638.697632
1033.798828	526.341614
1032.672852	504.779846
1031.545898	666.956665
1030.418945	624.516785
1029.291992	317.173248
1028.164063	226.114578
1027.036133	77.067490
1025.908203	-102.052917
1024.780273	-34.892105
1023.651367	55.500381
1022.522461	-172.066940
1021.393555	-283.440735
1020.264648	-253.179565
1019.134766	-35.000771
1018.004883	-190.185944
1016.875000	7.161373
1015.744141	58.466618
1014.613281	56.532902
1013.482422	107.969521
1012.351563	201.161133
1011.219727	243.446533
1010.088867	403.884155
1008.956055	589.786743
1007.824219	724.802185
1006.691406	658.575317
1005.558594	1642.555786
1004.425781	2436.568848
1003.292969	3274.246582
1002.159180	2865.839844
1001.025391	2021.003662
999.891602	1054.237915
998.756836	478.374329
997.622070	378.589203
996.487305	382.865570
995.352539	174.924576
994.216797	84.889359
993.081055	110.381050
991.945313	-46.214218
990.808594	200.932999
989.672852	245.238144
988.536133	-88.334488
987.398438	87.639534
986.261719	14.878496
985.124023	-48.490562
983.986328	21.877783
982.847656	-149.364120
981.709961	162.976379
980.571289	229.109253
979.432617	-58.911823
978.292969	92.660645
977.153320	-86.795822
976.013672	248.956863
974.874023	274.439911
973.734375	90.977234
972.593750	309.796326
971.453125	181.875244
970.311523	74.850914
969.170898	69.069405
968.029297	256.258057
966.886719	175.065201
965.745117	68.861183
964.602539	430.768707
963.459961	-64.891846
962.317383	61.123825
961.173828	345.406525
960.030273	91.268242
958.886719	142.121994
957.743164	204.593674
956.598633	235.168076
955.454102	194.954132
954.309570	111.467194
953.165039	140.333878
952.019531	128.202499
950.874023	310.674225
949.727539	230.301910
948.582031	-32.714931
947.435547	106.831490
946.289063	349.332428
945.141602	336.063812
943.995117	313.865204
942.847656	253.058685
941.699219	105.733719
940.551758	168.643646
939.403320	176.963013
938.254883	301.817780
937.105469	404.007050
935.957031	193.972000
934.807617	273.740845
933.658203	474.459106
932.507813	160.343262
931.357422	388.726868
930.207031	161.716705
929.056641	57.961449
927.906250	84.203514
926.754883	51.459721
925.603516	-108.488365
924.451172	95.792290
923.298828	-29.588102
922.146484	6.713092
920.994141	250.044312
919.841797	-88.333954
918.688477	-17.389559
917.535156	-171.170670
916.380859	-54.441845
915.227539	-203.228973
914.073242	-211.022568
912.918945	-273.095337
911.763672	-128.488815
910.608398	-178.845261
909.453125	-224.464355
908.297852	-251.748383
907.141602	-117.903542
905.985352	-79.128647
904.829102	-189.732407
903.672852	-30.569479
902.515625	112.838799
901.358398	57.110191
900.201172	123.798058
899.042969	52.580509
897.884766	60.739761
896.726563	35.122940
895.568359	-8.419943
894.409180	-148.999557
893.250000	-33.953587
892.090820	-47.620655
890.930664	20.199312
889.771484	20.361650
888.611328	38.733143
887.450195	111.421570
886.289063	152.607758
885.128906	279.645874
883.966797	-12.853074
882.805664	100.888290
881.643555	124.506317
880.481445	141.467209
879.319336	126.980614
878.156250	162.192551
876.993164	244.805115
875.830078	-17.114712
874.666016	58.960056
873.502930	146.345230
872.338867	62.739773
871.173828	280.793762
870.009766	78.146652
868.844727	80.354218
867.679688	28.677210
866.513672	49.047176
865.348633	17.779701
864.182617	130.412399
863.015625	270.022827
861.849609	92.952484
860.682617	313.461945
859.515625	307.195129
858.347656	491.757660
857.180664	465.358765
856.012695	679.051270
854.843750	632.539490
853.675781	646.616455
852.506836	732.461060
851.337891	668.141785
850.167969	624.052368
848.999023	786.081360
847.829102	574.062073
846.658203	556.958557
845.488281	-6.316256
844.317383	115.493843
843.146484	6.798991
841.975586	52.498741
840.803711	239.068970
839.631836	244.444229
838.459961	50.865921
837.287109	96.489609
836.114258	139.838791
834.941406	268.024078
833.768555	315.728333
832.594727	247.292648
831.420898	406.528839
830.247070	333.570068
829.072266	253.919510
827.898438	207.712540
826.722656	359.963837
825.547852	402.840332
824.372070	242.817719
823.196289	227.658493
822.020508	92.140640
820.844727	-30.013483
819.667969	-181.119095
818.491211	68.507607
817.313477	6.343377
816.136719	19.781956
814.958984	-22.476875
813.781250	135.377151
812.602539	-205.019089
811.423828	-247.444931
810.245117	50.113575
809.066406	-108.086433
807.886719	-13.045824
806.707031	-51.410496
805.527344	134.409943
804.346680	18.130396
803.166992	-56.039387
801.985352	22.835957
800.804688	-42.639183
799.623047	-250.133408
798.441406	-377.820679
797.259766	-219.595367
796.078125	-309.788269
794.895508	-151.887650
793.712891	-164.758133
792.529297	-40.427082
791.346680	8.431425
790.163086	57.146004
788.978516	125.634193
787.794922	158.553925
786.610352	76.303795
785.425781	153.196442
784.241211	210.020279
783.055664	315.323151
781.870117	334.253265
780.684570	306.641449
779.498047	278.915375
778.311523	189.231812
777.125000	183.358398
775.938477	113.339241
774.750977	-3.119576
773.563477	39.200184
772.375977	-35.541756
771.187500	88.101921
769.999023	61.629463
768.810547	222.401169
767.622070	230.909286
766.432617	248.101196
765.243164	265.157745
764.053711	218.217087
762.863281	345.107513
761.672852	236.292786
760.482422	296.855804
759.291992	478.275970
758.100586	501.126923
756.909180	552.437683
755.717773	280.425537
754.525391	353.523407
753.333008	415.490601
752.140625	176.334717
750.948242	64.583931
749.754883	315.119659
748.561523	273.446167
747.368164	387.537323
746.173828	350.072540
744.979492	290.597687
743.785156	285.901428
742.590820	263.583069
741.395508	146.929642
740.200195	231.903732
739.003906	268.561951
737.808594	149.590073
736.612305	129.175613
735.416016	-0.773811
734.218750	99.156013
733.021484	234.008728
731.824219	381.883514
730.626953	227.746887
729.428711	261.746582
728.230469	446.579102
727.032227	371.146637
725.833984	273.872925
724.634766	548.100342
723.435547	391.819489
722.235352	386.310364
721.036133	483.428406
719.835938	523.746155
718.635742	518.220215
717.434570	687.276184
716.233398	339.248657
715.032227	383.991333
713.831055	533.406799
712.628906	517.108032
711.426758	149.959000
710.224609	0.923593
709.021484	113.424507
707.818359	134.453278
706.615234	-14.309456
705.412109	109.178162
704.208008	119.503777
703.003906	-48.526123
701.799805	253.486511
700.594727	211.808868
699.389648	200.679550
698.184570	252.688583
696.979492	43.963917
695.773438	-3.770486
694.567383	20.307014
693.361328	-116.237694
692.154297	-115.811852
690.947266	-84.882767
689.740234	-179.731918
688.533203	-187.626373
687.325195	21.535751
686.117188	37.699795
684.909180	-76.118027
683.700195	-27.170929
682.491211	-103.822479
681.282227	97.035286
680.072266	-115.828209
678.863281	-122.720207
677.653320	-75.348839
676.442383	17.589769
675.232422	47.842098
674.021484	-86.239273
672.810547	-55.732174
671.598633	275.503265
670.386719	70.461151
669.174805	159.619644
667.962891	-140.182419
666.750000	126.370483
665.537109	127.182709
664.324219	39.531544
663.110352	-58.792828
661.897461	7.056871
660.683594	308.188629
659.468750	56.857269
658.254883	-75.674683
657.040039	154.218979
655.824219	-60.157879
654.609375	-22.216467
653.393555	28.631491
652.177734	-112.343498
650.960938	31.065674
649.745117	258.338379
648.528320	274.412872
647.311523	240.864929
646.093750	420.288391
644.875977	414.434448
643.658203	472.951355
642.440430	165.620819
641.221680	303.318939
640.002930	174.135757
638.784180	259.662262
637.564453	183.686447
636.344727	27.919439
635.125000	7.159467
633.905273	7.471695
632.684570	-218.075546
631.463867	2.425456
630.243164	108.568802
629.021484	66.065536
627.799805	85.166573
626.578125	47.842155
625.356445	217.776337
624.133789	354.717804
622.911133	475.779480
621.688477	334.546265
620.464844	286.686798
619.241211	-31.956503
618.017578	113.069283
616.793945	2.202005
615.569336	102.046364
614.344727	142.824768
613.120117	-12.387192
611.894531	-141.142487
610.668945	-46.837269
609.443359	84.334946
608.216797	83.428856
606.991211	-192.671616
605.764648	44.289852
604.537109	-126.546326
