# Supplementary material for: Raman spectroscopy accurately differentiates mucosal healing from non-healing and biochemical changes following biological therapy in inflammatory bowel disease
Source: PLoS One. 2021 Jun 2;16(6):e0252210. doi: 10.1371/journal.pone.0252210 (PMC8172032; doi:10.1371/journal.pone.0252210)
Supplement: S6 Dataset — (ZIP) [file pone.0252210.s008.zip › Post biologic CD/OC021 post treatment-1_base sub CR removed_3__X_-12379.1__Y_18928.6__Z_-19.3701__Time_33.txt]

1714.640625	563.364868
1713.664063	499.142944
1712.687500	437.425720
1711.709961	282.262299
1710.733398	-3.619112
1709.755859	222.810349
1708.778320	39.459248
1707.799805	-320.508881
1706.821289	-246.216888
1705.843750	-185.118378
1704.864258	-78.705040
1703.885742	-293.436005
1702.907227	-280.679535
1701.927734	-316.319641
1700.948242	-17.774862
1699.968750	37.034893
1698.988281	37.946896
1698.007813	57.217575
1697.028320	-84.190170
1696.046875	-140.679672
1695.066406	-112.096542
1694.084961	-215.045654
1693.104492	186.144791
1692.123047	49.849022
1691.140625	-274.002380
1690.159180	252.752914
1689.176758	-139.277695
1688.194336	-278.631592
1687.211914	279.756042
1686.228516	47.791660
1685.246094	241.432220
1684.262695	401.893097
1683.279297	222.866425
1682.295898	202.589142
1681.311523	378.135834
1680.327148	155.719635
1679.342773	179.677353
1678.358398	425.858368
1677.374023	436.476044
1676.388672	219.580490
1675.403320	650.225037
1674.417969	555.480774
1673.432617	964.329529
1672.446289	438.660950
1671.459961	655.596558
1670.473633	541.475708
1669.487305	1318.095459
1668.500977	969.613037
1667.513672	967.301575
1666.526367	1037.581055
1665.539063	1785.337280
1664.550781	1270.894653
1663.563477	1518.736938
1662.575195	1308.523560
1661.586914	1457.071655
1660.598633	1365.132813
1659.609375	1594.546509
1658.620117	1718.593872
1657.631836	1800.924438
1656.641602	1547.498535
1655.652344	1541.056274
1654.662109	1334.019531
1653.672852	1267.933228
1652.681641	1350.513184
1651.691406	999.826355
1650.701172	964.486389
1649.709961	747.183594
1648.718750	987.725281
1647.727539	784.616394
1646.735352	825.057800
1645.744141	688.918762
1644.751953	616.561707
1643.759766	615.880127
1642.766602	166.726456
1641.774414	486.136932
1640.781250	412.505859
1639.788086	-101.378502
1638.794922	-232.343109
1637.801758	138.008194
1636.807617	57.571171
1635.813477	-164.955231
1634.819336	55.513805
1633.825195	-211.350525
1632.830078	75.185814
1631.834961	-478.341614
1630.839844	-70.498756
1629.844727	97.734718
1628.849609	-226.139984
1627.853516	-5.171583
1626.857422	423.582886
1625.861328	36.906933
1624.865234	31.709379
1623.868164	21.255619
1622.871094	234.227936
1621.874023	10.915078
1620.876953	187.016266
1619.879883	24.195883
1618.881836	473.244385
1617.883789	163.314255
1616.885742	241.945847
1615.887695	37.058647
1614.888672	257.201904
1613.889648	102.064621
1612.890625	-139.643784
1611.891602	95.856720
1610.892578	-25.364473
1609.892578	314.590485
1608.892578	-66.298637
1607.892578	27.007101
1606.892578	93.941406
1605.891602	210.422195
1604.890625	93.700249
1603.889648	453.229553
1602.888672	367.573700
1601.887695	96.019249
1600.885742	425.988403
1599.883789	70.456497
1598.881836	-426.300964
1597.879883	-144.070801
1596.876953	-76.500923
1595.874023	-30.071438
1594.871094	326.982269
1593.868164	-253.953873
1592.864258	-357.047302
1591.861328	-73.929787
1590.857422	-555.939331
1589.853516	65.825340
1588.848633	45.259129
1587.844727	452.252319
1586.839844	381.563568
1585.834961	-135.181641
1584.830078	28.376974
1583.824219	183.755219
1582.819336	153.842667
1581.813477	71.544922
1580.807617	426.555878
1579.800781	255.133255
1578.794922	362.094971
1577.788086	28.845285
1576.781250	463.095367
1575.773438	-21.514666
1574.766602	-165.425995
1573.758789	-338.196686
1572.750977	513.186768
1571.743164	-76.116478
1570.735352	64.802979
1569.726563	-106.442863
1568.718750	-106.420105
1567.708984	625.622253
1566.700195	152.303574
1565.691406	-152.361526
1564.681641	-114.625000
1563.671875	88.877861
1562.662109	-128.274643
1561.652344	-542.746277
1560.641602	225.124451
1559.630859	7.176438
1558.620117	27.507940
1557.609375	-131.274857
1556.597656	191.602249
1555.586914	27.097097
1554.575195	294.843109
1553.563477	412.009430
1552.550781	316.525909
1551.539063	16.372311
1550.526367	417.274139
1549.513672	517.620728
1548.500977	627.991760
1547.487305	404.406006
1546.473633	338.351501
1545.459961	649.435486
1544.446289	554.378662
1543.432617	97.370430
1542.417969	4.471764
1541.404297	143.824524
1540.389648	127.884415
1539.374023	289.770172
1538.359375	379.101837
1537.343750	517.115173
1536.328125	131.105988
1535.312500	57.100204
1534.296875	-79.016777
1533.280273	529.724670
1532.263672	148.148849
1531.247070	6.156929
1530.230469	54.646236
1529.212891	244.507645
1528.196289	295.022461
1527.178711	244.817139
1526.160156	199.499527
1525.142578	69.086678
1524.124023	401.637573
1523.106445	64.970932
1522.087891	-84.050301
1521.068359	-55.837543
1520.049805	-138.355972
1519.030273	-30.880354
1518.010742	-21.321175
1516.991211	206.430374
1515.971680	61.397221
1514.951172	273.175201
1513.930664	14.768725
1512.910156	-289.924194
1511.889648	72.642921
1510.868164	183.350540
1509.846680	165.547592
1508.826172	-357.678070
1507.803711	178.158737
1506.782227	-232.431686
1505.759766	-350.841217
1504.737305	-79.821625
1503.714844	-72.990334
1502.692383	31.023542
1501.668945	-185.353699
1500.646484	-81.662880
1499.623047	-564.465332
1498.599609	-74.594002
1497.575195	-237.658112
1496.550781	-336.826263
1495.527344	-297.907288
1494.502930	-149.221329
1493.477539	127.063225
1492.453125	12.055758
1491.427734	270.060547
1490.402344	126.683060
1489.376953	123.759155
1488.350586	-52.996964
1487.325195	125.208565
1486.298828	96.397934
1485.272461	154.282532
1484.245117	326.838013
1483.218750	346.202545
1482.191406	138.401672
1481.164063	820.643188
1480.136719	724.860474
1479.108398	855.864929
1478.080078	1058.110474
1477.052734	725.160583
1476.023438	1138.605591
1474.995117	1213.124390
1473.965820	1241.667603
1472.937500	1583.343018
1471.908203	1479.339233
1470.877930	1614.495972
1469.848633	1769.959961
1468.818359	1986.318481
1467.788086	1968.580078
1466.757813	2182.197754
1465.727539	2192.331543
1464.696289	2314.217773
1463.665039	2484.311035
1462.633789	2202.114502
1461.602539	2255.295898
1460.570313	2145.876953
1459.539063	2280.278076
1458.506836	2686.164063
1457.473633	2749.233887
1456.441406	2916.360596
1455.408203	3027.564453
1454.375000	2664.483398
1453.341797	2684.444824
1452.308594	2831.166748
1451.274414	3363.038574
1450.241211	2926.795898
1449.207031	3195.002441
1448.171875	3230.052246
1447.137695	2991.685059
1446.102539	2735.687012
1445.067383	2900.023438
1444.032227	3066.865234
1442.997070	2917.415039
1441.960938	2730.089111
1440.924805	2843.852295
1439.888672	2995.555176
1438.852539	2914.681396
1437.816406	2363.795898
1436.779297	2558.601318
1435.742188	2184.963623
1434.705078	1793.874268
1433.666992	2029.250244
1432.629883	1547.625000
1431.591797	1558.459229
1430.553711	1574.419189
1429.514648	1214.461548
1428.476563	1311.388184
1427.437500	916.512085
1426.398438	625.284119
1425.359375	190.585846
1424.320313	514.818115
1423.280273	622.258240
1422.240234	540.802002
1421.200195	81.670540
1420.159180	171.778122
1419.119141	340.057129
1418.078125	631.673706
1417.037109	324.319763
1415.996094	533.016907
1414.954102	7.152617
1413.912109	150.636917
1412.870117	-281.637512
1411.828125	30.534460
1410.786133	257.248566
1409.743164	-169.400208
1408.700195	200.680847
1407.657227	68.376389
1406.614258	21.649164
1405.570313	-17.428820
1404.527344	131.960831
1403.483398	-245.648911
1402.438477	-241.607498
1401.394531	-207.273392
1400.349609	-396.065918
1399.304688	84.875351
1398.259766	-213.901199
1397.214844	372.367554
1396.168945	114.012497
1395.123047	121.490929
1394.077148	329.507263
1393.031250	297.183868
1391.984375	457.777863
1390.937500	-337.758148
1389.890625	-156.751205
1388.843750	99.409142
1387.796875	2.895774
1386.749023	149.150146
1385.701172	142.979187
1384.653320	-328.018585
1383.604492	-371.284119
1382.556641	-11.991418
1381.507813	119.922165
1380.458984	-372.507111
1379.410156	44.463619
1378.360352	86.874550
1377.310547	229.288605
1376.260742	67.343056
1375.210938	35.389938
1374.161133	335.414093
1373.110352	-15.512354
1372.059570	-7.042425
1371.008789	-210.300827
1369.957031	304.496002
1368.906250	-130.136063
1367.854492	-203.192581
1366.802734	354.152679
1365.750000	164.297104
1364.698242	49.438538
1363.645508	158.801468
1362.592773	245.898712
1361.540039	-107.265892
1360.486328	-79.532509
1359.433594	667.181335
1358.379883	-38.437309
1357.326172	64.384979
1356.271484	25.628933
1355.216797	228.114349
1354.163086	75.457130
1353.107422	79.452606
1352.052734	317.097565
1350.998047	502.677551
1349.942383	688.318726
1348.886719	757.417725
1347.830078	571.061768
1346.774414	1020.051147
1345.717773	1032.483032
1344.661133	1300.483643
1343.604492	1285.927246
1342.546875	1504.499512
1341.490234	1311.838379
1340.432617	1409.261719
1339.375000	1452.323975
1338.316406	1517.785889
1337.258789	1613.139160
1336.200195	1411.546631
1335.141602	1675.468262
1334.082031	1699.403564
1333.023438	751.370178
1331.963867	1371.864014
1330.904297	921.602112
1329.844727	1183.665283
1328.784180	758.647461
1327.723633	761.464111
1326.663086	1367.231201
1325.602539	1501.138672
1324.541992	1607.982056
1323.480469	1564.301147
1322.418945	1239.401123
1321.357422	1275.092896
1320.295898	1611.929932
1319.233398	1351.788086
1318.170898	1738.050171
1317.108398	1283.503662
1316.045898	1704.420166
1314.982422	1868.946167
1313.918945	1979.338379
1312.855469	1769.563721
1311.791992	1478.737915
1310.728516	1444.272949
1309.664063	1574.878174
1308.599609	1727.708252
1307.535156	1772.331421
1306.469727	1797.351929
1305.404297	1733.935425
1304.338867	1803.474609
1303.273438	1998.502441
1302.208008	1753.556274
1301.141602	1904.486694
1300.075195	1834.329712
1299.008789	1425.321655
1297.942383	1856.558105
1296.875000	2147.733887
1295.807617	1515.829834
1294.740234	1532.277466
1293.672852	2221.183838
1292.604492	1457.494263
1291.537109	1721.987549
1290.468750	1221.333862
1289.399414	1152.472778
1288.331055	1343.596313
1287.261719	1343.547119
1286.192383	1265.187622
1285.123047	1456.406128
1284.052734	1339.019897
1282.983398	1434.817383
1281.913086	1271.146118
1280.841797	1097.805054
1279.771484	1164.445068
1278.700195	817.668579
1277.628906	1292.918945
1276.557617	1142.037354
1275.486328	944.838074
1274.414063	1510.365356
1273.341797	980.933533
1272.269531	1724.680664
1271.197266	958.624084
1270.124023	1118.484009
1269.050781	1647.000244
1267.977539	1633.432007
1266.904297	1285.577637
1265.830078	1484.443115
1264.756836	1478.380371
1263.681641	1562.548828
1262.607422	1424.862305
1261.533203	1726.076904
1260.458008	984.018860
1259.382813	1348.595337
1258.307617	1103.995117
1257.231445	1677.884888
1256.155273	1430.909668
1255.079102	1296.062988
1254.002930	1244.049805
1252.926758	1267.519653
1251.849609	1599.955811
1250.772461	1292.530396
1249.695313	912.295959
1248.617188	1529.067505
1247.540039	956.930115
1246.461914	1789.727661
1245.382813	1703.688110
1244.304688	1270.334106
1243.225586	1507.458740
1242.146484	1241.847412
1241.067383	757.861145
1239.988281	1201.220215
1238.908203	1154.185303
1237.828125	796.631836
1236.748047	1280.854248
1235.667969	1059.186401
1234.586914	1317.603638
1233.505859	1495.891602
1232.424805	1523.829468
1231.343750	926.653015
1230.261719	1090.267822
1229.179688	955.908508
1228.097656	1112.112183
1227.015625	943.849182
1225.932617	1114.407715
1224.850586	825.158325
1223.767578	1046.382568
1222.683594	938.519592
1221.600586	799.256653
1220.516602	217.589996
1219.432617	786.563354
1218.347656	813.945374
1217.263672	546.556274
1216.178711	520.731995
1215.093750	796.700256
1214.008789	596.888733
1212.922852	411.558197
1211.836914	445.838776
1210.750977	1423.357544
1209.665039	673.347229
1208.579102	1006.368530
1207.492188	639.963379
1206.405273	926.871521
1205.318359	649.665588
1204.230469	743.516357
1203.142578	651.769348
1202.054688	625.005005
1200.966797	232.194504
1199.877930	525.504578
1198.790039	180.859085
1197.701172	269.354645
1196.611328	-133.045471
1195.522461	145.305756
1194.432617	-103.175041
1193.342773	-387.700073
1192.252930	99.319267
1191.162109	-41.161469
1190.072266	-217.685883
1188.981445	9.255965
1187.889648	-333.138000
1186.798828	-173.692078
1185.707031	-67.248207
1184.615234	-188.927948
1183.523438	-241.075974
1182.430664	167.200500
1181.337891	124.350563
1180.245117	529.756226
1179.152344	-98.235657
1178.059570	342.772675
1176.965820	-62.314484
1175.872070	45.280666
1174.778320	222.174713
1173.683594	-39.310173
1172.588867	-157.165375
1171.494141	-200.883530
1170.399414	169.241928
1169.303711	512.747864
1168.208984	274.848450
1167.113281	-22.858786
1166.016602	-282.327484
1164.920898	-47.034267
1163.824219	-414.131958
1162.727539	422.842316
1161.630859	-386.279541
1160.533203	84.710991
1159.435547	-490.269775
1158.337891	147.375854
1157.240234	550.773010
1156.141602	130.770599
1155.043945	-134.086655
1153.944336	-17.459452
1152.845703	187.243103
1151.747070	139.084885
1150.647461	162.293518
1149.547852	-38.576756
1148.447266	-303.806183
1147.347656	-323.715759
1146.247070	46.699974
1145.146484	395.413757
1144.044922	365.445953
1142.944336	87.968590
1141.842773	271.947662
1140.741211	132.301620
1139.638672	185.167969
1138.537109	197.524200
1137.434570	-68.316490
1136.332031	366.775818
1135.228516	-58.381817
1134.125977	290.806030
1133.022461	539.976379
1131.917969	489.798157
1130.814453	700.636841
1129.709961	479.398712
1128.605469	1323.304443
1127.500977	840.945007
1126.396484	996.552368
1125.291016	876.970642
1124.185547	1001.467773
1123.080078	822.517883
1121.973633	423.203430
1120.868164	914.563232
1119.761719	268.971710
1118.654297	407.160706
1117.547852	291.986084
1116.440430	252.466446
1115.333008	120.620468
1114.225586	256.028107
1113.117188	474.029480
1112.008789	490.901428
1110.900391	112.970055
1109.791992	399.163147
1108.682617	640.234863
1107.573242	396.919373
1106.463867	774.714844
1105.354492	604.537476
1104.244141	996.118042
1103.133789	705.464417
1102.023438	1188.735107
1100.913086	1032.510376
1099.801758	444.708710
1098.690430	1255.240479
1097.579102	1164.920654
1096.467773	758.810120
1095.355469	847.585083
1094.243164	1513.386719
1093.130859	838.850342
1092.017578	795.546692
1090.905273	1352.513794
1089.791992	894.855469
1088.677734	451.464905
1087.564453	1000.954468
1086.450195	1180.908569
1085.335938	1304.331909
1084.221680	1068.024048
1083.106445	1266.556274
1081.991211	882.280701
1080.875977	540.458191
1079.760742	499.396149
1078.644531	1007.747742
1077.528320	731.814819
1076.412109	1148.350098
1075.295898	506.485626
1074.178711	690.624573
1073.061523	243.806992
1071.944336	247.403076
1070.826172	940.179626
1069.708984	629.596375
1068.590820	276.969147
1067.471680	634.304993
1066.353516	687.075195
1065.234375	973.966980
1064.115234	748.090576
1062.996094	714.273193
1061.875977	767.055603
1060.755859	1053.790039
1059.635742	556.944458
1058.515625	766.533630
1057.394531	351.875977
1056.273438	325.436768
1055.152344	404.226959
1054.031250	459.679321
1052.909180	580.538330
1051.787109	941.921387
1050.665039	847.979980
1049.541992	635.099548
1048.418945	196.049561
1047.295898	499.145599
1046.172852	450.007935
1045.048828	515.202026
1043.925781	130.559555
1042.801758	121.407547
1041.676758	-57.777939
1040.552734	361.970825
1039.427734	558.005005
1038.302734	74.120384
1037.176758	-206.921524
1036.050781	173.288193
1034.924805	-163.263107
1033.798828	558.978394
1032.672852	80.859383
1031.545898	665.743469
1030.418945	580.937256
1029.291992	180.209305
1028.164063	160.868881
1027.036133	-362.457520
1025.908203	-376.743591
1024.780273	-393.193542
1023.651367	159.264084
1022.522461	-434.971436
1021.393555	-323.350464
1020.264648	-575.850769
1019.134766	-510.341736
1018.004883	-377.459991
1016.875000	-330.245880
1015.744141	-496.150452
1014.613281	-351.299164
1013.482422	141.169891
1012.351563	-413.326691
1011.219727	479.858154
1010.088867	328.734650
1008.956055	237.981842
1007.824219	943.511353
1006.691406	938.639099
1005.558594	1472.870850
1004.425781	2714.638428
1003.292969	3068.280029
1002.159180	2763.201416
1001.025391	1936.228271
999.891602	1199.948120
998.756836	986.181641
997.622070	387.097076
996.487305	33.211819
995.352539	284.418396
994.216797	101.889526
993.081055	595.604858
991.945313	533.456726
990.808594	97.969810
989.672852	633.498169
988.536133	258.566284
987.398438	496.957520
986.261719	67.391609
985.124023	193.308228
983.986328	204.270874
982.847656	401.899109
981.709961	-72.370544
980.571289	-35.370338
979.432617	409.040192
978.292969	368.160980
977.153320	548.288147
976.013672	117.055359
974.874023	589.533752
973.734375	44.083340
972.593750	473.161072
971.453125	734.624207
970.311523	233.843964
969.170898	562.298279
968.029297	624.588562
966.886719	558.575256
965.745117	297.867371
964.602539	409.059784
963.459961	412.671753
962.317383	377.562622
961.173828	471.042419
960.030273	262.262268
958.886719	273.753235
957.743164	269.452484
956.598633	77.623734
955.454102	-17.723660
954.309570	257.987885
953.165039	-29.070372
952.019531	2.217443
950.874023	36.015705
949.727539	351.284302
948.582031	26.569836
947.435547	230.183594
946.289063	70.648148
945.141602	103.291145
943.995117	-197.264801
942.847656	-104.722549
941.699219	65.620277
940.551758	229.275375
939.403320	208.267487
938.254883	490.898376
937.105469	650.457520
935.957031	604.978027
934.807617	557.454834
933.658203	273.165039
932.507813	264.922089
931.357422	-114.403740
930.207031	135.247894
929.056641	407.765350
927.906250	407.208740
926.754883	-239.475006
925.603516	-571.643616
924.451172	-621.396851
923.298828	13.625898
922.146484	9.648375
920.994141	92.253731
919.841797	109.126587
918.688477	51.191124
917.535156	82.072205
916.380859	67.702011
915.227539	-259.785217
914.073242	-185.162659
912.918945	-255.634506
911.763672	-393.963531
910.608398	223.293961
909.453125	-66.678055
908.297852	-202.172256
907.141602	-88.099480
905.985352	32.873688
904.829102	-346.748749
903.672852	202.654358
902.515625	-190.116608
901.358398	114.763107
900.201172	494.336334
899.042969	36.575558
897.884766	-622.187256
896.726563	-11.596947
895.568359	24.459381
894.409180	-160.951813
893.250000	-56.835194
892.090820	-40.781132
890.930664	83.808228
889.771484	-53.549709
888.611328	-19.131287
887.450195	383.356018
886.289063	58.961277
885.128906	434.350464
883.966797	42.584942
882.805664	208.195328
881.643555	288.109131
880.481445	255.335815
879.319336	290.253265
878.156250	537.030029
876.993164	387.245605
875.830078	208.301224
874.666016	522.615479
873.502930	323.554901
872.338867	637.766357
871.173828	294.815277
870.009766	26.294340
868.844727	182.991272
867.679688	323.891266
866.513672	518.678650
865.348633	695.406921
864.182617	438.379456
863.015625	599.302063
861.849609	425.501709
860.682617	56.422367
859.515625	403.596039
858.347656	732.613220
857.180664	727.136902
856.012695	602.720398
854.843750	610.647583
853.675781	1219.425293
852.506836	1554.372559
851.337891	1640.349609
850.167969	998.032715
848.999023	788.288574
847.829102	493.459320
846.658203	809.930481
845.488281	264.381622
844.317383	898.373352
843.146484	364.063446
841.975586	366.751831
840.803711	266.466248
839.631836	342.747620
838.459961	170.771088
837.287109	110.486115
836.114258	660.059021
834.941406	994.805786
833.768555	556.604919
832.594727	734.671326
831.420898	680.375183
830.247070	324.712372
829.072266	957.413452
827.898438	1194.872437
826.722656	475.382538
825.547852	242.119537
824.372070	717.587280
823.196289	243.368286
822.020508	107.849655
820.844727	61.309299
819.667969	141.539978
818.491211	-7.749909
817.313477	-301.830170
816.136719	-186.506271
814.958984	-507.478729
813.781250	-81.163124
812.602539	-437.970032
811.423828	-267.931641
810.245117	-215.956482
809.066406	140.211105
807.886719	29.472969
806.707031	440.524628
805.527344	289.387817
804.346680	-481.262268
803.166992	-339.554230
801.985352	101.407776
800.804688	-141.305756
799.623047	41.703899
798.441406	-334.349915
797.259766	-193.928757
796.078125	-64.869034
794.895508	-538.792419
793.712891	37.328236
792.529297	-319.456818
791.346680	-224.575974
790.163086	292.844788
788.978516	-44.483570
787.794922	73.941910
786.610352	-164.059967
785.425781	252.462311
784.241211	-16.841473
783.055664	675.329041
781.870117	571.363953
780.684570	498.179199
779.498047	420.387787
778.311523	262.927795
777.125000	83.262657
775.938477	448.707611
774.750977	328.266418
773.563477	472.448883
772.375977	512.695862
771.187500	215.316010
769.999023	583.742065
768.810547	830.579590
767.622070	345.488922
766.432617	666.818115
765.243164	69.298233
764.053711	207.434021
762.863281	497.253418
761.672852	751.558777
760.482422	818.550842
759.291992	676.360291
758.100586	641.866943
756.909180	374.163513
755.717773	499.998444
754.525391	684.994141
753.333008	430.291138
752.140625	834.700928
750.948242	287.761749
749.754883	248.237244
748.561523	783.847046
747.368164	300.700317
746.173828	375.068878
744.979492	379.149719
743.785156	269.115051
742.590820	549.426270
741.395508	18.394892
740.200195	66.218697
739.003906	-78.837387
737.808594	19.364000
736.612305	-64.288612
735.416016	-176.354568
734.218750	70.666054
733.021484	-223.004578
731.824219	251.565063
730.626953	-188.490280
729.428711	58.470642
728.230469	226.670303
727.032227	-51.099998
725.833984	-35.767616
724.634766	45.192200
723.435547	-66.021492
722.235352	412.632050
721.036133	753.649414
719.835938	413.515961
718.635742	516.750854
717.434570	-8.338894
716.233398	662.476501
715.032227	539.270020
713.831055	564.591187
712.628906	633.700684
711.426758	227.866623
710.224609	136.224335
709.021484	70.988029
707.818359	374.112579
706.615234	-117.415466
705.412109	573.632446
704.208008	513.760071
703.003906	-22.321350
701.799805	538.553772
700.594727	675.358093
699.389648	416.684418
698.184570	123.674164
696.979492	-44.984547
695.773438	114.868523
694.567383	162.042725
693.361328	40.154877
692.154297	-90.002029
690.947266	-111.190910
689.740234	-110.280449
688.533203	60.266491
687.325195	-31.366909
686.117188	-131.235641
684.909180	-42.007179
683.700195	153.798004
682.491211	-35.854263
681.282227	78.351196
680.072266	-142.856903
678.863281	-101.477028
677.653320	-525.234558
676.442383	-175.565979
675.232422	-7.419398
674.021484	-358.246979
672.810547	364.478882
671.598633	241.647888
670.386719	-358.566345
669.174805	328.135529
667.962891	370.872223
666.750000	565.226135
665.537109	185.255981
664.324219	17.491230
663.110352	-130.402313
661.897461	186.257416
660.683594	-237.158234
659.468750	-38.631790
658.254883	22.060028
657.040039	348.286011
655.824219	-174.909531
654.609375	-72.449837
653.393555	153.038406
652.177734	76.978432
650.960938	285.492340
649.745117	216.242508
648.528320	246.198120
647.311523	463.532379
646.093750	960.618042
644.875977	551.624023
643.658203	979.646240
642.440430	473.997101
641.221680	746.892334
640.002930	-18.804886
638.784180	531.031372
637.564453	710.796631
636.344727	903.089233
635.125000	500.035278
633.905273	807.531677
632.684570	811.735657
631.463867	851.923035
630.243164	511.708740
629.021484	276.130432
627.799805	520.385620
626.578125	11.087817
625.356445	648.104919
624.133789	880.927551
622.911133	902.617371
621.688477	338.305328
620.464844	631.929504
619.241211	921.964661
618.017578	-3.430527
616.793945	-247.124741
615.569336	-205.598831
614.344727	369.031891
613.120117	98.807991
611.894531	605.113892
610.668945	476.246826
609.443359	127.186836
608.216797	-18.959023
606.991211	-32.923424
605.764648	-98.682610
604.537109	91.138931
