# Supplementary material for: Raman spectroscopy accurately differentiates mucosal healing from non-healing and biochemical changes following biological therapy in inflammatory bowel disease
Source: PLoS One. 2021 Jun 2;16(6):e0252210. doi: 10.1371/journal.pone.0252210 (PMC8172032; doi:10.1371/journal.pone.0252210)
Supplement: S6 Dataset — (ZIP) [file pone.0252210.s008.zip › Post biologic CD/OC016 post treatment-1_base sub CR removed_5__X_-36039.8__Y_20313.7__Z_-4413.81__Time_57.txt]

1714.716797	346.059052
1713.740234	700.196899
1712.763672	179.652023
1711.787109	-32.507946
1710.809570	395.792786
1709.832031	-55.563725
1708.854492	312.928833
1707.875977	-240.872177
1706.898438	-52.791477
1705.919922	118.549957
1704.941406	93.852280
1703.962891	63.260475
1702.983398	45.363552
1702.003906	75.000671
1701.024414	-324.025787
1700.044922	17.188564
1699.065430	-222.689774
1698.084961	-519.470032
1697.104492	-52.618275
1696.124023	-153.275345
1695.143555	-246.769241
1694.162109	329.091736
1693.180664	67.999779
1692.199219	-415.547729
1691.217773	-155.310745
1690.235352	-379.292480
1689.253906	-105.364738
1688.271484	-176.826721
1687.289063	-78.786896
1686.305664	-72.709564
1685.323242	-89.129486
1684.339844	207.534866
1683.356445	127.127647
1682.372070	295.711182
1681.388672	233.909134
1680.404297	53.526466
1679.419922	-157.491104
1678.435547	53.230587
1677.451172	-40.929943
1676.465820	-184.510040
1675.480469	202.272491
1674.495117	130.008270
1673.509766	48.190678
1672.523438	129.475677
1671.537109	666.048828
1670.550781	294.885162
1669.564453	315.210083
1668.578125	102.780678
1667.590820	451.380646
1666.603516	508.747284
1665.616211	617.326294
1664.627930	578.057434
1663.640625	653.674255
1662.652344	247.369415
1661.664063	915.623962
1660.675781	428.705811
1659.686523	639.544617
1658.698242	323.782654
1657.708984	440.480896
1656.719727	610.696838
1655.729492	516.633484
1654.740234	-288.800751
1653.750000	137.156677
1652.759766	513.171631
1651.768555	474.200745
1650.778320	285.016785
1649.787109	215.317490
1648.795898	206.881439
1647.804688	249.079041
1646.813477	159.546768
1645.821289	379.464722
1644.829102	116.333710
1643.836914	474.166229
1642.844727	349.068878
1641.851563	58.017418
1640.859375	-200.915115
1639.866211	308.198914
1638.873047	-364.288116
1637.878906	-18.398024
1636.885742	111.410149
1635.891602	-385.995087
1634.897461	-142.487640
1633.902344	-120.255180
1632.908203	118.149139
1631.913086	-544.094727
1630.917969	-202.774323
1629.922852	-74.708366
1628.926758	-1.890873
1627.931641	286.769714
1626.935547	-413.766510
1625.939453	53.811584
1624.942383	-15.211166
1623.946289	-265.527771
1622.949219	80.890030
1621.952148	-140.423126
1620.955078	-130.443451
1619.958008	39.747650
1618.959961	-13.398993
1617.961914	-237.207092
1616.963867	-340.210297
1615.965820	330.948608
1614.966797	44.065163
1613.967773	271.375458
1612.968750	-471.848419
1611.969727	245.626862
1610.970703	320.441162
1609.970703	64.859718
1608.970703	-20.407124
1607.970703	98.585945
1606.970703	-104.758484
1605.969727	163.161346
1604.968750	-82.306114
1603.967773	-39.898136
1602.966797	-118.039284
1601.965820	104.564888
1600.963867	-219.819305
1599.961914	-196.419662
1598.959961	-220.273087
1597.958008	-189.408417
1596.955078	118.249481
1595.952148	101.572006
1594.949219	37.679398
1593.946289	-18.553959
1592.943359	13.805117
1591.939453	-251.714966
1590.935547	-381.611938
1589.931641	-8.041849
1588.927734	-331.449585
1587.922852	-99.396614
1586.917969	301.831879
1585.913086	371.525970
1584.908203	31.702433
1583.903320	564.831421
1582.897461	185.507629
1581.891602	71.807190
1580.885742	101.146111
1579.879883	190.116333
1578.873047	117.347450
1577.866211	54.768833
1576.859375	51.808857
1575.852539	19.974209
1574.845703	-467.290771
1573.837891	-340.927094
1572.830078	-165.480072
1571.822266	51.217796
1570.814453	449.478668
1569.805664	67.786934
1568.796875	-376.346436
1567.788086	179.344284
1566.779297	303.499939
1565.769531	383.167053
1564.760742	395.093445
1563.750977	108.301483
1562.741211	70.425476
1561.730469	206.046661
1560.720703	107.997314
1559.709961	-42.162525
1558.699219	-0.699455
1557.688477	444.770721
1556.676758	249.770050
1555.666016	158.262650
1554.654297	289.228668
1553.642578	-193.788162
1552.629883	195.526703
1551.618164	79.768517
1550.605469	527.876953
1549.592773	401.213501
1548.580078	-147.246964
1547.566406	281.750977
1546.552734	151.870483
1545.540039	603.451355
1544.525391	524.726624
1543.511719	631.886658
1542.498047	286.706299
1541.483398	197.084763
1540.468750	370.659576
1539.453125	665.224182
1538.438477	327.142090
1537.422852	174.743179
1536.407227	158.927780
1535.391602	1061.160156
1534.375977	258.220917
1533.359375	708.399048
1532.342773	859.173889
1531.326172	569.002014
1530.309570	57.176224
1529.292969	-171.257004
1528.275391	184.811020
1527.257813	125.981834
1526.240234	826.438904
1525.222656	95.377449
1524.204102	452.905701
1523.185547	218.387695
1522.166992	840.339111
1521.148438	340.638855
1520.128906	-9.925517
1519.110352	45.696064
1518.090820	203.898834
1517.071289	92.098633
1516.050781	188.238876
1515.031250	-316.734802
1514.010742	-35.935776
1512.990234	111.118736
1511.968750	-186.093002
1510.948242	366.133331
1509.926758	-246.808533
1508.905273	74.072456
1507.883789	-79.723404
1506.862305	84.374527
1505.839844	4.730823
1504.817383	-226.182632
1503.794922	129.677444
1502.772461	24.186430
1501.749023	-242.744476
1500.726563	-117.815681
1499.703125	-489.720734
1498.678711	-416.221161
1497.655273	-84.313988
1496.630859	-591.833679
1495.607422	-413.620789
1494.582031	-698.521240
1493.557617	-167.672958
1492.533203	120.057648
1491.507813	-379.590485
1490.482422	-145.726883
1489.457031	-80.597466
1488.430664	-38.560978
1487.405273	136.264771
1486.378906	433.490143
1485.352539	237.950821
1484.325195	-36.680752
1483.298828	-35.600662
1482.271484	633.735046
1481.244141	-115.166222
1480.216797	418.769806
1479.188477	297.293671
1478.161133	209.064377
1477.132813	375.649475
1476.104492	78.524834
1475.075195	415.706696
1474.046875	638.228638
1473.017578	567.857605
1471.988281	696.084839
1470.958984	1066.058472
1469.928711	1369.712891
1468.898438	1273.913940
1467.869141	1211.316284
1466.837891	1189.380249
1465.807617	1358.218872
1464.776367	1432.955444
1463.746094	1228.258545
1462.714844	1318.360840
1461.682617	1540.523682
1460.651367	1320.856567
1459.619141	1535.451904
1458.586914	1633.272339
1457.554688	1335.242554
1456.522461	1306.369751
1455.489258	1470.338745
1454.456055	1829.611328
1453.422852	1757.768677
1452.389648	2274.192627
1451.355469	1657.513428
1450.321289	2201.762695
1449.287109	2026.388794
1448.252930	1534.589233
1447.218750	1653.405884
1446.183594	1926.676758
1445.148438	1840.506592
1444.113281	1693.757324
1443.078125	1992.501587
1442.041992	1714.437012
1441.005859	1606.066406
1439.969727	1212.141724
1438.933594	1539.005127
1437.897461	1544.873657
1436.860352	1361.300781
1435.823242	910.147583
1434.786133	1116.052612
1433.748047	900.234009
1432.710938	606.429504
1431.672852	711.682556
1430.634766	605.044617
1429.596680	642.419617
1428.557617	526.006531
1427.518555	495.547455
1426.479492	301.352509
1425.440430	-23.693985
1424.401367	271.589050
1423.361328	-48.001205
1422.321289	154.217651
1421.281250	64.324974
1420.241211	32.556355
1419.200195	310.607880
1418.159180	-317.503021
1417.118164	282.974640
1416.077148	-45.102646
1415.035156	-307.507050
1413.994141	-179.750015
1412.952148	71.295212
1411.910156	3.125106
1410.867188	236.729752
1409.825195	35.713219
1408.782227	-44.491806
1407.739258	-101.881996
1406.695313	330.595764
1405.652344	245.883682
1404.608398	-378.357697
1403.564453	343.041931
1402.520508	-170.198395
1401.475586	9.299318
1400.431641	71.061111
1399.386719	45.167053
1398.341797	159.852707
1397.295898	36.516148
1396.250977	582.533264
1395.205078	203.965897
1394.159180	-324.552917
1393.112305	239.176239
1392.066406	14.191608
1391.019531	240.025085
1389.972656	255.715012
1388.925781	266.565704
1387.877930	265.046753
1386.831055	91.170876
1385.783203	-170.016678
1384.735352	276.591583
1383.686523	238.250961
1382.638672	-99.738411
1381.589844	-157.622986
1380.541016	114.410843
1379.492188	196.702118
1378.442383	261.620117
1377.392578	-274.920654
1376.342773	-656.323486
1375.292969	90.434074
1374.243164	11.311967
1373.192383	515.977051
1372.141602	135.373917
1371.090820	251.212402
1370.039063	8.214441
1368.988281	119.378059
1367.936523	487.242157
1366.884766	-39.124672
1365.833008	122.237152
1364.780273	213.940857
1363.727539	-341.453400
1362.674805	-82.630684
1361.622070	-299.010406
1360.569336	-338.515930
1359.515625	427.947052
1358.461914	77.746277
1357.408203	-187.627640
1356.353516	-288.728455
1355.299805	-312.570618
1354.245117	128.306488
1353.190430	-225.718582
1352.134766	-167.238129
1351.080078	-108.611763
1350.024414	-474.377686
1348.968750	264.541107
1347.913086	82.736519
1346.856445	429.503571
1345.800781	528.262329
1344.744141	483.264923
1343.686523	448.295044
1342.629883	738.193726
1341.572266	691.045898
1340.514648	889.313965
1339.457031	906.796631
1338.399414	634.652100
1337.340820	672.195923
1336.282227	670.233521
1335.223633	762.427002
1334.165039	975.930359
1333.106445	1016.288452
1332.046875	962.719666
1330.987305	785.649902
1329.926758	702.668884
1328.867188	968.352478
1327.806641	485.253510
1326.746094	212.457520
1325.685547	614.177124
1324.625000	1107.183594
1323.563477	760.610046
1322.501953	727.756592
1321.440430	860.347412
1320.378906	827.653748
1319.316406	1189.711548
1318.253906	422.152313
1317.191406	1287.298096
1316.128906	848.064392
1315.065430	1037.550171
1314.001953	938.726318
1312.938477	980.434387
1311.875000	899.039246
1310.811523	672.452637
1309.747070	689.730774
1308.682617	751.367676
1307.618164	955.759521
1306.552734	1366.759521
1305.488281	833.099792
1304.422852	1207.160889
1303.356445	1202.433105
1302.291016	824.132324
1301.224609	1038.311523
1300.159180	1483.428833
1299.091797	940.791626
1298.025391	843.002075
1296.958984	841.046570
1295.891602	1735.169556
1294.824219	1342.801880
1293.755859	1387.406860
1292.688477	1211.230957
1291.620117	1199.476563
1290.551758	1116.621338
1289.483398	1114.733154
1288.414063	1353.057129
1287.344727	1351.125366
1286.275391	1165.443481
1285.206055	1102.329712
1284.136719	1039.250732
1283.066406	1113.303101
1281.996094	1314.620483
1280.925781	1175.654053
1279.855469	1266.760986
1278.784180	1225.686646
1277.712891	1147.947388
1276.641602	1119.135132
1275.569336	569.557434
1274.498047	807.296204
1273.425781	653.890747
1272.353516	884.115540
1271.281250	1321.859253
1270.208008	1146.390625
1269.134766	966.093567
1268.061523	993.341187
1266.988281	1130.381714
1265.914063	962.312256
1264.839844	743.063477
1263.765625	748.258667
1262.691406	853.396179
1261.617188	797.552490
1260.541992	744.113708
1259.466797	161.893631
1258.391602	1039.179688
1257.315430	1280.311279
1256.239258	571.578735
1255.163086	727.410278
1254.086914	1720.453003
1253.010742	1179.877075
1251.933594	909.537781
1250.856445	1084.405273
1249.779297	887.064270
1248.701172	1156.564941
1247.624023	1078.302979
1246.545898	1194.426880
1245.467773	1082.040405
1244.388672	408.467102
1243.310547	1199.681030
1242.231445	953.619934
1241.152344	998.934326
1240.072266	701.916748
1238.993164	737.432190
1237.913086	1381.785522
1236.833008	876.103943
1235.751953	930.719177
1234.671875	1203.473145
1233.590820	1369.358032
1232.509766	1278.227905
1231.427734	1276.687988
1230.346680	1388.963379
1229.264648	1343.671021
1228.182617	1421.813965
1227.100586	1146.430664
1226.017578	1006.602478
1224.934570	1106.301392
1223.851563	850.276978
1222.768555	536.255188
1221.684570	565.630005
1220.601563	365.284149
1219.516602	273.657898
1218.432617	580.724243
1217.348633	592.853821
1216.263672	513.088806
1215.178711	744.792664
1214.093750	679.363525
1213.007813	956.601563
1211.921875	753.424927
1210.835938	1134.114990
1209.750000	602.796448
1208.663086	250.058533
1207.577148	635.199585
1206.490234	1114.077393
1205.402344	474.418579
1204.315430	495.178070
1203.227539	544.729187
1202.139648	266.647278
1201.051758	369.041931
1199.962891	-5.349473
1198.875000	438.663177
1197.786133	244.741898
1196.696289	108.527534
1195.607422	-369.187836
1194.517578	-423.586151
1193.427734	103.728958
1192.337891	219.742340
1191.247070	395.683502
1190.157227	-105.982994
1189.066406	-105.540916
1187.974609	303.033691
1186.883789	89.580803
1185.791992	-354.308533
1184.700195	-450.104553
1183.608398	-27.704851
1182.515625	-322.778503
1181.423828	286.319733
1180.331055	111.047852
1179.238281	-490.884277
1178.144531	-316.177002
1177.050781	-280.573425
1175.957031	-316.908508
1174.863281	-63.517075
1173.768555	-176.654175
1172.674805	-409.470612
1171.580078	410.780334
1170.484375	-8.868971
1169.389648	550.055908
1168.293945	142.411057
1167.198242	110.305405
1166.102539	-275.650360
1165.005859	-102.234650
1163.910156	-60.347614
1162.813477	-121.273972
1161.715820	197.503235
1160.619141	274.943481
1159.521484	-115.644234
1158.423828	-4.869266
1157.326172	260.926147
1156.227539	51.768284
1155.128906	651.251099
1154.030273	84.321465
1152.931641	669.145020
1151.832031	-238.478378
1150.733398	400.895538
1149.632813	-227.594833
1148.533203	-374.654846
1147.433594	318.984161
1146.333008	109.887665
1145.232422	372.173309
1144.130859	222.578522
1143.030273	-169.624023
1141.928711	187.609070
1140.827148	-323.385681
1139.724609	190.582336
1138.623047	43.496761
1137.520508	145.979263
1136.417969	500.264801
1135.314453	274.723816
1134.211914	626.433716
1133.108398	310.727142
1132.004883	265.792297
1130.900391	159.140350
1129.796875	285.106384
1128.692383	553.328003
1127.586914	434.807373
1126.482422	314.012207
1125.376953	747.986633
1124.271484	255.051468
1123.166016	641.474426
1122.060547	354.937134
1120.954102	615.630920
1119.847656	-208.295425
1118.741211	528.316467
1117.633789	973.454895
1116.526367	422.182587
1115.418945	-244.732681
1114.311523	304.445526
1113.204102	158.164612
1112.095703	413.874023
1110.987305	-257.043304
1109.877930	-187.997147
1108.769531	63.010277
1107.660156	313.922974
1106.550781	75.936150
1105.441406	296.130035
1104.331055	37.079521
1103.220703	186.456192
1102.110352	352.340271
1101.000000	395.546326
1099.888672	21.352659
1098.777344	260.391510
1097.666016	-297.335083
1096.553711	655.842041
1095.442383	367.004913
1094.330078	165.497635
1093.217773	39.514519
1092.104492	412.795319
1090.991211	519.979492
1089.877930	309.483154
1088.764648	141.511398
1087.651367	128.956818
1086.537109	-201.034164
1085.422852	-8.799156
1084.308594	571.304443
1083.193359	819.829468
1082.078125	767.570923
1080.962891	116.421280
1079.847656	433.265259
1078.731445	534.023254
1077.615234	651.271057
1076.499023	-62.263058
1075.382813	822.547852
1074.265625	480.140106
1073.148438	600.034302
1072.031250	-300.010010
1070.914063	108.571411
1069.795898	-120.440880
1068.677734	32.699665
1067.559570	-67.106842
1066.440430	409.373596
1065.321289	609.457397
1064.202148	863.411804
1063.083008	593.113403
1061.962891	440.030945
1060.843750	172.544189
1059.723633	104.081398
1058.602539	220.496002
1057.482422	121.924698
1056.361328	-98.016052
1055.239258	-93.426010
1054.118164	525.736877
1052.996094	1116.699219
1051.874023	596.033264
1050.751953	369.896667
1049.629883	174.353149
1048.506836	553.052490
1047.383789	451.136627
1046.260742	584.989563
1045.136719	61.323948
1044.012695	32.289021
1042.888672	47.706161
1041.764648	510.662354
1040.639648	-98.113739
1039.515625	141.376724
1038.389648	161.982330
1037.264648	91.957848
1036.138672	205.971283
1035.012695	594.686035
1033.886719	411.063843
1032.760742	-130.496140
1031.633789	309.642029
1030.506836	45.312840
1029.379883	292.610718
1028.251953	-322.179688
1027.124023	-532.271240
1025.996094	-261.311920
1024.868164	-457.059021
1023.739258	-654.891418
1022.610352	59.703671
1021.481445	-307.218658
1020.352539	-300.283081
1019.222656	-286.250824
1018.092773	-765.984863
1016.962891	-313.336517
1015.832031	-29.949488
1014.702148	-219.238983
1013.571289	-341.093964
1012.439453	-175.537369
1011.308594	108.233261
1010.176758	405.907928
1009.044922	-41.674835
1007.912109	476.060913
1006.780273	880.377075
1005.647461	782.746033
1004.514648	1312.005493
1003.380859	1494.380371
1002.247070	2423.410889
1001.113281	1161.526733
999.979492	928.469360
998.845703	185.238297
997.710938	209.168411
996.576172	819.650696
995.440430	467.512329
994.305664	773.378418
993.169922	400.990021
992.033203	141.948456
990.897461	480.448029
989.760742	556.121216
988.624023	401.435760
987.487305	-4.187404
986.350586	171.102341
985.212891	159.898849
984.075195	36.020588
982.936523	375.092896
981.798828	688.861938
980.660156	-81.201660
979.521484	2.766605
978.381836	-170.755936
977.242188	-353.248840
976.102539	-41.221249
974.962891	399.520752
973.823242	100.296082
972.682617	26.480984
971.541992	685.540283
970.400391	453.467651
969.259766	474.193115
968.118164	26.830574
966.976563	203.953522
965.833984	266.430969
964.691406	510.203247
963.548828	43.159164
962.406250	177.109451
961.262695	329.454742
960.120117	424.591431
958.976563	613.728943
957.832031	825.795410
956.688477	357.834778
955.543945	-219.685089
954.398438	384.179443
953.253906	113.791840
952.108398	346.933044
950.962891	376.525848
949.817383	237.013351
948.670898	273.695526
947.524414	520.744690
946.377930	-274.161743
945.231445	185.567627
944.083984	21.670582
942.936523	-130.626419
941.789063	383.838257
940.640625	37.724487
939.493164	184.736572
938.343750	105.913818
937.195313	266.704102
936.045898	587.101746
934.897461	661.255615
933.747070	236.323059
932.597656	588.657104
931.447266	510.354248
930.296875	311.459961
929.146484	670.580872
927.995117	73.518158
926.843750	528.238831
925.692383	163.708908
924.541016	436.347504
923.388672	-182.590973
922.236328	-362.358582
921.083984	-30.520611
919.931641	-157.853317
918.778320	-232.836548
917.625000	196.558640
916.470703	421.391510
915.317383	394.144348
914.163086	-25.756729
913.008789	-100.478333
911.853516	-318.078247
910.698242	2.058064
909.542969	-253.955139
908.387695	163.551086
907.231445	-58.340324
906.076172	-139.593079
904.918945	-71.280579
903.762695	-345.007172
902.605469	635.981934
901.448242	532.027588
900.291016	197.251846
899.133789	16.511129
897.975586	23.638479
896.817383	-52.939396
895.658203	-158.889435
894.500000	-341.660004
893.340820	-212.441406
892.180664	700.833740
891.021484	436.599884
889.861328	405.104248
888.701172	323.922028
887.541016	181.792465
886.379883	473.064270
885.218750	269.968964
884.057617	188.753662
882.895508	134.602966
881.734375	107.506416
880.572266	330.609436
879.409180	68.963814
878.247070	481.153107
877.083984	715.119446
875.920898	604.313477
874.756836	747.943054
873.592773	625.794861
872.428711	202.053726
871.264648	365.732635
870.100586	545.016541
868.935547	926.558472
867.770508	421.903351
866.604492	272.594757
865.438477	732.349548
864.272461	951.384094
863.106445	765.867737
861.940430	564.626343
860.773438	383.593994
859.606445	411.331757
858.438477	921.476807
857.271484	908.497986
856.103516	1386.687500
854.934570	1070.613281
853.766602	886.885254
852.597656	1025.928223
851.428711	1339.608765
850.259766	1285.573242
849.089844	1515.935059
847.919922	825.615967
846.750000	1060.231201
845.579102	692.448792
844.408203	973.729736
843.237305	771.470825
842.066406	651.951660
840.894531	834.269653
839.722656	721.245911
838.550781	284.019440
837.377930	1225.726807
836.206055	611.832764
835.033203	154.447708
833.859375	1034.812256
832.686523	653.180908
831.512695	311.765320
830.337891	360.899902
829.164063	831.551086
827.989258	911.484558
826.814453	670.116699
825.639648	145.579529
824.463867	153.860489
823.288086	429.399994
822.112305	132.103561
820.935547	84.255463
819.759766	16.246202
818.583008	328.824585
817.405273	-2.166429
816.228516	394.531769
815.050781	139.034637
813.872070	-49.775547
812.694336	446.259094
811.515625	-96.308922
810.336914	481.431519
809.158203	352.128815
807.978516	136.082382
806.798828	48.805370
805.619141	-189.569168
804.438477	-696.617004
803.258789	467.712677
802.077148	-447.839508
800.896484	-644.325623
799.714844	-166.632324
798.534180	-250.293411
797.351563	-214.381897
796.169922	140.536118
794.987305	-663.731201
793.804688	-222.778091
792.622070	-769.955078
791.438477	-344.986755
790.254883	39.798756
789.071289	-140.097275
787.886719	-85.524620
786.702148	194.532974
785.517578	312.873810
784.333008	475.241577
783.147461	467.177032
781.961914	562.853333
780.776367	879.311279
779.590820	647.661987
778.404297	493.282074
777.217773	462.493805
776.030273	906.173706
774.843750	-197.495697
773.656250	572.447693
772.467773	49.255741
771.280273	575.955505
770.091797	273.266449
768.903320	601.043335
767.714844	802.944702
766.525391	123.331406
765.335938	864.691284
764.146484	262.261353
762.956055	465.816345
761.765625	554.727356
760.575195	132.950363
759.384766	762.949097
758.193359	398.326416
757.001953	788.078918
755.810547	904.943970
754.618164	722.727661
753.425781	863.559570
752.233398	595.614807
751.041016	193.740326
749.847656	246.538986
748.654297	68.734642
747.460938	-38.809994
746.266602	606.320496
745.072266	551.240845
743.877930	594.837280
742.683594	761.175781
741.488281	385.859375
740.292969	249.596741
739.097656	474.938324
737.901367	150.229355
736.705078	-189.680679
735.508789	-43.319351
734.311523	10.978885
733.115234	-37.606045
731.917969	274.862732
730.719727	-169.798553
729.522461	-148.355255
728.324219	67.676453
727.125977	213.654053
725.926758	51.376080
724.727539	164.512527
723.528320	-26.050013
722.329102	117.668800
721.128906	-236.532394
719.928711	588.328796
718.728516	-409.626648
717.528320	188.019012
716.327148	314.189575
715.125977	180.804764
713.923828	-297.024139
712.722656	95.280418
711.520508	-33.468880
710.317383	197.419235
709.115234	441.350067
707.912109	539.284912
706.708984	214.814865
705.505859	116.982414
704.301758	17.070974
703.097656	150.108765
701.893555	302.755341
700.688477	-38.315205
699.483398	331.909363
698.278320	271.611816
697.073242	472.248413
695.867188	49.251118
694.661133	-123.618469
693.455078	-233.310623
692.248047	-32.362049
691.041016	159.925842
689.833984	102.649399
688.626953	362.311127
687.418945	-156.844437
686.210938	63.943077
685.002930	80.933647
683.793945	13.473422
682.584961	-543.631042
681.375977	-240.127884
680.166992	-112.101318
678.957031	-74.978676
677.747070	170.131607
676.537109	84.051170
675.326172	-423.897369
674.115234	-213.096619
672.904297	-71.475418
671.692383	29.116934
670.481445	-233.446823
669.269531	273.836823
668.056641	156.405975
666.844727	212.046249
665.631836	79.847290
664.417969	159.504517
663.205078	-2.557144
661.991211	-188.161911
660.777344	-28.211269
659.563477	-496.104706
658.348633	-51.129684
657.133789	-276.977753
655.918945	79.615044
654.703125	-10.084373
653.488281	62.056309
652.272461	-352.693207
651.055664	-146.710129
649.839844	-76.363510
648.623047	-238.493088
647.405273	307.827850
646.188477	369.767975
644.970703	278.995209
643.752930	349.728241
642.535156	-117.162224
641.316406	48.440620
640.097656	134.520004
638.878906	-172.671417
637.659180	407.818512
636.439453	-96.785919
635.219727	432.032715
634.000000	419.541504
632.779297	306.207245
631.558594	581.471558
630.337891	906.014648
629.116211	674.786926
627.894531	272.111572
626.672852	624.464844
625.451172	372.103699
624.228516	799.305420
623.005859	517.016907
621.783203	389.095612
620.559570	543.934937
619.336914	165.468094
618.112305	61.151917
616.888672	93.835960
615.664063	479.518372
614.439453	768.674805
613.214844	223.410278
611.989258	118.810570
610.764648	-86.333755
609.538086	-133.350952
608.312500	441.404083
607.085938	-187.144638
605.859375	81.562317
604.632813	-226.638336
