# Supplementary material for: Raman spectroscopy accurately differentiates mucosal healing from non-healing and biochemical changes following biological therapy in inflammatory bowel disease
Source: PLoS One. 2021 Jun 2;16(6):e0252210. doi: 10.1371/journal.pone.0252210 (PMC8172032; doi:10.1371/journal.pone.0252210)
Supplement: S6 Dataset — (ZIP) [file pone.0252210.s008.zip › Post biologic CD/OC024 post treatment-1_base sub CR removed_98__X_-24606.5__Y_32787.4__Z_-647.554__Time_1129.txt]

1714.837891	-9.867847
1713.861328	95.109116
1712.884766	13.076598
1711.907227	-101.135582
1710.930664	34.107239
1709.953125	-93.380676
1708.975586	-30.470026
1707.997070	-90.773796
1707.019531	12.501955
1706.041016	-20.746822
1705.062500	-56.498756
1704.083984	-3.721935
1703.104492	97.359444
1702.125000	-141.184128
1701.145508	-149.341415
1700.166016	142.280960
1699.186523	35.648926
1698.206055	9.503026
1697.225586	133.325211
1696.245117	313.511108
1695.264648	232.150101
1694.283203	420.867310
1693.301758	134.567764
1692.320313	147.742340
1691.338867	374.794434
1690.357422	426.017517
1689.375000	733.675476
1688.392578	545.513306
1687.410156	461.840515
1686.427734	485.260895
1685.444336	783.590698
1684.460938	501.314423
1683.477539	531.307922
1682.494141	646.967896
1681.509766	832.235535
1680.526367	946.026917
1679.541992	927.116638
1678.557617	858.122375
1677.572266	917.310730
1676.587891	1094.015991
1675.602539	1223.227783
1674.617188	1081.673706
1673.630859	1312.785522
1672.645508	1520.393188
1671.659180	1446.735840
1670.672852	1339.071655
1669.686523	1563.923950
1668.699219	1494.420654
1667.712891	1807.732666
1666.725586	1651.617798
1665.738281	1803.867432
1664.750000	1975.092407
1663.762695	1666.704590
1662.774414	2058.963623
1661.786133	2075.092285
1660.797852	2152.666748
1659.808594	2034.586060
1658.820313	2105.167725
1657.831055	1982.828735
1656.841797	2160.267090
1655.851563	1996.557983
1654.862305	1952.530396
1653.872070	1850.761353
1652.881836	1574.887817
1651.891602	1540.317627
1650.900391	1421.584351
1649.910156	1255.786621
1648.918945	1040.279541
1647.927734	1094.890869
1646.935547	875.115173
1645.944336	764.202942
1644.952148	659.047363
1643.959961	501.559723
1642.966797	547.834167
1641.974609	547.013733
1640.981445	536.044189
1639.988281	290.691071
1638.995117	317.527313
1638.001953	305.195129
1637.007813	237.886993
1636.013672	144.637711
1635.019531	46.540333
1634.025391	-140.719406
1633.031250	-8.796657
1632.036133	54.949619
1631.041016	-25.789909
1630.045898	-35.070076
1629.049805	58.630844
1628.054688	-205.219269
1627.058594	-173.993530
1626.062500	4.824762
1625.065430	-115.891052
1624.069336	-20.668058
1623.072266	-230.083145
1622.075195	-47.569286
1621.078125	-4.092943
1620.081055	152.588394
1619.083008	-52.929741
1618.084961	80.597076
1617.086914	216.947418
1616.088867	148.787552
1615.089844	214.709976
1614.091797	44.750282
1613.092773	-174.739502
1612.092773	-50.424534
1611.093750	105.509712
1610.093750	-52.933071
1609.094727	71.890923
1608.093750	196.849472
1607.093750	112.398529
1606.093750	331.923920
1605.092773	143.100235
1604.091797	218.888596
1603.090820	127.312790
1602.088867	12.375087
1601.087891	106.890617
1600.085938	78.580536
1599.083984	-46.334873
1598.081055	-163.237473
1597.079102	-104.871574
1596.076172	-67.332283
1595.073242	-40.162323
1594.070313	41.932964
1593.067383	-225.836655
1592.063477	-292.389313
1591.059570	6.575819
1590.055664	-237.321136
1589.051758	-94.922935
1588.046875	-93.394333
1587.041992	88.119232
1586.037109	76.647285
1585.032227	54.780937
1584.027344	116.344788
1583.021484	-9.707294
1582.015625	223.802673
1581.009766	303.549103
1580.003906	-15.145047
1578.997070	330.150940
1577.990234	105.265686
1576.984375	403.508484
1575.976563	4.343943
1574.969727	260.801727
1573.961914	358.476105
1572.954102	268.864288
1571.946289	228.629669
1570.938477	55.813747
1569.929688	-0.062519
1568.921875	99.884445
1567.913086	-187.265793
1566.903320	39.766689
1565.894531	-68.274490
1564.884766	101.365875
1563.875000	120.333717
1562.865234	123.631203
1561.855469	59.385616
1560.844727	228.459793
1559.834961	91.409576
1558.824219	78.727890
1557.813477	27.058889
1556.801758	110.025116
1555.790039	91.799446
1554.779297	6.112000
1553.766602	109.351753
1552.754883	214.999237
1551.743164	136.690918
1550.730469	174.717102
1549.717773	295.368256
1548.705078	219.231918
1547.691406	264.515289
1546.677734	66.583717
1545.665039	-121.083359
1544.650391	47.806278
1543.636719	17.503605
1542.623047	-10.374841
1541.608398	13.238107
1540.593750	271.642975
1539.579102	121.861855
1538.563477	-95.146744
1537.547852	-126.448647
1536.533203	9.778797
1535.516602	96.743103
1534.500977	-97.609833
1533.485352	-67.759796
1532.468750	144.901688
1531.452148	109.865112
1530.435547	180.289169
1529.417969	113.947090
1528.400391	26.829245
1527.383789	197.051865
1526.365234	130.140594
1525.347656	24.451527
1524.329102	106.451538
1523.311523	8.120724
1522.292969	115.398994
1521.273438	351.002960
1520.254883	190.348694
1519.235352	145.224854
1518.215820	192.433273
1517.196289	-68.926674
1516.176758	49.817726
1515.156250	3.917758
1514.136719	93.931122
1513.116211	1.410232
1512.094727	142.283432
1511.074219	164.850067
1510.052734	-115.556107
1509.031250	124.661278
1508.009766	195.306488
1506.988281	4.186781
1505.965820	-153.744415
1504.943359	-32.459900
1503.920898	-180.481277
1502.898438	-197.993149
1501.875000	-295.110901
1500.852539	-164.478714
1499.829102	-118.601868
1498.805664	-44.790428
1497.781250	-163.151459
1496.757813	-186.986496
1495.733398	-177.767868
1494.708984	-176.421783
1493.684570	-88.338226
1492.659180	-59.292782
1491.633789	-163.354462
1490.608398	-45.256794
1489.583008	87.929825
1488.557617	139.138977
1487.531250	95.645317
1486.504883	103.047058
1485.478516	168.971329
1484.452148	250.000381
1483.424805	450.720947
1482.398438	401.207397
1481.371094	512.199280
1480.342773	620.408447
1479.315430	422.508087
1478.287109	571.134399
1477.259766	724.643860
1476.230469	676.637451
1475.202148	1084.431519
1474.173828	1005.507996
1473.144531	1000.284485
1472.115234	1213.819336
1471.085938	1208.253906
1470.055664	1622.347656
1469.025391	1542.623169
1467.996094	1709.504883
1466.964844	1794.780029
1465.934570	1930.743774
1464.904297	2137.683594
1463.873047	2163.973389
1462.841797	2322.236572
1461.809570	2604.753174
1460.778320	2549.297607
1459.746094	2696.847900
1458.713867	2597.998535
1457.681641	2697.033936
1456.649414	2575.176270
1455.616211	2947.917969
1454.583008	3038.880859
1453.549805	2655.537598
1452.516602	2847.740479
1451.483398	3014.424316
1450.449219	3003.551514
1449.415039	2832.989014
1448.380859	3143.683594
1447.345703	3352.854980
1446.311523	3432.754639
1445.276367	3272.057129
1444.241211	2979.761475
1443.205078	2743.176270
1442.169922	2855.752930
1441.133789	2712.760742
1440.097656	2592.536377
1439.061523	2687.204346
1438.024414	2309.115967
1436.988281	2426.461426
1435.951172	2232.945313
1434.914063	2180.930664
1433.875977	1911.706177
1432.838867	1592.091187
1431.800781	1302.863281
1430.762695	1326.689331
1429.724609	1030.036865
1428.685547	872.230591
1427.646484	1155.861206
1426.607422	859.393066
1425.568359	820.200012
1424.529297	657.519958
1423.489258	489.857361
1422.449219	440.690430
1421.409180	525.060791
1420.369141	541.414429
1419.328125	389.068237
1418.288086	478.488647
1417.247070	296.070770
1416.205078	438.335754
1415.164063	266.131592
1414.122070	83.960014
1413.080078	143.309647
1412.038086	112.171181
1410.996094	-6.879763
1409.953125	60.114662
1408.910156	36.687740
1407.867188	5.791981
1406.824219	80.448219
1405.780273	59.708218
1404.737305	-16.165361
1403.693359	-11.639592
1402.648438	-79.827309
1401.604492	178.238708
1400.559570	-135.600632
1399.514648	265.446869
1398.469727	202.601059
1397.424805	107.285805
1396.378906	94.785782
1395.333984	130.007401
1394.288086	40.050251
1393.241211	118.010284
1392.195313	208.577377
1391.148438	53.872135
1390.101563	124.592857
1389.054688	62.778381
1388.006836	98.656319
1386.959961	-112.961700
1385.912109	228.254868
1384.864258	219.436172
1383.815430	25.766193
1382.767578	-30.230692
1381.718750	113.791527
1380.669922	20.581472
1379.621094	-214.804810
1378.571289	-85.422134
1377.522461	-133.179321
1376.472656	-120.887413
1375.421875	-240.716705
1374.372070	-128.324051
1373.321289	29.051481
1372.270508	196.487137
1371.219727	-77.274872
1370.168945	-163.819550
1369.117188	8.989649
1368.066406	-107.115608
1367.014648	-3.817189
1365.961914	-82.211525
1364.910156	46.266933
1363.857422	-136.323624
1362.804688	-24.984913
1361.751953	41.686932
1360.698242	115.955322
1359.645508	73.479614
1358.591797	130.652420
1357.538086	-28.314236
1356.483398	148.509552
1355.429688	67.003281
1354.375000	67.691544
1353.320313	269.765961
1352.264648	124.243874
1351.209961	458.181824
1350.154297	494.266785
1349.098633	493.295898
1348.042969	435.443848
1346.986328	784.643616
1345.930664	863.545410
1344.874023	853.326965
1343.817383	1071.386841
1342.759766	969.794250
1341.703125	791.626526
1340.645508	1225.676758
1339.587891	1221.301758
1338.529297	999.186279
1337.471680	1331.981201
1336.413086	1083.099243
1335.354492	1114.182129
1334.295898	1202.358887
1333.236328	1115.046631
1332.176758	1065.068115
1331.117188	847.164368
1330.057617	856.992737
1328.998047	998.013000
1327.937500	761.082397
1326.876953	1045.745117
1325.816406	767.310303
1324.754883	1200.408203
1323.694336	994.055176
1322.632813	965.710876
1321.571289	1273.211426
1320.508789	996.002625
1319.447266	1187.813232
1318.384766	1197.225220
1317.322266	1100.800293
1316.259766	1093.358887
1315.196289	1108.293213
1314.132813	1157.911987
1313.069336	1114.084473
1312.005859	1003.964050
1310.942383	1051.684570
1309.877930	959.237366
1308.813477	1083.629395
1307.749023	1193.388672
1306.683594	1170.423096
1305.619141	1071.400269
1304.553711	1152.134644
1303.488281	1107.618652
1302.421875	910.891296
1301.356445	1208.434937
1300.290039	1166.934692
1299.223633	1334.448120
1298.157227	1141.014893
1297.089844	950.297729
1296.022461	1096.179810
1294.955078	1097.354858
1293.887695	988.272339
1292.819336	938.289734
1291.751953	765.851135
1290.683594	799.654785
1289.614258	1083.694336
1288.545898	850.550537
1287.476563	801.476990
1286.407227	1053.961792
1285.337891	789.610413
1284.268555	897.801514
1283.198242	856.734497
1282.127930	1048.405518
1281.057617	1161.820923
1279.986328	869.132813
1278.916016	877.633606
1277.844727	810.451416
1276.773438	851.038391
1275.701172	1094.672729
1274.629883	856.803040
1273.557617	1049.282837
1272.485352	1097.657593
1271.413086	1077.747070
1270.339844	1160.546631
1269.266602	1380.168579
1268.193359	1497.290039
1267.120117	1355.780640
1266.045898	1319.376343
1264.972656	1412.395508
1263.898438	1490.855591
1262.823242	1493.805176
1261.749023	1579.747559
1260.673828	1592.640015
1259.598633	1649.493164
1258.523438	1443.303223
1257.448242	1383.446533
1256.372070	1445.478149
1255.295898	1544.094360
1254.219727	1552.693970
1253.142578	1417.798828
1252.066406	1324.406738
1250.989258	1454.934326
1249.912109	1337.420654
1248.833984	1662.565430
1247.756836	1508.743774
1246.678711	1527.624023
1245.599609	1519.840210
1244.521484	1300.769531
1243.442383	1373.316406
1242.364258	1237.057861
1241.285156	1154.330078
1240.205078	1297.426025
1239.125977	1197.839844
1238.045898	1372.501465
1236.965820	1219.680298
1235.884766	1236.726196
1234.804688	1241.676880
1233.723633	1586.021118
1232.642578	1290.463745
1231.561523	1249.471558
1230.479492	1133.438599
1229.397461	920.609558
1228.315430	1155.832153
1227.233398	979.446228
1226.150391	895.127136
1225.068359	885.863220
1223.985352	871.782410
1222.901367	860.138672
1221.818359	790.468201
1220.734375	667.649963
1219.650391	735.827087
1218.566406	552.660828
1217.481445	722.297241
1216.396484	602.004456
1215.311523	711.162476
1214.226563	639.185608
1213.141602	543.085571
1212.055664	524.236023
1210.969727	652.545837
1209.883789	423.775085
1208.796875	687.051147
1207.709961	976.700073
1206.623047	798.543396
1205.536133	678.267944
1204.449219	509.818237
1203.361328	666.610779
1202.273438	500.565674
1201.185547	312.876556
1200.096680	7.268404
1199.008789	-98.499626
1197.919922	58.010342
1196.830078	214.397232
1195.741211	103.676392
1194.651367	7.375320
1193.561523	79.337456
1192.471680	55.059444
1191.381836	-10.130009
1190.291016	-221.908539
1189.200195	-303.961639
1188.109375	75.013092
1187.017578	-124.864235
1185.926758	13.708302
1184.834961	-229.427292
1183.742188	-11.879823
1182.650391	-137.538239
1181.557617	-102.548172
1180.464844	6.660573
1179.372070	-35.291927
1178.279297	140.765228
1177.185547	122.570839
1176.091797	192.917282
1174.998047	93.088837
1173.903320	254.194275
1172.808594	453.422821
1171.713867	429.874298
1170.619141	329.657379
1169.524414	291.572144
1168.428711	284.485901
1167.333008	47.734051
1166.237305	73.943954
1165.140625	126.317657
1164.044922	216.778610
1162.948242	192.406174
1161.850586	284.960358
1160.753906	401.226776
1159.656250	357.360382
1158.558594	513.884338
1157.460938	834.867737
1156.362305	659.331421
1155.263672	507.595886
1154.165039	751.662048
1153.066406	623.552307
1151.967773	478.680786
1150.868164	345.655853
1149.768555	412.691376
1148.667969	193.716858
1147.568359	181.893265
1146.467773	374.699493
1145.367188	236.399948
1144.266602	69.465637
1143.165039	-107.052200
1142.063477	94.599564
1140.961914	-10.778756
1139.860352	273.696228
1138.757813	94.345894
1137.655273	107.443634
1136.552734	239.196213
1135.450195	273.346558
1134.346680	466.463867
1133.244141	512.131836
1132.139648	595.614746
1131.036133	757.238098
1129.931641	961.353821
1128.827148	1132.019897
1127.722656	1027.333252
1126.618164	1384.945190
1125.512695	1199.352295
1124.407227	971.034851
1123.301758	1119.450439
1122.196289	855.429382
1121.089844	982.196289
1119.983398	964.311462
1118.876953	787.669983
1117.769531	947.070313
1116.663086	718.167236
1115.555664	680.858887
1114.447266	742.767639
1113.339844	601.138977
1112.231445	717.135071
1111.123047	676.933960
1110.014648	846.936951
1108.905273	1023.809082
1107.795898	942.994507
1106.686523	1029.752197
1105.577148	1005.367249
1104.466797	1280.638550
1103.357422	1343.261230
1102.247070	1108.433960
1101.135742	1125.978027
1100.025391	1256.590454
1098.914063	1363.433228
1097.802734	1107.083740
1096.690430	1187.731812
1095.579102	1195.183838
1094.466797	1247.263428
1093.353516	995.385742
1092.241211	1011.929504
1091.127930	1195.478271
1090.014648	1157.600830
1088.901367	1131.392700
1087.788086	1222.704224
1086.673828	1158.635132
1085.559570	1160.324707
1084.445313	1126.645264
1083.330078	1280.891357
1082.214844	1082.507690
1081.099609	1050.905396
1079.984375	1040.357178
1078.868164	790.206360
1077.751953	1000.195984
1076.635742	853.251038
1075.519531	1135.689331
1074.402344	960.445740
1073.285156	731.254944
1072.167969	720.157471
1071.050781	830.889038
1069.932617	859.452942
1068.814453	843.406372
1067.696289	672.675781
1066.578125	640.140686
1065.458984	839.365601
1064.339844	904.991272
1063.220703	855.837708
1062.100586	970.439209
1060.980469	808.873169
1059.860352	743.223450
1058.740234	913.727112
1057.619141	922.784607
1056.498047	623.267639
1055.376953	648.654541
1054.255859	582.875000
1053.133789	666.564697
1052.011719	743.173706
1050.889648	523.220520
1049.767578	562.421021
1048.644531	505.893250
1047.521484	512.359009
1046.398438	574.779236
1045.274414	406.285767
1044.150391	349.761536
1043.026367	505.357025
1041.902344	411.530365
1040.778320	282.795288
1039.653320	382.371613
1038.528320	526.146240
1037.402344	187.927872
1036.277344	289.793915
1035.151367	424.194611
1034.024414	525.965088
1032.898438	630.039246
1031.771484	561.993347
1030.644531	793.912537
1029.517578	502.769653
1028.390625	327.980896
1027.262695	-95.294258
1026.134766	57.701130
1025.005859	-56.397789
1023.877930	-140.213333
1022.749023	-3.446999
1021.620117	112.416763
1020.490234	-22.294342
1019.361328	-89.617073
1018.231445	26.339211
1017.101563	19.424807
1015.970703	-140.411301
1014.839844	142.504303
1013.708984	228.429504
1012.578125	200.889786
1011.447266	212.805099
1010.315430	421.575897
1009.183594	449.789215
1008.050781	487.322174
1006.918945	1020.034912
1005.786133	1177.873047
1004.653320	1902.289551
1003.519531	2843.780762
1002.386719	3489.079346
1001.252930	2710.671387
1000.118164	1655.485840
998.984375	1042.076660
997.849609	532.973572
996.714844	518.287903
995.580078	367.540955
994.444336	332.360535
993.308594	175.040222
992.172852	336.224182
991.036133	303.747620
989.900391	326.752441
988.763672	209.270889
987.626953	241.765625
986.489258	80.851486
985.351563	-19.961252
984.213867	114.300415
983.076172	273.967834
981.937500	346.237274
980.798828	195.408310
979.660156	238.053452
978.521484	361.336853
977.381836	450.219788
976.242188	410.473785
975.102539	384.697540
973.961914	595.779297
972.822266	581.784241
971.681641	492.160889
970.540039	735.713135
969.399414	510.980835
968.257813	539.002014
967.116211	305.583862
965.973633	434.928802
964.832031	568.978516
963.689453	418.797424
962.545898	433.928406
961.403320	561.545410
960.259766	318.061401
959.116211	489.537903
957.972656	409.173279
956.828125	452.685425
955.683594	333.821777
954.539063	622.609619
953.393555	437.779877
952.249023	470.562988
951.103516	421.183533
949.957031	314.852661
948.811523	272.777191
947.665039	240.058487
946.518555	123.002693
945.371094	394.564026
944.224609	531.438965
943.077148	261.997498
941.929688	344.444275
940.781250	436.180145
939.632813	507.534363
938.484375	419.364319
937.335938	251.607498
936.186523	328.110535
935.038086	584.868408
933.887695	645.701904
932.738281	264.656799
931.587891	227.976913
930.437500	321.330292
929.287109	248.617783
928.135742	305.895691
926.985352	276.856323
925.833984	229.825790
924.681641	242.162201
923.530273	129.597672
922.377930	15.008900
921.224609	152.999832
920.072266	209.295547
918.918945	202.140686
917.765625	113.400932
916.612305	52.143318
915.458008	136.423187
914.303711	-67.442337
913.149414	-377.692078
911.995117	-279.202667
910.839844	-62.615646
909.684570	-113.559158
908.529297	-189.240097
907.373047	68.516602
906.216797	-117.860222
905.060547	35.884254
903.904297	-170.439560
902.747070	-127.377007
901.589844	58.472546
900.432617	-138.146103
899.274414	-56.147247
898.117188	-7.970023
896.958984	62.968525
895.799805	45.842030
894.641602	-109.046463
893.482422	70.832870
892.322266	81.295059
891.163086	94.150032
890.002930	134.256302
888.842773	181.257462
887.682617	138.066605
886.521484	61.181206
885.360352	0.260985
884.199219	250.840881
883.038086	361.582764
881.875977	174.738251
880.713867	272.168518
879.551758	308.812622
878.388672	435.698700
877.225586	375.643494
876.062500	207.608429
874.899414	424.821411
873.735352	365.128052
872.571289	321.315338
871.407227	241.611084
870.242188	164.293625
869.077148	42.113449
867.912109	30.256243
866.747070	214.067810
865.581055	76.472107
864.415039	374.938934
863.249023	426.214417
862.083008	203.517258
860.916016	313.321320
859.749023	450.066742
858.581055	286.060455
857.414063	259.042877
856.246094	844.519470
855.077148	736.743042
853.909180	566.259521
852.740234	707.498352
851.571289	617.852295
850.402344	658.230469
849.232422	617.972900
848.062500	541.913940
846.892578	418.881378
845.721680	298.160675
844.551758	282.676361
843.380859	222.456604
842.208984	144.374130
841.038086	211.674850
839.866211	220.805771
838.694336	144.970322
837.521484	75.862061
836.348633	176.566299
835.175781	129.761597
834.002930	257.138245
832.829102	368.795990
831.655273	493.750031
830.481445	457.918274
829.307617	466.674713
828.132813	577.989197
826.958008	528.626099
825.783203	557.257507
824.607422	492.198822
823.431641	402.587830
822.255859	286.207947
821.079102	180.951675
819.903320	313.933136
818.726563	188.515305
817.548828	7.430733
816.372070	11.031449
815.194336	-36.627510
814.016602	-46.549927
812.837891	-76.575874
811.659180	-42.220562
810.480469	125.370300
809.301758	-64.999702
808.122070	-22.115097
806.942383	42.841610
805.762695	-174.367752
804.583008	216.696426
803.402344	-36.208462
802.221680	-49.470245
801.041016	1.476949
799.859375	-142.907440
798.677734	-58.965706
797.496094	-179.159042
796.313477	-219.640366
795.131836	67.692566
793.949219	82.264603
792.765625	-80.496735
791.583008	33.447430
790.399414	324.293945
789.215820	344.834198
788.031250	225.815475
786.846680	374.371399
785.662109	297.109283
784.477539	230.781021
783.291992	332.338043
782.106445	486.727448
780.920898	411.087311
779.735352	386.130035
778.548828	385.320618
777.362305	432.924652
776.174805	281.674744
774.988281	256.123962
773.800781	-12.279839
772.613281	138.403824
771.424805	37.442707
770.236328	39.996605
769.047852	148.197128
767.859375	15.967039
766.669922	280.240143
765.480469	220.418549
764.291016	193.500687
763.101563	353.589569
761.911133	420.998962
760.720703	459.614502
759.529297	509.063507
758.338867	615.527832
757.147461	697.607056
755.955078	555.244446
754.763672	491.934692
753.571289	547.188110
752.378906	580.306396
751.186523	501.249512
749.993164	615.353027
748.799805	669.994507
747.606445	551.077881
746.412109	603.268799
745.217773	381.069763
744.023438	562.456238
742.829102	366.460541
741.633789	481.776978
740.438477	336.099335
739.243164	168.477951
738.046875	318.520325
736.850586	185.845764
735.654297	267.753967
734.458008	356.112183
733.260742	435.599457
732.063477	337.728485
730.866211	497.996704
729.667969	303.794342
728.469727	470.444153
727.271484	542.959534
726.073242	503.925323
724.874023	193.908752
723.674805	462.951904
722.474609	629.187561
721.275391	448.122040
720.075195	299.876495
718.875000	328.489441
717.673828	640.767822
716.473633	492.581543
715.272461	481.888824
714.070313	497.388580
712.869141	460.582550
711.666992	362.799347
710.463867	557.097351
709.261719	134.816101
708.058594	237.694595
706.855469	172.914185
705.652344	201.839767
704.448242	230.825699
703.244141	37.923229
702.040039	134.536224
700.834961	157.246674
699.630859	153.949661
698.424805	183.369766
697.219727	230.271271
696.013672	-68.230110
694.807617	28.914835
693.601563	52.296814
692.395508	25.857943
691.188477	10.427142
689.981445	-96.009872
688.773438	-89.409470
687.566406	-56.626991
686.358398	-201.547333
685.149414	-51.331699
683.941406	33.942356
682.732422	-51.870777
681.523438	-206.807449
680.313477	-144.852203
679.104492	-61.087837
677.894531	42.314491
676.683594	-72.790016
675.473633	33.109558
674.262695	195.415009
673.051758	-22.911676
671.839844	12.113951
670.628906	142.454865
669.416992	11.351053
668.204102	-11.427513
666.992188	13.528826
665.779297	38.667320
664.566406	72.619942
663.352539	70.037201
662.138672	-64.054054
660.924805	-44.666431
659.710938	20.195545
658.497070	-100.339630
657.282227	-95.559967
656.066406	107.753571
654.851563	-117.902596
653.635742	46.796795
652.419922	-42.729530
651.204102	20.850662
649.987305	56.506184
648.770508	-97.266479
647.553711	16.052233
646.336914	82.019836
645.119141	68.381210
643.901367	330.138824
642.682617	163.761612
641.464844	268.377472
640.246094	132.122604
639.027344	53.896637
637.807617	12.152180
636.587891	49.797707
635.368164	-131.803818
634.148438	100.949249
632.927734	41.415947
631.707031	-74.133987
630.486328	-262.866577
629.264648	-166.475540
628.043945	73.226845
626.822266	123.727875
625.599609	-23.462246
624.376953	141.884201
623.155273	105.194641
621.931641	275.779510
620.708984	263.597046
619.485352	278.590820
618.261719	125.854797
617.037109	132.944229
615.813477	-46.995102
614.588867	41.822487
613.364258	-131.334000
612.138672	-149.337555
610.913086	-114.991501
609.687500	42.135628
608.461914	-0.817562
607.235352	8.321202
606.008789	-58.729183
604.782227	77.763351
