# Supplementary material for: Raman spectroscopy accurately differentiates mucosal healing from non-healing and biochemical changes following biological therapy in inflammatory bowel disease
Source: PLoS One. 2021 Jun 2;16(6):e0252210. doi: 10.1371/journal.pone.0252210 (PMC8172032; doi:10.1371/journal.pone.0252210)
Supplement: S6 Dataset — (ZIP) [file pone.0252210.s008.zip › Post biologic CD/OC016 post treatment-1_base sub CR removed_96__X_-36041.8__Y_20322.7__Z_-4414.89__Time_1098.txt]

1714.716797	-83.917091
1713.740234	274.289124
1712.763672	-15.352956
1711.787109	227.075424
1710.809570	33.326828
1709.832031	47.017422
1708.854492	136.687027
1707.875977	-54.096394
1706.898438	26.709324
1705.919922	-68.390572
1704.941406	0.772883
1703.962891	-1.474278
1702.983398	189.798965
1702.003906	-24.819271
1701.024414	-88.689423
1700.044922	118.414047
1699.065430	-64.099678
1698.084961	-21.208271
1697.104492	41.179989
1696.124023	-205.597900
1695.143555	104.139824
1694.162109	280.946198
1693.180664	266.192047
1692.199219	-36.104820
1691.217773	36.108654
1690.235352	-3.078135
1689.253906	209.253616
1688.271484	211.468689
1687.289063	113.049858
1686.305664	452.527039
1685.323242	288.815582
1684.339844	322.993042
1683.356445	392.434174
1682.372070	425.166870
1681.388672	330.714752
1680.404297	463.186157
1679.419922	338.018982
1678.435547	415.738708
1677.451172	363.638458
1676.465820	341.369324
1675.480469	683.988037
1674.495117	489.946167
1673.509766	551.704163
1672.523438	584.708496
1671.537109	716.517883
1670.550781	583.141846
1669.564453	713.235413
1668.578125	700.375732
1667.590820	762.307007
1666.603516	880.406128
1665.616211	823.782593
1664.627930	624.364868
1663.640625	841.871643
1662.652344	810.442200
1661.664063	1108.163574
1660.675781	886.674133
1659.686523	875.000427
1658.698242	1027.978516
1657.708984	762.765869
1656.719727	641.030029
1655.729492	665.303345
1654.740234	467.583282
1653.750000	738.672302
1652.759766	586.654663
1651.768555	506.432587
1650.778320	706.885132
1649.787109	606.130127
1648.795898	413.192444
1647.804688	313.121674
1646.813477	593.846497
1645.821289	224.866165
1644.829102	154.744675
1643.836914	142.994003
1642.844727	347.959259
1641.851563	136.051132
1640.859375	93.345451
1639.866211	79.888153
1638.873047	198.524658
1637.878906	156.449097
1636.885742	32.862999
1635.891602	22.851408
1634.897461	-5.423295
1633.902344	66.598389
1632.908203	1.784906
1631.913086	-23.346235
1630.917969	-58.847809
1629.922852	-4.691783
1628.926758	-87.279343
1627.931641	-14.457860
1626.935547	-115.169815
1625.939453	-152.601990
1624.942383	-58.437908
1623.946289	-37.818451
1622.949219	72.247810
1621.952148	14.180478
1620.955078	-235.560837
1619.958008	-17.581852
1618.959961	50.687939
1617.961914	-70.037865
1616.963867	-75.156677
1615.965820	77.239845
1614.966797	-22.261547
1613.967773	-3.633639
1612.968750	-268.215851
1611.969727	122.853714
1610.970703	-47.207527
1609.970703	58.015945
1608.970703	-54.272579
1607.970703	-82.668854
1606.970703	59.200214
1605.969727	96.265228
1604.968750	20.736603
1603.967773	133.691833
1602.966797	-17.717281
1601.965820	-4.249000
1600.963867	11.808937
1599.961914	-204.915558
1598.959961	-230.705856
1597.958008	-78.762222
1596.955078	159.322189
1595.952148	-206.318405
1594.949219	-190.440613
1593.946289	-64.922096
1592.943359	81.381096
1591.939453	-216.245056
1590.935547	-244.960617
1589.931641	-273.724884
1588.927734	-67.735344
1587.922852	-52.316284
1586.917969	-36.973858
1585.913086	152.975555
1584.908203	56.031078
1583.903320	39.839397
1582.897461	-2.486199
1581.891602	-11.011643
1580.885742	48.095535
1579.879883	34.179615
1578.873047	33.191769
1577.866211	58.137997
1576.859375	176.655792
1575.852539	323.641479
1574.845703	54.294285
1573.837891	325.861145
1572.830078	77.218102
1571.822266	-10.261649
1570.814453	50.321571
1569.805664	115.960747
1568.796875	-39.344383
1567.788086	-44.061115
1566.779297	10.831615
1565.769531	94.135239
1564.760742	73.473351
1563.750977	216.175751
1562.741211	52.564533
1561.730469	130.119690
1560.720703	132.321426
1559.709961	183.654221
1558.699219	-148.791534
1557.688477	104.472626
1556.676758	103.578781
1555.666016	84.432495
1554.654297	383.716583
1553.642578	89.787956
1552.629883	256.653473
1551.618164	11.798045
1550.605469	263.742615
1549.592773	282.610443
1548.580078	140.974609
1547.566406	265.618958
1546.552734	147.048141
1545.540039	67.178581
1544.525391	69.896751
1543.511719	193.927551
1542.498047	124.033401
1541.483398	15.290717
1540.468750	-98.700020
1539.453125	27.304478
1538.438477	47.311554
1537.422852	118.781113
1536.407227	117.853371
1535.391602	176.121582
1534.375977	169.765961
1533.359375	106.555702
1532.342773	200.482300
1531.326172	82.917511
1530.309570	65.762413
1529.292969	123.193535
1528.275391	146.983627
1527.257813	-110.027359
1526.240234	155.545227
1525.222656	29.660309
1524.204102	37.506351
1523.185547	68.382919
1522.166992	83.692390
1521.148438	245.458298
1520.128906	196.198883
1519.110352	2.903297
1518.090820	-5.397948
1517.071289	65.840698
1516.050781	-48.035652
1515.031250	35.796146
1514.010742	91.223305
1512.990234	13.020436
1511.968750	-85.802574
1510.948242	-2.485143
1509.926758	-186.141708
1508.905273	-62.022541
1507.883789	31.165825
1506.862305	270.355530
1505.839844	29.977928
1504.817383	27.946321
1503.794922	-38.239677
1502.772461	-232.581421
1501.749023	-104.236694
1500.726563	-201.365662
1499.703125	-137.271851
1498.678711	-22.117922
1497.655273	-290.939453
1496.630859	-170.860718
1495.607422	-38.118141
1494.582031	-171.505951
1493.557617	7.023553
1492.533203	-359.089081
1491.507813	-35.091061
1490.482422	2.510433
1489.457031	4.255298
1488.430664	-1.749362
1487.405273	89.224167
1486.378906	52.425346
1485.352539	278.475342
1484.325195	394.617798
1483.298828	191.738159
1482.271484	187.832535
1481.244141	421.042877
1480.216797	220.639603
1479.188477	338.899384
1478.161133	347.474762
1477.132813	541.989380
1476.104492	603.896912
1475.075195	604.585205
1474.046875	536.484619
1473.017578	412.342316
1471.988281	608.925781
1470.958984	657.782776
1469.928711	709.107666
1468.898438	935.890503
1467.869141	781.072937
1466.837891	799.159363
1465.807617	1142.609131
1464.776367	1081.757813
1463.746094	1396.988525
1462.714844	1440.211060
1461.682617	1358.917480
1460.651367	1097.352295
1459.619141	1117.675171
1458.586914	1077.050293
1457.554688	1206.455200
1456.522461	1429.666016
1455.489258	1548.748169
1454.456055	1624.652588
1453.422852	1342.993774
1452.389648	1641.975586
1451.355469	1487.128906
1450.321289	1588.275024
1449.287109	1585.503052
1448.252930	1362.369141
1447.218750	1379.903564
1446.183594	1392.355835
1445.148438	1394.680298
1444.113281	1371.702881
1443.078125	1396.814819
1442.041992	1133.531494
1441.005859	1052.467163
1439.969727	1176.264160
1438.933594	1143.284546
1437.897461	1135.610107
1436.860352	976.325317
1435.823242	991.449646
1434.786133	996.485657
1433.748047	766.672363
1432.710938	696.056274
1431.672852	643.152649
1430.634766	562.538330
1429.596680	691.410156
1428.557617	499.869385
1427.518555	326.098236
1426.479492	230.602051
1425.440430	420.057129
1424.401367	206.191528
1423.361328	2.521660
1422.321289	375.919800
1421.281250	154.749680
1420.241211	137.700165
1419.200195	246.577866
1418.159180	282.453003
1417.118164	217.692200
1416.077148	210.878738
1415.035156	-14.753884
1413.994141	-16.385502
1412.952148	-113.528984
1411.910156	189.148193
1410.867188	71.989006
1409.825195	108.236938
1408.782227	-204.709396
1407.739258	-60.305851
1406.695313	232.249664
1405.652344	193.330933
1404.608398	1.352595
1403.564453	-44.918892
1402.520508	-249.183685
1401.475586	28.347847
1400.431641	127.763550
1399.386719	6.526460
1398.341797	43.350834
1397.295898	263.189545
1396.250977	-23.184608
1395.205078	-13.739814
1394.159180	143.559113
1393.112305	305.859589
1392.066406	62.561642
1391.019531	-60.413731
1389.972656	82.025871
1388.925781	79.353821
1387.877930	109.268570
1386.831055	-5.805357
1385.783203	169.302719
1384.735352	184.411255
1383.686523	92.104683
1382.638672	-152.508652
1381.589844	-7.195022
1380.541016	103.166344
1379.492188	-73.632072
1378.442383	9.384079
1377.392578	25.048153
1376.342773	-98.973419
1375.292969	-232.838455
1374.243164	-67.203827
1373.192383	-3.825343
1372.141602	-137.381912
1371.090820	5.930465
1370.039063	67.004578
1368.988281	115.687553
1367.936523	32.379955
1366.884766	96.157242
1365.833008	-16.822220
1364.780273	-22.613579
1363.727539	78.723518
1362.674805	175.125687
1361.622070	45.146709
1360.569336	-49.861797
1359.515625	-25.368731
1358.461914	-65.449921
1357.408203	63.625092
1356.353516	95.787971
1355.299805	152.883316
1354.245117	-13.568230
1353.190430	11.400932
1352.134766	195.374084
1351.080078	9.419663
1350.024414	183.559891
1348.968750	471.874207
1347.913086	50.514755
1346.856445	346.339539
1345.800781	188.260757
1344.744141	382.436157
1343.686523	529.503357
1342.629883	579.935486
1341.572266	479.264740
1340.514648	408.452576
1339.457031	417.019104
1338.399414	376.136719
1337.340820	684.449219
1336.282227	492.690979
1335.223633	622.825439
1334.165039	389.267120
1333.106445	403.267487
1332.046875	350.559418
1330.987305	332.573181
1329.926758	621.213623
1328.867188	284.502380
1327.806641	281.603302
1326.746094	244.197235
1325.685547	463.764984
1324.625000	557.374268
1323.563477	404.122711
1322.501953	502.789398
1321.440430	448.482941
1320.378906	682.950745
1319.316406	626.306213
1318.253906	601.822266
1317.191406	737.692444
1316.128906	639.386658
1315.065430	575.694397
1314.001953	645.161621
1312.938477	702.352844
1311.875000	552.694092
1310.811523	410.556519
1309.747070	637.837341
1308.682617	498.334961
1307.618164	733.013367
1306.552734	633.044250
1305.488281	550.406677
1304.422852	647.390381
1303.356445	631.288574
1302.291016	676.715576
1301.224609	503.447815
1300.159180	561.289795
1299.091797	781.290833
1298.025391	659.868408
1296.958984	798.840942
1295.891602	518.001831
1294.824219	676.687561
1293.755859	531.068604
1292.688477	468.986603
1291.620117	711.131042
1290.551758	477.475006
1289.483398	430.304474
1288.414063	736.178711
1287.344727	436.644775
1286.275391	519.514099
1285.206055	499.509247
1284.136719	261.588989
1283.066406	633.502319
1281.996094	491.212921
1280.925781	618.250061
1279.855469	534.835205
1278.784180	382.993744
1277.712891	358.442261
1276.641602	554.019409
1275.569336	688.424622
1274.498047	590.603394
1273.425781	595.491760
1272.353516	619.957336
1271.281250	544.294983
1270.208008	561.493164
1269.134766	546.973206
1268.061523	676.510315
1266.988281	618.097534
1265.914063	574.373779
1264.839844	528.253540
1263.765625	765.092041
1262.691406	833.600952
1261.617188	621.750916
1260.541992	412.447571
1259.466797	629.690186
1258.391602	573.997131
1257.315430	927.538879
1256.239258	781.734436
1255.163086	901.381592
1254.086914	480.624573
1253.010742	704.953552
1251.933594	715.088806
1250.856445	790.905457
1249.779297	684.302734
1248.701172	504.809631
1247.624023	724.067932
1246.545898	906.777405
1245.467773	746.810059
1244.388672	696.230225
1243.310547	733.113159
1242.231445	544.155762
1241.152344	612.612915
1240.072266	511.138763
1238.993164	812.521484
1237.913086	844.475586
1236.833008	643.562683
1235.751953	709.476868
1234.671875	477.154846
1233.590820	584.270203
1232.509766	662.248718
1231.427734	732.912476
1230.346680	663.046021
1229.264648	392.190887
1228.182617	506.416656
1227.100586	509.227173
1226.017578	538.639893
1224.934570	568.026001
1223.851563	292.580017
1222.768555	367.925873
1221.684570	385.185547
1220.601563	228.365341
1219.516602	385.787933
1218.432617	216.912079
1217.348633	280.010132
1216.263672	256.103424
1215.178711	179.059479
1214.093750	104.439987
1213.007813	99.821907
1211.921875	131.378571
1210.835938	314.888489
1209.750000	266.730743
1208.663086	392.193207
1207.577148	78.770142
1206.490234	266.832916
1205.402344	201.734299
1204.315430	160.730408
1203.227539	242.561707
1202.139648	259.299316
1201.051758	44.848804
1199.962891	-133.434647
1198.875000	-37.305290
1197.786133	63.555244
1196.696289	-177.269745
1195.607422	-59.660240
1194.517578	-14.280436
1193.427734	-142.048111
1192.337891	-63.097576
1191.247070	-87.552315
1190.157227	-54.372986
1189.066406	-105.317749
1187.974609	43.026905
1186.883789	155.256210
1185.791992	-87.849045
1184.700195	-93.314674
1183.608398	-19.645941
1182.515625	-32.408840
1181.423828	-141.129761
1180.331055	112.185661
1179.238281	-157.211716
1178.144531	52.764378
1177.050781	-44.081402
1175.957031	-196.023727
1174.863281	107.085579
1173.768555	41.280003
1172.674805	229.206726
1171.580078	105.873352
1170.484375	-96.415718
1169.389648	170.215500
1168.293945	-41.656208
1167.198242	-43.060665
1166.102539	-154.477463
1165.005859	-258.724823
1163.910156	-76.227089
1162.813477	110.914497
1161.715820	-14.964269
1160.619141	47.815113
1159.521484	22.182480
1158.423828	29.928787
1157.326172	-43.508411
1156.227539	240.897217
1155.128906	100.560822
1154.030273	103.320412
1152.931641	134.641922
1151.832031	65.786964
1150.733398	-98.401047
1149.632813	156.750046
1148.533203	37.775490
1147.433594	-102.624588
1146.333008	4.601367
1145.232422	-35.849731
1144.130859	-23.977148
1143.030273	-162.044250
1141.928711	106.665993
1140.827148	-62.379765
1139.724609	-17.409370
1138.623047	-115.126259
1137.520508	-184.327286
1136.417969	-70.585625
1135.314453	109.571014
1134.211914	170.859467
1133.108398	99.104721
1132.004883	-100.850151
1130.900391	192.897736
1129.796875	424.784302
1128.692383	186.807205
1127.586914	278.564545
1126.482422	327.564728
1125.376953	338.568024
1124.271484	117.255669
1123.166016	159.030655
1122.060547	466.083038
1120.954102	273.197418
1119.847656	307.689056
1118.741211	214.288116
1117.633789	125.622917
1116.526367	157.648499
1115.418945	31.116552
1114.311523	105.658669
1113.204102	227.429871
1112.095703	-33.891743
1110.987305	31.060181
1109.877930	244.823090
1108.769531	87.541245
1107.660156	-13.014966
1106.550781	11.607891
1105.441406	215.627441
1104.331055	277.895569
1103.220703	389.667511
1102.110352	480.131714
1101.000000	450.231384
1099.888672	389.659210
1098.777344	182.913757
1097.666016	207.247910
1096.553711	403.580902
1095.442383	324.146393
1094.330078	482.637360
1093.217773	499.737122
1092.104492	481.488892
1090.991211	484.420685
1089.877930	480.277679
1088.764648	73.780548
1087.651367	144.984055
1086.537109	296.098450
1085.422852	357.786591
1084.308594	440.593475
1083.193359	417.590698
1082.078125	342.900146
1080.962891	470.261200
1079.847656	226.485428
1078.731445	271.619080
1077.615234	361.332916
1076.499023	439.269623
1075.382813	331.803345
1074.265625	327.599487
1073.148438	492.264374
1072.031250	192.587204
1070.914063	319.706757
1069.795898	22.554129
1068.677734	-63.569050
1067.559570	215.806107
1066.440430	167.162506
1065.321289	123.233368
1064.202148	458.580383
1063.083008	379.522034
1061.962891	330.925110
1060.843750	53.111252
1059.723633	247.884140
1058.602539	129.243011
1057.482422	256.148071
1056.361328	247.447083
1055.239258	68.185181
1054.118164	204.415222
1052.996094	205.133545
1051.874023	-158.397552
1050.751953	50.226406
1049.629883	18.378590
1048.506836	324.919189
1047.383789	225.417068
1046.260742	233.279587
1045.136719	147.890457
1044.012695	155.824280
1042.888672	222.056778
1041.764648	-30.948063
1040.639648	102.921112
1039.515625	62.084526
1038.389648	258.810699
1037.264648	148.184830
1036.138672	219.192368
1035.012695	178.511139
1033.886719	137.891205
1032.760742	146.177353
1031.633789	149.846466
1030.506836	183.782196
1029.379883	59.696522
1028.251953	-140.973663
1027.124023	72.030197
1025.996094	-102.903236
1024.868164	-68.712440
1023.739258	-97.174202
1022.610352	-315.897400
1021.481445	-344.183868
1020.352539	-235.522858
1019.222656	-159.335571
1018.092773	-259.362976
1016.962891	-18.486961
1015.832031	-109.119812
1014.702148	-273.798584
1013.571289	96.822227
1012.439453	75.887230
1011.308594	-0.546324
1010.176758	119.898659
1009.044922	-39.713680
1007.912109	122.461548
1006.780273	233.732071
1005.647461	594.814270
1004.514648	946.543396
1003.380859	1210.322266
1002.247070	1388.525024
1001.113281	716.333984
999.979492	832.329956
998.845703	209.226410
997.710938	226.129410
996.576172	106.885460
995.440430	-118.408112
994.305664	30.308750
993.169922	125.963577
992.033203	-18.230995
990.897461	-60.816921
989.760742	304.748901
988.624023	17.936375
987.487305	-68.185669
986.350586	-112.723251
985.212891	-115.705559
984.075195	-229.140564
982.936523	-33.951866
981.798828	-236.960052
980.660156	-122.242180
979.521484	63.820374
978.381836	72.768059
977.242188	-95.267036
976.102539	106.988770
974.962891	95.477097
973.823242	-19.351688
972.682617	17.577301
971.541992	-161.329895
970.400391	41.107162
969.259766	41.510410
968.118164	-56.699783
966.976563	118.280670
965.833984	77.614838
964.691406	-24.876789
963.548828	159.392685
962.406250	258.834351
961.262695	7.640725
960.120117	-0.458209
958.976563	174.797745
957.832031	173.693802
956.688477	58.185974
955.543945	405.245758
954.398438	257.857513
953.253906	39.685745
952.108398	-84.507675
950.962891	63.607330
949.817383	101.976738
948.670898	-37.901707
947.524414	9.777370
946.377930	75.792870
945.231445	262.935364
944.083984	205.690140
942.936523	82.332832
941.789063	233.054382
940.640625	214.890930
939.493164	224.196381
938.343750	217.607727
937.195313	409.516113
936.045898	118.021904
934.897461	216.552628
933.747070	517.949097
932.597656	468.384705
931.447266	298.184937
930.296875	59.813927
929.146484	10.614639
927.995117	59.393211
926.843750	244.771713
925.692383	204.876251
924.541016	92.278236
923.388672	82.141373
922.236328	-27.963400
921.083984	96.185654
919.931641	140.802414
918.778320	-91.733452
917.625000	123.401611
916.470703	115.940842
915.317383	-4.978819
914.163086	1.336703
913.008789	50.830776
911.853516	-53.923393
910.698242	193.024246
909.542969	-133.844040
908.387695	117.655159
907.231445	-172.660721
906.076172	-145.516998
904.918945	22.140755
903.762695	92.368919
902.605469	-100.078094
901.448242	-41.073997
900.291016	-9.211877
899.133789	-183.250854
897.975586	-176.163315
896.817383	79.775436
895.658203	84.625275
894.500000	-107.181946
893.340820	10.806934
892.180664	-54.261913
891.021484	-245.783066
889.861328	-19.311977
888.701172	139.340515
887.541016	-92.621956
886.379883	57.012009
885.218750	-79.980652
884.057617	137.319473
882.895508	22.988087
881.734375	28.245317
880.572266	222.902252
879.409180	293.527740
878.247070	368.645477
877.083984	114.834229
875.920898	70.625549
874.756836	82.752441
873.592773	200.697601
872.428711	48.516098
871.264648	-168.837555
870.100586	3.112627
868.935547	309.940460
867.770508	157.918640
866.604492	35.202049
865.438477	317.103363
864.272461	219.130768
863.106445	352.593262
861.940430	331.022491
860.773438	269.047974
859.606445	348.523376
858.438477	216.992279
857.271484	395.159760
856.103516	418.452393
854.934570	376.687012
853.766602	498.609711
852.597656	582.354126
851.428711	441.934143
850.259766	503.217407
849.089844	512.936951
847.919922	323.311737
846.750000	389.006409
845.579102	134.546875
844.408203	291.968658
843.237305	221.073105
842.066406	-22.054350
840.894531	327.544861
839.722656	283.442535
838.550781	94.036713
837.377930	157.220474
836.206055	349.928192
835.033203	75.663170
833.859375	339.692627
832.686523	159.260666
831.512695	224.411575
830.337891	70.797325
829.164063	149.246307
827.989258	281.148346
826.814453	274.687134
825.639648	263.724762
824.463867	230.433533
823.288086	154.771698
822.112305	41.224518
820.935547	-85.680321
819.759766	30.150055
818.583008	41.238873
817.405273	-14.500882
816.228516	-23.537518
815.050781	-28.173164
813.872070	-110.707634
812.694336	-173.245605
811.515625	-142.436035
810.336914	63.890099
809.158203	130.068008
807.978516	131.730728
806.798828	-71.002258
805.619141	-267.037811
804.438477	-107.839653
803.258789	86.732788
802.077148	-104.943924
800.896484	-163.486542
799.714844	-153.309311
798.534180	-245.198837
797.351563	-224.047562
796.169922	-196.321075
794.987305	-168.671143
793.804688	-90.147209
792.622070	-113.602928
791.438477	-225.680832
790.254883	182.449844
789.071289	-40.432629
787.886719	24.370066
786.702148	188.624496
785.517578	-127.181915
784.333008	140.822113
783.147461	99.157120
781.961914	240.881088
780.776367	-72.685356
779.590820	66.675949
778.404297	272.163239
777.217773	-3.842810
776.030273	-116.431068
774.843750	-50.266998
773.656250	11.391148
772.467773	249.426697
771.280273	41.814278
770.091797	-84.183029
768.903320	131.488007
767.714844	23.044065
766.525391	132.716614
765.335938	262.106049
764.146484	133.722168
762.956055	256.335510
761.765625	149.916870
760.575195	228.352173
759.384766	146.091843
758.193359	222.190613
757.001953	214.641144
755.810547	240.026794
754.618164	258.759796
753.425781	22.524393
752.233398	307.054535
751.041016	226.789200
749.847656	131.148483
748.654297	-28.152742
747.460938	7.935993
746.266602	50.555496
745.072266	347.615204
743.877930	56.674488
742.683594	110.122849
741.488281	-5.294356
740.292969	-92.187958
739.097656	9.389261
737.901367	-296.595612
736.705078	17.398104
735.508789	-62.934227
734.311523	147.926285
733.115234	82.893257
731.917969	142.606003
730.719727	176.027512
729.522461	115.378174
728.324219	115.977005
727.125977	114.386452
725.926758	77.823753
724.727539	74.056480
723.528320	4.754767
722.329102	254.375885
721.128906	-39.836498
719.928711	207.509201
718.728516	9.503062
717.528320	112.731262
716.327148	102.484360
715.125977	111.890228
713.923828	158.381042
712.722656	113.313744
711.520508	94.445053
710.317383	23.316206
709.115234	98.209702
707.912109	-42.521961
706.708984	-11.133056
705.505859	83.407669
704.301758	51.708149
703.097656	17.884996
701.893555	-9.353920
700.688477	61.334641
699.483398	23.313114
698.278320	54.921024
697.073242	186.539810
695.867188	-75.148521
694.661133	-2.115969
693.455078	-28.971565
692.248047	-88.331291
691.041016	-188.855042
689.833984	-133.009552
688.626953	-172.606400
687.418945	-177.419052
686.210938	-138.792572
685.002930	-69.768417
683.793945	-176.310684
682.584961	148.553345
681.375977	9.628505
680.166992	-133.504181
678.957031	-120.571930
677.747070	-185.536438
676.537109	-124.853302
675.326172	-144.217896
674.115234	-128.894394
672.904297	-63.765720
671.692383	77.086533
670.481445	159.544083
669.269531	-67.115891
668.056641	-25.622784
666.844727	117.455910
665.631836	-85.127525
664.417969	-186.066162
663.205078	129.822464
661.991211	89.406250
660.777344	180.695221
659.563477	-40.904404
658.348633	-31.548021
657.133789	118.014557
655.918945	26.023565
654.703125	136.728836
653.488281	-119.009384
652.272461	8.920500
651.055664	121.705498
649.839844	-49.875404
648.623047	-96.506729
647.405273	-72.103348
646.188477	92.151627
644.970703	-217.107468
643.752930	220.219666
642.535156	313.154907
641.316406	-15.484647
640.097656	156.848236
638.878906	75.387749
637.659180	118.490234
636.439453	127.081352
635.219727	32.443443
634.000000	77.278191
632.779297	-144.271759
631.558594	59.081547
630.337891	-1.784346
629.116211	42.293312
627.894531	19.641905
626.672852	112.557884
625.451172	218.041107
624.228516	104.572975
623.005859	95.864479
621.783203	206.823395
620.559570	216.722992
619.336914	256.244476
618.112305	389.563019
616.888672	-1.987459
615.664063	-194.774246
614.439453	54.942883
613.214844	132.950546
611.989258	35.054501
610.764648	62.817356
609.538086	-121.621407
608.312500	-199.712692
607.085938	-58.337112
605.859375	129.310760
604.632813	-115.202362
