# Supplementary material for: Raman spectroscopy accurately differentiates mucosal healing from non-healing and biochemical changes following biological therapy in inflammatory bowel disease
Source: PLoS One. 2021 Jun 2;16(6):e0252210. doi: 10.1371/journal.pone.0252210 (PMC8172032; doi:10.1371/journal.pone.0252210)
Supplement: S6 Dataset — (ZIP) [file pone.0252210.s008.zip › Post biologic CD/OC021 post treatment-1_base sub CR removed_95__X_-12378.1__Y_18937.6__Z_-15.5798__Time_1086.txt]

1714.640625	37.181362
1713.664063	-8.991570
1712.687500	34.645794
1711.709961	-79.995453
1710.733398	143.254807
1709.755859	-113.367599
1708.778320	-24.131952
1707.799805	-36.689659
1706.821289	-6.278672
1705.843750	-34.632942
1704.864258	124.520653
1703.885742	45.583588
1702.907227	-33.127838
1701.927734	-135.704071
1700.948242	-32.044163
1699.968750	-104.685768
1698.988281	47.520885
1698.007813	93.015572
1697.028320	96.053078
1696.046875	267.660126
1695.066406	276.596344
1694.084961	219.067947
1693.104492	244.710220
1692.123047	342.743164
1691.140625	475.767548
1690.159180	481.065430
1689.176758	497.393311
1688.194336	356.759735
1687.211914	776.540283
1686.228516	780.656860
1685.246094	827.864075
1684.262695	691.596985
1683.279297	787.596619
1682.295898	849.371460
1681.311523	954.148376
1680.327148	936.870972
1679.342773	1175.574219
1678.358398	1124.582153
1677.374023	1185.816406
1676.388672	1239.491211
1675.403320	1240.429932
1674.417969	1446.558105
1673.432617	1440.426392
1672.446289	1591.546875
1671.459961	1695.254883
1670.473633	1786.116455
1669.487305	1930.530762
1668.500977	1900.126587
1667.513672	1928.597290
1666.526367	1999.997681
1665.539063	2148.792236
1664.550781	2136.166260
1663.563477	2187.688721
1662.575195	2144.191406
1661.586914	2013.705078
1660.598633	2289.251709
1659.609375	2273.655518
1658.620117	2396.286865
1657.631836	2318.044678
1656.641602	2274.694580
1655.652344	2255.655029
1654.662109	2125.896484
1653.672852	1943.725952
1652.681641	2002.812378
1651.691406	1900.969971
1650.701172	1741.424438
1649.709961	1627.314209
1648.718750	1251.986816
1647.727539	1305.366455
1646.735352	1163.605713
1645.744141	892.882690
1644.751953	844.514832
1643.759766	706.788208
1642.766602	580.062744
1641.774414	601.578125
1640.781250	486.242249
1639.788086	273.716095
1638.794922	438.809204
1637.801758	258.745972
1636.807617	245.196182
1635.813477	226.721924
1634.819336	198.048798
1633.825195	275.100037
1632.830078	104.834496
1631.834961	-22.908575
1630.839844	2.416893
1629.844727	-19.352539
1628.849609	-22.400377
1627.853516	-161.985840
1626.857422	-53.960457
1625.861328	30.614679
1624.865234	-37.094002
1623.868164	-167.613892
1622.871094	-45.517933
1621.874023	89.900246
1620.876953	-3.072410
1619.879883	145.858841
1618.881836	197.778488
1617.883789	192.121628
1616.885742	160.416367
1615.887695	142.035614
1614.888672	150.083603
1613.889648	97.970764
1612.890625	192.908859
1611.891602	125.402145
1610.892578	-128.044571
1609.892578	24.993673
1608.892578	28.745409
1607.892578	223.860046
1606.892578	26.141842
1605.891602	121.902077
1604.890625	220.343552
1603.889648	112.063576
1602.888672	166.164444
1601.887695	94.742599
1600.885742	33.892738
1599.883789	-79.166466
1598.881836	-84.919441
1597.879883	-88.002884
1596.876953	-117.170784
1595.874023	-148.900284
1594.871094	-164.910873
1593.868164	-248.796036
1592.864258	-220.343063
1591.861328	-223.223190
1590.857422	-194.774475
1589.853516	-158.512329
1588.848633	-182.276993
1587.844727	-26.076265
1586.839844	75.274521
1585.834961	22.726614
1584.830078	9.265911
1583.824219	141.713074
1582.819336	70.820816
1581.813477	67.638168
1580.807617	27.934862
1579.800781	227.738739
1578.794922	18.667589
1577.788086	184.402649
1576.781250	292.736267
1575.773438	294.272522
1574.766602	59.017414
1573.758789	211.236893
1572.750977	181.292862
1571.743164	73.271629
1570.735352	256.245880
1569.726563	194.791855
1568.718750	161.811493
1567.708984	157.288528
1566.700195	-18.739605
1565.691406	-78.011314
1564.681641	28.708660
1563.671875	-38.620068
1562.662109	57.370022
1561.652344	-77.679527
1560.641602	43.896568
1559.630859	33.033047
1558.620117	71.256546
1557.609375	202.587479
1556.597656	255.959946
1555.586914	280.636597
1554.575195	92.755661
1553.563477	181.824310
1552.550781	205.949249
1551.539063	157.404709
1550.526367	150.089661
1549.513672	209.844971
1548.500977	158.156372
1547.487305	212.311295
1546.473633	149.896118
1545.459961	9.756766
1544.446289	65.874557
1543.432617	-35.850151
1542.417969	30.161108
1541.404297	18.452715
1540.389648	-19.290152
1539.374023	25.370758
1538.359375	23.337830
1537.343750	80.431046
1536.328125	83.099731
1535.312500	-107.904327
1534.296875	43.921749
1533.280273	48.494816
1532.263672	52.838696
1531.247070	-87.365204
1530.230469	-119.523277
1529.212891	-92.655167
1528.196289	75.624870
1527.178711	-16.466591
1526.160156	-26.376722
1525.142578	30.408773
1524.124023	-8.277850
1523.106445	68.596848
1522.087891	65.464027
1521.068359	-92.201126
1520.049805	32.788754
1519.030273	-148.400360
1518.010742	99.434082
1516.991211	95.132034
1515.971680	-50.684231
1514.951172	-63.125469
1513.930664	-127.145638
1512.910156	80.753296
1511.889648	-204.456940
1510.868164	23.435135
1509.846680	84.243851
1508.826172	-211.721863
1507.803711	-59.027149
1506.782227	-83.519112
1505.759766	-236.398102
1504.737305	-169.031906
1503.714844	-171.093689
1502.692383	-201.549484
1501.668945	-63.182629
1500.646484	-99.198006
1499.623047	-117.500114
1498.599609	127.624496
1497.575195	65.349968
1496.550781	15.688123
1495.527344	116.769287
1494.502930	125.530128
1493.477539	144.302505
1492.453125	52.964256
1491.427734	148.021423
1490.402344	378.267609
1489.376953	442.177063
1488.350586	477.763153
1487.325195	456.984924
1486.298828	548.349854
1485.272461	522.083862
1484.245117	761.032410
1483.218750	713.969971
1482.191406	694.800415
1481.164063	614.263184
1480.136719	791.113281
1479.108398	702.598938
1478.080078	932.536316
1477.052734	1208.097900
1476.023438	1266.819214
1474.995117	1172.561768
1473.965820	1421.947021
1472.937500	1454.697998
1471.908203	1690.902954
1470.877930	1624.024414
1469.848633	1994.663696
1468.818359	2146.239990
1467.788086	2033.133545
1466.757813	2214.894043
1465.727539	2317.649658
1464.696289	2519.347900
1463.665039	2548.057129
1462.633789	2754.473389
1461.602539	2721.943848
1460.570313	2714.699707
1459.539063	2953.640137
1458.506836	2892.847656
1457.473633	3159.338623
1456.441406	3161.774170
1455.408203	3293.473877
1454.375000	2973.608643
1453.341797	3386.577881
1452.308594	3363.272217
1451.274414	3547.714600
1450.241211	3625.601074
1449.207031	3553.902344
1448.171875	3575.872314
1447.137695	3569.937256
1446.102539	3647.481934
1445.067383	3398.415283
1444.032227	3326.558350
1442.997070	3325.533447
1441.960938	3172.676758
1440.924805	3060.314453
1439.888672	3087.039551
1438.852539	2881.151367
1437.816406	2902.797119
1436.779297	2593.371338
1435.742188	2546.804443
1434.705078	2128.948730
1433.666992	2026.905518
1432.629883	1730.513794
1431.591797	1535.197876
1430.553711	1418.201660
1429.514648	1197.795288
1428.476563	911.924194
1427.437500	979.257690
1426.398438	799.471436
1425.359375	624.824890
1424.320313	591.421204
1423.280273	560.562683
1422.240234	814.434631
1421.200195	745.824707
1420.159180	677.265747
1419.119141	550.887024
1418.078125	570.587769
1417.037109	504.762787
1415.996094	431.469238
1414.954102	562.007690
1413.912109	270.022736
1412.870117	264.878052
1411.828125	292.482147
1410.786133	234.686844
1409.743164	141.792007
1408.700195	255.023773
1407.657227	132.175323
1406.614258	27.040745
1405.570313	205.731567
1404.527344	402.022156
1403.483398	274.556396
1402.438477	74.458626
1401.394531	132.943909
1400.349609	-1.632460
1399.304688	129.747574
1398.259766	-52.193478
1397.214844	167.079315
1396.168945	210.941742
1395.123047	124.620247
1394.077148	98.568619
1393.031250	57.621433
1391.984375	81.895004
1390.937500	21.174736
1389.890625	160.820465
1388.843750	55.326756
1387.796875	-4.961283
1386.749023	205.009598
1385.701172	-62.570786
1384.653320	-217.399460
1383.604492	-227.065491
1382.556641	43.306175
1381.507813	-93.539848
1380.458984	-85.306274
1379.410156	-229.260696
1378.360352	-33.455547
1377.310547	-184.556030
1376.260742	-33.457817
1375.210938	25.412132
1374.161133	19.556484
1373.110352	-143.274933
1372.059570	-156.261017
1371.008789	-7.032080
1369.957031	-27.201239
1368.906250	-14.785726
1367.854492	-216.479050
1366.802734	-59.231655
1365.750000	-3.993161
1364.698242	-5.859457
1363.645508	154.239761
1362.592773	142.725220
1361.540039	186.132156
1360.486328	147.596527
1359.433594	81.910126
1358.379883	128.317535
1357.326172	-1.622002
1356.271484	42.651791
1355.216797	218.792450
1354.163086	265.860962
1353.107422	424.850861
1352.052734	343.082306
1350.998047	559.473083
1349.942383	468.145660
1348.886719	600.402649
1347.830078	534.285706
1346.774414	728.863953
1345.717773	958.261658
1344.661133	1029.054688
1343.604492	1035.552002
1342.546875	1106.669800
1341.490234	1291.942871
1340.432617	1289.031250
1339.375000	1226.866211
1338.316406	1231.773804
1337.258789	1326.006958
1336.200195	1296.617310
1335.141602	1292.177979
1334.082031	1411.636475
1333.023438	1120.606445
1331.963867	1200.859619
1330.904297	1226.869385
1329.844727	1238.224121
1328.784180	1010.016541
1327.723633	1061.322021
1326.663086	1270.902466
1325.602539	1080.448608
1324.541992	1191.531006
1323.480469	1287.933350
1322.418945	1051.252563
1321.357422	1333.097778
1320.295898	1333.735718
1319.233398	1317.284668
1318.170898	1483.521240
1317.108398	1566.033813
1316.045898	1439.153564
1314.982422	1211.457153
1313.918945	1329.004395
1312.855469	1311.182617
1311.791992	1367.433838
1310.728516	1241.613159
1309.664063	1408.984497
1308.599609	1342.625000
1307.535156	1382.279419
1306.469727	1446.686646
1305.404297	1449.738647
1304.338867	1337.371338
1303.273438	1500.590820
1302.208008	1423.001709
1301.141602	1615.945313
1300.075195	1361.774536
1299.008789	1427.223755
1297.942383	1591.040161
1296.875000	1251.566284
1295.807617	1548.222778
1294.740234	1187.118774
1293.672852	1074.162720
1292.604492	1245.989258
1291.537109	1106.379272
1290.468750	1170.511963
1289.399414	962.615051
1288.331055	985.360107
1287.261719	951.867310
1286.192383	1087.582153
1285.123047	1066.596924
1284.052734	933.095337
1282.983398	931.998535
1281.913086	916.341675
1280.841797	1042.769409
1279.771484	997.976501
1278.700195	857.915833
1277.628906	1072.680176
1276.557617	994.027710
1275.486328	1182.000977
1274.414063	1142.690308
1273.341797	1110.834473
1272.269531	1125.517822
1271.197266	1357.688965
1270.124023	1311.463013
1269.050781	1250.705200
1267.977539	1297.473389
1266.904297	1344.312866
1265.830078	1354.624146
1264.756836	1225.969116
1263.681641	1429.146118
1262.607422	1439.684448
1261.533203	1308.904785
1260.458008	1465.858276
1259.382813	1496.106567
1258.307617	1387.549194
1257.231445	1298.596924
1256.155273	1365.596313
1255.079102	1444.801392
1254.002930	1292.798340
1252.926758	1289.362427
1251.849609	1200.831543
1250.772461	1358.067627
1249.695313	1216.159424
1248.617188	1259.148071
1247.540039	1396.958740
1246.461914	1277.142090
1245.382813	1317.783325
1244.304688	1261.269287
1243.225586	1202.388184
1242.146484	1092.569824
1241.067383	1274.140503
1239.988281	1094.021240
1238.908203	1066.877197
1237.828125	1124.674194
1236.748047	1056.336426
1235.667969	1281.456543
1234.586914	968.277161
1233.505859	1026.093140
1232.424805	1108.120483
1231.343750	809.736206
1230.261719	1102.513916
1229.179688	920.504456
1228.097656	840.256775
1227.015625	939.162720
1225.932617	931.531128
1224.850586	769.032898
1223.767578	621.106995
1222.683594	654.615906
1221.600586	673.575378
1220.516602	467.685944
1219.432617	394.786713
1218.347656	360.554749
1217.263672	157.193497
1216.178711	458.680786
1215.093750	339.832397
1214.008789	317.562836
1212.922852	517.319519
1211.836914	412.887177
1210.750977	518.347351
1209.665039	669.537415
1208.579102	818.194153
1207.492188	537.579407
1206.405273	377.551483
1205.318359	641.675415
1204.230469	421.340790
1203.142578	364.836823
1202.054688	279.390778
1200.966797	280.590179
1199.877930	190.245453
1198.790039	169.656860
1197.701172	120.128029
1196.611328	53.705425
1195.522461	-19.986898
1194.432617	-158.650558
1193.342773	-20.879253
1192.252930	-169.268768
1191.162109	-77.388947
1190.072266	-26.485912
1188.981445	-52.554874
1187.889648	-316.435852
1186.798828	-164.968079
1185.707031	-25.666729
1184.615234	-179.290604
1183.523438	-129.023056
1182.430664	-74.083824
1181.337891	-52.850471
1180.245117	112.116798
1179.152344	147.461914
1178.059570	101.197983
1176.965820	85.989754
1175.872070	154.512100
1174.778320	206.121002
1173.683594	238.436111
1172.588867	227.528229
1171.494141	233.255432
1170.399414	317.817627
1169.303711	146.257019
1168.208984	17.696447
1167.113281	58.833805
1166.016602	92.653999
1164.920898	71.359756
1163.824219	76.229477
1162.727539	-98.204697
1161.630859	224.093430
1160.533203	113.911606
1159.435547	213.728714
1158.337891	415.997101
1157.240234	391.345947
1156.141602	285.454285
1155.043945	313.042938
1153.944336	311.863007
1152.845703	91.211121
1151.747070	218.516357
1150.647461	88.258141
1149.547852	22.245016
1148.447266	115.708199
1147.347656	-55.345226
1146.247070	66.379570
1145.146484	56.990612
1144.044922	49.839920
1142.944336	-119.236122
1141.842773	-10.072404
1140.741211	-5.739890
1139.638672	45.995937
1138.537109	-83.089851
1137.434570	215.514709
1136.332031	342.768616
1135.228516	415.181519
1134.125977	185.805969
1133.022461	447.887543
1131.917969	579.142029
1130.814453	788.517517
1129.709961	890.877014
1128.605469	938.486450
1127.500977	1116.376587
1126.396484	1092.495361
1125.291016	1153.823242
1124.185547	942.422852
1123.080078	1107.738159
1121.973633	862.995667
1120.868164	791.129395
1119.761719	766.512451
1118.654297	599.721497
1117.547852	598.556702
1116.440430	736.864136
1115.333008	539.033813
1114.225586	610.799194
1113.117188	613.817871
1112.008789	585.969543
1110.900391	579.276794
1109.791992	778.047668
1108.682617	785.227478
1107.573242	903.292236
1106.463867	929.081238
1105.354492	954.734558
1104.244141	1133.672852
1103.133789	1305.329956
1102.023438	1179.514893
1100.913086	1216.395264
1099.801758	1297.942383
1098.690430	1134.136353
1097.579102	1295.579468
1096.467773	1214.106445
1095.355469	1174.962769
1094.243164	1293.550171
1093.130859	1374.296997
1092.017578	1170.005249
1090.905273	1356.462646
1089.791992	1185.012207
1088.677734	1119.412476
1087.564453	1157.253540
1086.450195	1180.865356
1085.335938	1211.426880
1084.221680	1216.025269
1083.106445	1201.724731
1081.991211	1114.506226
1080.875977	982.610413
1079.760742	1141.911499
1078.644531	1162.518799
1077.528320	934.210266
1076.412109	1015.723816
1075.295898	834.332336
1074.178711	983.708191
1073.061523	924.216064
1071.944336	766.205933
1070.826172	826.207764
1069.708984	633.013062
1068.590820	669.468079
1067.471680	748.007813
1066.353516	636.761230
1065.234375	640.240295
1064.115234	772.423401
1062.996094	719.605225
1061.875977	760.356506
1060.755859	688.759277
1059.635742	762.163940
1058.515625	748.984375
1057.394531	534.723816
1056.273438	421.033051
1055.152344	557.390320
1054.031250	614.234070
1052.909180	579.932739
1051.787109	571.314819
1050.665039	583.696777
1049.541992	371.990967
1048.418945	573.389282
1047.295898	459.748138
1046.172852	579.390747
1045.048828	442.469818
1043.925781	597.031311
1042.801758	504.459930
1041.676758	558.732239
1040.552734	435.946838
1039.427734	243.348892
1038.302734	511.913452
1037.176758	568.513184
1036.050781	385.377991
1034.924805	314.047943
1033.798828	494.030853
1032.672852	453.004425
1031.545898	579.445923
1030.418945	508.258972
1029.291992	241.908432
1028.164063	442.781769
1027.036133	23.320644
1025.908203	-110.212311
1024.780273	-164.679443
1023.651367	-228.362030
1022.522461	-20.396782
1021.393555	-269.603119
1020.264648	-159.037766
1019.134766	-215.463257
1018.004883	-21.355433
1016.875000	-84.599213
1015.744141	-99.074127
1014.613281	150.702713
1013.482422	106.222321
1012.351563	108.170052
1011.219727	320.916595
1010.088867	295.208252
1008.956055	426.977081
1007.824219	681.429138
1006.691406	755.402100
1005.558594	1537.197388
1004.425781	2566.157471
1003.292969	3210.975098
1002.159180	2729.983643
1001.025391	1981.276123
999.891602	1013.559937
998.756836	487.555206
997.622070	245.940430
996.487305	198.483658
995.352539	151.172562
994.216797	92.463867
993.081055	225.392975
991.945313	-54.466579
990.808594	55.632217
989.672852	66.690315
988.536133	-41.978130
987.398438	82.272888
986.261719	-145.862183
985.124023	24.705862
983.986328	98.627365
982.847656	55.247616
981.709961	23.551868
980.571289	12.726868
979.432617	8.964276
978.292969	-93.546486
977.153320	238.748184
976.013672	108.963264
974.874023	259.803528
973.734375	254.482437
972.593750	100.000458
971.453125	292.569458
970.311523	386.475220
969.170898	225.688705
968.029297	179.903122
966.886719	118.246216
965.745117	265.557007
964.602539	234.075363
963.459961	44.568424
962.317383	316.113464
961.173828	179.745117
960.030273	272.760162
958.886719	283.442749
957.743164	81.304482
956.598633	92.391167
955.454102	183.781937
954.309570	327.954071
953.165039	94.699203
952.019531	220.895630
950.874023	97.929222
949.727539	27.798561
948.582031	207.065628
947.435547	100.753540
946.289063	99.788307
945.141602	130.996094
943.995117	118.987122
942.847656	390.306091
941.699219	296.443817
940.551758	237.051315
939.403320	298.808899
938.254883	290.014008
937.105469	340.711365
935.957031	268.451782
934.807617	278.482086
933.658203	174.748230
932.507813	258.092194
931.357422	198.076691
930.207031	140.557663
929.056641	-67.017288
927.906250	37.553337
926.754883	-3.385108
925.603516	142.456558
924.451172	92.792053
923.298828	-13.515666
922.146484	-83.208786
920.994141	49.624733
919.841797	-46.950768
918.688477	-141.022842
917.535156	-14.529453
916.380859	-142.262054
915.227539	129.841934
914.073242	-179.096954
912.918945	-11.143503
911.763672	-54.090790
910.608398	-212.525482
909.453125	-232.377945
908.297852	-202.170364
907.141602	34.467621
905.985352	-202.464584
904.829102	11.742120
903.672852	87.842628
902.515625	-48.793343
901.358398	57.048664
900.201172	-271.590485
899.042969	-50.012684
897.884766	53.970528
896.726563	-108.843285
895.568359	-38.510120
894.409180	11.598071
893.250000	-55.704964
892.090820	-125.091599
890.930664	-212.370087
889.771484	34.810867
888.611328	81.044289
887.450195	206.414780
886.289063	92.608139
885.128906	60.212994
883.966797	212.968124
882.805664	99.622345
881.643555	214.208145
880.481445	26.768995
879.319336	-47.772282
878.156250	287.951538
876.993164	179.823273
875.830078	182.215912
874.666016	175.712585
873.502930	263.856567
872.338867	165.259613
871.173828	-14.192520
870.009766	-4.507944
868.844727	-48.708279
867.679688	150.040558
866.513672	144.218536
865.348633	122.737740
864.182617	-13.243299
863.015625	73.318130
861.849609	308.127655
860.682617	277.949554
859.515625	274.786224
858.347656	262.716522
857.180664	340.449463
856.012695	519.152954
854.843750	767.354004
853.675781	865.249512
852.506836	837.619080
851.337891	639.716553
850.167969	549.499939
848.999023	461.589752
847.829102	400.632843
846.658203	234.506653
845.488281	113.240837
844.317383	224.804596
843.146484	36.519112
841.975586	159.257843
840.803711	203.683884
839.631836	176.548080
838.459961	160.601868
837.287109	142.436066
836.114258	157.784973
834.941406	115.041672
833.768555	250.958618
832.594727	268.474304
831.420898	131.949158
830.247070	263.251892
829.072266	381.089569
827.898438	284.705170
826.722656	355.599457
825.547852	308.253510
824.372070	323.310272
823.196289	175.645172
822.020508	103.751198
820.844727	-57.250687
819.667969	-15.579243
818.491211	-7.377268
817.313477	-10.355727
816.136719	-173.619080
814.958984	-0.930987
813.781250	82.643272
812.602539	59.380981
811.423828	-130.675476
810.245117	88.240814
809.066406	-6.335606
807.886719	-83.166550
806.707031	-106.739426
805.527344	-248.071243
804.346680	-147.439499
803.166992	-117.974854
801.985352	-170.699585
800.804688	-52.685539
799.623047	-36.838032
798.441406	-300.479401
797.259766	-158.420074
796.078125	-266.970490
794.895508	-142.911102
793.712891	-61.104630
792.529297	-45.878437
791.346680	-8.633210
790.163086	72.764046
788.978516	173.935776
787.794922	97.931343
786.610352	183.338516
785.425781	226.569305
784.241211	378.005585
783.055664	297.153900
781.870117	337.772522
780.684570	97.648903
779.498047	341.287628
778.311523	284.343048
777.125000	145.612701
775.938477	59.805313
774.750977	-134.214203
773.563477	64.465225
772.375977	66.612190
771.187500	33.357254
769.999023	134.488068
768.810547	94.378052
767.622070	96.037453
766.432617	121.816566
765.243164	173.896454
764.053711	329.335510
762.863281	422.941132
761.672852	245.645935
760.482422	372.002838
759.291992	295.776703
758.100586	501.023987
756.909180	470.761139
755.717773	541.535645
754.525391	300.052368
753.333008	443.137970
752.140625	122.486748
750.948242	225.800827
749.754883	304.812531
748.561523	291.478180
747.368164	304.391876
746.173828	350.123871
744.979492	303.597870
743.785156	392.991211
742.590820	304.634705
741.395508	157.044022
740.200195	123.415016
739.003906	256.263397
737.808594	235.615417
736.612305	311.277985
735.416016	189.756180
734.218750	217.096069
733.021484	45.184856
731.824219	350.321869
730.626953	208.970520
729.428711	439.453400
728.230469	448.925751
727.032227	390.575806
725.833984	358.438568
724.634766	514.199951
723.435547	519.115173
722.235352	556.759827
721.036133	589.990540
719.835938	666.845154
718.635742	547.215027
717.434570	479.996124
716.233398	493.514252
715.032227	450.311615
713.831055	535.774963
712.628906	270.222229
711.426758	449.412903
710.224609	186.197678
709.021484	197.605301
707.818359	174.177475
706.615234	135.539215
705.412109	14.219764
704.208008	136.746826
703.003906	237.488998
701.799805	88.048576
700.594727	34.415058
699.389648	113.486023
698.184570	242.566635
696.979492	76.058647
695.773438	-203.305557
694.567383	-187.043045
693.361328	-209.821808
692.154297	-6.707584
690.947266	-135.760025
689.740234	-67.185677
688.533203	-96.216690
687.325195	39.708626
686.117188	75.878273
684.909180	5.859269
683.700195	-109.570396
682.491211	-79.661713
681.282227	28.316637
680.072266	-95.465424
678.863281	-255.931305
677.653320	-52.474659
676.442383	-24.375977
675.232422	73.040550
674.021484	-26.408476
672.810547	-199.286697
671.598633	41.078690
670.386719	160.319382
669.174805	128.250977
667.962891	87.618332
666.750000	217.770370
665.537109	56.287872
664.324219	-83.468636
663.110352	109.413780
661.897461	2.182842
660.683594	74.174385
659.468750	-114.919296
658.254883	32.620182
657.040039	52.862244
655.824219	23.510822
654.609375	95.482399
653.393555	-65.355904
652.177734	112.147522
650.960938	-5.597201
649.745117	98.492424
648.528320	-137.738464
647.311523	224.522598
646.093750	313.188873
644.875977	507.139465
643.658203	406.149078
642.440430	515.833252
641.221680	330.717010
640.002930	354.026459
638.784180	50.426640
637.564453	133.518906
636.344727	-93.036194
635.125000	-94.249916
633.905273	-7.731424
632.684570	-170.613724
631.463867	-132.032410
630.243164	-10.176788
629.021484	42.547550
627.799805	6.850273
626.578125	41.438206
625.356445	139.795013
624.133789	220.390228
622.911133	143.912277
621.688477	358.182800
620.464844	254.661850
619.241211	197.562515
618.017578	62.632813
616.793945	-58.084126
615.569336	139.215424
614.344727	-111.651154
613.120117	0.228452
611.894531	-2.333818
610.668945	0.413942
609.443359	-47.166187
608.216797	36.531189
606.991211	93.269272
605.764648	-41.496365
604.537109	-130.662155
