# Supplementary material for: Raman spectroscopy accurately differentiates mucosal healing from non-healing and biochemical changes following biological therapy in inflammatory bowel disease
Source: PLoS One. 2021 Jun 2;16(6):e0252210. doi: 10.1371/journal.pone.0252210 (PMC8172032; doi:10.1371/journal.pone.0252210)
Supplement: S6 Dataset — (ZIP) [file pone.0252210.s008.zip › Post biologic CD/OC016 post treatment-1_base sub CR removed_69__X_-36035.8__Y_20319.7__Z_-4414.97__Time_788.txt]

1714.716797	219.228729
1713.740234	-44.125111
1712.763672	25.787802
1711.787109	16.632439
1710.809570	140.178131
1709.832031	23.806002
1708.854492	2.626611
1707.875977	146.155884
1706.898438	-274.186310
1705.919922	-170.911819
1704.941406	-23.582441
1703.962891	-81.179756
1702.983398	-239.268753
1702.003906	-112.478180
1701.024414	-155.752167
1700.044922	-120.288597
1699.065430	-107.759796
1698.084961	103.648827
1697.104492	22.099026
1696.124023	-143.828201
1695.143555	126.797905
1694.162109	-26.322313
1693.180664	3.218021
1692.199219	-11.628423
1691.217773	-20.139280
1690.235352	183.079849
1689.253906	344.512390
1688.271484	37.372360
1687.289063	72.589767
1686.305664	47.342632
1685.323242	153.615356
1684.339844	58.157253
1683.356445	166.053482
1682.372070	333.294708
1681.388672	341.525116
1680.404297	193.444763
1679.419922	112.745453
1678.435547	285.639923
1677.451172	336.815765
1676.465820	420.587524
1675.480469	433.226654
1674.495117	497.065704
1673.509766	412.697174
1672.523438	448.591492
1671.537109	455.885010
1670.550781	402.707947
1669.564453	727.278442
1668.578125	874.402893
1667.590820	589.336731
1666.603516	419.081360
1665.616211	862.377136
1664.627930	908.079346
1663.640625	773.949951
1662.652344	942.651184
1661.664063	525.901306
1660.675781	894.334167
1659.686523	966.273193
1658.698242	718.085754
1657.708984	981.621338
1656.719727	607.280273
1655.729492	567.083740
1654.740234	582.900208
1653.750000	749.919189
1652.759766	607.686584
1651.768555	494.960083
1650.778320	554.537476
1649.787109	524.516235
1648.795898	587.347717
1647.804688	573.820374
1646.813477	304.301208
1645.821289	225.377014
1644.829102	70.170387
1643.836914	213.669815
1642.844727	93.367897
1641.851563	255.759460
1640.859375	77.923347
1639.866211	314.564117
1638.873047	182.051849
1637.878906	-171.714706
1636.885742	273.699677
1635.891602	7.417873
1634.897461	60.288364
1633.902344	-57.964546
1632.908203	-65.378975
1631.913086	-106.888641
1630.917969	130.841248
1629.922852	-92.071434
1628.926758	-125.289551
1627.931641	-192.588043
1626.935547	-9.855566
1625.939453	125.543648
1624.942383	-272.823761
1623.946289	-284.490570
1622.949219	-30.635183
1621.952148	-44.861740
1620.955078	98.597542
1619.958008	-39.010868
1618.959961	128.089935
1617.961914	19.473955
1616.963867	-251.816971
1615.965820	101.606819
1614.966797	3.599114
1613.967773	-7.802723
1612.968750	-53.298409
1611.969727	-1.771103
1610.970703	91.659866
1609.970703	14.663406
1608.970703	-198.585632
1607.970703	-157.663162
1606.970703	-35.605919
1605.969727	136.101151
1604.968750	43.262501
1603.967773	-67.915993
1602.966797	-145.087646
1601.965820	-15.604887
1600.963867	-187.063583
1599.961914	-94.390778
1598.959961	128.891617
1597.958008	-45.341713
1596.955078	-149.028229
1595.952148	-46.344143
1594.949219	147.630554
1593.946289	-173.098053
1592.943359	28.450827
1591.939453	-41.708916
1590.935547	-354.686005
1589.931641	-135.300034
1588.927734	-88.317734
1587.922852	31.552139
1586.917969	-41.731804
1585.913086	23.073814
1584.908203	59.048435
1583.903320	381.550903
1582.897461	234.770905
1581.891602	-29.306412
1580.885742	45.168365
1579.879883	221.023300
1578.873047	172.764359
1577.866211	103.561241
1576.859375	-132.298676
1575.852539	133.907593
1574.845703	168.354340
1573.837891	-0.212403
1572.830078	124.934898
1571.822266	231.677872
1570.814453	112.122826
1569.805664	65.203094
1568.796875	-72.770782
1567.788086	-8.270318
1566.779297	167.697891
1565.769531	133.143127
1564.760742	-166.287170
1563.750977	164.803146
1562.741211	171.296402
1561.730469	-219.235931
1560.720703	157.841492
1559.709961	-217.288925
1558.699219	182.619308
1557.688477	154.583801
1556.676758	193.753845
1555.666016	193.897537
1554.654297	237.895340
1553.642578	258.405090
1552.629883	177.771027
1551.618164	-107.448135
1550.605469	-162.417801
1549.592773	162.780502
1548.580078	14.336906
1547.566406	300.233948
1546.552734	278.177856
1545.540039	134.498550
1544.525391	295.645355
1543.511719	-60.174816
1542.498047	95.477608
1541.483398	67.526039
1540.468750	243.418198
1539.453125	36.997246
1538.438477	-19.775049
1537.422852	78.137962
1536.407227	147.481644
1535.391602	201.169540
1534.375977	53.541012
1533.359375	96.606674
1532.342773	-213.633453
1531.326172	-39.382847
1530.309570	173.299622
1529.292969	-106.269920
1528.275391	77.713654
1527.257813	112.134048
1526.240234	84.621964
1525.222656	201.122620
1524.204102	6.059955
1523.185547	3.904226
1522.166992	1.624194
1521.148438	-62.500809
1520.128906	-18.754210
1519.110352	235.651672
1518.090820	91.466263
1517.071289	-86.179123
1516.050781	57.230602
1515.031250	-184.767883
1514.010742	-3.109447
1512.990234	42.300610
1511.968750	164.564972
1510.948242	168.647018
1509.926758	-253.277542
1508.905273	-185.203323
1507.883789	-53.145607
1506.862305	-3.285664
1505.839844	0.301043
1504.817383	-108.971504
1503.794922	-20.991566
1502.772461	7.942467
1501.749023	-270.579102
1500.726563	32.217495
1499.703125	-8.266912
1498.678711	-158.889465
1497.655273	-191.790039
1496.630859	-76.380653
1495.607422	-301.273560
1494.582031	-142.570908
1493.557617	-428.870728
1492.533203	108.006844
1491.507813	92.540222
1490.482422	-66.070381
1489.457031	-56.062729
1488.430664	-102.323738
1487.405273	96.543007
1486.378906	119.101006
1485.352539	253.908127
1484.325195	125.749184
1483.298828	298.682983
1482.271484	308.231720
1481.244141	111.166252
1480.216797	202.270309
1479.188477	377.406647
1478.161133	404.636261
1477.132813	431.807251
1476.104492	260.231567
1475.075195	608.277832
1474.046875	505.450409
1473.017578	499.372681
1471.988281	549.282410
1470.958984	940.162415
1469.928711	903.406555
1468.898438	879.375610
1467.869141	967.266357
1466.837891	1141.529053
1465.807617	1404.708252
1464.776367	1192.483765
1463.746094	1214.143066
1462.714844	1157.026245
1461.682617	1176.119995
1460.651367	1345.055298
1459.619141	1143.240723
1458.586914	1253.735962
1457.554688	1305.832153
1456.522461	1330.014038
1455.489258	1546.976074
1454.456055	1378.371582
1453.422852	1209.862915
1452.389648	1545.930420
1451.355469	1592.927246
1450.321289	1404.273804
1449.287109	1415.874634
1448.252930	1718.788086
1447.218750	1618.963623
1446.183594	1995.181641
1445.148438	1713.147949
1444.113281	1413.559570
1443.078125	1367.162476
1442.041992	1404.292114
1441.005859	1464.214355
1439.969727	1321.872314
1438.933594	1237.787231
1437.897461	1388.847412
1436.860352	1256.859375
1435.823242	1109.826660
1434.786133	978.067383
1433.748047	864.083191
1432.710938	709.830505
1431.672852	689.471252
1430.634766	495.049866
1429.596680	356.286469
1428.557617	225.198639
1427.518555	472.547150
1426.479492	402.145844
1425.440430	329.324219
1424.401367	367.505432
1423.361328	103.336182
1422.321289	108.928276
1421.281250	167.489975
1420.241211	-58.463871
1419.200195	7.801508
1418.159180	31.325254
1417.118164	253.737350
1416.077148	-19.545111
1415.035156	-96.425827
1413.994141	-160.598221
1412.952148	-252.335480
1411.910156	101.033638
1410.867188	-55.911884
1409.825195	51.170807
1408.782227	170.843079
1407.739258	-88.737946
1406.695313	-285.346588
1405.652344	-9.740434
1404.608398	-391.857513
1403.564453	-25.826382
1402.520508	-277.113159
1401.475586	219.357758
1400.431641	108.769066
1399.386719	-207.310577
1398.341797	143.706436
1397.295898	51.009285
1396.250977	-114.208519
1395.205078	-121.430412
1394.159180	139.467819
1393.112305	94.810410
1392.066406	198.010635
1391.019531	35.908005
1389.972656	239.368408
1388.925781	-220.230942
1387.877930	95.957947
1386.831055	71.978081
1385.783203	-86.933701
1384.735352	389.328094
1383.686523	-9.345312
1382.638672	-2.902052
1381.589844	-93.811615
1380.541016	-127.129227
1379.492188	-95.399803
1378.442383	208.557327
1377.392578	20.721741
1376.342773	-87.068787
1375.292969	-87.417900
1374.243164	-35.274963
1373.192383	36.886784
1372.141602	64.233749
1371.090820	178.927811
1370.039063	179.005707
1368.988281	209.102234
1367.936523	7.570468
1366.884766	301.914093
1365.833008	-282.865295
1364.780273	58.911964
1363.727539	77.032402
1362.674805	72.845161
1361.622070	205.611511
1360.569336	-52.145618
1359.515625	28.546831
1358.461914	159.033310
1357.408203	-31.141800
1356.353516	-250.974014
1355.299805	294.774048
1354.245117	293.789734
1353.190430	37.055622
1352.134766	197.726883
1351.080078	281.465820
1350.024414	208.864746
1348.968750	325.001495
1347.913086	475.920166
1346.856445	507.778351
1345.800781	361.153229
1344.744141	192.352890
1343.686523	725.290771
1342.629883	574.012390
1341.572266	588.906250
1340.514648	737.662537
1339.457031	705.624084
1338.399414	587.008728
1337.340820	686.398438
1336.282227	516.016174
1335.223633	848.175415
1334.165039	680.468933
1333.106445	503.020752
1332.046875	239.157196
1330.987305	544.200439
1329.926758	597.023804
1328.867188	486.783783
1327.806641	603.995789
1326.746094	656.997131
1325.685547	586.550415
1324.625000	837.234680
1323.563477	571.870850
1322.501953	583.151489
1321.440430	572.284424
1320.378906	926.651245
1319.316406	859.106506
1318.253906	673.277832
1317.191406	746.494202
1316.128906	869.043396
1315.065430	663.799683
1314.001953	1035.304565
1312.938477	877.043030
1311.875000	1066.195557
1310.811523	812.075439
1309.747070	661.516052
1308.682617	508.617157
1307.618164	823.406738
1306.552734	810.878601
1305.488281	810.713379
1304.422852	827.808105
1303.356445	901.487793
1302.291016	606.460083
1301.224609	623.723938
1300.159180	663.146851
1299.091797	675.561218
1298.025391	813.280518
1296.958984	882.224670
1295.891602	636.934631
1294.824219	612.693054
1293.755859	885.416077
1292.688477	895.550842
1291.620117	783.069458
1290.551758	874.211609
1289.483398	690.749268
1288.414063	593.186707
1287.344727	711.357117
1286.275391	540.388000
1285.206055	817.801575
1284.136719	622.446167
1283.066406	593.697144
1281.996094	112.100517
1280.925781	352.746704
1279.855469	1077.802490
1278.784180	552.442078
1277.712891	758.645081
1276.641602	798.494080
1275.569336	892.120605
1274.498047	633.754028
1273.425781	522.131287
1272.353516	772.165283
1271.281250	694.782471
1270.208008	871.421143
1269.134766	689.078125
1268.061523	768.015930
1266.988281	785.911011
1265.914063	557.361938
1264.839844	829.004089
1263.765625	973.705566
1262.691406	689.193604
1261.617188	424.310883
1260.541992	547.068054
1259.466797	784.297852
1258.391602	865.503052
1257.315430	812.700256
1256.239258	740.433167
1255.163086	914.091309
1254.086914	1136.345459
1253.010742	973.995422
1251.933594	746.010864
1250.856445	574.062500
1249.779297	1019.891541
1248.701172	616.946228
1247.624023	1018.789856
1246.545898	744.802429
1245.467773	900.996582
1244.388672	955.070557
1243.310547	945.960938
1242.231445	837.278015
1241.152344	575.681152
1240.072266	581.157532
1238.993164	843.833435
1237.913086	810.387451
1236.833008	706.596130
1235.751953	821.067993
1234.671875	685.753418
1233.590820	749.227661
1232.509766	732.677429
1231.427734	846.933899
1230.346680	605.043457
1229.264648	859.682678
1228.182617	562.144043
1227.100586	591.499084
1226.017578	536.100281
1224.934570	625.871094
1223.851563	350.291260
1222.768555	410.975433
1221.684570	529.625671
1220.601563	234.810501
1219.516602	532.225403
1218.432617	404.195129
1217.348633	580.584045
1216.263672	201.330536
1215.178711	309.991150
1214.093750	169.901382
1213.007813	261.544495
1211.921875	174.535797
1210.835938	396.341644
1209.750000	396.098297
1208.663086	301.757813
1207.577148	130.272339
1206.490234	151.655701
1205.402344	411.565643
1204.315430	126.802238
1203.227539	425.058868
1202.139648	306.503998
1201.051758	-129.870468
1199.962891	-41.317669
1198.875000	112.138641
1197.786133	378.568573
1196.696289	38.608547
1195.607422	119.656960
1194.517578	-10.983809
1193.427734	252.650055
1192.337891	-34.275539
1191.247070	-253.841995
1190.157227	-362.836029
1189.066406	-226.842239
1187.974609	-146.190811
1186.883789	-92.021736
1185.791992	-201.146286
1184.700195	-15.100224
1183.608398	-52.307339
1182.515625	-142.317886
1181.423828	-4.505797
1180.331055	27.700233
1179.238281	-189.446228
1178.144531	-142.929108
1177.050781	111.970131
1175.957031	-28.533504
1174.863281	-197.758179
1173.768555	56.843388
1172.674805	-215.342255
1171.580078	19.915930
1170.484375	159.307587
1169.389648	33.069126
1168.293945	-93.162292
1167.198242	246.887009
1166.102539	-104.134193
1165.005859	-173.022476
1163.910156	-122.437515
1162.813477	-36.090015
1161.715820	-121.796066
1160.619141	-166.902603
1159.521484	294.084625
1158.423828	117.543182
1157.326172	93.764580
1156.227539	129.594711
1155.128906	294.173004
1154.030273	120.015640
1152.931641	193.849716
1151.832031	179.411697
1150.733398	176.870972
1149.632813	117.097878
1148.533203	145.457642
1147.433594	-9.598368
1146.333008	-95.579819
1145.232422	82.664825
1144.130859	-291.331146
1143.030273	-324.942841
1141.928711	-227.746918
1140.827148	-171.054581
1139.724609	-214.287643
1138.623047	-271.783905
1137.520508	-260.370087
1136.417969	-106.423706
1135.314453	7.031876
1134.211914	253.420776
1133.108398	-110.568237
1132.004883	-49.486332
1130.900391	317.697784
1129.796875	354.881042
1128.692383	211.722900
1127.586914	336.606964
1126.482422	136.568954
1125.376953	190.256561
1124.271484	303.153931
1123.166016	314.090088
1122.060547	246.827682
1120.954102	-12.277781
1119.847656	-58.163933
1118.741211	49.842041
1117.633789	119.908180
1116.526367	-15.942186
1115.418945	68.278252
1114.311523	166.642746
1113.204102	279.144470
1112.095703	171.705399
1110.987305	222.675079
1109.877930	202.713806
1108.769531	111.888832
1107.660156	108.488457
1106.550781	211.354462
1105.441406	73.353104
1104.331055	173.810730
1103.220703	330.860138
1102.110352	235.387131
1101.000000	451.324432
1099.888672	393.599976
1098.777344	265.172729
1097.666016	459.746857
1096.553711	435.062897
1095.442383	313.805176
1094.330078	84.246597
1093.217773	233.965225
1092.104492	376.553192
1090.991211	286.047516
1089.877930	407.406342
1088.764648	-24.205248
1087.651367	452.401367
1086.537109	171.519623
1085.422852	78.883667
1084.308594	127.352028
1083.193359	194.614655
1082.078125	120.886169
1080.962891	315.013336
1079.847656	401.040222
1078.731445	449.477173
1077.615234	-39.658558
1076.499023	295.237610
1075.382813	259.274170
1074.265625	314.836609
1073.148438	-110.388046
1072.031250	125.845390
1070.914063	305.741119
1069.795898	241.831192
1068.677734	86.603310
1067.559570	226.654190
1066.440430	296.406647
1065.321289	363.822845
1064.202148	272.058105
1063.083008	98.457161
1061.962891	201.083603
1060.843750	-47.196392
1059.723633	128.005035
1058.602539	167.540558
1057.482422	69.182327
1056.361328	64.396576
1055.239258	211.537933
1054.118164	183.456329
1052.996094	253.524536
1051.874023	-17.311531
1050.751953	-133.890793
1049.629883	127.744698
1048.506836	46.283978
1047.383789	277.528198
1046.260742	91.224358
1045.136719	180.211990
1044.012695	157.313538
1042.888672	22.606045
1041.764648	-49.063957
1040.639648	-8.823527
1039.515625	322.609375
1038.389648	258.072754
1037.264648	23.685284
1036.138672	254.969589
1035.012695	-81.574707
1033.886719	-159.663635
1032.760742	39.133213
1031.633789	135.581741
1030.506836	92.562119
1029.379883	242.545761
1028.251953	16.074099
1027.124023	-303.150665
1025.996094	-41.489178
1024.868164	-260.559967
1023.739258	-105.686661
1022.610352	-528.757141
1021.481445	-577.956482
1020.352539	-276.740997
1019.222656	-151.873642
1018.092773	-40.904781
1016.962891	56.177834
1015.832031	-194.386536
1014.702148	-280.227234
1013.571289	-131.965775
1012.439453	-83.296822
1011.308594	71.952538
1010.176758	157.749054
1009.044922	-52.681046
1007.912109	347.968292
1006.780273	327.457275
1005.647461	605.403503
1004.514648	1061.359009
1003.380859	1246.684692
1002.247070	1612.291992
1001.113281	1247.593140
999.979492	631.326660
998.845703	458.897156
997.710938	143.458725
996.576172	193.015945
995.440430	-50.501453
994.305664	236.926529
993.169922	-218.569321
992.033203	-62.549217
990.897461	160.359863
989.760742	0.544967
988.624023	-23.124825
987.487305	-85.872147
986.350586	-83.999718
985.212891	-236.366409
984.075195	67.363312
982.936523	-172.284561
981.798828	-110.217636
980.660156	101.475586
979.521484	-236.684219
978.381836	221.208099
977.242188	58.106609
976.102539	226.216217
974.962891	88.640213
973.823242	-267.086456
972.682617	-213.638412
971.541992	156.828506
970.400391	-83.606300
969.259766	48.067547
968.118164	133.854813
966.976563	212.802429
965.833984	76.144295
964.691406	-193.395096
963.548828	177.033478
962.406250	192.031128
961.262695	321.699127
960.120117	368.896179
958.976563	132.081146
957.832031	53.488094
956.688477	-73.071640
955.543945	-105.634918
954.398438	122.809624
953.253906	250.545486
952.108398	151.819382
950.962891	48.641830
949.817383	110.225082
948.670898	68.979553
947.524414	249.524887
946.377930	133.012711
945.231445	219.942352
944.083984	167.587662
942.936523	83.362869
941.789063	234.380493
940.640625	328.340332
939.493164	251.195984
938.343750	628.116882
937.195313	291.078400
936.045898	132.117859
934.897461	559.158997
933.747070	525.692261
932.597656	207.491074
931.447266	226.645874
930.296875	120.597382
929.146484	101.186455
927.995117	59.080151
926.843750	196.849823
925.692383	-104.523094
924.541016	-173.664612
923.388672	-24.389912
922.236328	-311.676758
921.083984	194.561676
919.931641	-44.804527
918.778320	2.280635
917.625000	156.161438
916.470703	55.667400
915.317383	73.337402
914.163086	120.558182
913.008789	-93.175835
911.853516	133.404449
910.698242	255.578537
909.542969	230.335464
908.387695	-216.564178
907.231445	-46.655872
906.076172	-110.204224
904.918945	-37.738934
903.762695	-49.078396
902.605469	-114.721886
901.448242	-225.577835
900.291016	-134.891571
899.133789	-146.045227
897.975586	-23.673630
896.817383	-57.400208
895.658203	-177.008209
894.500000	237.029984
893.340820	-131.165314
892.180664	-31.382401
891.021484	-101.064522
889.861328	-265.552155
888.701172	44.281025
887.541016	329.156433
886.379883	-24.841883
885.218750	-315.468475
884.057617	194.960953
882.895508	-39.151161
881.734375	103.444984
880.572266	365.475586
879.409180	36.874966
878.247070	195.172089
877.083984	71.800285
875.920898	65.620079
874.756836	43.690289
873.592773	170.361664
872.428711	188.947388
871.264648	128.774307
870.100586	174.366547
868.935547	303.159943
867.770508	254.255188
866.604492	277.316681
865.438477	397.007599
864.272461	316.660736
863.106445	193.665421
861.940430	515.416931
860.773438	437.333588
859.606445	386.217255
858.438477	402.451111
857.271484	367.058228
856.103516	425.891998
854.934570	323.211029
853.766602	671.247437
852.597656	586.465942
851.428711	562.219360
850.259766	818.043640
849.089844	482.351257
847.919922	364.038025
846.750000	447.270844
845.579102	44.694481
844.408203	101.068199
843.237305	311.775665
842.066406	294.196747
840.894531	307.913696
839.722656	133.785461
838.550781	-38.050274
837.377930	-127.144035
836.206055	-26.313770
835.033203	168.254532
833.859375	168.415298
832.686523	123.891823
831.512695	472.210876
830.337891	289.211365
829.164063	333.833527
827.989258	54.973225
826.814453	77.259361
825.639648	248.874710
824.463867	94.942482
823.288086	232.970642
822.112305	197.116638
820.935547	-68.178024
819.759766	-26.083744
818.583008	35.988323
817.405273	64.601852
816.228516	-118.243385
815.050781	210.646790
813.872070	114.511909
812.694336	160.693802
811.515625	88.982208
810.336914	-171.665070
809.158203	-187.805191
807.978516	-21.813204
806.798828	-402.326813
805.619141	-376.350433
804.438477	-208.356720
803.258789	-160.341003
802.077148	5.205075
800.896484	66.358391
799.714844	-138.714905
798.534180	-308.263519
797.351563	-176.291290
796.169922	-443.369141
794.987305	-154.208130
793.804688	-119.992119
792.622070	-163.359955
791.438477	-131.474045
790.254883	-168.281708
789.071289	-103.316277
787.886719	43.431705
786.702148	37.423283
785.517578	40.211170
784.333008	195.508255
783.147461	173.835648
781.961914	180.851944
780.776367	309.334534
779.590820	62.176128
778.404297	287.694641
777.217773	89.127022
776.030273	129.004074
774.843750	365.225739
773.656250	27.622881
772.467773	-65.021141
771.280273	95.941978
770.091797	322.921082
768.903320	-71.867851
767.714844	280.559906
766.525391	22.467434
765.335938	460.512299
764.146484	-68.473045
762.956055	230.581085
761.765625	-7.642173
760.575195	22.679970
759.384766	323.557800
758.193359	461.473053
757.001953	185.847382
755.810547	163.142349
754.618164	65.667747
753.425781	-12.025654
752.233398	332.099915
751.041016	256.488525
749.847656	101.813187
748.654297	118.415909
747.460938	51.561127
746.266602	230.474564
745.072266	345.639008
743.877930	186.535751
742.683594	237.985931
741.488281	243.334366
740.292969	123.706619
739.097656	-50.681564
737.901367	40.065380
736.705078	-57.629959
735.508789	212.571228
734.311523	-235.468704
733.115234	-243.387650
731.917969	6.877985
730.719727	-12.094705
729.522461	185.451096
728.324219	179.510529
727.125977	9.582664
725.926758	-166.849136
724.727539	17.329510
723.528320	271.309082
722.329102	162.578934
721.128906	-238.725235
719.928711	82.747345
718.728516	161.780975
717.528320	46.556438
716.327148	70.986725
715.125977	-89.999161
713.923828	250.599670
712.722656	39.480057
711.520508	155.373123
710.317383	221.080750
709.115234	27.508804
707.912109	230.411804
706.708984	-100.269432
705.505859	196.163452
704.301758	78.922226
703.097656	-27.386271
701.893555	62.139435
700.688477	34.173996
699.483398	49.708992
698.278320	389.151733
697.073242	345.915436
695.867188	194.055557
694.661133	161.751129
693.455078	42.593056
692.248047	51.603603
691.041016	-119.565582
689.833984	-173.446701
688.626953	-207.767273
687.418945	-131.426956
686.210938	-74.629616
685.002930	-165.296204
683.793945	140.804489
682.584961	123.843483
681.375977	-118.443962
680.166992	20.667620
678.957031	-323.244873
677.747070	-155.971527
676.537109	-79.677513
675.326172	-31.539906
674.115234	-243.059799
672.904297	287.546722
671.692383	86.905350
670.481445	-431.475403
669.269531	51.307415
668.056641	134.053314
666.844727	97.940536
665.631836	-156.319336
664.417969	-116.708153
663.205078	-83.567398
661.991211	182.728592
660.777344	8.639109
659.563477	451.781738
658.348633	260.504639
657.133789	131.890060
655.918945	-89.356689
654.703125	-295.383545
653.488281	-16.349009
652.272461	109.593330
651.055664	-98.407898
649.839844	-17.677490
648.623047	183.627106
647.405273	-80.136642
646.188477	99.624207
644.970703	158.828369
643.752930	35.174541
642.535156	167.549271
641.316406	112.816147
640.097656	-75.152489
638.878906	102.375481
637.659180	105.792892
636.439453	46.936718
635.219727	-256.718842
634.000000	64.665565
632.779297	51.019825
631.558594	168.334946
630.337891	-83.467796
629.116211	-13.327741
627.894531	13.908036
626.672852	-59.632271
625.451172	152.019333
624.228516	-28.644941
623.005859	-114.919685
621.783203	169.502838
620.559570	145.376465
619.336914	328.999359
618.112305	227.808640
616.888672	312.898376
615.664063	12.773177
614.439453	157.808029
613.214844	-95.058723
611.989258	-131.813644
610.764648	-134.332825
609.538086	-36.378311
608.312500	-47.448307
607.085938	7.725394
605.859375	86.376892
604.632813	-101.948242
