# Supplementary material for: Raman spectroscopy accurately differentiates mucosal healing from non-healing and biochemical changes following biological therapy in inflammatory bowel disease
Source: PLoS One. 2021 Jun 2;16(6):e0252210. doi: 10.1371/journal.pone.0252210 (PMC8172032; doi:10.1371/journal.pone.0252210)
Supplement: S6 Dataset — (ZIP) [file pone.0252210.s008.zip › Post biologic CD/OC021 post treatment-1_base sub CR removed_35__X_-12378.1__Y_18931.6__Z_-18.3675__Time_398.txt]

1714.640625	35.930580
1713.664063	38.688866
1712.687500	49.981277
1711.709961	26.247431
1710.733398	50.720520
1709.755859	-42.851433
1708.778320	35.084114
1707.799805	-144.252365
1706.821289	-34.211582
1705.843750	-68.745987
1704.864258	33.276333
1703.885742	-86.779877
1702.907227	-48.776997
1701.927734	-90.948906
1700.948242	-25.945322
1699.968750	36.537563
1698.988281	45.688694
1698.007813	-67.901550
1697.028320	94.092751
1696.046875	160.020294
1695.066406	231.568069
1694.084961	343.400696
1693.104492	297.990997
1692.123047	405.045349
1691.140625	437.627991
1690.159180	278.464508
1689.176758	482.493591
1688.194336	598.792297
1687.211914	640.762024
1686.228516	707.067871
1685.246094	613.864685
1684.262695	595.694397
1683.279297	604.592834
1682.295898	853.622437
1681.311523	695.539063
1680.327148	876.070923
1679.342773	1070.278687
1678.358398	932.227295
1677.374023	1084.684326
1676.388672	1234.852783
1675.403320	1366.809204
1674.417969	1225.340454
1673.432617	1334.266846
1672.446289	1446.258911
1671.459961	1611.820313
1670.473633	1788.417725
1669.487305	1848.571655
1668.500977	1590.574829
1667.513672	1821.586792
1666.526367	1790.248047
1665.539063	1828.397217
1664.550781	1848.428345
1663.563477	2131.517822
1662.575195	2022.520752
1661.586914	2075.765381
1660.598633	2060.558594
1659.609375	2244.556396
1658.620117	2262.052979
1657.631836	2266.790527
1656.641602	2150.157715
1655.652344	1999.646606
1654.662109	1791.422363
1653.672852	1697.556152
1652.681641	1868.730103
1651.691406	1934.493164
1650.701172	1498.221313
1649.709961	1398.353027
1648.718750	1441.708984
1647.727539	1096.996338
1646.735352	1051.421143
1645.744141	784.407227
1644.751953	676.380127
1643.759766	632.183472
1642.766602	609.523315
1641.774414	663.822144
1640.781250	364.899933
1639.788086	322.391968
1638.794922	148.409409
1637.801758	141.004791
1636.807617	342.235229
1635.813477	169.459518
1634.819336	26.099930
1633.825195	-98.407684
1632.830078	-3.902688
1631.834961	-88.181442
1630.839844	114.885979
1629.844727	-81.929962
1628.849609	61.142132
1627.853516	-211.273056
1626.857422	-196.541214
1625.861328	47.278782
1624.865234	-171.508698
1623.868164	122.692627
1622.871094	109.519638
1621.874023	2.009013
1620.876953	-102.581894
1619.879883	-36.162739
1618.881836	114.486893
1617.883789	105.142136
1616.885742	185.259521
1615.887695	0.496729
1614.888672	225.306396
1613.889648	132.810471
1612.890625	190.020157
1611.891602	-67.258385
1610.892578	108.271278
1609.892578	8.692549
1608.892578	142.509369
1607.892578	289.507477
1606.892578	203.471710
1605.891602	15.475358
1604.890625	215.137161
1603.889648	200.193207
1602.888672	38.814213
1601.887695	-4.670831
1600.885742	-89.901779
1599.883789	-44.262146
1598.881836	-165.906189
1597.879883	-279.592621
1596.876953	4.067559
1595.874023	-151.311203
1594.871094	-42.740326
1593.868164	-265.875671
1592.864258	-118.102318
1591.861328	-210.552979
1590.857422	-73.269524
1589.853516	-82.172424
1588.848633	-255.436447
1587.844727	-24.344400
1586.839844	99.711540
1585.834961	56.827877
1584.830078	16.536985
1583.824219	-65.470367
1582.819336	29.686787
1581.813477	-23.730240
1580.807617	102.522148
1579.800781	59.407349
1578.794922	346.855957
1577.788086	142.192703
1576.781250	132.696960
1575.773438	133.524582
1574.766602	238.297638
1573.758789	43.873817
1572.750977	80.820328
1571.743164	-121.499046
1570.735352	201.105728
1569.726563	76.557144
1568.718750	71.428383
1567.708984	118.112236
1566.700195	-102.803604
1565.691406	-20.035982
1564.681641	-106.152779
1563.671875	61.914291
1562.662109	123.386459
1561.652344	262.486023
1560.641602	51.280724
1559.630859	138.150406
1558.620117	198.890015
1557.609375	67.655914
1556.597656	55.481422
1555.586914	-68.257065
1554.575195	188.576248
1553.563477	240.554321
1552.550781	118.869408
1551.539063	108.333397
1550.526367	247.680695
1549.513672	120.297951
1548.500977	147.954895
1547.487305	255.550385
1546.473633	125.032570
1545.459961	154.616821
1544.446289	41.835052
1543.432617	176.921402
1542.417969	6.909068
1541.404297	-80.604630
1540.389648	51.164539
1539.374023	125.851906
1538.359375	-73.299034
1537.343750	34.466660
1536.328125	36.181396
1535.312500	151.149582
1534.296875	-128.714920
1533.280273	88.889648
1532.263672	174.703049
1531.247070	59.228355
1530.230469	28.589861
1529.212891	100.754822
1528.196289	-195.631241
1527.178711	-242.375366
1526.160156	-52.512749
1525.142578	41.805008
1524.124023	-113.772217
1523.106445	113.811134
1522.087891	114.698364
1521.068359	97.331360
1520.049805	36.031036
1519.030273	-146.308441
1518.010742	133.773163
1516.991211	25.517639
1515.971680	-46.969849
1514.951172	-78.586151
1513.930664	-71.913696
1512.910156	37.203735
1511.889648	-28.496487
1510.868164	-261.213501
1509.846680	-75.885933
1508.826172	-116.580292
1507.803711	98.926872
1506.782227	-29.439545
1505.759766	-129.799789
1504.737305	-189.343887
1503.714844	-105.605278
1502.692383	-142.530411
1501.668945	-200.169250
1500.646484	-132.523834
1499.623047	-24.182339
1498.599609	35.261692
1497.575195	-0.234408
1496.550781	30.585972
1495.527344	2.363129
1494.502930	122.250397
1493.477539	103.794533
1492.453125	243.640823
1491.427734	199.196533
1490.402344	310.432709
1489.376953	229.826675
1488.350586	389.120758
1487.325195	451.135254
1486.298828	464.407715
1485.272461	597.448547
1484.245117	702.158691
1483.218750	661.230286
1482.191406	704.298340
1481.164063	943.536194
1480.136719	777.097412
1479.108398	819.569092
1478.080078	1114.165161
1477.052734	967.673706
1476.023438	1052.869995
1474.995117	1010.539124
1473.965820	1141.209595
1472.937500	1325.152954
1471.908203	1368.856323
1470.877930	1763.557129
1469.848633	1842.479126
1468.818359	1989.889771
1467.788086	2180.334229
1466.757813	2205.296387
1465.727539	2240.286865
1464.696289	2358.989258
1463.665039	2871.372559
1462.633789	2730.524658
1461.602539	2721.697510
1460.570313	2715.284180
1459.539063	2787.490234
1458.506836	3019.453369
1457.473633	2870.539551
1456.441406	2868.770508
1455.408203	3026.698730
1454.375000	3298.597900
1453.341797	3266.029053
1452.308594	3251.139404
1451.274414	3418.641846
1450.241211	3208.464355
1449.207031	3408.698486
1448.171875	3456.791016
1447.137695	3355.416016
1446.102539	3145.140869
1445.067383	3309.525879
1444.032227	3387.748291
1442.997070	3104.081055
1441.960938	2929.247314
1440.924805	2921.368408
1439.888672	2885.647705
1438.852539	2685.593262
1437.816406	2652.410889
1436.779297	2639.416504
1435.742188	2431.879395
1434.705078	2090.549316
1433.666992	2042.267700
1432.629883	1436.053345
1431.591797	1334.917480
1430.553711	1084.930176
1429.514648	1089.872070
1428.476563	1132.680664
1427.437500	1036.751465
1426.398438	693.773132
1425.359375	819.863892
1424.320313	819.904358
1423.280273	641.040527
1422.240234	454.727692
1421.200195	497.743011
1420.159180	588.607422
1419.119141	573.751892
1418.078125	498.517548
1417.037109	491.315338
1415.996094	159.592224
1414.954102	207.901596
1413.912109	316.614197
1412.870117	271.960022
1411.828125	187.170059
1410.786133	205.539688
1409.743164	191.289520
1408.700195	146.976303
1407.657227	-30.361530
1406.614258	66.191383
1405.570313	82.429108
1404.527344	20.954845
1403.483398	220.587906
1402.438477	129.156891
1401.394531	-19.810921
1400.349609	149.891983
1399.304688	121.537979
1398.259766	153.473740
1397.214844	17.579088
1396.168945	-213.382538
1395.123047	112.063744
1394.077148	141.924591
1393.031250	-78.529724
1391.984375	-85.962204
1390.937500	119.513466
1389.890625	29.719206
1388.843750	30.176075
1387.796875	160.855301
1386.749023	119.028870
1385.701172	-270.206848
1384.653320	-159.132736
1383.604492	-112.960869
1382.556641	-24.158627
1381.507813	-60.176800
1380.458984	-158.469803
1379.410156	-11.826612
1378.360352	-104.792755
1377.310547	-117.676804
1376.260742	-40.546165
1375.210938	61.668385
1374.161133	-200.205185
1373.110352	-75.231392
1372.059570	-172.063629
1371.008789	-343.470734
1369.957031	73.578758
1368.906250	106.883179
1367.854492	75.561623
1366.802734	56.887356
1365.750000	70.763451
1364.698242	184.422134
1363.645508	-127.458679
1362.592773	150.805450
1361.540039	90.744965
1360.486328	135.366089
1359.433594	185.146057
1358.379883	123.186165
1357.326172	-139.923096
1356.271484	313.082855
1355.216797	348.615295
1354.163086	43.975334
1353.107422	122.154167
1352.052734	356.959747
1350.998047	425.512268
1349.942383	593.512573
1348.886719	237.992554
1347.830078	679.280396
1346.774414	545.072693
1345.717773	614.483398
1344.661133	986.574707
1343.604492	1209.963013
1342.546875	1108.759277
1341.490234	1027.634521
1340.432617	1177.139038
1339.375000	1381.273071
1338.316406	1352.731201
1337.258789	1302.130981
1336.200195	1269.071655
1335.141602	1256.026489
1334.082031	1104.622925
1333.023438	1289.917236
1331.963867	923.809937
1330.904297	924.009399
1329.844727	1050.486694
1328.784180	1033.750122
1327.723633	1064.171509
1326.663086	1168.891602
1325.602539	1056.410889
1324.541992	1168.892334
1323.480469	1096.349121
1322.418945	1147.451294
1321.357422	1060.530151
1320.295898	1119.410767
1319.233398	1323.989502
1318.170898	1383.167969
1317.108398	1247.725342
1316.045898	1312.207520
1314.982422	1320.160400
1313.918945	1365.260376
1312.855469	1435.163452
1311.791992	1187.497925
1310.728516	1388.289917
1309.664063	1451.306763
1308.599609	1337.260010
1307.535156	1339.103882
1306.469727	1358.344727
1305.404297	1451.547607
1304.338867	1409.629761
1303.273438	1476.087646
1302.208008	1353.412476
1301.141602	1260.450073
1300.075195	1484.662964
1299.008789	1428.898682
1297.942383	1397.886963
1296.875000	1386.693604
1295.807617	1360.939453
1294.740234	1384.444824
1293.672852	1307.490723
1292.604492	1274.885742
1291.537109	1097.736206
1290.468750	962.504944
1289.399414	991.746826
1288.331055	780.910034
1287.261719	977.120239
1286.192383	766.668640
1285.123047	1002.275635
1284.052734	904.848999
1282.983398	1084.285767
1281.913086	761.943115
1280.841797	816.780029
1279.771484	1028.326294
1278.700195	777.544312
1277.628906	813.160706
1276.557617	1122.758789
1275.486328	977.616089
1274.414063	979.309570
1273.341797	1039.767090
1272.269531	1124.743896
1271.197266	1094.990234
1270.124023	1097.105591
1269.050781	1199.429565
1267.977539	1174.879272
1266.904297	1291.987305
1265.830078	1116.350464
1264.756836	1277.521606
1263.681641	1194.830322
1262.607422	1395.109497
1261.533203	1285.787842
1260.458008	1252.155151
1259.382813	1104.091919
1258.307617	1294.802490
1257.231445	1312.575439
1256.155273	1225.703491
1255.079102	1314.229370
1254.002930	1363.838013
1252.926758	1150.671631
1251.849609	1336.668091
1250.772461	1311.020508
1249.695313	1375.419678
1248.617188	1374.198486
1247.540039	1249.054077
1246.461914	1384.054077
1245.382813	1195.884033
1244.304688	1136.584839
1243.225586	1339.648804
1242.146484	1120.162720
1241.067383	1238.242920
1239.988281	1145.145020
1238.908203	1190.430054
1237.828125	983.414124
1236.748047	1283.433105
1235.667969	1432.990967
1234.586914	1172.778442
1233.505859	966.018982
1232.424805	1093.776855
1231.343750	1027.661621
1230.261719	920.404175
1229.179688	917.328308
1228.097656	778.665527
1227.015625	826.447205
1225.932617	724.156250
1224.850586	924.342651
1223.767578	817.213440
1222.683594	683.513916
1221.600586	646.569336
1220.516602	641.048889
1219.432617	565.416016
1218.347656	431.799225
1217.263672	348.941162
1216.178711	377.190430
1215.093750	506.810516
1214.008789	561.494080
1212.922852	423.022919
1211.836914	441.421387
1210.750977	614.169373
1209.665039	772.319946
1208.579102	491.454529
1207.492188	712.142822
1206.405273	689.222168
1205.318359	738.549316
1204.230469	527.584717
1203.142578	386.504547
1202.054688	295.994019
1200.966797	366.774323
1199.877930	105.257797
1198.790039	-7.004375
1197.701172	-109.665787
1196.611328	259.137329
1195.522461	134.656860
1194.432617	-114.886093
1193.342773	-297.090729
1192.252930	-351.918121
1191.162109	78.576859
1190.072266	-84.599068
1188.981445	-62.854321
1187.889648	-65.227264
1186.798828	-82.102173
1185.707031	138.552567
1184.615234	-75.336899
1183.523438	-135.688431
1182.430664	36.546219
1181.337891	38.332642
1180.245117	47.200363
1179.152344	199.773682
1178.059570	193.999191
1176.965820	99.462929
1175.872070	131.807922
1174.778320	360.396912
1173.683594	198.491486
1172.588867	283.095490
1171.494141	168.900879
1170.399414	248.441452
1169.303711	239.309616
1168.208984	239.622238
1167.113281	-51.906288
1166.016602	62.957893
1164.920898	58.140057
1163.824219	69.917542
1162.727539	146.057266
1161.630859	339.060181
1160.533203	369.464386
1159.435547	249.316605
1158.337891	274.679443
1157.240234	192.512039
1156.141602	396.524109
1155.043945	271.153198
1153.944336	474.771942
1152.845703	189.421432
1151.747070	202.000946
1150.647461	102.426826
1149.547852	93.288269
1148.447266	405.567902
1147.347656	-6.379620
1146.247070	55.501194
1145.146484	-16.090387
1144.044922	-11.645706
1142.944336	-81.101837
1141.842773	-112.618988
1140.741211	300.449097
1139.638672	106.884239
1138.537109	231.793503
1137.434570	152.110596
1136.332031	347.934631
1135.228516	486.506073
1134.125977	598.748657
1133.022461	546.953613
1131.917969	575.742065
1130.814453	995.973083
1129.709961	1112.145508
1128.605469	1028.849731
1127.500977	1104.350952
1126.396484	1056.371460
1125.291016	1114.940918
1124.185547	1118.826416
1123.080078	1070.436890
1121.973633	728.161255
1120.868164	876.178772
1119.761719	716.149414
1118.654297	681.516052
1117.547852	753.273193
1116.440430	680.506104
1115.333008	626.559326
1114.225586	615.072632
1113.117188	693.306335
1112.008789	809.194458
1110.900391	839.804565
1109.791992	957.700378
1108.682617	1099.027832
1107.573242	951.993896
1106.463867	1062.297241
1105.354492	938.689331
1104.244141	1112.410400
1103.133789	1137.256226
1102.023438	1301.163574
1100.913086	1302.118652
1099.801758	1201.538208
1098.690430	1298.929321
1097.579102	1455.085693
1096.467773	1163.297241
1095.355469	1250.845703
1094.243164	1090.909790
1093.130859	1279.473633
1092.017578	1456.059204
1090.905273	1512.414429
1089.791992	1335.644653
1088.677734	1302.364136
1087.564453	1151.390381
1086.450195	1244.958740
1085.335938	1103.264038
1084.221680	1137.838013
1083.106445	1082.986206
1081.991211	1124.401367
1080.875977	1236.178467
1079.760742	1103.569824
1078.644531	907.530457
1077.528320	988.496460
1076.412109	951.998657
1075.295898	1112.533569
1074.178711	1033.633179
1073.061523	1069.614014
1071.944336	946.063477
1070.826172	817.801636
1069.708984	855.942993
1068.590820	1043.952271
1067.471680	943.662903
1066.353516	866.792419
1065.234375	1108.336426
1064.115234	963.454041
1062.996094	888.799072
1061.875977	736.903503
1060.755859	535.904907
1059.635742	821.429016
1058.515625	636.788208
1057.394531	655.565979
1056.273438	683.649170
1055.152344	653.270142
1054.031250	627.548828
1052.909180	564.431152
1051.787109	732.488525
1050.665039	358.843140
1049.541992	652.853760
1048.418945	678.370422
1047.295898	629.209534
1046.172852	507.759705
1045.048828	603.207031
1043.925781	320.951782
1042.801758	661.120056
1041.676758	709.847717
1040.552734	523.276123
1039.427734	464.887939
1038.302734	588.166016
1037.176758	241.129593
1036.050781	534.329834
1034.924805	592.392822
1033.798828	436.421967
1032.672852	848.061951
1031.545898	492.170013
1030.418945	599.108704
1029.291992	617.711060
1028.164063	352.839386
1027.036133	225.198853
1025.908203	339.215271
1024.780273	-166.773438
1023.651367	23.979874
1022.522461	-40.615639
1021.393555	-177.059036
1020.264648	-58.187248
1019.134766	-110.954109
1018.004883	-251.749542
1016.875000	-44.662498
1015.744141	23.321142
1014.613281	-96.349907
1013.482422	143.200195
1012.351563	276.174438
1011.219727	448.524689
1010.088867	732.012817
1008.956055	543.270264
1007.824219	764.296021
1006.691406	1110.228638
1005.558594	1689.701782
1004.425781	2671.360352
1003.292969	3157.926025
1002.159180	3004.124268
1001.025391	2242.768311
999.891602	1149.203979
998.756836	580.551941
997.622070	451.021179
996.487305	199.310349
995.352539	47.084949
994.216797	282.710968
993.081055	59.258053
991.945313	265.039063
990.808594	367.078400
989.672852	310.139832
988.536133	377.814911
987.398438	298.111053
986.261719	38.897575
985.124023	100.087967
983.986328	-154.075531
982.847656	340.217285
981.709961	233.712463
980.571289	127.400574
979.432617	90.306351
978.292969	-43.224461
977.153320	377.633301
976.013672	396.141205
974.874023	382.621277
973.734375	321.015564
972.593750	411.216248
971.453125	423.450867
970.311523	318.731873
969.170898	338.203125
968.029297	169.627304
966.886719	237.640991
965.745117	262.214142
964.602539	165.387558
963.459961	25.214533
962.317383	469.863251
961.173828	297.947540
960.030273	275.233063
958.886719	509.285217
957.743164	376.959473
956.598633	178.470718
955.454102	339.670563
954.309570	203.447556
953.165039	115.526031
952.019531	279.467926
950.874023	313.156311
949.727539	145.796860
948.582031	10.713354
947.435547	216.415344
946.289063	246.270309
945.141602	159.795929
943.995117	253.980438
942.847656	149.660599
941.699219	449.632965
940.551758	300.054565
939.403320	242.006088
938.254883	218.395493
937.105469	450.418884
935.957031	326.830353
934.807617	255.921661
933.658203	440.490448
932.507813	401.869995
931.357422	231.340866
930.207031	79.302002
929.056641	423.886688
927.906250	240.388245
926.754883	330.263489
925.603516	17.563374
924.451172	66.884537
923.298828	-61.017452
922.146484	-118.186462
920.994141	215.836502
919.841797	-29.622452
918.688477	-27.125349
917.535156	-224.337662
916.380859	-28.392532
915.227539	-161.573120
914.073242	-42.547771
912.918945	-200.262146
911.763672	-287.387085
910.608398	-131.585449
909.453125	-104.942818
908.297852	-139.354370
907.141602	-198.507202
905.985352	-51.238873
904.829102	-261.840240
903.672852	14.820640
902.515625	33.361649
901.358398	185.635864
900.201172	-73.954445
899.042969	103.493034
897.884766	77.397209
896.726563	184.921875
895.568359	34.757183
894.409180	-4.400317
893.250000	202.980820
892.090820	8.178430
890.930664	129.906891
889.771484	59.729187
888.611328	136.510101
887.450195	71.168274
886.289063	252.014359
885.128906	67.343887
883.966797	106.246704
882.805664	122.698692
881.643555	116.723907
880.481445	-28.898050
879.319336	147.972473
878.156250	200.947983
876.993164	413.961914
875.830078	235.089386
874.666016	187.018204
873.502930	206.603699
872.338867	154.266678
871.173828	169.564713
870.009766	229.935547
868.844727	202.663605
867.679688	278.927490
866.513672	13.550078
865.348633	11.328768
864.182617	99.072861
863.015625	209.323074
861.849609	121.949577
860.682617	290.663330
859.515625	445.895172
858.347656	257.746552
857.180664	471.371307
856.012695	570.552979
854.843750	546.399536
853.675781	472.971649
852.506836	446.704437
851.337891	812.685608
850.167969	703.536194
848.999023	516.064758
847.829102	248.098175
846.658203	27.311642
845.488281	209.567184
844.317383	22.507282
843.146484	446.358978
841.975586	35.676270
840.803711	564.461243
839.631836	124.901894
838.459961	474.601990
837.287109	100.088081
836.114258	150.245392
834.941406	231.642624
833.768555	237.062347
832.594727	434.476410
831.420898	535.797424
830.247070	469.680206
829.072266	432.579865
827.898438	362.001343
826.722656	440.847504
825.547852	274.371735
824.372070	230.533783
823.196289	-53.993565
822.020508	243.040283
820.844727	49.868374
819.667969	83.877518
818.491211	-80.325638
817.313477	-104.282036
816.136719	254.443039
814.958984	-236.896118
813.781250	-89.734489
812.602539	-56.114052
811.423828	-24.807449
810.245117	28.631659
809.066406	-35.805412
807.886719	46.333416
806.707031	-55.998425
805.527344	25.929811
804.346680	-143.123215
803.166992	29.597664
801.985352	-177.282761
800.804688	-315.400970
799.623047	-304.953033
798.441406	-99.489395
797.259766	-173.548370
796.078125	-185.624268
794.895508	-177.857971
793.712891	-97.106903
792.529297	-136.096954
791.346680	30.728373
790.163086	-165.680374
788.978516	36.254936
787.794922	264.517456
786.610352	189.496841
785.425781	156.406265
784.241211	145.315750
783.055664	207.053955
781.870117	248.743835
780.684570	140.039703
779.498047	110.781860
778.311523	266.914215
777.125000	129.188004
775.938477	126.043098
774.750977	49.942799
773.563477	170.109192
772.375977	-164.316391
771.187500	57.019966
769.999023	97.323425
768.810547	47.097916
767.622070	153.226395
766.432617	146.806915
765.243164	226.160751
764.053711	314.150665
762.863281	428.387390
761.672852	357.540558
760.482422	346.010345
759.291992	525.760620
758.100586	480.941101
756.909180	405.224274
755.717773	241.471771
754.525391	508.482788
753.333008	219.273270
752.140625	369.470734
750.948242	352.542694
749.754883	317.933960
748.561523	340.302917
747.368164	419.610535
746.173828	522.904236
744.979492	630.422058
743.785156	321.038483
742.590820	235.362427
741.395508	421.468658
740.200195	368.475006
739.003906	151.058838
737.808594	183.394302
736.612305	226.569824
735.416016	324.375824
734.218750	45.498581
733.021484	62.141960
731.824219	269.069122
730.626953	241.734711
729.428711	299.637634
728.230469	167.201111
727.032227	235.883026
725.833984	354.737000
724.634766	351.106720
723.435547	554.958069
722.235352	579.564453
721.036133	464.360870
719.835938	702.821960
718.635742	244.896408
717.434570	358.842163
716.233398	433.435272
715.032227	534.137146
713.831055	512.659302
712.628906	377.812561
711.426758	467.501099
710.224609	350.135712
709.021484	-41.667007
707.818359	-152.331863
706.615234	152.949478
705.412109	-9.943378
704.208008	108.010452
703.003906	212.870590
701.799805	63.182655
700.594727	278.972412
699.389648	90.257416
698.184570	179.922028
696.979492	-58.592766
695.773438	61.569839
694.567383	170.863602
693.361328	15.195117
692.154297	-53.489990
690.947266	-61.297897
689.740234	-279.557617
688.533203	-206.890228
687.325195	11.160397
686.117188	105.565575
684.909180	-101.386040
683.700195	-113.054901
682.491211	14.075548
681.282227	-112.274872
680.072266	118.962769
678.863281	-74.301949
677.653320	-148.287842
676.442383	-196.160461
675.232422	28.788452
674.021484	26.544914
672.810547	136.898529
671.598633	18.058720
670.386719	31.280172
669.174805	310.498993
667.962891	250.383331
666.750000	233.622192
665.537109	-145.940613
664.324219	-67.355789
663.110352	-94.499664
661.897461	7.997452
660.683594	30.697796
659.468750	79.384209
658.254883	78.529037
657.040039	0.129125
655.824219	-35.016602
654.609375	35.570026
653.393555	119.139572
652.177734	62.688900
650.960938	-51.827717
649.745117	189.136337
648.528320	-106.109810
647.311523	281.248260
646.093750	104.579315
644.875977	302.425781
643.658203	345.310425
642.440430	358.071777
641.221680	69.788429
640.002930	157.830673
638.784180	110.396774
637.564453	118.811768
636.344727	-85.518639
635.125000	-4.177214
633.905273	-94.749641
632.684570	-127.427704
631.463867	-132.322128
630.243164	-100.887917
629.021484	-134.000122
627.799805	21.450153
626.578125	-59.268917
625.356445	127.782494
624.133789	162.298996
622.911133	378.641144
621.688477	418.880646
620.464844	58.210278
619.241211	155.569260
618.017578	124.003662
616.793945	-21.448711
615.569336	-41.076958
614.344727	-5.606720
613.120117	31.411152
611.894531	25.026083
610.668945	-44.016659
609.443359	-64.569855
608.216797	-38.853710
606.991211	-133.588562
605.764648	-88.156639
604.537109	131.460709
