# Supplementary material for: Raman spectroscopy accurately differentiates mucosal healing from non-healing and biochemical changes following biological therapy in inflammatory bowel disease
Source: PLoS One. 2021 Jun 2;16(6):e0252210. doi: 10.1371/journal.pone.0252210 (PMC8172032; doi:10.1371/journal.pone.0252210)
Supplement: S6 Dataset — (ZIP) [file pone.0252210.s008.zip › Post biologic CD/OC021 post treatment-1_base sub CR removed_61__X_-12381.1__Y_18934.6__Z_-16.8035__Time_696.txt]

1714.640625	99.255020
1713.664063	31.233023
1712.687500	-16.479578
1711.709961	-133.496887
1710.733398	-0.643804
1709.755859	124.526993
1708.778320	33.058750
1707.799805	-17.738379
1706.821289	-81.409729
1705.843750	18.843414
1704.864258	-196.431595
1703.885742	-138.028107
1702.907227	-129.964935
1701.927734	-14.387160
1700.948242	8.065537
1699.968750	-49.166573
1698.988281	67.936157
1698.007813	113.379311
1697.028320	-22.317253
1696.046875	139.124130
1695.066406	111.449966
1694.084961	362.080872
1693.104492	145.967484
1692.123047	298.885986
1691.140625	265.479858
1690.159180	358.119690
1689.176758	261.884369
1688.194336	542.336121
1687.211914	577.952454
1686.228516	419.520386
1685.246094	650.906006
1684.262695	525.702637
1683.279297	731.491089
1682.295898	756.674500
1681.311523	891.593323
1680.327148	803.422363
1679.342773	843.643799
1678.358398	980.235657
1677.374023	1013.600342
1676.388672	1201.785034
1675.403320	1249.531494
1674.417969	1366.963745
1673.432617	1402.521606
1672.446289	1542.259155
1671.459961	1581.545654
1670.473633	1687.789551
1669.487305	1728.156006
1668.500977	1769.062744
1667.513672	1831.723267
1666.526367	1825.903809
1665.539063	2173.520752
1664.550781	1866.283569
1663.563477	2129.939941
1662.575195	2253.460693
1661.586914	2138.860352
1660.598633	1995.673584
1659.609375	2184.268066
1658.620117	2275.262451
1657.631836	2321.698242
1656.641602	2328.860107
1655.652344	2272.975098
1654.662109	1955.542603
1653.672852	2070.069092
1652.681641	1761.680908
1651.691406	1551.761963
1650.701172	1540.719604
1649.709961	1347.684448
1648.718750	1340.199585
1647.727539	1158.721680
1646.735352	1088.705688
1645.744141	1122.157471
1644.751953	743.994080
1643.759766	656.837036
1642.766602	741.688416
1641.774414	618.382629
1640.781250	466.471619
1639.788086	473.274231
1638.794922	369.650177
1637.801758	232.136795
1636.807617	216.289764
1635.813477	137.518295
1634.819336	148.698547
1633.825195	54.801327
1632.830078	19.194042
1631.834961	-139.875610
1630.839844	-85.325493
1629.844727	98.461685
1628.849609	-30.738569
1627.853516	-170.146393
1626.857422	-161.928604
1625.861328	70.080002
1624.865234	-52.750313
1623.868164	-99.063522
1622.871094	-29.492186
1621.874023	21.864309
1620.876953	-257.617798
1619.879883	135.614487
1618.881836	6.290409
1617.883789	-9.907077
1616.885742	254.928680
1615.887695	31.696558
1614.888672	113.064072
1613.889648	105.354294
1612.890625	16.485788
1611.891602	95.591034
1610.892578	9.632657
1609.892578	201.635483
1608.892578	94.948578
1607.892578	153.445862
1606.892578	57.478878
1605.891602	134.460754
1604.890625	198.393738
1603.889648	220.486008
1602.888672	140.570847
1601.887695	-75.304520
1600.885742	83.006073
1599.883789	-62.071251
1598.881836	-207.057404
1597.879883	-150.679245
1596.876953	-91.694504
1595.874023	-113.725685
1594.871094	-344.729889
1593.868164	-147.315460
1592.864258	-140.611862
1591.861328	-196.586273
1590.857422	-375.231995
1589.853516	-11.061545
1588.848633	-101.033295
1587.844727	-99.722191
1586.839844	18.890320
1585.834961	74.821457
1584.830078	68.106308
1583.824219	-55.945683
1582.819336	-39.323444
1581.813477	11.078364
1580.807617	-29.781788
1579.800781	15.214223
1578.794922	41.867584
1577.788086	112.656410
1576.781250	141.672729
1575.773438	115.933105
1574.766602	53.669659
1573.758789	-78.898720
1572.750977	222.646042
1571.743164	100.235878
1570.735352	120.675911
1569.726563	107.189598
1568.718750	119.540527
1567.708984	204.456451
1566.700195	19.140884
1565.691406	210.165253
1564.681641	73.922760
1563.671875	-2.745441
1562.662109	133.183426
1561.652344	237.755676
1560.641602	43.889660
1559.630859	101.412003
1558.620117	47.267792
1557.609375	132.902222
1556.597656	-1.922907
1555.586914	85.893700
1554.575195	38.803436
1553.563477	185.732300
1552.550781	215.902710
1551.539063	116.449158
1550.526367	384.272125
1549.513672	214.558548
1548.500977	197.311264
1547.487305	102.277618
1546.473633	224.243118
1545.459961	146.906235
1544.446289	69.384422
1543.432617	154.449600
1542.417969	218.588806
1541.404297	8.721962
1540.389648	31.102907
1539.374023	79.058968
1538.359375	142.257736
1537.343750	-137.999100
1536.328125	-137.161148
1535.312500	-61.753555
1534.296875	-33.027943
1533.280273	-30.333265
1532.263672	157.717087
1531.247070	-12.761998
1530.230469	56.215565
1529.212891	-132.674301
1528.196289	7.943501
1527.178711	-11.382765
1526.160156	12.821941
1525.142578	21.345467
1524.124023	91.381493
1523.106445	-119.261551
1522.087891	12.037057
1521.068359	37.602409
1520.049805	60.360748
1519.030273	-35.372974
1518.010742	-18.221455
1516.991211	-1.308785
1515.971680	-125.919128
1514.951172	-68.366707
1513.930664	-75.262268
1512.910156	12.603430
1511.889648	-56.359135
1510.868164	-51.111191
1509.846680	-112.794556
1508.826172	97.225258
1507.803711	-105.961693
1506.782227	-32.370892
1505.759766	-205.122574
1504.737305	-8.974354
1503.714844	-79.598160
1502.692383	-40.252777
1501.668945	-90.787354
1500.646484	-36.513309
1499.623047	-128.405411
1498.599609	-97.606400
1497.575195	17.408115
1496.550781	150.080872
1495.527344	26.724558
1494.502930	-94.230934
1493.477539	48.004448
1492.453125	259.018250
1491.427734	252.506073
1490.402344	355.680634
1489.376953	318.123749
1488.350586	267.616547
1487.325195	344.641083
1486.298828	406.124969
1485.272461	457.197998
1484.245117	495.303925
1483.218750	648.049377
1482.191406	680.663513
1481.164063	552.437195
1480.136719	645.928162
1479.108398	876.860962
1478.080078	980.112854
1477.052734	1202.943604
1476.023438	977.139709
1474.995117	1219.945557
1473.965820	1200.208740
1472.937500	1312.745850
1471.908203	1506.534668
1470.877930	1743.354736
1469.848633	1776.423096
1468.818359	1911.084106
1467.788086	2274.451904
1466.757813	2195.131592
1465.727539	2357.228516
1464.696289	2745.323975
1463.665039	2668.146240
1462.633789	2877.968506
1461.602539	2914.887939
1460.570313	2804.395264
1459.539063	2983.299316
1458.506836	3037.644043
1457.473633	3203.522705
1456.441406	3135.844482
1455.408203	3271.031738
1454.375000	3309.712646
1453.341797	3251.955811
1452.308594	3315.837646
1451.274414	3445.505859
1450.241211	3347.022461
1449.207031	3570.248535
1448.171875	3664.131348
1447.137695	3664.248779
1446.102539	3507.332031
1445.067383	3322.596680
1444.032227	3471.953613
1442.997070	3378.319092
1441.960938	3074.716797
1440.924805	3226.450439
1439.888672	2829.404541
1438.852539	3003.834961
1437.816406	2948.177002
1436.779297	2629.714111
1435.742188	2541.277588
1434.705078	2260.912109
1433.666992	2056.404053
1432.629883	1824.233398
1431.591797	1526.520386
1430.553711	1541.879272
1429.514648	1067.738037
1428.476563	1103.399780
1427.437500	937.283508
1426.398438	723.353882
1425.359375	643.155518
1424.320313	653.757263
1423.280273	808.005310
1422.240234	513.779236
1421.200195	584.949585
1420.159180	444.581421
1419.119141	571.219910
1418.078125	584.562988
1417.037109	464.572845
1415.996094	395.015411
1414.954102	408.545776
1413.912109	137.935394
1412.870117	237.140564
1411.828125	220.732819
1410.786133	287.350006
1409.743164	95.170845
1408.700195	197.100082
1407.657227	316.652435
1406.614258	87.172714
1405.570313	221.921829
1404.527344	153.396530
1403.483398	64.902916
1402.438477	14.165793
1401.394531	78.963417
1400.349609	224.078949
1399.304688	126.011665
1398.259766	98.291565
1397.214844	100.773827
1396.168945	198.577438
1395.123047	131.103409
1394.077148	226.593491
1393.031250	-5.895166
1391.984375	-17.844820
1390.937500	-204.885376
1389.890625	118.829239
1388.843750	-110.432098
1387.796875	3.258610
1386.749023	-23.036505
1385.701172	65.843765
1384.653320	-97.670746
1383.604492	-230.991287
1382.556641	-249.142685
1381.507813	105.104301
1380.458984	-150.122269
1379.410156	71.897240
1378.360352	-15.635632
1377.310547	-75.516251
1376.260742	51.963116
1375.210938	-74.957596
1374.161133	-79.425232
1373.110352	-258.326569
1372.059570	-132.774414
1371.008789	75.160400
1369.957031	-50.830441
1368.906250	55.165955
1367.854492	96.498428
1366.802734	-78.719353
1365.750000	50.118809
1364.698242	119.334427
1363.645508	54.265755
1362.592773	-30.507629
1361.540039	-164.829483
1360.486328	-112.352783
1359.433594	134.287918
1358.379883	100.010429
1357.326172	85.818031
1356.271484	265.673462
1355.216797	125.075653
1354.163086	335.037354
1353.107422	314.073334
1352.052734	395.130798
1350.998047	426.684326
1349.942383	369.039185
1348.886719	534.964417
1347.830078	755.582947
1346.774414	733.198669
1345.717773	924.295532
1344.661133	1008.876038
1343.604492	1086.172607
1342.546875	1193.358521
1341.490234	1119.804199
1340.432617	1465.151245
1339.375000	1377.079712
1338.316406	1425.429565
1337.258789	1350.162842
1336.200195	1272.635742
1335.141602	1450.232178
1334.082031	1261.748657
1333.023438	1058.699707
1331.963867	1130.441162
1330.904297	1058.927856
1329.844727	1173.038940
1328.784180	1213.135864
1327.723633	1236.105225
1326.663086	1091.256714
1325.602539	1173.892334
1324.541992	1167.777832
1323.480469	1208.752930
1322.418945	1405.399292
1321.357422	1266.521484
1320.295898	1507.843994
1319.233398	1403.895752
1318.170898	1425.947876
1317.108398	1344.611328
1316.045898	1458.231689
1314.982422	1542.400757
1313.918945	1382.767456
1312.855469	1427.848267
1311.791992	1347.470825
1310.728516	1444.595581
1309.664063	1295.654663
1308.599609	1491.539429
1307.535156	1342.988647
1306.469727	1443.156250
1305.404297	1440.134277
1304.338867	1464.327393
1303.273438	1471.461304
1302.208008	1554.954102
1301.141602	1672.973389
1300.075195	1447.104980
1299.008789	1366.426392
1297.942383	1273.655273
1296.875000	1375.057129
1295.807617	1422.555176
1294.740234	1283.644531
1293.672852	1402.596558
1292.604492	1151.184937
1291.537109	1172.285889
1290.468750	1105.234009
1289.399414	1219.777588
1288.331055	988.786926
1287.261719	1081.517334
1286.192383	980.779358
1285.123047	931.654541
1284.052734	1127.582397
1282.983398	1034.624512
1281.913086	973.652222
1280.841797	868.773926
1279.771484	1096.837402
1278.700195	1058.261597
1277.628906	1000.249573
1276.557617	1079.309326
1275.486328	1026.424805
1274.414063	1183.874146
1273.341797	1057.888794
1272.269531	1164.157715
1271.197266	1355.970337
1270.124023	1420.807007
1269.050781	1319.683350
1267.977539	1357.830811
1266.904297	1210.574097
1265.830078	1190.344971
1264.756836	1350.720947
1263.681641	1498.915283
1262.607422	1359.396729
1261.533203	1607.622681
1260.458008	1597.464600
1259.382813	1414.371826
1258.307617	1192.446899
1257.231445	1318.983521
1256.155273	1559.976440
1255.079102	1304.265869
1254.002930	1331.073364
1252.926758	1365.220459
1251.849609	1484.559570
1250.772461	1482.271851
1249.695313	1358.433350
1248.617188	1327.085327
1247.540039	1339.542480
1246.461914	1405.498047
1245.382813	1349.973755
1244.304688	1389.239258
1243.225586	1307.084717
1242.146484	1424.098145
1241.067383	1072.553955
1239.988281	1177.472900
1238.908203	1374.572876
1237.828125	1244.089355
1236.748047	1023.931580
1235.667969	1111.844727
1234.586914	1071.233521
1233.505859	965.199341
1232.424805	922.217102
1231.343750	976.161865
1230.261719	875.056458
1229.179688	766.721252
1228.097656	1055.494263
1227.015625	760.752625
1225.932617	732.337585
1224.850586	740.206116
1223.767578	791.593018
1222.683594	789.728943
1221.600586	637.922729
1220.516602	454.728394
1219.432617	455.266327
1218.347656	431.606110
1217.263672	405.500183
1216.178711	543.604980
1215.093750	454.621155
1214.008789	358.388000
1212.922852	308.011108
1211.836914	390.326111
1210.750977	798.249512
1209.665039	532.975159
1208.579102	670.482117
1207.492188	725.895386
1206.405273	653.468872
1205.318359	682.223755
1204.230469	503.694122
1203.142578	435.980774
1202.054688	358.590363
1200.966797	242.636795
1199.877930	261.461670
1198.790039	205.591141
1197.701172	103.948730
1196.611328	-4.947345
1195.522461	109.787979
1194.432617	-73.774635
1193.342773	67.192169
1192.252930	-75.603600
1191.162109	-93.476044
1190.072266	-185.912155
1188.981445	-112.676880
1187.889648	-190.855301
1186.798828	-48.230679
1185.707031	27.019520
1184.615234	-41.849644
1183.523438	1.964860
1182.430664	-131.845642
1181.337891	101.196960
1180.245117	-44.786797
1179.152344	127.981850
1178.059570	99.254364
1176.965820	51.255951
1175.872070	58.254486
1174.778320	283.061127
1173.683594	273.002441
1172.588867	243.675858
1171.494141	257.315521
1170.399414	230.148727
1169.303711	152.631714
1168.208984	213.736343
1167.113281	66.659279
1166.016602	96.418724
1164.920898	16.092842
1163.824219	24.081852
1162.727539	225.436722
1161.630859	80.249405
1160.533203	159.450119
1159.435547	138.211426
1158.337891	262.439880
1157.240234	181.257874
1156.141602	162.001617
1155.043945	311.962738
1153.944336	237.558868
1152.845703	227.421280
1151.747070	43.147919
1150.647461	92.349983
1149.547852	29.412474
1148.447266	-86.043808
1147.347656	-30.125542
1146.247070	266.087799
1145.146484	-273.467285
1144.044922	-137.065826
1142.944336	-200.722504
1141.842773	-119.395500
1140.741211	-19.221876
1139.638672	49.849243
1138.537109	254.244781
1137.434570	111.424713
1136.332031	301.168671
1135.228516	300.641510
1134.125977	470.972473
1133.022461	588.843445
1131.917969	791.974182
1130.814453	786.023254
1129.709961	1052.799805
1128.605469	1070.229248
1127.500977	1286.735107
1126.396484	836.705750
1125.291016	1105.036865
1124.185547	1159.800903
1123.080078	1015.361023
1121.973633	892.165466
1120.868164	626.788330
1119.761719	808.931580
1118.654297	668.886108
1117.547852	611.618347
1116.440430	625.229187
1115.333008	567.729065
1114.225586	488.838928
1113.117188	662.873535
1112.008789	522.268555
1110.900391	693.599548
1109.791992	810.377747
1108.682617	870.272156
1107.573242	899.310913
1106.463867	982.530579
1105.354492	895.606689
1104.244141	983.266663
1103.133789	1221.800781
1102.023438	1132.168823
1100.913086	1082.564819
1099.801758	1287.553101
1098.690430	1188.197754
1097.579102	1303.281128
1096.467773	1486.548218
1095.355469	1372.754395
1094.243164	1122.290771
1093.130859	1305.162109
1092.017578	1071.104126
1090.905273	1147.783691
1089.791992	1139.604370
1088.677734	1216.031128
1087.564453	1139.443237
1086.450195	1020.461731
1085.335938	1406.964111
1084.221680	1320.719116
1083.106445	1319.028687
1081.991211	1195.082886
1080.875977	1240.250366
1079.760742	1088.047241
1078.644531	1236.376709
1077.528320	1116.961426
1076.412109	910.698547
1075.295898	936.757629
1074.178711	913.472473
1073.061523	733.004578
1071.944336	923.034302
1070.826172	719.087830
1069.708984	637.064148
1068.590820	843.226868
1067.471680	599.461304
1066.353516	882.737122
1065.234375	973.830444
1064.115234	905.657166
1062.996094	694.715210
1061.875977	607.844177
1060.755859	633.272644
1059.635742	609.550232
1058.515625	599.844055
1057.394531	564.398865
1056.273438	519.603516
1055.152344	472.478577
1054.031250	523.481018
1052.909180	656.186829
1051.787109	531.972229
1050.665039	475.513062
1049.541992	363.055237
1048.418945	229.652740
1047.295898	462.582031
1046.172852	448.183960
1045.048828	293.887177
1043.925781	538.334656
1042.801758	482.013519
1041.676758	320.872131
1040.552734	411.442017
1039.427734	378.545380
1038.302734	338.709778
1037.176758	345.476318
1036.050781	270.815826
1034.924805	419.617035
1033.798828	568.392761
1032.672852	558.985779
1031.545898	451.958923
1030.418945	577.513245
1029.291992	375.345154
1028.164063	263.945251
1027.036133	199.120911
1025.908203	-248.843674
1024.780273	-74.211220
1023.651367	-57.463470
1022.522461	-26.725019
1021.393555	-255.818176
1020.264648	-32.336761
1019.134766	-166.073807
1018.004883	-169.807602
1016.875000	46.788925
1015.744141	-65.757774
1014.613281	0.268875
1013.482422	33.928261
1012.351563	391.934052
1011.219727	351.579590
1010.088867	577.591064
1008.956055	333.736877
1007.824219	703.326172
1006.691406	1121.431519
1005.558594	1703.676880
1004.425781	2602.565674
1003.292969	3374.004883
1002.159180	3084.307861
1001.025391	2143.232422
999.891602	1061.801025
998.756836	449.866974
997.622070	341.747711
996.487305	74.520660
995.352539	17.592382
994.216797	-53.020885
993.081055	-31.177397
991.945313	92.286125
990.808594	250.422318
989.672852	157.353012
988.536133	43.730247
987.398438	-16.691635
986.261719	358.489502
985.124023	-102.425171
983.986328	-1.107800
982.847656	127.946083
981.709961	132.821869
980.571289	55.017006
979.432617	152.257980
978.292969	153.018417
977.153320	117.158218
976.013672	44.705242
974.874023	337.904083
973.734375	343.910461
972.593750	375.358612
971.453125	395.487305
970.311523	142.531601
969.170898	186.025177
968.029297	229.677185
966.886719	206.946198
965.745117	12.358877
964.602539	95.564651
963.459961	117.008789
962.317383	244.084702
961.173828	330.033142
960.030273	420.715729
958.886719	257.261963
957.743164	391.817993
956.598633	423.461914
955.454102	98.162766
954.309570	205.775482
953.165039	173.954666
952.019531	53.124542
950.874023	225.294312
949.727539	123.192116
948.582031	192.785980
947.435547	376.816315
946.289063	254.774750
945.141602	281.472870
943.995117	2.317497
942.847656	298.887054
941.699219	339.841858
940.551758	378.691101
939.403320	488.451416
938.254883	461.484955
937.105469	366.308044
935.957031	647.586487
934.807617	406.906372
933.658203	326.065369
932.507813	325.204285
931.357422	155.967010
930.207031	123.646484
929.056641	155.283661
927.906250	214.410599
926.754883	271.425415
925.603516	210.286285
924.451172	-18.964956
923.298828	190.996597
922.146484	155.487839
920.994141	-57.125553
919.841797	7.798395
918.688477	-270.206818
917.535156	-157.200226
916.380859	-23.628613
915.227539	-169.213959
914.073242	-121.610802
912.918945	-278.103577
911.763672	-66.796051
910.608398	-265.984772
909.453125	-365.130920
908.297852	-160.258163
907.141602	-9.716989
905.985352	-42.646599
904.829102	33.346123
903.672852	-160.088913
902.515625	-52.089035
901.358398	-7.382071
900.201172	257.008850
899.042969	154.826492
897.884766	-8.250307
896.726563	159.125290
895.568359	7.707295
894.409180	12.498486
893.250000	225.363541
892.090820	112.853203
890.930664	47.972370
889.771484	162.337418
888.611328	172.917343
887.450195	223.945801
886.289063	121.745872
885.128906	34.956379
883.966797	160.393982
882.805664	240.758682
881.643555	210.701843
880.481445	419.723328
879.319336	193.742508
878.156250	366.807770
876.993164	301.081726
875.830078	188.172104
874.666016	442.437958
873.502930	271.173035
872.338867	259.869446
871.173828	259.898743
870.009766	161.003479
868.844727	199.419159
867.679688	129.945343
866.513672	85.296707
865.348633	337.378448
864.182617	508.507416
863.015625	250.541306
861.849609	383.513916
860.682617	343.575287
859.515625	420.419128
858.347656	409.736816
857.180664	571.846069
856.012695	644.178406
854.843750	595.397034
853.675781	645.299072
852.506836	787.103210
851.337891	718.182678
850.167969	716.521851
848.999023	555.809509
847.829102	453.403961
846.658203	395.825836
845.488281	461.367523
844.317383	103.903908
843.146484	254.476334
841.975586	371.401428
840.803711	233.309052
839.631836	182.447708
838.459961	274.633118
837.287109	73.993187
836.114258	-48.397240
834.941406	293.830383
833.768555	499.624725
832.594727	564.621521
831.420898	375.072601
830.247070	431.025452
829.072266	498.053192
827.898438	564.973267
826.722656	386.511597
825.547852	422.080444
824.372070	330.515778
823.196289	287.940399
822.020508	209.655991
820.844727	247.145981
819.667969	224.414093
818.491211	72.477158
817.313477	74.103554
816.136719	-133.546524
814.958984	-172.113281
813.781250	-226.332184
812.602539	108.516220
811.423828	-77.111801
810.245117	103.967033
809.066406	4.868720
807.886719	36.781437
806.707031	19.701208
805.527344	26.936676
804.346680	-72.502724
803.166992	-196.436234
801.985352	-171.754883
800.804688	-167.181122
799.623047	-27.440506
798.441406	-202.755341
797.259766	-298.311432
796.078125	100.279808
794.895508	-62.031841
793.712891	-191.168991
792.529297	-21.387873
791.346680	-79.887329
790.163086	89.518333
788.978516	57.317593
787.794922	186.512848
786.610352	34.580475
785.425781	145.759598
784.241211	203.685043
783.055664	203.978531
781.870117	206.344772
780.684570	250.554703
779.498047	268.105072
778.311523	106.629066
777.125000	207.836456
775.938477	328.730133
774.750977	69.855804
773.563477	141.925690
772.375977	-112.631142
771.187500	34.172478
769.999023	-92.613564
768.810547	69.292732
767.622070	48.088558
766.432617	198.626419
765.243164	135.311646
764.053711	250.285187
762.863281	252.807846
761.672852	147.359909
760.482422	248.710602
759.291992	422.508270
758.100586	464.145691
756.909180	738.763245
755.717773	423.943207
754.525391	500.425201
753.333008	310.881439
752.140625	303.688568
750.948242	364.503540
749.754883	267.102417
748.561523	380.431580
747.368164	353.159149
746.173828	242.444122
744.979492	311.613342
743.785156	374.109680
742.590820	296.178772
741.395508	-161.040588
740.200195	210.414764
739.003906	136.819443
737.808594	109.226547
736.612305	50.951145
735.416016	130.629822
734.218750	151.139954
733.021484	145.358582
731.824219	67.356415
730.626953	232.217880
729.428711	204.529556
728.230469	91.578987
727.032227	223.538620
725.833984	270.211853
724.634766	388.993134
723.435547	413.806793
722.235352	333.806213
721.036133	301.917389
719.835938	355.227570
718.635742	587.530273
717.434570	562.300171
716.233398	506.599304
715.032227	466.258392
713.831055	591.726318
712.628906	244.154800
711.426758	387.211792
710.224609	120.643906
709.021484	135.317642
707.818359	254.624207
706.615234	123.573639
705.412109	112.423843
704.208008	-44.424557
703.003906	79.612236
701.799805	5.752691
700.594727	29.927553
699.389648	-2.309433
698.184570	24.299709
696.979492	146.665100
695.773438	145.267914
694.567383	141.847168
693.361328	-132.901611
692.154297	-205.430222
690.947266	-182.250839
689.740234	-226.202942
688.533203	-131.104843
687.325195	-146.518478
686.117188	33.431828
684.909180	-100.937569
683.700195	-183.047714
682.491211	-130.580200
681.282227	-36.801956
680.072266	-205.014832
678.863281	-173.738953
677.653320	-111.996056
676.442383	110.077171
675.232422	-27.066193
674.021484	-23.341341
672.810547	-47.589359
671.598633	138.113403
670.386719	155.215363
669.174805	57.873547
667.962891	40.672073
666.750000	215.912079
665.537109	-144.554153
664.324219	229.560211
663.110352	74.591263
661.897461	198.248550
660.683594	-172.308121
659.468750	-98.133133
658.254883	27.820734
657.040039	7.097413
655.824219	-114.935799
654.609375	-51.525921
653.393555	-74.365585
652.177734	-39.053238
650.960938	254.700958
649.745117	313.476563
648.528320	199.872711
647.311523	243.346634
646.093750	420.095734
644.875977	402.929108
643.658203	583.480896
642.440430	294.850372
641.221680	410.341705
640.002930	48.233173
638.784180	227.573532
637.564453	107.788040
636.344727	-10.202826
635.125000	197.877884
633.905273	143.403976
632.684570	161.416946
631.463867	118.746201
630.243164	23.971607
629.021484	147.387863
627.799805	-21.675583
626.578125	342.495422
625.356445	150.407791
624.133789	317.594727
622.911133	413.031372
621.688477	363.865936
620.464844	294.356262
619.241211	99.521011
618.017578	42.705841
616.793945	18.862160
615.569336	-100.512054
614.344727	84.648392
613.120117	-108.270241
611.894531	82.183319
610.668945	-0.689133
609.443359	-27.619909
608.216797	-69.279976
606.991211	-6.081619
605.764648	-128.731415
604.537109	-104.070938
