# Supplementary material for: Raman spectroscopy accurately differentiates mucosal healing from non-healing and biochemical changes following biological therapy in inflammatory bowel disease
Source: PLoS One. 2021 Jun 2;16(6):e0252210. doi: 10.1371/journal.pone.0252210 (PMC8172032; doi:10.1371/journal.pone.0252210)
Supplement: S6 Dataset — (ZIP) [file pone.0252210.s008.zip › Post biologic CD/OC021 post treatment-1_base sub CR removed_36__X_-12379.1__Y_18931.6__Z_-18.3013__Time_409.txt]

1714.640625	177.158890
1713.664063	-57.135246
1712.687500	-24.750546
1711.709961	-77.857262
1710.733398	129.538742
1709.755859	-113.090981
1708.778320	-20.234325
1707.799805	102.433678
1706.821289	-173.608170
1705.843750	-39.322010
1704.864258	-132.285385
1703.885742	-58.746471
1702.907227	-75.749504
1701.927734	52.176350
1700.948242	49.470436
1699.968750	205.047989
1698.988281	-53.385826
1698.007813	153.916824
1697.028320	209.356384
1696.046875	123.619217
1695.066406	246.841034
1694.084961	277.038391
1693.104492	110.216011
1692.123047	483.196442
1691.140625	344.114990
1690.159180	288.392639
1689.176758	598.676270
1688.194336	466.653137
1687.211914	548.557678
1686.228516	681.603516
1685.246094	860.485168
1684.262695	722.728455
1683.279297	660.185730
1682.295898	899.194214
1681.311523	614.053589
1680.327148	838.081238
1679.342773	934.807800
1678.358398	1173.080078
1677.374023	1164.380249
1676.388672	1129.613647
1675.403320	1300.172485
1674.417969	1306.366455
1673.432617	1318.417603
1672.446289	1338.954346
1671.459961	1479.579590
1670.473633	1530.363403
1669.487305	1640.078979
1668.500977	1811.339966
1667.513672	1831.720581
1666.526367	1948.150879
1665.539063	1950.950928
1664.550781	2166.458496
1663.563477	1931.528809
1662.575195	1970.293579
1661.586914	2054.600586
1660.598633	2091.650635
1659.609375	2179.497070
1658.620117	2180.358643
1657.631836	2049.272949
1656.641602	2223.203613
1655.652344	1997.766602
1654.662109	1817.865112
1653.672852	1884.602295
1652.681641	1700.384277
1651.691406	1733.589478
1650.701172	1555.643677
1649.709961	1544.750854
1648.718750	1254.079834
1647.727539	1307.498291
1646.735352	1163.117188
1645.744141	844.854126
1644.751953	814.973267
1643.759766	495.034729
1642.766602	463.337311
1641.774414	424.102997
1640.781250	522.441406
1639.788086	431.138458
1638.794922	482.637390
1637.801758	355.130310
1636.807617	122.539825
1635.813477	119.676834
1634.819336	204.081039
1633.825195	133.303879
1632.830078	-111.005371
1631.834961	79.595680
1630.839844	-92.950966
1629.844727	111.262535
1628.849609	207.743637
1627.853516	-229.695953
1626.857422	-85.344719
1625.861328	-3.943238
1624.865234	-48.564095
1623.868164	-53.517693
1622.871094	-126.594376
1621.874023	-20.753387
1620.876953	-9.340667
1619.879883	-144.833939
1618.881836	98.049248
1617.883789	54.828262
1616.885742	208.651443
1615.887695	-136.046692
1614.888672	212.205582
1613.889648	20.084326
1612.890625	176.976364
1611.891602	187.094742
1610.892578	53.149609
1609.892578	105.449478
1608.892578	32.057735
1607.892578	123.833153
1606.892578	223.512497
1605.891602	66.611908
1604.890625	129.762985
1603.889648	101.343300
1602.888672	93.929756
1601.887695	-41.625282
1600.885742	-145.687881
1599.883789	-220.900833
1598.881836	-21.518984
1597.879883	26.188271
1596.876953	58.213676
1595.874023	-90.051208
1594.871094	-259.145081
1593.868164	-211.393646
1592.864258	-171.502090
1591.861328	-183.854263
1590.857422	-224.931183
1589.853516	-65.086891
1588.848633	-72.313408
1587.844727	40.409267
1586.839844	199.980133
1585.834961	-16.006145
1584.830078	179.897034
1583.824219	-4.833385
1582.819336	65.791321
1581.813477	232.697449
1580.807617	188.499924
1579.800781	157.258820
1578.794922	110.325150
1577.788086	138.797821
1576.781250	24.045416
1575.773438	80.944405
1574.766602	38.874290
1573.758789	77.326195
1572.750977	68.848183
1571.743164	263.003357
1570.735352	347.803192
1569.726563	-95.001877
1568.718750	-5.225721
1567.708984	112.940697
1566.700195	82.916092
1565.691406	37.184563
1564.681641	95.140907
1563.671875	-33.907955
1562.662109	145.666458
1561.652344	44.881428
1560.641602	34.737995
1559.630859	65.917107
1558.620117	37.298649
1557.609375	-27.758883
1556.597656	116.902550
1555.586914	10.061179
1554.575195	154.298523
1553.563477	174.007080
1552.550781	123.624863
1551.539063	352.604736
1550.526367	190.564346
1549.513672	46.512497
1548.500977	282.545929
1547.487305	39.878586
1546.473633	104.781868
1545.459961	215.985596
1544.446289	259.750946
1543.432617	-55.842484
1542.417969	-25.363365
1541.404297	221.845062
1540.389648	-39.931408
1539.374023	46.696201
1538.359375	60.817772
1537.343750	105.682060
1536.328125	-130.885925
1535.312500	-42.571423
1534.296875	-29.290045
1533.280273	6.970585
1532.263672	61.045433
1531.247070	65.919540
1530.230469	263.818268
1529.212891	41.525047
1528.196289	40.608257
1527.178711	60.067444
1526.160156	-77.738495
1525.142578	124.048393
1524.124023	-63.032295
1523.106445	-54.714409
1522.087891	58.833981
1521.068359	123.250496
1520.049805	130.874023
1519.030273	-10.816051
1518.010742	-106.398735
1516.991211	-86.530411
1515.971680	-95.136925
1514.951172	-109.097679
1513.930664	-164.345078
1512.910156	-119.657295
1511.889648	-8.461832
1510.868164	125.562607
1509.846680	-12.621788
1508.826172	-20.124254
1507.803711	-122.733421
1506.782227	-58.834389
1505.759766	-23.371799
1504.737305	-121.387062
1503.714844	-32.513203
1502.692383	-100.134171
1501.668945	-203.790100
1500.646484	-97.609154
1499.623047	-9.596357
1498.599609	-3.713553
1497.575195	-85.037468
1496.550781	-71.848824
1495.527344	-99.758675
1494.502930	112.537079
1493.477539	135.348816
1492.453125	170.772232
1491.427734	208.548080
1490.402344	307.460419
1489.376953	263.105499
1488.350586	239.019836
1487.325195	265.867310
1486.298828	547.821960
1485.272461	556.390503
1484.245117	485.674530
1483.218750	573.033569
1482.191406	831.090820
1481.164063	634.948486
1480.136719	933.383850
1479.108398	790.531128
1478.080078	678.182556
1477.052734	736.482361
1476.023438	1041.696167
1474.995117	1112.346436
1473.965820	1164.994263
1472.937500	1375.357422
1471.908203	1529.493530
1470.877930	1685.970825
1469.848633	1778.677734
1468.818359	1744.027832
1467.788086	2243.346924
1466.757813	2045.668457
1465.727539	2170.813965
1464.696289	2382.198975
1463.665039	2529.871094
1462.633789	2662.143799
1461.602539	2608.855713
1460.570313	2857.666260
1459.539063	2733.099854
1458.506836	2991.765869
1457.473633	2872.101563
1456.441406	2952.871094
1455.408203	3069.028076
1454.375000	3228.180664
1453.341797	3283.241455
1452.308594	3175.976563
1451.274414	3284.110596
1450.241211	3376.958252
1449.207031	3436.762207
1448.171875	3402.755859
1447.137695	3386.464844
1446.102539	3415.692627
1445.067383	3303.119141
1444.032227	2998.226563
1442.997070	3257.656494
1441.960938	3102.070801
1440.924805	2926.294922
1439.888672	2836.541260
1438.852539	2994.551270
1437.816406	2740.504639
1436.779297	2499.169434
1435.742188	2482.776367
1434.705078	2135.500977
1433.666992	2028.255127
1432.629883	1613.057617
1431.591797	1263.651855
1430.553711	1174.341064
1429.514648	1256.633301
1428.476563	864.677307
1427.437500	1015.128662
1426.398438	772.179993
1425.359375	783.978027
1424.320313	828.563965
1423.280273	842.903015
1422.240234	718.705261
1421.200195	725.575256
1420.159180	362.277191
1419.119141	593.381836
1418.078125	607.934814
1417.037109	368.349030
1415.996094	506.334442
1414.954102	289.600586
1413.912109	161.043503
1412.870117	427.378906
1411.828125	210.983658
1410.786133	198.334213
1409.743164	52.557365
1408.700195	77.755623
1407.657227	296.427795
1406.614258	176.061935
1405.570313	203.942261
1404.527344	71.260269
1403.483398	101.829834
1402.438477	-40.672401
1401.394531	153.145615
1400.349609	211.521057
1399.304688	26.739939
1398.259766	-30.007820
1397.214844	181.557495
1396.168945	195.152283
1395.123047	-31.667425
1394.077148	187.576187
1393.031250	6.151964
1391.984375	45.229717
1390.937500	-33.243530
1389.890625	191.255814
1388.843750	-159.711609
1387.796875	-32.603733
1386.749023	-12.987641
1385.701172	-93.275497
1384.653320	114.097092
1383.604492	59.051586
1382.556641	-20.811802
1381.507813	54.376369
1380.458984	-245.008820
1379.410156	-164.537964
1378.360352	215.631760
1377.310547	31.631720
1376.260742	0.090433
1375.210938	100.949821
1374.161133	67.200607
1373.110352	-225.784622
1372.059570	0.159747
1371.008789	-177.709091
1369.957031	-63.746750
1368.906250	-14.455862
1367.854492	67.340790
1366.802734	62.077389
1365.750000	44.508129
1364.698242	37.075283
1363.645508	57.173882
1362.592773	2.761747
1361.540039	28.155212
1360.486328	160.654907
1359.433594	7.256006
1358.379883	112.677139
1357.326172	200.814560
1356.271484	67.859001
1355.216797	345.144806
1354.163086	210.075882
1353.107422	239.144821
1352.052734	551.482178
1350.998047	471.569702
1349.942383	602.843018
1348.886719	647.367615
1347.830078	627.521606
1346.774414	833.605469
1345.717773	947.996277
1344.661133	1352.619995
1343.604492	1184.579468
1342.546875	1398.464233
1341.490234	1166.401001
1340.432617	1239.326782
1339.375000	1352.023193
1338.316406	1326.155396
1337.258789	1198.971802
1336.200195	1222.999390
1335.141602	1432.795166
1334.082031	1217.095215
1333.023438	1340.565308
1331.963867	1236.614502
1330.904297	1320.797974
1329.844727	1128.242065
1328.784180	1010.079346
1327.723633	1215.839600
1326.663086	1194.396362
1325.602539	1121.262817
1324.541992	1275.514160
1323.480469	1220.005127
1322.418945	1167.156250
1321.357422	1339.066528
1320.295898	1513.534668
1319.233398	1483.346558
1318.170898	1574.179810
1317.108398	1408.709106
1316.045898	1371.658203
1314.982422	1615.742920
1313.918945	1234.012085
1312.855469	1320.675659
1311.791992	1345.885620
1310.728516	1326.918335
1309.664063	1266.257690
1308.599609	1469.145874
1307.535156	1354.652100
1306.469727	1520.830933
1305.404297	1406.676025
1304.338867	1182.055054
1303.273438	1419.916992
1302.208008	1576.702637
1301.141602	1384.580444
1300.075195	1256.571411
1299.008789	1480.048218
1297.942383	1239.383179
1296.875000	1394.291992
1295.807617	1296.412354
1294.740234	1291.981812
1293.672852	1025.123657
1292.604492	1197.660400
1291.537109	1095.544434
1290.468750	1184.876587
1289.399414	1105.127197
1288.331055	1045.152954
1287.261719	970.622803
1286.192383	1006.505249
1285.123047	846.526733
1284.052734	1022.256653
1282.983398	1127.022217
1281.913086	1072.737427
1280.841797	1008.799133
1279.771484	937.662720
1278.700195	1047.697876
1277.628906	957.234192
1276.557617	876.697388
1275.486328	1082.338135
1274.414063	1185.332031
1273.341797	1031.792236
1272.269531	1103.189331
1271.197266	1374.944824
1270.124023	1163.140869
1269.050781	1281.131470
1267.977539	1313.723877
1266.904297	1465.971680
1265.830078	1298.605347
1264.756836	1399.728882
1263.681641	1349.679077
1262.607422	1394.824585
1261.533203	1264.503418
1260.458008	1385.351929
1259.382813	1294.222534
1258.307617	1278.723999
1257.231445	1389.953857
1256.155273	1408.663452
1255.079102	1242.399292
1254.002930	1307.500732
1252.926758	1360.464355
1251.849609	1408.592773
1250.772461	1476.211548
1249.695313	1288.502686
1248.617188	1229.785522
1247.540039	1331.573242
1246.461914	1348.299194
1245.382813	1447.670898
1244.304688	939.731567
1243.225586	1053.795410
1242.146484	1177.553711
1241.067383	1068.237427
1239.988281	949.290466
1238.908203	891.085144
1237.828125	954.229553
1236.748047	716.608948
1235.667969	1002.895752
1234.586914	1114.517212
1233.505859	1032.195435
1232.424805	918.417358
1231.343750	964.602417
1230.261719	1025.308716
1229.179688	744.531006
1228.097656	759.260986
1227.015625	783.667236
1225.932617	861.302917
1224.850586	752.591553
1223.767578	675.368652
1222.683594	772.301758
1221.600586	547.591736
1220.516602	791.945129
1219.432617	494.793335
1218.347656	323.404419
1217.263672	640.060425
1216.178711	545.958191
1215.093750	335.964630
1214.008789	705.441772
1212.922852	534.065979
1211.836914	213.120316
1210.750977	447.175842
1209.665039	743.802673
1208.579102	767.757446
1207.492188	680.756409
1206.405273	600.981384
1205.318359	776.645142
1204.230469	581.141541
1203.142578	250.781555
1202.054688	262.492798
1200.966797	201.911957
1199.877930	57.050056
1198.790039	217.841034
1197.701172	80.139946
1196.611328	-103.267174
1195.522461	64.481743
1194.432617	150.336227
1193.342773	-239.904892
1192.252930	-243.086182
1191.162109	-128.595306
1190.072266	-187.198395
1188.981445	37.565342
1187.889648	-102.846008
1186.798828	-207.261566
1185.707031	-184.499191
1184.615234	-37.044464
1183.523438	-177.637253
1182.430664	-30.420424
1181.337891	-209.493546
1180.245117	136.485672
1179.152344	-181.748856
1178.059570	149.509460
1176.965820	298.434906
1175.872070	396.896240
1174.778320	279.682159
1173.683594	169.604523
1172.588867	131.292191
1171.494141	241.277130
1170.399414	135.769150
1169.303711	-29.597918
1168.208984	127.875465
1167.113281	-25.667835
1166.016602	57.414429
1164.920898	147.523605
1163.824219	194.473007
1162.727539	-21.489195
1161.630859	13.316760
1160.533203	-100.052864
1159.435547	94.481537
1158.337891	95.486565
1157.240234	156.033768
1156.141602	330.951630
1155.043945	147.903290
1153.944336	157.971069
1152.845703	268.052948
1151.747070	89.559441
1150.647461	30.176178
1149.547852	-0.708413
1148.447266	225.547195
1147.347656	-8.023015
1146.247070	139.326324
1145.146484	-53.896652
1144.044922	-194.801651
1142.944336	44.920731
1141.842773	-46.230927
1140.741211	-20.931494
1139.638672	142.132889
1138.537109	55.412262
1137.434570	163.481689
1136.332031	-8.988406
1135.228516	428.990387
1134.125977	474.789032
1133.022461	453.957520
1131.917969	596.805237
1130.814453	701.497864
1129.709961	725.342712
1128.605469	998.140076
1127.500977	945.770203
1126.396484	1042.686523
1125.291016	1193.957153
1124.185547	1044.038086
1123.080078	908.284485
1121.973633	938.298157
1120.868164	740.813354
1119.761719	694.840942
1118.654297	835.789551
1117.547852	730.410767
1116.440430	641.521545
1115.333008	472.120331
1114.225586	707.136536
1113.117188	705.455872
1112.008789	684.748962
1110.900391	864.845764
1109.791992	784.810791
1108.682617	955.123108
1107.573242	1030.768433
1106.463867	1025.980225
1105.354492	895.956787
1104.244141	1056.206421
1103.133789	1051.087402
1102.023438	1015.195557
1100.913086	950.911133
1099.801758	1098.786987
1098.690430	1154.544189
1097.579102	1078.175415
1096.467773	1301.033447
1095.355469	1299.856689
1094.243164	1286.807983
1093.130859	1132.370361
1092.017578	1267.500732
1090.905273	1360.115845
1089.791992	1083.109619
1088.677734	1100.239258
1087.564453	818.540344
1086.450195	1242.405396
1085.335938	1325.065552
1084.221680	1181.940308
1083.106445	1325.509033
1081.991211	1121.192505
1080.875977	1003.809021
1079.760742	827.691467
1078.644531	797.147888
1077.528320	919.132751
1076.412109	1087.929321
1075.295898	975.018005
1074.178711	819.858215
1073.061523	889.855896
1071.944336	1023.067749
1070.826172	701.373047
1069.708984	897.729492
1068.590820	901.795837
1067.471680	720.732300
1066.353516	806.705017
1065.234375	876.189819
1064.115234	844.934082
1062.996094	916.627502
1061.875977	1107.572021
1060.755859	886.661682
1059.635742	579.279541
1058.515625	756.027588
1057.394531	589.003601
1056.273438	429.038300
1055.152344	736.451355
1054.031250	527.414246
1052.909180	556.669128
1051.787109	422.436615
1050.665039	594.067749
1049.541992	534.531372
1048.418945	692.017822
1047.295898	917.073486
1046.172852	446.978180
1045.048828	634.652100
1043.925781	516.851196
1042.801758	643.819702
1041.676758	679.843201
1040.552734	571.425903
1039.427734	723.915405
1038.302734	426.929840
1037.176758	423.414795
1036.050781	394.313538
1034.924805	388.512451
1033.798828	487.421326
1032.672852	637.475281
1031.545898	617.725647
1030.418945	588.712158
1029.291992	541.148438
1028.164063	495.953979
1027.036133	327.686096
1025.908203	92.177460
1024.780273	0.788019
1023.651367	-76.596718
1022.522461	-77.305305
1021.393555	-71.005119
1020.264648	-206.174103
1019.134766	-141.767380
1018.004883	13.100130
1016.875000	-59.240917
1015.744141	-36.468185
1014.613281	245.888214
1013.482422	338.210663
1012.351563	358.756500
1011.219727	617.863892
1010.088867	582.917725
1008.956055	557.303650
1007.824219	642.861511
1006.691406	906.589722
1005.558594	1484.836426
1004.425781	2622.497559
1003.292969	3336.647949
1002.159180	2883.333984
1001.025391	2060.599854
999.891602	1249.897095
998.756836	670.631958
997.622070	223.358963
996.487305	284.293243
995.352539	239.132324
994.216797	286.394104
993.081055	195.323013
991.945313	249.714218
990.808594	327.244995
989.672852	377.199036
988.536133	102.256966
987.398438	92.552017
986.261719	112.930611
985.124023	-18.594975
983.986328	170.141556
982.847656	241.501663
981.709961	230.109085
980.571289	354.610657
979.432617	51.289299
978.292969	113.940414
977.153320	77.823158
976.013672	416.588654
974.874023	507.112671
973.734375	227.785446
972.593750	362.243713
971.453125	246.439209
970.311523	284.680664
969.170898	284.032990
968.029297	301.894501
966.886719	368.084351
965.745117	62.762268
964.602539	278.370178
963.459961	216.582214
962.317383	329.210205
961.173828	249.421082
960.030273	536.453857
958.886719	241.639816
957.743164	256.322723
956.598633	140.642654
955.454102	267.844696
954.309570	358.537231
953.165039	241.133270
952.019531	311.536926
950.874023	482.712219
949.727539	141.789078
948.582031	342.987640
947.435547	222.011322
946.289063	341.185699
945.141602	305.139130
943.995117	445.145020
942.847656	439.127533
941.699219	335.129517
940.551758	445.892120
939.403320	508.863647
938.254883	416.865387
937.105469	544.029297
935.957031	591.512085
934.807617	472.743530
933.658203	310.909363
932.507813	368.066711
931.357422	345.649933
930.207031	318.869751
929.056641	326.437042
927.906250	434.339813
926.754883	335.274475
925.603516	22.560944
924.451172	-35.053383
923.298828	-71.993141
922.146484	-106.460960
920.994141	-45.262062
919.841797	-208.899002
918.688477	-6.478390
917.535156	100.620972
916.380859	98.842445
915.227539	-336.415741
914.073242	-51.728001
912.918945	-257.184875
911.763672	-512.282043
910.608398	-256.715942
909.453125	-155.306061
908.297852	43.718987
907.141602	-144.782654
905.985352	-120.004311
904.829102	70.321281
903.672852	120.288475
902.515625	93.407150
901.358398	75.759583
900.201172	67.337410
899.042969	-176.261322
897.884766	130.183716
896.726563	83.789040
895.568359	173.256058
894.409180	303.534668
893.250000	140.070099
892.090820	-50.281158
890.930664	80.420311
889.771484	82.460922
888.611328	439.180420
887.450195	71.189362
886.289063	64.647736
885.128906	98.863411
883.966797	205.405029
882.805664	39.115498
881.643555	60.205776
880.481445	142.287155
879.319336	404.770325
878.156250	128.714539
876.993164	294.466003
875.830078	503.056366
874.666016	238.808716
873.502930	213.426620
872.338867	244.445618
871.173828	192.314468
870.009766	77.323906
868.844727	-26.252773
867.679688	77.191185
866.513672	463.946075
865.348633	270.759766
864.182617	277.748871
863.015625	248.892136
861.849609	390.820648
860.682617	326.206055
859.515625	261.707062
858.347656	311.787048
857.180664	361.915314
856.012695	546.697510
854.843750	493.746918
853.675781	642.679810
852.506836	697.467285
851.337891	691.784119
850.167969	560.699341
848.999023	720.932190
847.829102	471.321411
846.658203	450.262238
845.488281	444.922852
844.317383	141.995667
843.146484	226.320847
841.975586	341.960449
840.803711	343.534515
839.631836	159.568573
838.459961	324.418640
837.287109	129.430328
836.114258	338.947479
834.941406	110.580917
833.768555	150.315506
832.594727	469.127686
831.420898	171.738266
830.247070	367.669128
829.072266	623.754211
827.898438	493.829071
826.722656	223.486206
825.547852	325.571564
824.372070	211.397919
823.196289	139.602081
822.020508	290.605438
820.844727	102.959305
819.667969	182.599060
818.491211	119.689926
817.313477	116.880157
816.136719	134.052673
814.958984	-111.329636
813.781250	-54.151123
812.602539	-114.892548
811.423828	-153.424484
810.245117	-171.989426
809.066406	47.160435
807.886719	6.232715
806.707031	80.753616
805.527344	59.692688
804.346680	-143.457352
803.166992	-109.112053
801.985352	-72.625160
800.804688	-233.677200
799.623047	-139.674377
798.441406	-145.580093
797.259766	-60.681335
796.078125	-57.916431
794.895508	42.254929
793.712891	-79.240494
792.529297	-41.311672
791.346680	175.840652
790.163086	54.102367
788.978516	-34.482410
787.794922	206.540588
786.610352	341.162323
785.425781	325.220703
784.241211	315.803345
783.055664	494.171875
781.870117	334.204681
780.684570	450.376312
779.498047	371.984406
778.311523	242.708664
777.125000	228.177124
775.938477	251.046265
774.750977	368.673096
773.563477	201.491028
772.375977	418.064911
771.187500	-27.186802
769.999023	191.272385
768.810547	89.868881
767.622070	376.230408
766.432617	444.199097
765.243164	569.260437
764.053711	284.513153
762.863281	636.036499
761.672852	566.829407
760.482422	504.108856
759.291992	599.676025
758.100586	640.062317
756.909180	504.354309
755.717773	507.068268
754.525391	536.008911
753.333008	465.897278
752.140625	536.274353
750.948242	353.872589
749.754883	412.963409
748.561523	511.391785
747.368164	594.258667
746.173828	413.610718
744.979492	443.509460
743.785156	392.089325
742.590820	474.308105
741.395508	411.647980
740.200195	585.585388
739.003906	207.088776
737.808594	301.831818
736.612305	56.896950
735.416016	359.369904
734.218750	217.145859
733.021484	363.758240
731.824219	446.705811
730.626953	389.463959
729.428711	408.666107
728.230469	368.685425
727.032227	566.881470
725.833984	616.231934
724.634766	689.467896
723.435547	417.376434
722.235352	743.731567
721.036133	689.870667
719.835938	817.110840
718.635742	887.430420
717.434570	909.599426
716.233398	724.403320
715.032227	766.013000
713.831055	572.004883
712.628906	473.906952
711.426758	395.372406
710.224609	430.088196
709.021484	373.200470
707.818359	311.896118
706.615234	409.491302
705.412109	252.259247
704.208008	81.965240
703.003906	222.833878
701.799805	291.780182
700.594727	328.004089
699.389648	240.211029
698.184570	185.010513
696.979492	73.275833
695.773438	126.680580
694.567383	-74.148537
693.361328	98.632591
692.154297	110.617500
690.947266	33.561069
689.740234	-238.814575
688.533203	-248.539246
687.325195	-210.553543
686.117188	-107.536026
684.909180	6.264799
683.700195	-29.571171
682.491211	-74.060333
681.282227	-3.685585
680.072266	99.157372
678.863281	87.180290
677.653320	1.604941
676.442383	74.117302
675.232422	16.766829
674.021484	15.728389
672.810547	8.235263
671.598633	119.732430
670.386719	146.893417
669.174805	85.455559
667.962891	225.092606
666.750000	44.927094
665.537109	119.810745
664.324219	-150.836899
663.110352	8.391650
661.897461	-46.099529
660.683594	39.790005
659.468750	-94.376060
658.254883	172.842636
657.040039	43.178246
655.824219	-88.501373
654.609375	90.390656
653.393555	45.140968
652.177734	0.001175
650.960938	133.773102
649.745117	179.272614
648.528320	112.873848
647.311523	358.747040
646.093750	314.046722
644.875977	392.112335
643.658203	595.008179
642.440430	324.737701
641.221680	149.296295
640.002930	6.274603
638.784180	-59.216599
637.564453	-174.010010
636.344727	-140.433365
635.125000	-74.571449
633.905273	-131.054459
632.684570	42.272678
631.463867	63.206142
630.243164	-70.299759
629.021484	-162.919418
627.799805	188.539078
626.578125	177.496170
625.356445	194.372772
624.133789	391.320465
622.911133	279.636047
621.688477	176.593033
620.464844	266.377258
619.241211	37.054905
618.017578	79.722649
616.793945	70.978348
615.569336	-113.266579
614.344727	-77.112976
613.120117	44.521019
611.894531	-56.373749
610.668945	41.517464
609.443359	147.806152
608.216797	-135.009033
606.991211	94.920990
605.764648	108.846123
604.537109	-71.750374
