# Supplementary material for: Raman spectroscopy accurately differentiates mucosal healing from non-healing and biochemical changes following biological therapy in inflammatory bowel disease
Source: PLoS One. 2021 Jun 2;16(6):e0252210. doi: 10.1371/journal.pone.0252210 (PMC8172032; doi:10.1371/journal.pone.0252210)
Supplement: S6 Dataset — (ZIP) [file pone.0252210.s008.zip › Post biologic CD/OC024 post treatment-1_base sub CR removed_18__X_-24606.5__Y_32779.4__Z_-656.586__Time_207.txt]

1714.837891	-45.874477
1713.861328	168.802673
1712.884766	-99.000038
1711.907227	-186.663040
1710.930664	13.071868
1709.953125	-296.183411
1708.975586	180.342316
1707.997070	281.974548
1707.019531	81.427734
1706.041016	165.273788
1705.062500	233.527206
1704.083984	117.576019
1703.104492	-21.932636
1702.125000	-192.942886
1701.145508	-85.127174
1700.166016	-327.137085
1699.186523	-65.804489
1698.206055	11.484428
1697.225586	-204.651917
1696.245117	34.128666
1695.264648	171.890518
1694.283203	35.056339
1693.301758	67.112991
1692.320313	334.685760
1691.338867	194.415009
1690.357422	30.813759
1689.375000	222.668671
1688.392578	380.392731
1687.410156	693.333435
1686.427734	596.218750
1685.444336	419.773682
1684.460938	587.793640
1683.477539	684.442810
1682.494141	613.885010
1681.509766	828.881531
1680.526367	413.494171
1679.541992	818.695190
1678.557617	998.152710
1677.572266	866.840027
1676.587891	927.773438
1675.602539	1167.444580
1674.617188	1317.238403
1673.630859	1196.416504
1672.645508	1148.065186
1671.659180	1110.941650
1670.672852	1560.565674
1669.686523	1309.472046
1668.699219	1475.926025
1667.712891	1321.736816
1666.725586	1457.463379
1665.738281	1474.320557
1664.750000	1470.498901
1663.762695	1549.514771
1662.774414	1501.760986
1661.786133	1727.656250
1660.797852	1710.174683
1659.808594	2000.612183
1658.820313	1915.306396
1657.831055	2063.639648
1656.841797	1939.688721
1655.851563	1313.265015
1654.862305	1563.814209
1653.872070	1827.974365
1652.881836	1227.358643
1651.891602	1600.943481
1650.900391	1210.542236
1649.910156	1024.417236
1648.918945	1108.460693
1647.927734	1161.226196
1646.935547	828.635864
1645.944336	631.402771
1644.952148	545.606262
1643.959961	470.850403
1642.966797	562.855469
1641.974609	536.494934
1640.981445	447.208801
1639.988281	305.604767
1638.995117	169.738434
1638.001953	-113.352272
1637.007813	194.607880
1636.013672	-13.825913
1635.019531	104.973984
1634.025391	42.279758
1633.031250	-133.308304
1632.036133	-205.790665
1631.041016	-85.705894
1630.045898	-104.869766
1629.049805	-163.209564
1628.054688	-113.323593
1627.058594	-199.976898
1626.062500	-299.459656
1625.065430	72.048096
1624.069336	-231.966339
1623.072266	184.570267
1622.075195	-24.244703
1621.078125	14.234044
1620.081055	142.231903
1619.083008	393.808777
1618.084961	86.254555
1617.086914	-66.086121
1616.088867	204.358002
1615.089844	-23.662754
1614.091797	123.729210
1613.092773	247.611938
1612.092773	-147.583237
1611.093750	76.237221
1610.093750	-74.701027
1609.094727	-36.754135
1608.093750	-106.134789
1607.093750	-78.439926
1606.093750	370.961182
1605.092773	210.242737
1604.091797	327.148132
1603.090820	124.825638
1602.088867	192.145279
1601.087891	222.900070
1600.085938	-237.970337
1599.083984	169.490219
1598.081055	189.923874
1597.079102	-173.786697
1596.076172	-53.913940
1595.073242	-318.091370
1594.070313	-106.775429
1593.067383	174.966278
1592.063477	-399.731262
1591.059570	-39.749313
1590.055664	-387.124023
1589.051758	43.124283
1588.046875	-25.058479
1587.041992	-226.240723
1586.037109	-203.139786
1585.032227	375.152130
1584.027344	145.228485
1583.021484	340.058990
1582.015625	229.954788
1581.009766	263.081909
1580.003906	-188.205978
1578.997070	92.162605
1577.990234	83.415459
1576.984375	389.474152
1575.976563	599.021240
1574.969727	-154.024887
1573.961914	146.370972
1572.954102	-177.472534
1571.946289	99.185844
1570.938477	-292.307037
1569.929688	-83.549393
1568.921875	-12.676852
1567.913086	26.855104
1566.903320	219.422745
1565.894531	-29.549889
1564.884766	64.036026
1563.875000	-26.807487
1562.865234	40.497826
1561.855469	333.282318
1560.844727	415.713165
1559.834961	186.832062
1558.824219	-119.894051
1557.813477	0.958547
1556.801758	147.484650
1555.790039	-14.496952
1554.779297	59.112583
1553.766602	230.876556
1552.754883	221.179474
1551.743164	71.534325
1550.730469	-5.796438
1549.717773	193.542801
1548.705078	565.905334
1547.691406	485.336639
1546.677734	298.599426
1545.665039	401.271729
1544.650391	237.473618
1543.636719	210.501633
1542.623047	-136.989197
1541.608398	305.758972
1540.593750	229.090698
1539.579102	82.543915
1538.563477	361.706299
1537.547852	204.431107
1536.533203	235.365524
1535.516602	260.875397
1534.500977	371.280945
1533.485352	104.994270
1532.468750	-73.772552
1531.452148	-141.859741
1530.435547	88.757866
1529.417969	-13.278232
1528.400391	10.714121
1527.383789	204.449203
1526.365234	294.862640
1525.347656	-60.240551
1524.329102	-55.162109
1523.311523	109.229027
1522.292969	167.851181
1521.273438	-66.961601
1520.254883	317.774750
1519.235352	229.122162
1518.215820	-152.691315
1517.196289	290.249359
1516.176758	434.790924
1515.156250	342.743347
1514.136719	250.550552
1513.116211	360.977814
1512.094727	-214.194824
1511.074219	214.077637
1510.052734	-179.069412
1509.031250	-295.221893
1508.009766	-85.831223
1506.988281	315.567230
1505.965820	-342.133545
1504.943359	-166.807510
1503.920898	72.303162
1502.898438	-73.151047
1501.875000	-83.013908
1500.852539	-303.015442
1499.829102	-789.394226
1498.805664	-221.190720
1497.781250	-144.780350
1496.757813	166.825226
1495.733398	-102.568680
1494.708984	-164.870773
1493.684570	10.466453
1492.659180	-223.481735
1491.633789	-117.580460
1490.608398	-351.737091
1489.583008	16.949627
1488.557617	35.398556
1487.531250	370.299713
1486.504883	212.162064
1485.478516	186.670227
1484.452148	283.534302
1483.424805	329.150970
1482.398438	678.189148
1481.371094	659.659851
1480.342773	41.770981
1479.315430	622.184448
1478.287109	435.031799
1477.259766	1060.721558
1476.230469	687.297119
1475.202148	894.669128
1474.173828	908.300232
1473.144531	957.422485
1472.115234	1176.957031
1471.085938	1358.116455
1470.055664	1714.624634
1469.025391	1368.786133
1467.996094	2025.073608
1466.964844	1783.346680
1465.934570	2009.421021
1464.904297	1760.026367
1463.873047	2115.403809
1462.841797	2051.360352
1461.809570	2515.554932
1460.778320	2438.604736
1459.746094	2559.624512
1458.713867	2548.527100
1457.681641	2732.789063
1456.649414	2660.644531
1455.616211	2423.558838
1454.583008	2533.980469
1453.549805	2710.237305
1452.516602	2812.856201
1451.483398	2854.563965
1450.449219	3352.310303
1449.415039	3332.977051
1448.380859	2931.149902
1447.345703	3043.517334
1446.311523	2821.635742
1445.276367	2713.713867
1444.241211	2863.965576
1443.205078	2892.656982
1442.169922	2665.860596
1441.133789	2755.273438
1440.097656	2480.526855
1439.061523	2666.015381
1438.024414	2532.931152
1436.988281	2415.108154
1435.951172	2509.543701
1434.914063	2179.600342
1433.875977	1612.403442
1432.838867	1426.759644
1431.800781	1296.729126
1430.762695	765.509644
1429.724609	1264.032715
1428.685547	876.888794
1427.646484	921.242554
1426.607422	466.345459
1425.568359	616.751770
1424.529297	797.396484
1423.489258	544.552185
1422.449219	186.060638
1421.409180	777.419373
1420.369141	499.752838
1419.328125	680.495728
1418.288086	455.979889
1417.247070	576.405518
1416.205078	228.813202
1415.164063	336.823181
1414.122070	497.665436
1413.080078	246.133987
1412.038086	205.985779
1410.996094	246.385941
1409.953125	236.580368
1408.910156	3.274611
1407.867188	345.405182
1406.824219	16.959322
1405.780273	103.026970
1404.737305	-76.889381
1403.693359	-271.698578
1402.648438	5.403286
1401.604492	11.601383
1400.559570	163.366440
1399.514648	-216.415756
1398.469727	-39.334469
1397.424805	17.491680
1396.378906	89.438614
1395.333984	88.863472
1394.288086	198.621170
1393.241211	-54.687885
1392.195313	180.536575
1391.148438	140.417786
1390.101563	-22.167961
1389.054688	-204.548630
1388.006836	1.043170
1386.959961	334.287933
1385.912109	97.384468
1384.864258	190.754898
1383.815430	121.752998
1382.767578	-86.973465
1381.718750	-73.101540
1380.669922	-433.756836
1379.621094	-42.369316
1378.571289	29.401716
1377.522461	48.916897
1376.472656	-121.100922
1375.421875	530.043579
1374.372070	-325.694397
1373.321289	163.453751
1372.270508	-65.592491
1371.219727	-241.999832
1370.168945	100.307129
1369.117188	76.299149
1368.066406	137.225723
1367.014648	-55.785164
1365.961914	12.951629
1364.910156	-162.139938
1363.857422	116.076920
1362.804688	294.816406
1361.751953	95.454254
1360.698242	-295.205627
1359.645508	-207.932831
1358.591797	-205.073334
1357.538086	76.433487
1356.483398	-74.502419
1355.429688	18.386600
1354.375000	285.330170
1353.320313	15.813716
1352.264648	248.255524
1351.209961	577.648071
1350.154297	194.640274
1349.098633	310.845459
1348.042969	385.021515
1346.986328	804.177307
1345.930664	789.326477
1344.874023	668.041504
1343.817383	1107.301758
1342.759766	788.097046
1341.703125	1239.931519
1340.645508	1119.441528
1339.587891	976.913818
1338.529297	1220.960205
1337.471680	1212.574951
1336.413086	1088.028809
1335.354492	1107.279297
1334.295898	1205.904175
1333.236328	854.433472
1332.176758	597.300964
1331.117188	877.056519
1330.057617	1058.000244
1328.998047	967.181946
1327.937500	1071.804565
1326.876953	1053.042603
1325.816406	1412.402954
1324.754883	998.827026
1323.694336	701.678894
1322.632813	1212.018433
1321.571289	1347.206543
1320.508789	1667.564453
1319.447266	1136.922852
1318.384766	1361.374512
1317.322266	1319.615356
1316.259766	1443.225830
1315.196289	1490.547241
1314.132813	1358.146118
1313.069336	1203.813599
1312.005859	1175.341431
1310.942383	1501.669067
1309.877930	1429.169800
1308.813477	953.197937
1307.749023	1238.033081
1306.683594	1222.736206
1305.619141	1249.445557
1304.553711	1200.058838
1303.488281	1406.577393
1302.421875	1205.086426
1301.356445	1343.023682
1300.290039	1397.506226
1299.223633	1459.496216
1298.157227	1315.299927
1297.089844	1276.901489
1296.022461	1282.867798
1294.955078	1303.704346
1293.887695	1165.174683
1292.819336	1220.665527
1291.751953	1163.451660
1290.683594	946.992310
1289.614258	904.840454
1288.545898	710.875305
1287.476563	843.068665
1286.407227	1004.747498
1285.337891	894.565796
1284.268555	1200.919434
1283.198242	1210.977539
1282.127930	1071.820435
1281.057617	991.589966
1279.986328	1021.623474
1278.916016	1041.981323
1277.844727	957.262329
1276.773438	1102.557983
1275.701172	1184.330688
1274.629883	1051.081177
1273.557617	764.026611
1272.485352	1212.620850
1271.413086	1446.162231
1270.339844	1450.125244
1269.266602	1197.807617
1268.193359	1656.058105
1267.120117	1340.530151
1266.045898	1430.273315
1264.972656	1429.802002
1263.898438	1585.502563
1262.823242	1748.524902
1261.749023	1962.750366
1260.673828	1538.362671
1259.598633	1745.373291
1258.523438	1506.517578
1257.448242	1350.648438
1256.372070	1277.702393
1255.295898	1528.659424
1254.219727	1509.375977
1253.142578	1366.035034
1252.066406	1558.579102
1250.989258	1765.677368
1249.912109	1393.918823
1248.833984	1508.650635
1247.756836	1317.084229
1246.678711	1298.194336
1245.599609	1668.118530
1244.521484	1491.322388
1243.442383	1108.178955
1242.364258	1130.758667
1241.285156	1483.516968
1240.205078	1197.790894
1239.125977	1120.905029
1238.045898	1199.334106
1236.965820	1049.741089
1235.884766	1278.527954
1234.804688	1189.617065
1233.723633	1670.373779
1232.642578	1319.691528
1231.561523	1461.012939
1230.479492	2023.748169
1229.397461	1004.794373
1228.315430	1284.082642
1227.233398	919.325256
1226.150391	1222.686157
1225.068359	1058.911865
1223.985352	684.719604
1222.901367	755.692871
1221.818359	592.066345
1220.734375	820.119995
1219.650391	700.001160
1218.566406	553.324707
1217.481445	655.516418
1216.396484	320.446533
1215.311523	750.991577
1214.226563	720.176636
1213.141602	597.612671
1212.055664	496.772461
1210.969727	586.534180
1209.883789	960.844971
1208.796875	782.669617
1207.709961	655.159973
1206.623047	732.544434
1205.536133	956.852234
1204.449219	879.815674
1203.361328	422.137817
1202.273438	183.767761
1201.185547	797.816895
1200.096680	251.195236
1199.008789	87.432457
1197.919922	212.416946
1196.830078	50.986603
1195.741211	-197.023819
1194.651367	-38.620655
1193.561523	69.145889
1192.471680	-349.593018
1191.381836	-222.737411
1190.291016	-2.334540
1189.200195	-164.020096
1188.109375	-306.506531
1187.017578	-127.309906
1185.926758	-293.922028
1184.834961	-71.787621
1183.742188	-135.361374
1182.650391	69.658432
1181.557617	-78.040436
1180.464844	-139.456085
1179.372070	-160.191254
1178.279297	-197.790024
1177.185547	152.680420
1176.091797	138.777145
1174.998047	323.557770
1173.903320	182.509659
1172.808594	285.592621
1171.713867	91.755013
1170.619141	36.679604
1169.524414	208.791397
1168.428711	74.565865
1167.333008	-102.747490
1166.237305	-327.899292
1165.140625	42.070137
1164.044922	65.282555
1162.948242	45.361103
1161.850586	20.555048
1160.753906	-35.384293
1159.656250	226.103317
1158.558594	396.663025
1157.460938	390.442963
1156.362305	546.340027
1155.263672	432.515320
1154.165039	92.082092
1153.066406	199.915207
1151.967773	276.600616
1150.868164	248.269272
1149.768555	520.040100
1148.667969	107.922966
1147.568359	-70.722618
1146.467773	-154.177887
1145.367188	202.672714
1144.266602	-30.963467
1143.165039	-86.162781
1142.063477	120.214195
1140.961914	-137.371155
1139.860352	216.120743
1138.757813	-91.527267
1137.655273	-304.081451
1136.552734	101.138519
1135.450195	209.121613
1134.346680	362.060669
1133.244141	521.954956
1132.139648	199.736908
1131.036133	368.862518
1129.931641	426.271179
1128.827148	1038.678223
1127.722656	1162.108032
1126.618164	891.753113
1125.512695	856.102844
1124.407227	979.173889
1123.301758	744.272034
1122.196289	867.113342
1121.089844	598.972351
1119.983398	373.483307
1118.876953	394.221710
1117.769531	301.231506
1116.663086	395.147858
1115.555664	514.943848
1114.447266	485.570068
1113.339844	527.072327
1112.231445	637.025085
1111.123047	32.993099
1110.014648	374.431274
1108.905273	666.000427
1107.795898	522.730652
1106.686523	920.248657
1105.577148	495.868927
1104.466797	555.498230
1103.357422	718.875427
1102.247070	967.031067
1101.135742	679.533508
1100.025391	627.942200
1098.914063	889.885193
1097.802734	866.413025
1096.690430	675.557312
1095.579102	1113.839111
1094.466797	887.562134
1093.353516	1129.982300
1092.241211	913.117126
1091.127930	785.738708
1090.014648	844.300415
1088.901367	789.843689
1087.788086	862.402100
1086.673828	1047.761353
1085.559570	661.625061
1084.445313	980.866638
1083.330078	1003.783569
1082.214844	843.384155
1081.099609	1042.448364
1079.984375	518.021667
1078.868164	841.460144
1077.751953	885.369995
1076.635742	290.855347
1075.519531	142.426743
1074.402344	854.998840
1073.285156	453.174042
1072.167969	644.771484
1071.050781	627.633667
1069.932617	615.175476
1068.814453	541.800110
1067.696289	536.404907
1066.578125	610.648804
1065.458984	743.396057
1064.339844	782.448242
1063.220703	692.773132
1062.100586	717.801270
1060.980469	609.490662
1059.860352	475.523743
1058.740234	659.665161
1057.619141	226.552750
1056.498047	420.066193
1055.376953	597.169312
1054.255859	192.509567
1053.133789	430.377258
1052.011719	542.081665
1050.889648	382.969421
1049.767578	4.574650
1048.644531	-4.901870
1047.521484	284.298096
1046.398438	-154.295181
1045.274414	197.878555
1044.150391	396.085236
1043.026367	200.358932
1041.902344	661.933044
1040.778320	289.318176
1039.653320	408.403107
1038.528320	22.191658
1037.402344	52.963329
1036.277344	128.042618
1035.151367	21.657700
1034.024414	-31.094631
1032.898438	139.582214
1031.771484	196.315353
1030.644531	392.615692
1029.517578	184.493805
1028.390625	85.788292
1027.262695	-17.419798
1026.134766	-115.819214
1025.005859	-114.219398
1023.877930	-261.079376
1022.749023	-275.458130
1021.620117	-442.865173
1020.490234	-392.000275
1019.361328	-354.932770
1018.231445	-572.853699
1017.101563	74.234711
1015.970703	7.234654
1014.839844	91.034157
1013.708984	-128.567535
1012.578125	-208.946960
1011.447266	324.523163
1010.315430	-51.988773
1009.183594	-41.626827
1008.050781	408.554932
1006.918945	590.315918
1005.786133	961.807495
1004.653320	1788.845947
1003.519531	2629.526123
1002.386719	2986.898926
1001.252930	2741.120605
1000.118164	1814.072876
998.984375	779.070984
997.849609	640.709778
996.714844	470.265015
995.580078	489.343872
994.444336	522.432678
993.308594	66.576187
992.172852	-125.934944
991.036133	2.358602
989.900391	96.199265
988.763672	-10.355212
987.626953	90.727127
986.489258	-17.711134
985.351563	-241.068161
984.213867	-58.842693
983.076172	-155.076492
981.937500	-53.129631
980.798828	-128.225388
979.660156	49.984932
978.521484	37.400749
977.381836	213.580444
976.242188	148.479507
975.102539	387.016693
973.961914	205.114075
972.822266	78.640846
971.681641	37.413067
970.540039	226.041214
969.399414	217.350296
968.257813	436.098663
967.116211	478.255493
965.973633	412.774902
964.832031	574.605225
963.689453	413.240356
962.545898	671.692688
961.403320	155.534271
960.259766	134.787247
959.116211	313.571442
957.972656	155.792969
956.828125	-104.749336
955.683594	186.770615
954.539063	48.071228
953.393555	124.740768
952.249023	313.683716
951.103516	-236.012833
949.957031	17.365910
948.811523	-113.229980
947.665039	-1.282845
946.518555	101.672035
945.371094	-140.166931
944.224609	129.914261
943.077148	121.500839
941.929688	419.201050
940.781250	166.916885
939.632813	289.174103
938.484375	438.947968
937.335938	57.444195
936.186523	358.096436
935.038086	351.048981
933.887695	405.738678
932.738281	547.186523
931.587891	208.093689
930.437500	97.101303
929.287109	302.852051
928.135742	39.752964
926.985352	-234.421692
925.833984	-198.824768
924.681641	221.385895
923.530273	-215.829041
922.377930	22.647825
921.224609	-54.782936
920.072266	86.170242
918.918945	172.703629
917.765625	91.268280
916.612305	84.982834
915.458008	81.141968
914.303711	-317.510895
913.149414	-198.376831
911.995117	25.228937
910.839844	-59.609531
909.684570	-105.704285
908.529297	-371.554291
907.373047	-61.360416
906.216797	-521.697021
905.060547	-392.586609
903.904297	230.412979
902.747070	-11.836347
901.589844	76.727119
900.432617	106.522011
899.274414	54.965084
898.117188	78.213051
896.958984	115.153481
895.799805	-33.244083
894.641602	-66.155701
893.482422	-162.224579
892.322266	-36.668835
891.163086	111.514488
890.002930	126.467751
888.842773	125.704193
887.682617	-21.717365
886.521484	-345.031982
885.360352	15.656021
884.199219	-83.993042
883.038086	73.618561
881.875977	118.486389
880.713867	366.310455
879.551758	411.223572
878.388672	25.779957
877.225586	34.839550
876.062500	-41.640675
874.899414	53.104851
873.735352	298.696869
872.571289	4.034065
871.407227	-162.188324
870.242188	-175.306549
869.077148	52.273281
867.912109	203.320557
866.747070	235.171097
865.581055	55.762138
864.415039	480.906219
863.249023	-19.701517
862.083008	239.079468
860.916016	226.045807
859.749023	168.123276
858.581055	487.288208
857.414063	323.857178
856.246094	73.009506
855.077148	243.913071
853.909180	829.529053
852.740234	888.048523
851.571289	422.065338
850.402344	641.919434
849.232422	789.954224
848.062500	586.263794
846.892578	127.371719
845.721680	132.035522
844.551758	494.717102
843.380859	438.775146
842.208984	264.248901
841.038086	210.502914
839.866211	38.220020
838.694336	134.194107
837.521484	-102.934563
836.348633	455.385956
835.175781	385.671844
834.002930	458.837738
832.829102	223.769943
831.655273	444.095123
830.481445	177.716415
829.307617	208.111191
828.132813	381.157928
826.958008	759.186890
825.783203	329.835968
824.607422	433.323334
823.431641	235.803986
822.255859	234.326141
821.079102	199.330627
819.903320	199.853943
818.726563	298.221771
817.548828	-71.002045
816.372070	-64.100449
815.194336	-555.681702
814.016602	176.191971
812.837891	-159.808243
811.659180	-131.169937
810.480469	-571.672119
809.301758	-212.125031
808.122070	-43.939472
806.942383	-395.715485
805.762695	-449.911377
804.583008	-82.407150
803.402344	-181.324692
802.221680	-513.329468
801.041016	33.191017
799.859375	-292.346039
798.677734	-642.269470
797.496094	-506.669556
796.313477	-200.617340
795.131836	-371.272369
793.949219	-8.096656
792.765625	55.761074
791.583008	-279.134918
790.399414	194.006897
789.215820	40.430042
788.031250	30.606478
786.846680	82.581009
785.662109	386.514679
784.477539	55.564827
783.291992	104.851898
782.106445	253.429565
780.920898	160.951630
779.735352	172.200989
778.548828	313.610687
777.362305	278.176910
776.174805	141.086655
774.988281	189.307953
773.800781	107.197441
772.613281	547.799133
771.424805	315.425293
770.236328	-7.363954
769.047852	-43.553928
767.859375	-75.438446
766.669922	35.798843
765.480469	530.156555
764.291016	193.915634
763.101563	505.044495
761.911133	155.558945
760.720703	206.673447
759.529297	570.095337
758.338867	431.734711
757.147461	482.482849
755.955078	284.680054
754.763672	434.202057
753.571289	-170.196548
752.378906	405.461853
751.186523	381.123718
749.993164	224.977478
748.799805	437.708282
747.606445	527.372375
746.412109	531.369324
745.217773	342.259796
744.023438	339.658966
742.829102	58.529720
741.633789	251.084518
740.438477	48.993969
739.243164	15.732953
738.046875	-127.056038
736.850586	-46.350563
735.654297	25.574545
734.458008	-213.395325
733.260742	228.492081
732.063477	145.017288
730.866211	-122.148979
729.667969	-39.176037
728.469727	61.302650
727.271484	194.594696
726.073242	54.675701
724.874023	100.642342
723.674805	203.474365
722.474609	223.350647
721.275391	173.434250
720.075195	359.427704
718.875000	154.755722
717.673828	308.167877
716.473633	219.470947
715.272461	157.121994
714.070313	251.948364
712.869141	52.560791
711.666992	420.112091
710.463867	131.753693
709.261719	327.337494
708.058594	459.837097
706.855469	124.284904
705.652344	26.370558
704.448242	-145.304382
703.244141	7.522037
702.040039	227.921814
700.834961	-32.241802
699.630859	-146.386246
698.424805	-75.459755
697.219727	141.272934
696.013672	271.224335
694.807617	-150.455673
693.601563	-128.626450
692.395508	15.032019
691.188477	-51.703560
689.981445	-274.427490
688.773438	-357.921936
687.566406	-104.868889
686.358398	-163.996002
685.149414	-123.086433
683.941406	-253.207474
682.732422	-133.750916
681.523438	-209.112335
680.313477	-15.540386
679.104492	-330.785706
677.894531	21.310265
676.683594	-282.449402
675.473633	-271.986237
674.262695	227.752213
673.051758	-38.314831
671.839844	11.760305
670.628906	96.641640
669.416992	-183.631363
668.204102	50.856701
666.992188	283.282043
665.779297	40.538250
664.566406	18.412802
663.352539	89.341064
662.138672	-18.766628
660.924805	-33.856213
659.710938	5.160558
658.497070	-9.636920
657.282227	249.619781
656.066406	-97.058281
654.851563	35.098137
653.635742	-143.099487
652.419922	-140.156723
651.204102	-3.622286
649.987305	195.326126
648.770508	21.639812
647.553711	-40.069942
646.336914	261.927826
645.119141	215.094086
643.901367	452.132172
642.682617	725.472290
641.464844	364.126709
640.246094	176.866592
639.027344	406.400879
637.807617	51.042778
636.587891	206.818237
635.368164	14.173610
634.148438	353.740814
632.927734	338.445160
631.707031	125.161369
630.486328	398.519165
629.264648	-219.220215
628.043945	561.124939
626.822266	452.581177
625.599609	317.564270
624.376953	355.364014
623.155273	372.930695
621.931641	335.936646
620.708984	195.078140
619.485352	288.709625
618.261719	-154.161850
617.037109	-86.542526
615.813477	140.176636
614.588867	3.752603
613.364258	2.743241
612.138672	-44.812016
610.913086	55.585941
609.687500	57.923523
608.461914	-123.316124
607.235352	-270.194885
606.008789	57.208057
604.782227	55.462940
