# Supplementary material for: Raman spectroscopy accurately differentiates mucosal healing from non-healing and biochemical changes following biological therapy in inflammatory bowel disease
Source: PLoS One. 2021 Jun 2;16(6):e0252210. doi: 10.1371/journal.pone.0252210 (PMC8172032; doi:10.1371/journal.pone.0252210)
Supplement: S6 Dataset — (ZIP) [file pone.0252210.s008.zip › Post biologic CD/OC021 post treatment-1_base sub CR removed_65__X_-12377.1__Y_18934.6__Z_-17.1068__Time_742.txt]

1714.640625	77.996368
1713.664063	-35.890484
1712.687500	-11.626888
1711.709961	90.584694
1710.733398	72.397026
1709.755859	0.841757
1708.778320	4.634836
1707.799805	-127.944450
1706.821289	-120.866646
1705.843750	-6.311325
1704.864258	14.758502
1703.885742	-3.938378
1702.907227	-209.580826
1701.927734	-69.652489
1700.948242	-25.689352
1699.968750	13.308696
1698.988281	202.391235
1698.007813	68.376732
1697.028320	92.559875
1696.046875	117.107918
1695.066406	96.715057
1694.084961	282.392487
1693.104492	225.509918
1692.123047	281.206848
1691.140625	500.121185
1690.159180	276.526978
1689.176758	640.361694
1688.194336	551.134766
1687.211914	577.099060
1686.228516	587.527466
1685.246094	675.771912
1684.262695	745.802429
1683.279297	1021.438354
1682.295898	834.029053
1681.311523	857.551208
1680.327148	988.065674
1679.342773	1020.556458
1678.358398	933.802063
1677.374023	1095.021240
1676.388672	1110.370117
1675.403320	1006.562561
1674.417969	1203.742920
1673.432617	1350.846313
1672.446289	1631.247681
1671.459961	1497.566650
1670.473633	1603.517700
1669.487305	1622.291626
1668.500977	1596.425903
1667.513672	1916.140137
1666.526367	1893.858643
1665.539063	2092.308350
1664.550781	2145.247070
1663.563477	2087.278320
1662.575195	1952.910400
1661.586914	2134.548340
1660.598633	2401.394775
1659.609375	2347.959717
1658.620117	2329.456299
1657.631836	2287.601318
1656.641602	2219.717773
1655.652344	2109.972656
1654.662109	2140.995605
1653.672852	1942.234497
1652.681641	1918.592285
1651.691406	1884.822754
1650.701172	1716.623779
1649.709961	1474.881226
1648.718750	1275.952026
1647.727539	1143.586304
1646.735352	935.050781
1645.744141	882.862610
1644.751953	812.591187
1643.759766	858.910278
1642.766602	1016.450867
1641.774414	693.951294
1640.781250	733.446594
1639.788086	644.011902
1638.794922	299.125214
1637.801758	400.370758
1636.807617	211.899796
1635.813477	261.057343
1634.819336	70.707787
1633.825195	78.347374
1632.830078	23.066818
1631.834961	-68.762962
1630.839844	-189.226929
1629.844727	-48.759655
1628.849609	36.652485
1627.853516	-35.580208
1626.857422	134.489777
1625.861328	-79.246040
1624.865234	-21.815096
1623.868164	-129.794449
1622.871094	67.379547
1621.874023	9.798608
1620.876953	188.896240
1619.879883	92.329628
1618.881836	127.300079
1617.883789	130.938599
1616.885742	174.127014
1615.887695	241.087967
1614.888672	-9.280138
1613.889648	76.375710
1612.890625	33.639599
1611.891602	308.323181
1610.892578	22.041874
1609.892578	-28.111721
1608.892578	100.052757
1607.892578	8.221153
1606.892578	351.307892
1605.891602	-30.994200
1604.890625	199.568420
1603.889648	155.285355
1602.888672	-38.062561
1601.887695	114.090759
1600.885742	-86.878616
1599.883789	-107.261177
1598.881836	-72.681091
1597.879883	-74.671616
1596.876953	-68.784012
1595.874023	-78.548920
1594.871094	-164.046265
1593.868164	-126.739716
1592.864258	-225.221161
1591.861328	-263.616333
1590.857422	-247.187332
1589.853516	-105.523033
1588.848633	-86.552971
1587.844727	-145.868286
1586.839844	34.730083
1585.834961	90.067696
1584.830078	150.552765
1583.824219	51.996231
1582.819336	-85.657074
1581.813477	102.312439
1580.807617	-108.337364
1579.800781	178.368652
1578.794922	220.166183
1577.788086	243.647751
1576.781250	58.861866
1575.773438	149.834503
1574.766602	87.208649
1573.758789	123.329430
1572.750977	180.126968
1571.743164	119.820290
1570.735352	93.207596
1569.726563	-24.448872
1568.718750	247.469406
1567.708984	215.282211
1566.700195	34.973930
1565.691406	-5.210496
1564.681641	79.061348
1563.671875	163.153168
1562.662109	0.601298
1561.652344	58.435345
1560.641602	53.852783
1559.630859	-90.890114
1558.620117	194.551010
1557.609375	274.972809
1556.597656	72.776588
1555.586914	134.715805
1554.575195	160.193939
1553.563477	257.983459
1552.550781	11.247146
1551.539063	10.310553
1550.526367	198.082016
1549.513672	137.225754
1548.500977	246.913345
1547.487305	123.622589
1546.473633	178.580078
1545.459961	83.395187
1544.446289	148.277008
1543.432617	96.661270
1542.417969	29.360313
1541.404297	36.782528
1540.389648	-190.977036
1539.374023	-140.049255
1538.359375	-29.987116
1537.343750	198.511520
1536.328125	-133.130493
1535.312500	79.388618
1534.296875	-12.690796
1533.280273	65.209236
1532.263672	44.908287
1531.247070	-65.799316
1530.230469	-4.050792
1529.212891	-94.536186
1528.196289	82.647697
1527.178711	190.008820
1526.160156	-22.119595
1525.142578	149.121277
1524.124023	-122.534058
1523.106445	-62.411308
1522.087891	-2.541272
1521.068359	-140.936966
1520.049805	36.749275
1519.030273	98.461243
1518.010742	-89.356247
1516.991211	-392.934998
1515.971680	27.806776
1514.951172	26.944885
1513.930664	23.297352
1512.910156	-21.639751
1511.889648	-169.438644
1510.868164	-58.225166
1509.846680	16.809071
1508.826172	19.789751
1507.803711	17.407419
1506.782227	-105.676140
1505.759766	-80.253815
1504.737305	37.210701
1503.714844	-65.934296
1502.692383	-0.168589
1501.668945	29.498043
1500.646484	23.113691
1499.623047	-121.721916
1498.599609	25.088663
1497.575195	105.095703
1496.550781	149.056305
1495.527344	-1.581192
1494.502930	195.439606
1493.477539	0.987598
1492.453125	274.234344
1491.427734	232.819214
1490.402344	303.664734
1489.376953	343.645477
1488.350586	457.485413
1487.325195	466.421570
1486.298828	526.226685
1485.272461	506.711029
1484.245117	683.516296
1483.218750	709.566406
1482.191406	590.035339
1481.164063	669.312439
1480.136719	837.638794
1479.108398	768.652527
1478.080078	964.599060
1477.052734	836.726196
1476.023438	1070.477051
1474.995117	1306.547363
1473.965820	1315.730347
1472.937500	1548.825073
1471.908203	1511.865723
1470.877930	1706.349976
1469.848633	1923.538940
1468.818359	1914.103516
1467.788086	2115.633545
1466.757813	2230.510010
1465.727539	2393.521729
1464.696289	2347.930176
1463.665039	2411.510498
1462.633789	2624.845215
1461.602539	2744.010742
1460.570313	2989.976807
1459.539063	2890.480225
1458.506836	2747.766357
1457.473633	2858.781006
1456.441406	2738.794434
1455.408203	3017.014893
1454.375000	3135.261963
1453.341797	3131.676758
1452.308594	3297.868164
1451.274414	3446.161133
1450.241211	3485.384277
1449.207031	3443.442383
1448.171875	3761.108154
1447.137695	3660.769775
1446.102539	3405.967041
1445.067383	3487.880371
1444.032227	3281.214844
1442.997070	3153.032471
1441.960938	3032.438721
1440.924805	3159.711914
1439.888672	3001.176025
1438.852539	2883.130615
1437.816406	2876.320068
1436.779297	2546.029785
1435.742188	2271.445313
1434.705078	2229.341797
1433.666992	1843.790405
1432.629883	1736.138550
1431.591797	1595.697998
1430.553711	1437.652710
1429.514648	1029.872437
1428.476563	985.545532
1427.437500	1037.068726
1426.398438	831.391296
1425.359375	749.347656
1424.320313	785.822021
1423.280273	718.971619
1422.240234	813.416382
1421.200195	771.837341
1420.159180	722.738525
1419.119141	512.581665
1418.078125	503.914429
1417.037109	437.412170
1415.996094	635.179626
1414.954102	415.308716
1413.912109	266.007813
1412.870117	282.785858
1411.828125	229.225952
1410.786133	319.017639
1409.743164	351.024628
1408.700195	249.932251
1407.657227	96.208321
1406.614258	271.602783
1405.570313	97.992218
1404.527344	205.695602
1403.483398	107.628250
1402.438477	200.366409
1401.394531	64.891579
1400.349609	305.757172
1399.304688	120.337959
1398.259766	130.641464
1397.214844	-79.526031
1396.168945	11.192039
1395.123047	-78.408188
1394.077148	320.578094
1393.031250	326.332001
1391.984375	-25.854063
1390.937500	60.288116
1389.890625	101.463951
1388.843750	-49.920982
1387.796875	-48.520737
1386.749023	38.024883
1385.701172	-72.880013
1384.653320	-126.107368
1383.604492	-9.233264
1382.556641	0.286390
1381.507813	-182.450607
1380.458984	-77.719704
1379.410156	-82.775887
1378.360352	-130.145966
1377.310547	-45.052212
1376.260742	174.918213
1375.210938	78.057014
1374.161133	8.826747
1373.110352	34.539967
1372.059570	-94.205276
1371.008789	-137.978790
1369.957031	-76.906181
1368.906250	-3.230887
1367.854492	-93.873459
1366.802734	127.040512
1365.750000	-37.990143
1364.698242	354.935242
1363.645508	120.554352
1362.592773	187.573822
1361.540039	157.690948
1360.486328	207.582855
1359.433594	367.065369
1358.379883	213.329666
1357.326172	151.814713
1356.271484	102.914879
1355.216797	270.398773
1354.163086	472.776459
1353.107422	315.057495
1352.052734	304.109528
1350.998047	509.345551
1349.942383	583.099060
1348.886719	783.565186
1347.830078	731.030823
1346.774414	834.987793
1345.717773	877.065308
1344.661133	1147.426270
1343.604492	1355.872681
1342.546875	1276.890259
1341.490234	1200.608398
1340.432617	1434.211792
1339.375000	1558.908813
1338.316406	1475.708374
1337.258789	1578.420044
1336.200195	1282.734253
1335.141602	1066.550171
1334.082031	1281.147461
1333.023438	1258.363525
1331.963867	1267.912598
1330.904297	1524.898804
1329.844727	1369.113770
1328.784180	1154.250854
1327.723633	1090.391479
1326.663086	1377.544678
1325.602539	1370.827026
1324.541992	1263.043457
1323.480469	1298.670288
1322.418945	1428.254517
1321.357422	1424.695557
1320.295898	1371.967285
1319.233398	1235.560059
1318.170898	1400.260132
1317.108398	1402.326538
1316.045898	1392.237427
1314.982422	1434.073730
1313.918945	1212.406982
1312.855469	1372.849365
1311.791992	1484.128174
1310.728516	1396.065430
1309.664063	1320.511841
1308.599609	1250.077271
1307.535156	1435.761230
1306.469727	1454.221436
1305.404297	1384.281006
1304.338867	1503.889771
1303.273438	1419.531372
1302.208008	1436.148560
1301.141602	1445.537354
1300.075195	1543.528809
1299.008789	1501.604492
1297.942383	1779.128906
1296.875000	1548.393677
1295.807617	1516.754395
1294.740234	1090.114380
1293.672852	1368.062744
1292.604492	1096.482178
1291.537109	1112.136963
1290.468750	1390.313721
1289.399414	1107.056030
1288.331055	1110.845825
1287.261719	975.077209
1286.192383	1158.012451
1285.123047	988.255066
1284.052734	985.232361
1282.983398	1053.340210
1281.913086	1038.308472
1280.841797	886.346252
1279.771484	852.017639
1278.700195	942.584351
1277.628906	1109.045044
1276.557617	1031.012573
1275.486328	747.762939
1274.414063	1366.662720
1273.341797	1186.308716
1272.269531	1218.689697
1271.197266	1226.728027
1270.124023	1369.176392
1269.050781	1204.020508
1267.977539	1183.049072
1266.904297	1406.223511
1265.830078	1292.677490
1264.756836	1506.143921
1263.681641	1570.831055
1262.607422	1342.968994
1261.533203	1519.957031
1260.458008	1370.352173
1259.382813	1430.442139
1258.307617	1334.660889
1257.231445	1304.752808
1256.155273	1326.059326
1255.079102	1388.807251
1254.002930	1361.528076
1252.926758	1387.854004
1251.849609	1431.256348
1250.772461	1336.041748
1249.695313	1518.155029
1248.617188	1204.240234
1247.540039	1481.194336
1246.461914	1245.280273
1245.382813	1296.222168
1244.304688	1264.581543
1243.225586	1070.269043
1242.146484	1012.050110
1241.067383	1106.824219
1239.988281	1160.321289
1238.908203	1184.702515
1237.828125	1162.998535
1236.748047	1148.599487
1235.667969	908.702881
1234.586914	1265.327271
1233.505859	1200.054199
1232.424805	1003.957397
1231.343750	1038.116089
1230.261719	1033.508057
1229.179688	830.322266
1228.097656	1075.140015
1227.015625	876.867126
1225.932617	780.319946
1224.850586	741.872375
1223.767578	797.772400
1222.683594	457.002838
1221.600586	621.714905
1220.516602	518.001343
1219.432617	554.490662
1218.347656	378.301239
1217.263672	530.708557
1216.178711	504.289551
1215.093750	504.411255
1214.008789	492.425751
1212.922852	673.502014
1211.836914	569.708496
1210.750977	736.127686
1209.665039	767.352966
1208.579102	627.299072
1207.492188	762.109497
1206.405273	708.794250
1205.318359	696.416565
1204.230469	491.239990
1203.142578	329.454407
1202.054688	384.424866
1200.966797	294.841614
1199.877930	101.724892
1198.790039	134.852066
1197.701172	268.953186
1196.611328	-51.734707
1195.522461	-71.721855
1194.432617	-70.134956
1193.342773	-200.845764
1192.252930	-127.286850
1191.162109	-92.286957
1190.072266	137.203125
1188.981445	-82.637215
1187.889648	-204.013123
1186.798828	-265.407074
1185.707031	-65.239670
1184.615234	-143.618134
1183.523438	-104.499222
1182.430664	-127.858513
1181.337891	119.676582
1180.245117	218.353531
1179.152344	17.259689
1178.059570	185.207047
1176.965820	72.651382
1175.872070	108.553810
1174.778320	94.040878
1173.683594	182.379715
1172.588867	83.854103
1171.494141	162.359253
1170.399414	145.008224
1169.303711	51.000507
1168.208984	236.740158
1167.113281	116.219131
1166.016602	74.521004
1164.920898	-24.636904
1163.824219	62.507343
1162.727539	-196.904770
1161.630859	205.262589
1160.533203	148.655670
1159.435547	216.090210
1158.337891	238.019562
1157.240234	252.654922
1156.141602	224.212555
1155.043945	250.515640
1153.944336	329.135986
1152.845703	378.984985
1151.747070	54.465542
1150.647461	163.666626
1149.547852	15.381940
1148.447266	50.438610
1147.347656	137.740784
1146.247070	8.210617
1145.146484	-109.491325
1144.044922	86.855347
1142.944336	-42.973034
1141.842773	22.174458
1140.741211	-117.363258
1139.638672	-33.478371
1138.537109	45.485466
1137.434570	133.781937
1136.332031	210.024063
1135.228516	397.742218
1134.125977	459.373138
1133.022461	485.223480
1131.917969	605.878174
1130.814453	671.764038
1129.709961	763.582703
1128.605469	1106.684570
1127.500977	842.342712
1126.396484	755.827087
1125.291016	1005.842224
1124.185547	1101.558716
1123.080078	945.928162
1121.973633	745.223450
1120.868164	658.171631
1119.761719	696.527405
1118.654297	651.873352
1117.547852	512.444153
1116.440430	737.359192
1115.333008	708.909302
1114.225586	793.878662
1113.117188	698.963379
1112.008789	651.251526
1110.900391	733.439575
1109.791992	728.035583
1108.682617	630.369995
1107.573242	875.121460
1106.463867	1013.378235
1105.354492	913.002869
1104.244141	937.652954
1103.133789	1084.891357
1102.023438	1017.252747
1100.913086	1074.551147
1099.801758	1157.646851
1098.690430	1252.385742
1097.579102	1356.405029
1096.467773	1109.136108
1095.355469	1264.759399
1094.243164	1203.501099
1093.130859	1382.381348
1092.017578	1429.225342
1090.905273	1362.971313
1089.791992	1120.142578
1088.677734	1166.723999
1087.564453	1156.746582
1086.450195	735.118713
1085.335938	1091.852539
1084.221680	1091.035034
1083.106445	1177.081665
1081.991211	1124.381714
1080.875977	1205.524414
1079.760742	1237.234497
1078.644531	1085.704590
1077.528320	995.205444
1076.412109	904.678650
1075.295898	804.739746
1074.178711	765.763977
1073.061523	724.398315
1071.944336	708.783691
1070.826172	763.434937
1069.708984	829.732056
1068.590820	858.446167
1067.471680	767.613953
1066.353516	852.437866
1065.234375	717.066040
1064.115234	874.333435
1062.996094	928.508179
1061.875977	631.625488
1060.755859	802.714844
1059.635742	695.372620
1058.515625	637.152161
1057.394531	646.714661
1056.273438	436.550659
1055.152344	492.840576
1054.031250	612.158447
1052.909180	623.957275
1051.787109	423.246399
1050.665039	530.770752
1049.541992	325.474670
1048.418945	425.944641
1047.295898	442.380707
1046.172852	344.522919
1045.048828	435.578339
1043.925781	486.974121
1042.801758	412.483063
1041.676758	345.018097
1040.552734	468.637177
1039.427734	377.927643
1038.302734	315.220123
1037.176758	408.531464
1036.050781	434.326050
1034.924805	327.499268
1033.798828	481.308807
1032.672852	551.348267
1031.545898	519.066223
1030.418945	333.400665
1029.291992	524.391418
1028.164063	259.879791
1027.036133	244.117065
1025.908203	65.825699
1024.780273	-142.517883
1023.651367	6.801789
1022.522461	-280.242554
1021.393555	-191.175537
1020.264648	-229.682907
1019.134766	-142.868317
1018.004883	-174.286652
1016.875000	-27.108105
1015.744141	-60.720318
1014.613281	-101.190147
1013.482422	263.860046
1012.351563	248.972885
1011.219727	398.578369
1010.088867	390.783356
1008.956055	457.132568
1007.824219	498.097137
1006.691406	957.867737
1005.558594	1551.672607
1004.425781	2600.842529
1003.292969	3217.310303
1002.159180	2962.222412
1001.025391	1924.008789
999.891602	1110.483276
998.756836	436.024963
997.622070	92.205940
996.487305	108.809723
995.352539	374.798523
994.216797	368.489105
993.081055	145.449188
991.945313	86.399666
990.808594	66.701508
989.672852	-35.844196
988.536133	27.735332
987.398438	130.587967
986.261719	63.056946
985.124023	-75.707573
983.986328	91.991783
982.847656	-67.153358
981.709961	-21.229624
980.571289	-138.561584
979.432617	80.190033
978.292969	213.886185
977.153320	64.839417
976.013672	194.187088
974.874023	353.509827
973.734375	271.642181
972.593750	194.563675
971.453125	400.184662
970.311523	142.030746
969.170898	318.051910
968.029297	246.275650
966.886719	-8.871523
965.745117	112.501656
964.602539	197.287735
963.459961	224.881012
962.317383	142.594986
961.173828	170.530350
960.030273	299.448944
958.886719	327.684631
957.743164	72.085869
956.598633	320.532074
955.454102	388.190491
954.309570	176.775635
953.165039	231.066437
952.019531	276.359650
950.874023	109.114685
949.727539	150.204712
948.582031	97.732407
947.435547	189.451523
946.289063	192.198547
945.141602	74.054062
943.995117	246.200317
942.847656	290.582520
941.699219	218.707031
940.551758	302.242249
939.403320	219.357819
938.254883	417.282227
937.105469	330.218842
935.957031	332.303345
934.807617	428.034485
933.658203	298.281525
932.507813	145.988403
931.357422	392.593323
930.207031	288.542908
929.056641	268.968353
927.906250	206.333817
926.754883	164.395248
925.603516	58.949074
924.451172	208.504395
923.298828	255.830856
922.146484	55.483089
920.994141	-51.393478
919.841797	3.310363
918.688477	-130.414413
917.535156	-84.450577
916.380859	7.086563
915.227539	-126.024483
914.073242	-31.906528
912.918945	-284.878723
911.763672	-185.890015
910.608398	-175.244324
909.453125	-134.957962
908.297852	-21.975031
907.141602	-128.749054
905.985352	-24.559330
904.829102	0.442823
903.672852	2.939059
902.515625	-171.041397
901.358398	76.321945
900.201172	151.693985
899.042969	-82.840172
897.884766	49.394894
896.726563	-69.356003
895.568359	-70.317841
894.409180	-41.742153
893.250000	113.533104
892.090820	81.312103
890.930664	-77.269791
889.771484	-5.266140
888.611328	87.160744
887.450195	35.189198
886.289063	51.078945
885.128906	49.022858
883.966797	-4.789362
882.805664	338.496796
881.643555	131.534424
880.481445	213.344269
879.319336	313.253448
878.156250	235.212402
876.993164	227.147705
875.830078	225.941101
874.666016	188.810669
873.502930	133.772949
872.338867	103.615883
871.173828	224.326736
870.009766	178.584579
868.844727	-42.476593
867.679688	31.203705
866.513672	-11.965719
865.348633	118.003174
864.182617	313.148071
863.015625	299.355408
861.849609	292.359955
860.682617	240.525803
859.515625	330.193146
858.347656	406.411652
857.180664	330.058197
856.012695	522.979553
854.843750	605.966370
853.675781	632.889343
852.506836	428.953003
851.337891	684.568420
850.167969	689.154541
848.999023	380.148376
847.829102	254.956558
846.658203	306.728027
845.488281	148.064758
844.317383	322.945770
843.146484	285.197174
841.975586	164.706146
840.803711	-85.426689
839.631836	22.282030
838.459961	15.933387
837.287109	244.232498
836.114258	257.925476
834.941406	349.773621
833.768555	334.365417
832.594727	499.791718
831.420898	542.346619
830.247070	386.240814
829.072266	339.504517
827.898438	475.645660
826.722656	295.041779
825.547852	424.365723
824.372070	326.238831
823.196289	134.516220
822.020508	109.921471
820.844727	147.648911
819.667969	78.420174
818.491211	107.118103
817.313477	-2.250528
816.136719	146.483673
814.958984	-45.293709
813.781250	74.330841
812.602539	-181.965012
811.423828	75.322334
810.245117	-118.779327
809.066406	60.434631
807.886719	95.086159
806.707031	-50.269821
805.527344	-115.708771
804.346680	-216.722046
803.166992	-62.553066
801.985352	-241.377808
800.804688	-280.464630
799.623047	-237.565735
798.441406	-392.132935
797.259766	-313.965759
796.078125	-255.888077
794.895508	-129.250671
793.712891	-166.709763
792.529297	-159.961868
791.346680	-2.769332
790.163086	81.190109
788.978516	-43.033134
787.794922	233.164688
786.610352	261.366272
785.425781	130.204819
784.241211	125.017532
783.055664	93.191864
781.870117	361.823486
780.684570	442.402313
779.498047	374.827484
778.311523	274.038086
777.125000	294.611237
775.938477	81.070396
774.750977	251.510101
773.563477	13.575336
772.375977	163.857300
771.187500	-135.928360
769.999023	3.060273
768.810547	11.813167
767.622070	66.721786
766.432617	11.331901
765.243164	39.553658
764.053711	356.133362
762.863281	388.439056
761.672852	231.319092
760.482422	448.268097
759.291992	493.397125
758.100586	459.214935
756.909180	196.241577
755.717773	390.584473
754.525391	378.121674
753.333008	137.025131
752.140625	201.324524
750.948242	149.085739
749.754883	125.329536
748.561523	182.723770
747.368164	316.825867
746.173828	395.921356
744.979492	150.204025
743.785156	152.373230
742.590820	281.649902
741.395508	279.256226
740.200195	248.299759
739.003906	289.606293
737.808594	258.533691
736.612305	148.568100
735.416016	51.738575
734.218750	103.771439
733.021484	151.355209
731.824219	87.275131
730.626953	156.632904
729.428711	164.684311
728.230469	310.459167
727.032227	512.978271
725.833984	407.205017
724.634766	554.938293
723.435547	355.235535
722.235352	452.654572
721.036133	279.257294
719.835938	470.514282
718.635742	508.906067
717.434570	667.302124
716.233398	406.783600
715.032227	342.696930
713.831055	341.896332
712.628906	267.006287
711.426758	418.848145
710.224609	126.145264
709.021484	177.818039
707.818359	260.005096
706.615234	-32.317417
705.412109	-121.992653
704.208008	8.252330
703.003906	262.526459
701.799805	114.300842
700.594727	120.636414
699.389648	129.218887
698.184570	100.922386
696.979492	127.056419
695.773438	-31.423658
694.567383	-304.871948
693.361328	23.502136
692.154297	-123.697861
690.947266	-140.477112
689.740234	-18.243805
688.533203	-273.506927
687.325195	-125.046150
686.117188	-126.189102
684.909180	-166.246216
683.700195	-56.586494
682.491211	-59.559093
681.282227	-49.408863
680.072266	-190.777832
678.863281	-20.093216
677.653320	-200.133728
676.442383	-94.217506
675.232422	226.030304
674.021484	44.262089
672.810547	42.249168
671.598633	-26.685631
670.386719	21.289467
669.174805	67.194328
667.962891	104.544441
666.750000	68.523361
665.537109	298.331573
664.324219	150.179276
663.110352	6.512213
661.897461	-48.496407
660.683594	13.151614
659.468750	-102.083885
658.254883	115.008949
657.040039	-110.064568
655.824219	-61.138779
654.609375	22.290648
653.393555	-144.291611
652.177734	-78.069199
650.960938	-115.271172
649.745117	114.593605
648.528320	228.059174
647.311523	55.118908
646.093750	138.326126
644.875977	572.159607
643.658203	448.526886
642.440430	443.134399
641.221680	222.593323
640.002930	103.042412
638.784180	-57.464832
637.564453	162.241348
636.344727	121.682098
635.125000	-2.873082
633.905273	69.901581
632.684570	95.110138
631.463867	-103.247513
630.243164	-29.365467
629.021484	-5.262159
627.799805	-45.954121
626.578125	17.968328
625.356445	233.558762
624.133789	159.144180
622.911133	532.022217
621.688477	387.777313
620.464844	270.755951
619.241211	292.240906
618.017578	257.269043
616.793945	144.421188
615.569336	24.311619
614.344727	27.397127
613.120117	-100.998718
611.894531	15.515581
610.668945	229.194122
609.443359	93.173996
608.216797	-167.998169
606.991211	-50.075405
605.764648	-119.452904
604.537109	16.857380
