# Supplementary material for: Raman spectroscopy accurately differentiates mucosal healing from non-healing and biochemical changes following biological therapy in inflammatory bowel disease
Source: PLoS One. 2021 Jun 2;16(6):e0252210. doi: 10.1371/journal.pone.0252210 (PMC8172032; doi:10.1371/journal.pone.0252210)
Supplement: S6 Dataset — (ZIP) [file pone.0252210.s008.zip › Post biologic CD/OC010 post treatment 17.04.19_base sub CR removed_7__X_-20435.9__Y_438.14__Z_-7228.62__Time_80.txt]

1714.705078	209.716461
1713.728516	205.455093
1712.751953	-85.562981
1711.774414	21.281336
1710.797852	-80.078087
1709.820313	90.166885
1708.842773	36.125538
1707.864258	-59.926491
1706.886719	-93.407814
1705.908203	15.869576
1704.929688	37.601768
1703.950195	-137.950058
1702.971680	-106.481445
1701.992188	-186.613174
1701.012695	-126.795578
1700.033203	22.056318
1699.052734	-143.891159
1698.073242	-20.240685
1697.092773	-93.664673
1696.112305	-70.095413
1695.130859	-101.907578
1694.150391	46.022041
1693.168945	-61.731689
1692.187500	34.176868
1691.206055	82.728714
1690.223633	81.245087
1689.241211	-50.244202
1688.258789	-84.963318
1687.276367	70.338165
1686.293945	162.268097
1685.310547	228.140350
1684.327148	-41.100937
1683.343750	129.993851
1682.360352	80.585258
1681.375977	-45.422379
1680.392578	-5.666967
1679.408203	154.427002
1678.423828	-22.904339
1677.438477	135.625671
1676.453125	270.727539
1675.468750	39.385731
1674.482422	279.244232
1673.497070	192.626877
1672.511719	351.080383
1671.525391	629.530640
1670.539063	501.964142
1669.552734	675.064087
1668.565430	229.924072
1667.578125	547.325928
1666.591797	785.475281
1665.603516	617.988525
1664.616211	825.098572
1663.627930	608.207275
1662.640625	781.659668
1661.652344	1072.095947
1660.663086	657.804626
1659.674805	866.841003
1658.685547	837.744507
1657.696289	515.062317
1656.707031	672.210754
1655.717773	795.252625
1654.727539	984.770569
1653.737305	772.329956
1652.747070	607.960632
1651.756836	541.877991
1650.765625	700.932007
1649.775391	558.848999
1648.784180	536.084412
1647.792969	532.139526
1646.800781	319.752502
1645.809570	437.967682
1644.817383	350.401611
1643.825195	181.296707
1642.832031	-98.353523
1641.839844	115.940575
1640.846680	-112.922646
1639.853516	191.460510
1638.860352	81.851395
1637.867188	85.907890
1636.873047	-7.374546
1635.878906	23.479414
1634.884766	62.428699
1633.890625	48.867874
1632.895508	61.830639
1631.900391	-106.739441
1630.905273	-32.832294
1629.910156	-114.099884
1628.915039	-50.422592
1627.918945	-107.665840
1626.922852	-196.302521
1625.926758	-32.279125
1624.930664	-181.100693
1623.933594	-53.707916
1622.937500	-57.659710
1621.940430	117.181404
1620.942383	-91.520920
1619.945313	120.228699
1618.947266	190.166290
1617.949219	-68.019226
1616.951172	44.093662
1615.953125	93.248825
1614.954102	37.495510
1613.956055	-144.073700
1612.957031	52.136204
1611.957031	62.143066
1610.958008	-85.089500
1609.958008	-35.659256
1608.958984	37.373989
1607.958008	94.673485
1606.958008	-198.989334
1605.958008	128.099991
1604.957031	-89.494293
1603.956055	-126.379654
1602.955078	-110.908623
1601.953125	9.200126
1600.951172	-114.012184
1599.950195	68.800461
1598.947266	-36.099926
1597.945313	-65.160049
1596.942383	-36.741749
1595.940430	-73.679176
1594.937500	-162.886810
1593.933594	-280.827728
1592.930664	-239.466537
1591.926758	10.676930
1590.922852	-102.136261
1589.918945	22.514048
1588.915039	-210.367889
1587.910156	-93.695198
1586.906250	-154.456726
1585.901367	141.927246
1584.895508	312.986542
1583.890625	-110.286629
1582.884766	34.550644
1581.878906	241.768509
1580.873047	45.129738
1579.867188	254.696014
1578.860352	310.480194
1577.854492	92.874352
1576.847656	96.445984
1575.839844	-1.547824
1574.833008	-115.194687
1573.825195	153.373398
1572.817383	122.732758
1571.809570	55.609818
1570.801758	-131.134140
1569.792969	100.406227
1568.784180	126.516922
1567.775391	152.506729
1566.766602	97.879829
1565.757813	313.144379
1564.748047	125.896996
1563.738281	454.996857
1562.728516	176.760971
1561.718750	80.088409
1560.708008	-8.895067
1559.697266	252.045471
1558.686523	-49.735561
1557.675781	260.090881
1556.665039	178.418442
1555.653320	-82.096138
1554.641602	209.017410
1553.629883	282.371643
1552.617188	290.836090
1551.605469	-246.935791
1550.592773	61.541847
1549.580078	155.027267
1548.567383	95.734924
1547.553711	341.469635
1546.541016	186.234055
1545.527344	284.239685
1544.513672	371.730072
1543.499023	229.084030
1542.485352	34.711720
1541.470703	88.212517
1540.456055	146.719437
1539.441406	-42.761501
1538.425781	90.316116
1537.410156	207.720596
1536.394531	-67.202019
1535.378906	6.070154
1534.363281	37.918415
1533.346680	195.939621
1532.331055	199.113358
1531.314453	312.957031
1530.296875	6.625257
1529.280273	295.369965
1528.262695	238.733383
1527.245117	60.969925
1526.227539	-44.763309
1525.209961	328.151764
1524.191406	39.436325
1523.172852	-28.027563
1522.154297	61.311886
1521.135742	199.352219
1520.116211	149.505783
1519.097656	-85.502014
1518.078125	77.796936
1517.058594	-59.714439
1516.038086	28.760704
1515.018555	70.862869
1513.998047	97.410995
1512.977539	-73.844208
1511.956055	-368.354218
1510.935547	-149.612350
1509.914063	-251.788605
1508.892578	-179.608307
1507.871094	-81.923439
1506.849609	105.351547
1505.827148	100.171005
1504.804688	-128.078522
1503.782227	127.940536
1502.759766	50.722038
1501.736328	-369.776001
1500.713867	-293.413818
1499.690430	-183.913849
1498.666016	35.487171
1497.642578	-129.129044
1496.618164	-201.680634
1495.594727	88.949631
1494.569336	-52.857128
1493.544922	-197.230270
1492.520508	26.477396
1491.495117	-621.509094
1490.469727	-114.362312
1489.444336	-16.250210
1488.417969	51.077477
1487.392578	164.282227
1486.366211	-95.387398
1485.339844	135.052734
1484.312500	184.124207
1483.286133	174.444107
1482.258789	95.813293
1481.231445	131.915405
1480.204102	175.588425
1479.175781	514.873230
1478.148438	298.371857
1477.120117	481.939392
1476.091797	624.613281
1475.062500	275.588593
1474.034180	550.563354
1473.004883	400.189331
1471.975586	850.541138
1470.946289	967.285034
1469.916016	943.984924
1468.885742	640.844666
1467.855469	815.919006
1466.825195	1265.489258
1465.794922	1074.223755
1464.763672	1121.898926
1463.732422	1009.439697
1462.701172	1245.049072
1461.669922	1183.360107
1460.638672	1149.609253
1459.606445	1153.916870
1458.574219	1097.283813
1457.541992	911.233582
1456.508789	1212.376831
1455.476563	1411.930054
1454.443359	1416.087036
1453.410156	1640.831177
1452.375977	1657.579468
1451.342773	1570.419678
1450.308594	1579.568848
1449.274414	1763.518188
1448.240234	1559.859375
1447.206055	1718.418579
1446.170898	1502.187378
1445.135742	1334.150757
1444.100586	1436.984375
1443.064453	1496.752197
1442.029297	1316.209229
1440.993164	1272.313110
1439.957031	1251.210815
1438.920898	1485.464844
1437.883789	1408.740601
1436.847656	1390.210571
1435.810547	964.942322
1434.773438	842.986755
1433.735352	832.206665
1432.698242	861.875916
1431.660156	909.214417
1430.622070	658.769043
1429.583008	443.771790
1428.544922	251.625168
1427.505859	422.760101
1426.466797	349.272156
1425.427734	439.721558
1424.387695	159.650894
1423.348633	192.231613
1422.308594	330.641174
1421.268555	68.543152
1420.227539	20.646299
1419.187500	58.439915
1418.146484	15.701399
1417.105469	275.039337
1416.064453	-162.654282
1415.022461	-152.342346
1413.980469	89.411598
1412.939453	235.584747
1411.896484	-236.721909
1410.854492	103.100227
1409.811523	141.272736
1408.768555	-66.719551
1407.725586	-28.396921
1406.682617	52.667576
1405.638672	-338.273743
1404.595703	-154.120468
1403.551758	-150.689423
1402.506836	-59.383595
1401.462891	177.471115
1400.417969	120.837578
1399.373047	24.182169
1398.328125	93.105461
1397.283203	182.127914
1396.237305	-137.290649
1395.191406	-178.397186
1394.145508	108.729095
1393.099609	37.698395
1392.052734	-55.773407
1391.006836	68.677330
1389.959961	-119.698074
1388.912109	265.074005
1387.865234	179.473785
1386.817383	71.469849
1385.769531	-158.927933
1384.721680	-6.636938
1383.673828	45.694992
1382.625000	18.112394
1381.576172	68.081734
1380.527344	40.683575
1379.478516	-343.731995
1378.429688	285.808075
1377.379883	83.897537
1376.330078	121.756126
1375.280273	-184.645096
1374.229492	15.574890
1373.178711	33.731182
1372.128906	-47.756016
1371.077148	252.291275
1370.026367	195.890839
1368.974609	167.004089
1367.923828	48.546722
1366.871094	-17.483883
1365.819336	-70.928612
1364.767578	-340.869019
1363.714844	-75.415657
1362.662109	185.040329
1361.609375	186.704041
1360.555664	-174.749725
1359.501953	140.545364
1358.448242	197.194656
1357.394531	-89.161301
1356.340820	-248.538269
1355.286133	270.637390
1354.231445	168.569214
1353.176758	257.903503
1352.122070	-40.115814
1351.066406	166.092957
1350.011719	367.353973
1348.956055	258.389557
1347.899414	268.650818
1346.843750	487.392975
1345.787109	525.069214
1344.730469	329.735657
1343.673828	523.798096
1342.616211	472.479370
1341.559570	470.844208
1340.501953	585.731445
1339.444336	522.321533
1338.385742	738.851257
1337.328125	915.771240
1336.269531	904.569458
1335.210938	717.750000
1334.152344	456.870941
1333.092773	646.401794
1332.033203	640.553589
1330.973633	481.489594
1329.914063	554.959167
1328.853516	618.586426
1327.793945	566.140503
1326.733398	570.612732
1325.672852	456.605865
1324.611328	483.480682
1323.549805	483.265656
1322.489258	653.459534
1321.426758	826.107544
1320.365234	998.768188
1319.302734	564.599854
1318.241211	754.662903
1317.177734	855.935120
1316.115234	893.155701
1315.052734	713.546997
1313.989258	967.759399
1312.925781	514.896606
1311.862305	547.516235
1310.797852	676.220032
1309.733398	585.826233
1308.668945	653.070068
1307.604492	518.561890
1306.540039	731.085815
1305.474609	527.868774
1304.409180	929.785339
1303.343750	731.660583
1302.277344	890.114136
1301.211914	729.073303
1300.145508	698.384094
1299.079102	842.184387
1298.011719	620.021729
1296.945313	847.379517
1295.877930	689.256592
1294.810547	685.886169
1293.743164	498.530701
1292.674805	561.544800
1291.606445	793.827454
1290.538086	780.832520
1289.469727	647.754211
1288.400391	441.238098
1287.332031	602.471619
1286.262695	474.554169
1285.193359	420.226196
1284.123047	356.162872
1283.052734	541.921021
1281.982422	282.100922
1280.912109	440.953308
1279.841797	558.176147
1278.770508	734.091248
1277.699219	535.749390
1276.627930	538.045776
1275.556641	523.262329
1274.484375	623.390991
1273.412109	762.605286
1272.339844	623.267273
1271.267578	669.658936
1270.194336	647.672668
1269.121094	728.268982
1268.047852	1004.140076
1266.974609	772.286560
1265.900391	865.065857
1264.827148	777.316040
1263.752930	684.739563
1262.677734	523.942627
1261.603516	933.690918
1260.528320	509.718292
1259.453125	673.201843
1258.377930	644.167664
1257.301758	756.422607
1256.226563	824.814148
1255.150391	583.982666
1254.073242	1024.801880
1252.997070	808.384949
1251.919922	718.579224
1250.842773	694.495361
1249.765625	835.798218
1248.688477	724.177979
1247.610352	763.314636
1246.532227	916.660706
1245.454102	824.529358
1244.375000	428.774506
1243.296875	664.663513
1242.217773	322.534210
1241.138672	589.887817
1240.058594	777.015808
1238.979492	473.894470
1237.899414	423.199585
1236.819336	721.787903
1235.738281	557.060303
1234.658203	520.897461
1233.577148	712.574768
1232.496094	703.015442
1231.415039	509.314209
1230.333008	669.326965
1229.250977	737.226990
1228.168945	841.398132
1227.086914	703.437012
1226.003906	512.268005
1224.920898	391.331970
1223.837891	367.188599
1222.754883	347.872162
1221.670898	367.222900
1220.587891	485.661102
1219.503906	582.264709
1218.418945	439.569946
1217.334961	209.950317
1216.250000	176.036499
1215.165039	591.254089
1214.080078	211.979324
1212.994141	443.499695
1211.908203	252.584671
1210.822266	471.866394
1209.736328	201.367554
1208.649414	114.225250
1207.563477	338.114380
1206.476563	270.196533
1205.388672	486.639008
1204.301758	165.661743
1203.213867	215.746643
1202.125977	128.499496
1201.038086	0.320138
1199.949219	250.089752
1198.861328	-210.260376
1197.772461	-266.215363
1196.682617	-158.609787
1195.593750	-197.797256
1194.503906	-35.032555
1193.414063	-180.094238
1192.324219	20.966490
1191.233398	-40.031769
1190.143555	28.692553
1189.052734	-75.599930
1187.960938	-55.026844
1186.870117	-99.320015
1185.778320	-35.633038
1184.686523	-173.595596
1183.594727	74.725655
1182.501953	-68.094940
1181.410156	-86.185265
1180.317383	-75.552658
1179.223633	-26.623171
1178.130859	-186.249008
1177.037109	99.790848
1175.943359	126.951149
1174.849609	27.124397
1173.754883	130.806686
1172.661133	35.720493
1171.566406	53.104164
1170.470703	-164.059967
1169.375977	-31.906576
1168.280273	-5.097853
1167.184570	-222.243042
1166.088867	-257.650665
1164.992188	79.747574
1163.895508	-101.573448
1162.798828	-149.076462
1161.702148	44.627388
1160.605469	-127.149193
1159.507813	159.470581
1158.410156	250.196259
1157.311523	-191.312195
1156.213867	121.235466
1155.115234	97.278038
1154.016602	144.824127
1152.917969	211.379959
1151.818359	27.576107
1150.718750	-113.291534
1149.619141	-204.107315
1148.519531	-333.034851
1147.418945	-238.099884
1146.319336	-295.618774
1145.217773	-169.882462
1144.117188	-27.577538
1143.015625	-159.000046
1141.915039	-295.153564
1140.813477	30.077879
1139.710938	-68.107948
1138.609375	149.877411
1137.506836	-117.104111
1136.404297	-77.492279
1135.300781	163.976166
1134.197266	196.300964
1133.094727	3.015196
1131.990234	-40.678692
1130.886719	150.582764
1129.782227	56.979671
1128.677734	316.855713
1127.573242	-18.723827
1126.468750	193.566040
1125.363281	187.619431
1124.257813	243.270432
1123.152344	313.086304
1122.045898	200.418167
1120.940430	303.318359
1119.833984	93.564430
1118.726563	265.028351
1117.620117	152.373917
1116.512695	101.263412
1115.405273	185.007751
1114.297852	268.691895
1113.189453	290.825165
1112.082031	272.749329
1110.972656	134.097794
1109.864258	319.250885
1108.755859	109.751228
1107.646484	171.959702
1106.537109	307.331940
1105.426758	371.791412
1104.317383	67.994499
1103.207031	613.872925
1102.096680	270.023010
1100.985352	353.255005
1099.875000	460.033875
1098.763672	156.504333
1097.652344	44.042038
1096.540039	266.261932
1095.427734	236.274048
1094.315430	291.099152
1093.203125	473.072388
1092.090820	337.105072
1090.977539	292.999786
1089.864258	178.313782
1088.750977	207.212418
1087.636719	358.416168
1086.522461	-21.949257
1085.408203	152.765823
1084.293945	160.509903
1083.179688	436.182648
1082.064453	359.285950
1080.949219	204.916168
1079.833008	330.104492
1078.717773	476.389954
1077.601563	146.079834
1076.485352	268.901306
1075.368164	96.028244
1074.251953	249.341293
1073.134766	278.294403
1072.016602	150.150696
1070.899414	61.950741
1069.781250	100.369415
1068.663086	12.266503
1067.544922	188.951874
1066.426758	51.745132
1065.307617	55.117325
1064.188477	180.254288
1063.068359	314.720886
1061.949219	9.264212
1060.829102	143.780365
1059.708984	285.289032
1058.588867	-113.378532
1057.467773	-98.042007
1056.346680	108.980232
1055.225586	-106.990280
1054.104492	-75.184746
1052.982422	129.479599
1051.860352	411.154907
1050.738281	207.162674
1049.615234	-122.728661
1048.492188	373.627045
1047.369141	34.621586
1046.246094	-166.564209
1045.123047	-45.810043
1043.999023	23.648827
1042.875000	-30.399193
1041.750000	183.603699
1040.625977	-224.450790
1039.500977	-1.065345
1038.375977	-33.869778
1037.250000	47.471245
1036.125000	-117.869858
1034.999023	-68.996880
1033.873047	-285.293854
1032.746094	-52.532650
1031.619141	-10.490041
1030.492188	247.811523
1029.365234	27.257790
1028.237305	-195.452240
1027.110352	-404.039856
1025.982422	-205.996628
1024.853516	-237.870270
1023.725586	-478.591522
1022.596680	-285.092987
1021.467773	-404.876770
1020.337891	-285.577454
1019.208008	-393.558716
1018.078125	-408.655609
1016.948242	-310.064728
1015.818359	129.281174
1014.687500	77.234055
1013.556641	46.146629
1012.425781	-146.976501
1011.293945	153.302780
1010.162109	161.823227
1009.030273	-84.180176
1007.898438	253.158417
1006.765625	222.572250
1005.632813	379.438751
1004.500000	940.996765
1003.366211	1335.919067
1002.233398	1728.439697
1001.099609	1344.433350
999.964844	907.554749
998.831055	618.797180
997.696289	101.652855
996.561523	148.152603
995.425781	90.852547
994.291016	227.514572
993.155273	91.969368
992.019531	228.749283
990.882813	100.369667
989.747070	87.419739
988.610352	150.625290
987.472656	130.937897
986.335938	-72.946396
985.198242	-113.111908
984.060547	-150.861038
982.921875	-135.549149
981.784180	38.667473
980.645508	100.140610
979.506836	62.756859
978.367188	110.582977
977.228516	-43.868210
976.088867	13.347452
974.948242	167.163651
973.808594	125.686371
972.667969	24.590660
971.527344	242.893173
970.385742	183.338791
969.245117	91.769035
968.103516	-15.732289
966.961914	253.233841
965.819336	184.932053
964.677734	-23.150452
963.534180	83.099564
962.391602	301.728119
961.249023	236.144302
960.105469	370.034943
958.961914	215.302139
957.817383	99.667946
956.673828	-109.700157
955.529297	285.484314
954.383789	170.183823
953.239258	13.840667
952.093750	22.370628
950.948242	-12.471405
949.802734	-339.893250
948.656250	-166.432266
947.509766	208.158325
946.363281	388.434296
945.216797	230.613464
944.069336	40.975101
942.921875	168.894455
941.774414	207.806091
940.625977	262.753082
939.478516	94.144318
938.330078	359.123627
937.180664	-155.936859
936.032227	-75.560310
934.882813	-15.665130
933.732422	44.277016
932.583008	179.455338
931.432617	241.744736
930.282227	92.275276
929.131836	298.143341
927.980469	164.802597
926.830078	168.142670
925.677734	-181.125107
924.526367	-54.738213
923.374023	-201.254639
922.221680	-256.691406
921.069336	-77.905403
919.916992	57.674194
918.763672	-61.225281
917.610352	15.341763
916.456055	19.255066
915.302734	116.311195
914.148438	-13.623384
912.994141	13.144694
911.838867	132.973785
910.683594	-55.700676
909.528320	127.680222
908.373047	111.499619
907.216797	-110.903549
906.061523	90.618019
904.904297	160.676270
903.748047	97.097313
902.590820	-90.968544
901.433594	19.946894
900.276367	-68.349503
899.118164	-124.887825
897.960938	-111.236130
896.802734	-56.849339
895.643555	-208.244766
894.484375	76.799454
893.325195	-196.568069
892.166016	-11.048345
891.006836	314.474030
889.846680	154.240540
888.686523	-197.847382
887.526367	84.640091
886.365234	84.870270
885.204102	-106.696899
884.042969	-90.612053
882.880859	-40.692242
881.719727	94.894341
880.556641	131.227493
879.394531	-154.764496
878.232422	111.454865
877.069336	35.115379
875.905273	8.357838
874.742188	-67.931267
873.578125	103.443916
872.414063	247.720673
871.250000	133.147232
870.084961	38.863583
868.920898	133.533676
867.754883	277.612213
866.589844	372.146881
865.423828	293.560028
864.257813	181.282425
863.091797	385.785034
861.924805	246.541779
860.758789	291.455231
859.590820	345.302124
858.423828	322.786804
857.255859	206.009216
856.087891	241.796860
854.919922	356.027100
853.751953	353.573364
852.583008	312.975983
851.414063	543.533325
850.244141	366.152924
849.075195	374.738068
847.905273	67.501602
846.734375	367.135406
845.564453	377.818542
844.393555	48.279312
843.222656	240.164261
842.051758	58.349087
840.879883	270.166931
839.708008	204.586777
838.536133	-64.427673
837.363281	390.694977
836.190430	588.605591
835.017578	105.084373
833.844727	271.589264
832.670898	225.851807
831.497070	247.038834
830.323242	123.100594
829.149414	313.739380
827.974609	145.106552
826.799805	375.660370
825.624023	104.405731
824.449219	296.836487
823.273438	121.418243
822.097656	384.910461
820.920898	278.468353
819.744141	100.746048
818.567383	7.641569
817.390625	-323.650208
816.212891	-123.016983
815.035156	-354.147980
813.857422	-89.242676
812.679688	117.649940
811.500977	55.372559
810.322266	-113.632706
809.142578	-402.624725
807.963867	-296.109314
806.784180	-140.854080
805.603516	-305.499725
804.423828	-254.797607
803.243164	24.412186
802.062500	-211.374710
800.881836	-329.544647
799.700195	-308.002991
798.518555	-133.542755
797.336914	-276.241577
796.154297	283.628021
794.972656	41.050442
793.789063	-243.574417
792.606445	-127.260201
791.422852	-2.210790
790.240234	138.211197
789.055664	-153.069305
787.872070	64.636078
786.687500	-18.673557
785.502930	147.905273
784.317383	-35.007259
783.132813	78.324829
781.947266	158.394623
780.761719	103.590416
779.575195	97.352753
778.388672	80.023270
777.202148	115.640663
776.015625	259.353027
774.828125	-106.844307
773.640625	56.615284
772.453125	-380.039825
771.264648	63.394726
770.076172	195.698746
768.887695	319.085175
767.699219	202.165390
766.509766	157.970016
765.320313	-11.793030
764.130859	228.104996
762.940430	45.134235
761.750977	199.003677
760.559570	253.744400
759.369141	240.234314
758.177734	180.517105
756.986328	452.875366
755.794922	467.858490
754.603516	372.918243
753.411133	357.124634
752.218750	93.067108
751.025391	299.179077
749.832031	204.343018
748.638672	149.073364
747.445313	63.103348
746.250977	161.510986
745.057617	123.861435
743.862305	195.908737
742.667969	259.168152
741.472656	111.945465
740.277344	205.918259
739.082031	-52.932121
737.885742	-101.320351
736.689453	-112.418526
735.493164	-167.274551
734.296875	95.374191
733.099609	158.760391
731.902344	-77.629967
730.705078	-252.608521
729.506836	-156.245224
728.308594	42.896904
727.110352	172.041321
725.911133	-26.670940
724.712891	154.988235
723.513672	76.649681
722.313477	68.300537
721.113281	116.797226
719.914063	324.708771
718.712891	122.263824
717.512695	18.183861
716.311523	407.260193
715.110352	237.885742
713.909180	175.517715
712.707031	54.400635
711.504883	64.196465
710.302734	156.877762
709.099609	-166.488770
707.896484	150.713379
706.693359	93.335335
705.490234	-155.494583
704.286133	74.706131
703.082031	141.699661
701.877930	32.549435
700.672852	106.241669
699.468750	56.058163
698.262695	197.299606
697.057617	251.642578
695.851563	71.386505
694.645508	-202.098877
693.439453	-45.323696
692.232422	-127.372833
691.026367	-237.504166
689.818359	-56.660908
688.611328	-114.488121
687.403320	-261.134125
686.195313	-156.036148
684.987305	24.997082
683.778320	-62.772980
682.569336	-87.563942
681.360352	-123.093689
680.151367	-214.849930
678.941406	-37.927734
677.731445	-79.708420
676.521484	-251.290146
675.310547	-253.911499
674.099609	-137.464859
672.888672	-31.836700
671.677734	82.441582
670.465820	2.104537
669.253906	172.603577
668.041016	178.793457
666.829102	156.910873
665.616211	-74.496216
664.403320	-212.923752
663.189453	-70.591232
661.975586	-148.534760
660.761719	-379.706207
659.547852	-26.056070
658.333008	3.791466
657.118164	31.405428
655.903320	58.931164
654.688477	99.290726
653.472656	74.868797
652.256836	-89.719170
651.040039	77.394264
649.824219	504.883789
648.607422	161.138840
647.389648	129.518188
646.172852	65.423531
644.955078	425.035980
643.737305	353.982117
642.519531	231.076813
641.300781	92.886726
640.082031	143.634018
638.863281	305.785187
637.643555	134.436523
636.423828	-86.631416
635.204102	20.607468
633.984375	-95.964302
632.763672	16.753899
631.542969	-4.151639
630.322266	231.923004
629.100586	16.798450
627.878906	-14.367001
626.657227	224.038818
625.435547	354.474548
624.212891	-30.271420
622.990234	192.993301
621.767578	256.836853
620.543945	127.045700
619.320313	-87.070869
618.096680	109.057037
616.873047	92.234261
615.648438	155.722992
614.423828	-74.977089
613.199219	41.975391
611.973633	59.335369
610.748047	165.274109
609.522461	26.225874
608.296875	-56.380634
607.070313	49.806198
605.843750	-420.092102
604.617188	-156.646164
