# Supplementary material for: Raman spectroscopy accurately differentiates mucosal healing from non-healing and biochemical changes following biological therapy in inflammatory bowel disease
Source: PLoS One. 2021 Jun 2;16(6):e0252210. doi: 10.1371/journal.pone.0252210 (PMC8172032; doi:10.1371/journal.pone.0252210)
Supplement: S6 Dataset — (ZIP) [file pone.0252210.s008.zip › Post biologic CD/OC016 post treatment-1_base sub CR removed_57__X_-36042.8__Y_20318.7__Z_-4414.98__Time_652.txt]

1714.716797	123.057549
1713.740234	13.081634
1712.763672	48.297024
1711.787109	9.214175
1710.809570	88.862450
1709.832031	-18.350147
1708.854492	-4.128186
1707.875977	-15.953688
1706.898438	-91.219185
1705.919922	-192.485413
1704.941406	-35.896122
1703.962891	70.549416
1702.983398	-242.462448
1702.003906	-14.107155
1701.024414	-1.749127
1700.044922	-100.948395
1699.065430	-210.034775
1698.084961	-35.009861
1697.104492	228.880188
1696.124023	-59.676666
1695.143555	-77.567863
1694.162109	41.452179
1693.180664	147.795425
1692.199219	78.629440
1691.217773	167.670425
1690.235352	350.734406
1689.253906	30.264616
1688.271484	105.322021
1687.289063	271.690033
1686.305664	121.395790
1685.323242	222.401688
1684.339844	180.104614
1683.356445	586.040527
1682.372070	177.397751
1681.388672	448.628021
1680.404297	394.384186
1679.419922	431.961700
1678.435547	498.339752
1677.451172	802.884216
1676.465820	548.620544
1675.480469	479.947083
1674.495117	600.645325
1673.509766	517.184143
1672.523438	599.059692
1671.537109	604.396912
1670.550781	355.265137
1669.564453	632.604614
1668.578125	456.312561
1667.590820	585.863281
1666.603516	678.700073
1665.616211	708.307068
1664.627930	767.545532
1663.640625	813.983521
1662.652344	770.693970
1661.664063	884.283630
1660.675781	855.143921
1659.686523	948.326782
1658.698242	639.221863
1657.708984	796.815735
1656.719727	708.472839
1655.729492	972.665771
1654.740234	535.711670
1653.750000	490.967560
1652.759766	774.675232
1651.768555	413.191742
1650.778320	631.380127
1649.787109	492.863281
1648.795898	235.782974
1647.804688	589.617798
1646.813477	272.484070
1645.821289	272.774200
1644.829102	138.661179
1643.836914	4.886499
1642.844727	-144.396194
1641.851563	-71.659363
1640.859375	-6.609857
1639.866211	71.838638
1638.873047	92.460381
1637.878906	221.407196
1636.885742	-10.664165
1635.891602	-150.177933
1634.897461	108.490128
1633.902344	74.781998
1632.908203	-251.104843
1631.913086	-71.048790
1630.917969	317.096405
1629.922852	41.877014
1628.926758	-104.121094
1627.931641	-131.504395
1626.935547	28.026560
1625.939453	45.590328
1624.942383	-5.106238
1623.946289	-139.790359
1622.949219	-156.043045
1621.952148	14.375238
1620.955078	-112.063477
1619.958008	242.301392
1618.959961	26.731556
1617.961914	-91.535316
1616.963867	79.044502
1615.965820	5.541200
1614.966797	-62.641254
1613.967773	-54.682991
1612.968750	113.280464
1611.969727	-98.995674
1610.970703	87.298622
1609.970703	213.240845
1608.970703	153.093613
1607.970703	66.775711
1606.970703	197.880798
1605.969727	221.551270
1604.968750	-231.285736
1603.967773	-37.437580
1602.966797	-19.032776
1601.965820	38.575668
1600.963867	-29.440121
1599.961914	-45.166019
1598.959961	-74.007423
1597.958008	-40.152821
1596.955078	-11.602674
1595.952148	137.065582
1594.949219	259.477295
1593.946289	-15.226494
1592.943359	-151.493408
1591.939453	-76.324692
1590.935547	-134.388672
1589.931641	-75.087776
1588.927734	33.664001
1587.922852	22.280579
1586.917969	-41.354832
1585.913086	296.449554
1584.908203	16.214787
1583.903320	129.515671
1582.897461	-49.177200
1581.891602	173.260696
1580.885742	114.202354
1579.879883	73.271889
1578.873047	102.517021
1577.866211	-21.942743
1576.859375	12.252383
1575.852539	-47.359982
1574.845703	114.007889
1573.837891	233.551056
1572.830078	17.508347
1571.822266	147.132660
1570.814453	37.465042
1569.805664	234.283432
1568.796875	95.764145
1567.788086	-11.680375
1566.779297	23.580217
1565.769531	139.140076
1564.760742	150.683594
1563.750977	-87.053596
1562.741211	-88.760910
1561.730469	153.179977
1560.720703	244.457001
1559.709961	-120.785843
1558.699219	6.468039
1557.688477	-73.821068
1556.676758	68.577179
1555.666016	-167.445190
1554.654297	72.997917
1553.642578	2.451629
1552.629883	172.516129
1551.618164	57.647545
1550.605469	180.716385
1549.592773	-63.802551
1548.580078	-191.989227
1547.566406	207.244415
1546.552734	120.078018
1545.540039	262.847168
1544.525391	95.249588
1543.511719	216.949768
1542.498047	206.689148
1541.483398	69.706688
1540.468750	15.244906
1539.453125	-21.299202
1538.438477	220.770844
1537.422852	243.224808
1536.407227	-46.660702
1535.391602	166.388763
1534.375977	157.413345
1533.359375	192.098587
1532.342773	412.204376
1531.326172	142.405762
1530.309570	359.540009
1529.292969	74.100693
1528.275391	156.911591
1527.257813	270.434753
1526.240234	175.234177
1525.222656	110.811485
1524.204102	439.966675
1523.185547	-0.407774
1522.166992	230.598068
1521.148438	227.345352
1520.128906	249.647446
1519.110352	133.009933
1518.090820	203.877991
1517.071289	-92.847038
1516.050781	-299.682190
1515.031250	55.916370
1514.010742	-148.556198
1512.990234	-6.494786
1511.968750	-116.166771
1510.948242	-269.527191
1509.926758	-156.136414
1508.905273	-42.916069
1507.883789	29.108770
1506.862305	88.166939
1505.839844	-170.786728
1504.817383	-106.823700
1503.794922	-112.179916
1502.772461	23.258350
1501.749023	27.896830
1500.726563	137.433151
1499.703125	-11.761152
1498.678711	-150.765915
1497.655273	-259.082123
1496.630859	-9.276219
1495.607422	-66.598854
1494.582031	-60.083118
1493.557617	-56.194740
1492.533203	-139.303711
1491.507813	56.100552
1490.482422	-165.149612
1489.457031	-207.555542
1488.430664	69.227196
1487.405273	67.505791
1486.378906	60.593403
1485.352539	370.125427
1484.325195	156.303543
1483.298828	-88.084175
1482.271484	251.694977
1481.244141	341.348907
1480.216797	252.431000
1479.188477	336.830231
1478.161133	546.048035
1477.132813	347.420135
1476.104492	281.309021
1475.075195	452.040985
1474.046875	518.277832
1473.017578	696.454651
1471.988281	719.256348
1470.958984	742.021301
1469.928711	1016.616882
1468.898438	866.266785
1467.869141	812.620789
1466.837891	1122.542847
1465.807617	1434.877197
1464.776367	1070.990234
1463.746094	1345.063721
1462.714844	1113.436523
1461.682617	1237.478516
1460.651367	995.808655
1459.619141	1460.025635
1458.586914	1160.011597
1457.554688	1124.059937
1456.522461	1062.758911
1455.489258	1359.147583
1454.456055	1460.137085
1453.422852	1391.212158
1452.389648	1362.894531
1451.355469	1590.576904
1450.321289	1400.074341
1449.287109	1483.287720
1448.252930	1771.656616
1447.218750	1540.794678
1446.183594	1439.168701
1445.148438	1403.429443
1444.113281	1425.946411
1443.078125	1263.786011
1442.041992	1116.893677
1441.005859	1051.035400
1439.969727	1152.134888
1438.933594	1245.651245
1437.897461	1094.006470
1436.860352	1273.489624
1435.823242	972.926819
1434.786133	1122.150024
1433.748047	693.046265
1432.710938	812.079590
1431.672852	585.279846
1430.634766	520.154297
1429.596680	397.085571
1428.557617	422.950989
1427.518555	446.347412
1426.479492	595.878052
1425.440430	268.942963
1424.401367	274.920593
1423.361328	172.592834
1422.321289	133.366547
1421.281250	212.618210
1420.241211	208.806274
1419.200195	51.474480
1418.159180	108.253883
1417.118164	19.122377
1416.077148	88.626175
1415.035156	44.967400
1413.994141	56.757332
1412.952148	101.301346
1411.910156	0.100874
1410.867188	193.092651
1409.825195	345.898804
1408.782227	159.542099
1407.739258	18.570333
1406.695313	25.904848
1405.652344	-154.965927
1404.608398	-102.225655
1403.564453	-164.860245
1402.520508	131.439713
1401.475586	-94.099434
1400.431641	4.115049
1399.386719	-15.484472
1398.341797	-80.101364
1397.295898	8.289778
1396.250977	61.675301
1395.205078	27.437441
1394.159180	33.393768
1393.112305	-58.232769
1392.066406	143.240463
1391.019531	-150.924698
1389.972656	180.817276
1388.925781	47.119095
1387.877930	158.729431
1386.831055	125.347290
1385.783203	-177.989243
1384.735352	-41.082996
1383.686523	218.332581
1382.638672	-92.005424
1381.589844	-227.226196
1380.541016	-392.256165
1379.492188	44.750412
1378.442383	-15.197347
1377.392578	4.866274
1376.342773	40.003723
1375.292969	22.836010
1374.243164	-176.326431
1373.192383	-93.474144
1372.141602	24.361807
1371.090820	-74.643005
1370.039063	-148.582413
1368.988281	21.841906
1367.936523	144.950394
1366.884766	-254.976196
1365.833008	264.317627
1364.780273	300.459076
1363.727539	-71.554688
1362.674805	139.064941
1361.622070	-33.485264
1360.569336	189.684799
1359.515625	49.728127
1358.461914	178.486908
1357.408203	105.923416
1356.353516	-78.365761
1355.299805	150.045486
1354.245117	18.202566
1353.190430	164.716537
1352.134766	197.022141
1351.080078	152.454773
1350.024414	105.511688
1348.968750	63.651089
1347.913086	-20.276289
1346.856445	208.488892
1345.800781	392.616821
1344.744141	301.511902
1343.686523	406.378510
1342.629883	503.866730
1341.572266	524.576660
1340.514648	371.946136
1339.457031	278.917389
1338.399414	787.786316
1337.340820	707.256226
1336.282227	713.485107
1335.223633	571.307861
1334.165039	609.899048
1333.106445	557.030945
1332.046875	595.766724
1330.987305	320.539124
1329.926758	408.909363
1328.867188	564.058228
1327.806641	457.281158
1326.746094	617.442261
1325.685547	654.110718
1324.625000	379.687469
1323.563477	367.155975
1322.501953	668.184692
1321.440430	404.016449
1320.378906	663.105042
1319.316406	909.807068
1318.253906	502.915680
1317.191406	633.790894
1316.128906	821.372681
1315.065430	626.910522
1314.001953	622.332092
1312.938477	657.231567
1311.875000	628.136841
1310.811523	966.023193
1309.747070	612.005432
1308.682617	615.100708
1307.618164	824.963806
1306.552734	882.237183
1305.488281	750.141418
1304.422852	996.871094
1303.356445	825.551819
1302.291016	713.357056
1301.224609	576.673035
1300.159180	693.182739
1299.091797	686.840637
1298.025391	611.781067
1296.958984	598.179932
1295.891602	812.932068
1294.824219	576.007019
1293.755859	714.664734
1292.688477	730.632690
1291.620117	825.108337
1290.551758	522.303223
1289.483398	736.981506
1288.414063	738.331177
1287.344727	818.128113
1286.275391	591.646179
1285.206055	541.659424
1284.136719	601.924133
1283.066406	845.819824
1281.996094	636.745361
1280.925781	604.000000
1279.855469	740.121460
1278.784180	430.948303
1277.712891	706.486755
1276.641602	769.172791
1275.569336	765.825684
1274.498047	518.070374
1273.425781	639.427490
1272.353516	660.567261
1271.281250	894.212891
1270.208008	653.984436
1269.134766	518.850891
1268.061523	879.310852
1266.988281	602.636536
1265.914063	789.674438
1264.839844	905.881958
1263.765625	595.224609
1262.691406	701.659973
1261.617188	715.405579
1260.541992	770.563965
1259.466797	452.862030
1258.391602	793.071960
1257.315430	753.147949
1256.239258	693.744568
1255.163086	714.696716
1254.086914	706.413147
1253.010742	695.683899
1251.933594	906.339905
1250.856445	778.768494
1249.779297	1013.591614
1248.701172	1000.280945
1247.624023	632.053711
1246.545898	922.577148
1245.467773	969.969238
1244.388672	737.941833
1243.310547	671.151855
1242.231445	718.479370
1241.152344	513.282654
1240.072266	929.480713
1238.993164	663.601746
1237.913086	817.506165
1236.833008	976.161743
1235.751953	916.458252
1234.671875	774.324463
1233.590820	981.249634
1232.509766	693.682251
1231.427734	936.797058
1230.346680	971.454895
1229.264648	819.576416
1228.182617	674.991272
1227.100586	714.397766
1226.017578	618.212891
1224.934570	575.260437
1223.851563	493.576874
1222.768555	559.417297
1221.684570	511.530731
1220.601563	250.891998
1219.516602	173.997055
1218.432617	152.671082
1217.348633	486.438416
1216.263672	163.040070
1215.178711	339.593323
1214.093750	409.794952
1213.007813	371.292175
1211.921875	301.386017
1210.835938	354.505798
1209.750000	467.854248
1208.663086	614.853882
1207.577148	204.803101
1206.490234	346.873474
1205.402344	481.591980
1204.315430	307.802185
1203.227539	338.784882
1202.139648	273.367126
1201.051758	126.060402
1199.962891	-1.980451
1198.875000	110.658997
1197.786133	208.749496
1196.696289	-90.193542
1195.607422	-33.093262
1194.517578	7.086534
1193.427734	-142.723114
1192.337891	-105.047585
1191.247070	-163.568176
1190.157227	61.374592
1189.066406	-206.228348
1187.974609	-130.380936
1186.883789	-143.444870
1185.791992	-290.978241
1184.700195	-138.533783
1183.608398	32.982372
1182.515625	134.800934
1181.423828	68.658379
1180.331055	-138.970444
1179.238281	-130.827469
1178.144531	212.763214
1177.050781	110.497314
1175.957031	-97.173653
1174.863281	193.334656
1173.768555	244.217606
1172.674805	84.380493
1171.580078	-92.198418
1170.484375	-24.696524
1169.389648	9.242938
1168.293945	-198.448822
1167.198242	-97.639984
1166.102539	-202.515579
1165.005859	-178.337387
1163.910156	-8.449339
1162.813477	-91.924393
1161.715820	89.698891
1160.619141	347.617889
1159.521484	306.945007
1158.423828	287.730530
1157.326172	149.164536
1156.227539	-163.550003
1155.128906	86.744698
1154.030273	158.031830
1152.931641	-47.310917
1151.832031	-28.553303
1150.733398	230.854355
1149.632813	63.616737
1148.533203	-344.150848
1147.433594	22.194008
1146.333008	14.525971
1145.232422	11.587273
1144.130859	-0.911461
1143.030273	-127.634903
1141.928711	-28.363861
1140.827148	-64.725090
1139.724609	-89.222847
1138.623047	93.080009
1137.520508	-78.849403
1136.417969	91.422852
1135.314453	-4.476642
1134.211914	132.399216
1133.108398	-65.617287
1132.004883	-35.674152
1130.900391	203.077866
1129.796875	109.515739
1128.692383	255.567352
1127.586914	335.112671
1126.482422	2.022920
1125.376953	83.925163
1124.271484	286.650116
1123.166016	356.569977
1122.060547	258.242584
1120.954102	275.993713
1119.847656	189.535019
1118.741211	197.801239
1117.633789	14.325249
1116.526367	164.582397
1115.418945	59.255505
1114.311523	190.498108
1113.204102	63.918839
1112.095703	147.798630
1110.987305	293.093353
1109.877930	161.824173
1108.769531	120.403534
1107.660156	145.132401
1106.550781	339.878754
1105.441406	215.809799
1104.331055	46.946823
1103.220703	43.356991
1102.110352	237.963409
1101.000000	144.712631
1099.888672	435.905273
1098.777344	76.241272
1097.666016	103.335159
1096.553711	234.112610
1095.442383	256.472076
1094.330078	175.183670
1093.217773	284.708893
1092.104492	142.262634
1090.991211	16.378624
1089.877930	293.007355
1088.764648	167.191040
1087.651367	126.137955
1086.537109	266.211487
1085.422852	88.824181
1084.308594	71.395210
1083.193359	185.606415
1082.078125	57.780396
1080.962891	117.971085
1079.847656	206.351547
1078.731445	174.967010
1077.615234	157.716095
1076.499023	234.387085
1075.382813	64.686211
1074.265625	174.252579
1073.148438	84.455353
1072.031250	208.115967
1070.914063	-162.873825
1069.795898	-6.325958
1068.677734	84.587502
1067.559570	-4.878433
1066.440430	81.392128
1065.321289	153.621490
1064.202148	38.586132
1063.083008	129.613251
1061.962891	63.867760
1060.843750	75.411720
1059.723633	42.558258
1058.602539	262.304626
1057.482422	51.861004
1056.361328	-15.865467
1055.239258	323.075562
1054.118164	250.761093
1052.996094	325.676666
1051.874023	83.045776
1050.751953	174.429886
1049.629883	237.824005
1048.506836	-53.440441
1047.383789	28.762066
1046.260742	-84.930908
1045.136719	333.150055
1044.012695	12.081453
1042.888672	-194.565628
1041.764648	-102.778702
1040.639648	-108.817825
1039.515625	227.607025
1038.389648	-81.090393
1037.264648	-184.697418
1036.138672	-53.107716
1035.012695	-112.321671
1033.886719	-96.987068
1032.760742	178.918198
1031.633789	-103.324532
1030.506836	-69.184723
1029.379883	195.121384
1028.251953	-107.618851
1027.124023	17.329905
1025.996094	-89.969345
1024.868164	-317.889160
1023.739258	-255.431076
1022.610352	-141.858139
1021.481445	-473.796906
1020.352539	-373.985260
1019.222656	-267.184235
1018.092773	-327.311646
1016.962891	-150.857346
1015.832031	-74.072502
1014.702148	-124.686302
1013.571289	-38.511829
1012.439453	138.035370
1011.308594	-127.704109
1010.176758	-103.849609
1009.044922	126.076805
1007.912109	177.795090
1006.780273	93.080658
1005.647461	475.707306
1004.514648	707.933777
1003.380859	1171.320190
1002.247070	1347.968628
1001.113281	1228.836426
999.979492	760.993652
998.845703	589.100525
997.710938	322.693878
996.576172	178.854019
995.440430	289.057373
994.305664	85.468010
993.169922	-4.900563
992.033203	262.363831
990.897461	66.092651
989.760742	-70.063438
988.624023	236.469330
987.487305	-74.623810
986.350586	-314.069702
985.212891	-97.272324
984.075195	6.671774
982.936523	-110.361992
981.798828	92.677193
980.660156	123.116760
979.521484	-228.271103
978.381836	73.795479
977.242188	178.047501
976.102539	160.486389
974.962891	71.763962
973.823242	350.824982
972.682617	271.445709
971.541992	187.591019
970.400391	278.369354
969.259766	366.890137
968.118164	-106.877136
966.976563	-59.460205
965.833984	61.423378
964.691406	239.665665
963.548828	-68.226288
962.406250	-84.749329
961.262695	-18.683361
960.120117	324.691193
958.976563	-17.001047
957.832031	214.124039
956.688477	266.609772
955.543945	206.961990
954.398438	266.428009
953.253906	168.046844
952.108398	74.355858
950.962891	28.804697
949.817383	145.689255
948.670898	223.718399
947.524414	43.511456
946.377930	334.159180
945.231445	282.064880
944.083984	170.675781
942.936523	237.499649
941.789063	320.332245
940.640625	229.728394
939.493164	66.208008
938.343750	297.471069
937.195313	115.875862
936.045898	119.113388
934.897461	120.121071
933.747070	169.038895
932.597656	320.519409
931.447266	337.574310
930.296875	192.970322
929.146484	296.667206
927.995117	259.222046
926.843750	310.598816
925.692383	29.798126
924.541016	165.457428
923.388672	73.669121
922.236328	-49.870678
921.083984	-175.585129
919.931641	-201.207962
918.778320	252.630676
917.625000	58.894333
916.470703	192.310318
915.317383	12.367320
914.163086	241.130707
913.008789	118.056030
911.853516	262.796509
910.698242	-0.805651
909.542969	21.484547
908.387695	43.788803
907.231445	75.172493
906.076172	11.383648
904.918945	-142.982361
903.762695	155.769379
902.605469	30.917513
901.448242	252.542389
900.291016	306.578217
899.133789	-137.257645
897.975586	27.731201
896.817383	43.365253
895.658203	-97.034103
894.500000	230.638306
893.340820	63.151604
892.180664	-142.663483
891.021484	13.100925
889.861328	26.495255
888.701172	175.377090
887.541016	308.385742
886.379883	136.620026
885.218750	-71.171837
884.057617	-89.360275
882.895508	372.880096
881.734375	241.836105
880.572266	203.278931
879.409180	268.410461
878.247070	241.115219
877.083984	-33.991848
875.920898	200.042664
874.756836	440.708221
873.592773	262.512909
872.428711	449.002502
871.264648	426.119141
870.100586	497.715240
868.935547	218.395447
867.770508	364.171967
866.604492	282.803741
865.438477	482.390961
864.272461	180.782089
863.106445	290.394073
861.940430	483.026672
860.773438	419.565796
859.606445	367.332428
858.438477	404.868774
857.271484	157.396088
856.103516	477.556366
854.934570	571.014648
853.766602	476.052948
852.597656	620.961609
851.428711	319.780640
850.259766	489.233887
849.089844	515.207092
847.919922	272.385101
846.750000	343.103027
845.579102	93.645096
844.408203	101.629829
843.237305	340.027191
842.066406	39.178326
840.894531	109.668221
839.722656	21.336277
838.550781	252.654541
837.377930	302.801727
836.206055	337.240875
835.033203	-180.107452
833.859375	265.246368
832.686523	-30.898458
831.512695	10.103141
830.337891	307.672485
829.164063	198.997772
827.989258	110.401649
826.814453	291.632355
825.639648	252.009918
824.463867	16.208994
823.288086	288.552277
822.112305	34.934040
820.935547	211.267227
819.759766	189.279953
818.583008	42.577633
817.405273	136.279144
816.228516	22.939083
815.050781	18.611940
813.872070	232.209641
812.694336	94.312492
811.515625	56.472866
810.336914	103.059105
809.158203	25.137655
807.978516	-299.396271
806.798828	-306.215118
805.619141	-226.480881
804.438477	-160.155807
803.258789	-147.178253
802.077148	-87.663826
800.896484	-203.478897
799.714844	-155.165375
798.534180	128.118118
797.351563	-120.826454
796.169922	-114.825798
794.987305	-326.023621
793.804688	-222.601395
792.622070	-298.670074
791.438477	-359.252563
790.254883	-94.440323
789.071289	-35.623528
787.886719	107.198326
786.702148	163.635101
785.517578	259.808472
784.333008	378.002228
783.147461	-16.753937
781.961914	302.474335
780.776367	75.759979
779.590820	-166.351440
778.404297	24.466658
777.217773	42.935928
776.030273	145.236435
774.843750	269.521973
773.656250	162.036697
772.467773	81.033287
771.280273	75.015373
770.091797	7.227005
768.903320	93.735893
767.714844	-214.304764
766.525391	39.593639
765.335938	231.662994
764.146484	-25.640705
762.956055	221.331253
761.765625	118.172241
760.575195	151.471100
759.384766	173.726837
758.193359	215.740494
757.001953	332.476685
755.810547	422.750824
754.618164	293.149109
753.425781	196.550293
752.233398	179.066727
751.041016	229.662369
749.847656	196.765152
748.654297	-2.990232
747.460938	-81.946434
746.266602	117.806877
745.072266	120.000183
743.877930	218.687317
742.683594	152.847885
741.488281	58.525017
740.292969	27.798874
739.097656	5.842434
737.901367	124.097267
736.705078	145.915024
735.508789	80.126915
734.311523	163.229172
733.115234	119.345917
731.917969	-112.713104
730.719727	145.383301
729.522461	-71.264206
728.324219	-209.090012
727.125977	525.435303
725.926758	166.782532
724.727539	-47.479813
723.528320	-38.801826
722.329102	223.237488
721.128906	83.370712
719.928711	316.888916
718.728516	-226.695129
717.528320	102.818855
716.327148	133.309952
715.125977	-148.091003
713.923828	96.161095
712.722656	100.514305
711.520508	0.258956
710.317383	279.214447
709.115234	128.893204
707.912109	-60.543316
706.708984	74.570747
705.505859	187.873077
704.301758	168.377579
703.097656	-297.156250
701.893555	142.534271
700.688477	149.230637
699.483398	49.403221
698.278320	310.515808
697.073242	239.004837
695.867188	-73.639137
694.661133	-186.246658
693.455078	81.306175
692.248047	-118.081818
691.041016	138.536057
689.833984	-106.284683
688.626953	-235.957260
687.418945	-66.164810
686.210938	-265.120941
685.002930	28.263077
683.793945	-5.795456
682.584961	27.386265
681.375977	-10.911657
680.166992	-10.161074
678.957031	44.773434
677.747070	-181.765305
676.537109	-24.985483
675.326172	-93.325768
674.115234	-53.400452
672.904297	6.019803
671.692383	-72.960587
670.481445	-39.417019
669.269531	-109.608246
668.056641	70.986275
666.844727	-176.283264
665.631836	51.869595
664.417969	193.576797
663.205078	41.610218
661.991211	133.707840
660.777344	-69.865929
659.563477	61.165352
658.348633	198.662689
657.133789	-116.765770
655.918945	-99.923546
654.703125	18.290890
653.488281	214.104095
652.272461	125.458260
651.055664	-62.178253
649.839844	82.020599
648.623047	99.177200
647.405273	116.394913
646.188477	69.109032
644.970703	49.889797
643.752930	-72.506050
642.535156	134.302353
641.316406	121.765640
640.097656	-60.517517
638.878906	84.060623
637.659180	250.148514
636.439453	-101.496826
635.219727	283.816742
634.000000	-217.800568
632.779297	-40.687733
631.558594	-0.921420
630.337891	-27.588196
629.116211	87.458076
627.894531	-67.689064
626.672852	56.118721
625.451172	310.766327
624.228516	228.912735
623.005859	93.651962
621.783203	427.771851
620.559570	207.125824
619.336914	295.086609
618.112305	42.752266
616.888672	160.985062
615.664063	71.750229
614.439453	21.234604
613.214844	-52.611881
611.989258	4.207660
610.764648	-146.197418
609.538086	90.557213
608.312500	28.223791
607.085938	-70.187080
605.859375	308.008972
604.632813	-112.436790
