# Supplementary material for: Raman spectroscopy accurately differentiates mucosal healing from non-healing and biochemical changes following biological therapy in inflammatory bowel disease
Source: PLoS One. 2021 Jun 2;16(6):e0252210. doi: 10.1371/journal.pone.0252210 (PMC8172032; doi:10.1371/journal.pone.0252210)
Supplement: S6 Dataset — (ZIP) [file pone.0252210.s008.zip › Post biologic CD/OC024 post treatment-1_base sub CR removed_52__X_-24600.5__Y_32783.4__Z_-653.88__Time_600.txt]

1714.837891	-34.377174
1713.861328	-24.306067
1712.884766	76.953171
1711.907227	-87.315002
1710.930664	54.249832
1709.953125	-147.288574
1708.975586	-72.589523
1707.997070	-78.195854
1707.019531	-118.403198
1706.041016	74.543251
1705.062500	72.171547
1704.083984	53.979969
1703.104492	57.419701
1702.125000	87.891663
1701.145508	-65.923691
1700.166016	40.055656
1699.186523	58.085751
1698.206055	151.261124
1697.225586	28.284006
1696.245117	-118.306564
1695.264648	130.917389
1694.283203	273.565826
1693.301758	355.156982
1692.320313	357.059235
1691.338867	412.780884
1690.357422	370.205627
1689.375000	221.367279
1688.392578	481.139130
1687.410156	594.619812
1686.427734	471.276520
1685.444336	614.983643
1684.460938	415.387512
1683.477539	501.456635
1682.494141	633.289795
1681.509766	725.612976
1680.526367	786.515320
1679.541992	720.132202
1678.557617	747.462036
1677.572266	857.771118
1676.587891	1269.186279
1675.602539	1109.182251
1674.617188	1199.728271
1673.630859	1234.942505
1672.645508	1228.211182
1671.659180	1431.916382
1670.672852	1529.840454
1669.686523	1532.677124
1668.699219	1631.636475
1667.712891	1723.180786
1666.725586	1629.440308
1665.738281	1621.216309
1664.750000	1820.453857
1663.762695	1916.751465
1662.774414	2111.653320
1661.786133	2015.409302
1660.797852	1750.133911
1659.808594	1864.440552
1658.820313	2069.344238
1657.831055	2012.460083
1656.841797	2062.069580
1655.851563	1948.029785
1654.862305	2030.470337
1653.872070	1647.626587
1652.881836	1543.287109
1651.891602	1468.613892
1650.900391	1286.044189
1649.910156	1315.608521
1648.918945	1300.711670
1647.927734	895.180420
1646.935547	957.992432
1645.944336	936.748657
1644.952148	807.698853
1643.959961	895.708130
1642.966797	395.429199
1641.974609	347.182312
1640.981445	207.045486
1639.988281	605.616699
1638.995117	379.341919
1638.001953	203.708771
1637.007813	76.030167
1636.013672	-85.434082
1635.019531	14.485074
1634.025391	-135.528763
1633.031250	115.315346
1632.036133	34.605232
1631.041016	-106.240692
1630.045898	69.243065
1629.049805	-70.806915
1628.054688	-78.861885
1627.058594	-99.718407
1626.062500	90.190102
1625.065430	-295.520111
1624.069336	-47.144585
1623.072266	-64.028114
1622.075195	58.684387
1621.078125	-88.956070
1620.081055	191.912064
1619.083008	294.367584
1618.084961	383.932220
1617.086914	205.987030
1616.088867	-10.982519
1615.089844	247.302628
1614.091797	88.632782
1613.092773	3.702816
1612.092773	47.519451
1611.093750	-89.342232
1610.093750	188.175339
1609.094727	93.688423
1608.093750	64.929398
1607.093750	138.523849
1606.093750	146.800095
1605.092773	377.781586
1604.091797	402.041656
1603.090820	143.816071
1602.088867	191.966721
1601.087891	91.134727
1600.085938	8.783824
1599.083984	-125.701660
1598.081055	-19.516788
1597.079102	102.411407
1596.076172	-180.626007
1595.073242	-55.912937
1594.070313	-14.750210
1593.067383	-33.588009
1592.063477	-284.703522
1591.059570	-240.702988
1590.055664	-285.393799
1589.051758	-129.126236
1588.046875	105.364983
1587.041992	21.624081
1586.037109	96.989494
1585.032227	44.607361
1584.027344	-54.653439
1583.021484	153.593964
1582.015625	244.520065
1581.009766	7.227408
1580.003906	467.874298
1578.997070	342.538361
1577.990234	55.850403
1576.984375	73.712036
1575.976563	336.080292
1574.969727	215.918152
1573.961914	173.768478
1572.954102	204.374115
1571.946289	154.315079
1570.938477	322.509338
1569.929688	378.821014
1568.921875	68.738106
1567.913086	195.026932
1566.903320	139.398575
1565.894531	231.668091
1564.884766	219.967743
1563.875000	314.552765
1562.865234	89.866394
1561.855469	33.754372
1560.844727	234.272232
1559.834961	123.443077
1558.824219	344.322266
1557.813477	303.210327
1556.801758	26.181267
1555.790039	324.211884
1554.779297	57.352882
1553.766602	235.819656
1552.754883	178.465210
1551.743164	263.323761
1550.730469	89.199486
1549.717773	98.663574
1548.705078	470.071991
1547.691406	336.854736
1546.677734	69.064293
1545.665039	245.813492
1544.650391	290.485107
1543.636719	221.258942
1542.623047	265.528168
1541.608398	136.532867
1540.593750	232.039200
1539.579102	562.226440
1538.563477	254.536560
1537.547852	181.595062
1536.533203	-54.059597
1535.516602	19.690353
1534.500977	129.302505
1533.485352	-52.698933
1532.468750	200.791550
1531.452148	278.703033
1530.435547	29.123032
1529.417969	78.246567
1528.400391	276.503693
1527.383789	451.280457
1526.365234	211.255371
1525.347656	256.812592
1524.329102	240.352310
1523.311523	483.526123
1522.292969	109.020676
1521.273438	500.796753
1520.254883	205.686386
1519.235352	13.284286
1518.215820	67.454376
1517.196289	339.772797
1516.176758	223.831406
1515.156250	369.670319
1514.136719	130.048584
1513.116211	280.512024
1512.094727	7.156121
1511.074219	116.055008
1510.052734	19.413635
1509.031250	343.254974
1508.009766	-138.540268
1506.988281	-12.692877
1505.965820	-28.131639
1504.943359	-110.429047
1503.920898	196.558655
1502.898438	-86.027649
1501.875000	-209.934631
1500.852539	16.816387
1499.829102	-189.432419
1498.805664	-144.974442
1497.781250	-279.903534
1496.757813	-49.113064
1495.733398	-51.428219
1494.708984	-89.762329
1493.684570	-174.318512
1492.659180	-144.030136
1491.633789	52.160984
1490.608398	2.756054
1489.583008	315.933075
1488.557617	439.764709
1487.531250	282.429230
1486.504883	344.524261
1485.478516	174.116730
1484.452148	327.686768
1483.424805	435.056732
1482.398438	534.553467
1481.371094	437.428436
1480.342773	577.273804
1479.315430	778.075806
1478.287109	688.043030
1477.259766	722.748474
1476.230469	981.421936
1475.202148	750.792725
1474.173828	1108.342041
1473.144531	1170.221069
1472.115234	1672.272949
1471.085938	1568.266479
1470.055664	1512.473755
1469.025391	1558.304932
1467.996094	1904.088257
1466.964844	1926.617554
1465.934570	1959.180176
1464.904297	2258.462158
1463.873047	2501.557617
1462.841797	2444.631592
1461.809570	2410.441406
1460.778320	2718.986328
1459.746094	2659.116211
1458.713867	2929.140869
1457.681641	2967.991943
1456.649414	2730.149658
1455.616211	2784.008301
1454.583008	2858.030273
1453.549805	2782.315430
1452.516602	3086.804932
1451.483398	3165.494873
1450.449219	3322.595459
1449.415039	3312.333740
1448.380859	3380.516357
1447.345703	3504.284912
1446.311523	3336.781494
1445.276367	2895.874023
1444.241211	3140.934082
1443.205078	3271.947021
1442.169922	3134.715820
1441.133789	2800.191406
1440.097656	2609.892578
1439.061523	2376.649414
1438.024414	2605.985840
1436.988281	2554.707520
1435.951172	2268.435059
1434.914063	1951.940918
1433.875977	1812.311890
1432.838867	1743.437378
1431.800781	1548.336182
1430.762695	1214.496094
1429.724609	1155.819458
1428.685547	953.347900
1427.646484	1151.981323
1426.607422	1108.455811
1425.568359	797.716980
1424.529297	779.504822
1423.489258	771.370911
1422.449219	591.931702
1421.409180	369.769073
1420.369141	482.670166
1419.328125	336.192291
1418.288086	544.769226
1417.247070	171.898727
1416.205078	307.483063
1415.164063	377.666595
1414.122070	55.482433
1413.080078	284.185211
1412.038086	223.725830
1410.996094	153.297379
1409.953125	-12.554161
1408.910156	45.337608
1407.867188	25.403973
1406.824219	-4.494141
1405.780273	-144.798843
1404.737305	169.417786
1403.693359	129.687988
1402.648438	140.224380
1401.604492	143.339050
1400.559570	58.742409
1399.514648	72.074471
1398.469727	215.867767
1397.424805	199.285675
1396.378906	202.843674
1395.333984	148.903168
1394.288086	75.040840
1393.241211	241.728821
1392.195313	27.896093
1391.148438	54.576927
1390.101563	146.445175
1389.054688	53.234211
1388.006836	30.223818
1386.959961	330.025116
1385.912109	22.165588
1384.864258	-0.412188
1383.815430	-30.355782
1382.767578	-225.057327
1381.718750	-42.275486
1380.669922	-19.291107
1379.621094	61.277176
1378.571289	-17.848537
1377.522461	-1.907818
1376.472656	86.550934
1375.421875	-51.951950
1374.372070	-182.729401
1373.321289	28.403400
1372.270508	-144.406326
1371.219727	106.859085
1370.168945	-60.560051
1369.117188	-135.542175
1368.066406	21.409941
1367.014648	-33.271042
1365.961914	-60.367962
1364.910156	-77.292976
1363.857422	-156.274658
1362.804688	-90.681511
1361.751953	111.927521
1360.698242	-41.119930
1359.645508	-84.458809
1358.591797	150.908463
1357.538086	53.229408
1356.483398	-148.618973
1355.429688	164.240295
1354.375000	169.069794
1353.320313	149.258606
1352.264648	318.389374
1351.209961	135.089264
1350.154297	428.678802
1349.098633	801.764893
1348.042969	477.651001
1346.986328	714.528015
1345.930664	683.657471
1344.874023	774.504272
1343.817383	902.710999
1342.759766	1095.506104
1341.703125	934.073364
1340.645508	889.359253
1339.587891	1052.946899
1338.529297	1328.108276
1337.471680	984.390442
1336.413086	982.632019
1335.354492	978.614319
1334.295898	1063.890137
1333.236328	1139.439209
1332.176758	1004.946411
1331.117188	855.890137
1330.057617	917.250671
1328.998047	1018.348267
1327.937500	818.132141
1326.876953	865.277893
1325.816406	853.338013
1324.754883	1108.318848
1323.694336	1121.452637
1322.632813	981.744995
1321.571289	1059.487183
1320.508789	925.211792
1319.447266	961.424561
1318.384766	1180.335449
1317.322266	1327.856079
1316.259766	1194.489624
1315.196289	1031.810059
1314.132813	1120.755493
1313.069336	929.020508
1312.005859	1087.336304
1310.942383	1206.387451
1309.877930	1227.112061
1308.813477	844.351318
1307.749023	1072.273926
1306.683594	1012.431702
1305.619141	1294.742798
1304.553711	1104.937134
1303.488281	1038.354736
1302.421875	1178.491455
1301.356445	1085.283081
1300.290039	1112.711060
1299.223633	1046.969727
1298.157227	1136.186646
1297.089844	1139.609985
1296.022461	1081.843750
1294.955078	764.114807
1293.887695	881.065857
1292.819336	1057.029663
1291.751953	779.317627
1290.683594	1154.235962
1289.614258	678.384827
1288.545898	747.107544
1287.476563	928.711304
1286.407227	764.927185
1285.337891	973.741272
1284.268555	1069.973755
1283.198242	647.224060
1282.127930	986.179626
1281.057617	1009.418213
1279.986328	817.473328
1278.916016	838.612915
1277.844727	752.279419
1276.773438	898.454224
1275.701172	915.139893
1274.629883	873.304382
1273.557617	1019.807129
1272.485352	1005.138489
1271.413086	1132.296021
1270.339844	1149.642090
1269.266602	1303.852295
1268.193359	1314.105591
1267.120117	1439.192261
1266.045898	1520.438232
1264.972656	1387.097778
1263.898438	1407.596924
1262.823242	1494.052368
1261.749023	1629.344604
1260.673828	1199.228516
1259.598633	1644.237305
1258.523438	1419.182861
1257.448242	1623.029053
1256.372070	1544.409058
1255.295898	1402.627441
1254.219727	1370.542725
1253.142578	1443.221680
1252.066406	1494.060791
1250.989258	1506.052612
1249.912109	1493.809692
1248.833984	1591.077026
1247.756836	1518.214966
1246.678711	1231.597656
1245.599609	1236.769165
1244.521484	1227.434937
1243.442383	1371.192261
1242.364258	1524.664185
1241.285156	1398.950195
1240.205078	1445.689819
1239.125977	1169.720947
1238.045898	1192.346313
1236.965820	1265.950928
1235.884766	1208.626221
1234.804688	1405.943848
1233.723633	1305.074219
1232.642578	1223.679443
1231.561523	1205.354126
1230.479492	1133.787720
1229.397461	1142.202515
1228.315430	1293.498169
1227.233398	977.552307
1226.150391	969.140198
1225.068359	798.629944
1223.985352	1150.747070
1222.901367	685.246460
1221.818359	667.298706
1220.734375	758.158875
1219.650391	479.186066
1218.566406	574.889099
1217.481445	658.475098
1216.396484	473.914551
1215.311523	608.186951
1214.226563	481.646820
1213.141602	480.664246
1212.055664	465.194427
1210.969727	478.665039
1209.883789	511.407227
1208.796875	708.102661
1207.709961	709.390137
1206.623047	602.171021
1205.536133	733.557922
1204.449219	840.756958
1203.361328	557.627502
1202.273438	587.675781
1201.185547	215.555298
1200.096680	31.330505
1199.008789	-61.406982
1197.919922	404.095459
1196.830078	183.715912
1195.741211	61.985859
1194.651367	46.058071
1193.561523	104.603317
1192.471680	-108.544960
1191.381836	-40.510303
1190.291016	-131.134781
1189.200195	119.283943
1188.109375	-194.813110
1187.017578	-287.963440
1185.926758	-162.724106
1184.834961	-90.413849
1183.742188	-37.410133
1182.650391	85.041092
1181.557617	-37.258179
1180.464844	70.578819
1179.372070	-102.186333
1178.279297	94.102516
1177.185547	357.298126
1176.091797	215.440033
1174.998047	116.653297
1173.903320	448.804169
1172.808594	416.832977
1171.713867	238.775024
1170.619141	161.187134
1169.524414	207.921082
1168.428711	352.585022
1167.333008	28.397346
1166.237305	22.196280
1165.140625	3.931595
1164.044922	179.109146
1162.948242	404.258942
1161.850586	44.006176
1160.753906	462.263733
1159.656250	498.221222
1158.558594	545.973267
1157.460938	791.639648
1156.362305	796.103210
1155.263672	466.494171
1154.165039	637.698181
1153.066406	641.796082
1151.967773	514.658081
1150.868164	401.742828
1149.768555	455.521118
1148.667969	294.756165
1147.568359	95.821259
1146.467773	15.886197
1145.367188	281.006500
1144.266602	153.187378
1143.165039	99.043213
1142.063477	-50.369965
1140.961914	14.185599
1139.860352	14.369590
1138.757813	133.268768
1137.655273	228.203522
1136.552734	406.114960
1135.450195	360.494965
1134.346680	236.373383
1133.244141	670.170288
1132.139648	681.057373
1131.036133	853.186951
1129.931641	783.056030
1128.827148	893.109375
1127.722656	1242.517090
1126.618164	1214.587891
1125.512695	1297.948608
1124.407227	1101.441284
1123.301758	836.156067
1122.196289	933.319885
1121.089844	1006.606201
1119.983398	1056.033569
1118.876953	1147.907104
1117.769531	991.062195
1116.663086	990.329712
1115.555664	956.327087
1114.447266	962.406128
1113.339844	568.691650
1112.231445	695.148010
1111.123047	887.590149
1110.014648	725.325623
1108.905273	924.478210
1107.795898	710.031311
1106.686523	1081.212524
1105.577148	871.276733
1104.466797	1043.693359
1103.357422	1083.744019
1102.247070	1359.580811
1101.135742	1196.403931
1100.025391	1144.015503
1098.914063	1221.195923
1097.802734	1397.217285
1096.690430	1240.728027
1095.579102	1364.574097
1094.466797	1222.047241
1093.353516	1140.689697
1092.241211	1146.371704
1091.127930	1243.734009
1090.014648	962.022278
1088.901367	1197.968750
1087.788086	1287.844727
1086.673828	1085.929199
1085.559570	1093.263306
1084.445313	1274.442627
1083.330078	1356.714600
1082.214844	1088.738159
1081.099609	1102.679199
1079.984375	1076.586914
1078.868164	1022.222229
1077.751953	728.336121
1076.635742	1072.876099
1075.519531	997.147339
1074.402344	1141.873291
1073.285156	880.690369
1072.167969	1001.753235
1071.050781	616.304565
1069.932617	812.200745
1068.814453	1047.761963
1067.696289	936.418579
1066.578125	843.792175
1065.458984	697.270325
1064.339844	738.033020
1063.220703	769.348511
1062.100586	969.057373
1060.980469	798.978577
1059.860352	1127.109009
1058.740234	697.396606
1057.619141	903.715210
1056.498047	815.385925
1055.376953	638.255371
1054.255859	561.617310
1053.133789	713.861145
1052.011719	786.601196
1050.889648	672.502502
1049.767578	523.413696
1048.644531	432.690826
1047.521484	400.307892
1046.398438	843.734619
1045.274414	557.038086
1044.150391	620.161072
1043.026367	573.690552
1041.902344	625.100342
1040.778320	632.211792
1039.653320	397.066589
1038.528320	262.160339
1037.402344	418.321930
1036.277344	188.043549
1035.151367	430.261017
1034.024414	677.018433
1032.898438	470.116699
1031.771484	547.020935
1030.644531	549.511963
1029.517578	644.995300
1028.390625	505.753296
1027.262695	-30.683825
1026.134766	23.132650
1025.005859	58.373604
1023.877930	-182.635162
1022.749023	-112.470985
1021.620117	-91.027061
1020.490234	-62.595249
1019.361328	-6.283695
1018.231445	133.525909
1017.101563	11.346411
1015.970703	-36.553314
1014.839844	24.546505
1013.708984	67.148903
1012.578125	253.407288
1011.447266	411.859833
1010.315430	572.623291
1009.183594	585.249146
1008.050781	658.110107
1006.918945	740.282104
1005.786133	1211.083862
1004.653320	2104.941650
1003.519531	3245.845459
1002.386719	3346.184814
1001.252930	2889.646729
1000.118164	2253.210449
998.984375	1187.557983
997.849609	873.013245
996.714844	484.845245
995.580078	542.449219
994.444336	364.755432
993.308594	369.524719
992.172852	547.404236
991.036133	344.824402
989.900391	467.543518
988.763672	362.140656
987.626953	275.352509
986.489258	15.941908
985.351563	215.155045
984.213867	283.152496
983.076172	208.520584
981.937500	39.692383
980.798828	209.362656
979.660156	126.031685
978.521484	406.307068
977.381836	362.360596
976.242188	323.188995
975.102539	668.040466
973.961914	305.120209
972.822266	565.131287
971.681641	609.275085
970.540039	676.524719
969.399414	537.293030
968.257813	519.940491
967.116211	507.358887
965.973633	412.361542
964.832031	526.309204
963.689453	369.791870
962.545898	367.123901
961.403320	444.862335
960.259766	472.332184
959.116211	516.007813
957.972656	548.396240
956.828125	374.864502
955.683594	327.515076
954.539063	541.300232
953.393555	238.026703
952.249023	342.303009
951.103516	538.208374
949.957031	510.122925
948.811523	351.937439
947.665039	258.016937
946.518555	294.583313
945.371094	429.563080
944.224609	381.958618
943.077148	514.966187
941.929688	285.130890
940.781250	573.696167
939.632813	437.909760
938.484375	594.391113
937.335938	602.749634
936.186523	504.137390
935.038086	437.686249
933.887695	350.957886
932.738281	768.038818
931.587891	205.563690
930.437500	440.686584
929.287109	213.670837
928.135742	103.063690
926.985352	202.089874
925.833984	-40.032658
924.681641	452.934296
923.530273	-9.342443
922.377930	108.609840
921.224609	60.765423
920.072266	-5.045978
918.918945	8.899107
917.765625	20.761940
916.612305	5.560959
915.458008	-45.762939
914.303711	91.540649
913.149414	-161.379196
911.995117	76.103142
910.839844	50.532417
909.684570	-79.160240
908.529297	-219.941238
907.373047	79.293045
906.216797	-147.202713
905.060547	-124.180283
903.904297	-110.049706
902.747070	-292.763641
901.589844	-232.955032
900.432617	-34.920826
899.274414	18.363121
898.117188	-127.313919
896.958984	48.455849
895.799805	102.195961
894.641602	61.112633
893.482422	11.174853
892.322266	40.523136
891.163086	266.569733
890.002930	-94.612221
888.842773	-261.259460
887.682617	330.912445
886.521484	74.260399
885.360352	151.859665
884.199219	-34.400063
883.038086	93.091576
881.875977	13.203496
880.713867	309.990692
879.551758	133.434479
878.388672	209.483978
877.225586	218.033585
876.062500	219.945297
874.899414	163.426773
873.735352	23.759403
872.571289	118.352592
871.407227	102.745895
870.242188	118.759903
869.077148	17.911024
867.912109	101.596130
866.747070	126.885880
865.581055	273.636169
864.415039	60.876587
863.249023	198.757797
862.083008	282.752655
860.916016	481.310944
859.749023	313.928650
858.581055	292.592743
857.414063	244.394180
856.246094	532.791077
855.077148	370.316864
853.909180	669.872742
852.740234	727.239258
851.571289	699.462646
850.402344	747.923828
849.232422	547.756348
848.062500	470.896942
846.892578	501.581848
845.721680	420.364655
844.551758	480.192841
843.380859	352.073853
842.208984	190.490143
841.038086	91.601982
839.866211	97.866150
838.694336	54.953579
837.521484	322.714691
836.348633	25.066559
835.175781	89.423180
834.002930	412.792358
832.829102	79.587013
831.655273	242.064117
830.481445	424.526428
829.307617	419.458374
828.132813	496.905670
826.958008	690.244568
825.783203	408.561188
824.607422	481.391418
823.431641	175.297256
822.255859	265.876587
821.079102	269.499268
819.903320	188.428329
818.726563	236.477448
817.548828	57.410522
816.372070	-39.311718
815.194336	237.716019
814.016602	34.095531
812.837891	-98.338593
811.659180	-6.246031
810.480469	103.498909
809.301758	104.217285
808.122070	-1.783720
806.942383	-87.841003
805.762695	19.237799
804.583008	75.102127
803.402344	-82.228027
802.221680	-64.290115
801.041016	-73.090714
799.859375	-215.066925
798.677734	84.177895
797.496094	-179.929001
796.313477	-111.566963
795.131836	-160.806213
793.949219	-68.356560
792.765625	-69.091499
791.583008	-165.176056
790.399414	15.382723
789.215820	142.606064
788.031250	424.533264
786.846680	186.326584
785.662109	235.611465
784.477539	32.661945
783.291992	377.911743
782.106445	190.221313
780.920898	409.038788
779.735352	232.189407
778.548828	463.864685
777.362305	83.664246
776.174805	-144.179367
774.988281	188.501724
773.800781	203.153763
772.613281	-99.999588
771.424805	326.834717
770.236328	34.529247
769.047852	231.580246
767.859375	386.515289
766.669922	219.553238
765.480469	116.401642
764.291016	314.863892
763.101563	508.682922
761.911133	451.329529
760.720703	523.699890
759.529297	657.501099
758.338867	696.505859
757.147461	777.141296
755.955078	723.484680
754.763672	720.268860
753.571289	490.567078
752.378906	438.804474
751.186523	525.315186
749.993164	466.720581
748.799805	866.890015
747.606445	625.802429
746.412109	669.991516
745.217773	371.778351
744.023438	409.185425
742.829102	321.463745
741.633789	424.414612
740.438477	279.522217
739.243164	539.998962
738.046875	390.560211
736.850586	241.093246
735.654297	177.006058
734.458008	123.802505
733.260742	188.735321
732.063477	284.190521
730.866211	493.285583
729.667969	393.804626
728.469727	440.811890
727.271484	529.268982
726.073242	761.879578
724.874023	487.357758
723.674805	555.908997
722.474609	484.595062
721.275391	494.064819
720.075195	654.132385
718.875000	556.538818
717.673828	515.701599
716.473633	522.854065
715.272461	881.146240
714.070313	838.030640
712.869141	690.281921
711.666992	287.591217
710.463867	307.834961
709.261719	295.399261
708.058594	43.399124
706.855469	153.009781
705.652344	290.894867
704.448242	115.331436
703.244141	50.861889
702.040039	90.888054
700.834961	102.671410
699.630859	107.974503
698.424805	198.123871
697.219727	18.781860
696.013672	104.694603
694.807617	42.913582
693.601563	-188.169601
692.395508	-21.690805
691.188477	-87.488380
689.981445	-239.980301
688.773438	-160.120300
687.566406	-136.603180
686.358398	-184.561676
685.149414	45.166481
683.941406	-4.759124
682.732422	12.647801
681.523438	-141.016998
680.313477	84.629852
679.104492	67.718842
677.894531	133.228180
676.683594	211.832092
675.473633	-75.248627
674.262695	46.909180
673.051758	52.326176
671.839844	135.739655
670.628906	39.774338
669.416992	134.233536
668.204102	36.431412
666.992188	182.978989
665.779297	81.157341
664.566406	212.774323
663.352539	-33.415771
662.138672	120.014694
660.924805	51.188934
659.710938	204.768616
658.497070	-88.175064
657.282227	-193.228241
656.066406	-9.176323
654.851563	-85.976677
653.635742	-151.874100
652.419922	-196.113098
651.204102	-14.058500
649.987305	-23.714722
648.770508	-33.319210
647.553711	-62.258915
646.336914	147.748199
645.119141	224.258575
643.901367	27.505461
642.682617	295.412323
641.464844	326.612762
640.246094	282.502563
639.027344	96.478577
637.807617	88.805260
636.587891	-125.226357
635.368164	12.950653
634.148438	62.857029
632.927734	-237.389114
631.707031	35.373348
630.486328	28.795700
629.264648	-78.885834
628.043945	81.282585
626.822266	101.653374
625.599609	-34.863605
624.376953	121.917809
623.155273	55.306454
621.931641	238.907532
620.708984	256.956360
619.485352	-6.113646
618.261719	197.050125
617.037109	-0.825924
615.813477	-17.431160
614.588867	140.638016
613.364258	-78.662674
612.138672	71.215942
610.913086	-23.654612
609.687500	194.733398
608.461914	27.277952
607.235352	115.150078
606.008789	-246.806168
604.782227	-5.493464
