# Supplementary material for: Raman spectroscopy accurately differentiates mucosal healing from non-healing and biochemical changes following biological therapy in inflammatory bowel disease
Source: PLoS One. 2021 Jun 2;16(6):e0252210. doi: 10.1371/journal.pone.0252210 (PMC8172032; doi:10.1371/journal.pone.0252210)
Supplement: S6 Dataset — (ZIP) [file pone.0252210.s008.zip › Post biologic CD/OC021 post treatment-1_base sub CR removed_86__X_-12376.1__Y_18936.6__Z_-15.8675__Time_983.txt]

1714.640625	-58.387180
1713.664063	148.663010
1712.687500	41.206612
1711.709961	17.701546
1710.733398	-26.358501
1709.755859	59.039539
1708.778320	-69.139175
1707.799805	9.822402
1706.821289	33.343750
1705.843750	-68.114655
1704.864258	-83.100616
1703.885742	-105.217094
1702.907227	-126.477150
1701.927734	-149.599792
1700.948242	-54.172478
1699.968750	-62.236858
1698.988281	34.777481
1698.007813	79.130875
1697.028320	110.982201
1696.046875	79.458000
1695.066406	107.587646
1694.084961	99.112854
1693.104492	43.446205
1692.123047	183.461044
1691.140625	260.150146
1690.159180	188.235565
1689.176758	213.166946
1688.194336	446.920410
1687.211914	486.723846
1686.228516	479.291901
1685.246094	512.661316
1684.262695	474.827576
1683.279297	544.349304
1682.295898	822.356995
1681.311523	725.524048
1680.327148	765.265381
1679.342773	872.280212
1678.358398	868.228271
1677.374023	838.308411
1676.388672	1170.844238
1675.403320	1285.895874
1674.417969	1297.920166
1673.432617	1222.925903
1672.446289	1308.089478
1671.459961	1393.900879
1670.473633	1549.415161
1669.487305	1593.990112
1668.500977	1721.511597
1667.513672	1884.119385
1666.526367	1543.054565
1665.539063	1921.819946
1664.550781	1921.686890
1663.563477	1855.875610
1662.575195	1923.260986
1661.586914	2007.114380
1660.598633	1977.547485
1659.609375	1884.961182
1658.620117	2012.861572
1657.631836	2316.076172
1656.641602	1838.514648
1655.652344	2052.685547
1654.662109	1968.181030
1653.672852	1788.969360
1652.681641	1660.590088
1651.691406	1598.892944
1650.701172	1474.234985
1649.709961	1289.286377
1648.718750	1464.371582
1647.727539	1076.923096
1646.735352	922.589050
1645.744141	906.119019
1644.751953	850.453369
1643.759766	512.694641
1642.766602	579.373413
1641.774414	485.415863
1640.781250	341.738190
1639.788086	491.316437
1638.794922	250.832199
1637.801758	124.183914
1636.807617	11.106634
1635.813477	-6.710076
1634.819336	41.673847
1633.825195	164.107697
1632.830078	81.325462
1631.834961	69.964340
1630.839844	-188.610077
1629.844727	-146.727005
1628.849609	-86.188683
1627.853516	-120.155586
1626.857422	-85.480293
1625.861328	25.670868
1624.865234	65.991524
1623.868164	-11.799253
1622.871094	70.960976
1621.874023	-22.187263
1620.876953	24.115993
1619.879883	-37.126141
1618.881836	51.497562
1617.883789	-40.924656
1616.885742	139.811264
1615.887695	10.933402
1614.888672	52.773293
1613.889648	128.804245
1612.890625	170.809326
1611.891602	108.009186
1610.892578	53.183224
1609.892578	-17.265320
1608.892578	111.522141
1607.892578	193.156830
1606.892578	314.091888
1605.891602	154.835678
1604.890625	249.625870
1603.889648	174.268478
1602.888672	59.707817
1601.887695	-143.746460
1600.885742	230.965424
1599.883789	-71.811951
1598.881836	-141.773972
1597.879883	-67.955200
1596.876953	-111.795998
1595.874023	-228.812592
1594.871094	-37.568054
1593.868164	-212.097443
1592.864258	-182.930191
1591.861328	-138.177704
1590.857422	-163.979401
1589.853516	-210.719666
1588.848633	-14.887660
1587.844727	60.785141
1586.839844	123.298386
1585.834961	305.617126
1584.830078	101.969574
1583.824219	72.912132
1582.819336	207.895584
1581.813477	233.296127
1580.807617	214.284546
1579.800781	44.131554
1578.794922	188.908569
1577.788086	114.858009
1576.781250	92.736572
1575.773438	294.212891
1574.766602	165.115860
1573.758789	230.951859
1572.750977	88.604195
1571.743164	185.289063
1570.735352	84.254036
1569.726563	242.910202
1568.718750	190.907013
1567.708984	227.047897
1566.700195	-35.617130
1565.691406	142.957611
1564.681641	30.575960
1563.671875	21.840628
1562.662109	59.607113
1561.652344	193.123627
1560.641602	256.361176
1559.630859	23.804085
1558.620117	45.158932
1557.609375	118.121658
1556.597656	177.882172
1555.586914	157.097946
1554.575195	123.152504
1553.563477	270.249359
1552.550781	313.509155
1551.539063	206.411407
1550.526367	298.377380
1549.513672	263.309204
1548.500977	121.978531
1547.487305	130.459610
1546.473633	161.972397
1545.459961	105.352898
1544.446289	144.140793
1543.432617	-49.859497
1542.417969	143.458893
1541.404297	196.999405
1540.389648	79.857689
1539.374023	107.087906
1538.359375	69.547829
1537.343750	-104.981941
1536.328125	-73.288872
1535.312500	-121.807938
1534.296875	-85.446686
1533.280273	82.140800
1532.263672	66.404190
1531.247070	-91.305466
1530.230469	31.655928
1529.212891	4.912067
1528.196289	101.569389
1527.178711	-72.422272
1526.160156	67.485153
1525.142578	50.102840
1524.124023	-150.214218
1523.106445	63.529316
1522.087891	58.309284
1521.068359	42.564335
1520.049805	-58.239883
1519.030273	-179.803406
1518.010742	-8.572130
1516.991211	-115.133308
1515.971680	142.899536
1514.951172	-59.134071
1513.930664	82.772789
1512.910156	-24.618210
1511.889648	-85.982819
1510.868164	-6.414177
1509.846680	-65.632774
1508.826172	-55.773785
1507.803711	25.652254
1506.782227	-26.476294
1505.759766	67.309410
1504.737305	-80.051628
1503.714844	-35.382607
1502.692383	-8.865081
1501.668945	-102.942474
1500.646484	-204.843353
1499.623047	-102.101280
1498.599609	-73.817780
1497.575195	-155.782471
1496.550781	38.412338
1495.527344	-61.799026
1494.502930	206.094772
1493.477539	171.984909
1492.453125	237.422287
1491.427734	254.090286
1490.402344	234.812408
1489.376953	261.360352
1488.350586	387.330170
1487.325195	362.444458
1486.298828	608.014099
1485.272461	483.226929
1484.245117	621.171692
1483.218750	445.115143
1482.191406	638.838013
1481.164063	539.062927
1480.136719	849.693604
1479.108398	719.043030
1478.080078	825.338196
1477.052734	954.410034
1476.023438	1004.301147
1474.995117	1209.432007
1473.965820	1238.641235
1472.937500	1316.114136
1471.908203	1324.704712
1470.877930	1516.395508
1469.848633	1748.627563
1468.818359	2006.083130
1467.788086	1861.516113
1466.757813	2105.939453
1465.727539	2373.049805
1464.696289	2411.208252
1463.665039	2418.778320
1462.633789	2586.317627
1461.602539	2669.895752
1460.570313	2776.205811
1459.539063	2791.024658
1458.506836	2780.376465
1457.473633	2904.156250
1456.441406	3065.903320
1455.408203	3014.435303
1454.375000	3203.871826
1453.341797	3076.238281
1452.308594	3328.873047
1451.274414	3353.242676
1450.241211	3281.296143
1449.207031	3351.205078
1448.171875	3507.156738
1447.137695	3503.502441
1446.102539	3401.074707
1445.067383	3301.207275
1444.032227	3416.479980
1442.997070	2886.506836
1441.960938	3183.921875
1440.924805	3038.621582
1439.888672	2815.001953
1438.852539	2664.795898
1437.816406	2461.587891
1436.779297	2584.433594
1435.742188	2421.764648
1434.705078	2072.273193
1433.666992	1717.887573
1432.629883	1866.123535
1431.591797	1416.071655
1430.553711	1163.091553
1429.514648	1023.781555
1428.476563	904.768433
1427.437500	778.267883
1426.398438	717.426392
1425.359375	694.476685
1424.320313	749.723572
1423.280273	721.830017
1422.240234	623.465576
1421.200195	610.846191
1420.159180	537.842834
1419.119141	354.176666
1418.078125	558.291809
1417.037109	606.361267
1415.996094	478.360535
1414.954102	121.561188
1413.912109	393.758026
1412.870117	230.915665
1411.828125	251.752670
1410.786133	129.406479
1409.743164	233.352081
1408.700195	98.676559
1407.657227	117.379532
1406.614258	-9.476916
1405.570313	112.374451
1404.527344	88.704491
1403.483398	75.178040
1402.438477	1.536057
1401.394531	239.119904
1400.349609	80.432854
1399.304688	-88.095604
1398.259766	59.447842
1397.214844	171.962769
1396.168945	109.127220
1395.123047	84.029228
1394.077148	6.470582
1393.031250	116.898521
1391.984375	-37.995865
1390.937500	15.077875
1389.890625	-171.988815
1388.843750	-101.114113
1387.796875	-42.636166
1386.749023	105.984222
1385.701172	-95.385292
1384.653320	-104.021477
1383.604492	-40.035236
1382.556641	-28.389606
1381.507813	-208.983643
1380.458984	-29.658644
1379.410156	57.343521
1378.360352	126.975922
1377.310547	-12.946117
1376.260742	-167.622620
1375.210938	62.179962
1374.161133	-29.759993
1373.110352	60.557991
1372.059570	-175.651398
1371.008789	-92.490753
1369.957031	48.114918
1368.906250	-45.402630
1367.854492	-11.662715
1366.802734	34.686008
1365.750000	-10.967525
1364.698242	-36.503609
1363.645508	219.416565
1362.592773	161.821228
1361.540039	136.768448
1360.486328	32.285431
1359.433594	253.839600
1358.379883	363.567047
1357.326172	281.996887
1356.271484	275.191986
1355.216797	325.719055
1354.163086	344.109985
1353.107422	248.392593
1352.052734	545.268616
1350.998047	497.081268
1349.942383	662.557129
1348.886719	718.940430
1347.830078	624.114197
1346.774414	980.992554
1345.717773	968.344849
1344.661133	988.112671
1343.604492	1365.029907
1342.546875	1315.647461
1341.490234	1330.893799
1340.432617	1470.172852
1339.375000	1386.643555
1338.316406	1172.068237
1337.258789	1435.601685
1336.200195	1335.317383
1335.141602	1490.148438
1334.082031	1432.293701
1333.023438	1396.902710
1331.963867	1364.163574
1330.904297	1071.981812
1329.844727	1212.709106
1328.784180	1128.626221
1327.723633	1089.224121
1326.663086	1420.575928
1325.602539	1070.243896
1324.541992	1372.149902
1323.480469	1404.975464
1322.418945	1457.694092
1321.357422	1424.176636
1320.295898	1299.542725
1319.233398	1397.122925
1318.170898	1322.182861
1317.108398	1646.866821
1316.045898	1402.118408
1314.982422	1367.116333
1313.918945	1477.658691
1312.855469	1529.178467
1311.791992	1809.879150
1310.728516	1494.692871
1309.664063	1512.144165
1308.599609	1519.884888
1307.535156	1481.007202
1306.469727	1562.839844
1305.404297	1462.751709
1304.338867	1549.744995
1303.273438	1550.780884
1302.208008	1606.027100
1301.141602	1425.448853
1300.075195	1699.639038
1299.008789	1416.200195
1297.942383	1221.426147
1296.875000	1419.737305
1295.807617	1397.138306
1294.740234	1205.314209
1293.672852	1214.908813
1292.604492	1317.841675
1291.537109	1136.318726
1290.468750	1555.790283
1289.399414	1009.208435
1288.331055	1161.560547
1287.261719	1061.534790
1286.192383	1118.463379
1285.123047	1045.640137
1284.052734	1171.321289
1282.983398	1115.852539
1281.913086	1129.045898
1280.841797	1086.036011
1279.771484	1187.500000
1278.700195	1132.440796
1277.628906	1300.061890
1276.557617	1330.755371
1275.486328	1117.038452
1274.414063	1133.253052
1273.341797	1332.812378
1272.269531	1285.599487
1271.197266	1375.264526
1270.124023	1384.371216
1269.050781	1364.241577
1267.977539	1454.030396
1266.904297	1333.959717
1265.830078	1316.479370
1264.756836	1418.592529
1263.681641	1462.185913
1262.607422	1761.833618
1261.533203	1395.880859
1260.458008	1300.673340
1259.382813	1463.844971
1258.307617	1663.527954
1257.231445	1551.401733
1256.155273	1397.964600
1255.079102	1639.030396
1254.002930	1439.460815
1252.926758	1441.988770
1251.849609	1383.720581
1250.772461	1683.069458
1249.695313	1471.609863
1248.617188	1447.479614
1247.540039	1311.556885
1246.461914	1348.261353
1245.382813	1314.500732
1244.304688	1370.643188
1243.225586	1251.905518
1242.146484	1283.768799
1241.067383	1284.061890
1239.988281	1053.783081
1238.908203	1088.096802
1237.828125	1335.878784
1236.748047	1226.999756
1235.667969	1181.207153
1234.586914	1174.216309
1233.505859	1087.225098
1232.424805	1215.930664
1231.343750	1053.826538
1230.261719	1199.399292
1229.179688	1022.796509
1228.097656	996.358582
1227.015625	899.704346
1225.932617	965.211060
1224.850586	953.227844
1223.767578	856.550476
1222.683594	827.597473
1221.600586	682.554382
1220.516602	597.970459
1219.432617	573.802368
1218.347656	498.856628
1217.263672	409.399323
1216.178711	643.579163
1215.093750	476.756226
1214.008789	577.928467
1212.922852	541.422974
1211.836914	586.919373
1210.750977	615.447876
1209.665039	945.406067
1208.579102	775.970764
1207.492188	903.094910
1206.405273	709.506287
1205.318359	629.199219
1204.230469	507.897064
1203.142578	408.254639
1202.054688	344.705780
1200.966797	264.252777
1199.877930	347.447815
1198.790039	55.082798
1197.701172	109.250191
1196.611328	-55.598640
1195.522461	34.475151
1194.432617	138.849854
1193.342773	41.153904
1192.252930	-155.130722
1191.162109	-163.991196
1190.072266	-223.391968
1188.981445	-184.385101
1187.889648	-150.293427
1186.798828	-104.311264
1185.707031	-197.661011
1184.615234	-118.292366
1183.523438	-75.047325
1182.430664	13.649045
1181.337891	61.435280
1180.245117	128.275177
1179.152344	221.346466
1178.059570	120.155983
1176.965820	107.550835
1175.872070	312.823517
1174.778320	189.799362
1173.683594	222.348740
1172.588867	326.584839
1171.494141	186.552841
1170.399414	199.601669
1169.303711	353.667847
1168.208984	96.191711
1167.113281	247.589935
1166.016602	154.967148
1164.920898	110.070084
1163.824219	53.128395
1162.727539	120.318062
1161.630859	125.260788
1160.533203	177.837906
1159.435547	161.040298
1158.337891	425.770996
1157.240234	282.214417
1156.141602	131.443970
1155.043945	326.472351
1153.944336	409.209473
1152.845703	224.773560
1151.747070	250.051651
1150.647461	218.003571
1149.547852	9.545335
1148.447266	124.999969
1147.347656	33.104519
1146.247070	-192.202148
1145.146484	-131.889191
1144.044922	80.578072
1142.944336	9.703319
1141.842773	93.352470
1140.741211	38.910469
1139.638672	110.384392
1138.537109	-29.849997
1137.434570	62.758106
1136.332031	231.238754
1135.228516	197.605606
1134.125977	330.120178
1133.022461	433.960510
1131.917969	706.177856
1130.814453	631.655518
1129.709961	701.787842
1128.605469	1108.632202
1127.500977	1071.670166
1126.396484	1079.665039
1125.291016	779.358582
1124.185547	1031.306763
1123.080078	771.208984
1121.973633	757.492065
1120.868164	684.467346
1119.761719	616.099976
1118.654297	613.938782
1117.547852	701.619751
1116.440430	455.501312
1115.333008	606.843628
1114.225586	486.013214
1113.117188	563.766785
1112.008789	688.669556
1110.900391	565.237488
1109.791992	694.615662
1108.682617	755.321350
1107.573242	934.005066
1106.463867	1034.588379
1105.354492	960.326660
1104.244141	1126.762451
1103.133789	1031.092651
1102.023438	1050.988037
1100.913086	929.262512
1099.801758	1276.792603
1098.690430	989.863464
1097.579102	1275.775757
1096.467773	1243.336914
1095.355469	1347.482666
1094.243164	1145.287720
1093.130859	1331.687500
1092.017578	1105.895020
1090.905273	1141.430542
1089.791992	1092.154541
1088.677734	1212.234009
1087.564453	1129.906128
1086.450195	1202.763794
1085.335938	1287.286499
1084.221680	979.150330
1083.106445	1108.219360
1081.991211	1018.664795
1080.875977	1072.394165
1079.760742	921.729797
1078.644531	904.915771
1077.528320	716.702637
1076.412109	958.019348
1075.295898	809.688538
1074.178711	616.810486
1073.061523	731.218994
1071.944336	789.268921
1070.826172	774.583069
1069.708984	738.791870
1068.590820	756.875916
1067.471680	845.196838
1066.353516	675.839417
1065.234375	672.781189
1064.115234	878.054504
1062.996094	486.408844
1061.875977	623.740417
1060.755859	503.670410
1059.635742	718.099792
1058.515625	560.641174
1057.394531	407.919525
1056.273438	615.198547
1055.152344	663.491516
1054.031250	328.645538
1052.909180	626.894836
1051.787109	472.019897
1050.665039	454.964508
1049.541992	325.894684
1048.418945	481.579987
1047.295898	373.597168
1046.172852	414.958374
1045.048828	405.017181
1043.925781	336.835571
1042.801758	417.873047
1041.676758	363.747406
1040.552734	312.020447
1039.427734	404.750519
1038.302734	576.650391
1037.176758	436.548340
1036.050781	175.527237
1034.924805	489.431244
1033.798828	337.958038
1032.672852	391.282867
1031.545898	516.715698
1030.418945	607.276550
1029.291992	451.483398
1028.164063	284.198120
1027.036133	-82.739143
1025.908203	3.475626
1024.780273	47.921871
1023.651367	-207.069580
1022.522461	-243.693069
1021.393555	-120.111443
1020.264648	-10.427936
1019.134766	-153.536118
1018.004883	-222.292801
1016.875000	-144.876511
1015.744141	48.471714
1014.613281	128.275620
1013.482422	168.749222
1012.351563	216.247086
1011.219727	421.273560
1010.088867	452.677704
1008.956055	572.108337
1007.824219	858.198853
1006.691406	991.565674
1005.558594	1712.461060
1004.425781	2460.876221
1003.292969	3174.374756
1002.159180	2778.216797
1001.025391	1744.582520
999.891602	889.434265
998.756836	598.363159
997.622070	270.600220
996.487305	284.786682
995.352539	255.236679
994.216797	200.436066
993.081055	97.340836
991.945313	225.067719
990.808594	209.891876
989.672852	-40.290112
988.536133	43.975918
987.398438	121.419220
986.261719	83.777359
985.124023	2.524607
983.986328	27.371592
982.847656	73.062790
981.709961	194.830719
980.571289	86.572372
979.432617	102.736961
978.292969	238.635712
977.153320	351.621796
976.013672	448.609283
974.874023	327.352997
973.734375	300.513000
972.593750	361.131378
971.453125	323.111267
970.311523	278.368988
969.170898	332.517548
968.029297	322.528564
966.886719	126.830765
965.745117	312.199310
964.602539	119.201195
963.459961	208.488281
962.317383	222.238724
961.173828	451.579498
960.030273	380.798645
958.886719	239.192307
957.743164	283.327179
956.598633	284.092255
955.454102	207.183060
954.309570	569.899475
953.165039	381.157562
952.019531	414.562500
950.874023	171.374542
949.727539	369.765442
948.582031	328.190186
947.435547	293.651672
946.289063	336.975769
945.141602	316.477234
943.995117	312.133148
942.847656	458.650421
941.699219	292.516388
940.551758	306.915100
939.403320	305.494659
938.254883	381.791504
937.105469	510.665894
935.957031	391.103394
934.807617	367.495178
933.658203	489.912079
932.507813	623.819153
931.357422	372.842651
930.207031	292.942505
929.056641	463.689941
927.906250	140.539993
926.754883	236.443451
925.603516	-99.850342
924.451172	73.705269
923.298828	213.213745
922.146484	20.846645
920.994141	21.930727
919.841797	-45.020744
918.688477	-154.964615
917.535156	112.356003
916.380859	-54.064419
915.227539	83.968170
914.073242	-41.234459
912.918945	-77.738319
911.763672	-188.958832
910.608398	-64.092216
909.453125	-138.717407
908.297852	-54.473927
907.141602	-63.073818
905.985352	-55.681671
904.829102	221.438843
903.672852	-65.458420
902.515625	202.720428
901.358398	251.278976
900.201172	107.533470
899.042969	181.216629
897.884766	89.820129
896.726563	170.478455
895.568359	79.342682
894.409180	101.400642
893.250000	-50.491280
892.090820	-55.327610
890.930664	52.902073
889.771484	186.015549
888.611328	319.164978
887.450195	147.571732
886.289063	249.253693
885.128906	235.882629
883.966797	188.774826
882.805664	186.872589
881.643555	426.334625
880.481445	368.178314
879.319336	377.738892
878.156250	472.997986
876.993164	327.231476
875.830078	445.114410
874.666016	146.439041
873.502930	32.558140
872.338867	170.870422
871.173828	214.674057
870.009766	249.503143
868.844727	131.434372
867.679688	310.276337
866.513672	41.730663
865.348633	281.277405
864.182617	469.075500
863.015625	41.310764
861.849609	123.589005
860.682617	333.850586
859.515625	510.368744
858.347656	662.147949
857.180664	672.512573
856.012695	694.115112
854.843750	931.030029
853.675781	723.890198
852.506836	743.271973
851.337891	623.704346
850.167969	654.323792
848.999023	649.083496
847.829102	428.860779
846.658203	381.147980
845.488281	322.252930
844.317383	66.447380
843.146484	197.820969
841.975586	192.670883
840.803711	238.950043
839.631836	-45.709862
838.459961	96.680824
837.287109	196.527176
836.114258	220.336029
834.941406	373.659637
833.768555	299.097107
832.594727	367.432434
831.420898	362.038910
830.247070	555.219849
829.072266	556.405823
827.898438	519.623474
826.722656	395.858215
825.547852	430.386902
824.372070	188.471146
823.196289	245.223083
822.020508	324.172882
820.844727	137.976822
819.667969	27.529198
818.491211	175.323395
817.313477	95.964676
816.136719	-79.110619
814.958984	8.352897
813.781250	-2.154888
812.602539	-79.430069
811.423828	-54.474716
810.245117	-165.180939
809.066406	-73.699562
807.886719	-204.484863
806.707031	-104.298210
805.527344	-148.567566
804.346680	9.128749
803.166992	-35.304104
801.985352	-157.447495
800.804688	-175.355774
799.623047	-168.935486
798.441406	-186.992920
797.259766	-5.612775
796.078125	-216.686295
794.895508	-232.752731
793.712891	-171.364853
792.529297	-65.792351
791.346680	132.633835
790.163086	27.612078
788.978516	86.329514
787.794922	189.178543
786.610352	165.807556
785.425781	126.878723
784.241211	362.049469
783.055664	227.869476
781.870117	217.426208
780.684570	284.231842
779.498047	196.297974
778.311523	282.784882
777.125000	128.484222
775.938477	66.881165
774.750977	104.537224
773.563477	95.759735
772.375977	91.315353
771.187500	-19.058558
769.999023	106.452637
768.810547	77.526024
767.622070	-52.835072
766.432617	156.089218
765.243164	175.408096
764.053711	36.088043
762.863281	354.710327
761.672852	274.707825
760.482422	267.295349
759.291992	418.227753
758.100586	434.854034
756.909180	515.183777
755.717773	324.996552
754.525391	209.575974
753.333008	228.204514
752.140625	125.936363
750.948242	177.419556
749.754883	268.360657
748.561523	16.727200
747.368164	289.754333
746.173828	229.068634
744.979492	120.108665
743.785156	147.155655
742.590820	248.715485
741.395508	229.623901
740.200195	208.324661
739.003906	219.886948
737.808594	23.298014
736.612305	115.904121
735.416016	39.843643
734.218750	68.895851
733.021484	58.533207
731.824219	137.888947
730.626953	276.276031
729.428711	235.258011
728.230469	552.878784
727.032227	245.125092
725.833984	221.662598
724.634766	283.452362
723.435547	447.912231
722.235352	444.146973
721.036133	357.434052
719.835938	397.414917
718.635742	529.080627
717.434570	518.893311
716.233398	356.046936
715.032227	422.328979
713.831055	449.380371
712.628906	391.454254
711.426758	246.431778
710.224609	230.096222
709.021484	111.443855
707.818359	71.319313
706.615234	72.652138
705.412109	-132.754211
704.208008	34.180317
703.003906	183.704041
701.799805	102.643478
700.594727	91.300186
699.389648	21.336916
698.184570	134.095398
696.979492	31.723810
695.773438	88.110222
694.567383	-81.364792
693.361328	-33.487213
692.154297	-220.040253
690.947266	-111.182281
689.740234	-23.985083
688.533203	-260.038269
687.325195	-90.224396
686.117188	101.292015
684.909180	-123.502327
683.700195	18.261362
682.491211	-108.694885
681.282227	-150.998581
680.072266	-11.223122
678.863281	-124.828217
677.653320	-8.774868
676.442383	-31.236782
675.232422	-81.751396
674.021484	38.771206
672.810547	191.754532
671.598633	83.042686
670.386719	-25.560020
669.174805	138.320602
667.962891	23.371756
666.750000	312.578247
665.537109	189.080002
664.324219	-115.754814
663.110352	-27.444994
661.897461	-165.841080
660.683594	118.842918
659.468750	-97.205101
658.254883	51.390930
657.040039	-17.941563
655.824219	-61.410385
654.609375	61.067524
653.393555	101.520638
652.177734	-19.740770
650.960938	-125.964691
649.745117	-16.892988
648.528320	-58.731617
647.311523	187.759201
646.093750	279.003235
644.875977	365.705353
643.658203	477.964783
642.440430	394.214600
641.221680	340.347443
640.002930	281.918335
638.784180	231.801529
637.564453	179.222473
636.344727	74.742249
635.125000	107.372238
633.905273	-90.197685
632.684570	115.464653
631.463867	30.790552
630.243164	70.089043
629.021484	93.791885
627.799805	9.645776
626.578125	190.799271
625.356445	77.488380
624.133789	252.862457
622.911133	480.967865
621.688477	266.836670
620.464844	163.325394
619.241211	76.092430
618.017578	99.276184
616.793945	123.589485
615.569336	-41.482655
614.344727	-6.483300
613.120117	-15.447369
611.894531	-74.827095
610.668945	56.947403
609.443359	-88.425514
608.216797	-15.052024
606.991211	-77.784470
605.764648	-86.520462
604.537109	-17.883593
