# Supplementary material for: Raman spectroscopy accurately differentiates mucosal healing from non-healing and biochemical changes following biological therapy in inflammatory bowel disease
Source: PLoS One. 2021 Jun 2;16(6):e0252210. doi: 10.1371/journal.pone.0252210 (PMC8172032; doi:10.1371/journal.pone.0252210)
Supplement: S6 Dataset — (ZIP) [file pone.0252210.s008.zip › Post biologic CD/OC021 post treatment-1_base sub CR removed_50__X_-12373.1__Y_18933.6__Z_-18.0877__Time_570.txt]

1714.640625	26.034832
1713.664063	54.445213
1712.687500	92.219872
1711.709961	-108.007103
1710.733398	-66.073708
1709.755859	35.495258
1708.778320	11.820583
1707.799805	-120.980667
1706.821289	-94.931046
1705.843750	25.647259
1704.864258	-252.066132
1703.885742	70.738113
1702.907227	-12.583971
1701.927734	-55.001785
1700.948242	-5.671861
1699.968750	-140.099640
1698.988281	57.807915
1698.007813	112.073029
1697.028320	233.954468
1696.046875	142.744720
1695.066406	156.583511
1694.084961	37.635983
1693.104492	79.768448
1692.123047	440.290039
1691.140625	150.210388
1690.159180	234.628128
1689.176758	295.744690
1688.194336	336.275299
1687.211914	460.220856
1686.228516	496.876801
1685.246094	515.659302
1684.262695	721.685120
1683.279297	651.320190
1682.295898	738.881287
1681.311523	811.144531
1680.327148	628.546997
1679.342773	856.656494
1678.358398	896.461487
1677.374023	1011.465881
1676.388672	1079.233398
1675.403320	1043.973511
1674.417969	1174.269409
1673.432617	1140.404297
1672.446289	1404.858154
1671.459961	1584.856934
1670.473633	1568.885498
1669.487305	1508.443237
1668.500977	1639.851440
1667.513672	1665.653076
1666.526367	1782.317871
1665.539063	1790.778076
1664.550781	1728.219849
1663.563477	1966.013306
1662.575195	1655.421753
1661.586914	2003.003174
1660.598633	2144.289551
1659.609375	1907.160889
1658.620117	2110.473389
1657.631836	1948.761108
1656.641602	1957.119263
1655.652344	2116.930176
1654.662109	2049.561279
1653.672852	1908.659790
1652.681641	1715.396240
1651.691406	1647.049683
1650.701172	1439.064941
1649.709961	1387.635742
1648.718750	1294.406494
1647.727539	1082.754395
1646.735352	758.026611
1645.744141	647.857361
1644.751953	567.209229
1643.759766	648.082581
1642.766602	473.259918
1641.774414	444.076233
1640.781250	188.363434
1639.788086	302.473846
1638.794922	232.275696
1637.801758	423.521973
1636.807617	343.482758
1635.813477	163.655472
1634.819336	-105.363068
1633.825195	37.052296
1632.830078	-44.184399
1631.834961	-111.922646
1630.839844	-124.055710
1629.844727	-162.230728
1628.849609	-86.960953
1627.853516	-48.305412
1626.857422	-148.843292
1625.861328	11.267771
1624.865234	-115.074135
1623.868164	87.460793
1622.871094	-90.986626
1621.874023	-85.222206
1620.876953	-21.477457
1619.879883	129.091385
1618.881836	-48.484409
1617.883789	-70.926926
1616.885742	82.651794
1615.887695	139.204254
1614.888672	190.615112
1613.889648	139.823196
1612.890625	-2.624998
1611.891602	83.203873
1610.892578	9.181730
1609.892578	-59.479618
1608.892578	241.422226
1607.892578	-0.015904
1606.892578	154.196472
1605.891602	122.477875
1604.890625	240.039612
1603.889648	38.261173
1602.888672	142.766296
1601.887695	147.825317
1600.885742	-85.134789
1599.883789	-95.704056
1598.881836	-169.023911
1597.879883	-103.783539
1596.876953	-54.269382
1595.874023	-114.544678
1594.871094	-52.051144
1593.868164	-156.777283
1592.864258	-34.332470
1591.861328	-5.980503
1590.857422	-102.983864
1589.853516	68.762184
1588.848633	-25.748028
1587.844727	28.374113
1586.839844	17.192221
1585.834961	-59.259483
1584.830078	-15.871680
1583.824219	-82.063927
1582.819336	143.477768
1581.813477	-27.147194
1580.807617	-148.339005
1579.800781	110.554077
1578.794922	231.228363
1577.788086	237.191986
1576.781250	365.311340
1575.773438	186.239120
1574.766602	150.147858
1573.758789	360.957153
1572.750977	87.931961
1571.743164	87.787766
1570.735352	61.484314
1569.726563	206.499313
1568.718750	304.515778
1567.708984	378.930511
1566.700195	131.155807
1565.691406	205.199951
1564.681641	-172.587585
1563.671875	157.987564
1562.662109	80.913506
1561.652344	-167.517792
1560.641602	234.838745
1559.630859	367.177795
1558.620117	48.227165
1557.609375	136.066452
1556.597656	13.778893
1555.586914	147.776779
1554.575195	211.564926
1553.563477	155.994202
1552.550781	227.063492
1551.539063	90.824982
1550.526367	202.820313
1549.513672	4.087233
1548.500977	154.384109
1547.487305	12.164363
1546.473633	-55.255898
1545.459961	267.424988
1544.446289	189.164108
1543.432617	288.974243
1542.417969	-22.230822
1541.404297	-5.545598
1540.389648	-45.922100
1539.374023	138.059464
1538.359375	-57.676140
1537.343750	195.412140
1536.328125	138.563721
1535.312500	-8.780987
1534.296875	-153.728317
1533.280273	51.767178
1532.263672	40.408134
1531.247070	28.808228
1530.230469	99.418152
1529.212891	40.944916
1528.196289	-2.284618
1527.178711	134.493530
1526.160156	121.649635
1525.142578	103.431183
1524.124023	-254.696823
1523.106445	-111.228996
1522.087891	116.808716
1521.068359	-162.101624
1520.049805	157.931747
1519.030273	-13.379947
1518.010742	-35.797375
1516.991211	-1.910708
1515.971680	90.812996
1514.951172	-207.123322
1513.930664	-89.188148
1512.910156	64.410484
1511.889648	-26.110579
1510.868164	203.930725
1509.846680	-141.025696
1508.826172	-29.472694
1507.803711	-125.929718
1506.782227	138.961273
1505.759766	6.195111
1504.737305	-154.914932
1503.714844	-129.120224
1502.692383	24.543713
1501.668945	-180.636734
1500.646484	-219.475540
1499.623047	-281.551117
1498.599609	29.893696
1497.575195	-30.052492
1496.550781	-0.617397
1495.527344	28.634123
1494.502930	333.863342
1493.477539	124.854080
1492.453125	271.087555
1491.427734	368.509369
1490.402344	322.629395
1489.376953	289.373749
1488.350586	314.692291
1487.325195	347.515289
1486.298828	464.394379
1485.272461	558.096375
1484.245117	442.334290
1483.218750	390.273132
1482.191406	437.549500
1481.164063	668.280457
1480.136719	776.387512
1479.108398	797.624268
1478.080078	1106.709839
1477.052734	1058.825684
1476.023438	750.953552
1474.995117	1360.016479
1473.965820	1367.726440
1472.937500	1609.558594
1471.908203	1583.896729
1470.877930	1497.043945
1469.848633	1873.196777
1468.818359	1618.230347
1467.788086	1752.379883
1466.757813	1982.998535
1465.727539	2241.392090
1464.696289	2242.876221
1463.665039	2323.048096
1462.633789	2606.342773
1461.602539	2417.020020
1460.570313	2628.907471
1459.539063	2868.583984
1458.506836	2953.239746
1457.473633	3210.345703
1456.441406	2896.439453
1455.408203	2886.991699
1454.375000	2907.934570
1453.341797	3055.601807
1452.308594	3086.553955
1451.274414	3353.143799
1450.241211	3612.004150
1449.207031	3379.225342
1448.171875	3336.463379
1447.137695	3453.255127
1446.102539	3261.082031
1445.067383	3127.194580
1444.032227	3066.743896
1442.997070	2960.769287
1441.960938	2943.352295
1440.924805	2802.019043
1439.888672	2761.892090
1438.852539	2711.676758
1437.816406	2512.375244
1436.779297	2335.895752
1435.742188	2295.933105
1434.705078	2023.634277
1433.666992	1458.522705
1432.629883	1666.276245
1431.591797	1212.609619
1430.553711	1147.818237
1429.514648	969.533813
1428.476563	745.981445
1427.437500	890.769958
1426.398438	715.314331
1425.359375	660.993835
1424.320313	556.343933
1423.280273	701.247620
1422.240234	581.620361
1421.200195	507.448761
1420.159180	461.060272
1419.119141	298.966614
1418.078125	386.200409
1417.037109	644.609314
1415.996094	306.667938
1414.954102	82.138489
1413.912109	121.871239
1412.870117	234.598511
1411.828125	216.644409
1410.786133	118.364243
1409.743164	118.208961
1408.700195	-45.146660
1407.657227	283.986542
1406.614258	-4.686672
1405.570313	-139.990479
1404.527344	-6.513946
1403.483398	71.789352
1402.438477	37.247368
1401.394531	153.373734
1400.349609	121.580681
1399.304688	117.508362
1398.259766	-4.262847
1397.214844	-58.179012
1396.168945	55.937386
1395.123047	175.149658
1394.077148	-6.130989
1393.031250	48.205860
1391.984375	80.109543
1390.937500	-3.005793
1389.890625	-93.448845
1388.843750	48.990185
1387.796875	-138.693787
1386.749023	89.012535
1385.701172	-13.296028
1384.653320	24.591110
1383.604492	-37.375931
1382.556641	-96.645401
1381.507813	-195.720901
1380.458984	-52.304485
1379.410156	-81.101868
1378.360352	-7.371376
1377.310547	21.559286
1376.260742	-59.167095
1375.210938	-192.090408
1374.161133	21.961304
1373.110352	106.384575
1372.059570	-357.636688
1371.008789	-90.837860
1369.957031	78.798981
1368.906250	-45.499592
1367.854492	-87.366440
1366.802734	254.550217
1365.750000	83.477776
1364.698242	34.666649
1363.645508	-38.850830
1362.592773	-20.076303
1361.540039	-8.597216
1360.486328	102.549782
1359.433594	39.743000
1358.379883	81.567993
1357.326172	255.313004
1356.271484	143.321777
1355.216797	292.480713
1354.163086	250.465607
1353.107422	442.114716
1352.052734	430.237213
1350.998047	547.653503
1349.942383	344.976501
1348.886719	509.864868
1347.830078	940.342896
1346.774414	941.670898
1345.717773	717.477966
1344.661133	726.645386
1343.604492	1353.273438
1342.546875	1583.238403
1341.490234	1226.010864
1340.432617	1359.643066
1339.375000	1577.611938
1338.316406	1404.389160
1337.258789	1310.654541
1336.200195	1259.209595
1335.141602	1173.316406
1334.082031	1171.753174
1333.023438	1150.584351
1331.963867	1441.209839
1330.904297	1343.680542
1329.844727	1374.915771
1328.784180	1235.764038
1327.723633	1294.526245
1326.663086	1091.561401
1325.602539	1212.416260
1324.541992	1180.284058
1323.480469	1219.922241
1322.418945	1281.925415
1321.357422	1353.935791
1320.295898	1416.208862
1319.233398	1325.674561
1318.170898	1324.122925
1317.108398	1522.449097
1316.045898	1457.078125
1314.982422	1303.163086
1313.918945	1696.487427
1312.855469	1321.178589
1311.791992	1473.260986
1310.728516	1337.320923
1309.664063	1482.242432
1308.599609	1213.736938
1307.535156	1363.835571
1306.469727	1614.880859
1305.404297	1725.751587
1304.338867	1421.103882
1303.273438	1333.092163
1302.208008	1672.974121
1301.141602	1698.262573
1300.075195	1529.563110
1299.008789	1525.655762
1297.942383	1445.741577
1296.875000	1346.342529
1295.807617	1480.330078
1294.740234	961.509583
1293.672852	1193.919067
1292.604492	1362.557251
1291.537109	1195.205078
1290.468750	1069.726807
1289.399414	1179.778442
1288.331055	1258.028198
1287.261719	1034.916748
1286.192383	880.612427
1285.123047	976.334412
1284.052734	976.600830
1282.983398	964.723938
1281.913086	1107.169067
1280.841797	848.263000
1279.771484	1076.496338
1278.700195	1143.256592
1277.628906	926.357483
1276.557617	880.806396
1275.486328	1045.606567
1274.414063	1295.961304
1273.341797	1174.840210
1272.269531	1217.537476
1271.197266	974.500854
1270.124023	1200.518799
1269.050781	1370.348511
1267.977539	1537.725830
1266.904297	1539.138428
1265.830078	1486.930420
1264.756836	1644.589355
1263.681641	1565.662842
1262.607422	1518.520020
1261.533203	1515.326172
1260.458008	1573.111450
1259.382813	1545.628662
1258.307617	1406.134155
1257.231445	1354.422607
1256.155273	1334.425659
1255.079102	1297.428589
1254.002930	1377.311646
1252.926758	1488.822266
1251.849609	1485.960571
1250.772461	1176.636230
1249.695313	1259.001953
1248.617188	1377.820557
1247.540039	1562.233643
1246.461914	1209.484131
1245.382813	1228.652466
1244.304688	1247.818604
1243.225586	1062.971680
1242.146484	1303.133911
1241.067383	1307.711792
1239.988281	1195.785034
1238.908203	1241.628052
1237.828125	1187.975952
1236.748047	1194.973633
1235.667969	1337.750610
1234.586914	1250.133179
1233.505859	1109.211914
1232.424805	1053.148438
1231.343750	1251.478394
1230.261719	1120.270386
1229.179688	996.359253
1228.097656	857.944763
1227.015625	920.471863
1225.932617	869.192688
1224.850586	975.169250
1223.767578	684.341675
1222.683594	833.765198
1221.600586	521.249329
1220.516602	648.796509
1219.432617	725.483154
1218.347656	379.226349
1217.263672	620.110352
1216.178711	392.271118
1215.093750	524.269836
1214.008789	368.862274
1212.922852	522.410583
1211.836914	531.039612
1210.750977	858.059937
1209.665039	618.037964
1208.579102	452.808563
1207.492188	772.187012
1206.405273	729.784851
1205.318359	663.227234
1204.230469	533.977661
1203.142578	513.104065
1202.054688	499.384003
1200.966797	49.785439
1199.877930	16.749279
1198.790039	272.443390
1197.701172	383.566620
1196.611328	167.388611
1195.522461	297.545593
1194.432617	-147.129242
1193.342773	-55.611866
1192.252930	-5.089292
1191.162109	-45.998966
1190.072266	-154.253464
1188.981445	-104.039757
1187.889648	-53.952187
1186.798828	-37.598011
1185.707031	-230.177322
1184.615234	109.954956
1183.523438	181.123856
1182.430664	-138.823349
1181.337891	-75.043922
1180.245117	-80.932449
1179.152344	-29.401049
1178.059570	252.055176
1176.965820	161.901398
1175.872070	150.721237
1174.778320	122.667198
1173.683594	168.730621
1172.588867	240.987747
1171.494141	231.724014
1170.399414	196.026627
1169.303711	165.006805
1168.208984	148.235123
1167.113281	138.519531
1166.016602	-12.359509
1164.920898	80.492546
1163.824219	-27.538704
1162.727539	88.916298
1161.630859	-95.743370
1160.533203	240.105682
1159.435547	174.609818
1158.337891	125.726822
1157.240234	83.899910
1156.141602	244.746338
1155.043945	379.163971
1153.944336	110.384476
1152.845703	172.993530
1151.747070	23.313520
1150.647461	-23.960455
1149.547852	-49.895542
1148.447266	7.418052
1147.347656	-140.213791
1146.247070	-37.919930
1145.146484	-66.714165
1144.044922	-138.462357
1142.944336	-350.671051
1141.842773	-220.380966
1140.741211	-56.978329
1139.638672	-79.234520
1138.537109	12.503106
1137.434570	256.169769
1136.332031	171.714737
1135.228516	317.592010
1134.125977	589.159302
1133.022461	406.968323
1131.917969	709.000122
1130.814453	725.984253
1129.709961	809.274658
1128.605469	1070.328491
1127.500977	1112.950439
1126.396484	1067.705933
1125.291016	970.205750
1124.185547	1128.605713
1123.080078	803.433289
1121.973633	909.450378
1120.868164	726.363281
1119.761719	642.695496
1118.654297	504.500732
1117.547852	633.724243
1116.440430	497.748505
1115.333008	584.113281
1114.225586	424.352234
1113.117188	567.235596
1112.008789	364.785980
1110.900391	646.873047
1109.791992	820.032532
1108.682617	669.341187
1107.573242	863.476379
1106.463867	929.912354
1105.354492	958.451599
1104.244141	930.231262
1103.133789	1043.527710
1102.023438	918.395569
1100.913086	979.579712
1099.801758	1222.228882
1098.690430	1106.317017
1097.579102	1287.381470
1096.467773	1105.367310
1095.355469	1208.437744
1094.243164	1207.744019
1093.130859	1032.711182
1092.017578	1215.557739
1090.905273	1195.825195
1089.791992	860.675415
1088.677734	902.061584
1087.564453	1049.230469
1086.450195	1165.691650
1085.335938	1077.486328
1084.221680	1285.453003
1083.106445	978.582581
1081.991211	946.705811
1080.875977	792.645325
1079.760742	1007.329224
1078.644531	1036.369629
1077.528320	1039.535034
1076.412109	901.847351
1075.295898	581.169312
1074.178711	596.048462
1073.061523	697.666687
1071.944336	820.311462
1070.826172	659.214111
1069.708984	598.955688
1068.590820	695.682617
1067.471680	656.465759
1066.353516	671.129456
1065.234375	760.689392
1064.115234	754.217102
1062.996094	637.739624
1061.875977	741.248962
1060.755859	559.304993
1059.635742	396.154541
1058.515625	576.808899
1057.394531	427.751373
1056.273438	673.756775
1055.152344	590.187988
1054.031250	635.157043
1052.909180	507.276215
1051.787109	363.126892
1050.665039	268.088623
1049.541992	264.130219
1048.418945	54.857460
1047.295898	281.959473
1046.172852	499.656586
1045.048828	351.182434
1043.925781	275.092285
1042.801758	425.144653
1041.676758	449.329529
1040.552734	219.624893
1039.427734	316.137085
1038.302734	258.967712
1037.176758	334.564423
1036.050781	254.237656
1034.924805	185.639359
1033.798828	393.975189
1032.672852	485.982025
1031.545898	501.265015
1030.418945	660.743652
1029.291992	371.638184
1028.164063	98.994362
1027.036133	54.222626
1025.908203	-74.067169
1024.780273	-160.419479
1023.651367	-156.118408
1022.522461	-325.811462
1021.393555	-267.932831
1020.264648	-128.793610
1019.134766	59.071350
1018.004883	-63.784687
1016.875000	-96.073311
1015.744141	117.427704
1014.613281	256.780090
1013.482422	16.230164
1012.351563	174.278168
1011.219727	316.142700
1010.088867	363.141113
1008.956055	488.906616
1007.824219	753.577759
1006.691406	916.441528
1005.558594	1530.369263
1004.425781	2294.437012
1003.292969	3356.500488
1002.159180	2945.878174
1001.025391	1821.544800
999.891602	1187.634521
998.756836	417.871094
997.622070	-44.282593
996.487305	234.980896
995.352539	140.341003
994.216797	131.255859
993.081055	25.421267
991.945313	256.520477
990.808594	37.995293
989.672852	412.206146
988.536133	359.986298
987.398438	-60.756233
986.261719	-80.290726
985.124023	-81.245239
983.986328	219.606949
982.847656	110.683868
981.709961	27.290117
980.571289	75.248779
979.432617	150.948944
978.292969	123.268967
977.153320	33.677650
976.013672	61.534416
974.874023	45.871468
973.734375	223.398712
972.593750	166.679535
971.453125	438.591003
970.311523	196.181091
969.170898	252.496872
968.029297	113.862122
966.886719	62.656796
965.745117	124.055870
964.602539	121.376007
963.459961	309.189178
962.317383	105.073967
961.173828	261.055664
960.030273	330.067017
958.886719	316.746918
957.743164	216.576111
956.598633	432.613495
955.454102	268.710907
954.309570	50.132092
953.165039	245.986420
952.019531	274.926971
950.874023	-132.803619
949.727539	212.105118
948.582031	92.968384
947.435547	239.175934
946.289063	252.964661
945.141602	234.939392
943.995117	207.961777
942.847656	393.521179
941.699219	282.402679
940.551758	324.421906
939.403320	117.889313
938.254883	420.327454
937.105469	255.265701
935.957031	391.424530
934.807617	265.543030
933.658203	438.441864
932.507813	372.187805
931.357422	301.579590
930.207031	226.616196
929.056641	215.607040
927.906250	68.187721
926.754883	116.724304
925.603516	119.895409
924.451172	-1.878996
923.298828	-25.645292
922.146484	-6.040630
920.994141	43.263611
919.841797	31.342091
918.688477	-139.458038
917.535156	-41.984882
916.380859	-141.977066
915.227539	-266.749329
914.073242	-127.998901
912.918945	-252.413498
911.763672	-415.190399
910.608398	-60.571381
909.453125	-148.192139
908.297852	9.230501
907.141602	-3.280773
905.985352	-33.777927
904.829102	19.702742
903.672852	43.845592
902.515625	224.365997
901.358398	58.536530
900.201172	-181.784729
899.042969	-84.682037
897.884766	-281.617615
896.726563	53.202988
895.568359	-129.866211
894.409180	130.391556
893.250000	1.870924
892.090820	302.873047
890.930664	-8.398811
889.771484	-64.193840
888.611328	4.344364
887.450195	27.804178
886.289063	51.350975
885.128906	129.132202
883.966797	134.789230
882.805664	88.650696
881.643555	166.649933
880.481445	195.099243
879.319336	354.340485
878.156250	195.871338
876.993164	384.485291
875.830078	217.222382
874.666016	246.016922
873.502930	-8.792814
872.338867	58.434387
871.173828	393.466156
870.009766	15.262493
868.844727	46.632793
867.679688	71.294746
866.513672	89.258102
865.348633	284.801788
864.182617	365.710114
863.015625	42.271065
861.849609	217.601273
860.682617	415.344574
859.515625	332.420471
858.347656	310.167969
857.180664	467.443665
856.012695	597.753906
854.843750	701.118103
853.675781	490.536346
852.506836	632.010132
851.337891	598.622864
850.167969	645.921753
848.999023	556.555237
847.829102	382.134308
846.658203	308.555267
845.488281	261.859314
844.317383	239.799957
843.146484	36.511528
841.975586	-5.642746
840.803711	173.608871
839.631836	-13.915609
838.459961	209.912720
837.287109	67.119499
836.114258	103.100014
834.941406	246.246933
833.768555	398.224426
832.594727	422.838409
831.420898	184.012711
830.247070	469.673309
829.072266	313.415192
827.898438	402.529663
826.722656	420.204315
825.547852	315.190704
824.372070	352.825897
823.196289	147.490295
822.020508	189.481308
820.844727	-11.390944
819.667969	75.029930
818.491211	-88.002167
817.313477	105.096893
816.136719	117.782028
814.958984	-65.381706
813.781250	76.191109
812.602539	228.741760
811.423828	-19.023979
810.245117	-146.735931
809.066406	-76.709381
807.886719	95.391640
806.707031	20.790031
805.527344	-215.964066
804.346680	-115.258347
803.166992	-8.042837
801.985352	-171.670929
800.804688	48.457024
799.623047	-341.524719
798.441406	-117.220306
797.259766	-265.547882
796.078125	-287.578796
794.895508	-17.217422
793.712891	-230.010635
792.529297	-378.577667
791.346680	194.640732
790.163086	271.623810
788.978516	67.399033
787.794922	159.648544
786.610352	156.629593
785.425781	381.294556
784.241211	435.493805
783.055664	359.140289
781.870117	302.602905
780.684570	303.429596
779.498047	173.820419
778.311523	114.833313
777.125000	144.080902
775.938477	51.798950
774.750977	52.143585
773.563477	-2.778655
772.375977	23.832727
771.187500	-55.526299
769.999023	81.113663
768.810547	41.243835
767.622070	102.660202
766.432617	379.861694
765.243164	110.562576
764.053711	250.894089
762.863281	446.103241
761.672852	335.164612
760.482422	648.902039
759.291992	531.176758
758.100586	626.774780
756.909180	354.993622
755.717773	274.524841
754.525391	321.494354
753.333008	128.828186
752.140625	105.337181
750.948242	242.119385
749.754883	137.206177
748.561523	271.569061
747.368164	328.972351
746.173828	524.526611
744.979492	241.654968
743.785156	156.254761
742.590820	353.708801
741.395508	134.469543
740.200195	368.982086
739.003906	-100.073502
737.808594	105.799751
736.612305	-49.862385
735.416016	72.603416
734.218750	-13.005510
733.021484	269.094482
731.824219	17.106117
730.626953	152.427460
729.428711	281.099121
728.230469	481.846466
727.032227	358.930969
725.833984	347.525269
724.634766	320.818542
723.435547	287.562714
722.235352	494.570007
721.036133	363.023224
719.835938	425.836060
718.635742	396.959778
717.434570	416.114807
716.233398	513.810059
715.032227	415.187073
713.831055	364.605072
712.628906	362.033630
711.426758	150.263733
710.224609	169.597931
709.021484	58.254795
707.818359	-118.333282
706.615234	-98.822861
705.412109	-31.381285
704.208008	-22.679710
703.003906	49.173840
701.799805	-135.643478
700.594727	271.259583
699.389648	219.243347
698.184570	110.800102
696.979492	2.479646
695.773438	44.212082
694.567383	38.211536
693.361328	-13.314398
692.154297	-125.529594
690.947266	-124.724480
689.740234	-126.003471
688.533203	-88.136208
687.325195	-167.336807
686.117188	-190.019760
684.909180	-258.132080
683.700195	-217.727203
682.491211	-64.546677
681.282227	-43.515797
680.072266	-236.855499
678.863281	-76.992569
677.653320	-211.580536
676.442383	188.687775
675.232422	99.739677
674.021484	127.772690
672.810547	145.067596
671.598633	303.025757
670.386719	0.440749
669.174805	126.105644
667.962891	33.508430
666.750000	75.002228
665.537109	92.787811
664.324219	-27.588606
663.110352	35.694576
661.897461	29.924854
660.683594	142.916489
659.468750	171.754776
658.254883	-118.654541
657.040039	-42.249630
655.824219	62.177029
654.609375	153.633743
653.393555	-362.720825
652.177734	-8.327240
650.960938	259.719177
649.745117	299.313660
648.528320	164.441208
647.311523	94.160248
646.093750	271.355774
644.875977	429.021271
643.658203	158.416534
642.440430	160.968536
641.221680	206.395432
640.002930	135.564453
638.784180	68.895912
637.564453	-55.946053
636.344727	-281.911194
635.125000	28.941235
633.905273	68.835190
632.684570	-121.275238
631.463867	-11.122674
630.243164	-10.790231
629.021484	49.251022
627.799805	145.335968
626.578125	273.121033
625.356445	318.929352
624.133789	250.632065
622.911133	310.418549
621.688477	97.540558
620.464844	256.851959
619.241211	19.301813
618.017578	149.422668
616.793945	62.588329
615.569336	-204.720810
614.344727	-275.882111
613.120117	-108.299995
611.894531	62.579952
610.668945	-190.884537
609.443359	76.310966
608.216797	79.471931
606.991211	-68.023842
605.764648	-9.436079
604.537109	131.171722
