# Supplementary material for: Raman spectroscopy accurately differentiates mucosal healing from non-healing and biochemical changes following biological therapy in inflammatory bowel disease
Source: PLoS One. 2021 Jun 2;16(6):e0252210. doi: 10.1371/journal.pone.0252210 (PMC8172032; doi:10.1371/journal.pone.0252210)
Supplement: S6 Dataset — (ZIP) [file pone.0252210.s008.zip › Post biologic CD/OC010 post treatment 17.04.19_base sub CR removed_23__X_-20439.9__Y_440.14__Z_-7228.96__Time_263.txt]

1714.705078	160.096252
1713.728516	-63.127712
1712.751953	31.280224
1711.774414	5.037622
1710.797852	-47.878441
1709.820313	25.292635
1708.842773	-43.473194
1707.864258	-53.157528
1706.886719	-27.849680
1705.908203	-45.270290
1704.929688	-25.038038
1703.950195	113.107544
1702.971680	120.265945
1701.992188	-123.908760
1701.012695	-52.141632
1700.033203	-76.477249
1699.052734	-60.508675
1698.073242	11.825866
1697.092773	9.500442
1696.112305	-107.484413
1695.130859	-95.983498
1694.150391	62.658829
1693.168945	-53.560375
1692.187500	201.573425
1691.206055	131.247818
1690.223633	127.897209
1689.241211	244.852600
1688.258789	215.333389
1687.276367	164.763275
1686.293945	109.154518
1685.310547	333.674377
1684.327148	363.849854
1683.343750	250.430161
1682.360352	361.070099
1681.375977	386.710510
1680.392578	338.095520
1679.408203	260.490082
1678.423828	483.900452
1677.438477	446.753967
1676.453125	457.785431
1675.468750	357.422455
1674.482422	440.806091
1673.497070	678.619690
1672.511719	515.330200
1671.525391	533.050110
1670.539063	511.199799
1669.552734	556.032837
1668.565430	590.491089
1667.578125	455.322754
1666.591797	612.438599
1665.603516	780.347168
1664.616211	776.036987
1663.627930	596.946289
1662.640625	906.106506
1661.652344	849.548462
1660.663086	734.960876
1659.674805	742.588989
1658.685547	565.017639
1657.696289	594.376465
1656.707031	798.747498
1655.717773	682.937256
1654.727539	636.236267
1653.737305	542.168274
1652.747070	554.213379
1651.756836	600.879822
1650.765625	380.653076
1649.775391	435.737366
1648.784180	305.981232
1647.792969	382.646820
1646.800781	184.702698
1645.809570	311.991516
1644.817383	291.533325
1643.825195	200.002258
1642.832031	132.470963
1641.839844	170.751877
1640.846680	103.659531
1639.853516	97.468544
1638.860352	17.620022
1637.867188	185.869522
1636.873047	201.312088
1635.878906	24.511494
1634.884766	58.782745
1633.890625	48.420341
1632.895508	-64.505447
1631.900391	-87.680695
1630.905273	-29.067799
1629.910156	-46.663338
1628.915039	-43.048855
1627.918945	-89.287170
1626.922852	-151.148209
1625.926758	-139.204742
1624.930664	25.374758
1623.933594	16.498707
1622.937500	152.312790
1621.940430	117.379593
1620.942383	103.589584
1619.945313	163.465714
1618.947266	57.979477
1617.949219	173.179184
1616.951172	81.062447
1615.953125	2.200185
1614.954102	25.785061
1613.956055	-68.593681
1612.957031	-97.288483
1611.957031	-97.054291
1610.958008	-57.423363
1609.958008	-106.852097
1608.958984	171.344818
1607.958008	208.461487
1606.958008	-50.342422
1605.958008	60.239742
1604.957031	3.267814
1603.956055	58.915356
1602.955078	-26.731693
1601.953125	125.777359
1600.951172	-132.416168
1599.950195	111.647285
1598.947266	60.175476
1597.945313	34.891720
1596.942383	-173.307144
1595.940430	-44.334026
1594.937500	-79.983322
1593.933594	-136.506546
1592.930664	-104.216927
1591.926758	-152.871567
1590.922852	-94.494919
1589.918945	-164.014114
1588.915039	100.432823
1587.910156	-8.246545
1586.906250	-28.225489
1585.901367	108.218658
1584.895508	72.538864
1583.890625	182.796494
1582.884766	63.686935
1581.878906	231.149155
1580.873047	156.293625
1579.867188	-9.699790
1578.860352	123.718307
1577.854492	93.067017
1576.847656	5.134433
1575.839844	161.744080
1574.833008	156.974060
1573.825195	24.728600
1572.817383	-86.714607
1571.809570	-21.407650
1570.801758	4.830820
1569.792969	199.881348
1568.784180	168.785721
1567.775391	106.473549
1566.766602	189.529724
1565.757813	-98.748856
1564.748047	4.936281
1563.738281	-8.266009
1562.728516	-52.668041
1561.718750	115.561485
1560.708008	187.688782
1559.697266	223.408096
1558.686523	119.057777
1557.675781	-21.612684
1556.665039	26.835722
1555.653320	62.221828
1554.641602	6.859727
1553.629883	106.792122
1552.617188	-3.101689
1551.605469	86.257912
1550.592773	30.573114
1549.580078	171.439957
1548.567383	151.785217
1547.553711	41.530991
1546.541016	236.312759
1545.527344	102.630913
1544.513672	95.540230
1543.499023	103.851334
1542.485352	132.730911
1541.470703	210.563614
1540.456055	-55.157715
1539.441406	74.111382
1538.425781	-96.177086
1537.410156	-137.473175
1536.394531	1.739376
1535.378906	-55.240860
1534.363281	-114.878952
1533.346680	13.610885
1532.331055	77.506142
1531.314453	107.761360
1530.296875	6.488530
1529.280273	59.722710
1528.262695	110.248077
1527.245117	145.199005
1526.227539	118.245590
1525.209961	-14.325834
1524.191406	105.229042
1523.172852	41.967045
1522.154297	202.407059
1521.135742	38.652020
1520.116211	44.547577
1519.097656	47.775692
1518.078125	-10.785243
1517.058594	-38.590279
1516.038086	-45.940445
1515.018555	-81.631393
1513.998047	-71.194504
1512.977539	167.620789
1511.956055	-42.938919
1510.935547	51.870667
1509.914063	-20.228506
1508.892578	-84.697281
1507.871094	-15.881469
1506.849609	-36.927620
1505.827148	-191.360931
1504.804688	-58.785328
1503.782227	96.701569
1502.759766	-52.814251
1501.736328	-120.407021
1500.713867	-108.671227
1499.690430	-122.638260
1498.666016	-167.408768
1497.642578	-33.107922
1496.618164	-152.245056
1495.594727	-135.836563
1494.569336	62.037014
1493.544922	-6.153567
1492.520508	-102.514999
1491.495117	202.325272
1490.469727	49.582169
1489.444336	50.105717
1488.417969	93.964600
1487.392578	76.455246
1486.366211	196.734131
1485.339844	-20.032187
1484.312500	276.146698
1483.286133	217.503326
1482.258789	95.038483
1481.231445	240.338974
1480.204102	252.928787
1479.175781	229.752228
1478.148438	486.884277
1477.120117	382.009796
1476.091797	241.457153
1475.062500	439.649048
1474.034180	400.892303
1473.004883	535.210388
1471.975586	656.693542
1470.946289	602.483154
1469.916016	492.262360
1468.885742	707.640259
1467.855469	589.723999
1466.825195	700.653870
1465.794922	852.167908
1464.763672	983.234314
1463.732422	821.989807
1462.701172	1049.470093
1461.669922	1078.703369
1460.638672	1003.776306
1459.606445	931.377625
1458.574219	927.514282
1457.541992	1053.050171
1456.508789	1031.336426
1455.476563	1012.155579
1454.443359	1107.074097
1453.410156	1153.754028
1452.375977	1271.365845
1451.342773	1221.641357
1450.308594	1184.580566
1449.274414	1248.858398
1448.240234	1346.023315
1447.206055	1291.194336
1446.170898	1264.218262
1445.135742	1168.900879
1444.100586	1073.618042
1443.064453	1140.291626
1442.029297	1191.766235
1440.993164	932.127380
1439.957031	1147.969116
1438.920898	777.218628
1437.883789	874.204407
1436.847656	844.816589
1435.810547	795.225830
1434.773438	894.690979
1433.735352	595.110657
1432.698242	661.774414
1431.660156	677.926086
1430.622070	333.196625
1429.583008	409.987518
1428.544922	216.853760
1427.505859	250.798126
1426.466797	105.717972
1425.427734	18.705580
1424.387695	118.258270
1423.348633	94.327187
1422.308594	-78.222412
1421.268555	124.638458
1420.227539	216.625916
1419.187500	205.386139
1418.146484	121.173225
1417.105469	-66.154922
1416.064453	141.668640
1415.022461	34.976353
1413.980469	159.753891
1412.939453	0.385170
1411.896484	-126.213997
1410.854492	129.337982
1409.811523	-112.745293
1408.768555	-50.682564
1407.725586	-41.350582
1406.682617	-122.382957
1405.638672	25.135994
1404.595703	150.058029
1403.551758	-28.705563
1402.506836	66.145294
1401.462891	20.535210
1400.417969	62.769299
1399.373047	112.562775
1398.328125	-60.732800
1397.283203	-10.823481
1396.237305	84.219421
1395.191406	164.246536
1394.145508	171.657211
1393.099609	66.430832
1392.052734	31.406403
1391.006836	-96.151039
1389.959961	-38.401260
1388.912109	159.499496
1387.865234	389.909576
1386.817383	-62.520893
1385.769531	-24.582663
1384.721680	88.405632
1383.673828	56.442699
1382.625000	47.043709
1381.576172	-142.167404
1380.527344	38.455463
1379.478516	76.723442
1378.429688	20.166365
1377.379883	-23.821461
1376.330078	-30.283556
1375.280273	18.223921
1374.229492	-102.861626
1373.178711	-59.209965
1372.128906	44.349625
1371.077148	-76.450272
1370.026367	-72.489937
1368.974609	66.100510
1367.923828	45.264191
1366.871094	-251.992081
1365.819336	-21.081795
1364.767578	-1.829034
1363.714844	-24.833973
1362.662109	-20.374783
1361.609375	-60.629032
1360.555664	33.538612
1359.501953	15.821361
1358.448242	-151.005295
1357.394531	-88.964722
1356.340820	99.887466
1355.286133	104.841164
1354.231445	32.852764
1353.176758	259.043335
1352.122070	-18.912354
1351.066406	31.059980
1350.011719	95.988388
1348.956055	178.332077
1347.899414	116.801125
1346.843750	367.949402
1345.787109	306.559753
1344.730469	394.051575
1343.673828	211.362122
1342.616211	442.741913
1341.559570	361.874786
1340.501953	511.518921
1339.444336	482.834351
1338.385742	478.997559
1337.328125	381.161530
1336.269531	602.756714
1335.210938	505.081543
1334.152344	489.174622
1333.092773	473.343597
1332.033203	519.423645
1330.973633	412.254211
1329.914063	391.728333
1328.853516	368.807129
1327.793945	407.750488
1326.733398	231.810303
1325.672852	522.842773
1324.611328	440.930298
1323.549805	531.947449
1322.489258	455.151276
1321.426758	516.646057
1320.365234	625.067444
1319.302734	580.566650
1318.241211	622.474365
1317.177734	491.824371
1316.115234	580.700623
1315.052734	511.868530
1313.989258	667.359131
1312.925781	500.121429
1311.862305	542.376343
1310.797852	409.836700
1309.733398	476.833160
1308.668945	472.481995
1307.604492	571.549011
1306.540039	518.093018
1305.474609	614.762573
1304.409180	613.078430
1303.343750	481.140198
1302.277344	528.759827
1301.211914	559.215088
1300.145508	599.537109
1299.079102	529.348572
1298.011719	611.516357
1296.945313	376.941772
1295.877930	653.153259
1294.810547	602.854492
1293.743164	378.399933
1292.674805	473.026642
1291.606445	415.583588
1290.538086	441.590240
1289.469727	501.956726
1288.400391	532.923218
1287.332031	343.361877
1286.262695	499.393677
1285.193359	388.391663
1284.123047	372.989716
1283.052734	320.906372
1281.982422	92.627975
1280.912109	400.484467
1279.841797	228.641785
1278.770508	242.834534
1277.699219	396.470551
1276.627930	440.032196
1275.556641	481.162872
1274.484375	534.526062
1273.412109	651.432678
1272.339844	279.679626
1271.267578	399.090912
1270.194336	376.832031
1269.121094	410.764648
1268.047852	535.027344
1266.974609	490.863159
1265.900391	629.737427
1264.827148	551.464233
1263.752930	570.800537
1262.677734	397.514923
1261.603516	619.254272
1260.528320	804.351929
1259.453125	536.147827
1258.377930	482.464203
1257.301758	535.986206
1256.226563	475.048187
1255.150391	560.223816
1254.073242	694.052124
1252.997070	487.137787
1251.919922	720.694275
1250.842773	555.232361
1249.765625	581.970703
1248.688477	628.155334
1247.610352	528.470581
1246.532227	598.954651
1245.454102	518.764587
1244.375000	613.514526
1243.296875	727.654846
1242.217773	433.808228
1241.138672	363.432770
1240.058594	470.261780
1238.979492	506.671326
1237.899414	448.442444
1236.819336	569.720703
1235.738281	642.436707
1234.658203	346.603241
1233.577148	613.230896
1232.496094	523.498535
1231.415039	363.533997
1230.333008	596.034546
1229.250977	564.450439
1228.168945	390.015167
1227.086914	537.592102
1226.003906	522.936890
1224.920898	159.850662
1223.837891	268.623474
1222.754883	435.374573
1221.670898	294.946594
1220.587891	198.078445
1219.503906	267.995300
1218.418945	197.709030
1217.334961	120.185150
1216.250000	180.343185
1215.165039	32.780258
1214.080078	27.697760
1212.994141	46.726360
1211.908203	130.875427
1210.822266	106.391273
1209.736328	327.922607
1208.649414	250.293396
1207.563477	389.661163
1206.476563	215.574951
1205.388672	374.101440
1204.301758	178.349472
1203.213867	235.578949
1202.125977	-126.297081
1201.038086	-35.382767
1199.949219	103.598930
1198.861328	69.204468
1197.772461	-59.053501
1196.682617	-71.822098
1195.593750	-14.871787
1194.503906	-104.663681
1193.414063	-28.576391
1192.324219	13.790961
1191.233398	44.082478
1190.143555	69.520264
1189.052734	-25.190027
1187.960938	-31.050854
1186.870117	-77.760773
1185.778320	-124.492188
1184.686523	-142.448547
1183.594727	-119.651657
1182.501953	-15.356009
1181.410156	-141.365189
1180.317383	49.115917
1179.223633	-108.103523
1178.130859	-30.437181
1177.037109	61.524143
1175.943359	151.004196
1174.849609	130.236176
1173.754883	-98.877327
1172.661133	55.078606
1171.566406	153.873245
1170.470703	137.723129
1169.375977	56.949692
1168.280273	136.405045
1167.184570	19.707909
1166.088867	-10.921081
1164.992188	-156.307007
1163.895508	152.331116
1162.798828	-69.564331
1161.702148	28.643385
1160.605469	-157.397278
1159.507813	184.201385
1158.410156	229.634720
1157.311523	72.165367
1156.213867	19.697937
1155.115234	184.257660
1154.016602	205.619217
1152.917969	-80.626450
1151.818359	24.115280
1150.718750	131.147552
1149.619141	78.459824
1148.519531	-143.369553
1147.418945	-12.694301
1146.319336	191.688843
1145.217773	0.788485
1144.117188	36.017483
1143.015625	-152.468674
1141.915039	-155.366745
1140.813477	-89.343628
1139.710938	93.108757
1138.609375	-7.436581
1137.506836	-29.555857
1136.404297	43.336014
1135.300781	97.144890
1134.197266	74.889542
1133.094727	-20.998009
1131.990234	8.924381
1130.886719	100.506546
1129.782227	35.397514
1128.677734	186.156342
1127.573242	251.427124
1126.468750	112.707497
1125.363281	431.546722
1124.257813	311.732544
1123.152344	154.024353
1122.045898	342.227264
1120.940430	144.249496
1119.833984	199.694778
1118.726563	302.425964
1117.620117	255.967743
1116.512695	358.575073
1115.405273	359.372925
1114.297852	156.728256
1113.189453	259.190186
1112.082031	158.261230
1110.972656	156.612717
1109.864258	112.405876
1108.755859	358.790466
1107.646484	196.397583
1106.537109	267.841827
1105.426758	197.566772
1104.317383	394.032318
1103.207031	290.674744
1102.096680	213.294235
1100.985352	291.603912
1099.875000	247.232803
1098.763672	125.052605
1097.652344	259.842163
1096.540039	411.043060
1095.427734	265.287750
1094.315430	329.229462
1093.203125	49.291946
1092.090820	287.455627
1090.977539	398.378906
1089.864258	280.956970
1088.750977	130.637070
1087.636719	152.090332
1086.522461	302.873077
1085.408203	312.501923
1084.293945	420.848938
1083.179688	390.479523
1082.064453	280.224030
1080.949219	350.895660
1079.833008	308.794495
1078.717773	250.278488
1077.601563	217.604965
1076.485352	344.536407
1075.368164	225.033035
1074.251953	84.478203
1073.134766	89.394905
1072.016602	326.440430
1070.899414	106.258812
1069.781250	181.484436
1068.663086	223.878784
1067.544922	46.053249
1066.426758	107.210991
1065.307617	372.058441
1064.188477	402.694000
1063.068359	285.871948
1061.949219	213.579910
1060.829102	124.954445
1059.708984	59.771580
1058.588867	55.431755
1057.467773	51.104408
1056.346680	-70.064346
1055.225586	273.842529
1054.104492	173.742065
1052.982422	41.004936
1051.860352	81.146317
1050.738281	-28.118929
1049.615234	194.112183
1048.492188	61.581291
1047.369141	216.085297
1046.246094	148.969910
1045.123047	221.823029
1043.999023	145.463760
1042.875000	-38.046112
1041.750000	111.776642
1040.625977	86.841568
1039.500977	127.161980
1038.375977	60.380608
1037.250000	70.487595
1036.125000	-38.073620
1034.999023	-141.898849
1033.873047	-59.522305
1032.746094	139.144913
1031.619141	128.476730
1030.492188	106.230858
1029.365234	183.979462
1028.237305	-51.974583
1027.110352	-350.499054
1025.982422	-70.500763
1024.853516	-227.151596
1023.725586	-26.154593
1022.596680	-24.818666
1021.467773	-318.141449
1020.337891	-103.209503
1019.208008	-115.632858
1018.078125	-322.787720
1016.948242	-107.853981
1015.818359	-113.161003
1014.687500	-294.531494
1013.556641	-216.288666
1012.425781	167.709747
1011.293945	65.291565
1010.162109	92.622612
1009.030273	-65.168533
1007.898438	242.292786
1006.765625	230.400925
1005.632813	417.487457
1004.500000	877.411377
1003.366211	1210.023193
1002.233398	980.886353
1001.099609	872.075317
999.964844	564.689453
998.831055	301.397217
997.696289	121.417931
996.561523	-28.402710
995.425781	57.334904
994.291016	76.179611
993.155273	201.199738
992.019531	-107.395065
990.882813	137.646515
989.747070	237.401123
988.610352	104.379868
987.472656	178.874252
986.335938	32.238811
985.198242	7.809180
984.060547	98.594246
982.921875	-56.931713
981.784180	1.739578
980.645508	-158.156433
979.506836	172.112442
978.367188	-26.713718
977.228516	275.913818
976.088867	162.355865
974.948242	25.935022
973.808594	-16.138340
972.667969	-19.069462
971.527344	90.614494
970.385742	202.610931
969.245117	381.202881
968.103516	224.682617
966.961914	-12.007648
965.819336	70.362846
964.677734	70.197670
963.534180	-19.328218
962.391602	72.365852
961.249023	24.278193
960.105469	221.462997
958.961914	129.973251
957.817383	107.305603
956.673828	139.674164
955.529297	18.715050
954.383789	339.605896
953.239258	129.554504
952.093750	127.845749
950.948242	162.799606
949.802734	5.733113
948.656250	-100.900726
947.509766	30.276430
946.363281	99.764160
945.216797	390.875488
944.069336	154.336075
942.921875	205.677231
941.774414	85.846687
940.625977	11.784060
939.478516	81.569534
938.330078	311.071136
937.180664	107.199562
936.032227	195.344193
934.882813	-44.751694
933.732422	234.951477
932.583008	-141.630005
931.432617	140.364639
930.282227	171.765701
929.131836	266.966034
927.980469	282.505188
926.830078	2.236398
925.677734	-104.920204
924.526367	83.749405
923.374023	-96.038971
922.221680	49.449791
921.069336	72.172836
919.916992	201.752350
918.763672	88.209572
917.610352	151.953201
916.456055	43.120766
915.302734	-195.028427
914.148438	-10.807242
912.994141	19.055044
911.838867	-62.222878
910.683594	-0.511983
909.528320	36.269726
908.373047	-8.543816
907.216797	32.842335
906.061523	-104.778084
904.904297	-115.413597
903.748047	-198.490448
902.590820	17.438871
901.433594	97.459999
900.276367	46.196823
899.118164	-66.106346
897.960938	102.220627
896.802734	-41.642086
895.643555	20.383545
894.484375	37.193474
893.325195	78.889061
892.166016	97.995483
891.006836	-16.173994
889.846680	-24.102476
888.686523	56.066753
887.526367	228.785614
886.365234	-72.545197
885.204102	-12.659838
884.042969	135.203140
882.880859	-16.965664
881.719727	92.531471
880.556641	-23.447361
879.394531	49.971622
878.232422	148.156952
877.069336	171.966461
875.905273	-153.328598
874.742188	79.979057
873.578125	-8.739314
872.414063	78.147141
871.250000	144.747513
870.084961	87.593506
868.920898	-19.009981
867.754883	211.729019
866.589844	93.912514
865.423828	72.797569
864.257813	-35.940067
863.091797	-12.087761
861.924805	11.751435
860.758789	206.223267
859.590820	-48.369553
858.423828	119.082863
857.255859	264.010406
856.087891	393.158264
854.919922	273.292786
853.751953	202.800461
852.583008	219.755051
851.414063	496.659546
850.244141	67.629669
849.075195	274.965698
847.905273	170.891403
846.734375	261.643890
845.564453	41.183754
844.393555	167.690750
843.222656	1.014767
842.051758	-0.075727
840.879883	-10.134009
839.708008	-33.626503
838.536133	202.160614
837.363281	98.125229
836.190430	72.309814
835.017578	182.733917
833.844727	165.785263
832.670898	213.560928
831.497070	263.514679
830.323242	262.085114
829.149414	131.221558
827.974609	218.979034
826.799805	74.738319
825.624023	115.578835
824.449219	107.323677
823.273438	172.574936
822.097656	168.692078
820.920898	31.129520
819.744141	-228.883041
818.567383	-194.939041
817.390625	-305.729492
816.212891	-62.691647
815.035156	-224.712738
813.857422	31.450850
812.679688	-170.628159
811.500977	-3.611629
810.322266	-70.094543
809.142578	-105.480972
807.963867	145.686340
806.784180	72.416115
805.603516	-29.730547
804.423828	-98.577347
803.243164	36.754448
802.062500	-61.014263
800.881836	-101.105354
799.700195	51.732342
798.518555	2.669161
797.336914	-172.778381
796.154297	-29.040791
794.972656	21.518131
793.789063	-224.841263
792.606445	-79.122437
791.422852	-106.229347
790.240234	165.476608
789.055664	-3.413495
787.872070	-48.364426
786.687500	-91.127960
785.502930	-160.458710
784.317383	77.536018
783.132813	94.316811
781.947266	40.322147
780.761719	123.295753
779.575195	170.841278
778.388672	216.110809
777.202148	108.966156
776.015625	118.820976
774.828125	-45.718159
773.640625	-49.156109
772.453125	95.156219
771.264648	107.039291
770.076172	-2.389492
768.887695	-47.882282
767.699219	52.054874
766.509766	156.312759
765.320313	29.197557
764.130859	98.100777
762.940430	30.430798
761.750977	156.460602
760.559570	35.922203
759.369141	49.616871
758.177734	265.635803
756.986328	323.186981
755.794922	94.867233
754.603516	88.629852
753.411133	84.563950
752.218750	144.187286
751.025391	60.983490
749.832031	56.850323
748.638672	13.178721
747.445313	149.490524
746.250977	369.106323
745.057617	77.419281
743.862305	187.241989
742.667969	139.110352
741.472656	99.756035
740.277344	220.411102
739.082031	40.786976
737.885742	-35.796642
736.689453	-105.781456
735.493164	-101.287994
734.296875	292.887421
733.099609	-17.905230
731.902344	65.328018
730.705078	28.197107
729.506836	6.393881
728.308594	159.538269
727.110352	207.678726
725.911133	183.674088
724.712891	172.799744
723.513672	142.276688
722.313477	2.571342
721.113281	39.815353
719.914063	92.338531
718.712891	282.353027
717.512695	219.176163
716.311523	112.414772
715.110352	125.680817
713.909180	141.142792
712.707031	67.238686
711.504883	154.677032
710.302734	41.633110
709.099609	74.625931
707.896484	103.276985
706.693359	-46.607704
705.490234	-17.879383
704.286133	-91.427261
703.082031	-38.701401
701.877930	59.719292
700.672852	-57.188240
699.468750	-15.271045
698.262695	-64.639595
697.057617	-42.223446
695.851563	119.287521
694.645508	52.663349
693.439453	-148.542480
692.232422	-43.449898
691.026367	35.586273
689.818359	-69.849892
688.611328	50.470982
687.403320	36.281803
686.195313	9.131097
684.987305	-126.377480
683.778320	-23.317358
682.569336	-100.147285
681.360352	-114.058830
680.151367	-101.923386
678.941406	-55.094986
677.731445	24.233625
676.521484	-8.998776
675.310547	-70.309593
674.099609	-90.437019
672.888672	62.547543
671.677734	109.523705
670.465820	50.566353
669.253906	125.702179
668.041016	304.580017
666.829102	-33.016251
665.616211	-1.018011
664.403320	180.017578
663.189453	-193.935104
661.975586	-155.366287
660.761719	-131.902847
659.547852	-41.541065
658.333008	-89.271194
657.118164	-44.227955
655.903320	-173.854553
654.688477	-124.489952
653.472656	36.925419
652.256836	127.154297
651.040039	-56.261852
649.824219	-7.000603
648.607422	-18.073454
647.389648	112.915314
646.172852	121.132118
644.955078	112.092758
643.737305	90.105919
642.519531	98.188232
641.300781	80.404930
640.082031	43.215164
638.863281	102.687325
637.643555	-106.551117
636.423828	184.772568
635.204102	20.525476
633.984375	-19.209841
632.763672	-18.256950
631.542969	-49.628548
630.322266	75.522354
629.100586	-74.141098
627.878906	27.050072
626.657227	76.557777
625.435547	121.568108
624.212891	7.747724
622.990234	60.912754
621.767578	55.983234
620.543945	102.219536
619.320313	173.877243
618.096680	-18.102652
616.873047	50.854134
615.648438	1.776489
614.423828	-45.458252
613.199219	-140.065536
611.973633	-36.108810
610.748047	28.943558
609.522461	-34.677380
608.296875	-100.818306
607.070313	-37.038574
605.843750	71.114090
604.617188	-43.356365
