# Supplementary material for: Raman spectroscopy accurately differentiates mucosal healing from non-healing and biochemical changes following biological therapy in inflammatory bowel disease
Source: PLoS One. 2021 Jun 2;16(6):e0252210. doi: 10.1371/journal.pone.0252210 (PMC8172032; doi:10.1371/journal.pone.0252210)
Supplement: S6 Dataset — (ZIP) [file pone.0252210.s008.zip › Post biologic CD/OC024 post treatment-1_base sub CR removed_5__X_-24602.5__Y_32778.4__Z_-658.038__Time_57.txt]

1714.837891	253.536804
1713.861328	301.008789
1712.884766	38.679317
1711.907227	-77.577721
1710.930664	357.173157
1709.953125	-367.752045
1708.975586	168.404541
1707.997070	574.172119
1707.019531	-283.202026
1706.041016	39.262508
1705.062500	-451.117126
1704.083984	-27.272522
1703.104492	-161.815094
1702.125000	-225.518829
1701.145508	-451.156494
1700.166016	-44.348896
1699.186523	-222.080475
1698.206055	280.342194
1697.225586	131.621323
1696.245117	291.407990
1695.264648	-533.432129
1694.283203	-29.483543
1693.301758	-114.714272
1692.320313	-41.263599
1691.338867	-257.634338
1690.357422	106.228996
1689.375000	156.168137
1688.392578	236.516296
1687.410156	368.582062
1686.427734	-20.861336
1685.444336	563.699219
1684.460938	541.497681
1683.477539	67.443405
1682.494141	196.586044
1681.509766	337.266296
1680.526367	311.229523
1679.541992	480.436401
1678.557617	307.257965
1677.572266	688.448425
1676.587891	716.713318
1675.602539	437.356415
1674.617188	1015.170166
1673.630859	769.548645
1672.645508	1146.869019
1671.659180	791.520203
1670.672852	843.630310
1669.686523	1029.364502
1668.699219	1518.495728
1667.712891	1320.755249
1666.725586	1410.493530
1665.738281	1164.013550
1664.750000	812.263184
1663.762695	1440.177734
1662.774414	1607.129761
1661.786133	1560.016357
1660.797852	1023.318726
1659.808594	1730.324341
1658.820313	1401.894409
1657.831055	1498.041626
1656.841797	1735.171143
1655.851563	1697.463745
1654.862305	1234.306519
1653.872070	1417.651001
1652.881836	1199.372559
1651.891602	812.502991
1650.900391	1076.921875
1649.910156	596.224915
1648.918945	777.116211
1647.927734	728.546204
1646.935547	548.373230
1645.944336	-8.924443
1644.952148	192.482941
1643.959961	476.149323
1642.966797	7.740117
1641.974609	326.569550
1640.981445	-544.422852
1639.988281	112.916710
1638.995117	-247.730408
1638.001953	-220.167160
1637.007813	-52.529686
1636.013672	218.213348
1635.019531	-19.408682
1634.025391	-404.116272
1633.031250	-56.024323
1632.036133	260.604431
1631.041016	140.335144
1630.045898	-387.606873
1629.049805	-36.026100
1628.054688	-221.070602
1627.058594	-689.913940
1626.062500	-14.202909
1625.065430	96.068291
1624.069336	19.898361
1623.072266	-127.024315
1622.075195	-37.175095
1621.078125	-228.284515
1620.081055	121.959991
1619.083008	262.101379
1618.084961	494.234344
1617.086914	180.425812
1616.088867	302.535797
1615.089844	259.389709
1614.091797	79.999695
1613.092773	-49.409683
1612.092773	154.303818
1611.093750	242.699005
1610.093750	-119.705505
1609.094727	-285.327484
1608.093750	-123.408386
1607.093750	211.379272
1606.093750	17.089441
1605.092773	-46.215771
1604.091797	249.125351
1603.090820	321.904602
1602.088867	514.969788
1601.087891	-220.635330
1600.085938	275.805725
1599.083984	39.896763
1598.081055	203.982300
1597.079102	-63.248619
1596.076172	-675.360291
1595.073242	-534.888733
1594.070313	-258.728149
1593.067383	254.864120
1592.063477	-568.559692
1591.059570	-559.081604
1590.055664	-72.145973
1589.051758	-300.392242
1588.046875	-239.142853
1587.041992	-204.111740
1586.037109	404.394196
1585.032227	94.931435
1584.027344	285.857513
1583.021484	341.041656
1582.015625	403.868927
1581.009766	560.287109
1580.003906	109.759850
1578.997070	-85.628685
1577.990234	-28.625093
1576.984375	-96.693993
1575.976563	-235.217804
1574.969727	146.395828
1573.961914	280.577789
1572.954102	380.715851
1571.946289	23.114708
1570.938477	393.161316
1569.929688	-60.853142
1568.921875	233.318161
1567.913086	760.866760
1566.903320	-5.179843
1565.894531	-485.510651
1564.884766	-122.333290
1563.875000	-19.030523
1562.865234	107.360023
1561.855469	-15.538980
1560.844727	-366.854736
1559.834961	-274.855103
1558.824219	76.059372
1557.813477	-32.128712
1556.801758	-158.675705
1555.790039	-236.184250
1554.779297	-445.947388
1553.766602	374.643158
1552.754883	200.566681
1551.743164	409.391266
1550.730469	403.063202
1549.717773	-258.057129
1548.705078	524.193787
1547.691406	411.047150
1546.677734	582.110413
1545.665039	235.906235
1544.650391	447.756836
1543.636719	411.257965
1542.623047	134.285446
1541.608398	19.858938
1540.593750	-112.841698
1539.579102	95.047348
1538.563477	137.373550
1537.547852	398.778687
1536.533203	56.159424
1535.516602	2.255113
1534.500977	-77.612930
1533.485352	791.125488
1532.468750	97.094574
1531.452148	284.523926
1530.435547	541.204163
1529.417969	284.856659
1528.400391	69.590996
1527.383789	376.947235
1526.365234	243.628693
1525.347656	99.885078
1524.329102	231.281845
1523.311523	-280.761414
1522.292969	-239.820526
1521.273438	-52.577362
1520.254883	458.373474
1519.235352	493.287323
1518.215820	486.850708
1517.196289	125.613106
1516.176758	-22.457916
1515.156250	-88.525230
1514.136719	271.530182
1513.116211	169.075150
1512.094727	53.588661
1511.074219	56.042557
1510.052734	-72.591705
1509.031250	627.163757
1508.009766	-40.473034
1506.988281	-61.877678
1505.965820	216.422775
1504.943359	-461.538208
1503.920898	-198.999435
1502.898438	-582.320679
1501.875000	-225.486328
1500.852539	-104.513161
1499.829102	-124.604050
1498.805664	-70.618942
1497.781250	-242.050385
1496.757813	-423.749847
1495.733398	-408.604675
1494.708984	-45.794434
1493.684570	-279.033997
1492.659180	-164.695206
1491.633789	-155.324387
1490.608398	122.211349
1489.583008	-729.669983
1488.557617	175.949783
1487.531250	-177.907089
1486.504883	703.952087
1485.478516	745.550842
1484.452148	-1.532380
1483.424805	-256.021606
1482.398438	341.543457
1481.371094	599.519287
1480.342773	-88.722923
1479.315430	-103.706848
1478.287109	360.345581
1477.259766	582.094482
1476.230469	319.534668
1475.202148	632.703186
1474.173828	813.258728
1473.144531	624.457397
1472.115234	1227.317139
1471.085938	1376.877319
1470.055664	1622.960449
1469.025391	1133.736816
1467.996094	1621.345703
1466.964844	1475.480225
1465.934570	1988.115845
1464.904297	2276.844482
1463.873047	2461.195557
1462.841797	2180.531006
1461.809570	2202.180908
1460.778320	2371.153564
1459.746094	2047.449219
1458.713867	2312.784912
1457.681641	2575.473633
1456.649414	2503.136230
1455.616211	3095.419678
1454.583008	2612.115234
1453.549805	2729.988770
1452.516602	3022.758789
1451.483398	3657.601807
1450.449219	3058.074219
1449.415039	3216.357666
1448.380859	3136.515137
1447.345703	3297.282959
1446.311523	3058.043213
1445.276367	3130.258057
1444.241211	2706.463623
1443.205078	2525.768066
1442.169922	3200.302979
1441.133789	3019.706055
1440.097656	2692.599854
1439.061523	2350.534424
1438.024414	2380.200684
1436.988281	2374.603271
1435.951172	2295.775879
1434.914063	1547.699341
1433.875977	1193.950928
1432.838867	1340.417725
1431.800781	1057.743286
1430.762695	1393.614746
1429.724609	1255.078491
1428.685547	808.899658
1427.646484	1152.456665
1426.607422	830.279785
1425.568359	619.282471
1424.529297	287.518524
1423.489258	538.089661
1422.449219	153.783356
1421.409180	323.934540
1420.369141	123.944534
1419.328125	82.755325
1418.288086	547.749451
1417.247070	703.081482
1416.205078	-130.425095
1415.164063	460.493988
1414.122070	-65.459045
1413.080078	-88.107933
1412.038086	-165.899399
1410.996094	156.153381
1409.953125	-140.010544
1408.910156	-36.399384
1407.867188	162.786026
1406.824219	-2.096638
1405.780273	26.556278
1404.737305	-547.057434
1403.693359	-565.634949
1402.648438	361.908356
1401.604492	22.393986
1400.559570	26.778086
1399.514648	149.202652
1398.469727	176.493668
1397.424805	409.496613
1396.378906	-39.082050
1395.333984	241.853806
1394.288086	84.461601
1393.241211	62.524685
1392.195313	196.075317
1391.148438	154.494629
1390.101563	283.320740
1389.054688	61.980659
1388.006836	26.025816
1386.959961	-42.189693
1385.912109	139.853775
1384.864258	-225.490585
1383.815430	-3.116080
1382.767578	-252.904907
1381.718750	172.175781
1380.669922	-316.963318
1379.621094	38.440254
1378.571289	139.189316
1377.522461	-181.737534
1376.472656	213.944473
1375.421875	-485.783020
1374.372070	306.885193
1373.321289	-274.901672
1372.270508	-255.254654
1371.219727	460.178070
1370.168945	-20.915737
1369.117188	460.307251
1368.066406	308.735229
1367.014648	-139.011520
1365.961914	11.317653
1364.910156	67.222717
1363.857422	-153.034271
1362.804688	104.878456
1361.751953	91.671631
1360.698242	-177.579575
1359.645508	133.059799
1358.591797	-334.583710
1357.538086	-113.144600
1356.483398	-28.324335
1355.429688	11.974137
1354.375000	17.660904
1353.320313	-150.317535
1352.264648	595.869202
1351.209961	199.839737
1350.154297	104.532990
1349.098633	205.546722
1348.042969	753.364441
1346.986328	1025.762695
1345.930664	1318.127319
1344.874023	941.027832
1343.817383	581.658508
1342.759766	1072.788696
1341.703125	1539.161621
1340.645508	1170.578979
1339.587891	1230.886353
1338.529297	1395.353638
1337.471680	1064.792358
1336.413086	1083.580322
1335.354492	1701.483521
1334.295898	1210.813232
1333.236328	945.644836
1332.176758	903.380615
1331.117188	1059.147949
1330.057617	923.328064
1328.998047	1220.294189
1327.937500	1193.583740
1326.876953	1201.660156
1325.816406	1162.990479
1324.754883	1406.022583
1323.694336	1414.605469
1322.632813	1077.761841
1321.571289	1071.946289
1320.508789	1520.283203
1319.447266	1169.369629
1318.384766	1208.437012
1317.322266	1015.880249
1316.259766	1720.920044
1315.196289	887.833801
1314.132813	1171.539429
1313.069336	1637.593384
1312.005859	1628.239502
1310.942383	1801.276489
1309.877930	1171.755737
1308.813477	1017.734863
1307.749023	1530.848389
1306.683594	1699.417725
1305.619141	1750.007935
1304.553711	1365.405151
1303.488281	1640.068237
1302.421875	1774.612183
1301.356445	1626.628174
1300.290039	1594.317261
1299.223633	1748.856689
1298.157227	1304.173584
1297.089844	1363.188110
1296.022461	1552.428589
1294.955078	1496.259644
1293.887695	1558.030396
1292.819336	1605.153442
1291.751953	1760.334839
1290.683594	1187.184204
1289.614258	1450.457031
1288.545898	1632.850586
1287.476563	1246.686157
1286.407227	993.099976
1285.337891	2109.112793
1284.268555	1816.480103
1283.198242	1276.740479
1282.127930	1405.662598
1281.057617	1147.915649
1279.986328	1328.367065
1278.916016	1085.602417
1277.844727	630.226135
1276.773438	889.186096
1275.701172	1265.443604
1274.629883	1534.091675
1273.557617	1098.867920
1272.485352	1384.673218
1271.413086	1589.809326
1270.339844	1225.878906
1269.266602	1721.633545
1268.193359	1292.055176
1267.120117	1624.187866
1266.045898	1094.884521
1264.972656	1739.283325
1263.898438	1120.053467
1262.823242	1010.754883
1261.749023	2203.416260
1260.673828	1282.386841
1259.598633	1285.363037
1258.523438	1687.928345
1257.448242	1588.595825
1256.372070	1299.374878
1255.295898	1606.805908
1254.219727	1478.425293
1253.142578	1783.297607
1252.066406	1910.466064
1250.989258	1667.835693
1249.912109	1121.329102
1248.833984	1542.792358
1247.756836	1533.831177
1246.678711	1600.209961
1245.599609	1523.199951
1244.521484	1421.945801
1243.442383	1694.766846
1242.364258	1168.596924
1241.285156	1499.622803
1240.205078	966.412415
1239.125977	824.141724
1238.045898	1412.169434
1236.965820	1362.004395
1235.884766	1583.445923
1234.804688	1395.052734
1233.723633	1315.785400
1232.642578	1311.676025
1231.561523	1038.605469
1230.479492	1223.435791
1229.397461	1107.871094
1228.315430	779.253296
1227.233398	1186.666260
1226.150391	1576.909668
1225.068359	1124.925415
1223.985352	1452.057007
1222.901367	1048.575806
1221.818359	1658.416260
1220.734375	614.359131
1219.650391	868.640320
1218.566406	562.156616
1217.481445	400.707733
1216.396484	553.279663
1215.311523	585.003601
1214.226563	-18.293873
1213.141602	739.987305
1212.055664	921.100037
1210.969727	740.186890
1209.883789	875.285461
1208.796875	798.039429
1207.709961	744.880432
1206.623047	966.486938
1205.536133	722.810852
1204.449219	549.054016
1203.361328	466.844421
1202.273438	399.051727
1201.185547	213.245102
1200.096680	174.286926
1199.008789	294.144623
1197.919922	79.403381
1196.830078	136.515228
1195.741211	157.471436
1194.651367	-228.049210
1193.561523	-43.699890
1192.471680	-68.606354
1191.381836	-180.081833
1190.291016	-493.404663
1189.200195	-220.594818
1188.109375	239.339279
1187.017578	-343.005707
1185.926758	-778.723206
1184.834961	-578.400635
1183.742188	-239.100967
1182.650391	44.824909
1181.557617	122.273865
1180.464844	108.507896
1179.372070	-125.856056
1178.279297	313.236481
1177.185547	165.007065
1176.091797	-182.055344
1174.998047	-332.661774
1173.903320	201.510910
1172.808594	5.233159
1171.713867	79.419106
1170.619141	-114.509293
1169.524414	-274.934723
1168.428711	-114.885674
1167.333008	-220.419312
1166.237305	-318.800995
1165.140625	-276.223328
1164.044922	-341.253326
1162.948242	288.856354
1161.850586	-17.698692
1160.753906	299.077454
1159.656250	183.502228
1158.558594	330.456787
1157.460938	-121.698891
1156.362305	37.014400
1155.263672	825.298340
1154.165039	399.325623
1153.066406	669.659424
1151.967773	446.386505
1150.868164	230.275146
1149.768555	-140.683456
1148.667969	88.716461
1147.568359	-8.300990
1146.467773	156.541977
1145.367188	-173.880295
1144.266602	-799.324463
1143.165039	-449.037994
1142.063477	-367.779053
1140.961914	-155.812042
1139.860352	-34.354469
1138.757813	329.440033
1137.655273	422.079193
1136.552734	-22.380924
1135.450195	455.022003
1134.346680	-17.873459
1133.244141	-91.677643
1132.139648	278.395752
1131.036133	190.204056
1129.931641	424.696503
1128.827148	848.818787
1127.722656	843.408569
1126.618164	856.936218
1125.512695	652.279541
1124.407227	381.314087
1123.301758	1098.580811
1122.196289	709.104858
1121.089844	705.834412
1119.983398	-112.073380
1118.876953	-34.718262
1117.769531	357.347992
1116.663086	581.219177
1115.555664	731.602234
1114.447266	375.686768
1113.339844	142.902542
1112.231445	30.769150
1111.123047	528.506470
1110.014648	392.671356
1108.905273	346.641876
1107.795898	489.598907
1106.686523	712.771240
1105.577148	669.043823
1104.466797	582.818420
1103.357422	572.181152
1102.247070	731.394226
1101.135742	640.483337
1100.025391	582.659607
1098.914063	671.029175
1097.802734	681.577637
1096.690430	885.371033
1095.579102	860.557922
1094.466797	607.252380
1093.353516	1265.480347
1092.241211	513.077820
1091.127930	559.034058
1090.014648	508.506561
1088.901367	625.091492
1087.788086	1009.830444
1086.673828	232.586838
1085.559570	539.697632
1084.445313	432.970001
1083.330078	335.712860
1082.214844	872.974060
1081.099609	296.521729
1079.984375	1343.295898
1078.868164	687.254272
1077.751953	663.061523
1076.635742	542.704590
1075.519531	460.014252
1074.402344	504.088989
1073.285156	266.757416
1072.167969	50.717384
1071.050781	315.424591
1069.932617	134.751373
1068.814453	446.315033
1067.696289	689.875977
1066.578125	-36.242916
1065.458984	739.018433
1064.339844	341.120880
1063.220703	734.605957
1062.100586	231.768478
1060.980469	662.693909
1059.860352	672.517578
1058.740234	488.351410
1057.619141	320.724884
1056.498047	253.777771
1055.376953	768.825073
1054.255859	809.501953
1053.133789	411.135406
1052.011719	757.989563
1050.889648	434.769989
1049.767578	46.463474
1048.644531	108.819160
1047.521484	161.936691
1046.398438	35.560616
1045.274414	-55.668991
1044.150391	228.636169
1043.026367	-69.763809
1041.902344	230.992752
1040.778320	-146.201263
1039.653320	-52.588005
1038.528320	369.462219
1037.402344	167.512192
1036.277344	-150.549149
1035.151367	232.112625
1034.024414	65.671928
1032.898438	-323.803558
1031.771484	-124.619225
1030.644531	93.228409
1029.517578	334.389801
1028.390625	-237.734665
1027.262695	-79.932602
1026.134766	-328.505951
1025.005859	-676.663940
1023.877930	-348.865173
1022.749023	-807.920532
1021.620117	-1053.085815
1020.490234	-943.007263
1019.361328	-463.988617
1018.231445	-713.167725
1017.101563	-502.996582
1015.970703	-399.370789
1014.839844	-534.297485
1013.708984	-462.767273
1012.578125	-256.731842
1011.447266	-256.697571
1010.315430	-122.207809
1009.183594	63.346424
1008.050781	103.211098
1006.918945	242.757767
1005.786133	1242.875610
1004.653320	1435.672607
1003.519531	2920.950195
1002.386719	3231.562256
1001.252930	2435.313721
1000.118164	1507.940430
998.984375	740.599915
997.849609	401.035309
996.714844	574.368713
995.580078	-260.836609
994.444336	309.909241
993.308594	534.532349
992.172852	404.064636
991.036133	64.012047
989.900391	498.989655
988.763672	242.485458
987.626953	177.596115
986.489258	138.281311
985.351563	-158.761185
984.213867	9.718931
983.076172	212.878174
981.937500	156.059616
980.798828	-29.375921
979.660156	227.220093
978.521484	-42.800728
977.381836	27.850603
976.242188	448.143250
975.102539	489.217712
973.961914	376.527496
972.822266	891.313660
971.681641	418.421021
970.540039	28.638851
969.399414	-243.652496
968.257813	834.017761
967.116211	458.843292
965.973633	139.122375
964.832031	211.999146
963.689453	230.016068
962.545898	401.844879
961.403320	576.112732
960.259766	232.636627
959.116211	537.881775
957.972656	353.058258
956.828125	718.098206
955.683594	460.489685
954.539063	-59.995041
953.393555	-239.071793
952.249023	323.375214
951.103516	-42.834415
949.957031	-166.271790
948.811523	-259.720856
947.665039	344.185791
946.518555	-276.768921
945.371094	23.434439
944.224609	-94.263199
943.077148	146.788086
941.929688	-180.504776
940.781250	-12.168693
939.632813	530.499695
938.484375	680.732849
937.335938	301.958588
936.186523	354.509766
935.038086	521.222534
933.887695	788.326599
932.738281	223.806793
931.587891	324.925293
930.437500	136.946198
929.287109	-125.906250
928.135742	235.287613
926.985352	-111.310623
925.833984	-280.093628
924.681641	461.311584
923.530273	281.448334
922.377930	-93.700264
921.224609	-627.636414
920.072266	-38.442783
918.918945	307.512878
917.765625	349.070557
916.612305	109.141510
915.458008	-137.322266
914.303711	-2.153234
913.149414	-220.948074
911.995117	189.009003
910.839844	-326.587463
909.684570	-349.680023
908.529297	-52.927971
907.373047	-282.074036
906.216797	-132.522202
905.060547	-57.674049
903.904297	-496.939087
902.747070	-383.294067
901.589844	-0.159196
900.432617	213.149719
899.274414	-193.609512
898.117188	-143.032791
896.958984	-60.710503
895.799805	-170.544266
894.641602	67.947563
893.482422	28.409384
892.322266	-288.982361
891.163086	333.729919
890.002930	-26.324566
888.842773	-564.520386
887.682617	24.201313
886.521484	80.036469
885.360352	-353.772614
884.199219	225.676666
883.038086	49.302536
881.875977	-539.589600
880.713867	177.203293
879.551758	104.825874
878.388672	302.950897
877.225586	305.023346
876.062500	250.828522
874.899414	340.815857
873.735352	318.236328
872.571289	41.362820
871.407227	376.715057
870.242188	363.231567
869.077148	-16.838289
867.912109	424.040863
866.747070	237.498077
865.581055	392.698578
864.415039	392.782288
863.249023	-179.996704
862.083008	316.584534
860.916016	256.058380
859.749023	628.822571
858.581055	673.722107
857.414063	574.978088
856.246094	613.104309
855.077148	635.487793
853.909180	550.209106
852.740234	792.243103
851.571289	534.331360
850.402344	1089.876709
849.232422	984.270996
848.062500	688.318481
846.892578	1026.109619
845.721680	376.497040
844.551758	499.249695
843.380859	559.240356
842.208984	339.528168
841.038086	526.874573
839.866211	510.613220
838.694336	438.400604
837.521484	281.230011
836.348633	385.469116
835.175781	438.208679
834.002930	356.844208
832.829102	529.962585
831.655273	341.299133
830.481445	699.390137
829.307617	921.115723
828.132813	567.148560
826.958008	449.646423
825.783203	853.802063
824.607422	178.819412
823.431641	393.223785
822.255859	397.989441
821.079102	395.952972
819.903320	35.277885
818.726563	-145.008560
817.548828	-661.432190
816.372070	-18.328732
815.194336	-147.663498
814.016602	-190.316116
812.837891	-290.887604
811.659180	-493.804047
810.480469	-805.668701
809.301758	-517.537781
808.122070	-469.606171
806.942383	-601.736755
805.762695	-542.977722
804.583008	-695.291138
803.402344	255.440399
802.221680	-736.043579
801.041016	-529.228333
799.859375	-165.168396
798.677734	-453.350189
797.496094	-759.274353
796.313477	-1.339154
795.131836	-26.101383
793.949219	-618.114685
792.765625	-324.074982
791.583008	51.602516
790.399414	-46.776825
789.215820	-244.861832
788.031250	152.230392
786.846680	675.078064
785.662109	383.634583
784.477539	156.314545
783.291992	-62.202358
782.106445	141.373917
780.920898	351.333191
779.735352	452.809204
778.548828	289.067566
777.362305	200.336716
776.174805	720.772888
774.988281	347.012604
773.800781	-48.781193
772.613281	89.308319
771.424805	628.585876
770.236328	-98.125031
769.047852	63.732231
767.859375	793.972168
766.669922	338.352631
765.480469	316.776215
764.291016	105.698349
763.101563	839.144958
761.911133	513.342773
760.720703	242.585754
759.529297	1148.952271
758.338867	862.567566
757.147461	672.960571
755.955078	432.774872
754.763672	161.831863
753.571289	591.949402
752.378906	661.454224
751.186523	175.107651
749.993164	35.871151
748.799805	278.642242
747.606445	470.737335
746.412109	684.602356
745.217773	218.174469
744.023438	434.059418
742.829102	461.191284
741.633789	161.578659
740.438477	-6.426601
739.243164	-130.577698
738.046875	332.438934
736.850586	-34.946407
735.654297	274.466553
734.458008	93.300003
733.260742	-370.163483
732.063477	-1.875885
730.866211	-305.425690
729.667969	-145.139481
728.469727	117.843559
727.271484	-216.135117
726.073242	280.633209
724.874023	-127.498024
723.674805	275.097900
722.474609	-49.795635
721.275391	-77.524765
720.075195	394.737213
718.875000	124.718697
717.673828	334.945618
716.473633	-76.623474
715.272461	262.362030
714.070313	263.260010
712.869141	303.474152
711.666992	219.519562
710.463867	190.168396
709.261719	211.027069
708.058594	-88.193420
706.855469	294.407043
705.652344	134.858200
704.448242	53.859013
703.244141	575.778076
702.040039	-275.151703
700.834961	403.464233
699.630859	638.324524
698.424805	721.053711
697.219727	273.571075
696.013672	8.995839
694.807617	-231.390228
693.601563	169.239304
692.395508	422.202972
691.188477	6.599335
689.981445	-282.728210
688.773438	-46.595043
687.566406	-610.876160
686.358398	-174.817581
685.149414	87.782158
683.941406	-70.078308
682.732422	-409.691071
681.523438	-174.683319
680.313477	10.630138
679.104492	-291.215027
677.894531	-360.970825
676.683594	-112.202286
675.473633	-34.266052
674.262695	-66.452461
673.051758	-340.648987
671.839844	-413.295105
670.628906	-278.039032
669.416992	821.611084
668.204102	-91.153191
666.992188	-195.052490
665.779297	-188.430191
664.566406	654.338745
663.352539	173.353836
662.138672	159.207855
660.924805	272.707153
659.710938	256.993835
658.497070	-245.962296
657.282227	-49.554169
656.066406	-383.382172
654.851563	-432.182556
653.635742	-68.968826
652.419922	-89.184143
651.204102	369.186005
649.987305	134.130753
648.770508	297.845551
647.553711	78.593674
646.336914	171.833252
645.119141	542.919739
643.901367	139.647308
642.682617	496.113129
641.464844	-99.913544
640.246094	85.022728
639.027344	-219.911835
637.807617	178.261368
636.587891	-27.175844
635.368164	306.854828
634.148438	314.571777
632.927734	-231.360626
631.707031	-92.109161
630.486328	-208.066849
629.264648	431.437073
628.043945	903.535767
626.822266	296.963043
625.599609	584.870422
624.376953	309.085632
623.155273	404.294678
621.931641	868.114807
620.708984	350.795441
619.485352	-65.518806
618.261719	550.385742
617.037109	85.133781
615.813477	82.363808
614.588867	-560.087524
613.364258	-363.744873
612.138672	31.379841
610.913086	327.924042
609.687500	327.136475
608.461914	-169.547729
607.235352	263.292419
606.008789	-103.115913
604.782227	-616.895630
