# Supplementary material for: Raman spectroscopy accurately differentiates mucosal healing from non-healing and biochemical changes following biological therapy in inflammatory bowel disease
Source: PLoS One. 2021 Jun 2;16(6):e0252210. doi: 10.1371/journal.pone.0252210 (PMC8172032; doi:10.1371/journal.pone.0252210)
Supplement: S6 Dataset — (ZIP) [file pone.0252210.s008.zip › Post biologic CD/OC024 post treatment-1_base sub CR removed_62__X_-24605.5__Y_32784.4__Z_-651.366__Time_715.txt]

1714.837891	-14.545874
1713.861328	10.586843
1712.884766	43.716713
1711.907227	-22.902163
1710.930664	38.785744
1709.953125	-76.897324
1708.975586	21.486664
1707.997070	-175.248764
1707.019531	51.054909
1706.041016	-31.008900
1705.062500	-54.364452
1704.083984	-5.637171
1703.104492	104.417633
1702.125000	-37.219410
1701.145508	-31.782183
1700.166016	-15.734066
1699.186523	35.009418
1698.206055	280.804047
1697.225586	72.152580
1696.245117	162.869217
1695.264648	312.355133
1694.283203	320.256683
1693.301758	432.374939
1692.320313	325.649536
1691.338867	534.030029
1690.357422	577.025818
1689.375000	476.079712
1688.392578	596.730347
1687.410156	536.202637
1686.427734	537.233215
1685.444336	804.993408
1684.460938	619.878601
1683.477539	922.638977
1682.494141	612.928528
1681.509766	740.331909
1680.526367	907.939819
1679.541992	892.094666
1678.557617	959.072021
1677.572266	909.259033
1676.587891	1136.471802
1675.602539	1095.311035
1674.617188	1309.768066
1673.630859	1505.862305
1672.645508	1386.020874
1671.659180	1375.523804
1670.672852	1490.270264
1669.686523	1581.457275
1668.699219	1444.632935
1667.712891	1714.454102
1666.725586	1947.384277
1665.738281	1734.850098
1664.750000	1819.923096
1663.762695	1873.575317
1662.774414	2142.389893
1661.786133	2040.362549
1660.797852	1983.868164
1659.808594	2261.693848
1658.820313	2288.166016
1657.831055	2158.764404
1656.841797	2405.889160
1655.851563	2036.442139
1654.862305	1831.723022
1653.872070	1733.364258
1652.881836	1868.311768
1651.891602	1620.077759
1650.900391	1396.169189
1649.910156	1326.158203
1648.918945	1161.426270
1647.927734	1168.977173
1646.935547	1010.469604
1645.944336	802.276123
1644.952148	652.679932
1643.959961	640.872498
1642.966797	526.510254
1641.974609	636.964539
1640.981445	425.829529
1639.988281	151.870255
1638.995117	226.593887
1638.001953	333.319946
1637.007813	311.186646
1636.013672	191.918640
1635.019531	17.737244
1634.025391	165.441742
1633.031250	-68.503654
1632.036133	71.970940
1631.041016	-11.062838
1630.045898	-101.608994
1629.049805	42.454784
1628.054688	-89.479851
1627.058594	-152.635742
1626.062500	-94.451408
1625.065430	-209.530243
1624.069336	-240.109604
1623.072266	39.772488
1622.075195	293.555725
1621.078125	66.739075
1620.081055	134.493393
1619.083008	89.571999
1618.084961	233.981506
1617.086914	425.844666
1616.088867	37.897514
1615.089844	49.186184
1614.091797	-12.731138
1613.092773	-19.309481
1612.092773	-41.390415
1611.093750	99.300507
1610.093750	25.228477
1609.094727	-11.913995
1608.093750	205.278732
1607.093750	163.271011
1606.093750	56.004635
1605.092773	242.189743
1604.091797	585.518738
1603.090820	185.652267
1602.088867	87.002068
1601.087891	-61.152397
1600.085938	-36.492668
1599.083984	3.982483
1598.081055	-12.939519
1597.079102	-293.698029
1596.076172	-135.239044
1595.073242	-217.080338
1594.070313	-105.508339
1593.067383	-187.122955
1592.063477	-221.622284
1591.059570	-193.380753
1590.055664	-308.604584
1589.051758	79.829193
1588.046875	-35.275112
1587.041992	188.748962
1586.037109	45.090954
1585.032227	110.077148
1584.027344	-25.608643
1583.021484	151.468277
1582.015625	-2.354654
1581.009766	80.914169
1580.003906	153.739090
1578.997070	96.364716
1577.990234	281.073975
1576.984375	145.614792
1575.976563	252.155518
1574.969727	77.706184
1573.961914	241.376816
1572.954102	105.942001
1571.946289	136.890182
1570.938477	141.790894
1569.929688	157.030838
1568.921875	133.240967
1567.913086	70.441513
1566.903320	-20.962845
1565.894531	-177.301407
1564.884766	312.635345
1563.875000	36.761936
1562.865234	-49.689213
1561.855469	-118.038330
1560.844727	23.600428
1559.834961	76.923729
1558.824219	80.865273
1557.813477	92.467621
1556.801758	-126.655861
1555.790039	-47.896778
1554.779297	131.713211
1553.766602	132.446167
1552.754883	94.215523
1551.743164	37.748177
1550.730469	30.328247
1549.717773	53.815468
1548.705078	387.537415
1547.691406	245.128708
1546.677734	381.860870
1545.665039	73.768951
1544.650391	78.354576
1543.636719	10.429431
1542.623047	146.445694
1541.608398	230.576706
1540.593750	-80.574326
1539.579102	-79.389816
1538.563477	48.083656
1537.547852	-72.406357
1536.533203	-74.344894
1535.516602	0.905838
1534.500977	-101.999199
1533.485352	148.178741
1532.468750	-9.231376
1531.452148	98.684700
1530.435547	67.220299
1529.417969	154.068390
1528.400391	-19.448702
1527.383789	-30.860310
1526.365234	-34.756306
1525.347656	288.036835
1524.329102	111.255318
1523.311523	276.532532
1522.292969	230.603134
1521.273438	161.335953
1520.254883	50.760395
1519.235352	60.833843
1518.215820	145.226257
1517.196289	118.886559
1516.176758	40.970764
1515.156250	129.815018
1514.136719	-28.091330
1513.116211	-50.082726
1512.094727	-18.381289
1511.074219	-97.240372
1510.052734	-140.365433
1509.031250	3.570363
1508.009766	93.380020
1506.988281	100.895172
1505.965820	-104.576332
1504.943359	-92.321770
1503.920898	-339.076630
1502.898438	-383.549957
1501.875000	-115.746872
1500.852539	-163.218719
1499.829102	-93.117348
1498.805664	-105.155167
1497.781250	-125.077942
1496.757813	-260.314148
1495.733398	-106.652550
1494.708984	-170.634598
1493.684570	-66.031128
1492.659180	-224.981049
1491.633789	-164.259384
1490.608398	49.560467
1489.583008	107.263603
1488.557617	34.491619
1487.531250	109.661720
1486.504883	92.705162
1485.478516	164.912170
1484.452148	405.338654
1483.424805	594.441467
1482.398438	385.365326
1481.371094	454.177856
1480.342773	627.315613
1479.315430	570.794556
1478.287109	707.816345
1477.259766	798.764832
1476.230469	841.077881
1475.202148	992.753601
1474.173828	993.962280
1473.144531	1028.100220
1472.115234	1181.707153
1471.085938	1378.364014
1470.055664	1434.837036
1469.025391	1432.634155
1467.996094	1730.415405
1466.964844	1773.626953
1465.934570	1892.968506
1464.904297	1940.961670
1463.873047	1904.934937
1462.841797	2148.258545
1461.809570	2198.299561
1460.778320	2222.822510
1459.746094	2536.640381
1458.713867	2545.606689
1457.681641	2655.972656
1456.649414	2687.531006
1455.616211	2886.381348
1454.583008	2747.731201
1453.549805	2920.932617
1452.516602	2921.578125
1451.483398	3112.229492
1450.449219	3168.391846
1449.415039	3150.975342
1448.380859	3120.824463
1447.345703	3255.199463
1446.311523	3110.957031
1445.276367	3045.161865
1444.241211	2954.021484
1443.205078	2855.250977
1442.169922	2812.136475
1441.133789	2571.693115
1440.097656	2470.376709
1439.061523	2583.944824
1438.024414	2523.002441
1436.988281	2042.579712
1435.951172	2100.446777
1434.914063	1956.182495
1433.875977	1738.696655
1432.838867	1460.699951
1431.800781	1306.474365
1430.762695	1217.914185
1429.724609	1066.297363
1428.685547	803.717285
1427.646484	952.354431
1426.607422	856.327637
1425.568359	888.916809
1424.529297	520.730103
1423.489258	429.889130
1422.449219	636.394653
1421.409180	598.491394
1420.369141	583.287415
1419.328125	459.826263
1418.288086	366.669006
1417.247070	522.720642
1416.205078	276.123383
1415.164063	326.536682
1414.122070	168.192810
1413.080078	165.863586
1412.038086	135.927368
1410.996094	136.214661
1409.953125	-64.502136
1408.910156	81.641212
1407.867188	16.780809
1406.824219	-5.296882
1405.780273	-29.827135
1404.737305	-36.687111
1403.693359	1.684598
1402.648438	155.523788
1401.604492	131.276001
1400.559570	137.200287
1399.514648	70.487190
1398.469727	-33.715755
1397.424805	-30.002247
1396.378906	99.087273
1395.333984	52.853512
1394.288086	109.424599
1393.241211	58.368118
1392.195313	140.160828
1391.148438	247.044647
1390.101563	31.134720
1389.054688	133.216919
1388.006836	350.433990
1386.959961	64.960609
1385.912109	-95.252373
1384.864258	77.239502
1383.815430	-150.158005
1382.767578	-79.929573
1381.718750	-107.055153
1380.669922	-109.053864
1379.621094	-200.820847
1378.571289	-27.755550
1377.522461	-76.780746
1376.472656	143.890381
1375.421875	145.016251
1374.372070	-10.861094
1373.321289	-256.325195
1372.270508	-324.481598
1371.219727	43.840553
1370.168945	-21.546278
1369.117188	132.540436
1368.066406	-84.498016
1367.014648	12.567864
1365.961914	-99.451149
1364.910156	-153.975189
1363.857422	-103.767105
1362.804688	-3.633472
1361.751953	-47.691956
1360.698242	90.034851
1359.645508	16.476456
1358.591797	-133.971329
1357.538086	148.409210
1356.483398	112.680908
1355.429688	-86.855240
1354.375000	86.544418
1353.320313	284.892609
1352.264648	396.407928
1351.209961	364.061615
1350.154297	217.715759
1349.098633	245.349899
1348.042969	392.263702
1346.986328	494.639282
1345.930664	572.368713
1344.874023	843.661255
1343.817383	916.696533
1342.759766	982.447205
1341.703125	1110.324097
1340.645508	1059.946167
1339.587891	1024.647095
1338.529297	1073.749878
1337.471680	1080.944824
1336.413086	613.044434
1335.354492	917.703918
1334.295898	863.648987
1333.236328	1101.714844
1332.176758	1144.486816
1331.117188	786.854248
1330.057617	726.238159
1328.998047	742.466553
1327.937500	993.634033
1326.876953	1079.361694
1325.816406	666.297791
1324.754883	920.373230
1323.694336	875.794556
1322.632813	898.074585
1321.571289	811.952332
1320.508789	1029.543945
1319.447266	899.418518
1318.384766	966.843018
1317.322266	901.281128
1316.259766	1109.581909
1315.196289	1202.139282
1314.132813	979.437866
1313.069336	1062.513916
1312.005859	896.973938
1310.942383	1125.702637
1309.877930	953.210205
1308.813477	963.130249
1307.749023	1147.960693
1306.683594	892.481567
1305.619141	1084.998779
1304.553711	1043.975830
1303.488281	1000.696716
1302.421875	1087.902832
1301.356445	973.720825
1300.290039	891.710144
1299.223633	1198.065063
1298.157227	971.485229
1297.089844	1103.694092
1296.022461	1164.822998
1294.955078	769.558594
1293.887695	1054.389648
1292.819336	993.330017
1291.751953	804.915222
1290.683594	709.938660
1289.614258	774.536621
1288.545898	912.809021
1287.476563	899.235596
1286.407227	787.818848
1285.337891	625.165161
1284.268555	749.290222
1283.198242	773.121094
1282.127930	613.488586
1281.057617	992.536133
1279.986328	759.814270
1278.916016	723.058594
1277.844727	769.626099
1276.773438	936.139771
1275.701172	853.345825
1274.629883	1015.157349
1273.557617	830.017273
1272.485352	1001.807739
1271.413086	1019.762695
1270.339844	1106.221558
1269.266602	892.446838
1268.193359	1367.284790
1267.120117	1222.129517
1266.045898	1252.843994
1264.972656	1151.926270
1263.898438	1282.872681
1262.823242	1182.226074
1261.749023	1371.840698
1260.673828	1405.492065
1259.598633	1448.981689
1258.523438	1421.901489
1257.448242	1482.620972
1256.372070	1475.228638
1255.295898	1416.806763
1254.219727	1582.444336
1253.142578	1582.616943
1252.066406	1303.069824
1250.989258	1296.179321
1249.912109	1342.876831
1248.833984	1287.515869
1247.756836	1195.789307
1246.678711	1303.472778
1245.599609	1136.610352
1244.521484	1382.870117
1243.442383	1412.931274
1242.364258	1095.797363
1241.285156	946.381287
1240.205078	1175.733154
1239.125977	1208.475220
1238.045898	1008.355774
1236.965820	946.630310
1235.884766	1171.137329
1234.804688	1141.012817
1233.723633	1166.699219
1232.642578	1347.510620
1231.561523	987.975647
1230.479492	1018.635986
1229.397461	974.236267
1228.315430	983.151672
1227.233398	1030.819824
1226.150391	788.069702
1225.068359	801.926392
1223.985352	755.320313
1222.901367	636.195007
1221.818359	558.236511
1220.734375	451.314850
1219.650391	431.457703
1218.566406	385.031464
1217.481445	478.753998
1216.396484	606.246704
1215.311523	373.867310
1214.226563	402.327942
1213.141602	686.622986
1212.055664	538.817078
1210.969727	692.645874
1209.883789	298.831451
1208.796875	293.444214
1207.709961	714.795227
1206.623047	704.447266
1205.536133	821.804138
1204.449219	652.351563
1203.361328	348.044617
1202.273438	144.989548
1201.185547	127.390915
1200.096680	78.467445
1199.008789	75.245956
1197.919922	-53.140232
1196.830078	-82.880157
1195.741211	-66.964279
1194.651367	-178.549500
1193.561523	29.601713
1192.471680	-67.648651
1191.381836	-66.392700
1190.291016	-163.698029
1189.200195	92.060928
1188.109375	71.475739
1187.017578	-340.506653
1185.926758	-277.114746
1184.834961	21.357115
1183.742188	17.316784
1182.650391	-104.339699
1181.557617	-36.562313
1180.464844	160.574066
1179.372070	19.546993
1178.279297	101.377052
1177.185547	0.988367
1176.091797	252.690277
1174.998047	209.608917
1173.903320	199.977859
1172.808594	235.739578
1171.713867	166.080872
1170.619141	383.489380
1169.524414	55.264229
1168.428711	363.285248
1167.333008	-27.161728
1166.237305	19.949192
1165.140625	231.851120
1164.044922	118.565575
1162.948242	150.953796
1161.850586	405.347137
1160.753906	162.816711
1159.656250	419.253510
1158.558594	527.471863
1157.460938	604.502808
1156.362305	671.838745
1155.263672	677.007324
1154.165039	636.743835
1153.066406	505.776703
1151.967773	436.722229
1150.868164	334.211121
1149.768555	457.967102
1148.667969	255.202774
1147.568359	121.465897
1146.467773	242.425720
1145.367188	6.139573
1144.266602	245.807953
1143.165039	-116.736710
1142.063477	189.197144
1140.961914	0.182245
1139.860352	-108.035789
1138.757813	216.310730
1137.655273	314.595642
1136.552734	210.733643
1135.450195	513.007629
1134.346680	368.503418
1133.244141	724.950989
1132.139648	570.698669
1131.036133	995.496460
1129.931641	691.491394
1128.827148	748.084900
1127.722656	1055.929321
1126.618164	1190.395020
1125.512695	952.459656
1124.407227	994.178650
1123.301758	940.957581
1122.196289	759.694153
1121.089844	819.969360
1119.983398	794.834412
1118.876953	736.431335
1117.769531	599.808716
1116.663086	808.613831
1115.555664	610.256836
1114.447266	596.351196
1113.339844	643.807800
1112.231445	823.505859
1111.123047	648.433533
1110.014648	813.608093
1108.905273	870.597717
1107.795898	602.144775
1106.686523	845.026550
1105.577148	652.972534
1104.466797	1100.567993
1103.357422	1267.003540
1102.247070	1107.635376
1101.135742	868.010132
1100.025391	1048.160156
1098.914063	997.036621
1097.802734	1115.538818
1096.690430	1184.371216
1095.579102	1144.675415
1094.466797	1005.939148
1093.353516	1420.593384
1092.241211	1032.043945
1091.127930	1093.171875
1090.014648	1107.090088
1088.901367	1087.951660
1087.788086	1033.427856
1086.673828	1258.686768
1085.559570	1044.040039
1084.445313	829.388000
1083.330078	955.512512
1082.214844	1184.864502
1081.099609	1141.510132
1079.984375	1034.665161
1078.868164	892.546997
1077.751953	764.485840
1076.635742	915.685791
1075.519531	879.009216
1074.402344	753.109802
1073.285156	950.846497
1072.167969	644.266418
1071.050781	661.260254
1069.932617	795.347839
1068.814453	819.165955
1067.696289	831.183472
1066.578125	733.040466
1065.458984	667.648132
1064.339844	819.937500
1063.220703	939.322021
1062.100586	515.701294
1060.980469	801.069885
1059.860352	772.831726
1058.740234	807.686401
1057.619141	746.610535
1056.498047	601.368591
1055.376953	631.399719
1054.255859	857.612549
1053.133789	714.631165
1052.011719	567.003479
1050.889648	697.220398
1049.767578	488.901611
1048.644531	623.664368
1047.521484	625.352600
1046.398438	435.750336
1045.274414	334.812500
1044.150391	397.093262
1043.026367	547.895142
1041.902344	365.377075
1040.778320	509.091522
1039.653320	482.685883
1038.528320	419.023102
1037.402344	420.562073
1036.277344	240.549377
1035.151367	425.957794
1034.024414	506.578186
1032.898438	554.609314
1031.771484	537.503418
1030.644531	569.236755
1029.517578	301.124695
1028.390625	200.465805
1027.262695	60.366657
1026.134766	238.567139
1025.005859	-61.671879
1023.877930	-87.784683
1022.749023	-60.477863
1021.620117	-188.632706
1020.490234	-31.336866
1019.361328	-154.728973
1018.231445	9.518797
1017.101563	74.039665
1015.970703	131.614304
1014.839844	96.516441
1013.708984	-93.740440
1012.578125	167.816116
1011.447266	338.992523
1010.315430	341.133148
1009.183594	706.734070
1008.050781	570.059692
1006.918945	808.320801
1005.786133	1467.505371
1004.653320	2054.767578
1003.519531	2960.874756
1002.386719	3039.155273
1001.252930	2592.907227
1000.118164	1800.391113
998.984375	1123.827637
997.849609	761.720093
996.714844	522.233704
995.580078	594.557434
994.444336	452.326508
993.308594	347.174408
992.172852	279.076233
991.036133	298.737671
989.900391	81.035789
988.763672	236.940170
987.626953	252.313278
986.489258	459.007568
985.351563	202.751465
984.213867	248.398727
983.076172	231.983749
981.937500	342.289001
980.798828	63.766926
979.660156	98.389351
978.521484	485.040131
977.381836	184.066498
976.242188	230.519958
975.102539	378.219818
973.961914	679.946106
972.822266	462.459930
971.681641	242.916229
970.540039	652.808350
969.399414	465.751923
968.257813	437.298096
967.116211	305.744141
965.973633	330.401978
964.832031	224.467117
963.689453	329.697601
962.545898	444.200745
961.403320	625.278503
960.259766	389.376160
959.116211	472.186218
957.972656	513.891602
956.828125	411.474945
955.683594	325.296112
954.539063	273.655121
953.393555	338.903961
952.249023	363.113434
951.103516	318.861511
949.957031	336.539215
948.811523	249.220215
947.665039	271.820129
946.518555	342.567444
945.371094	438.584412
944.224609	372.570190
943.077148	436.917023
941.929688	318.778351
940.781250	248.801178
939.632813	503.052643
938.484375	401.482300
937.335938	377.683319
936.186523	707.506165
935.038086	456.037811
933.887695	305.149933
932.738281	295.784637
931.587891	475.684174
930.437500	528.137634
929.287109	416.804138
928.135742	369.445038
926.985352	326.839050
925.833984	79.650658
924.681641	105.742310
923.530273	-45.396431
922.377930	142.508041
921.224609	-83.221054
920.072266	164.052200
918.918945	38.757423
917.765625	-18.152632
916.612305	52.322281
915.458008	-51.887512
914.303711	39.347851
913.149414	-280.058472
911.995117	-165.772522
910.839844	-67.241493
909.684570	-186.299286
908.529297	-171.357193
907.373047	-135.845612
906.216797	1.801390
905.060547	-166.321823
903.904297	-17.071115
902.747070	-159.860916
901.589844	-28.460117
900.432617	-134.633926
899.274414	28.712255
898.117188	-13.752214
896.958984	95.519913
895.799805	207.164963
894.641602	83.772232
893.482422	-23.580132
892.322266	-218.857544
891.163086	87.668015
890.002930	-3.340734
888.842773	-26.413509
887.682617	-33.526096
886.521484	234.887589
885.360352	108.403740
884.199219	27.238819
883.038086	77.072113
881.875977	127.021721
880.713867	226.678787
879.551758	67.210777
878.388672	313.570892
877.225586	172.438705
876.062500	144.113358
874.899414	158.704483
873.735352	-22.449711
872.571289	127.459648
871.407227	200.900467
870.242188	128.191574
869.077148	-149.051926
867.912109	181.072342
866.747070	113.224525
865.581055	283.757782
864.415039	292.516266
863.249023	276.651184
862.083008	155.320633
860.916016	34.140629
859.749023	267.797638
858.581055	391.457520
857.414063	472.491974
856.246094	340.453705
855.077148	361.067169
853.909180	386.213379
852.740234	635.591797
851.571289	510.632446
850.402344	746.536133
849.232422	415.636810
848.062500	344.737488
846.892578	421.698944
845.721680	189.756729
844.551758	248.896500
843.380859	35.081890
842.208984	80.898438
841.038086	238.534744
839.866211	29.445791
838.694336	115.547379
837.521484	143.531158
836.348633	122.363678
835.175781	94.518059
834.002930	310.118805
832.829102	125.976715
831.655273	189.697983
830.481445	422.994019
829.307617	352.741302
828.132813	601.500671
826.958008	488.858765
825.783203	567.996887
824.607422	199.056793
823.431641	209.114594
822.255859	40.905216
821.079102	77.681862
819.903320	-25.893965
818.726563	-69.334084
817.548828	-72.716019
816.372070	-56.117233
815.194336	-166.375854
814.016602	83.703720
812.837891	64.550392
811.659180	27.567913
810.480469	1.659527
809.301758	-137.625977
808.122070	-172.480820
806.942383	-87.445259
805.762695	21.908554
804.583008	-10.943637
803.402344	-252.481262
802.221680	-41.303665
801.041016	-271.782623
799.859375	-27.583158
798.677734	-249.244690
797.496094	-109.531380
796.313477	-224.849518
795.131836	-92.037277
793.949219	-207.490723
792.765625	-70.489624
791.583008	64.126556
790.399414	107.820847
789.215820	-7.960659
788.031250	139.528976
786.846680	127.563301
785.662109	111.072212
784.477539	280.214172
783.291992	371.800537
782.106445	299.681671
780.920898	344.589569
779.735352	490.976013
778.548828	233.022400
777.362305	129.630615
776.174805	348.467407
774.988281	79.333809
773.800781	218.403229
772.613281	227.134064
771.424805	99.007431
770.236328	120.748680
769.047852	-49.424915
767.859375	11.758702
766.669922	158.721039
765.480469	234.998856
764.291016	192.189667
763.101563	298.993713
761.911133	526.693787
760.720703	360.230804
759.529297	481.950104
758.338867	596.880676
757.147461	531.305847
755.955078	663.518799
754.763672	569.132629
753.571289	514.228027
752.378906	318.613708
751.186523	586.442993
749.993164	594.896301
748.799805	605.420532
747.606445	690.451660
746.412109	573.435669
745.217773	592.385620
744.023438	391.866760
742.829102	461.061523
741.633789	416.110352
740.438477	110.234108
739.243164	336.904694
738.046875	269.788971
736.850586	224.506805
735.654297	249.221863
734.458008	374.536346
733.260742	484.379883
732.063477	565.630920
730.866211	294.521942
729.667969	205.001129
728.469727	323.179962
727.271484	371.264771
726.073242	312.149475
724.874023	274.843048
723.674805	377.305176
722.474609	479.655243
721.275391	420.300049
720.075195	566.134033
718.875000	550.327454
717.673828	639.222534
716.473633	570.948364
715.272461	445.956055
714.070313	488.892090
712.869141	337.742615
711.666992	541.905823
710.463867	297.060791
709.261719	259.269073
708.058594	395.722900
706.855469	98.769325
705.652344	10.941092
704.448242	275.745789
703.244141	98.697533
702.040039	219.779404
700.834961	397.365265
699.630859	142.157608
698.424805	165.360733
697.219727	1.656430
696.013672	198.767426
694.807617	143.814316
693.601563	25.937328
692.395508	12.386083
691.188477	-81.436195
689.981445	-149.120117
688.773438	-171.147232
687.566406	-186.599030
686.358398	-2.440131
685.149414	-147.893799
683.941406	-111.107491
682.732422	-225.977432
681.523438	-20.016968
680.313477	-87.030174
679.104492	-97.615669
677.894531	-99.441139
676.683594	20.061356
675.473633	7.577453
674.262695	352.236298
673.051758	283.639160
671.839844	76.759697
670.628906	142.536011
669.416992	87.331444
668.204102	69.010399
666.992188	3.269498
665.779297	6.808748
664.566406	181.088470
663.352539	-63.501892
662.138672	156.286240
660.924805	56.658028
659.710938	-32.017681
658.497070	-40.714199
657.282227	179.336517
656.066406	-57.736820
654.851563	-100.568054
653.635742	37.784191
652.419922	14.567519
651.204102	120.726936
649.987305	80.481384
648.770508	3.745668
647.553711	144.574539
646.336914	-24.511963
645.119141	148.709015
643.901367	27.189699
642.682617	262.840302
641.464844	375.867035
640.246094	224.465332
639.027344	184.941971
637.807617	-71.561157
636.587891	82.415436
635.368164	-30.006973
634.148438	-99.432510
632.927734	-16.407030
631.707031	-25.743959
630.486328	52.861095
629.264648	-102.475525
628.043945	-122.693306
626.822266	-112.970535
625.599609	145.335815
624.376953	371.236755
623.155273	101.853050
621.931641	295.196320
620.708984	340.448853
619.485352	297.658661
618.261719	141.164612
617.037109	-158.946121
615.813477	-56.908760
614.588867	-100.738762
613.364258	-76.467949
612.138672	15.827056
610.913086	62.744873
609.687500	81.381989
608.461914	-54.366825
607.235352	-23.945290
606.008789	112.679825
604.782227	-11.933638
