# Supplementary material for: Raman spectroscopy accurately differentiates mucosal healing from non-healing and biochemical changes following biological therapy in inflammatory bowel disease
Source: PLoS One. 2021 Jun 2;16(6):e0252210. doi: 10.1371/journal.pone.0252210 (PMC8172032; doi:10.1371/journal.pone.0252210)
Supplement: S6 Dataset — (ZIP) [file pone.0252210.s008.zip › Post biologic CD/OC016 post treatment-1_base sub CR removed_59__X_-36044.8__Y_20318.7__Z_-4414.25__Time_674.txt]

1714.716797	97.890587
1713.740234	56.834713
1712.763672	174.867432
1711.787109	-97.021713
1710.809570	64.395088
1709.832031	2.166810
1708.854492	27.264904
1707.875977	185.084396
1706.898438	-210.080887
1705.919922	44.385460
1704.941406	35.104992
1703.962891	-58.433826
1702.983398	-134.560852
1702.003906	-254.802124
1701.024414	-60.720585
1700.044922	-245.196091
1699.065430	-131.562180
1698.084961	-96.993629
1697.104492	-79.951614
1696.124023	26.422993
1695.143555	53.757336
1694.162109	-305.088745
1693.180664	186.393967
1692.199219	75.429543
1691.217773	208.422104
1690.235352	30.155275
1689.253906	106.421402
1688.271484	-133.785019
1687.289063	-10.302615
1686.305664	50.040382
1685.323242	332.504700
1684.339844	189.349716
1683.356445	47.119225
1682.372070	169.443024
1681.388672	66.214912
1680.404297	248.661530
1679.419922	373.246460
1678.435547	237.747772
1677.451172	-21.997589
1676.465820	163.264008
1675.480469	404.984619
1674.495117	152.761932
1673.509766	188.383469
1672.523438	543.509155
1671.537109	458.056244
1670.550781	506.061249
1669.564453	275.783630
1668.578125	343.553436
1667.590820	549.865051
1666.603516	509.806213
1665.616211	364.155060
1664.627930	550.652588
1663.640625	517.442200
1662.652344	720.697083
1661.664063	1075.429565
1660.675781	553.163269
1659.686523	619.803040
1658.698242	686.844543
1657.708984	584.732422
1656.719727	578.382324
1655.729492	601.517944
1654.740234	797.064575
1653.750000	357.748199
1652.759766	567.161682
1651.768555	488.472504
1650.778320	148.330673
1649.787109	585.950256
1648.795898	378.675659
1647.804688	158.555359
1646.813477	350.976013
1645.821289	329.582855
1644.829102	263.540314
1643.836914	97.419350
1642.844727	18.705128
1641.851563	-83.531525
1640.859375	181.266693
1639.866211	5.557343
1638.873047	-140.883865
1637.878906	-15.492412
1636.885742	244.466125
1635.891602	-220.398087
1634.897461	55.583298
1633.902344	97.081665
1632.908203	-40.424809
1631.913086	56.617302
1630.917969	103.694931
1629.922852	45.555687
1628.926758	-67.742851
1627.931641	-236.158173
1626.935547	-267.642761
1625.939453	-259.594025
1624.942383	-219.945618
1623.946289	-188.141205
1622.949219	-206.251221
1621.952148	185.612488
1620.955078	243.685425
1619.958008	141.535263
1618.959961	52.573341
1617.961914	-70.469894
1616.963867	24.411211
1615.965820	-48.703297
1614.966797	-45.712002
1613.967773	-131.919067
1612.968750	146.435669
1611.969727	-34.207771
1610.970703	-214.797897
1609.970703	84.271240
1608.970703	-83.241257
1607.970703	21.728237
1606.970703	55.889973
1605.969727	179.010437
1604.968750	121.378685
1603.967773	97.738586
1602.966797	-25.394403
1601.965820	-85.752754
1600.963867	186.037781
1599.961914	209.192963
1598.959961	54.463139
1597.958008	129.756943
1596.955078	-124.375435
1595.952148	-250.453796
1594.949219	-144.071075
1593.946289	-103.126778
1592.943359	-2.239003
1591.939453	4.513627
1590.935547	-244.629883
1589.931641	-217.164291
1588.927734	-46.328388
1587.922852	22.588301
1586.917969	28.772833
1585.913086	-207.638275
1584.908203	-272.022064
1583.903320	176.906601
1582.897461	104.397163
1581.891602	206.331085
1580.885742	58.066074
1579.879883	-100.676811
1578.873047	60.716980
1577.866211	86.567245
1576.859375	185.134369
1575.852539	-124.930542
1574.845703	-229.511459
1573.837891	-19.533081
1572.830078	159.016800
1571.822266	-62.954517
1570.814453	-136.836548
1569.805664	82.768051
1568.796875	94.317650
1567.788086	118.708115
1566.779297	303.931091
1565.769531	65.770409
1564.760742	351.862030
1563.750977	48.631466
1562.741211	165.671143
1561.730469	145.034119
1560.720703	77.592117
1559.709961	118.914352
1558.699219	38.244415
1557.688477	232.168304
1556.676758	-19.800329
1555.666016	75.325150
1554.654297	133.991821
1553.642578	329.723572
1552.629883	157.607910
1551.618164	257.195313
1550.605469	162.508194
1549.592773	194.485199
1548.580078	159.056580
1547.566406	281.229401
1546.552734	209.300339
1545.540039	137.273636
1544.525391	96.119820
1543.511719	233.137482
1542.498047	54.802414
1541.483398	222.466888
1540.468750	105.889534
1539.453125	22.770134
1538.438477	-75.920845
1537.422852	222.666275
1536.407227	-100.763863
1535.391602	148.426559
1534.375977	26.027790
1533.359375	285.116028
1532.342773	152.154327
1531.326172	6.233818
1530.309570	-52.150059
1529.292969	25.892685
1528.275391	-19.860985
1527.257813	250.996124
1526.240234	14.459579
1525.222656	215.454651
1524.204102	-80.415863
1523.185547	55.937462
1522.166992	102.088402
1521.148438	202.108826
1520.128906	16.564135
1519.110352	90.625069
1518.090820	136.254745
1517.071289	-36.644131
1516.050781	-83.721344
1515.031250	138.804138
1514.010742	-42.027153
1512.990234	77.478973
1511.968750	-82.954506
1510.948242	-71.471527
1509.926758	-142.207977
1508.905273	20.405733
1507.883789	52.066750
1506.862305	186.175323
1505.839844	27.893497
1504.817383	-30.462631
1503.794922	49.481853
1502.772461	-47.454769
1501.749023	101.420540
1500.726563	-144.171143
1499.703125	-103.027298
1498.678711	-210.450912
1497.655273	-77.343513
1496.630859	86.315384
1495.607422	-369.166473
1494.582031	-282.400421
1493.557617	-323.566132
1492.533203	-129.603714
1491.507813	-76.375389
1490.482422	-237.866684
1489.457031	-225.640060
1488.430664	-60.249298
1487.405273	230.151413
1486.378906	-123.000572
1485.352539	44.641529
1484.325195	176.414413
1483.298828	-146.042801
1482.271484	159.070206
1481.244141	-40.948456
1480.216797	297.065308
1479.188477	255.045654
1478.161133	381.229736
1477.132813	471.630402
1476.104492	465.145538
1475.075195	542.660400
1474.046875	615.035339
1473.017578	320.716583
1471.988281	487.207611
1470.958984	671.410706
1469.928711	873.302795
1468.898438	998.770264
1467.869141	791.021606
1466.837891	1221.510986
1465.807617	1008.663147
1464.776367	950.904419
1463.746094	1022.767334
1462.714844	929.438049
1461.682617	1321.246460
1460.651367	1258.344360
1459.619141	1279.226196
1458.586914	1442.239380
1457.554688	1343.787964
1456.522461	1123.588745
1455.489258	1453.926880
1454.456055	1530.511108
1453.422852	1490.429077
1452.389648	1655.709839
1451.355469	1689.111450
1450.321289	1980.975098
1449.287109	1735.634521
1448.252930	1649.984131
1447.218750	1779.633057
1446.183594	1296.524780
1445.148438	1355.334351
1444.113281	1657.088989
1443.078125	1607.036255
1442.041992	1420.408813
1441.005859	1246.530273
1439.969727	1302.851074
1438.933594	1316.199219
1437.897461	1296.713013
1436.860352	1042.240234
1435.823242	1108.762451
1434.786133	733.261475
1433.748047	888.257324
1432.710938	964.974243
1431.672852	655.466431
1430.634766	679.261719
1429.596680	372.550903
1428.557617	217.354233
1427.518555	443.103577
1426.479492	386.386261
1425.440430	246.547379
1424.401367	316.015961
1423.361328	214.128723
1422.321289	172.803604
1421.281250	-72.481606
1420.241211	264.123962
1419.200195	64.334137
1418.159180	390.789154
1417.118164	236.470688
1416.077148	245.827133
1415.035156	197.361557
1413.994141	141.450180
1412.952148	-57.722305
1411.910156	87.671364
1410.867188	-38.404629
1409.825195	-164.344223
1408.782227	1.254529
1407.739258	-6.467009
1406.695313	111.430153
1405.652344	101.313126
1404.608398	-104.544548
1403.564453	-214.874939
1402.520508	26.195873
1401.475586	151.823929
1400.431641	61.791496
1399.386719	-85.818642
1398.341797	19.919159
1397.295898	163.268585
1396.250977	221.446747
1395.205078	6.572117
1394.159180	195.151947
1393.112305	163.333008
1392.066406	-21.107828
1391.019531	-187.881577
1389.972656	121.010773
1388.925781	137.099106
1387.877930	133.233566
1386.831055	217.006546
1385.783203	170.783875
1384.735352	124.663666
1383.686523	111.125259
1382.638672	125.182091
1381.589844	-432.834534
1380.541016	-106.276138
1379.492188	-12.025220
1378.442383	-17.613823
1377.392578	-33.098907
1376.342773	101.254189
1375.292969	-178.564041
1374.243164	0.843125
1373.192383	82.975220
1372.141602	-121.602242
1371.090820	85.351151
1370.039063	-118.973473
1368.988281	78.100746
1367.936523	-76.126076
1366.884766	-65.797958
1365.833008	221.044144
1364.780273	104.490128
1363.727539	-36.819195
1362.674805	-65.981491
1361.622070	-95.041710
1360.569336	-14.542877
1359.515625	322.175568
1358.461914	-243.800797
1357.408203	-71.077576
1356.353516	24.593885
1355.299805	-162.961807
1354.245117	131.625916
1353.190430	336.756470
1352.134766	119.698357
1351.080078	-221.306686
1350.024414	326.581299
1348.968750	308.474213
1347.913086	163.922501
1346.856445	131.140320
1345.800781	373.772736
1344.744141	455.199524
1343.686523	382.963562
1342.629883	464.527679
1341.572266	518.873718
1340.514648	263.597015
1339.457031	263.642487
1338.399414	506.462769
1337.340820	484.333130
1336.282227	388.038025
1335.223633	252.272232
1334.165039	742.640625
1333.106445	607.023560
1332.046875	355.296234
1330.987305	499.389038
1329.926758	309.751556
1328.867188	379.807068
1327.806641	729.131165
1326.746094	292.757385
1325.685547	254.319778
1324.625000	393.778595
1323.563477	451.771301
1322.501953	527.096619
1321.440430	841.845642
1320.378906	707.482422
1319.316406	245.164230
1318.253906	547.654236
1317.191406	677.488831
1316.128906	469.612427
1315.065430	703.057495
1314.001953	670.350647
1312.938477	553.969482
1311.875000	472.190521
1310.811523	683.549927
1309.747070	631.451599
1308.682617	574.517395
1307.618164	520.136902
1306.552734	662.665405
1305.488281	721.571350
1304.422852	682.136536
1303.356445	829.635437
1302.291016	758.364380
1301.224609	598.699036
1300.159180	461.285034
1299.091797	645.788513
1298.025391	690.283447
1296.958984	494.176178
1295.891602	688.543030
1294.824219	681.616272
1293.755859	483.333618
1292.688477	731.714844
1291.620117	501.726440
1290.551758	497.502777
1289.483398	684.570068
1288.414063	253.883926
1287.344727	507.181976
1286.275391	745.713135
1285.206055	570.198914
1284.136719	784.214355
1283.066406	540.291565
1281.996094	607.415833
1280.925781	442.043060
1279.855469	824.898682
1278.784180	578.889954
1277.712891	604.521484
1276.641602	451.669098
1275.569336	709.638489
1274.498047	708.445801
1273.425781	548.437866
1272.353516	449.611420
1271.281250	636.652832
1270.208008	574.537903
1269.134766	788.380310
1268.061523	609.147705
1266.988281	793.657288
1265.914063	907.345886
1264.839844	594.106384
1263.765625	641.986511
1262.691406	482.608154
1261.617188	486.655670
1260.541992	605.267212
1259.466797	602.007446
1258.391602	632.875244
1257.315430	259.414978
1256.239258	628.855408
1255.163086	640.259827
1254.086914	836.664185
1253.010742	621.725464
1251.933594	847.257874
1250.856445	525.396240
1249.779297	716.824890
1248.701172	881.424500
1247.624023	853.926575
1246.545898	602.849243
1245.467773	1029.800049
1244.388672	465.421234
1243.310547	892.219788
1242.231445	505.383850
1241.152344	961.110657
1240.072266	610.827759
1238.993164	656.237427
1237.913086	750.137207
1236.833008	686.333740
1235.751953	738.944092
1234.671875	464.234955
1233.590820	790.759827
1232.509766	697.889771
1231.427734	508.132568
1230.346680	485.592804
1229.264648	632.568115
1228.182617	527.660156
1227.100586	739.893372
1226.017578	559.949219
1224.934570	370.392365
1223.851563	483.284302
1222.768555	414.721771
1221.684570	247.024963
1220.601563	427.505798
1219.516602	262.253693
1218.432617	147.804367
1217.348633	197.661697
1216.263672	561.456421
1215.178711	181.317749
1214.093750	175.530014
1213.007813	56.268887
1211.921875	344.858978
1210.835938	396.856140
1209.750000	415.035004
1208.663086	440.403198
1207.577148	224.638428
1206.490234	312.653259
1205.402344	509.036774
1204.315430	305.347656
1203.227539	39.080456
1202.139648	309.956573
1201.051758	277.295715
1199.962891	150.726501
1198.875000	-209.264252
1197.786133	188.806091
1196.696289	45.388004
1195.607422	123.273170
1194.517578	-231.741425
1193.427734	-168.334427
1192.337891	-145.854019
1191.247070	100.043251
1190.157227	-48.196293
1189.066406	-114.752426
1187.974609	-176.526093
1186.883789	-24.633224
1185.791992	-110.482254
1184.700195	-277.925262
1183.608398	-210.216553
1182.515625	-264.919006
1181.423828	-94.210693
1180.331055	244.200928
1179.238281	26.305830
1178.144531	-86.099594
1177.050781	-152.974503
1175.957031	-85.721466
1174.863281	74.858475
1173.768555	122.778473
1172.674805	-47.199368
1171.580078	-83.128609
1170.484375	69.927979
1169.389648	-1.985973
1168.293945	232.208633
1167.198242	-78.923447
1166.102539	-74.405716
1165.005859	20.876400
1163.910156	-125.261528
1162.813477	0.952691
1161.715820	181.989655
1160.619141	190.977707
1159.521484	-29.277922
1158.423828	110.926674
1157.326172	329.769287
1156.227539	150.038239
1155.128906	72.906288
1154.030273	353.463440
1152.931641	183.245041
1151.832031	191.818558
1150.733398	-178.552048
1149.632813	-7.990820
1148.533203	255.355255
1147.433594	51.774437
1146.333008	-75.579872
1145.232422	-74.382034
1144.130859	50.511543
1143.030273	-186.335770
1141.928711	71.648064
1140.827148	-77.199394
1139.724609	-147.570511
1138.623047	38.785889
1137.520508	334.330353
1136.417969	-171.030975
1135.314453	-144.097977
1134.211914	106.037155
1133.108398	206.418747
1132.004883	85.943382
1130.900391	-67.753296
1129.796875	179.596191
1128.692383	270.215698
1127.586914	296.709290
1126.482422	396.668854
1125.376953	472.831818
1124.271484	98.597092
1123.166016	309.787598
1122.060547	556.382507
1120.954102	168.060440
1119.847656	-115.926109
1118.741211	-137.033401
1117.633789	274.969849
1116.526367	225.314789
1115.418945	88.117485
1114.311523	90.503738
1113.204102	-82.129128
1112.095703	-32.487347
1110.987305	317.289337
1109.877930	40.643143
1108.769531	177.559494
1107.660156	144.312546
1106.550781	337.760742
1105.441406	91.959709
1104.331055	228.627060
1103.220703	273.175995
1102.110352	-55.091717
1101.000000	385.742889
1099.888672	158.958008
1098.777344	231.691528
1097.666016	266.663239
1096.553711	320.444305
1095.442383	456.663177
1094.330078	157.015778
1093.217773	210.747574
1092.104492	132.584045
1090.991211	386.354645
1089.877930	352.884735
1088.764648	326.480133
1087.651367	123.655609
1086.537109	407.734406
1085.422852	390.715942
1084.308594	68.111153
1083.193359	417.794067
1082.078125	363.178192
1080.962891	503.563568
1079.847656	-91.214622
1078.731445	206.524338
1077.615234	323.375641
1076.499023	336.912720
1075.382813	195.589996
1074.265625	-100.499634
1073.148438	-21.188778
1072.031250	104.992577
1070.914063	-422.917206
1069.795898	399.397522
1068.677734	155.203781
1067.559570	112.606293
1066.440430	-21.305723
1065.321289	25.162378
1064.202148	392.347809
1063.083008	211.714767
1061.962891	113.075157
1060.843750	73.000381
1059.723633	213.050583
1058.602539	-21.075605
1057.482422	147.040680
1056.361328	139.805481
1055.239258	132.595169
1054.118164	242.236618
1052.996094	132.304016
1051.874023	6.110846
1050.751953	-14.933418
1049.629883	-150.296249
1048.506836	-154.895782
1047.383789	-264.432373
1046.260742	17.962442
1045.136719	-147.455521
1044.012695	160.503860
1042.888672	83.787140
1041.764648	379.989319
1040.639648	93.673050
1039.515625	285.019501
1038.389648	159.620514
1037.264648	411.486298
1036.138672	30.192301
1035.012695	-85.595238
1033.886719	238.425659
1032.760742	306.502258
1031.633789	349.015900
1030.506836	354.372833
1029.379883	164.546875
1028.251953	-59.996529
1027.124023	-31.140381
1025.996094	-455.157013
1024.868164	135.860931
1023.739258	-195.011520
1022.610352	-107.872505
1021.481445	-243.474884
1020.352539	-149.268784
1019.222656	-119.985580
1018.092773	-208.911255
1016.962891	-216.578018
1015.832031	128.132507
1014.702148	39.431896
1013.571289	-114.028046
1012.439453	-44.990311
1011.308594	-112.525078
1010.176758	264.549164
1009.044922	46.676228
1007.912109	65.011978
1006.780273	104.249245
1005.647461	774.984131
1004.514648	1105.562378
1003.380859	1399.073730
1002.247070	1546.916382
1001.113281	927.587402
999.979492	481.903687
998.845703	251.319138
997.710938	136.384674
996.576172	273.236389
995.440430	-236.164520
994.305664	2.423565
993.169922	328.651001
992.033203	32.057606
990.897461	157.693069
989.760742	-69.375854
988.624023	167.038925
987.487305	295.131226
986.350586	-120.440369
985.212891	-132.655487
984.075195	-158.586288
982.936523	80.336525
981.798828	33.844612
980.660156	-261.054626
979.521484	-265.845917
978.381836	-291.242920
977.242188	42.191288
976.102539	-56.638790
974.962891	113.593147
973.823242	-5.692873
972.682617	111.799538
971.541992	96.120018
970.400391	-27.382206
969.259766	127.061340
968.118164	95.615921
966.976563	29.861948
965.833984	-86.233932
964.691406	-0.343483
963.548828	94.779221
962.406250	29.479700
961.262695	-51.738064
960.120117	13.836105
958.976563	168.819794
957.832031	129.144608
956.688477	82.719292
955.543945	214.974380
954.398438	-87.600029
953.253906	-23.818464
952.108398	223.039093
950.962891	172.549438
949.817383	343.979614
948.670898	-65.236107
947.524414	252.629089
946.377930	154.574600
945.231445	164.025497
944.083984	168.996368
942.936523	185.475281
941.789063	14.844296
940.640625	184.444275
939.493164	132.725906
938.343750	375.395203
937.195313	118.572540
936.045898	203.977814
934.897461	157.215256
933.747070	365.811981
932.597656	-54.477901
931.447266	229.413635
930.296875	5.381656
929.146484	280.182892
927.995117	113.316864
926.843750	297.090485
925.692383	-158.507263
924.541016	-131.559586
923.388672	-281.939850
922.236328	218.103745
921.083984	40.583534
919.931641	-98.144386
918.778320	288.117096
917.625000	347.162384
916.470703	-16.162958
915.317383	-106.788757
914.163086	36.497189
913.008789	125.315071
911.853516	243.649307
910.698242	73.908974
909.542969	-52.600864
908.387695	-240.209946
907.231445	39.275253
906.076172	42.206974
904.918945	-129.264481
903.762695	-219.060379
902.605469	26.399509
901.448242	6.896696
900.291016	-202.685806
899.133789	-201.664246
897.975586	-28.653517
896.817383	44.791721
895.658203	-119.201225
894.500000	166.830185
893.340820	140.839676
892.180664	40.323483
891.021484	88.997826
889.861328	266.425934
888.701172	32.812542
887.541016	72.511200
886.379883	-140.579208
885.218750	-112.093880
884.057617	-112.927376
882.895508	55.424675
881.734375	147.041306
880.572266	148.454727
879.409180	107.057533
878.247070	297.787964
877.083984	227.108047
875.920898	151.964386
874.756836	245.746140
873.592773	141.376495
872.428711	93.326050
871.264648	328.819336
870.100586	-11.710164
868.935547	-82.189667
867.770508	227.370361
866.604492	289.488007
865.438477	522.377441
864.272461	465.280762
863.106445	372.254547
861.940430	65.892494
860.773438	244.661850
859.606445	459.241699
858.438477	433.556335
857.271484	472.927002
856.103516	563.848816
854.934570	450.608734
853.766602	622.151306
852.597656	721.846497
851.428711	290.309143
850.259766	508.717102
849.089844	326.010132
847.919922	237.408752
846.750000	310.016602
845.579102	523.572266
844.408203	394.571747
843.237305	330.472351
842.066406	167.928558
840.894531	70.264870
839.722656	-11.752903
838.550781	15.742746
837.377930	293.464935
836.206055	128.617371
835.033203	249.702118
833.859375	98.221428
832.686523	339.697784
831.512695	241.711197
830.337891	-28.126631
829.164063	291.099792
827.989258	614.565979
826.814453	409.298431
825.639648	150.547852
824.463867	357.701050
823.288086	257.157898
822.112305	241.249283
820.935547	91.629562
819.759766	171.369797
818.583008	-0.579710
817.405273	-18.946579
816.228516	-106.366249
815.050781	-98.162064
813.872070	72.323273
812.694336	-175.406464
811.515625	25.977522
810.336914	-112.879509
809.158203	121.559052
807.978516	-72.964691
806.798828	56.794498
805.619141	-228.831650
804.438477	-228.028793
803.258789	-154.068939
802.077148	-102.420753
800.896484	-343.713379
799.714844	-261.165649
798.534180	-209.785065
797.351563	-136.349442
796.169922	-147.250504
794.987305	3.517261
793.804688	-151.578690
792.622070	-238.026230
791.438477	-63.243408
790.254883	-70.149101
789.071289	-136.891098
787.886719	125.999275
786.702148	-16.136660
785.517578	-122.899590
784.333008	71.016121
783.147461	1.700269
781.961914	-32.300179
780.776367	214.248383
779.590820	93.911644
778.404297	30.974787
777.217773	67.350555
776.030273	172.066360
774.843750	177.355042
773.656250	167.123566
772.467773	185.504288
771.280273	289.822479
770.091797	-174.817825
768.903320	61.665073
767.714844	-127.349892
766.525391	163.971512
765.335938	29.973022
764.146484	257.147095
762.956055	270.595612
761.765625	57.268158
760.575195	204.901505
759.384766	557.037231
758.193359	506.429749
757.001953	343.653961
755.810547	161.130569
754.618164	205.059387
753.425781	55.550808
752.233398	4.953417
751.041016	233.311157
749.847656	134.331833
748.654297	224.194489
747.460938	105.476463
746.266602	133.825104
745.072266	135.825943
743.877930	87.370872
742.683594	-26.851284
741.488281	-31.401974
740.292969	-86.361519
739.097656	-47.058586
737.901367	-93.208771
736.705078	-113.040779
735.508789	77.374634
734.311523	164.823929
733.115234	68.402840
731.917969	107.725784
730.719727	385.517059
729.522461	13.618335
728.324219	24.601265
727.125977	83.715561
725.926758	-53.863400
724.727539	53.408928
723.528320	160.684418
722.329102	115.077827
721.128906	111.036087
719.928711	-85.050842
718.728516	223.199234
717.528320	234.611816
716.327148	-11.336823
715.125977	364.510406
713.923828	153.688400
712.722656	-161.586151
711.520508	111.837341
710.317383	10.430614
709.115234	414.575684
707.912109	-170.182175
706.708984	159.971146
705.505859	-10.631954
704.301758	356.525574
703.097656	-16.205654
701.893555	196.537537
700.688477	111.318871
699.483398	298.052643
698.278320	291.332001
697.073242	8.702991
695.867188	154.377365
694.661133	317.477234
693.455078	-149.229370
692.248047	-266.015442
691.041016	-265.404480
689.833984	-95.390869
688.626953	37.768936
687.418945	62.512096
686.210938	228.329269
685.002930	-48.158001
683.793945	-144.478104
682.584961	155.971603
681.375977	12.190516
680.166992	-90.263771
678.957031	78.155350
677.747070	-8.916226
676.537109	-43.900673
675.326172	-273.568878
674.115234	-137.368561
672.904297	-247.772125
671.692383	-79.053703
670.481445	-27.113529
669.269531	148.079468
668.056641	316.753998
666.844727	513.482422
665.631836	-4.900923
664.417969	-60.829453
663.205078	-47.623386
661.991211	282.914886
660.777344	-55.774780
659.563477	-118.134369
658.348633	-193.446747
657.133789	41.801891
655.918945	123.782501
654.703125	160.371780
653.488281	95.552452
652.272461	218.112976
651.055664	-335.955200
649.839844	-327.784729
648.623047	104.409386
647.405273	157.320694
646.188477	136.816330
644.970703	135.448822
643.752930	215.572357
642.535156	222.243866
641.316406	286.657440
640.097656	299.103912
638.878906	375.654205
637.659180	187.464737
636.439453	1.077217
635.219727	22.650602
634.000000	-158.134064
632.779297	171.575821
631.558594	-111.146935
630.337891	185.032639
629.116211	139.306946
627.894531	300.962372
626.672852	446.799957
625.451172	255.201157
624.228516	105.724480
623.005859	221.159760
621.783203	402.031738
620.559570	159.875732
619.336914	255.156128
618.112305	182.289871
616.888672	7.722603
615.664063	294.245697
614.439453	91.572624
613.214844	-195.758163
611.989258	-45.982220
610.764648	-244.079407
609.538086	118.502663
608.312500	-89.119629
607.085938	73.400009
605.859375	-137.590607
604.632813	-27.862190
