# Supplementary material for: Raman spectroscopy accurately differentiates mucosal healing from non-healing and biochemical changes following biological therapy in inflammatory bowel disease
Source: PLoS One. 2021 Jun 2;16(6):e0252210. doi: 10.1371/journal.pone.0252210 (PMC8172032; doi:10.1371/journal.pone.0252210)
Supplement: S6 Dataset — (ZIP) [file pone.0252210.s008.zip › Post biologic CD/OC021 post treatment-1_base sub CR removed_54__X_-12377.1__Y_18933.6__Z_-17.7574__Time_615.txt]

1714.640625	-9.882742
1713.664063	89.137939
1712.687500	73.729538
1711.709961	109.207909
1710.733398	26.738079
1709.755859	-125.396812
1708.778320	-164.869598
1707.799805	-131.952530
1706.821289	48.360828
1705.843750	-65.820465
1704.864258	42.334869
1703.885742	-125.058060
1702.907227	4.849337
1701.927734	-76.493828
1700.948242	136.653595
1699.968750	87.870178
1698.988281	39.332939
1698.007813	-118.501251
1697.028320	207.765442
1696.046875	258.928467
1695.066406	166.175690
1694.084961	292.756531
1693.104492	312.858887
1692.123047	464.080322
1691.140625	404.739136
1690.159180	639.339905
1689.176758	474.059113
1688.194336	591.957214
1687.211914	550.231689
1686.228516	732.844116
1685.246094	641.316284
1684.262695	691.463684
1683.279297	883.224548
1682.295898	984.793518
1681.311523	881.712769
1680.327148	741.868774
1679.342773	996.475220
1678.358398	1115.727539
1677.374023	1123.663696
1676.388672	1211.848145
1675.403320	1417.482056
1674.417969	1456.014893
1673.432617	1441.857666
1672.446289	1409.572510
1671.459961	1678.018677
1670.473633	1675.899048
1669.487305	1841.580200
1668.500977	1882.891968
1667.513672	1823.788452
1666.526367	1966.901123
1665.539063	1935.323486
1664.550781	2113.798340
1663.563477	2077.877930
1662.575195	2055.703125
1661.586914	2026.070435
1660.598633	2219.565674
1659.609375	2296.850830
1658.620117	2231.524170
1657.631836	2360.063232
1656.641602	2385.715820
1655.652344	2131.212402
1654.662109	1914.327515
1653.672852	1994.392212
1652.681641	1828.805176
1651.691406	1825.105225
1650.701172	1636.736694
1649.709961	1406.579224
1648.718750	1253.616089
1647.727539	1106.436401
1646.735352	893.682922
1645.744141	950.893188
1644.751953	905.484009
1643.759766	757.524658
1642.766602	583.625916
1641.774414	423.403351
1640.781250	527.499084
1639.788086	368.120911
1638.794922	256.662140
1637.801758	230.003296
1636.807617	121.983131
1635.813477	61.809437
1634.819336	197.012802
1633.825195	92.745827
1632.830078	67.873634
1631.834961	117.073959
1630.839844	55.988415
1629.844727	-41.612541
1628.849609	-91.498550
1627.853516	-75.292542
1626.857422	28.001669
1625.861328	-176.180634
1624.865234	-59.213745
1623.868164	-194.406219
1622.871094	-6.007301
1621.874023	103.725822
1620.876953	69.157005
1619.879883	160.908905
1618.881836	-49.145298
1617.883789	106.038795
1616.885742	145.869949
1615.887695	-71.295792
1614.888672	-75.657715
1613.889648	9.351198
1612.890625	-110.060440
1611.891602	-24.740635
1610.892578	-44.154564
1609.892578	104.323616
1608.892578	95.664459
1607.892578	170.974182
1606.892578	233.281891
1605.891602	350.672028
1604.890625	242.976135
1603.889648	64.760529
1602.888672	166.720490
1601.887695	90.816025
1600.885742	-100.063980
1599.883789	-225.409561
1598.881836	-144.084778
1597.879883	23.523924
1596.876953	-177.382568
1595.874023	-69.840225
1594.871094	-38.066341
1593.868164	4.169136
1592.864258	-350.487213
1591.861328	-423.034576
1590.857422	-156.235901
1589.853516	-103.529236
1588.848633	-43.023552
1587.844727	-86.893471
1586.839844	-99.469070
1585.834961	18.294394
1584.830078	141.186310
1583.824219	-14.863885
1582.819336	21.914228
1581.813477	48.205368
1580.807617	-40.166782
1579.800781	51.101360
1578.794922	4.283027
1577.788086	30.286465
1576.781250	191.508255
1575.773438	357.776489
1574.766602	162.335114
1573.758789	169.716202
1572.750977	54.794571
1571.743164	-73.184952
1570.735352	217.179764
1569.726563	-82.496078
1568.718750	-13.300572
1567.708984	32.361885
1566.700195	51.903858
1565.691406	-107.823792
1564.681641	178.785233
1563.671875	13.616611
1562.662109	-24.513565
1561.652344	90.247078
1560.641602	-54.521698
1559.630859	52.091221
1558.620117	91.095757
1557.609375	-126.649422
1556.597656	150.395218
1555.586914	121.473022
1554.575195	141.586533
1553.563477	125.253975
1552.550781	10.365203
1551.539063	260.267029
1550.526367	98.432640
1549.513672	99.452766
1548.500977	120.962494
1547.487305	144.841492
1546.473633	160.747803
1545.459961	150.588303
1544.446289	13.592314
1543.432617	-7.292026
1542.417969	-54.218689
1541.404297	-29.026230
1540.389648	-151.246246
1539.374023	46.467655
1538.359375	-65.837700
1537.343750	7.464335
1536.328125	-79.442612
1535.312500	-71.106583
1534.296875	125.244804
1533.280273	24.784750
1532.263672	179.322205
1531.247070	119.663048
1530.230469	62.372097
1529.212891	-59.534176
1528.196289	42.446667
1527.178711	5.098092
1526.160156	137.428970
1525.142578	45.554718
1524.124023	-110.853569
1523.106445	23.288376
1522.087891	46.527916
1521.068359	46.368553
1520.049805	61.407902
1519.030273	-144.864365
1518.010742	23.924755
1516.991211	-20.852011
1515.971680	70.304108
1514.951172	53.310169
1513.930664	-125.676353
1512.910156	-66.071457
1511.889648	201.173798
1510.868164	67.754280
1509.846680	59.874565
1508.826172	-20.040085
1507.803711	-141.199463
1506.782227	40.015388
1505.759766	33.794693
1504.737305	-75.158424
1503.714844	-163.789490
1502.692383	-209.052750
1501.668945	-231.477173
1500.646484	-202.884079
1499.623047	-67.007141
1498.599609	76.277382
1497.575195	-44.296284
1496.550781	-149.676117
1495.527344	182.190750
1494.502930	84.068069
1493.477539	67.588539
1492.453125	145.510666
1491.427734	218.077713
1490.402344	390.067841
1489.376953	206.704422
1488.350586	472.727417
1487.325195	345.224579
1486.298828	531.589966
1485.272461	510.949677
1484.245117	676.410400
1483.218750	721.726318
1482.191406	521.960571
1481.164063	763.299438
1480.136719	716.253906
1479.108398	990.238831
1478.080078	772.067139
1477.052734	956.439209
1476.023438	974.956543
1474.995117	1115.584839
1473.965820	1245.802124
1472.937500	1485.308350
1471.908203	1559.107300
1470.877930	1541.106445
1469.848633	1716.357422
1468.818359	1700.608276
1467.788086	2104.357422
1466.757813	2146.759033
1465.727539	2321.209229
1464.696289	2409.037354
1463.665039	2669.500488
1462.633789	2520.730957
1461.602539	2811.321289
1460.570313	2799.481934
1459.539063	2686.014404
1458.506836	2960.837402
1457.473633	2908.064697
1456.441406	3025.235840
1455.408203	3076.301270
1454.375000	3370.730713
1453.341797	3244.053955
1452.308594	3259.318115
1451.274414	3421.488525
1450.241211	3474.583496
1449.207031	3309.701660
1448.171875	3410.764893
1447.137695	3547.200928
1446.102539	3351.847412
1445.067383	3419.779053
1444.032227	3373.757568
1442.997070	3241.692139
1441.960938	3099.510986
1440.924805	3098.987793
1439.888672	3108.550293
1438.852539	2766.695801
1437.816406	2852.106689
1436.779297	2500.291016
1435.742188	2454.304932
1434.705078	2223.944336
1433.666992	1862.343262
1432.629883	1720.569336
1431.591797	1530.880981
1430.553711	1227.714966
1429.514648	1151.751465
1428.476563	911.886963
1427.437500	972.247925
1426.398438	742.631714
1425.359375	747.589783
1424.320313	757.616089
1423.280273	732.373901
1422.240234	583.730652
1421.200195	480.529755
1420.159180	591.452209
1419.119141	692.322449
1418.078125	564.117065
1417.037109	503.969757
1415.996094	386.037231
1414.954102	230.463531
1413.912109	301.375214
1412.870117	545.825378
1411.828125	234.656265
1410.786133	192.632797
1409.743164	195.918777
1408.700195	5.834560
1407.657227	109.798340
1406.614258	22.948008
1405.570313	152.132141
1404.527344	-27.381077
1403.483398	-116.389717
1402.438477	33.088966
1401.394531	205.201370
1400.349609	83.888168
1399.304688	58.021252
1398.259766	172.668839
1397.214844	124.463577
1396.168945	-48.914310
1395.123047	148.694534
1394.077148	-54.427994
1393.031250	93.261711
1391.984375	-49.433731
1390.937500	-91.807785
1389.890625	-146.544556
1388.843750	24.071234
1387.796875	82.180580
1386.749023	75.362915
1385.701172	-113.846062
1384.653320	-115.328926
1383.604492	-129.176865
1382.556641	-47.893421
1381.507813	-73.938431
1380.458984	-147.276184
1379.410156	-88.069786
1378.360352	-71.189240
1377.310547	-89.102348
1376.260742	-174.228256
1375.210938	75.195480
1374.161133	107.647087
1373.110352	-14.393281
1372.059570	-38.963844
1371.008789	-115.706657
1369.957031	-169.823853
1368.906250	-101.625519
1367.854492	56.395809
1366.802734	55.110981
1365.750000	51.502892
1364.698242	122.782341
1363.645508	124.499924
1362.592773	-25.410950
1361.540039	118.530205
1360.486328	145.662369
1359.433594	53.599552
1358.379883	250.193649
1357.326172	69.013634
1356.271484	2.421428
1355.216797	266.546082
1354.163086	247.533432
1353.107422	387.667969
1352.052734	406.259033
1350.998047	479.654877
1349.942383	654.975098
1348.886719	683.989807
1347.830078	690.845215
1346.774414	1007.983337
1345.717773	1057.315308
1344.661133	1119.217896
1343.604492	965.610046
1342.546875	1114.633545
1341.490234	1286.097656
1340.432617	1190.109375
1339.375000	1374.248169
1338.316406	1412.388062
1337.258789	1317.017090
1336.200195	1157.515869
1335.141602	1295.250366
1334.082031	1287.131836
1333.023438	1237.164429
1331.963867	1244.286621
1330.904297	1066.151489
1329.844727	979.753479
1328.784180	960.308228
1327.723633	955.889954
1326.663086	1238.237915
1325.602539	1095.822998
1324.541992	1282.089722
1323.480469	1080.844116
1322.418945	1178.541992
1321.357422	1305.996826
1320.295898	1421.244507
1319.233398	1294.881836
1318.170898	1528.821777
1317.108398	1590.245483
1316.045898	1410.240723
1314.982422	1459.696655
1313.918945	1445.242920
1312.855469	1502.415405
1311.791992	1160.734985
1310.728516	1548.260498
1309.664063	1573.885986
1308.599609	1547.983154
1307.535156	1593.624634
1306.469727	1395.842163
1305.404297	1569.736450
1304.338867	1404.346924
1303.273438	1544.069946
1302.208008	1457.742554
1301.141602	1455.168701
1300.075195	1219.331909
1299.008789	1386.626709
1297.942383	1200.337036
1296.875000	1397.333740
1295.807617	1348.900513
1294.740234	1354.633545
1293.672852	1034.144165
1292.604492	1140.818115
1291.537109	1213.249268
1290.468750	1040.561279
1289.399414	1098.547974
1288.331055	1151.741821
1287.261719	1038.401978
1286.192383	925.240906
1285.123047	1049.867676
1284.052734	1074.155029
1282.983398	1118.144043
1281.913086	836.653137
1280.841797	1008.182129
1279.771484	1108.791748
1278.700195	955.049072
1277.628906	909.101318
1276.557617	956.204651
1275.486328	1040.064331
1274.414063	1167.987671
1273.341797	1115.123169
1272.269531	945.109680
1271.197266	1105.018799
1270.124023	1225.879517
1269.050781	1197.843018
1267.977539	1255.341919
1266.904297	1400.758423
1265.830078	1438.836548
1264.756836	1262.309082
1263.681641	1517.618530
1262.607422	1333.987549
1261.533203	1396.726807
1260.458008	1327.896240
1259.382813	1315.205566
1258.307617	1088.198853
1257.231445	1075.692017
1256.155273	1387.117432
1255.079102	1350.314819
1254.002930	1318.448242
1252.926758	1379.116455
1251.849609	1177.045654
1250.772461	1374.025269
1249.695313	1325.335571
1248.617188	1388.549561
1247.540039	1325.364136
1246.461914	1160.168335
1245.382813	1250.199707
1244.304688	1269.765991
1243.225586	990.622009
1242.146484	1177.823364
1241.067383	1027.520630
1239.988281	1071.463623
1238.908203	1256.139893
1237.828125	1397.073608
1236.748047	1317.233887
1235.667969	985.237732
1234.586914	1097.053955
1233.505859	1293.652466
1232.424805	1092.732544
1231.343750	838.590942
1230.261719	814.665466
1229.179688	1040.170898
1228.097656	1064.601685
1227.015625	1026.063232
1225.932617	1018.983521
1224.850586	704.593262
1223.767578	726.559448
1222.683594	883.922180
1221.600586	538.244629
1220.516602	545.628052
1219.432617	562.635559
1218.347656	591.677185
1217.263672	485.372009
1216.178711	458.773407
1215.093750	432.134979
1214.008789	596.176819
1212.922852	644.236694
1211.836914	810.459961
1210.750977	773.891052
1209.665039	833.756042
1208.579102	524.569153
1207.492188	634.961853
1206.405273	817.547729
1205.318359	590.297180
1204.230469	685.927429
1203.142578	617.637390
1202.054688	344.593811
1200.966797	240.131348
1199.877930	265.622437
1198.790039	134.579315
1197.701172	82.910156
1196.611328	-19.343437
1195.522461	104.429054
1194.432617	-118.199600
1193.342773	-203.798080
1192.252930	-32.289246
1191.162109	-19.550074
1190.072266	-45.358658
1188.981445	-124.100929
1187.889648	-130.874634
1186.798828	162.338684
1185.707031	-115.942039
1184.615234	-34.257153
1183.523438	-72.681511
1182.430664	102.271675
1181.337891	-25.127928
1180.245117	-37.507790
1179.152344	0.333765
1178.059570	11.674635
1176.965820	118.723938
1175.872070	-128.917847
1174.778320	339.485321
1173.683594	3.060333
1172.588867	52.055584
1171.494141	163.121307
1170.399414	262.042572
1169.303711	104.824837
1168.208984	189.097473
1167.113281	79.518997
1166.016602	94.160408
1164.920898	27.399940
1163.824219	70.445351
1162.727539	84.664673
1161.630859	158.447830
1160.533203	360.999939
1159.435547	317.424896
1158.337891	490.925262
1157.240234	327.744690
1156.141602	228.905319
1155.043945	196.754883
1153.944336	271.776611
1152.845703	60.532471
1151.747070	190.086716
1150.647461	116.877182
1149.547852	53.085514
1148.447266	48.720673
1147.347656	46.597301
1146.247070	-86.622040
1145.146484	-93.770630
1144.044922	-217.676712
1142.944336	-132.294952
1141.842773	-211.233124
1140.741211	-233.205643
1139.638672	-8.045936
1138.537109	100.393143
1137.434570	77.922913
1136.332031	57.692966
1135.228516	251.115662
1134.125977	349.312958
1133.022461	556.538757
1131.917969	718.417358
1130.814453	664.113647
1129.709961	816.118164
1128.605469	1110.245850
1127.500977	1178.787476
1126.396484	903.338745
1125.291016	893.378662
1124.185547	1044.450439
1123.080078	728.514893
1121.973633	718.181885
1120.868164	821.410889
1119.761719	796.582275
1118.654297	650.888428
1117.547852	805.724182
1116.440430	475.257538
1115.333008	686.572998
1114.225586	587.818420
1113.117188	427.490662
1112.008789	583.907166
1110.900391	475.402374
1109.791992	588.953491
1108.682617	818.087524
1107.573242	839.140930
1106.463867	836.450317
1105.354492	857.253845
1104.244141	892.086975
1103.133789	1014.105225
1102.023438	1183.141479
1100.913086	1151.494385
1099.801758	1310.763062
1098.690430	1274.163696
1097.579102	1162.047119
1096.467773	1396.303101
1095.355469	1196.824219
1094.243164	1093.915283
1093.130859	1186.422363
1092.017578	1045.691772
1090.905273	897.882080
1089.791992	1020.680054
1088.677734	1119.796875
1087.564453	1044.721313
1086.450195	995.458557
1085.335938	1021.375732
1084.221680	1054.256592
1083.106445	1218.643799
1081.991211	981.101257
1080.875977	811.719238
1079.760742	935.913513
1078.644531	719.516602
1077.528320	958.560486
1076.412109	906.418945
1075.295898	689.997009
1074.178711	698.808716
1073.061523	784.959656
1071.944336	767.851990
1070.826172	760.071045
1069.708984	660.857788
1068.590820	732.686829
1067.471680	839.573486
1066.353516	660.654663
1065.234375	692.511169
1064.115234	834.348511
1062.996094	908.221497
1061.875977	654.440979
1060.755859	658.084656
1059.635742	544.767883
1058.515625	450.193817
1057.394531	367.329590
1056.273438	574.307739
1055.152344	619.953613
1054.031250	462.333710
1052.909180	470.600677
1051.787109	425.161652
1050.665039	620.203247
1049.541992	588.759033
1048.418945	300.663910
1047.295898	271.667908
1046.172852	412.964569
1045.048828	544.879639
1043.925781	411.003204
1042.801758	370.435883
1041.676758	586.226746
1040.552734	361.659119
1039.427734	290.943115
1038.302734	313.441681
1037.176758	312.682892
1036.050781	395.760040
1034.924805	467.212311
1033.798828	378.161835
1032.672852	565.985657
1031.545898	584.021729
1030.418945	371.956696
1029.291992	492.421539
1028.164063	143.498459
1027.036133	-96.002991
1025.908203	-56.604279
1024.780273	8.395749
1023.651367	-40.319881
1022.522461	-44.832565
1021.393555	-283.625763
1020.264648	-162.629257
1019.134766	-197.006454
1018.004883	-170.983673
1016.875000	-154.149933
1015.744141	43.554218
1014.613281	-48.385956
1013.482422	-28.976538
1012.351563	117.919907
1011.219727	267.166809
1010.088867	103.929085
1008.956055	387.575226
1007.824219	560.143250
1006.691406	797.521851
1005.558594	1453.554565
1004.425781	2715.253906
1003.292969	3206.647217
1002.159180	2764.165283
1001.025391	1876.043823
999.891602	916.856201
998.756836	307.010773
997.622070	177.896942
996.487305	166.725906
995.352539	224.949020
994.216797	-28.231134
993.081055	81.055649
991.945313	-114.008934
990.808594	80.867828
989.672852	70.636795
988.536133	166.586533
987.398438	92.126503
986.261719	50.123608
985.124023	-14.733481
983.986328	77.189590
982.847656	67.938148
981.709961	-109.151596
980.571289	-81.196625
979.432617	126.360451
978.292969	170.691330
977.153320	-33.164577
976.013672	319.592865
974.874023	318.413147
973.734375	322.010376
972.593750	341.864380
971.453125	270.022278
970.311523	108.842041
969.170898	195.860916
968.029297	71.868088
966.886719	133.982071
965.745117	-26.266895
964.602539	226.584015
963.459961	75.937798
962.317383	342.782379
961.173828	171.933563
960.030273	402.350342
958.886719	286.934479
957.743164	267.959747
956.598633	294.981720
955.454102	324.473999
954.309570	232.847900
953.165039	143.748062
952.019531	-11.457126
950.874023	69.176773
949.727539	97.377739
948.582031	112.045067
947.435547	419.441498
946.289063	203.639465
945.141602	200.583130
943.995117	-3.256557
942.847656	284.109833
941.699219	194.875549
940.551758	423.110931
939.403320	443.796417
938.254883	339.201019
937.105469	278.180756
935.957031	119.334610
934.807617	206.948776
933.658203	210.388000
932.507813	327.940369
931.357422	270.223999
930.207031	294.708435
929.056641	80.294701
927.906250	257.698212
926.754883	-133.747620
925.603516	-117.553604
924.451172	162.686111
923.298828	-173.334702
922.146484	-74.749573
920.994141	117.163376
919.841797	-170.356461
918.688477	-159.924286
917.535156	-56.194054
916.380859	-38.636272
915.227539	-200.289520
914.073242	-261.821289
912.918945	-25.871735
911.763672	-241.366104
910.608398	-102.744766
909.453125	-91.027664
908.297852	-194.789490
907.141602	-117.008942
905.985352	-138.827332
904.829102	-144.628098
903.672852	-109.509605
902.515625	27.645418
901.358398	158.083618
900.201172	143.733841
899.042969	0.542628
897.884766	-97.199928
896.726563	-25.127645
895.568359	-45.678101
894.409180	65.037880
893.250000	80.888847
892.090820	71.992760
890.930664	38.369793
889.771484	149.422241
888.611328	208.598938
887.450195	73.704430
886.289063	245.937515
885.128906	118.060104
883.966797	-5.136268
882.805664	180.809753
881.643555	328.428802
880.481445	216.804825
879.319336	150.393265
878.156250	286.897339
876.993164	83.237679
875.830078	269.388153
874.666016	95.246414
873.502930	117.097092
872.338867	177.266479
871.173828	493.987335
870.009766	207.707977
868.844727	31.824265
867.679688	116.899757
866.513672	406.553955
865.348633	143.220184
864.182617	160.920502
863.015625	221.332840
861.849609	394.028046
860.682617	220.888657
859.515625	263.351990
858.347656	341.727112
857.180664	330.317169
856.012695	471.467651
854.843750	774.037170
853.675781	625.780029
852.506836	616.577881
851.337891	629.784058
850.167969	750.527039
848.999023	436.621796
847.829102	387.116974
846.658203	234.628021
845.488281	279.160522
844.317383	388.549225
843.146484	446.392853
841.975586	199.959290
840.803711	237.623062
839.631836	246.159821
838.459961	17.706718
837.287109	234.030823
836.114258	280.398254
834.941406	192.665039
833.768555	366.190247
832.594727	387.759399
831.420898	440.498413
830.247070	490.910980
829.072266	619.317749
827.898438	442.000854
826.722656	429.720337
825.547852	337.095978
824.372070	224.375641
823.196289	111.619682
822.020508	119.130081
820.844727	84.223564
819.667969	93.779327
818.491211	161.114166
817.313477	-40.994305
816.136719	-11.694427
814.958984	-20.328909
813.781250	15.415805
812.602539	39.920803
811.423828	-129.111328
810.245117	41.878078
809.066406	-98.419403
807.886719	-234.320969
806.707031	-134.850800
805.527344	-22.227190
804.346680	-82.931412
803.166992	-86.033432
801.985352	-164.691177
800.804688	-314.433563
799.623047	-391.040222
798.441406	-214.962555
797.259766	-196.493347
796.078125	-167.082428
794.895508	-315.073395
793.712891	-341.288849
792.529297	-19.910248
791.346680	143.971329
790.163086	137.193573
788.978516	92.666412
787.794922	247.159149
786.610352	286.420319
785.425781	146.392654
784.241211	258.357941
783.055664	303.827209
781.870117	369.033936
780.684570	403.146027
779.498047	88.101387
778.311523	159.553101
777.125000	162.399979
775.938477	85.652306
774.750977	99.302734
773.563477	-143.112839
772.375977	2.691663
771.187500	249.753906
769.999023	190.119293
768.810547	24.592855
767.622070	-156.393326
766.432617	151.713257
765.243164	188.634705
764.053711	168.178497
762.863281	262.117981
761.672852	366.920044
760.482422	218.505859
759.291992	466.087769
758.100586	511.104309
756.909180	355.900208
755.717773	383.165680
754.525391	441.114868
753.333008	358.322540
752.140625	310.650177
750.948242	258.541412
749.754883	120.755547
748.561523	253.014572
747.368164	170.057343
746.173828	299.949036
744.979492	137.949203
743.785156	151.456192
742.590820	112.294273
741.395508	191.509354
740.200195	22.988438
739.003906	172.265854
737.808594	249.164505
736.612305	91.660149
735.416016	96.269073
734.218750	254.126480
733.021484	171.157974
731.824219	210.783203
730.626953	77.581024
729.428711	110.692787
728.230469	250.966110
727.032227	410.886200
725.833984	284.455933
724.634766	269.575623
723.435547	276.601654
722.235352	340.472595
721.036133	413.112885
719.835938	326.428070
718.635742	388.275299
717.434570	648.742676
716.233398	232.904892
715.032227	271.006866
713.831055	204.527710
712.628906	105.487312
711.426758	283.399261
710.224609	149.752228
709.021484	16.290701
707.818359	94.280609
706.615234	19.945639
705.412109	148.236847
704.208008	-23.733252
703.003906	9.059078
701.799805	126.828056
700.594727	190.326660
699.389648	-39.586411
698.184570	32.940140
696.979492	44.744648
695.773438	63.234947
694.567383	-124.483727
693.361328	-157.738892
692.154297	-229.880005
690.947266	-225.829559
689.740234	-95.719742
688.533203	-110.865776
687.325195	-284.174591
686.117188	-216.481903
684.909180	-222.358017
683.700195	-145.665771
682.491211	-255.212387
681.282227	-69.843025
680.072266	-139.993851
678.863281	0.139759
677.653320	-32.831150
676.442383	12.321674
675.232422	20.824072
674.021484	38.147427
672.810547	-39.563183
671.598633	-73.824432
670.386719	30.459232
669.174805	-59.724754
667.962891	142.029205
666.750000	103.975243
665.537109	225.906464
664.324219	164.302139
663.110352	33.726501
661.897461	-105.356445
660.683594	-0.426400
659.468750	-76.740181
658.254883	10.953965
657.040039	-71.753326
655.824219	15.922716
654.609375	129.396484
653.393555	31.568613
652.177734	151.349182
650.960938	130.968185
649.745117	-57.514194
648.528320	-103.926582
647.311523	170.277634
646.093750	381.752136
644.875977	416.463715
643.658203	435.845917
642.440430	596.882629
641.221680	391.983063
640.002930	85.781265
638.784180	69.475769
637.564453	243.987289
636.344727	-65.422829
635.125000	-151.843689
633.905273	-67.006927
632.684570	85.874756
631.463867	122.121948
630.243164	146.907059
629.021484	222.399002
627.799805	101.849983
626.578125	203.481461
625.356445	201.216721
624.133789	330.828705
622.911133	279.306061
621.688477	245.944580
620.464844	551.936523
619.241211	246.204681
618.017578	134.068176
616.793945	91.173447
615.569336	115.238205
614.344727	-20.637321
613.120117	-14.842839
611.894531	-107.086899
610.668945	-57.933990
609.443359	-154.000092
608.216797	-70.482956
606.991211	-55.409470
605.764648	68.410080
604.537109	-49.442814
