# Supplementary material for: Raman spectroscopy accurately differentiates mucosal healing from non-healing and biochemical changes following biological therapy in inflammatory bowel disease
Source: PLoS One. 2021 Jun 2;16(6):e0252210. doi: 10.1371/journal.pone.0252210 (PMC8172032; doi:10.1371/journal.pone.0252210)
Supplement: S6 Dataset — (ZIP) [file pone.0252210.s008.zip › Post biologic CD/OC024 post treatment-1_base sub CR removed_49__X_-24598.5__Y_32782.4__Z_-655.01__Time_565.txt]

1714.837891	-10.738170
1713.861328	102.544670
1712.884766	62.834446
1711.907227	-8.403049
1710.930664	52.529087
1709.953125	89.960197
1708.975586	87.894608
1707.997070	-28.711620
1707.019531	-246.261215
1706.041016	-69.373848
1705.062500	11.787845
1704.083984	-77.657364
1703.104492	-59.323097
1702.125000	-133.891159
1701.145508	-207.671768
1700.166016	-39.971672
1699.186523	26.809242
1698.206055	-92.851891
1697.225586	178.492050
1696.245117	55.031830
1695.264648	47.256706
1694.283203	24.175749
1693.301758	-54.202053
1692.320313	273.983582
1691.338867	141.064285
1690.357422	195.746368
1689.375000	259.122253
1688.392578	419.245209
1687.410156	556.054016
1686.427734	309.664978
1685.444336	623.812988
1684.460938	410.957245
1683.477539	641.183899
1682.494141	642.990906
1681.509766	935.753906
1680.526367	715.334534
1679.541992	916.257935
1678.557617	915.573059
1677.572266	705.395630
1676.587891	828.557251
1675.602539	1093.287109
1674.617188	1074.120605
1673.630859	872.222534
1672.645508	1261.120850
1671.659180	1485.774414
1670.672852	1309.900391
1669.686523	1488.004028
1668.699219	1602.947632
1667.712891	1320.345459
1666.725586	1404.755859
1665.738281	1733.894043
1664.750000	1726.599243
1663.762695	1680.188354
1662.774414	1851.839966
1661.786133	2055.854004
1660.797852	2119.919189
1659.808594	1718.162964
1658.820313	1825.875610
1657.831055	1788.432983
1656.841797	1960.794922
1655.851563	1919.187866
1654.862305	1719.374146
1653.872070	1451.383911
1652.881836	1509.496704
1651.891602	1568.129517
1650.900391	1378.661499
1649.910156	1142.231689
1648.918945	1313.498535
1647.927734	866.771545
1646.935547	724.588257
1645.944336	675.436707
1644.952148	1046.713501
1643.959961	483.556213
1642.966797	433.248047
1641.974609	298.974274
1640.981445	323.519958
1639.988281	192.842850
1638.995117	133.869049
1638.001953	362.780487
1637.007813	410.075592
1636.013672	54.462353
1635.019531	202.743713
1634.025391	-51.769516
1633.031250	89.327202
1632.036133	130.643600
1631.041016	3.786026
1630.045898	-43.694462
1629.049805	-203.993744
1628.054688	-242.847763
1627.058594	-147.204834
1626.062500	-222.251297
1625.065430	-162.863327
1624.069336	-113.718735
1623.072266	153.840210
1622.075195	-77.729401
1621.078125	195.498749
1620.081055	87.999786
1619.083008	227.639572
1618.084961	89.153587
1617.086914	-30.666475
1616.088867	164.711365
1615.089844	-122.568634
1614.091797	324.988892
1613.092773	337.181763
1612.092773	-90.957268
1611.093750	-28.508030
1610.093750	10.492611
1609.094727	81.085381
1608.093750	33.900352
1607.093750	259.284576
1606.093750	309.255005
1605.092773	288.639832
1604.091797	365.002716
1603.090820	143.108978
1602.088867	109.793144
1601.087891	353.865936
1600.085938	106.250847
1599.083984	-44.433834
1598.081055	-1.538478
1597.079102	-112.795662
1596.076172	-244.853180
1595.073242	-233.122055
1594.070313	-69.867485
1593.067383	-97.270638
1592.063477	-414.427155
1591.059570	-329.462677
1590.055664	-43.585484
1589.051758	-138.739960
1588.046875	180.886841
1587.041992	15.300418
1586.037109	-309.273468
1585.032227	-55.028839
1584.027344	58.346214
1583.021484	111.706070
1582.015625	-40.796738
1581.009766	163.538681
1580.003906	409.395782
1578.997070	425.990448
1577.990234	299.358612
1576.984375	118.067780
1575.976563	189.136826
1574.969727	59.813148
1573.961914	323.139984
1572.954102	-55.939655
1571.946289	155.123764
1570.938477	-96.608406
1569.929688	-153.468872
1568.921875	114.308182
1567.913086	80.574120
1566.903320	-49.345928
1565.894531	62.101944
1564.884766	20.233593
1563.875000	37.931416
1562.865234	198.175613
1561.855469	350.425018
1560.844727	20.104599
1559.834961	91.653320
1558.824219	-39.178360
1557.813477	-105.321037
1556.801758	-16.140911
1555.790039	-48.919617
1554.779297	166.788513
1553.766602	102.565071
1552.754883	33.019489
1551.743164	105.680328
1550.730469	69.438858
1549.717773	162.384201
1548.705078	218.890717
1547.691406	205.349411
1546.677734	152.840546
1545.665039	273.355316
1544.650391	-35.401546
1543.636719	56.275017
1542.623047	21.127777
1541.608398	-58.122623
1540.593750	19.967119
1539.579102	-90.641777
1538.563477	335.439026
1537.547852	-18.191994
1536.533203	48.660275
1535.516602	79.139595
1534.500977	26.873234
1533.485352	-15.273801
1532.468750	243.967072
1531.452148	337.936401
1530.435547	307.965454
1529.417969	167.004120
1528.400391	-41.084637
1527.383789	124.078674
1526.365234	294.074524
1525.347656	219.267151
1524.329102	79.921219
1523.311523	102.508530
1522.292969	271.466980
1521.273438	200.948349
1520.254883	271.662323
1519.235352	13.073166
1518.215820	85.904221
1517.196289	83.964554
1516.176758	-85.176918
1515.156250	-59.286781
1514.136719	66.529305
1513.116211	-98.047676
1512.094727	-57.449085
1511.074219	-55.570103
1510.052734	-64.185806
1509.031250	-26.847534
1508.009766	197.469376
1506.988281	62.516193
1505.965820	55.560398
1504.943359	-356.543915
1503.920898	-281.840179
1502.898438	-2.434206
1501.875000	-348.318787
1500.852539	-297.339417
1499.829102	-407.895508
1498.805664	-298.482910
1497.781250	25.625813
1496.757813	-203.231430
1495.733398	-150.828278
1494.708984	-170.253357
1493.684570	-44.125565
1492.659180	-150.887939
1491.633789	146.018112
1490.608398	10.772707
1489.583008	181.960327
1488.557617	-178.371628
1487.531250	91.987549
1486.504883	4.624949
1485.478516	151.953384
1484.452148	334.772461
1483.424805	29.997482
1482.398438	248.136047
1481.371094	557.805054
1480.342773	487.239471
1479.315430	498.139191
1478.287109	628.643921
1477.259766	356.350830
1476.230469	766.740295
1475.202148	980.699463
1474.173828	1000.885315
1473.144531	1216.940918
1472.115234	1470.944214
1471.085938	1274.255981
1470.055664	1489.681030
1469.025391	1414.889648
1467.996094	1518.050781
1466.964844	1826.962402
1465.934570	2094.968018
1464.904297	2039.954590
1463.873047	2350.745850
1462.841797	2351.345215
1461.809570	2367.056885
1460.778320	2555.362793
1459.746094	2418.483154
1458.713867	2713.089844
1457.681641	2751.155029
1456.649414	2923.592773
1455.616211	2773.679199
1454.583008	2618.674561
1453.549805	2996.148926
1452.516602	2638.197510
1451.483398	2979.875244
1450.449219	2903.198486
1449.415039	3160.911865
1448.380859	3218.351318
1447.345703	3270.621094
1446.311523	3115.223145
1445.276367	3164.858154
1444.241211	3216.956787
1443.205078	2783.160400
1442.169922	2718.871338
1441.133789	2765.835449
1440.097656	2855.735352
1439.061523	2566.356201
1438.024414	2408.487305
1436.988281	2270.904541
1435.951172	2143.449219
1434.914063	1874.583252
1433.875977	1971.982910
1432.838867	1453.293213
1431.800781	1406.851318
1430.762695	1050.005981
1429.724609	1006.202332
1428.685547	982.585449
1427.646484	986.736328
1426.607422	839.608032
1425.568359	654.747070
1424.529297	777.495056
1423.489258	607.876099
1422.449219	493.791290
1421.409180	624.127136
1420.369141	656.228943
1419.328125	282.966644
1418.288086	451.152130
1417.247070	757.716980
1416.205078	30.012575
1415.164063	220.924500
1414.122070	135.126892
1413.080078	150.016388
1412.038086	265.527985
1410.996094	89.493172
1409.953125	137.243225
1408.910156	92.088402
1407.867188	109.832771
1406.824219	52.311592
1405.780273	185.707932
1404.737305	-225.578842
1403.693359	196.626770
1402.648438	-68.800751
1401.604492	-175.945145
1400.559570	-64.751511
1399.514648	-119.000549
1398.469727	150.295074
1397.424805	387.001556
1396.378906	125.009666
1395.333984	146.386429
1394.288086	72.668350
1393.241211	184.411301
1392.195313	88.433411
1391.148438	167.840179
1390.101563	67.144409
1389.054688	231.864334
1388.006836	356.606262
1386.959961	133.792267
1385.912109	-133.810867
1384.864258	-201.148270
1383.815430	-83.359299
1382.767578	-205.357208
1381.718750	97.573029
1380.669922	-26.617970
1379.621094	-138.111618
1378.571289	-114.583839
1377.522461	166.235840
1376.472656	-17.135406
1375.421875	-68.031052
1374.372070	-390.640717
1373.321289	-44.518635
1372.270508	-194.608475
1371.219727	2.083762
1370.168945	-105.225357
1369.117188	-172.452866
1368.066406	104.371346
1367.014648	82.325653
1365.961914	-14.253900
1364.910156	-73.244102
1363.857422	-226.630127
1362.804688	-135.859604
1361.751953	89.428162
1360.698242	133.192169
1359.645508	-24.321470
1358.591797	201.360672
1357.538086	-129.751236
1356.483398	-47.932030
1355.429688	78.797066
1354.375000	265.283813
1353.320313	389.791321
1352.264648	149.363678
1351.209961	152.581390
1350.154297	540.756470
1349.098633	462.381500
1348.042969	897.875061
1346.986328	775.197937
1345.930664	831.369873
1344.874023	657.101013
1343.817383	964.070190
1342.759766	1043.068848
1341.703125	1243.681396
1340.645508	906.773438
1339.587891	1139.933105
1338.529297	1459.866577
1337.471680	1324.310425
1336.413086	1089.993408
1335.354492	962.406677
1334.295898	1107.263062
1333.236328	1103.828003
1332.176758	1046.191528
1331.117188	1100.064331
1330.057617	837.682617
1328.998047	948.842773
1327.937500	669.717163
1326.876953	927.039246
1325.816406	853.472473
1324.754883	994.984741
1323.694336	1242.816650
1322.632813	1184.654419
1321.571289	1259.991821
1320.508789	1061.615601
1319.447266	1213.829102
1318.384766	949.368652
1317.322266	1375.641235
1316.259766	1370.517090
1315.196289	1239.892822
1314.132813	1168.664917
1313.069336	991.734558
1312.005859	1046.608521
1310.942383	1096.732910
1309.877930	922.985474
1308.813477	911.966675
1307.749023	979.897827
1306.683594	971.713867
1305.619141	1376.991943
1304.553711	1248.601685
1303.488281	1093.413696
1302.421875	1253.133057
1301.356445	1326.954468
1300.290039	1219.092407
1299.223633	1143.399048
1298.157227	1050.726318
1297.089844	653.781677
1296.022461	927.414978
1294.955078	1142.200317
1293.887695	1109.214111
1292.819336	772.187927
1291.751953	800.967224
1290.683594	866.687256
1289.614258	885.957703
1288.545898	851.463013
1287.476563	819.594910
1286.407227	1025.574341
1285.337891	969.508423
1284.268555	732.387207
1283.198242	973.005798
1282.127930	880.734741
1281.057617	1057.884155
1279.986328	941.464478
1278.916016	808.119873
1277.844727	743.463379
1276.773438	925.962219
1275.701172	1220.986572
1274.629883	1027.154053
1273.557617	813.992737
1272.485352	1082.377319
1271.413086	967.270264
1270.339844	1267.512695
1269.266602	1174.643311
1268.193359	1225.963867
1267.120117	1323.753296
1266.045898	1294.737671
1264.972656	1551.270996
1263.898438	1398.058594
1262.823242	1679.064819
1261.749023	1789.402588
1260.673828	1721.869751
1259.598633	1327.935303
1258.523438	1545.781860
1257.448242	1556.590332
1256.372070	1572.359253
1255.295898	1361.787598
1254.219727	1309.616699
1253.142578	1315.960571
1252.066406	1305.354126
1250.989258	1353.213745
1249.912109	1427.880737
1248.833984	1570.674316
1247.756836	1297.782959
1246.678711	1166.047729
1245.599609	1622.462036
1244.521484	1444.684448
1243.442383	1366.626587
1242.364258	1388.214722
1241.285156	1111.243408
1240.205078	1300.465820
1239.125977	1552.741089
1238.045898	1234.819458
1236.965820	1348.832153
1235.884766	1198.509155
1234.804688	1281.036011
1233.723633	1399.922607
1232.642578	1230.399658
1231.561523	1429.259277
1230.479492	1276.817505
1229.397461	1151.106079
1228.315430	1032.731201
1227.233398	1175.865845
1226.150391	1166.480591
1225.068359	982.891174
1223.985352	864.709595
1222.901367	843.331543
1221.818359	875.158630
1220.734375	964.994324
1219.650391	863.844849
1218.566406	455.845917
1217.481445	615.759277
1216.396484	471.251129
1215.311523	469.268005
1214.226563	600.055115
1213.141602	598.004272
1212.055664	624.894714
1210.969727	666.220947
1209.883789	598.955017
1208.796875	845.198364
1207.709961	727.224915
1206.623047	643.016479
1205.536133	667.254089
1204.449219	698.667480
1203.361328	421.682343
1202.273438	496.399139
1201.185547	53.344631
1200.096680	255.596802
1199.008789	22.074305
1197.919922	46.070305
1196.830078	77.213112
1195.741211	199.675690
1194.651367	-206.997070
1193.561523	141.327103
1192.471680	-8.107999
1191.381836	-400.251862
1190.291016	-93.171288
1189.200195	-254.682892
1188.109375	-41.581776
1187.017578	-102.352837
1185.926758	-223.188873
1184.834961	39.911182
1183.742188	-59.478737
1182.650391	-34.179775
1181.557617	-258.394348
1180.464844	114.411407
1179.372070	127.391907
1178.279297	15.646905
1177.185547	61.993855
1176.091797	-47.487968
1174.998047	350.705597
1173.903320	411.007141
1172.808594	219.818527
1171.713867	263.153839
1170.619141	129.296738
1169.524414	272.890259
1168.428711	83.856941
1167.333008	420.857178
1166.237305	95.381821
1165.140625	49.579769
1164.044922	127.938354
1162.948242	41.299618
1161.850586	265.083954
1160.753906	474.318542
1159.656250	318.059753
1158.558594	474.430145
1157.460938	244.016617
1156.362305	488.356262
1155.263672	617.966675
1154.165039	597.151611
1153.066406	437.935730
1151.967773	440.749969
1150.868164	252.783401
1149.768555	-4.326451
1148.667969	453.160156
1147.568359	-111.355324
1146.467773	343.302551
1145.367188	304.871490
1144.266602	356.761292
1143.165039	168.176224
1142.063477	-179.836868
1140.961914	71.495201
1139.860352	122.848045
1138.757813	88.460854
1137.655273	37.316662
1136.552734	14.571688
1135.450195	388.425171
1134.346680	358.211761
1133.244141	496.467438
1132.139648	454.098022
1131.036133	696.424683
1129.931641	955.114197
1128.827148	919.377563
1127.722656	935.703491
1126.618164	1234.065063
1125.512695	1110.165405
1124.407227	1107.065796
1123.301758	1288.667358
1122.196289	993.861145
1121.089844	988.016357
1119.983398	884.954468
1118.876953	1108.522095
1117.769531	721.175964
1116.663086	878.159302
1115.555664	852.763672
1114.447266	763.380371
1113.339844	820.536682
1112.231445	690.756042
1111.123047	641.275513
1110.014648	733.486755
1108.905273	856.238770
1107.795898	650.481812
1106.686523	772.955505
1105.577148	885.809753
1104.466797	1088.186035
1103.357422	1011.887390
1102.247070	1041.674316
1101.135742	1337.879883
1100.025391	1244.718018
1098.914063	1101.968384
1097.802734	822.455383
1096.690430	1216.974731
1095.579102	1366.172852
1094.466797	942.772034
1093.353516	917.467102
1092.241211	1231.137695
1091.127930	890.140442
1090.014648	1163.461060
1088.901367	1090.677734
1087.788086	883.749695
1086.673828	1126.024780
1085.559570	1245.830933
1084.445313	909.442139
1083.330078	1040.815430
1082.214844	1040.462769
1081.099609	1035.331787
1079.984375	891.555847
1078.868164	1076.496216
1077.751953	1040.606689
1076.635742	711.290100
1075.519531	813.804871
1074.402344	836.438049
1073.285156	556.440674
1072.167969	525.067322
1071.050781	864.051025
1069.932617	649.682739
1068.814453	798.563416
1067.696289	952.010254
1066.578125	732.936096
1065.458984	492.834961
1064.339844	681.218262
1063.220703	670.530212
1062.100586	1001.440613
1060.980469	501.658325
1059.860352	881.508362
1058.740234	597.056274
1057.619141	639.997131
1056.498047	591.741150
1055.376953	510.775696
1054.255859	392.449371
1053.133789	332.547302
1052.011719	559.885986
1050.889648	481.279053
1049.767578	538.079041
1048.644531	620.510620
1047.521484	532.599365
1046.398438	663.983093
1045.274414	576.105286
1044.150391	562.882080
1043.026367	179.076385
1041.902344	513.195129
1040.778320	490.727783
1039.653320	561.453857
1038.528320	441.223053
1037.402344	162.754471
1036.277344	263.853699
1035.151367	399.838593
1034.024414	482.282684
1032.898438	271.665161
1031.771484	416.972076
1030.644531	711.054932
1029.517578	333.313232
1028.390625	494.927856
1027.262695	191.860413
1026.134766	-101.715576
1025.005859	-16.578613
1023.877930	-244.832428
1022.749023	-106.179588
1021.620117	-150.845291
1020.490234	-118.859734
1019.361328	-258.444458
1018.231445	-270.348389
1017.101563	-20.177935
1015.970703	118.699074
1014.839844	-127.077866
1013.708984	188.021484
1012.578125	53.716805
1011.447266	382.719940
1010.315430	387.540344
1009.183594	607.727112
1008.050781	372.032074
1006.918945	812.129944
1005.786133	1101.783325
1004.653320	2147.603271
1003.519531	2774.588135
1002.386719	3251.165527
1001.252930	2893.416992
1000.118164	2060.027344
998.984375	1042.380493
997.849609	706.566284
996.714844	491.099335
995.580078	582.858948
994.444336	0.881190
993.308594	173.742447
992.172852	263.632538
991.036133	40.005711
989.900391	178.601028
988.763672	255.047394
987.626953	338.527802
986.489258	62.717590
985.351563	26.744682
984.213867	-333.744385
983.076172	-97.614807
981.937500	-38.665516
980.798828	13.523654
979.660156	81.962326
978.521484	51.636627
977.381836	509.003937
976.242188	237.544113
975.102539	520.323242
973.961914	587.140808
972.822266	617.353699
971.681641	496.137573
970.540039	751.759888
969.399414	484.011963
968.257813	301.497986
967.116211	569.022217
965.973633	290.595856
964.832031	468.928650
963.689453	181.869888
962.545898	532.469849
961.403320	349.060150
960.259766	379.039764
959.116211	296.945831
957.972656	325.028992
956.828125	330.398926
955.683594	-231.790771
954.539063	456.169373
953.393555	443.797577
952.249023	335.549072
951.103516	515.741089
949.957031	341.618500
948.811523	307.233002
947.665039	151.933884
946.518555	241.407959
945.371094	358.459320
944.224609	178.741470
943.077148	236.790375
941.929688	582.659058
940.781250	415.042664
939.632813	457.632355
938.484375	530.064392
937.335938	630.031555
936.186523	607.026306
935.038086	360.821747
933.887695	408.949463
932.738281	641.815796
931.587891	487.506287
930.437500	294.751190
929.287109	355.029938
928.135742	251.575821
926.985352	45.948246
925.833984	373.052460
924.681641	158.789948
923.530273	-162.076019
922.377930	219.997299
921.224609	-86.702118
920.072266	72.828064
918.918945	143.861771
917.765625	335.443085
916.612305	170.556519
915.458008	133.086670
914.303711	64.032059
913.149414	-122.822289
911.995117	-347.984344
910.839844	-62.469513
909.684570	-89.881783
908.529297	-126.182449
907.373047	-373.101563
906.216797	-66.772995
905.060547	-109.345779
903.904297	-228.756073
902.747070	-250.563736
901.589844	4.018436
900.432617	109.235703
899.274414	-93.213776
898.117188	-284.115601
896.958984	-158.095993
895.799805	135.359970
894.641602	180.108353
893.482422	507.527374
892.322266	330.987274
891.163086	52.983856
890.002930	168.272827
888.842773	209.110077
887.682617	320.035248
886.521484	124.059540
885.360352	16.299797
884.199219	-30.384235
883.038086	22.304667
881.875977	-8.354489
880.713867	28.736973
879.551758	246.221848
878.388672	62.596058
877.225586	469.407135
876.062500	184.631729
874.899414	255.863678
873.735352	192.069733
872.571289	279.183716
871.407227	271.815002
870.242188	532.240967
869.077148	23.387318
867.912109	184.929779
866.747070	-327.985260
865.581055	244.986023
864.415039	354.839447
863.249023	141.184189
862.083008	358.899048
860.916016	307.099365
859.749023	363.110840
858.581055	199.183640
857.414063	472.894958
856.246094	434.684814
855.077148	562.482727
853.909180	966.018066
852.740234	786.527893
851.571289	521.960754
850.402344	613.781311
849.232422	647.317871
848.062500	568.847229
846.892578	403.074341
845.721680	145.593124
844.551758	47.098099
843.380859	299.919922
842.208984	161.132629
841.038086	138.661469
839.866211	122.879921
838.694336	44.473331
837.521484	97.922318
836.348633	48.515858
835.175781	206.822449
834.002930	-70.487785
832.829102	402.473938
831.655273	564.871948
830.481445	352.204590
829.307617	378.298492
828.132813	306.165405
826.958008	305.350983
825.783203	344.584320
824.607422	189.797073
823.431641	153.105606
822.255859	45.041927
821.079102	170.824783
819.903320	131.648071
818.726563	121.339149
817.548828	248.941772
816.372070	-248.947037
815.194336	80.919693
814.016602	-154.445862
812.837891	34.926929
811.659180	55.128750
810.480469	70.752991
809.301758	-153.747482
808.122070	26.080343
806.942383	-74.164238
805.762695	67.552040
804.583008	-137.258957
803.402344	-353.196960
802.221680	-254.068054
801.041016	-266.045563
799.859375	-300.328857
798.677734	-88.600266
797.496094	-409.169464
796.313477	-321.907684
795.131836	-675.792175
793.949219	-520.119019
792.765625	-70.088295
791.583008	-83.205490
790.399414	-23.401712
789.215820	3.029404
788.031250	195.261642
786.846680	-21.998112
785.662109	123.412498
784.477539	292.933289
783.291992	26.742075
782.106445	78.785057
780.920898	188.109940
779.735352	352.465729
778.548828	-55.401283
777.362305	314.001099
776.174805	115.772728
774.988281	321.368652
773.800781	-102.100616
772.613281	-62.260864
771.424805	72.265259
770.236328	-20.506912
769.047852	241.540222
767.859375	212.428726
766.669922	-52.540051
765.480469	85.605400
764.291016	87.026276
763.101563	328.325317
761.911133	512.169373
760.720703	295.286835
759.529297	329.229462
758.338867	484.033508
757.147461	86.683899
755.955078	382.000885
754.763672	492.445465
753.571289	468.701813
752.378906	242.759659
751.186523	269.451813
749.993164	249.945923
748.799805	294.054657
747.606445	160.285049
746.412109	311.810852
745.217773	480.765686
744.023438	318.383484
742.829102	252.527298
741.633789	491.418121
740.438477	118.625771
739.243164	96.611244
738.046875	122.791168
736.850586	109.524796
735.654297	151.005890
734.458008	407.024017
733.260742	244.869247
732.063477	332.274231
730.866211	41.173374
729.667969	323.306183
728.469727	279.514984
727.271484	196.435410
726.073242	113.445457
724.874023	211.925659
723.674805	312.607025
722.474609	417.684723
721.275391	162.480728
720.075195	510.036743
718.875000	268.206696
717.673828	493.568848
716.473633	581.487549
715.272461	215.807770
714.070313	177.513245
712.869141	198.223465
711.666992	160.211594
710.463867	183.375244
709.261719	71.602562
708.058594	119.036263
706.855469	-155.666626
705.652344	-342.992065
704.448242	103.312431
703.244141	51.282005
702.040039	-85.384254
700.834961	78.357071
699.630859	-31.769415
698.424805	132.285248
697.219727	107.374596
696.013672	-145.467026
694.807617	-178.558716
693.601563	-5.082006
692.395508	-37.746128
691.188477	-263.373718
689.981445	-332.397186
688.773438	-151.608322
687.566406	-161.580139
686.358398	-140.940384
685.149414	-46.337624
683.941406	-148.823944
682.732422	-6.099650
681.523438	-225.068497
680.313477	-159.893402
679.104492	-207.141907
677.894531	163.789612
676.683594	123.471336
675.473633	37.944038
674.262695	-196.613434
673.051758	110.000717
671.839844	-11.545919
670.628906	-89.584183
669.416992	25.031807
668.204102	-84.978897
666.992188	6.199680
665.779297	71.602280
664.566406	61.546459
663.352539	-224.729309
662.138672	46.248402
660.924805	34.491005
659.710938	3.432639
658.497070	190.379318
657.282227	122.826004
656.066406	70.472847
654.851563	-98.238693
653.635742	310.788635
652.419922	-64.732376
651.204102	-134.189224
649.987305	-182.116760
648.770508	32.607399
647.553711	72.745392
646.336914	317.200287
645.119141	240.758469
643.901367	273.863983
642.682617	154.015976
641.464844	124.249290
640.246094	53.342003
639.027344	134.711731
637.807617	376.813477
636.587891	126.377541
635.368164	386.752502
634.148438	-96.533684
632.927734	3.760239
631.707031	96.911674
630.486328	-23.138641
629.264648	1.983981
628.043945	320.107361
626.822266	-16.867699
625.599609	127.729027
624.376953	331.228973
623.155273	394.223846
621.931641	518.127625
620.708984	546.448425
619.485352	329.268036
618.261719	144.992935
617.037109	12.771216
615.813477	-71.795654
614.588867	120.075714
613.364258	-306.012207
612.138672	-19.577732
610.913086	1.699441
609.687500	204.637970
608.461914	-154.705231
607.235352	-29.154501
606.008789	85.272797
604.782227	-129.753937
