# Supplementary material for: Raman spectroscopy accurately differentiates mucosal healing from non-healing and biochemical changes following biological therapy in inflammatory bowel disease
Source: PLoS One. 2021 Jun 2;16(6):e0252210. doi: 10.1371/journal.pone.0252210 (PMC8172032; doi:10.1371/journal.pone.0252210)
Supplement: S6 Dataset — (ZIP) [file pone.0252210.s008.zip › Post biologic CD/OC016 post treatment-1_base sub CR removed_90__X_-36035.8__Y_20322.7__Z_-4415.38__Time_1028.txt]

1714.716797	306.613922
1713.740234	21.939119
1712.763672	69.986893
1711.787109	-136.074921
1710.809570	-11.667236
1709.832031	94.582222
1708.854492	-82.609772
1707.875977	-162.657089
1706.898438	122.308540
1705.919922	-342.059723
1704.941406	88.655548
1703.962891	-79.757927
1702.983398	-151.148422
1702.003906	34.982708
1701.024414	2.329784
1700.044922	45.205063
1699.065430	64.630569
1698.084961	-89.109932
1697.104492	238.885162
1696.124023	75.731049
1695.143555	-49.338116
1694.162109	-120.360008
1693.180664	22.858641
1692.199219	46.489002
1691.217773	-20.037167
1690.235352	10.082144
1689.253906	-17.886570
1688.271484	122.730377
1687.289063	450.507477
1686.305664	408.124512
1685.323242	230.421906
1684.339844	391.735687
1683.356445	428.316284
1682.372070	84.523972
1681.388672	266.028259
1680.404297	386.723877
1679.419922	545.151672
1678.435547	342.119781
1677.451172	525.454956
1676.465820	424.580688
1675.480469	361.476746
1674.495117	578.051636
1673.509766	712.609375
1672.523438	677.481323
1671.537109	701.287720
1670.550781	842.419189
1669.564453	686.500916
1668.578125	764.747742
1667.590820	747.813416
1666.603516	962.211121
1665.616211	789.546265
1664.627930	890.591003
1663.640625	896.535583
1662.652344	815.360352
1661.664063	893.671814
1660.675781	945.829224
1659.686523	998.325439
1658.698242	1051.182739
1657.708984	940.148804
1656.719727	866.590027
1655.729492	724.563171
1654.740234	823.818054
1653.750000	1042.429565
1652.759766	853.828979
1651.768555	647.099854
1650.778320	617.968079
1649.787109	631.442688
1648.795898	380.865967
1647.804688	188.827850
1646.813477	599.576477
1645.821289	217.916885
1644.829102	499.591736
1643.836914	292.912720
1642.844727	313.603699
1641.851563	310.762909
1640.859375	157.762421
1639.866211	2.407130
1638.873047	-76.170036
1637.878906	53.812847
1636.885742	-150.870422
1635.891602	98.087936
1634.897461	62.522369
1633.902344	-7.100636
1632.908203	-10.656080
1631.913086	107.094284
1630.917969	127.539040
1629.922852	190.249451
1628.926758	68.852287
1627.931641	-12.872490
1626.935547	-36.556824
1625.939453	-336.254974
1624.942383	11.145043
1623.946289	-96.279808
1622.949219	182.809601
1621.952148	-45.271137
1620.955078	-133.912033
1619.958008	16.598543
1618.959961	106.726120
1617.961914	212.649490
1616.963867	132.236740
1615.965820	-113.403709
1614.966797	89.780212
1613.967773	-16.599113
1612.968750	55.457573
1611.969727	-121.561104
1610.970703	-366.617615
1609.970703	-223.647537
1608.970703	76.510490
1607.970703	156.504578
1606.970703	231.248581
1605.969727	109.575912
1604.968750	137.195953
1603.967773	261.656616
1602.966797	-79.742210
1601.965820	15.930375
1600.963867	72.310966
1599.961914	10.972608
1598.959961	98.676514
1597.958008	233.375397
1596.955078	56.981506
1595.952148	-315.334045
1594.949219	-355.753082
1593.946289	-142.850830
1592.943359	-154.645859
1591.939453	-15.068405
1590.935547	-259.282715
1589.931641	-229.444794
1588.927734	-129.233932
1587.922852	-120.426918
1586.917969	10.881845
1585.913086	29.956659
1584.908203	-42.281834
1583.903320	242.475754
1582.897461	-40.982784
1581.891602	170.552582
1580.885742	-34.795998
1579.879883	30.662094
1578.873047	85.585739
1577.866211	-80.839775
1576.859375	-0.077881
1575.852539	44.130714
1574.845703	161.053207
1573.837891	-109.655457
1572.830078	394.431091
1571.822266	115.783455
1570.814453	97.030449
1569.805664	-4.973825
1568.796875	59.207489
1567.788086	14.168329
1566.779297	26.160915
1565.769531	25.043131
1564.760742	8.244748
1563.750977	108.096466
1562.741211	114.387817
1561.730469	-138.832062
1560.720703	243.281891
1559.709961	31.378098
1558.699219	94.203888
1557.688477	40.254360
1556.676758	211.609695
1555.666016	-36.879639
1554.654297	141.928162
1553.642578	178.117279
1552.629883	45.879025
1551.618164	-68.307899
1550.605469	11.486636
1549.592773	179.076126
1548.580078	305.075409
1547.566406	19.702885
1546.552734	184.184692
1545.540039	190.792480
1544.525391	215.333740
1543.511719	182.895370
1542.498047	142.586426
1541.483398	267.439331
1540.468750	159.714615
1539.453125	-172.705826
1538.438477	26.576803
1537.422852	-120.150414
1536.407227	-122.475853
1535.391602	-114.615898
1534.375977	78.779556
1533.359375	57.951393
1532.342773	-68.684135
1531.326172	139.627518
1530.309570	97.791328
1529.292969	-47.201702
1528.275391	-48.046581
1527.257813	10.201139
1526.240234	240.778687
1525.222656	38.726044
1524.204102	232.904587
1523.185547	133.583649
1522.166992	31.606098
1521.148438	112.133209
1520.128906	367.322937
1519.110352	123.612785
1518.090820	-114.989159
1517.071289	327.289307
1516.050781	183.543396
1515.031250	37.184280
1514.010742	234.842377
1512.990234	-60.607948
1511.968750	272.775879
1510.948242	138.884552
1509.926758	-28.427593
1508.905273	-180.385254
1507.883789	8.687010
1506.862305	53.993946
1505.839844	-121.289841
1504.817383	-60.820171
1503.794922	-79.907822
1502.772461	-301.467072
1501.749023	-167.036438
1500.726563	-101.885201
1499.703125	-210.955490
1498.678711	-84.608986
1497.655273	-17.251110
1496.630859	-116.324417
1495.607422	-51.722240
1494.582031	-191.854050
1493.557617	-104.437355
1492.533203	79.998779
1491.507813	-24.535889
1490.482422	131.523041
1489.457031	-77.871254
1488.430664	-205.537277
1487.405273	164.736389
1486.378906	218.193451
1485.352539	253.691696
1484.325195	243.158508
1483.298828	439.243347
1482.271484	415.794952
1481.244141	81.163597
1480.216797	254.011536
1479.188477	294.156586
1478.161133	364.830750
1477.132813	453.243713
1476.104492	584.876831
1475.075195	606.869995
1474.046875	547.336548
1473.017578	480.130310
1471.988281	453.637085
1470.958984	834.290771
1469.928711	945.031799
1468.898438	1032.796997
1467.869141	1069.646240
1466.837891	1195.408569
1465.807617	1249.925171
1464.776367	1347.580811
1463.746094	1173.297852
1462.714844	1359.800781
1461.682617	1492.845581
1460.651367	1356.657471
1459.619141	1443.913818
1458.586914	1249.368042
1457.554688	1407.641235
1456.522461	1390.768921
1455.489258	1586.962769
1454.456055	1813.499634
1453.422852	1690.023926
1452.389648	1467.729370
1451.355469	1481.226074
1450.321289	1573.273193
1449.287109	1548.747681
1448.252930	1605.292114
1447.218750	1770.711426
1446.183594	1713.254517
1445.148438	1691.271973
1444.113281	1828.750244
1443.078125	1654.974487
1442.041992	1435.738647
1441.005859	1315.252563
1439.969727	1493.213501
1438.933594	1400.621338
1437.897461	1275.237793
1436.860352	1154.973999
1435.823242	1168.690063
1434.786133	970.260925
1433.748047	1034.566406
1432.710938	995.379272
1431.672852	607.883606
1430.634766	503.247772
1429.596680	706.524231
1428.557617	422.872437
1427.518555	489.956696
1426.479492	645.311829
1425.440430	397.285187
1424.401367	361.134155
1423.361328	566.946106
1422.321289	288.998169
1421.281250	421.795868
1420.241211	254.912949
1419.200195	158.639923
1418.159180	64.984200
1417.118164	135.013611
1416.077148	187.460022
1415.035156	292.758667
1413.994141	219.521683
1412.952148	156.422928
1411.910156	-14.683088
1410.867188	120.978897
1409.825195	93.327011
1408.782227	43.131256
1407.739258	-147.635101
1406.695313	-26.858725
1405.652344	-36.606544
1404.608398	-119.086601
1403.564453	-18.245947
1402.520508	-5.192925
1401.475586	-137.579559
1400.431641	-209.624100
1399.386719	29.366453
1398.341797	47.717949
1397.295898	181.428970
1396.250977	-175.983185
1395.205078	48.079334
1394.159180	337.258331
1393.112305	273.275299
1392.066406	6.615447
1391.019531	255.810837
1389.972656	-115.682770
1388.925781	63.549381
1387.877930	25.139212
1386.831055	236.959595
1385.783203	76.183937
1384.735352	-211.931763
1383.686523	25.047392
1382.638672	119.589127
1381.589844	-50.657894
1380.541016	-228.233109
1379.492188	-26.042383
1378.442383	-148.439499
1377.392578	138.699768
1376.342773	-35.897682
1375.292969	156.467651
1374.243164	64.456177
1373.192383	-82.301186
1372.141602	45.397301
1371.090820	-118.549744
1370.039063	168.803238
1368.988281	49.952354
1367.936523	70.759323
1366.884766	-286.961456
1365.833008	-153.829071
1364.780273	-55.524574
1363.727539	17.943802
1362.674805	317.954926
1361.622070	237.239151
1360.569336	116.853058
1359.515625	135.887421
1358.461914	232.095108
1357.408203	129.473984
1356.353516	24.501772
1355.299805	76.236130
1354.245117	157.847610
1353.190430	-53.579521
1352.134766	343.600739
1351.080078	313.667786
1350.024414	298.728455
1348.968750	211.919189
1347.913086	291.485718
1346.856445	467.853668
1345.800781	525.201782
1344.744141	456.149414
1343.686523	649.995056
1342.629883	320.885712
1341.572266	457.870789
1340.514648	676.646423
1339.457031	622.956177
1338.399414	812.068970
1337.340820	639.705933
1336.282227	668.010010
1335.223633	639.470703
1334.165039	739.696838
1333.106445	582.699219
1332.046875	556.929932
1330.987305	434.824249
1329.926758	597.146851
1328.867188	660.627930
1327.806641	603.078735
1326.746094	723.516296
1325.685547	453.726807
1324.625000	327.365662
1323.563477	497.402893
1322.501953	650.171509
1321.440430	437.711548
1320.378906	681.875610
1319.316406	1012.341003
1318.253906	432.702026
1317.191406	765.697937
1316.128906	963.042603
1315.065430	798.069763
1314.001953	800.799194
1312.938477	803.600952
1311.875000	1005.979736
1310.811523	513.918884
1309.747070	578.535706
1308.682617	744.111267
1307.618164	744.802551
1306.552734	866.111816
1305.488281	714.402405
1304.422852	575.113464
1303.356445	684.273376
1302.291016	859.826965
1301.224609	897.727600
1300.159180	933.222534
1299.091797	747.655762
1298.025391	832.397705
1296.958984	732.995850
1295.891602	837.450867
1294.824219	689.105408
1293.755859	911.413391
1292.688477	706.795227
1291.620117	485.138672
1290.551758	690.330933
1289.483398	547.329834
1288.414063	348.054291
1287.344727	739.530151
1286.275391	900.562683
1285.206055	527.549072
1284.136719	828.240051
1283.066406	788.486389
1281.996094	437.891754
1280.925781	802.152100
1279.855469	652.432190
1278.784180	742.555664
1277.712891	815.551758
1276.641602	749.165283
1275.569336	780.626282
1274.498047	670.339905
1273.425781	667.652283
1272.353516	999.709717
1271.281250	581.753113
1270.208008	869.772400
1269.134766	898.880493
1268.061523	896.265625
1266.988281	1152.367798
1265.914063	986.255310
1264.839844	727.535034
1263.765625	727.471436
1262.691406	764.000671
1261.617188	761.521851
1260.541992	754.177490
1259.466797	720.045166
1258.391602	832.113953
1257.315430	590.961853
1256.239258	644.578674
1255.163086	518.017761
1254.086914	776.102234
1253.010742	919.703735
1251.933594	973.216980
1250.856445	1021.846436
1249.779297	919.674988
1248.701172	698.403748
1247.624023	943.960693
1246.545898	846.728088
1245.467773	958.494446
1244.388672	501.755981
1243.310547	742.262878
1242.231445	659.702148
1241.152344	965.592834
1240.072266	722.808167
1238.993164	751.901062
1237.913086	737.296814
1236.833008	783.323181
1235.751953	620.765503
1234.671875	809.809631
1233.590820	855.742126
1232.509766	916.176086
1231.427734	683.400574
1230.346680	545.183777
1229.264648	934.943115
1228.182617	624.779846
1227.100586	525.329773
1226.017578	733.253235
1224.934570	648.290344
1223.851563	299.662811
1222.768555	84.184204
1221.684570	175.852737
1220.601563	352.069702
1219.516602	467.747528
1218.432617	593.015076
1217.348633	370.315918
1216.263672	234.630676
1215.178711	268.008362
1214.093750	581.389587
1213.007813	300.823364
1211.921875	399.214233
1210.835938	352.770508
1209.750000	463.096924
1208.663086	127.197495
1207.577148	444.798523
1206.490234	222.270020
1205.402344	450.456970
1204.315430	478.525360
1203.227539	511.356812
1202.139648	245.500839
1201.051758	485.359253
1199.962891	361.566833
1198.875000	38.038013
1197.786133	10.566285
1196.696289	-96.327431
1195.607422	-186.376862
1194.517578	-473.607025
1193.427734	46.998844
1192.337891	206.803650
1191.247070	66.117813
1190.157227	-7.276311
1189.066406	-37.454769
1187.974609	-134.908203
1186.883789	86.946808
1185.791992	-80.192520
1184.700195	-300.098022
1183.608398	-138.478897
1182.515625	-149.690857
1181.423828	-165.733994
1180.331055	19.573011
1179.238281	24.970343
1178.144531	-115.874352
1177.050781	64.355385
1175.957031	-153.184265
1174.863281	254.389465
1173.768555	99.054726
1172.674805	-5.982735
1171.580078	-39.229511
1170.484375	142.829956
1169.389648	-89.082672
1168.293945	131.076645
1167.198242	88.064346
1166.102539	-50.599915
1165.005859	-174.914703
1163.910156	35.314816
1162.813477	27.999565
1161.715820	419.502930
1160.619141	237.691895
1159.521484	-120.753242
1158.423828	24.533821
1157.326172	207.889297
1156.227539	-4.923757
1155.128906	180.640778
1154.030273	75.147728
1152.931641	62.638485
1151.832031	240.768585
1150.733398	223.370712
1149.632813	227.365707
1148.533203	-180.760132
1147.433594	118.541351
1146.333008	-89.474739
1145.232422	-116.531303
1144.130859	-36.531483
1143.030273	100.498619
1141.928711	32.847893
1140.827148	95.988968
1139.724609	-140.532135
1138.623047	145.989288
1137.520508	4.548970
1136.417969	245.680298
1135.314453	139.831589
1134.211914	110.000809
1133.108398	246.351532
1132.004883	109.606743
1130.900391	-22.373131
1129.796875	412.787079
1128.692383	449.164886
1127.586914	345.553986
1126.482422	386.609039
1125.376953	403.899658
1124.271484	302.647186
1123.166016	99.518463
1122.060547	292.086670
1120.954102	266.628204
1119.847656	63.557850
1118.741211	281.956665
1117.633789	33.946678
1116.526367	266.394043
1115.418945	250.303604
1114.311523	115.936111
1113.204102	26.536709
1112.095703	-138.503006
1110.987305	41.608990
1109.877930	143.629547
1108.769531	89.663307
1107.660156	-39.884487
1106.550781	163.581024
1105.441406	182.787476
1104.331055	279.856995
1103.220703	223.480133
1102.110352	263.849457
1101.000000	356.087158
1099.888672	351.577057
1098.777344	533.322388
1097.666016	432.115234
1096.553711	227.249680
1095.442383	220.395004
1094.330078	154.645935
1093.217773	8.853367
1092.104492	249.256683
1090.991211	305.943085
1089.877930	91.962570
1088.764648	261.601501
1087.651367	280.618927
1086.537109	-27.273067
1085.422852	384.467804
1084.308594	243.608353
1083.193359	438.892029
1082.078125	366.238037
1080.962891	495.653442
1079.847656	103.639503
1078.731445	-29.904045
1077.615234	468.104065
1076.499023	144.467789
1075.382813	407.600464
1074.265625	515.798462
1073.148438	290.930054
1072.031250	202.185928
1070.914063	158.045853
1069.795898	120.974205
1068.677734	233.909515
1067.559570	84.444817
1066.440430	305.120758
1065.321289	162.783981
1064.202148	303.806793
1063.083008	86.704102
1061.962891	96.702225
1060.843750	214.348282
1059.723633	374.070343
1058.602539	274.193909
1057.482422	-24.300549
1056.361328	235.974243
1055.239258	105.933632
1054.118164	50.760979
1052.996094	56.376942
1051.874023	-29.034447
1050.751953	70.068993
1049.629883	-8.211976
1048.506836	-35.078316
1047.383789	36.101059
1046.260742	100.299934
1045.136719	5.950276
1044.012695	154.151749
1042.888672	-54.268360
1041.764648	-22.521866
1040.639648	44.204243
1039.515625	20.127090
1038.389648	-211.140549
1037.264648	228.249634
1036.138672	53.024376
1035.012695	-19.670311
1033.886719	214.822830
1032.760742	181.791916
1031.633789	309.284698
1030.506836	43.888294
1029.379883	-93.480316
1028.251953	110.869354
1027.124023	-256.319550
1025.996094	-5.434794
1024.868164	-597.530151
1023.739258	-365.118103
1022.610352	-529.641357
1021.481445	-320.409546
1020.352539	-292.158234
1019.222656	-377.503174
1018.092773	-145.043671
1016.962891	-420.333618
1015.832031	-118.285469
1014.702148	-31.800512
1013.571289	-170.005173
1012.439453	-104.244232
1011.308594	218.613754
1010.176758	106.151718
1009.044922	181.308701
1007.912109	247.254654
1006.780273	158.251175
1005.647461	603.666931
1004.514648	940.276428
1003.380859	978.578064
1002.247070	1705.730957
1001.113281	1113.157471
999.979492	682.666626
998.845703	351.784271
997.710938	305.173157
996.576172	-18.365591
995.440430	13.783970
994.305664	179.850220
993.169922	135.986465
992.033203	106.072205
990.897461	249.212189
989.760742	187.191025
988.624023	53.840477
987.487305	91.166595
986.350586	-108.723000
985.212891	-57.373993
984.075195	164.447266
982.936523	-51.160236
981.798828	-215.935059
980.660156	249.965179
979.521484	-66.454819
978.381836	-28.429831
977.242188	-208.779587
976.102539	-264.806854
974.962891	132.076187
973.823242	69.291328
972.682617	73.250565
971.541992	42.850410
970.400391	159.518600
969.259766	-157.665222
968.118164	165.750305
966.976563	128.846802
965.833984	-169.475098
964.691406	105.830841
963.548828	-15.593121
962.406250	-159.794205
961.262695	30.790548
960.120117	177.844711
958.976563	391.353973
957.832031	197.173569
956.688477	202.388885
955.543945	230.585602
954.398438	176.464615
953.253906	319.245483
952.108398	162.363922
950.962891	99.417610
949.817383	-48.013988
948.670898	83.609215
947.524414	78.126808
946.377930	11.040027
945.231445	161.092285
944.083984	393.380524
942.936523	-114.164299
941.789063	202.712875
940.640625	142.945084
939.493164	174.560303
938.343750	256.429749
937.195313	208.340607
936.045898	-28.894705
934.897461	354.112488
933.747070	224.228287
932.597656	140.051407
931.447266	231.398682
930.296875	240.789871
929.146484	225.204376
927.995117	157.345245
926.843750	-37.857868
925.692383	-3.091630
924.541016	-134.327896
923.388672	237.173645
922.236328	-7.604933
921.083984	270.628113
919.931641	5.637187
918.778320	-138.743500
917.625000	-35.389626
916.470703	49.808483
915.317383	-39.800068
914.163086	25.052235
913.008789	-157.434402
911.853516	177.529510
910.698242	-61.500484
909.542969	-30.494534
908.387695	145.657288
907.231445	-106.634315
906.076172	-265.843414
904.918945	-139.449799
903.762695	-90.085976
902.605469	149.530029
901.448242	-72.790871
900.291016	153.215439
899.133789	130.227142
897.975586	-96.329231
896.817383	68.573822
895.658203	97.757416
894.500000	-101.388176
893.340820	47.687073
892.180664	117.635956
891.021484	-15.752992
889.861328	108.449280
888.701172	47.447742
887.541016	-103.802177
886.379883	-47.299557
885.218750	-47.214516
884.057617	241.666168
882.895508	74.820015
881.734375	61.408207
880.572266	266.703857
879.409180	-3.655991
878.247070	262.427277
877.083984	478.838135
875.920898	109.556725
874.756836	287.642639
873.592773	265.290833
872.428711	317.230103
871.264648	375.900238
870.100586	144.338699
868.935547	277.249634
867.770508	281.925659
866.604492	351.793579
865.438477	309.249481
864.272461	401.539825
863.106445	210.725540
861.940430	199.666321
860.773438	372.728485
859.606445	256.108978
858.438477	631.041260
857.271484	314.690399
856.103516	525.642151
854.934570	523.420288
853.766602	272.291595
852.597656	294.747955
851.428711	299.240417
850.259766	547.935425
849.089844	494.078186
847.919922	592.508423
846.750000	272.168152
845.579102	677.222351
844.408203	529.276611
843.237305	231.462341
842.066406	419.160980
840.894531	76.719238
839.722656	188.277954
838.550781	402.570221
837.377930	40.149696
836.206055	39.809540
835.033203	57.297039
833.859375	213.192917
832.686523	172.495697
831.512695	-218.668579
830.337891	102.187149
829.164063	315.749176
827.989258	219.118042
826.814453	104.644241
825.639648	416.004486
824.463867	134.264038
823.288086	358.459167
822.112305	119.088943
820.935547	64.652176
819.759766	3.502116
818.583008	9.117744
817.405273	25.802824
816.228516	-79.969879
815.050781	239.176880
813.872070	148.859451
812.694336	227.521713
811.515625	19.300474
810.336914	-297.792511
809.158203	-237.040970
807.978516	-138.610336
806.798828	-173.554977
805.619141	-108.621414
804.438477	0.616705
803.258789	54.252808
802.077148	-71.935349
800.896484	-253.589340
799.714844	219.055878
798.534180	-253.186905
797.351563	-228.698608
796.169922	-120.067284
794.987305	-244.211716
793.804688	-157.913773
792.622070	-20.780846
791.438477	-87.490227
790.254883	73.780014
789.071289	201.709732
787.886719	41.867699
786.702148	-177.691437
785.517578	3.089259
784.333008	-262.920715
783.147461	63.562214
781.961914	89.261055
780.776367	-154.675278
779.590820	354.704926
778.404297	11.312163
777.217773	-64.817680
776.030273	302.718079
774.843750	469.192261
773.656250	101.581429
772.467773	-21.064911
771.280273	83.440521
770.091797	185.630814
768.903320	272.286682
767.714844	65.744987
766.525391	42.113510
765.335938	-23.412743
764.146484	457.188812
762.956055	50.229034
761.765625	213.512589
760.575195	119.194984
759.384766	264.687653
758.193359	566.235046
757.001953	60.526894
755.810547	32.105621
754.618164	30.028191
753.425781	265.246277
752.233398	155.380554
751.041016	142.172745
749.847656	58.664227
748.654297	267.154602
747.460938	187.975616
746.266602	121.965508
745.072266	-58.126717
743.877930	509.786621
742.683594	0.699437
741.488281	318.346527
740.292969	197.451691
739.097656	-94.332817
737.901367	139.796143
736.705078	-184.730438
735.508789	73.362778
734.311523	248.125061
733.115234	217.053406
731.917969	21.863663
730.719727	141.790161
729.522461	220.099533
728.324219	-73.375221
727.125977	42.103737
725.926758	107.255653
724.727539	1.935574
723.528320	346.706024
722.329102	145.285812
721.128906	142.677399
719.928711	-30.203630
718.728516	-362.320160
717.528320	-46.191708
716.327148	171.633438
715.125977	64.396950
713.923828	120.769272
712.722656	113.917191
711.520508	72.216805
710.317383	-84.927643
709.115234	-128.687454
707.912109	6.196320
706.708984	-33.152161
705.505859	-41.971420
704.301758	171.244888
703.097656	94.995712
701.893555	-2.934147
700.688477	423.377594
699.483398	101.529289
698.278320	258.133667
697.073242	127.818993
695.867188	30.202805
694.661133	256.363495
693.455078	37.229942
692.248047	-157.867584
691.041016	-122.714310
689.833984	-128.762497
688.626953	-171.646103
687.418945	208.564545
686.210938	-124.896790
685.002930	40.566078
683.793945	127.962723
682.584961	-172.579025
681.375977	86.112808
680.166992	86.944489
678.957031	-46.447773
677.747070	32.473293
676.537109	-139.704834
675.326172	-155.920471
674.115234	-40.086136
672.904297	-45.398022
671.692383	-76.611214
670.481445	136.576065
669.269531	1.668079
668.056641	-226.067123
666.844727	112.470253
665.631836	81.485306
664.417969	186.622421
663.205078	112.529419
661.991211	36.346466
660.777344	-117.464531
659.563477	266.108978
658.348633	-49.424427
657.133789	-125.386826
655.918945	-13.700037
654.703125	-55.108116
653.488281	-53.383522
652.272461	-168.008881
651.055664	-136.090698
649.839844	-7.271429
648.623047	50.420464
647.405273	112.375587
646.188477	70.972061
644.970703	-54.362579
643.752930	20.397795
642.535156	146.699127
641.316406	266.444092
640.097656	-187.924164
638.878906	-14.550698
637.659180	210.241287
636.439453	76.075516
635.219727	-60.270409
634.000000	172.683868
632.779297	-144.171997
631.558594	-126.178604
630.337891	125.568848
629.116211	61.682934
627.894531	-32.359673
626.672852	60.028023
625.451172	100.733299
624.228516	-15.247087
623.005859	57.185112
621.783203	281.466400
620.559570	220.525009
619.336914	15.876184
618.112305	121.475693
616.888672	83.326790
615.664063	25.619890
614.439453	18.958426
613.214844	-75.748550
611.989258	156.405624
610.764648	-60.912132
609.538086	-88.310768
608.312500	-66.971252
607.085938	146.188599
605.859375	-68.435440
604.632813	-166.007324
