# Supplementary material for: Raman spectroscopy accurately differentiates mucosal healing from non-healing and biochemical changes following biological therapy in inflammatory bowel disease
Source: PLoS One. 2021 Jun 2;16(6):e0252210. doi: 10.1371/journal.pone.0252210 (PMC8172032; doi:10.1371/journal.pone.0252210)
Supplement: S6 Dataset — (ZIP) [file pone.0252210.s008.zip › Post biologic CD/OC010 post treatment 17.04.19_base sub CR removed_4__X_-20438.9__Y_438.14__Z_-7228.03__Time_46.txt]

1714.705078	67.447311
1713.728516	146.153275
1712.751953	173.099030
1711.774414	39.640297
1710.797852	-34.176208
1709.820313	182.028580
1708.842773	-156.010391
1707.864258	71.914833
1706.886719	43.211933
1705.908203	-295.594391
1704.929688	-280.274933
1703.950195	75.506004
1702.971680	-151.646881
1701.992188	-8.951673
1701.012695	-77.061844
1700.033203	15.885384
1699.052734	-187.452606
1698.073242	16.216646
1697.092773	-276.750275
1696.112305	-96.099190
1695.130859	127.740562
1694.150391	-61.866199
1693.168945	56.194557
1692.187500	198.790817
1691.206055	40.302422
1690.223633	221.272324
1689.241211	-26.771795
1688.258789	160.572617
1687.276367	316.381775
1686.293945	-71.162903
1685.310547	53.696220
1684.327148	149.727066
1683.343750	-86.758614
1682.360352	332.595673
1681.375977	419.400482
1680.392578	245.814545
1679.408203	352.261505
1678.423828	467.153473
1677.438477	611.733398
1676.453125	182.218628
1675.468750	117.734657
1674.482422	383.387299
1673.497070	266.667908
1672.511719	591.618652
1671.525391	536.929810
1670.539063	509.295746
1669.552734	665.371887
1668.565430	675.775513
1667.578125	747.673767
1666.591797	958.009155
1665.603516	836.963745
1664.616211	1002.921692
1663.627930	731.593628
1662.640625	837.343811
1661.652344	784.370789
1660.663086	904.076660
1659.674805	1074.485229
1658.685547	823.957397
1657.696289	1061.268677
1656.707031	994.317810
1655.717773	943.644409
1654.727539	898.624451
1653.737305	965.117676
1652.747070	801.747498
1651.756836	604.396973
1650.765625	383.642670
1649.775391	533.477295
1648.784180	461.499146
1647.792969	273.575653
1646.800781	368.731842
1645.809570	392.830963
1644.817383	483.212067
1643.825195	246.413269
1642.832031	310.917725
1641.839844	82.711479
1640.846680	-95.018425
1639.853516	-13.887286
1638.860352	165.038895
1637.867188	167.440216
1636.873047	-96.220001
1635.878906	35.824867
1634.884766	160.118317
1633.890625	92.233185
1632.895508	-183.530334
1631.900391	104.587830
1630.905273	234.785614
1629.910156	257.179016
1628.915039	-43.975307
1627.918945	-134.350662
1626.922852	-313.970886
1625.926758	-9.436566
1624.930664	174.153671
1623.933594	-144.329681
1622.937500	73.641464
1621.940430	225.938110
1620.942383	296.831390
1619.945313	428.225830
1618.947266	176.258911
1617.949219	-1.986507
1616.951172	347.534088
1615.953125	206.244171
1614.954102	54.591927
1613.956055	370.008453
1612.957031	242.130814
1611.957031	-179.304474
1610.958008	193.803375
1609.958008	55.720978
1608.958984	-189.679413
1607.958008	88.991837
1606.958008	223.531235
1605.958008	140.698563
1604.957031	251.646408
1603.956055	-85.018867
1602.955078	-10.675468
1601.953125	13.921251
1600.951172	331.473572
1599.950195	376.916229
1598.947266	268.052277
1597.945313	-125.698502
1596.942383	-106.376442
1595.940430	-230.784424
1594.937500	-167.085693
1593.933594	-275.833557
1592.930664	101.124542
1591.926758	-271.382324
1590.922852	-262.699768
1589.918945	-337.574005
1588.915039	31.053478
1587.910156	-101.353020
1586.906250	-87.714111
1585.901367	-115.868706
1584.895508	-99.777618
1583.890625	-0.354989
1582.884766	153.655869
1581.878906	187.693802
1580.873047	255.493835
1579.867188	26.339939
1578.860352	349.089172
1577.854492	-5.095050
1576.847656	135.186188
1575.839844	-94.130699
1574.833008	129.147766
1573.825195	14.152651
1572.817383	-165.894440
1571.809570	111.517700
1570.801758	121.025398
1569.792969	-12.498712
1568.784180	235.782913
1567.775391	294.250977
1566.766602	142.253113
1565.757813	252.398682
1564.748047	229.993805
1563.738281	103.679710
1562.728516	73.284813
1561.718750	219.151260
1560.708008	393.340881
1559.697266	308.058197
1558.686523	222.678818
1557.675781	100.924126
1556.665039	-62.371124
1555.653320	279.389832
1554.641602	395.549225
1553.629883	187.854172
1552.617188	16.338783
1551.605469	54.414566
1550.592773	9.515878
1549.580078	8.474270
1548.567383	-15.986226
1547.553711	202.488541
1546.541016	123.415260
1545.527344	325.969543
1544.513672	287.948822
1543.499023	291.126862
1542.485352	134.013947
1541.470703	160.177460
1540.456055	255.899963
1539.441406	-177.779388
1538.425781	-4.901580
1537.410156	180.658371
1536.394531	-124.183250
1535.378906	-11.189831
1534.363281	-53.114891
1533.346680	268.347900
1532.331055	27.610558
1531.314453	170.808731
1530.296875	74.163353
1529.280273	240.188919
1528.262695	68.596680
1527.245117	-100.488411
1526.227539	335.334869
1525.209961	70.754898
1524.191406	-101.233147
1523.172852	-0.577824
1522.154297	-2.989027
1521.135742	4.751136
1520.116211	43.188313
1519.097656	120.049019
1518.078125	199.296417
1517.058594	31.713482
1516.038086	25.892429
1515.018555	84.168327
1513.998047	103.757507
1512.977539	143.750183
1511.956055	252.880920
1510.935547	-12.793477
1509.914063	-119.432396
1508.892578	-33.767269
1507.871094	-25.194880
1506.849609	270.415375
1505.827148	30.020250
1504.804688	-38.679443
1503.782227	-35.719028
1502.759766	138.764633
1501.736328	-63.447701
1500.713867	131.234451
1499.690430	-9.662530
1498.666016	-163.420166
1497.642578	-294.164124
1496.618164	-197.272781
1495.594727	-95.383118
1494.569336	-333.802521
1493.544922	-30.151171
1492.520508	-41.142715
1491.495117	-185.137650
1490.469727	-99.193291
1489.444336	45.383919
1488.417969	-88.600639
1487.392578	-207.266922
1486.366211	115.681145
1485.339844	109.149590
1484.312500	41.279541
1483.286133	-18.960482
1482.258789	415.588440
1481.231445	309.227142
1480.204102	77.909111
1479.175781	104.068214
1478.148438	448.755615
1477.120117	362.586761
1476.091797	215.257401
1475.062500	62.818436
1474.034180	412.063599
1473.004883	615.969360
1471.975586	1087.005127
1470.946289	855.421204
1469.916016	924.094543
1468.885742	1079.182251
1467.855469	1190.932495
1466.825195	1073.758057
1465.794922	1007.440491
1464.763672	1017.342896
1463.732422	1230.493530
1462.701172	1192.017700
1461.669922	1156.072144
1460.638672	1257.245117
1459.606445	1297.399536
1458.574219	1454.280640
1457.541992	1349.687622
1456.508789	1354.202148
1455.476563	1460.194946
1454.443359	1388.579224
1453.410156	1712.539551
1452.375977	1440.597046
1451.342773	1673.157471
1450.308594	1563.509155
1449.274414	1638.850098
1448.240234	1612.846680
1447.206055	1693.217896
1446.170898	1773.541504
1445.135742	1777.904297
1444.100586	1276.130615
1443.064453	1457.716431
1442.029297	1153.568970
1440.993164	1249.148560
1439.957031	1390.221436
1438.920898	1599.514038
1437.883789	1490.256958
1436.847656	868.128540
1435.810547	1122.932983
1434.773438	1120.022095
1433.735352	922.675171
1432.698242	639.626831
1431.660156	760.593689
1430.622070	780.599304
1429.583008	722.397522
1428.544922	159.761627
1427.505859	250.609695
1426.466797	361.638763
1425.427734	248.297897
1424.387695	198.046280
1423.348633	520.840088
1422.308594	185.966904
1421.268555	188.820724
1420.227539	204.300293
1419.187500	-64.656425
1418.146484	346.195679
1417.105469	341.679871
1416.064453	-17.546059
1415.022461	139.125854
1413.980469	227.891617
1412.939453	190.982071
1411.896484	-99.795280
1410.854492	-10.825141
1409.811523	-95.230629
1408.768555	-315.195160
1407.725586	306.479858
1406.682617	-116.739403
1405.638672	-150.547287
1404.595703	-216.875504
1403.551758	-290.641266
1402.506836	-108.380264
1401.462891	26.242790
1400.417969	48.010300
1399.373047	-78.090286
1398.328125	239.688171
1397.283203	-219.582977
1396.237305	108.273560
1395.191406	-72.515030
1394.145508	29.915476
1393.099609	-411.043396
1392.052734	54.629639
1391.006836	-73.052612
1389.959961	-243.149933
1388.912109	114.862175
1387.865234	337.745819
1386.817383	215.463196
1385.769531	125.839958
1384.721680	-11.146702
1383.673828	-145.476639
1382.625000	-12.278306
1381.576172	-8.953171
1380.527344	24.446550
1379.478516	170.315872
1378.429688	311.229462
1377.379883	-174.391968
1376.330078	221.287750
1375.280273	117.866631
1374.229492	64.468727
1373.178711	-93.552643
1372.128906	-154.133682
1371.077148	281.496185
1370.026367	186.158600
1368.974609	-115.880447
1367.923828	50.722511
1366.871094	364.288025
1365.819336	261.954742
1364.767578	112.464203
1363.714844	266.822174
1362.662109	219.632492
1361.609375	127.781853
1360.555664	31.086729
1359.501953	118.588081
1358.448242	94.262329
1357.394531	25.306574
1356.340820	147.871002
1355.286133	138.770523
1354.231445	62.699730
1353.176758	173.060669
1352.122070	119.579582
1351.066406	324.427185
1350.011719	87.454460
1348.956055	235.350876
1347.899414	561.922974
1346.843750	305.507324
1345.787109	500.682648
1344.730469	537.181396
1343.673828	722.514648
1342.616211	749.226868
1341.559570	592.671082
1340.501953	599.784180
1339.444336	775.428955
1338.385742	765.353088
1337.328125	725.686096
1336.269531	1035.143066
1335.210938	552.628967
1334.152344	444.035706
1333.092773	385.048981
1332.033203	430.057892
1330.973633	566.633850
1329.914063	740.324829
1328.853516	941.211365
1327.793945	828.292053
1326.733398	698.209167
1325.672852	859.732117
1324.611328	398.965027
1323.549805	765.569519
1322.489258	635.976440
1321.426758	486.758545
1320.365234	801.557800
1319.302734	647.611389
1318.241211	861.295105
1317.177734	791.393677
1316.115234	990.317322
1315.052734	856.514526
1313.989258	565.136963
1312.925781	710.015198
1311.862305	618.460449
1310.797852	492.538849
1309.733398	600.631348
1308.668945	748.135132
1307.604492	688.935730
1306.540039	929.996704
1305.474609	868.458740
1304.409180	760.292053
1303.343750	632.573547
1302.277344	772.910767
1301.211914	979.620056
1300.145508	788.243896
1299.079102	744.408508
1298.011719	843.096680
1296.945313	745.374084
1295.877930	888.332642
1294.810547	729.391174
1293.743164	1002.464417
1292.674805	458.494232
1291.606445	758.590820
1290.538086	732.455811
1289.469727	630.380920
1288.400391	574.964417
1287.332031	850.476135
1286.262695	623.624084
1285.193359	842.750427
1284.123047	618.533813
1283.052734	526.679504
1281.982422	576.895142
1280.912109	546.362854
1279.841797	469.393707
1278.770508	346.006470
1277.699219	567.578064
1276.627930	757.298401
1275.556641	695.158325
1274.484375	664.844666
1273.412109	773.868958
1272.339844	501.739532
1271.267578	764.697144
1270.194336	893.243225
1269.121094	850.850098
1268.047852	649.832764
1266.974609	768.631226
1265.900391	833.713867
1264.827148	571.913147
1263.752930	749.239441
1262.677734	614.386841
1261.603516	603.949402
1260.528320	608.146667
1259.453125	838.972290
1258.377930	704.278381
1257.301758	759.629150
1256.226563	868.546387
1255.150391	699.870850
1254.073242	884.208740
1252.997070	922.468323
1251.919922	804.994446
1250.842773	1140.013184
1249.765625	684.511414
1248.688477	516.112915
1247.610352	816.936707
1246.532227	1073.878662
1245.454102	861.755981
1244.375000	829.478821
1243.296875	551.918274
1242.217773	760.101135
1241.138672	705.997559
1240.058594	574.232544
1238.979492	864.747742
1237.899414	686.888123
1236.819336	528.499023
1235.738281	709.650818
1234.658203	825.257751
1233.577148	894.733398
1232.496094	862.380005
1231.415039	791.257080
1230.333008	422.196686
1229.250977	818.550110
1228.168945	488.343628
1227.086914	683.546936
1226.003906	987.535095
1224.920898	681.626282
1223.837891	472.589050
1222.754883	503.051331
1221.670898	489.939026
1220.587891	65.846687
1219.503906	495.072418
1218.418945	196.740250
1217.334961	343.030884
1216.250000	390.189575
1215.165039	234.452789
1214.080078	117.378273
1212.994141	388.913391
1211.908203	310.388489
1210.822266	531.023499
1209.736328	440.364502
1208.649414	482.335480
1207.563477	357.897003
1206.476563	556.467896
1205.388672	178.928268
1204.301758	146.067123
1203.213867	361.281677
1202.125977	73.019852
1201.038086	-15.310688
1199.949219	60.040031
1198.861328	144.945404
1197.772461	147.952820
1196.682617	-200.319138
1195.593750	-392.141357
1194.503906	-170.349380
1193.414063	-217.953812
1192.324219	-280.003845
1191.233398	-58.534786
1190.143555	-151.918579
1189.052734	-53.170685
1187.960938	172.747543
1186.870117	-388.935974
1185.778320	-119.936081
1184.686523	-141.473831
1183.594727	-165.449814
1182.501953	-206.264648
1181.410156	-43.264145
1180.317383	28.496777
1179.223633	80.990547
1178.130859	-91.851006
1177.037109	-5.913044
1175.943359	70.353378
1174.849609	105.823250
1173.754883	47.838043
1172.661133	-41.281246
1171.566406	68.218628
1170.470703	-61.664322
1169.375977	-38.429104
1168.280273	61.269161
1167.184570	-126.063049
1166.088867	28.492405
1164.992188	-115.836395
1163.895508	-4.474444
1162.798828	11.228908
1161.702148	79.422363
1160.605469	-72.151588
1159.507813	24.569036
1158.410156	-115.096306
1157.311523	-97.265335
1156.213867	171.025040
1155.115234	52.732357
1154.016602	201.527893
1152.917969	257.228485
1151.818359	93.558182
1150.718750	-41.487415
1149.619141	87.939896
1148.519531	-178.141785
1147.418945	-22.647142
1146.319336	-64.868156
1145.217773	83.293648
1144.117188	-23.284365
1143.015625	17.647852
1141.915039	32.365059
1140.813477	-155.123001
1139.710938	-71.524704
1138.609375	-83.076775
1137.506836	-16.246132
1136.404297	64.772118
1135.300781	79.192085
1134.197266	243.191833
1133.094727	12.937791
1131.990234	31.988632
1130.886719	-62.913788
1129.782227	288.273163
1128.677734	264.448395
1127.573242	598.735962
1126.468750	321.070282
1125.363281	135.946732
1124.257813	138.119904
1123.152344	483.850555
1122.045898	575.899597
1120.940430	404.990326
1119.833984	586.946350
1118.726563	475.225830
1117.620117	-57.762444
1116.512695	258.979065
1115.405273	521.142700
1114.297852	130.350571
1113.189453	115.699684
1112.082031	86.866669
1110.972656	145.460434
1109.864258	232.382156
1108.755859	-58.761395
1107.646484	42.302505
1106.537109	393.625732
1105.426758	182.859955
1104.317383	83.133141
1103.207031	408.208405
1102.096680	129.139633
1100.985352	576.691833
1099.875000	429.764435
1098.763672	469.149963
1097.652344	246.867126
1096.540039	71.807953
1095.427734	231.395477
1094.315430	277.847778
1093.203125	223.013809
1092.090820	271.806946
1090.977539	370.007996
1089.864258	317.549713
1088.750977	138.072113
1087.636719	113.926331
1086.522461	275.597870
1085.408203	279.671997
1084.293945	558.790710
1083.179688	102.193611
1082.064453	78.144058
1080.949219	345.412628
1079.833008	243.842850
1078.717773	581.429443
1077.601563	254.535843
1076.485352	80.368118
1075.368164	471.775726
1074.251953	107.675079
1073.134766	130.734528
1072.016602	369.521912
1070.899414	340.998322
1069.781250	68.762047
1068.663086	-97.873711
1067.544922	77.625587
1066.426758	381.894043
1065.307617	447.211182
1064.188477	376.757202
1063.068359	-4.914875
1061.949219	404.534302
1060.829102	205.586411
1059.708984	324.857056
1058.588867	168.197113
1057.467773	399.714478
1056.346680	168.403473
1055.225586	191.945084
1054.104492	68.350296
1052.982422	-3.763075
1051.860352	136.700668
1050.738281	46.035690
1049.615234	153.848236
1048.492188	72.655685
1047.369141	-120.419693
1046.246094	94.818581
1045.123047	-49.083408
1043.999023	261.732758
1042.875000	-73.149483
1041.750000	65.210419
1040.625977	187.274597
1039.500977	-58.666740
1038.375977	-87.864471
1037.250000	-161.223541
1036.125000	-143.698380
1034.999023	-35.365559
1033.873047	-171.286789
1032.746094	183.683990
1031.619141	219.988770
1030.492188	258.675385
1029.365234	-2.409497
1028.237305	-302.811035
1027.110352	28.927198
1025.982422	-231.700058
1024.853516	-290.107697
1023.725586	-322.863312
1022.596680	-271.971680
1021.467773	-211.737747
1020.337891	-163.057800
1019.208008	-74.883438
1018.078125	-533.924866
1016.948242	-287.888336
1015.818359	-301.472382
1014.687500	-206.059387
1013.556641	174.355637
1012.425781	-3.519670
1011.293945	29.495060
1010.162109	99.627090
1009.030273	102.695343
1007.898438	300.231598
1006.765625	338.129395
1005.632813	602.775635
1004.500000	1001.510742
1003.366211	1548.107178
1002.233398	1590.677612
1001.099609	1517.776245
999.964844	694.159912
998.831055	436.914886
997.696289	431.580597
996.561523	130.839966
995.425781	372.735565
994.291016	169.259323
993.155273	-105.546875
992.019531	-96.426308
990.882813	-29.570534
989.747070	-64.080276
988.610352	2.934651
987.472656	-344.769562
986.335938	123.340523
985.198242	29.327415
984.060547	-20.789326
982.921875	-123.739891
981.784180	-53.913574
980.645508	140.233231
979.506836	168.748886
978.367188	397.448395
977.228516	-6.216595
976.088867	293.882111
974.948242	414.658600
973.808594	20.757299
972.667969	91.197441
971.527344	207.637924
970.385742	434.339447
969.245117	353.408478
968.103516	238.183243
966.961914	42.794804
965.819336	294.941620
964.677734	446.155090
963.534180	196.103989
962.391602	24.214182
961.249023	47.318848
960.105469	453.167511
958.961914	-32.230705
957.817383	350.727386
956.673828	296.249512
955.529297	157.183334
954.383789	128.129868
953.239258	-191.416595
952.093750	383.749420
950.948242	441.843292
949.802734	342.225494
948.656250	-47.588276
947.509766	54.251808
946.363281	110.432312
945.216797	107.274529
944.069336	177.286514
942.921875	94.362648
941.774414	294.630768
940.625977	189.056137
939.478516	259.310547
938.330078	309.077545
937.180664	370.299530
936.032227	504.538452
934.882813	445.021179
933.732422	146.305267
932.583008	333.129913
931.432617	319.474243
930.282227	160.139801
929.131836	214.982681
927.980469	283.523285
926.830078	-59.826111
925.677734	-225.476120
924.526367	-88.436836
923.374023	119.101631
922.221680	-264.557800
921.069336	-50.133396
919.916992	-94.827782
918.763672	-257.594879
917.610352	-77.223892
916.456055	-160.321014
915.302734	-0.381489
914.148438	-72.000954
912.994141	126.523315
911.838867	150.300079
910.683594	289.797577
909.528320	84.568886
908.373047	187.831116
907.216797	275.220490
906.061523	-292.319550
904.904297	94.288948
903.748047	288.218597
902.590820	196.755280
901.433594	-157.262070
900.276367	-1.784372
899.118164	38.236862
897.960938	-218.109024
896.802734	-17.401060
895.643555	-388.890900
894.484375	-32.187153
893.325195	96.081528
892.166016	57.085278
891.006836	124.312592
889.846680	-18.533625
888.686523	116.461372
887.526367	228.829041
886.365234	-56.094852
885.204102	230.041870
884.042969	35.514816
882.880859	150.093369
881.719727	-105.192223
880.556641	131.114227
879.394531	326.742523
878.232422	154.979645
877.069336	163.522766
875.905273	228.368225
874.742188	441.796234
873.578125	438.997803
872.414063	-18.448339
871.250000	181.362366
870.084961	192.099777
868.920898	148.839142
867.754883	114.579651
866.589844	84.816887
865.423828	378.692993
864.257813	229.755600
863.091797	229.133972
861.924805	239.718658
860.758789	297.430908
859.590820	426.924011
858.423828	230.902954
857.255859	115.722679
856.087891	328.081421
854.919922	627.776550
853.751953	321.904327
852.583008	291.867004
851.414063	474.716522
850.244141	455.788727
849.075195	506.273102
847.905273	823.200134
846.734375	450.320465
845.564453	68.622597
844.393555	248.785400
843.222656	261.013550
842.051758	56.212151
840.879883	66.150597
839.708008	-152.017014
838.536133	452.458282
837.363281	283.367310
836.190430	259.530457
835.017578	-14.523969
833.844727	399.320313
832.670898	404.338562
831.497070	103.497833
830.323242	72.768082
829.149414	193.707123
827.974609	200.775696
826.799805	658.244019
825.624023	377.477051
824.449219	-19.120409
823.273438	235.110092
822.097656	108.189102
820.920898	94.862480
819.744141	119.336494
818.567383	94.757248
817.390625	38.968170
816.212891	-23.534901
815.035156	-310.767975
813.857422	-15.186301
812.679688	-166.768570
811.500977	-67.126343
810.322266	-320.992065
809.142578	-365.926483
807.963867	-337.589294
806.784180	-256.023926
805.603516	100.779388
804.423828	-210.863922
803.243164	59.076771
802.062500	-174.874390
800.881836	-202.463150
799.700195	-103.683891
798.518555	-213.443817
797.336914	-369.767822
796.154297	-339.910034
794.972656	-190.471817
793.789063	-225.035141
792.606445	1.702103
791.422852	-194.645935
790.240234	89.417610
789.055664	3.685466
787.872070	280.813965
786.687500	115.331207
785.502930	89.202164
784.317383	21.020420
783.132813	127.455559
781.947266	277.988647
780.761719	428.401459
779.575195	468.242706
778.388672	150.247452
777.202148	-15.295822
776.015625	110.577187
774.828125	148.067596
773.640625	125.928398
772.453125	72.875977
771.264648	359.431824
770.076172	259.972198
768.887695	156.117920
767.699219	182.300430
766.509766	16.756130
765.320313	150.830292
764.130859	181.309952
762.940430	517.783142
761.750977	165.110718
760.559570	241.701492
759.369141	-51.380569
758.177734	-5.605769
756.986328	488.748505
755.794922	474.983215
754.603516	157.885651
753.411133	32.108440
752.218750	387.530640
751.025391	-52.355225
749.832031	100.878784
748.638672	-55.518990
747.445313	420.303345
746.250977	252.934128
745.057617	72.492615
743.862305	148.762772
742.667969	431.144958
741.472656	307.817627
740.277344	149.495819
739.082031	-258.544678
737.885742	-180.016113
736.689453	-40.170261
735.493164	-60.219635
734.296875	-27.689255
733.099609	179.952805
731.902344	352.519135
730.705078	255.949493
729.506836	292.879364
728.308594	172.390717
727.110352	41.069733
725.911133	233.329269
724.712891	1.631376
723.513672	-109.759033
722.313477	226.695374
721.113281	132.874939
719.914063	198.521103
718.712891	-4.268242
717.512695	54.945950
716.311523	112.008896
715.110352	428.653931
713.909180	363.618988
712.707031	130.816849
711.504883	89.988274
710.302734	284.579926
709.099609	106.625626
707.896484	177.115631
706.693359	-229.220444
705.490234	52.628143
704.286133	34.066067
703.082031	-119.319412
701.877930	171.230148
700.672852	374.720764
699.468750	45.465950
698.262695	251.217148
697.057617	11.406717
695.851563	-23.965721
694.645508	277.476654
693.439453	51.088856
692.232422	-227.231155
691.026367	-236.156357
689.818359	-110.444885
688.611328	-338.401398
687.403320	-93.264946
686.195313	-43.367573
684.987305	-60.642780
683.778320	37.050472
682.569336	147.767960
681.360352	-18.856182
680.151367	-152.850220
678.941406	135.605759
677.731445	88.359238
676.521484	82.314735
675.310547	-205.038666
674.099609	-176.305679
672.888672	-162.692062
671.677734	30.457397
670.465820	22.450935
669.253906	-15.796121
668.041016	-244.202789
666.829102	411.261658
665.616211	368.655060
664.403320	77.691940
663.189453	82.670502
661.975586	68.195122
660.761719	461.610992
659.547852	131.956207
658.333008	348.193176
657.118164	-48.245358
655.903320	68.624619
654.688477	-4.346178
653.472656	220.054443
652.256836	11.144186
651.040039	-57.754669
649.824219	-70.749504
648.607422	-129.094955
647.389648	14.792488
646.172852	-63.236595
644.955078	93.132957
643.737305	249.231186
642.519531	43.711838
641.300781	25.129652
640.082031	68.651108
638.863281	58.154549
637.643555	365.395172
636.423828	253.270386
635.204102	505.998230
633.984375	36.762856
632.763672	157.749023
631.542969	-116.640015
630.322266	-15.796656
629.100586	-44.164490
627.878906	162.949249
626.657227	-25.086641
625.435547	-42.044807
624.212891	13.325345
622.990234	318.814240
621.767578	375.039063
620.543945	284.945465
619.320313	57.173939
618.096680	160.651337
616.873047	316.856293
615.648438	65.622696
614.423828	177.407547
613.199219	-141.632019
611.973633	34.707676
610.748047	-25.129465
609.522461	-94.448578
608.296875	-316.464111
607.070313	112.205490
605.843750	35.484837
604.617188	-33.789410
