# Supplementary material for: Raman spectroscopy accurately differentiates mucosal healing from non-healing and biochemical changes following biological therapy in inflammatory bowel disease
Source: PLoS One. 2021 Jun 2;16(6):e0252210. doi: 10.1371/journal.pone.0252210 (PMC8172032; doi:10.1371/journal.pone.0252210)
Supplement: S6 Dataset — (ZIP) [file pone.0252210.s008.zip › Post biologic CD/OC016 post treatment-1_base sub CR removed_81__X_-36043.8__Y_20321.7__Z_-4414.97__Time_926.txt]

1714.716797	291.624939
1713.740234	201.716309
1712.763672	209.682419
1711.787109	-62.625355
1710.809570	92.685097
1709.832031	150.008331
1708.854492	-46.032509
1707.875977	-45.240490
1706.898438	-75.342484
1705.919922	-187.314514
1704.941406	-73.180916
1703.962891	-56.995720
1702.983398	-50.443275
1702.003906	-155.158569
1701.024414	-52.773430
1700.044922	55.980843
1699.065430	-112.325150
1698.084961	-145.910782
1697.104492	-207.863220
1696.124023	-79.091980
1695.143555	149.435989
1694.162109	26.259676
1693.180664	56.274677
1692.199219	49.829845
1691.217773	62.976318
1690.235352	84.980980
1689.253906	9.176932
1688.271484	0.909096
1687.289063	-19.847706
1686.305664	74.830681
1685.323242	220.940048
1684.339844	143.917572
1683.356445	254.185471
1682.372070	109.446022
1681.388672	213.182480
1680.404297	165.826111
1679.419922	276.238037
1678.435547	408.583618
1677.451172	323.389771
1676.465820	464.965454
1675.480469	370.450836
1674.495117	300.540253
1673.509766	268.491699
1672.523438	465.586975
1671.537109	455.946655
1670.550781	600.950378
1669.564453	688.022705
1668.578125	648.156799
1667.590820	505.298309
1666.603516	782.345947
1665.616211	481.342224
1664.627930	547.031494
1663.640625	743.139587
1662.652344	531.267639
1661.664063	887.254211
1660.675781	588.869080
1659.686523	736.201538
1658.698242	645.460938
1657.708984	722.014526
1656.719727	764.498108
1655.729492	741.141846
1654.740234	543.474915
1653.750000	592.343750
1652.759766	466.914612
1651.768555	553.472412
1650.778320	595.359558
1649.787109	484.176910
1648.795898	494.933685
1647.804688	373.829681
1646.813477	287.400757
1645.821289	240.891479
1644.829102	247.475677
1643.836914	425.927979
1642.844727	203.272202
1641.851563	73.306252
1640.859375	146.795654
1639.866211	64.799118
1638.873047	62.157982
1637.878906	4.320004
1636.885742	131.233368
1635.891602	-126.578186
1634.897461	-173.300812
1633.902344	-148.724762
1632.908203	-97.675911
1631.913086	-201.900208
1630.917969	88.980675
1629.922852	156.099045
1628.926758	191.707016
1627.931641	98.472435
1626.935547	-2.527462
1625.939453	-140.221786
1624.942383	27.233351
1623.946289	-107.636909
1622.949219	-66.294106
1621.952148	-1.267685
1620.955078	87.421722
1619.958008	239.149155
1618.959961	162.375870
1617.961914	-129.624481
1616.963867	58.874176
1615.965820	158.078476
1614.966797	-220.276245
1613.967773	-5.629726
1612.968750	83.033691
1611.969727	-35.489899
1610.970703	5.929705
1609.970703	-88.978363
1608.970703	-115.743004
1607.970703	-16.781454
1606.970703	134.484299
1605.969727	-62.633217
1604.968750	4.708830
1603.967773	9.152314
1602.966797	-101.605095
1601.965820	30.943010
1600.963867	48.273579
1599.961914	-44.308743
1598.959961	-50.641918
1597.958008	-127.628235
1596.955078	-40.015133
1595.952148	21.347494
1594.949219	-42.796768
1593.946289	-2.533327
1592.943359	-207.835159
1591.939453	-89.429047
1590.935547	-161.710770
1589.931641	-179.265259
1588.927734	-69.079704
1587.922852	-3.397434
1586.917969	67.360237
1585.913086	12.823644
1584.908203	39.001175
1583.903320	59.836861
1582.897461	-47.136318
1581.891602	51.608681
1580.885742	32.984940
1579.879883	-40.439075
1578.873047	10.992588
1577.866211	127.339081
1576.859375	76.962135
1575.852539	-48.974678
1574.845703	-68.349663
1573.837891	148.785919
1572.830078	-37.301620
1571.822266	80.678627
1570.814453	130.897537
1569.805664	-3.530315
1568.796875	-15.951984
1567.788086	116.928658
1566.779297	73.038689
1565.769531	78.340134
1564.760742	584.424744
1563.750977	132.617538
1562.741211	261.990753
1561.730469	66.930008
1560.720703	-71.135612
1559.709961	26.635714
1558.699219	-31.310867
1557.688477	35.013939
1556.676758	103.744446
1555.666016	-27.158230
1554.654297	142.265839
1553.642578	114.679634
1552.629883	32.584370
1551.618164	105.678879
1550.605469	-43.952774
1549.592773	54.695011
1548.580078	166.087708
1547.566406	235.900955
1546.552734	204.707352
1545.540039	-79.926758
1544.525391	172.939575
1543.511719	-65.353523
1542.498047	262.039520
1541.483398	95.851524
1540.468750	-80.733467
1539.453125	137.585556
1538.438477	185.337814
1537.422852	336.138824
1536.407227	-101.476097
1535.391602	-85.073959
1534.375977	67.864159
1533.359375	274.735474
1532.342773	362.814301
1531.326172	53.848198
1530.309570	180.327972
1529.292969	5.231721
1528.275391	332.291229
1527.257813	115.777702
1526.240234	-87.892151
1525.222656	344.137848
1524.204102	129.961487
1523.185547	144.731415
1522.166992	372.869354
1521.148438	65.899597
1520.128906	-130.508224
1519.110352	202.598175
1518.090820	363.252533
1517.071289	-15.845829
1516.050781	262.730286
1515.031250	32.569805
1514.010742	64.307304
1512.990234	-178.761673
1511.968750	-98.435791
1510.948242	-64.416374
1509.926758	-84.394623
1508.905273	-12.115601
1507.883789	-104.082077
1506.862305	-21.748972
1505.839844	-34.395790
1504.817383	37.453495
1503.794922	-106.040749
1502.772461	-275.169312
1501.749023	-11.475629
1500.726563	-188.384918
1499.703125	131.353607
1498.678711	-91.754128
1497.655273	-245.726700
1496.630859	-207.830276
1495.607422	-198.134949
1494.582031	64.643593
1493.557617	-214.780365
1492.533203	-141.375320
1491.507813	11.154661
1490.482422	-97.061081
1489.457031	4.199427
1488.430664	-9.580486
1487.405273	73.647987
1486.378906	110.828720
1485.352539	50.958454
1484.325195	123.757683
1483.298828	122.514725
1482.271484	128.874359
1481.244141	117.346146
1480.216797	128.739883
1479.188477	351.666595
1478.161133	324.720428
1477.132813	262.073273
1476.104492	232.549194
1475.075195	220.830399
1474.046875	412.832428
1473.017578	479.970154
1471.988281	679.425171
1470.958984	665.018799
1469.928711	749.820007
1468.898438	849.840271
1467.869141	1003.235718
1466.837891	996.344238
1465.807617	1228.427734
1464.776367	1122.369751
1463.746094	1143.426636
1462.714844	1174.625244
1461.682617	1144.844849
1460.651367	1346.186157
1459.619141	1227.541504
1458.586914	1116.573608
1457.554688	1312.739624
1456.522461	1237.355713
1455.489258	1537.436035
1454.456055	1266.775024
1453.422852	1455.198730
1452.389648	1291.191284
1451.355469	1596.149780
1450.321289	1518.376099
1449.287109	1673.741211
1448.252930	1413.676636
1447.218750	1670.355713
1446.183594	1686.423706
1445.148438	1332.955688
1444.113281	1538.967041
1443.078125	1307.207397
1442.041992	1280.476196
1441.005859	1451.068970
1439.969727	1333.376099
1438.933594	1104.547363
1437.897461	1098.283569
1436.860352	1038.989746
1435.823242	815.555847
1434.786133	670.571167
1433.748047	909.538513
1432.710938	635.939880
1431.672852	561.916199
1430.634766	525.838501
1429.596680	414.138641
1428.557617	322.715149
1427.518555	463.424103
1426.479492	409.976654
1425.440430	235.607391
1424.401367	237.810593
1423.361328	411.421448
1422.321289	224.752640
1421.281250	330.419434
1420.241211	501.585968
1419.200195	108.755585
1418.159180	151.646774
1417.118164	-31.909441
1416.077148	167.142548
1415.035156	39.140224
1413.994141	59.671055
1412.952148	7.334968
1411.910156	28.005117
1410.867188	28.623701
1409.825195	-56.105392
1408.782227	102.971024
1407.739258	5.850672
1406.695313	-86.136345
1405.652344	311.611542
1404.608398	36.515617
1403.564453	-90.306709
1402.520508	-111.605881
1401.475586	-182.996826
1400.431641	-46.087975
1399.386719	108.388405
1398.341797	17.197561
1397.295898	76.508011
1396.250977	298.778870
1395.205078	293.037262
1394.159180	-10.691303
1393.112305	43.905483
1392.066406	35.983204
1391.019531	45.664265
1389.972656	160.544052
1388.925781	-47.316711
1387.877930	252.822296
1386.831055	125.245522
1385.783203	22.808544
1384.735352	-69.495392
1383.686523	-101.693283
1382.638672	-126.278854
1381.589844	-60.831470
1380.541016	-317.548767
1379.492188	25.295708
1378.442383	-88.841301
1377.392578	9.343187
1376.342773	282.274780
1375.292969	116.027542
1374.243164	244.309235
1373.192383	-38.914288
1372.141602	-80.048645
1371.090820	-33.819695
1370.039063	-42.365921
1368.988281	83.755760
1367.936523	-24.293753
1366.884766	-30.080782
1365.833008	11.538802
1364.780273	167.751053
1363.727539	10.333078
1362.674805	99.454323
1361.622070	-12.920864
1360.569336	-85.360382
1359.515625	-38.307755
1358.461914	1.347577
1357.408203	-53.397903
1356.353516	-55.849831
1355.299805	160.470459
1354.245117	170.561707
1353.190430	-90.017815
1352.134766	414.471436
1351.080078	399.917542
1350.024414	77.634239
1348.968750	-11.144772
1347.913086	369.150024
1346.856445	384.686218
1345.800781	298.612732
1344.744141	433.333862
1343.686523	327.591156
1342.629883	504.535034
1341.572266	552.609253
1340.514648	846.009521
1339.457031	718.272217
1338.399414	523.796631
1337.340820	785.034180
1336.282227	610.565002
1335.223633	579.780701
1334.165039	405.569031
1333.106445	451.663330
1332.046875	107.030777
1330.987305	454.960175
1329.926758	481.418732
1328.867188	693.304871
1327.806641	410.942871
1326.746094	566.048889
1325.685547	446.977356
1324.625000	434.203735
1323.563477	680.724854
1322.501953	759.344604
1321.440430	734.337158
1320.378906	479.935883
1319.316406	842.385742
1318.253906	815.066528
1317.191406	911.096191
1316.128906	748.289978
1315.065430	671.861938
1314.001953	888.742310
1312.938477	548.812683
1311.875000	810.052368
1310.811523	783.112549
1309.747070	958.103882
1308.682617	685.083313
1307.618164	818.266418
1306.552734	857.935852
1305.488281	777.100891
1304.422852	838.970642
1303.356445	618.090820
1302.291016	748.870850
1301.224609	626.482910
1300.159180	688.471130
1299.091797	932.241028
1298.025391	844.374817
1296.958984	906.360352
1295.891602	614.826355
1294.824219	433.895630
1293.755859	628.515259
1292.688477	832.890869
1291.620117	767.384766
1290.551758	571.955566
1289.483398	714.977051
1288.414063	914.330017
1287.344727	790.123413
1286.275391	656.186157
1285.206055	850.573547
1284.136719	550.175171
1283.066406	663.723328
1281.996094	882.496887
1280.925781	795.252441
1279.855469	541.662720
1278.784180	765.239380
1277.712891	800.394165
1276.641602	620.348389
1275.569336	821.774231
1274.498047	984.009583
1273.425781	650.094971
1272.353516	597.297546
1271.281250	903.594543
1270.208008	606.546814
1269.134766	800.388123
1268.061523	835.472839
1266.988281	919.348633
1265.914063	817.738525
1264.839844	808.866455
1263.765625	897.547791
1262.691406	932.537354
1261.617188	811.480469
1260.541992	763.580627
1259.466797	642.587280
1258.391602	723.843140
1257.315430	861.063416
1256.239258	859.407776
1255.163086	787.131042
1254.086914	834.138550
1253.010742	752.132446
1251.933594	857.478149
1250.856445	648.970276
1249.779297	793.164612
1248.701172	895.934448
1247.624023	826.049805
1246.545898	746.447815
1245.467773	1067.770752
1244.388672	657.716248
1243.310547	799.140503
1242.231445	622.376953
1241.152344	591.323914
1240.072266	628.210205
1238.993164	720.866882
1237.913086	908.060791
1236.833008	925.356567
1235.751953	629.787598
1234.671875	821.632385
1233.590820	855.798340
1232.509766	536.106140
1231.427734	742.268677
1230.346680	771.479004
1229.264648	473.700897
1228.182617	696.577454
1227.100586	539.272034
1226.017578	556.241760
1224.934570	498.159149
1223.851563	606.974731
1222.768555	514.965332
1221.684570	418.115326
1220.601563	405.881989
1219.516602	350.096466
1218.432617	214.559418
1217.348633	366.522858
1216.263672	204.381241
1215.178711	341.698120
1214.093750	194.031647
1213.007813	333.608276
1211.921875	316.222168
1210.835938	573.835876
1209.750000	392.290863
1208.663086	403.698181
1207.577148	559.719421
1206.490234	643.303650
1205.402344	336.386047
1204.315430	374.108887
1203.227539	231.096924
1202.139648	251.865540
1201.051758	368.887177
1199.962891	281.184967
1198.875000	-1.463636
1197.786133	-48.236889
1196.696289	-87.828400
1195.607422	-134.659576
1194.517578	-61.299500
1193.427734	156.220810
1192.337891	8.262641
1191.247070	-103.639381
1190.157227	-44.964760
1189.066406	133.721008
1187.974609	-151.189575
1186.883789	-83.097595
1185.791992	-0.689823
1184.700195	-59.953819
1183.608398	-112.043777
1182.515625	-320.077576
1181.423828	-22.061266
1180.331055	208.634476
1179.238281	-68.997147
1178.144531	115.966919
1177.050781	-96.933151
1175.957031	54.320480
1174.863281	186.296417
1173.768555	-84.092125
1172.674805	19.032385
1171.580078	165.136688
1170.484375	335.047180
1169.389648	299.112396
1168.293945	215.304733
1167.198242	59.754776
1166.102539	-105.332008
1165.005859	-86.364830
1163.910156	30.524813
1162.813477	-10.362793
1161.715820	151.732483
1160.619141	113.134499
1159.521484	-28.151546
1158.423828	171.895950
1157.326172	42.504082
1156.227539	488.085754
1155.128906	160.617828
1154.030273	262.495392
1152.931641	-57.702805
1151.832031	53.623577
1150.733398	-135.394241
1149.632813	-183.813904
1148.533203	-179.838165
1147.433594	83.674370
1146.333008	37.507599
1145.232422	27.029379
1144.130859	154.543091
1143.030273	-72.540230
1141.928711	45.354198
1140.827148	27.604183
1139.724609	-139.971313
1138.623047	-157.734451
1137.520508	-47.194553
1136.417969	6.241162
1135.314453	211.647491
1134.211914	-43.804291
1133.108398	90.231834
1132.004883	-84.426605
1130.900391	215.631104
1129.796875	349.437744
1128.692383	352.677155
1127.586914	206.463440
1126.482422	231.028793
1125.376953	279.258087
1124.271484	258.713257
1123.166016	295.026093
1122.060547	352.627197
1120.954102	2.790614
1119.847656	195.363403
1118.741211	134.516510
1117.633789	189.652786
1116.526367	19.945587
1115.418945	11.179125
1114.311523	-40.170963
1113.204102	241.919800
1112.095703	46.295685
1110.987305	304.575439
1109.877930	120.818199
1108.769531	126.152969
1107.660156	261.382568
1106.550781	172.203842
1105.441406	-42.069599
1104.331055	-93.384445
1103.220703	237.622223
1102.110352	349.060852
1101.000000	5.196212
1099.888672	328.874634
1098.777344	246.878983
1097.666016	160.210312
1096.553711	313.957214
1095.442383	396.965393
1094.330078	230.242950
1093.217773	445.121490
1092.104492	292.601746
1090.991211	144.872772
1089.877930	110.185638
1088.764648	117.879372
1087.651367	130.289078
1086.537109	168.571808
1085.422852	122.205597
1084.308594	247.482559
1083.193359	396.214142
1082.078125	183.054047
1080.962891	103.909645
1079.847656	151.649231
1078.731445	286.256226
1077.615234	517.075623
1076.499023	118.831215
1075.382813	86.836578
1074.265625	219.086929
1073.148438	11.233842
1072.031250	101.293999
1070.914063	160.870056
1069.795898	84.506180
1068.677734	226.127197
1067.559570	152.195129
1066.440430	134.535461
1065.321289	65.406914
1064.202148	190.652328
1063.083008	343.964142
1061.962891	363.863312
1060.843750	112.430206
1059.723633	-31.264994
1058.602539	-53.266075
1057.482422	-70.528099
1056.361328	190.386536
1055.239258	238.580521
1054.118164	240.082870
1052.996094	-157.766235
1051.874023	19.049154
1050.751953	-23.614561
1049.629883	155.524796
1048.506836	145.613632
1047.383789	-88.197609
1046.260742	-268.204895
1045.136719	-107.628906
1044.012695	-0.690462
1042.888672	-10.285179
1041.764648	-68.750107
1040.639648	17.303640
1039.515625	-50.340549
1038.389648	-78.318367
1037.264648	-31.717117
1036.138672	-15.339740
1035.012695	-10.542367
1033.886719	138.558563
1032.760742	155.077087
1031.633789	320.470795
1030.506836	-58.157780
1029.379883	300.258484
1028.251953	56.718338
1027.124023	-135.529419
1025.996094	-406.591553
1024.868164	-64.410782
1023.739258	-263.257721
1022.610352	-318.036194
1021.481445	-161.548370
1020.352539	-246.340561
1019.222656	-416.843292
1018.092773	-160.515472
1016.962891	-82.745232
1015.832031	-276.128967
1014.702148	-309.446991
1013.571289	-32.236301
1012.439453	22.560402
1011.308594	100.572517
1010.176758	11.929420
1009.044922	-4.840193
1007.912109	193.677414
1006.780273	151.581696
1005.647461	491.219330
1004.514648	634.222168
1003.380859	1161.008057
1002.247070	1243.849243
1001.113281	917.716736
999.979492	753.538513
998.845703	363.162415
997.710938	197.039734
996.576172	88.789978
995.440430	84.536453
994.305664	43.449051
993.169922	-2.155421
992.033203	-250.630173
990.897461	162.909012
989.760742	235.128952
988.624023	-225.027298
987.487305	43.285927
986.350586	145.683868
985.212891	54.637947
984.075195	58.129902
982.936523	36.377361
981.798828	28.528837
980.660156	-20.654110
979.521484	-5.315136
978.381836	-192.306702
977.242188	2.588670
976.102539	20.456709
974.962891	111.947571
973.823242	-12.522993
972.682617	92.878372
971.541992	-132.428207
970.400391	-40.663979
969.259766	-40.688133
968.118164	44.287655
966.976563	108.653847
965.833984	276.304657
964.691406	47.165474
963.548828	-14.393016
962.406250	54.829880
961.262695	71.382851
960.120117	202.577271
958.976563	269.643829
957.832031	167.267761
956.688477	195.539230
955.543945	130.011566
954.398438	96.631638
953.253906	-0.723740
952.108398	59.887783
950.962891	306.244995
949.817383	273.317902
948.670898	55.169964
947.524414	126.352501
946.377930	127.541534
945.231445	207.816696
944.083984	107.507263
942.936523	320.322205
941.789063	274.080597
940.640625	-0.298279
939.493164	-50.869015
938.343750	395.954254
937.195313	356.849518
936.045898	304.147339
934.897461	472.655823
933.747070	132.914627
932.597656	392.651764
931.447266	258.233276
930.296875	187.709122
929.146484	222.013779
927.995117	190.347610
926.843750	409.098175
925.692383	131.782028
924.541016	-61.178078
923.388672	14.365579
922.236328	-119.252411
921.083984	17.752008
919.931641	204.742966
918.778320	-3.649287
917.625000	-5.182178
916.470703	213.624222
915.317383	184.890610
914.163086	119.898323
913.008789	11.864321
911.853516	58.208103
910.698242	52.400421
909.542969	-93.966194
908.387695	-74.713280
907.231445	-161.964203
906.076172	9.207687
904.918945	-96.071014
903.762695	81.873314
902.605469	343.560944
901.448242	-31.045563
900.291016	11.048627
899.133789	-105.257385
897.975586	122.415154
896.817383	-43.567009
895.658203	-71.496941
894.500000	-29.302158
893.340820	96.528214
892.180664	12.164783
891.021484	95.045151
889.861328	-86.362671
888.701172	82.354729
887.541016	56.852299
886.379883	196.147614
885.218750	166.148178
884.057617	-44.305519
882.895508	239.311935
881.734375	112.396889
880.572266	233.544510
879.409180	-26.268011
878.247070	110.644691
877.083984	161.889557
875.920898	294.200195
874.756836	401.682159
873.592773	173.678421
872.428711	281.142761
871.264648	332.298523
870.100586	230.452927
868.935547	119.656906
867.770508	530.581604
866.604492	125.264206
865.438477	302.239166
864.272461	227.458328
863.106445	251.549347
861.940430	80.221893
860.773438	223.319855
859.606445	256.338654
858.438477	491.319427
857.271484	418.770020
856.103516	402.322693
854.934570	646.021179
853.766602	501.683929
852.597656	668.988159
851.428711	381.240051
850.259766	380.403229
849.089844	531.870361
847.919922	347.307159
846.750000	391.187042
845.579102	334.285461
844.408203	451.945923
843.237305	356.964203
842.066406	199.362762
840.894531	258.735321
839.722656	199.546616
838.550781	303.530060
837.377930	49.867245
836.206055	21.945953
835.033203	132.493698
833.859375	368.011444
832.686523	87.633247
831.512695	93.063103
830.337891	73.903572
829.164063	56.941334
827.989258	220.622406
826.814453	339.581970
825.639648	255.559525
824.463867	153.701401
823.288086	56.303101
822.112305	-210.415329
820.935547	-140.719711
819.759766	-204.713211
818.583008	87.487289
817.405273	-58.980232
816.228516	128.363373
815.050781	173.184280
813.872070	44.446705
812.694336	111.405525
811.515625	124.925957
810.336914	-112.769997
809.158203	-74.864372
807.978516	-90.343834
806.798828	-103.650223
805.619141	-136.985031
804.438477	-383.479492
803.258789	-32.870022
802.077148	-112.958054
800.896484	-146.473816
799.714844	-78.005783
798.534180	-439.793793
797.351563	-296.022552
796.169922	-422.767273
794.987305	-137.366699
793.804688	-259.767731
792.622070	-229.347321
791.438477	-225.566910
790.254883	48.230324
789.071289	109.376511
787.886719	-39.763672
786.702148	36.750023
785.517578	-4.041176
784.333008	162.976242
783.147461	104.381744
781.961914	-135.462250
780.776367	-129.988983
779.590820	167.014771
778.404297	212.060089
777.217773	-69.744232
776.030273	98.847229
774.843750	132.686813
773.656250	-96.100357
772.467773	94.281090
771.280273	253.650604
770.091797	64.533592
768.903320	289.865540
767.714844	217.533813
766.525391	-81.749443
765.335938	0.135071
764.146484	192.047470
762.956055	-65.323547
761.765625	5.358274
760.575195	300.429718
759.384766	203.694412
758.193359	351.120270
757.001953	302.713776
755.810547	540.106689
754.618164	245.417419
753.425781	163.988480
752.233398	135.291595
751.041016	165.876648
749.847656	104.178360
748.654297	141.273911
747.460938	217.826492
746.266602	156.059921
745.072266	151.334671
743.877930	401.015228
742.683594	341.354767
741.488281	90.957893
740.292969	140.935303
739.097656	-153.172699
737.901367	1.947540
736.705078	-149.667419
735.508789	5.337251
734.311523	63.921658
733.115234	26.155909
731.917969	196.271393
730.719727	68.759674
729.522461	109.712463
728.324219	30.361118
727.125977	265.847900
725.926758	72.820435
724.727539	89.651497
723.528320	-9.319609
722.329102	151.662460
721.128906	303.827362
719.928711	244.157272
718.728516	173.602859
717.528320	48.528835
716.327148	45.680500
715.125977	97.364265
713.923828	205.719955
712.722656	143.991745
711.520508	125.887543
710.317383	-57.806053
709.115234	87.551544
707.912109	180.580383
706.708984	88.493042
705.505859	92.249870
704.301758	133.018051
703.097656	-50.335609
701.893555	81.852318
700.688477	-44.821297
699.483398	287.391113
698.278320	71.643120
697.073242	114.656708
695.867188	57.720119
694.661133	68.180351
693.455078	-29.932137
692.248047	6.655276
691.041016	-449.530884
689.833984	-54.692696
688.626953	-221.999039
687.418945	-91.993744
686.210938	70.515488
685.002930	-246.214584
683.793945	-155.214142
682.584961	37.646389
681.375977	41.941990
680.166992	-198.518036
678.957031	-85.804932
677.747070	78.864822
676.537109	-161.318756
675.326172	128.901123
674.115234	-11.567271
672.904297	-110.825134
671.692383	-285.693878
670.481445	-157.719223
669.269531	147.504395
668.056641	-35.819672
666.844727	169.924515
665.631836	34.290974
664.417969	-51.562119
663.205078	-240.976288
661.991211	-46.001057
660.777344	-53.950069
659.563477	-89.903870
658.348633	100.710175
657.133789	-107.722725
655.918945	-31.394728
654.703125	44.938488
653.488281	-126.581497
652.272461	-41.566944
651.055664	-72.888062
649.839844	128.449753
648.623047	19.656343
647.405273	108.999847
646.188477	112.241928
644.970703	113.357887
643.752930	226.370071
642.535156	257.622223
641.316406	189.970963
640.097656	-228.046173
638.878906	-127.869011
637.659180	240.880173
636.439453	-65.099426
635.219727	127.367180
634.000000	87.843475
632.779297	76.249649
631.558594	86.128029
630.337891	117.457687
629.116211	30.771622
627.894531	128.576538
626.672852	136.261200
625.451172	77.466171
624.228516	340.182739
623.005859	157.032196
621.783203	-103.189117
620.559570	499.864960
619.336914	376.661774
618.112305	99.322906
616.888672	170.954849
615.664063	221.099442
614.439453	-133.197311
613.214844	-55.325878
611.989258	73.761429
610.764648	-201.369125
609.538086	-140.871765
608.312500	22.086321
607.085938	129.320175
605.859375	-30.605623
604.632813	-143.586853
