# Supplementary material for: Raman spectroscopy accurately differentiates mucosal healing from non-healing and biochemical changes following biological therapy in inflammatory bowel disease
Source: PLoS One. 2021 Jun 2;16(6):e0252210. doi: 10.1371/journal.pone.0252210 (PMC8172032; doi:10.1371/journal.pone.0252210)
Supplement: S6 Dataset — (ZIP) [file pone.0252210.s008.zip › Post biologic CD/OC010 post treatment 17.04.19_base sub CR removed_33__X_-20436.9__Y_441.14__Z_-7229.64__Time_377.txt]

1714.705078	157.259644
1713.728516	44.949356
1712.751953	7.223203
1711.774414	45.340778
1710.797852	210.250122
1709.820313	46.125706
1708.842773	-47.502201
1707.864258	-62.687202
1706.886719	-2.105895
1705.908203	-109.573204
1704.929688	-101.159393
1703.950195	-9.102504
1702.971680	62.221859
1701.992188	-248.428421
1701.012695	-50.043304
1700.033203	9.849770
1699.052734	-41.953861
1698.073242	-60.992100
1697.092773	-58.036743
1696.112305	-17.055950
1695.130859	19.151669
1694.150391	37.273811
1693.168945	-5.453665
1692.187500	40.512936
1691.206055	17.642738
1690.223633	3.331260
1689.241211	-13.085477
1688.258789	85.733398
1687.276367	102.385666
1686.293945	-51.055752
1685.310547	41.274464
1684.327148	62.127338
1683.343750	67.488098
1682.360352	147.914291
1681.375977	84.977577
1680.392578	73.142181
1679.408203	141.611542
1678.423828	205.184814
1677.438477	165.405991
1676.453125	232.479645
1675.468750	358.472473
1674.482422	208.302780
1673.497070	313.804230
1672.511719	454.211487
1671.525391	438.185150
1670.539063	337.554596
1669.552734	383.414398
1668.565430	286.241028
1667.578125	470.856476
1666.591797	517.752869
1665.603516	421.677856
1664.616211	461.288391
1663.627930	440.206726
1662.640625	554.700195
1661.652344	475.931549
1660.663086	479.663971
1659.674805	504.905334
1658.685547	646.990356
1657.696289	598.600342
1656.707031	545.217834
1655.717773	510.666656
1654.727539	595.501221
1653.737305	516.489868
1652.747070	427.183899
1651.756836	385.776886
1650.765625	587.920410
1649.775391	398.908142
1648.784180	167.906616
1647.792969	198.863190
1646.800781	216.804596
1645.809570	108.151016
1644.817383	160.845383
1643.825195	163.542023
1642.832031	129.463562
1641.839844	63.914185
1640.846680	75.088158
1639.853516	94.341469
1638.860352	-128.905273
1637.867188	64.745209
1636.873047	-78.998123
1635.878906	14.690553
1634.884766	-112.881111
1633.890625	-74.278931
1632.895508	-167.270630
1631.900391	45.388275
1630.905273	-71.043076
1629.910156	-18.841135
1628.915039	4.496550
1627.918945	-82.585403
1626.922852	-85.352470
1625.926758	101.336693
1624.930664	54.009247
1623.933594	-64.196182
1622.937500	41.134418
1621.940430	235.834274
1620.942383	57.458897
1619.945313	-41.977329
1618.947266	89.777908
1617.949219	87.631920
1616.951172	138.033859
1615.953125	143.846512
1614.954102	-23.468529
1613.956055	95.250420
1612.957031	-19.459629
1611.957031	-0.368786
1610.958008	-52.040440
1609.958008	-82.701355
1608.958984	-108.091606
1607.958008	21.105459
1606.958008	76.919655
1605.958008	130.097061
1604.957031	167.544968
1603.956055	-72.473778
1602.955078	-82.107620
1601.953125	206.512833
1600.951172	97.404556
1599.950195	-71.819664
1598.947266	-86.727875
1597.945313	-49.369122
1596.942383	-124.430214
1595.940430	145.417664
1594.937500	93.801224
1593.933594	44.785431
1592.930664	-74.746826
1591.926758	14.585091
1590.922852	-50.157024
1589.918945	-107.086075
1588.915039	-28.372032
1587.910156	-17.558561
1586.906250	-17.231609
1585.901367	-14.351483
1584.895508	139.658524
1583.890625	197.118729
1582.884766	361.320618
1581.878906	311.780640
1580.873047	144.998230
1579.867188	90.187798
1578.860352	207.150436
1577.854492	113.171425
1576.847656	94.623436
1575.839844	130.642273
1574.833008	255.008438
1573.825195	192.006454
1572.817383	-32.242622
1571.809570	198.415985
1570.801758	137.826111
1569.792969	95.365868
1568.784180	250.264725
1567.775391	163.477997
1566.766602	138.959595
1565.757813	153.304123
1564.748047	281.751343
1563.738281	243.980164
1562.728516	226.888519
1561.718750	220.087860
1560.708008	10.922767
1559.697266	11.759705
1558.686523	82.488548
1557.675781	272.302429
1556.665039	197.657288
1555.653320	169.572800
1554.641602	216.508881
1553.629883	252.969421
1552.617188	299.667358
1551.605469	348.837555
1550.592773	133.942886
1549.580078	229.492355
1548.567383	79.179031
1547.553711	153.806427
1546.541016	256.744812
1545.527344	101.045776
1544.513672	159.811234
1543.499023	169.353745
1542.485352	186.545044
1541.470703	25.419483
1540.456055	168.949173
1539.441406	30.926697
1538.425781	86.431931
1537.410156	59.237686
1536.394531	50.013130
1535.378906	-47.006611
1534.363281	-69.300735
1533.346680	57.846088
1532.331055	86.891846
1531.314453	-31.076916
1530.296875	23.530287
1529.280273	21.347412
1528.262695	60.268646
1527.245117	26.976791
1526.227539	81.129654
1525.209961	9.045211
1524.191406	-45.098843
1523.172852	37.037525
1522.154297	13.584409
1521.135742	46.621632
1520.116211	28.123035
1519.097656	96.941971
1518.078125	-50.244686
1517.058594	-2.185555
1516.038086	-144.340622
1515.018555	3.700420
1513.998047	228.614349
1512.977539	37.454266
1511.956055	144.013870
1510.935547	16.931250
1509.914063	25.784508
1508.892578	-14.186316
1507.871094	-33.709171
1506.849609	-63.562283
1505.827148	-29.407850
1504.804688	-38.917545
1503.782227	-12.631738
1502.759766	-60.726025
1501.736328	21.734343
1500.713867	-113.562958
1499.690430	-138.802856
1498.666016	-243.459915
1497.642578	-107.592079
1496.618164	-56.291874
1495.594727	10.271728
1494.569336	-28.131216
1493.544922	-102.373642
1492.520508	66.193779
1491.495117	129.830521
1490.469727	75.837273
1489.444336	-42.061932
1488.417969	-62.926624
1487.392578	-71.066330
1486.366211	-7.787511
1485.339844	193.238220
1484.312500	90.437019
1483.286133	235.114075
1482.258789	109.281410
1481.231445	172.169006
1480.204102	181.434082
1479.175781	124.358070
1478.148438	304.290100
1477.120117	272.597748
1476.091797	350.417511
1475.062500	331.365204
1474.034180	442.156433
1473.004883	410.278687
1471.975586	513.279236
1470.946289	529.674194
1469.916016	589.267761
1468.885742	628.450500
1467.855469	535.337341
1466.825195	526.138672
1465.794922	644.018066
1464.763672	860.928528
1463.732422	587.301880
1462.701172	692.295898
1461.669922	959.776245
1460.638672	980.797241
1459.606445	803.747192
1458.574219	1177.564941
1457.541992	888.847656
1456.508789	869.171204
1455.476563	999.159729
1454.443359	1042.840454
1453.410156	1020.563354
1452.375977	1031.229370
1451.342773	1148.340698
1450.308594	1108.276123
1449.274414	1015.018188
1448.240234	1050.972778
1447.206055	1089.438232
1446.170898	1269.656250
1445.135742	1032.136108
1444.100586	1045.258911
1443.064453	1073.547729
1442.029297	874.168823
1440.993164	915.134583
1439.957031	920.687439
1438.920898	895.907959
1437.883789	689.158875
1436.847656	730.157104
1435.810547	720.611389
1434.773438	630.253357
1433.735352	562.665588
1432.698242	606.222107
1431.660156	450.350342
1430.622070	158.282883
1429.583008	312.949005
1428.544922	225.406082
1427.505859	319.502655
1426.466797	360.629303
1425.427734	106.803864
1424.387695	241.253571
1423.348633	111.090157
1422.308594	253.093002
1421.268555	397.583160
1420.227539	161.766495
1419.187500	104.853012
1418.146484	-12.426506
1417.105469	242.847458
1416.064453	-40.410892
1415.022461	33.696724
1413.980469	34.870926
1412.939453	-41.859703
1411.896484	29.789530
1410.854492	10.972517
1409.811523	-85.705467
1408.768555	-54.168098
1407.725586	-7.531593
1406.682617	71.776299
1405.638672	-110.033394
1404.595703	89.843750
1403.551758	53.762466
1402.506836	37.808746
1401.462891	152.367722
1400.417969	-86.721260
1399.373047	-72.396111
1398.328125	-0.365006
1397.283203	71.688293
1396.237305	88.623550
1395.191406	75.540657
1394.145508	105.100510
1393.099609	152.233536
1392.052734	-18.434748
1391.006836	-43.777267
1389.959961	58.578434
1388.912109	8.307990
1387.865234	55.689411
1386.817383	-9.446529
1385.769531	-6.980111
1384.721680	-36.953724
1383.673828	68.117554
1382.625000	-181.650131
1381.576172	95.914391
1380.527344	-118.657143
1379.478516	-0.927724
1378.429688	-75.437920
1377.379883	-99.934639
1376.330078	75.302658
1375.280273	-21.445333
1374.229492	223.674194
1373.178711	137.037811
1372.128906	35.551086
1371.077148	166.013275
1370.026367	-99.812721
1368.974609	-48.984955
1367.923828	54.215179
1366.871094	122.554459
1365.819336	1.672816
1364.767578	5.402797
1363.714844	49.021515
1362.662109	-21.789658
1361.609375	7.026062
1360.555664	-73.563629
1359.501953	-89.383492
1358.448242	-204.589676
1357.394531	107.925301
1356.340820	-44.416645
1355.286133	59.326065
1354.231445	143.217896
1353.176758	78.109406
1352.122070	109.951752
1351.066406	196.467957
1350.011719	146.495087
1348.956055	315.005615
1347.899414	317.265289
1346.843750	274.947632
1345.787109	262.474670
1344.730469	371.580048
1343.673828	314.608246
1342.616211	374.218292
1341.559570	309.976471
1340.501953	458.891388
1339.444336	322.961792
1338.385742	400.127136
1337.328125	497.139648
1336.269531	586.748596
1335.210938	560.070679
1334.152344	592.855408
1333.092773	247.209610
1332.033203	478.034760
1330.973633	377.490601
1329.914063	348.748627
1328.853516	441.190125
1327.793945	271.730042
1326.733398	403.808136
1325.672852	261.726807
1324.611328	546.981812
1323.549805	402.587311
1322.489258	381.742767
1321.426758	462.144592
1320.365234	520.372681
1319.302734	415.827423
1318.241211	562.948975
1317.177734	591.708801
1316.115234	425.771973
1315.052734	397.987885
1313.989258	569.862488
1312.925781	731.867249
1311.862305	519.482971
1310.797852	472.232239
1309.733398	543.232849
1308.668945	496.111023
1307.604492	483.519379
1306.540039	453.764832
1305.474609	421.617340
1304.409180	596.115173
1303.343750	551.763428
1302.277344	571.394653
1301.211914	458.358154
1300.145508	662.389099
1299.079102	623.178833
1298.011719	451.406708
1296.945313	446.735992
1295.877930	393.013611
1294.810547	457.175751
1293.743164	440.377808
1292.674805	494.777893
1291.606445	424.104919
1290.538086	454.051422
1289.469727	550.225891
1288.400391	393.922302
1287.332031	274.491547
1286.262695	544.726501
1285.193359	479.284576
1284.123047	315.946228
1283.052734	326.563995
1281.982422	236.845947
1280.912109	191.258972
1279.841797	405.102875
1278.770508	317.977570
1277.699219	382.568481
1276.627930	569.430237
1275.556641	279.507294
1274.484375	405.264862
1273.412109	491.897919
1272.339844	417.271729
1271.267578	503.920471
1270.194336	551.484253
1269.121094	393.959808
1268.047852	453.782593
1266.974609	584.379395
1265.900391	424.582794
1264.827148	542.976624
1263.752930	529.637268
1262.677734	526.076416
1261.603516	488.409119
1260.528320	499.520355
1259.453125	703.148804
1258.377930	521.780701
1257.301758	613.304443
1256.226563	639.053650
1255.150391	599.069702
1254.073242	666.213928
1252.997070	414.548431
1251.919922	552.282593
1250.842773	473.477264
1249.765625	479.832550
1248.688477	500.781097
1247.610352	514.433105
1246.532227	421.151031
1245.454102	410.527649
1244.375000	450.926117
1243.296875	632.175781
1242.217773	514.680786
1241.138672	501.626678
1240.058594	493.432404
1238.979492	446.415619
1237.899414	387.286957
1236.819336	522.221497
1235.738281	480.068604
1234.658203	503.391235
1233.577148	424.892212
1232.496094	436.086395
1231.415039	439.999207
1230.333008	412.410858
1229.250977	537.395813
1228.168945	444.406250
1227.086914	603.196167
1226.003906	338.379761
1224.920898	504.355713
1223.837891	346.089996
1222.754883	316.062164
1221.670898	283.612000
1220.587891	292.258636
1219.503906	325.051514
1218.418945	166.917542
1217.334961	279.409180
1216.250000	502.934174
1215.165039	233.727432
1214.080078	341.238342
1212.994141	291.787994
1211.908203	167.529343
1210.822266	91.555321
1209.736328	341.219727
1208.649414	207.312332
1207.563477	456.789429
1206.476563	453.028229
1205.388672	309.464508
1204.301758	252.675766
1203.213867	154.931717
1202.125977	98.142403
1201.038086	137.660675
1199.949219	155.462799
1198.861328	40.858978
1197.772461	109.141228
1196.682617	37.831322
1195.593750	0.193798
1194.503906	5.819350
1193.414063	119.588043
1192.324219	84.255180
1191.233398	-52.022438
1190.143555	-80.165466
1189.052734	74.207573
1187.960938	-93.306244
1186.870117	-169.550186
1185.778320	30.228168
1184.686523	-194.871033
1183.594727	-132.007401
1182.501953	-42.827995
1181.410156	24.690508
1180.317383	17.811031
1179.223633	87.596573
1178.130859	11.126397
1177.037109	191.012863
1175.943359	157.585007
1174.849609	140.893311
1173.754883	-69.777809
1172.661133	73.888634
1171.566406	-24.274567
1170.470703	198.184372
1169.375977	205.205765
1168.280273	109.336082
1167.184570	-31.966290
1166.088867	-118.265999
1164.992188	12.919446
1163.895508	7.798575
1162.798828	-57.088703
1161.702148	33.254562
1160.605469	137.839996
1159.507813	168.321854
1158.410156	213.065170
1157.311523	143.197800
1156.213867	130.578156
1155.115234	148.921921
1154.016602	36.054321
1152.917969	-76.806847
1151.818359	270.364594
1150.718750	109.744598
1149.619141	61.129166
1148.519531	-54.204285
1147.418945	59.080872
1146.319336	7.992321
1145.217773	-33.604862
1144.117188	-6.211210
1143.015625	-47.877323
1141.915039	-20.582445
1140.813477	218.310196
1139.710938	7.668884
1138.609375	-133.981461
1137.506836	152.168625
1136.404297	174.404236
1135.300781	87.308830
1134.197266	282.829742
1133.094727	81.692741
1131.990234	395.730530
1130.886719	204.062241
1129.782227	171.412994
1128.677734	394.942261
1127.573242	314.746124
1126.468750	360.217560
1125.363281	275.236786
1124.257813	368.013275
1123.152344	259.293549
1122.045898	235.863983
1120.940430	148.459885
1119.833984	286.009003
1118.726563	283.775421
1117.620117	333.579590
1116.512695	335.992706
1115.405273	295.783203
1114.297852	59.238792
1113.189453	267.330261
1112.082031	146.673401
1110.972656	356.940155
1109.864258	172.441269
1108.755859	245.512802
1107.646484	405.909698
1106.537109	261.566742
1105.426758	369.877563
1104.317383	284.556976
1103.207031	524.905212
1102.096680	290.885437
1100.985352	266.872742
1099.875000	396.133942
1098.763672	360.263977
1097.652344	439.885468
1096.540039	378.041290
1095.427734	431.649109
1094.315430	341.519226
1093.203125	187.820435
1092.090820	300.226440
1090.977539	276.025177
1089.864258	303.588562
1088.750977	253.474014
1087.636719	201.006668
1086.522461	252.023254
1085.408203	375.886993
1084.293945	271.658295
1083.179688	550.539246
1082.064453	230.115692
1080.949219	327.963715
1079.833008	275.440643
1078.717773	314.507446
1077.601563	168.088791
1076.485352	249.379013
1075.368164	241.455154
1074.251953	271.064392
1073.134766	279.539581
1072.016602	388.825043
1070.899414	71.407227
1069.781250	140.835785
1068.663086	193.827606
1067.544922	199.938354
1066.426758	105.335022
1065.307617	134.872040
1064.188477	251.012405
1063.068359	378.797058
1061.949219	207.020157
1060.829102	227.149338
1059.708984	-12.338737
1058.588867	45.254211
1057.467773	278.154724
1056.346680	272.557251
1055.225586	192.196182
1054.104492	174.958298
1052.982422	244.150238
1051.860352	-4.248428
1050.738281	135.013321
1049.615234	136.512695
1048.492188	117.025108
1047.369141	104.560364
1046.246094	52.467133
1045.123047	124.003242
1043.999023	99.936440
1042.875000	-54.622025
1041.750000	-113.554764
1040.625977	-23.334745
1039.500977	157.698578
1038.375977	168.682724
1037.250000	56.295715
1036.125000	332.685486
1034.999023	292.500031
1033.873047	138.365051
1032.746094	165.746750
1031.619141	202.445572
1030.492188	269.381378
1029.365234	-42.541527
1028.237305	-45.233849
1027.110352	93.828804
1025.982422	7.558535
1024.853516	-55.420601
1023.725586	-197.263153
1022.596680	-79.049026
1021.467773	-116.326759
1020.337891	-160.511719
1019.208008	-142.011917
1018.078125	-79.421227
1016.948242	-65.502457
1015.818359	-44.594616
1014.687500	159.407562
1013.556641	71.450348
1012.425781	20.638037
1011.293945	87.990067
1010.162109	141.467194
1009.030273	0.542812
1007.898438	137.416916
1006.765625	184.045578
1005.632813	515.196960
1004.500000	647.376587
1003.366211	943.687195
1002.233398	1096.611084
1001.099609	930.621521
999.964844	609.971191
998.831055	164.803268
997.696289	137.858795
996.561523	83.277451
995.425781	102.635788
994.291016	244.345047
993.155273	196.866318
992.019531	-92.713684
990.882813	111.372139
989.747070	179.404663
988.610352	196.755493
987.472656	15.981884
986.335938	33.483494
985.198242	55.642929
984.060547	8.771982
982.921875	86.300133
981.784180	34.965363
980.645508	-71.511452
979.506836	-37.539520
978.367188	-123.123787
977.228516	21.348202
976.088867	14.084024
974.948242	-27.590696
973.808594	-25.518003
972.667969	-69.329887
971.527344	-83.197815
970.385742	111.966301
969.245117	137.223190
968.103516	121.218590
966.961914	-57.630413
965.819336	96.314209
964.677734	46.128265
963.534180	90.044174
962.391602	-26.466309
961.249023	136.764114
960.105469	206.034805
958.961914	142.469330
957.817383	21.742086
956.673828	20.209166
955.529297	105.735123
954.383789	147.801437
953.239258	98.388779
952.093750	21.613922
950.948242	255.989502
949.802734	113.035820
948.656250	-114.368317
947.509766	145.213303
946.363281	20.864380
945.216797	83.963501
944.069336	74.012680
942.921875	292.468292
941.774414	38.341717
940.625977	154.129166
939.478516	139.867249
938.330078	-168.599564
937.180664	312.253815
936.032227	159.066132
934.882813	170.144989
933.732422	281.559357
932.583008	3.354825
931.432617	-33.191025
930.282227	87.485764
929.131836	48.782013
927.980469	-1.226581
926.830078	101.328171
925.677734	24.144468
924.526367	144.960205
923.374023	95.207848
922.221680	156.945953
921.069336	-126.808693
919.916992	-26.301991
918.763672	35.585915
917.610352	15.721889
916.456055	-94.919670
915.302734	17.047796
914.148438	-2.641878
912.994141	-183.400406
911.838867	23.952761
910.683594	77.009697
909.528320	-30.924910
908.373047	-254.393051
907.216797	34.571060
906.061523	-93.537437
904.904297	-53.881622
903.748047	-57.239956
902.590820	-166.990295
901.433594	33.527332
900.276367	111.759109
899.118164	-74.776321
897.960938	-66.617615
896.802734	-35.805458
895.643555	-63.767677
894.484375	-32.901203
893.325195	-15.578314
892.166016	31.144142
891.006836	-59.938160
889.846680	25.231632
888.686523	72.000534
887.526367	48.786255
886.365234	75.266785
885.204102	-94.562531
884.042969	92.165207
882.880859	8.167093
881.719727	161.000290
880.556641	-46.926517
879.394531	54.045738
878.232422	-29.788727
877.069336	59.901470
875.905273	70.734207
874.742188	-15.252097
873.578125	33.888851
872.414063	35.752750
871.250000	-47.882412
870.084961	111.492516
868.920898	223.565262
867.754883	135.470413
866.589844	-8.780784
865.423828	6.612542
864.257813	228.722610
863.091797	73.323494
861.924805	99.918526
860.758789	247.746216
859.590820	61.021233
858.423828	107.786102
857.255859	277.932556
856.087891	64.394135
854.919922	366.775085
853.751953	332.672791
852.583008	242.534882
851.414063	264.483521
850.244141	187.822784
849.075195	236.626389
847.905273	155.497894
846.734375	60.957554
845.564453	174.621201
844.393555	-90.001389
843.222656	115.338058
842.051758	54.368904
840.879883	47.078835
839.708008	111.314865
838.536133	1.141382
837.363281	266.435699
836.190430	296.982452
835.017578	209.099045
833.844727	199.388962
832.670898	69.090866
831.497070	128.554031
830.323242	-12.887471
829.149414	79.966660
827.974609	121.441971
826.799805	100.422150
825.624023	181.932907
824.449219	241.078644
823.273438	37.205582
822.097656	-177.747681
820.920898	-149.854050
819.744141	80.628922
818.567383	37.126408
817.390625	-177.782059
816.212891	-118.922340
815.035156	77.801819
813.857422	-61.464558
812.679688	23.883591
811.500977	-95.381912
810.322266	-59.049316
809.142578	-60.553822
807.963867	-208.725174
806.784180	0.716977
805.603516	67.903191
804.423828	-149.147293
803.243164	-15.462820
802.062500	91.485298
800.881836	-70.091042
799.700195	-40.896530
798.518555	5.977652
797.336914	-4.853145
796.154297	-24.588707
794.972656	-113.048698
793.789063	-46.443157
792.606445	-24.208954
791.422852	-137.095428
790.240234	62.158337
789.055664	-59.634537
787.872070	-161.499146
786.687500	17.581686
785.502930	-93.183487
784.317383	123.301582
783.132813	54.483063
781.947266	40.908318
780.761719	162.080185
779.575195	159.453384
778.388672	57.409817
777.202148	-40.205837
776.015625	-164.299820
774.828125	175.077759
773.640625	108.288643
772.453125	54.734337
771.264648	62.923409
770.076172	84.306671
768.887695	-4.563814
767.699219	1.343544
766.509766	62.302063
765.320313	74.747223
764.130859	73.950012
762.940430	-87.592537
761.750977	120.717949
760.559570	282.696747
759.369141	105.763275
758.177734	151.057632
756.986328	242.497208
755.794922	243.740967
754.603516	99.902046
753.411133	171.481644
752.218750	170.518417
751.025391	171.748001
749.832031	212.501114
748.638672	-89.256386
747.445313	175.424789
746.250977	104.237442
745.057617	79.161514
743.862305	135.259689
742.667969	90.469604
741.472656	98.329277
740.277344	57.978233
739.082031	61.489956
737.885742	23.392456
736.689453	46.662197
735.493164	122.499664
734.296875	156.730347
733.099609	-25.714302
731.902344	-35.172298
730.705078	29.789282
729.506836	68.508240
728.308594	83.192375
727.110352	185.356644
725.911133	38.347694
724.712891	-23.326702
723.513672	46.152473
722.313477	-39.426334
721.113281	141.486191
719.914063	-35.660465
718.712891	81.979286
717.512695	129.794510
716.311523	62.023518
715.110352	125.209366
713.909180	118.650856
712.707031	166.661591
711.504883	18.560696
710.302734	86.319641
709.099609	-0.554626
707.896484	-63.358601
706.693359	-62.913017
705.490234	66.049202
704.286133	-44.381119
703.082031	52.033119
701.877930	65.814560
700.672852	140.569534
699.468750	-102.094193
698.262695	-151.083328
697.057617	2.159711
695.851563	12.004615
694.645508	-123.619492
693.439453	-7.158667
692.232422	-53.518784
691.026367	63.039757
689.818359	-98.172638
688.611328	-174.602859
687.403320	-138.107040
686.195313	-12.624006
684.987305	-15.047384
683.778320	2.122301
682.569336	-56.493088
681.360352	166.681839
680.151367	67.049362
678.941406	71.496895
677.731445	89.005379
676.521484	121.727264
675.310547	57.107864
674.099609	-37.711803
672.888672	-52.388794
671.677734	168.738846
670.465820	-187.512634
669.253906	-76.610161
668.041016	226.635880
666.829102	67.369576
665.616211	-78.830132
664.403320	-37.041233
663.189453	134.303268
661.975586	91.858849
660.761719	140.082733
659.547852	-18.868076
658.333008	119.943642
657.118164	228.471252
655.903320	26.413218
654.688477	22.734091
653.472656	-58.585209
652.256836	-10.647074
651.040039	-36.051937
649.824219	-1.232490
648.607422	156.205826
647.389648	-22.375849
646.172852	113.224152
644.955078	104.446678
643.737305	112.722511
642.519531	84.251183
641.300781	223.322510
640.082031	172.932846
638.863281	77.199379
637.643555	-33.783360
636.423828	153.627518
635.204102	125.876839
633.984375	-13.837524
632.763672	181.078461
631.542969	-120.261276
630.322266	26.630390
629.100586	-88.692398
627.878906	194.540436
626.657227	24.713465
625.435547	201.774689
624.212891	18.136831
622.990234	221.886536
621.767578	71.456810
620.543945	368.125671
619.320313	-6.264560
618.096680	76.980209
616.873047	46.010895
615.648438	-11.400681
614.423828	-26.808678
613.199219	6.135084
611.973633	-21.715763
610.748047	167.581436
609.522461	26.631386
608.296875	-23.393261
607.070313	49.433136
605.843750	-43.380356
604.617188	-92.486046
