# Supplementary material for: Raman spectroscopy accurately differentiates mucosal healing from non-healing and biochemical changes following biological therapy in inflammatory bowel disease
Source: PLoS One. 2021 Jun 2;16(6):e0252210. doi: 10.1371/journal.pone.0252210 (PMC8172032; doi:10.1371/journal.pone.0252210)
Supplement: S6 Dataset — (ZIP) [file pone.0252210.s008.zip › Post biologic CD/OC024 post treatment-1_base sub CR removed_1__X_-24606.5__Y_32778.4__Z_-657.662__Time_11.txt]

1714.837891	53.249439
1713.861328	-222.634308
1712.884766	-67.481476
1711.907227	-330.583191
1710.930664	15.407240
1709.953125	-72.793884
1708.975586	134.135651
1707.997070	-245.542175
1707.019531	278.083893
1706.041016	397.362946
1705.062500	99.296516
1704.083984	18.579023
1703.104492	-198.271133
1702.125000	286.392792
1701.145508	198.833542
1700.166016	-372.288300
1699.186523	-303.672211
1698.206055	-584.886414
1697.225586	5.749289
1696.245117	35.514206
1695.264648	20.351002
1694.283203	-181.340042
1693.301758	-86.027542
1692.320313	-16.930622
1691.338867	4.629487
1690.357422	58.745087
1689.375000	772.215088
1688.392578	123.026360
1687.410156	50.660366
1686.427734	346.785522
1685.444336	672.576233
1684.460938	111.444717
1683.477539	345.042511
1682.494141	645.708069
1681.509766	693.764832
1680.526367	311.166229
1679.541992	57.009968
1678.557617	905.256836
1677.572266	497.856110
1676.587891	974.418823
1675.602539	844.936584
1674.617188	854.366333
1673.630859	811.134827
1672.645508	1021.057678
1671.659180	1175.598755
1670.672852	1035.797241
1669.686523	1074.588013
1668.699219	989.063721
1667.712891	1759.024170
1666.725586	1900.133301
1665.738281	1763.151978
1664.750000	1215.533203
1663.762695	859.766479
1662.774414	897.089478
1661.786133	1698.462891
1660.797852	1453.092896
1659.808594	1269.262207
1658.820313	1880.921875
1657.831055	1679.626953
1656.841797	1621.951172
1655.851563	1620.365967
1654.862305	1383.793945
1653.872070	764.051270
1652.881836	915.021301
1651.891602	1299.205200
1650.900391	1511.755981
1649.910156	1317.589722
1648.918945	307.113159
1647.927734	415.487396
1646.935547	11.616780
1645.944336	295.303467
1644.952148	-28.198687
1643.959961	702.464172
1642.966797	89.447739
1641.974609	-111.051628
1640.981445	148.051315
1639.988281	162.100250
1638.995117	76.336838
1638.001953	201.971390
1637.007813	-215.221176
1636.013672	-394.618011
1635.019531	-273.126251
1634.025391	-472.754578
1633.031250	-195.152496
1632.036133	295.940948
1631.041016	-118.588135
1630.045898	-253.553375
1629.049805	-232.911743
1628.054688	-93.502541
1627.058594	309.167969
1626.062500	-240.125397
1625.065430	-247.268158
1624.069336	-1053.266357
1623.072266	96.821480
1622.075195	529.284424
1621.078125	-543.589722
1620.081055	-144.818054
1619.083008	219.824951
1618.084961	366.619446
1617.086914	219.579727
1616.088867	288.009125
1615.089844	277.852844
1614.091797	349.263733
1613.092773	-25.069399
1612.092773	287.860626
1611.093750	-363.833588
1610.093750	-53.258812
1609.094727	128.993790
1608.093750	-73.913704
1607.093750	134.674835
1606.093750	400.901367
1605.092773	159.174103
1604.091797	-35.237030
1603.090820	341.042175
1602.088867	-214.243637
1601.087891	-89.046776
1600.085938	-81.564484
1599.083984	-58.331787
1598.081055	-291.283112
1597.079102	-121.558693
1596.076172	-129.597031
1595.073242	-367.487885
1594.070313	-440.707947
1593.067383	-628.780823
1592.063477	-506.132263
1591.059570	-213.883224
1590.055664	-540.236633
1589.051758	307.589020
1588.046875	-540.511414
1587.041992	-272.103882
1586.037109	-129.000290
1585.032227	-207.574997
1584.027344	553.024292
1583.021484	54.661564
1582.015625	192.091766
1581.009766	321.581604
1580.003906	-155.789658
1578.997070	582.685913
1577.990234	-217.509552
1576.984375	-314.799805
1575.976563	56.053383
1574.969727	275.815125
1573.961914	76.626518
1572.954102	-551.607544
1571.946289	-145.111496
1570.938477	123.327736
1569.929688	-245.128632
1568.921875	137.235168
1567.913086	103.676842
1566.903320	280.253357
1565.894531	25.697218
1564.884766	-252.335861
1563.875000	149.467392
1562.865234	330.391357
1561.855469	319.119019
1560.844727	-236.985504
1559.834961	-194.070038
1558.824219	-664.667358
1557.813477	-401.829834
1556.801758	-442.521545
1555.790039	-19.700518
1554.779297	330.269867
1553.766602	-301.620697
1552.754883	153.904602
1551.743164	427.842773
1550.730469	207.119980
1549.717773	252.740982
1548.705078	197.241959
1547.691406	294.048767
1546.677734	72.557831
1545.665039	-14.607011
1544.650391	264.899139
1543.636719	153.937653
1542.623047	-86.393509
1541.608398	-218.442413
1540.593750	46.954956
1539.579102	397.187408
1538.563477	648.867554
1537.547852	402.152557
1536.533203	147.591248
1535.516602	648.531616
1534.500977	89.146576
1533.485352	269.713043
1532.468750	614.850708
1531.452148	279.195465
1530.435547	564.387207
1529.417969	220.560959
1528.400391	438.080200
1527.383789	696.504639
1526.365234	820.552124
1525.347656	784.754517
1524.329102	313.748627
1523.311523	377.882538
1522.292969	143.268951
1521.273438	685.071594
1520.254883	455.101135
1519.235352	595.055237
1518.215820	1202.433594
1517.196289	532.244690
1516.176758	827.989441
1515.156250	237.191818
1514.136719	352.595703
1513.116211	370.060608
1512.094727	400.032440
1511.074219	237.319168
1510.052734	423.279327
1509.031250	-9.287605
1508.009766	-336.786194
1506.988281	271.457214
1505.965820	-59.104771
1504.943359	112.555176
1503.920898	583.681274
1502.898438	-293.153961
1501.875000	-196.654709
1500.852539	-599.710876
1499.829102	-365.436005
1498.805664	101.433380
1497.781250	-5.440115
1496.757813	-736.717896
1495.733398	-40.631954
1494.708984	-270.870819
1493.684570	-733.908142
1492.659180	-223.089722
1491.633789	-425.767212
1490.608398	122.656181
1489.583008	111.144638
1488.557617	975.498291
1487.531250	358.113007
1486.504883	580.739990
1485.478516	527.390381
1484.452148	818.380249
1483.424805	208.331818
1482.398438	692.737976
1481.371094	373.315918
1480.342773	826.365906
1479.315430	866.124146
1478.287109	186.885300
1477.259766	598.440979
1476.230469	734.366882
1475.202148	518.634460
1474.173828	1252.685669
1473.144531	1196.938843
1472.115234	1120.687012
1471.085938	1235.192017
1470.055664	1583.497070
1469.025391	1407.497070
1467.996094	1310.329956
1466.964844	1706.224854
1465.934570	1822.242676
1464.904297	2006.707520
1463.873047	2460.255859
1462.841797	2529.869629
1461.809570	1984.583618
1460.778320	2475.599609
1459.746094	2859.592041
1458.713867	2687.410400
1457.681641	2507.590332
1456.649414	2611.933838
1455.616211	2330.490967
1454.583008	2690.744141
1453.549805	2898.620361
1452.516602	2784.381836
1451.483398	2953.994629
1450.449219	2799.040039
1449.415039	3356.008545
1448.380859	2593.006836
1447.345703	2346.826904
1446.311523	2880.602051
1445.276367	2814.107422
1444.241211	2416.068115
1443.205078	2531.737305
1442.169922	2687.888916
1441.133789	2469.555664
1440.097656	2711.509766
1439.061523	3196.052979
1438.024414	2674.344971
1436.988281	3113.190186
1435.951172	2344.130127
1434.914063	2257.405029
1433.875977	2069.643799
1432.838867	1957.798950
1431.800781	1515.271362
1430.762695	1148.668579
1429.724609	880.667358
1428.685547	1102.146362
1427.646484	377.760132
1426.607422	100.060097
1425.568359	755.332275
1424.529297	-16.246750
1423.489258	502.741211
1422.449219	-192.815643
1421.409180	-86.983009
1420.369141	-248.068787
1419.328125	132.251801
1418.288086	404.327362
1417.247070	359.193573
1416.205078	339.269348
1415.164063	435.238434
1414.122070	131.285583
1413.080078	307.868042
1412.038086	-113.869194
1410.996094	203.671906
1409.953125	-466.479828
1408.910156	-510.610046
1407.867188	-318.480164
1406.824219	205.203049
1405.780273	367.171997
1404.737305	-811.221008
1403.693359	-232.202698
1402.648438	-416.151337
1401.604492	-336.379852
1400.559570	-181.317154
1399.514648	-11.110099
1398.469727	48.877934
1397.424805	-307.075897
1396.378906	610.277710
1395.333984	146.974823
1394.288086	-250.888016
1393.241211	-292.845734
1392.195313	96.136421
1391.148438	-260.906464
1390.101563	-752.756287
1389.054688	-180.737854
1388.006836	503.743134
1386.959961	272.773682
1385.912109	-293.031128
1384.864258	39.147030
1383.815430	216.356262
1382.767578	-375.912292
1381.718750	-727.924683
1380.669922	-130.340332
1379.621094	-172.117416
1378.571289	-73.886597
1377.522461	-442.221954
1376.472656	-143.840530
1375.421875	-184.770309
1374.372070	-285.251129
1373.321289	-285.733063
1372.270508	28.223511
1371.219727	-435.551025
1370.168945	-380.421631
1369.117188	163.310883
1368.066406	-0.456272
1367.014648	-674.600098
1365.961914	-723.156799
1364.910156	-181.270248
1363.857422	-752.143982
1362.804688	-894.435181
1361.751953	1.217220
1360.698242	284.701569
1359.645508	-1033.355469
1358.591797	-562.717651
1357.538086	-987.012634
1356.483398	-1018.187012
1355.429688	-544.538635
1354.375000	-128.016769
1353.320313	-349.781647
1352.264648	67.017799
1351.209961	-253.442322
1350.154297	-305.437256
1349.098633	-297.566315
1348.042969	415.280701
1346.986328	63.807507
1345.930664	439.530670
1344.874023	180.521286
1343.817383	291.318909
1342.759766	533.659424
1341.703125	-180.294800
1340.645508	573.005981
1339.587891	305.748322
1338.529297	677.770569
1337.471680	599.357361
1336.413086	516.263733
1335.354492	923.526306
1334.295898	855.832336
1333.236328	835.412048
1332.176758	300.855591
1331.117188	-329.618652
1330.057617	86.215439
1328.998047	220.388565
1327.937500	438.764893
1326.876953	1079.807739
1325.816406	285.766418
1324.754883	566.552612
1323.694336	509.301697
1322.632813	583.142761
1321.571289	585.670105
1320.508789	835.171326
1319.447266	389.255829
1318.384766	654.062561
1317.322266	766.168762
1316.259766	-191.403458
1315.196289	461.119080
1314.132813	238.859467
1313.069336	317.542755
1312.005859	965.448669
1310.942383	827.786438
1309.877930	510.697662
1308.813477	531.233215
1307.749023	507.743011
1306.683594	445.126892
1305.619141	1061.767212
1304.553711	1243.067383
1303.488281	947.545532
1302.421875	1264.477417
1301.356445	979.438293
1300.290039	392.505341
1299.223633	619.234558
1298.157227	1175.248535
1297.089844	206.308502
1296.022461	384.555359
1294.955078	901.697571
1293.887695	478.982727
1292.819336	1045.399292
1291.751953	1077.111328
1290.683594	1221.825073
1289.614258	523.241760
1288.545898	465.023773
1287.476563	1289.300659
1286.407227	966.749573
1285.337891	487.774078
1284.268555	631.324341
1283.198242	848.460999
1282.127930	208.883621
1281.057617	494.979889
1279.986328	392.045258
1278.916016	414.182953
1277.844727	507.409058
1276.773438	566.570313
1275.701172	-17.138653
1274.629883	1147.344482
1273.557617	529.951416
1272.485352	643.559143
1271.413086	1050.422241
1270.339844	541.447083
1269.266602	472.377258
1268.193359	408.396851
1267.120117	556.947754
1266.045898	876.382446
1264.972656	415.235901
1263.898438	388.560333
1262.823242	130.368347
1261.749023	469.779846
1260.673828	292.441681
1259.598633	600.259583
1258.523438	917.839355
1257.448242	438.935242
1256.372070	1012.361877
1255.295898	1047.618042
1254.219727	613.200134
1253.142578	1371.540405
1252.066406	458.193268
1250.989258	525.644165
1249.912109	994.476990
1248.833984	1120.343262
1247.756836	813.600952
1246.678711	737.963196
1245.599609	932.145325
1244.521484	1383.887451
1243.442383	113.489212
1242.364258	99.182495
1241.285156	327.720490
1240.205078	-118.540764
1239.125977	949.731445
1238.045898	333.869171
1236.965820	841.400146
1235.884766	657.609924
1234.804688	1075.283691
1233.723633	920.754272
1232.642578	325.291168
1231.561523	423.101746
1230.479492	438.542389
1229.397461	650.187134
1228.315430	370.274658
1227.233398	673.926331
1226.150391	486.162964
1225.068359	37.221554
1223.985352	454.537842
1222.901367	646.741333
1221.818359	362.568726
1220.734375	404.878052
1219.650391	193.407104
1218.566406	598.246216
1217.481445	338.510345
1216.396484	-109.492424
1215.311523	601.836121
1214.226563	71.906799
1213.141602	430.474121
1212.055664	-429.823181
1210.969727	-134.059921
1209.883789	535.440430
1208.796875	481.121490
1207.709961	91.674019
1206.623047	596.696594
1205.536133	662.857971
1204.449219	350.670837
1203.361328	-411.889771
1202.273438	-90.367279
1201.185547	-491.373901
1200.096680	-162.848633
1199.008789	-361.562622
1197.919922	-365.351837
1196.830078	-477.468964
1195.741211	-440.427277
1194.651367	-540.546936
1193.561523	-1051.761597
1192.471680	-339.402008
1191.381836	-1093.251709
1190.291016	-996.374573
1189.200195	-875.586609
1188.109375	-668.452759
1187.017578	-920.083496
1185.926758	-1159.631836
1184.834961	-835.214844
1183.742188	-83.991058
1182.650391	-839.527100
1181.557617	-285.432343
1180.464844	-484.522339
1179.372070	-604.494202
1178.279297	-619.052979
1177.185547	-636.106018
1176.091797	-499.929199
1174.998047	-533.938354
1173.903320	-206.501678
1172.808594	-10.965157
1171.713867	-153.064667
1170.619141	113.979630
1169.524414	-181.380539
1168.428711	262.314697
1167.333008	-719.436279
1166.237305	-584.415833
1165.140625	-440.023621
1164.044922	-319.659180
1162.948242	-378.667267
1161.850586	-473.603729
1160.753906	-155.453522
1159.656250	-338.944427
1158.558594	-255.123901
1157.460938	102.976166
1156.362305	250.831177
1155.263672	76.495682
1154.165039	80.984818
1153.066406	-131.592438
1151.967773	-36.697357
1150.868164	217.684509
1149.768555	336.030273
1148.667969	-198.489365
1147.568359	-247.028732
1146.467773	-590.925903
1145.367188	-406.320435
1144.266602	-221.915253
1143.165039	-299.453796
1142.063477	-132.059525
1140.961914	-83.763351
1139.860352	-770.314880
1138.757813	-82.676208
1137.655273	-255.814056
1136.552734	-44.048107
1135.450195	-212.580795
1134.346680	252.961639
1133.244141	575.755798
1132.139648	-105.961449
1131.036133	121.582672
1129.931641	346.509857
1128.827148	433.635834
1127.722656	537.227356
1126.618164	638.301270
1125.512695	46.942333
1124.407227	470.193298
1123.301758	786.524292
1122.196289	538.765015
1121.089844	980.242371
1119.983398	220.843384
1118.876953	759.077576
1117.769531	577.389038
1116.663086	54.972912
1115.555664	-95.885780
1114.447266	-31.544617
1113.339844	441.824768
1112.231445	274.155762
1111.123047	-541.179260
1110.014648	120.775047
1108.905273	-110.763672
1107.795898	330.936676
1106.686523	167.808090
1105.577148	738.962402
1104.466797	478.867432
1103.357422	679.055908
1102.247070	324.593872
1101.135742	508.030762
1100.025391	700.790283
1098.914063	954.688538
1097.802734	244.302094
1096.690430	575.825562
1095.579102	313.440796
1094.466797	314.924896
1093.353516	495.327728
1092.241211	600.307922
1091.127930	540.392700
1090.014648	426.338715
1088.901367	-54.733589
1087.788086	111.296173
1086.673828	604.107422
1085.559570	356.011810
1084.445313	453.590698
1083.330078	457.062836
1082.214844	749.552368
1081.099609	985.523743
1079.984375	692.949158
1078.868164	377.000732
1077.751953	767.818298
1076.635742	160.991394
1075.519531	476.625275
1074.402344	224.384460
1073.285156	382.729126
1072.167969	587.928589
1071.050781	-88.396118
1069.932617	238.732330
1068.814453	26.797468
1067.696289	723.974976
1066.578125	284.932892
1065.458984	326.148834
1064.339844	444.653107
1063.220703	1017.230835
1062.100586	990.531982
1060.980469	573.227234
1059.860352	198.281464
1058.740234	520.433105
1057.619141	755.973022
1056.498047	811.524841
1055.376953	752.631592
1054.255859	341.094269
1053.133789	259.141663
1052.011719	226.365768
1050.889648	322.114349
1049.767578	469.282074
1048.644531	541.785889
1047.521484	89.451576
1046.398438	677.728516
1045.274414	470.635590
1044.150391	226.474747
1043.026367	-110.671822
1041.902344	-347.323517
1040.778320	217.711136
1039.653320	1173.912598
1038.528320	336.746307
1037.402344	205.513199
1036.277344	-400.298645
1035.151367	74.057503
1034.024414	73.726730
1032.898438	308.516296
1031.771484	273.595764
1030.644531	450.437042
1029.517578	239.215805
1028.390625	-792.032898
1027.262695	-273.006653
1026.134766	-590.218750
1025.005859	-173.296127
1023.877930	-436.575256
1022.749023	-337.461945
1021.620117	-460.954834
1020.490234	-658.445740
1019.361328	-927.507446
1018.231445	-792.739380
1017.101563	-880.383545
1015.970703	-837.979370
1014.839844	-67.722389
1013.708984	-625.109314
1012.578125	101.222481
1011.447266	-205.364471
1010.315430	88.052086
1009.183594	-259.576263
1008.050781	-197.225296
1006.918945	-113.785782
1005.786133	23.045609
1004.653320	1364.883301
1003.519531	2477.455566
1002.386719	2716.087891
1001.252930	2596.671387
1000.118164	1426.357788
998.984375	1095.354126
997.849609	644.677612
996.714844	256.831177
995.580078	250.293549
994.444336	1118.630371
993.308594	544.913757
992.172852	719.083252
991.036133	321.548737
989.900391	95.129417
988.763672	396.924438
987.626953	383.176056
986.489258	47.177757
985.351563	285.171082
984.213867	212.485641
983.076172	176.982208
981.937500	164.798782
980.798828	369.245728
979.660156	-77.167976
978.521484	245.175858
977.381836	606.759766
976.242188	600.650452
975.102539	737.372070
973.961914	1074.243652
972.822266	156.918381
971.681641	-449.599060
970.540039	71.973778
969.399414	226.311401
968.257813	-167.673752
967.116211	299.363129
965.973633	-50.241894
964.832031	215.354721
963.689453	-358.135742
962.545898	382.591919
961.403320	449.449463
960.259766	431.805908
959.116211	-18.496733
957.972656	-367.490540
956.828125	364.818268
955.683594	151.598633
954.539063	-255.736526
953.393555	-282.731964
952.249023	-361.996979
951.103516	519.700439
949.957031	228.242493
948.811523	485.908325
947.665039	211.220535
946.518555	-67.600487
945.371094	-528.746704
944.224609	-457.191620
943.077148	222.018799
941.929688	428.650299
940.781250	315.956818
939.632813	249.250229
938.484375	390.465302
937.335938	103.138329
936.186523	345.234741
935.038086	-237.724014
933.887695	228.258545
932.738281	445.952942
931.587891	-197.284241
930.437500	651.832397
929.287109	-423.224152
928.135742	-86.120247
926.985352	-31.104418
925.833984	-890.560364
924.681641	-591.460205
923.530273	178.539612
922.377930	-429.482635
921.224609	-36.749344
920.072266	67.417236
918.918945	-82.708275
917.765625	-409.719208
916.612305	337.887512
915.458008	-644.803223
914.303711	259.575195
913.149414	-413.536865
911.995117	-400.902374
910.839844	-587.686096
909.684570	151.110245
908.529297	-262.049927
907.373047	48.278191
906.216797	-375.610992
905.060547	-477.395020
903.904297	-730.720337
902.747070	-499.118256
901.589844	-677.272034
900.432617	-110.461113
899.274414	-263.419830
898.117188	31.825769
896.958984	-100.444771
895.799805	280.825104
894.641602	130.733398
893.482422	-213.557037
892.322266	-595.989868
891.163086	-243.858612
890.002930	-393.234344
888.842773	-653.099243
887.682617	177.719543
886.521484	-452.160278
885.360352	-276.049561
884.199219	-316.533264
883.038086	229.506638
881.875977	-49.991844
880.713867	-227.863403
879.551758	-286.146332
878.388672	394.761444
877.225586	392.743744
876.062500	142.988693
874.899414	287.442291
873.735352	803.292542
872.571289	481.610504
871.407227	736.138977
870.242188	601.331543
869.077148	365.345184
867.912109	401.539825
866.747070	179.134827
865.581055	253.482056
864.415039	253.590149
863.249023	482.780029
862.083008	480.458527
860.916016	-265.178802
859.749023	329.681519
858.581055	1319.180176
857.414063	766.584778
856.246094	472.136902
855.077148	1018.766785
853.909180	1011.179993
852.740234	608.930298
851.571289	1481.988281
850.402344	1131.089233
849.232422	1306.647095
848.062500	924.304504
846.892578	835.312744
845.721680	446.226013
844.551758	972.509949
843.380859	880.818604
842.208984	668.192078
841.038086	1016.823669
839.866211	1409.804321
838.694336	778.606750
837.521484	1048.128418
836.348633	738.631653
835.175781	1204.181030
834.002930	1195.833496
832.829102	698.298828
831.655273	464.152893
830.481445	495.445190
829.307617	649.194092
828.132813	677.695068
826.958008	1027.056519
825.783203	631.328613
824.607422	737.040894
823.431641	635.177979
822.255859	296.931030
821.079102	348.360657
819.903320	-132.744583
818.726563	884.436035
817.548828	-142.492279
816.372070	-308.020325
815.194336	-104.453178
814.016602	234.384460
812.837891	87.982590
811.659180	-414.373199
810.480469	-307.778961
809.301758	256.216370
808.122070	22.055727
806.942383	-698.739075
805.762695	-13.872522
804.583008	-24.525545
803.402344	-264.122467
802.221680	-0.202077
801.041016	-49.538246
799.859375	-717.992920
798.677734	-499.486084
797.496094	-500.869110
796.313477	-577.949158
795.131836	231.046005
793.949219	-108.217064
792.765625	-62.276871
791.583008	-563.585327
790.399414	610.828003
789.215820	-14.991780
788.031250	279.648163
786.846680	534.020508
785.662109	799.018921
784.477539	-143.689407
783.291992	330.737122
782.106445	-17.512684
780.920898	305.823151
779.735352	1450.483398
778.548828	449.817657
777.362305	310.469971
776.174805	519.680725
774.988281	214.313416
773.800781	656.804688
772.613281	373.074188
771.424805	406.784515
770.236328	508.590759
769.047852	742.374939
767.859375	925.128967
766.669922	591.984619
765.480469	247.762985
764.291016	568.589600
763.101563	666.683899
761.911133	634.655090
760.720703	1020.599304
759.529297	827.516663
758.338867	772.967163
757.147461	1360.426025
755.955078	1054.801636
754.763672	731.624573
753.571289	511.752899
752.378906	529.160950
751.186523	627.735168
749.993164	871.094238
748.799805	642.236938
747.606445	226.847412
746.412109	573.076233
745.217773	438.626160
744.023438	1262.752441
742.829102	75.562019
741.633789	329.339325
740.438477	236.686508
739.243164	-469.468475
738.046875	47.237671
736.850586	-132.772049
735.654297	-218.451889
734.458008	-385.013794
733.260742	-444.148132
732.063477	100.826378
730.866211	-71.911133
729.667969	-102.253372
728.469727	-138.987747
727.271484	618.096497
726.073242	-187.781952
724.874023	-573.522644
723.674805	-176.725723
722.474609	217.928635
721.275391	365.926239
720.075195	-94.991516
718.875000	-265.105225
717.673828	-238.453476
716.473633	401.564728
715.272461	217.145798
714.070313	268.665436
712.869141	-302.957001
711.666992	65.460754
710.463867	126.848808
709.261719	177.749146
708.058594	192.025146
706.855469	60.845322
705.652344	-2.322976
704.448242	135.249329
703.244141	70.885048
702.040039	-264.879059
700.834961	-128.001129
699.630859	213.755341
698.424805	258.045166
697.219727	524.573303
696.013672	185.293823
694.807617	307.304840
693.601563	-247.789780
692.395508	-354.699249
691.188477	-306.827301
689.981445	-514.463013
688.773438	311.505096
687.566406	-508.850189
686.358398	-109.267532
685.149414	141.158249
683.941406	1.908283
682.732422	-476.896149
681.523438	-261.420776
680.313477	-816.611145
679.104492	-812.080444
677.894531	-250.394653
676.683594	-437.343292
675.473633	-104.100830
674.262695	-335.124451
673.051758	94.431602
671.839844	-838.148743
670.628906	236.989365
669.416992	529.668518
668.204102	178.753525
666.992188	182.982132
665.779297	-203.215652
664.566406	-288.446167
663.352539	-375.238342
662.138672	-187.281281
660.924805	363.699280
659.710938	-58.266552
658.497070	-419.174194
657.282227	355.024994
656.066406	-369.370972
654.851563	64.612946
653.635742	134.479614
652.419922	-299.606110
651.204102	199.580338
649.987305	591.066345
648.770508	493.734497
647.553711	508.511963
646.336914	542.721313
645.119141	832.995789
643.901367	763.814697
642.682617	791.359253
641.464844	526.249939
640.246094	701.747803
639.027344	55.795265
637.807617	344.511597
636.587891	495.121246
635.368164	26.524992
634.148438	689.158691
632.927734	758.225159
631.707031	1094.715454
630.486328	522.404175
629.264648	1122.861450
628.043945	25.252211
626.822266	582.381348
625.599609	606.173462
624.376953	729.181824
623.155273	1069.076660
621.931641	809.285278
620.708984	809.012024
619.485352	952.288574
618.261719	435.998932
617.037109	-16.095791
615.813477	100.861801
614.588867	-5.330432
613.364258	67.451965
612.138672	-55.376747
610.913086	-177.138702
609.687500	-86.428459
608.461914	-63.550598
607.235352	-200.575638
606.008789	-307.468811
604.782227	-393.033508
