# Supplementary material for: Raman spectroscopy accurately differentiates mucosal healing from non-healing and biochemical changes following biological therapy in inflammatory bowel disease
Source: PLoS One. 2021 Jun 2;16(6):e0252210. doi: 10.1371/journal.pone.0252210 (PMC8172032; doi:10.1371/journal.pone.0252210)
Supplement: S6 Dataset — (ZIP) [file pone.0252210.s008.zip › Post biologic CD/OC016 post treatment-1_base sub CR removed_29__X_-36035.8__Y_20315.7__Z_-4414.56__Time_332.txt]

1714.716797	360.625244
1713.740234	10.597139
1712.763672	-115.237061
1711.787109	-38.688747
1710.809570	22.866463
1709.832031	-5.553092
1708.854492	-89.066025
1707.875977	99.150398
1706.898438	-150.791290
1705.919922	7.498989
1704.941406	-66.088326
1703.962891	-114.446022
1702.983398	271.786835
1702.003906	-100.911400
1701.024414	-1.593986
1700.044922	93.384872
1699.065430	-206.338852
1698.084961	-7.762705
1697.104492	47.427586
1696.124023	-75.419380
1695.143555	112.638702
1694.162109	-40.304092
1693.180664	18.716421
1692.199219	54.630646
1691.217773	-15.295101
1690.235352	-183.039307
1689.253906	-13.640149
1688.271484	-358.210663
1687.289063	-267.120758
1686.305664	101.996399
1685.323242	69.380547
1684.339844	106.853371
1683.356445	209.064896
1682.372070	40.326622
1681.388672	106.816971
1680.404297	339.079102
1679.419922	194.041031
1678.435547	278.664398
1677.451172	228.297562
1676.465820	-63.407310
1675.480469	180.234650
1674.495117	179.859039
1673.509766	531.025391
1672.523438	290.046936
1671.537109	315.514191
1670.550781	299.101990
1669.564453	309.872070
1668.578125	422.138153
1667.590820	407.502136
1666.603516	544.725403
1665.616211	645.303589
1664.627930	396.201752
1663.640625	853.246948
1662.652344	700.727966
1661.664063	485.161560
1660.675781	474.268402
1659.686523	609.584961
1658.698242	604.921997
1657.708984	587.456421
1656.719727	491.001984
1655.729492	601.505493
1654.740234	474.178772
1653.750000	545.769226
1652.759766	699.739563
1651.768555	687.364868
1650.778320	643.645142
1649.787109	201.050232
1648.795898	295.600250
1647.804688	488.228333
1646.813477	297.969269
1645.821289	176.772797
1644.829102	-147.431625
1643.836914	297.168549
1642.844727	2.682831
1641.851563	-59.165874
1640.859375	63.992474
1639.866211	118.732727
1638.873047	-21.498978
1637.878906	107.511940
1636.885742	160.233810
1635.891602	-79.455368
1634.897461	-166.004349
1633.902344	5.847704
1632.908203	77.712646
1631.913086	-13.584121
1630.917969	34.854149
1629.922852	-248.263489
1628.926758	142.596756
1627.931641	-271.725525
1626.935547	-120.182045
1625.939453	-139.555756
1624.942383	43.635441
1623.946289	-83.368774
1622.949219	28.928532
1621.952148	-386.931152
1620.955078	-140.501144
1619.958008	63.847122
1618.959961	-309.582672
1617.961914	5.053960
1616.963867	167.339142
1615.965820	-197.908585
1614.966797	71.949181
1613.967773	-4.560980
1612.968750	-25.963806
1611.969727	204.348938
1610.970703	-239.162811
1609.970703	132.577560
1608.970703	-53.994461
1607.970703	86.944794
1606.970703	13.012120
1605.969727	358.030640
1604.968750	1.215843
1603.967773	10.940802
1602.966797	143.592422
1601.965820	176.696411
1600.963867	3.054857
1599.961914	-65.982986
1598.959961	-205.672211
1597.958008	302.890411
1596.955078	366.837250
1595.952148	93.588783
1594.949219	-77.763870
1593.946289	-63.715332
1592.943359	276.612946
1591.939453	-127.367188
1590.935547	-361.642334
1589.931641	-209.731995
1588.927734	67.211700
1587.922852	-117.793907
1586.917969	130.039017
1585.913086	408.914185
1584.908203	20.209209
1583.903320	40.688633
1582.897461	430.985016
1581.891602	279.117950
1580.885742	22.985098
1579.879883	165.195251
1578.873047	33.822266
1577.866211	264.125092
1576.859375	345.835846
1575.852539	-121.600227
1574.845703	-105.206635
1573.837891	126.834465
1572.830078	369.000153
1571.822266	10.429407
1570.814453	335.323853
1569.805664	54.489395
1568.796875	64.537003
1567.788086	230.225266
1566.779297	-162.605103
1565.769531	220.744110
1564.760742	17.182089
1563.750977	52.237110
1562.741211	367.277679
1561.730469	-122.095917
1560.720703	78.369080
1559.709961	-32.581299
1558.699219	27.406921
1557.688477	167.517166
1556.676758	294.405914
1555.666016	-304.259705
1554.654297	91.640045
1553.642578	8.153836
1552.629883	229.971024
1551.618164	-102.360619
1550.605469	209.570572
1549.592773	6.345540
1548.580078	33.218807
1547.566406	202.103867
1546.552734	306.090271
1545.540039	350.412872
1544.525391	-0.912646
1543.511719	329.863586
1542.498047	208.248886
1541.483398	145.882706
1540.468750	264.108032
1539.453125	136.833694
1538.438477	409.507477
1537.422852	194.158585
1536.407227	71.599701
1535.391602	163.002274
1534.375977	55.623745
1533.359375	95.055939
1532.342773	180.696396
1531.326172	145.001953
1530.309570	353.931458
1529.292969	469.865662
1528.275391	338.315857
1527.257813	150.010696
1526.240234	216.487350
1525.222656	290.495911
1524.204102	122.404739
1523.185547	-225.859512
1522.166992	279.830383
1521.148438	-143.203033
1520.128906	289.937500
1519.110352	190.671280
1518.090820	296.874420
1517.071289	215.324341
1516.050781	69.421783
1515.031250	-328.229156
1514.010742	-30.005159
1512.990234	-50.376278
1511.968750	167.805984
1510.948242	-60.714535
1509.926758	136.596756
1508.905273	-10.014745
1507.883789	-202.843231
1506.862305	-444.423126
1505.839844	-373.309540
1504.817383	25.704374
1503.794922	-177.700867
1502.772461	-165.940460
1501.749023	106.926277
1500.726563	-209.350677
1499.703125	-154.400574
1498.678711	-222.457184
1497.655273	-39.771912
1496.630859	-238.490112
1495.607422	-66.290611
1494.582031	67.337059
1493.557617	-111.080551
1492.533203	7.025801
1491.507813	20.191885
1490.482422	-281.006897
1489.457031	-147.862595
1488.430664	271.187805
1487.405273	-109.240509
1486.378906	8.239094
1485.352539	66.903473
1484.325195	600.112305
1483.298828	390.617828
1482.271484	278.068085
1481.244141	354.236206
1480.216797	300.289124
1479.188477	552.199646
1478.161133	227.993729
1477.132813	403.289825
1476.104492	481.669708
1475.075195	539.582642
1474.046875	276.613312
1473.017578	573.805786
1471.988281	845.392212
1470.958984	931.070801
1469.928711	1159.150024
1468.898438	880.910889
1467.869141	1154.677490
1466.837891	1069.752563
1465.807617	1495.846680
1464.776367	1382.915649
1463.746094	1651.212402
1462.714844	1360.462036
1461.682617	1229.829590
1460.651367	1371.002930
1459.619141	1654.274170
1458.586914	1158.171875
1457.554688	1245.984131
1456.522461	1181.543213
1455.489258	1604.167603
1454.456055	1461.071411
1453.422852	1619.798218
1452.389648	1590.887451
1451.355469	1435.268799
1450.321289	1517.941406
1449.287109	1600.612549
1448.252930	1483.187256
1447.218750	1596.294556
1446.183594	1590.373901
1445.148438	1637.656494
1444.113281	1495.158325
1443.078125	1808.203857
1442.041992	1397.660278
1441.005859	1351.536011
1439.969727	1646.842651
1438.933594	1100.246582
1437.897461	1145.374634
1436.860352	1289.070923
1435.823242	995.698792
1434.786133	861.646667
1433.748047	659.510803
1432.710938	490.376160
1431.672852	619.220154
1430.634766	720.321594
1429.596680	523.719177
1428.557617	672.855103
1427.518555	685.810364
1426.479492	214.699936
1425.440430	522.867249
1424.401367	57.200562
1423.361328	370.452759
1422.321289	81.520699
1421.281250	183.222275
1420.241211	196.828476
1419.200195	273.441956
1418.159180	153.767700
1417.118164	-41.261345
1416.077148	-256.243469
1415.035156	137.723053
1413.994141	94.014313
1412.952148	-336.838867
1411.910156	381.492645
1410.867188	144.477310
1409.825195	18.255810
1408.782227	-102.804398
1407.739258	165.629166
1406.695313	42.263508
1405.652344	99.857445
1404.608398	-161.289200
1403.564453	-75.877747
1402.520508	-356.731628
1401.475586	536.661255
1400.431641	-19.871313
1399.386719	-157.315659
1398.341797	171.715973
1397.295898	-90.830429
1396.250977	-92.510948
1395.205078	281.712311
1394.159180	250.101471
1393.112305	371.362610
1392.066406	177.233505
1391.019531	98.430542
1389.972656	277.557037
1388.925781	229.027405
1387.877930	93.059807
1386.831055	-12.699216
1385.783203	-73.305672
1384.735352	-253.768341
1383.686523	130.830551
1382.638672	100.575836
1381.589844	-129.437241
1380.541016	185.303391
1379.492188	-126.805809
1378.442383	-308.844696
1377.392578	-188.637573
1376.342773	86.370117
1375.292969	-102.724136
1374.243164	162.407639
1373.192383	93.314911
1372.141602	-120.257103
1371.090820	127.593666
1370.039063	138.651337
1368.988281	87.540169
1367.936523	113.785820
1366.884766	-206.095795
1365.833008	223.875381
1364.780273	155.796402
1363.727539	40.565559
1362.674805	112.158890
1361.622070	-174.467133
1360.569336	-326.520142
1359.515625	91.146217
1358.461914	-314.320496
1357.408203	-40.799889
1356.353516	-25.799631
1355.299805	4.236614
1354.245117	330.003204
1353.190430	-29.821785
1352.134766	164.396881
1351.080078	50.784866
1350.024414	-37.861141
1348.968750	119.333672
1347.913086	420.479736
1346.856445	175.829849
1345.800781	774.666687
1344.744141	408.754730
1343.686523	189.356934
1342.629883	577.419312
1341.572266	385.540894
1340.514648	763.671570
1339.457031	990.642395
1338.399414	878.344727
1337.340820	570.582886
1336.282227	272.952942
1335.223633	477.934113
1334.165039	551.784973
1333.106445	714.750427
1332.046875	566.100098
1330.987305	469.530853
1329.926758	827.951050
1328.867188	536.290344
1327.806641	479.579590
1326.746094	833.085632
1325.685547	531.977112
1324.625000	682.992920
1323.563477	834.010620
1322.501953	972.702881
1321.440430	422.886627
1320.378906	1119.378906
1319.316406	747.518433
1318.253906	790.223633
1317.191406	803.397400
1316.128906	508.491394
1315.065430	829.930603
1314.001953	707.763855
1312.938477	627.599121
1311.875000	801.227905
1310.811523	915.748413
1309.747070	1404.486206
1308.682617	1152.190918
1307.618164	496.482300
1306.552734	653.020081
1305.488281	627.534851
1304.422852	899.677979
1303.356445	925.873840
1302.291016	981.622192
1301.224609	1113.576782
1300.159180	972.795471
1299.091797	792.795105
1298.025391	1064.848877
1296.958984	860.460815
1295.891602	950.794983
1294.824219	842.321045
1293.755859	839.445435
1292.688477	748.301819
1291.620117	897.605164
1290.551758	816.365845
1289.483398	629.771729
1288.414063	1119.823486
1287.344727	1112.203003
1286.275391	761.594421
1285.206055	700.228638
1284.136719	854.438110
1283.066406	775.983398
1281.996094	854.263123
1280.925781	663.309021
1279.855469	702.476990
1278.784180	744.084412
1277.712891	602.254333
1276.641602	477.622131
1275.569336	702.657471
1274.498047	702.750549
1273.425781	834.807190
1272.353516	1086.538330
1271.281250	852.079285
1270.208008	710.524902
1269.134766	847.381042
1268.061523	737.640503
1266.988281	713.372131
1265.914063	903.827209
1264.839844	879.531067
1263.765625	577.212891
1262.691406	945.580200
1261.617188	684.823242
1260.541992	945.749817
1259.466797	782.565063
1258.391602	1009.240356
1257.315430	821.734070
1256.239258	519.852844
1255.163086	768.320068
1254.086914	544.454834
1253.010742	919.330078
1251.933594	797.685608
1250.856445	880.408142
1249.779297	1121.152832
1248.701172	1189.141846
1247.624023	1001.849121
1246.545898	790.310181
1245.467773	812.109131
1244.388672	1013.628357
1243.310547	913.888916
1242.231445	641.758240
1241.152344	818.840088
1240.072266	660.868347
1238.993164	617.001160
1237.913086	912.761963
1236.833008	677.180603
1235.751953	849.057312
1234.671875	1064.480103
1233.590820	967.081726
1232.509766	847.888245
1231.427734	452.504669
1230.346680	643.464478
1229.264648	841.564453
1228.182617	1003.221436
1227.100586	661.270508
1226.017578	626.785461
1224.934570	398.708557
1223.851563	465.822296
1222.768555	680.397461
1221.684570	411.228485
1220.601563	507.185394
1219.516602	661.045410
1218.432617	597.334717
1217.348633	429.728699
1216.263672	472.273712
1215.178711	348.137085
1214.093750	-75.347725
1213.007813	517.461304
1211.921875	381.194519
1210.835938	416.236267
1209.750000	615.238403
1208.663086	700.751160
1207.577148	426.954132
1206.490234	6.180575
1205.402344	416.963226
1204.315430	422.749542
1203.227539	510.372620
1202.139648	101.797325
1201.051758	572.195251
1199.962891	288.854767
1198.875000	128.350800
1197.786133	-183.737747
1196.696289	-17.022457
1195.607422	-16.371538
1194.517578	-227.383911
1193.427734	-101.789581
1192.337891	-115.701920
1191.247070	72.179085
1190.157227	142.216141
1189.066406	-97.678177
1187.974609	5.863218
1186.883789	94.916214
1185.791992	-10.555989
1184.700195	-219.218491
1183.608398	-106.346588
1182.515625	-103.923576
1181.423828	-221.445374
1180.331055	49.429867
1179.238281	181.105713
1178.144531	77.807762
1177.050781	-190.818130
1175.957031	-198.271698
1174.863281	153.466843
1173.768555	153.013702
1172.674805	253.067047
1171.580078	161.550385
1170.484375	-95.082901
1169.389648	189.002335
1168.293945	99.799789
1167.198242	-183.087189
1166.102539	-186.197220
1165.005859	-124.828247
1163.910156	187.374802
1162.813477	-150.418808
1161.715820	-158.513351
1160.619141	-266.928497
1159.521484	-122.291954
1158.423828	-6.402339
1157.326172	285.979248
1156.227539	115.335968
1155.128906	-36.185257
1154.030273	50.783390
1152.931641	352.250366
1151.832031	21.874653
1150.733398	-141.565903
1149.632813	-71.506004
1148.533203	-3.888407
1147.433594	58.902905
1146.333008	-233.137222
1145.232422	58.107231
1144.130859	108.810791
1143.030273	128.544724
1141.928711	157.735443
1140.827148	-0.996996
1139.724609	127.994576
1138.623047	-121.050385
1137.520508	19.731924
1136.417969	-200.733612
1135.314453	-7.799821
1134.211914	-54.844280
1133.108398	-101.901672
1132.004883	83.679558
1130.900391	318.976257
1129.796875	-60.400703
1128.692383	435.728790
1127.586914	490.455505
1126.482422	597.320129
1125.376953	225.225388
1124.271484	298.865967
1123.166016	431.699890
1122.060547	171.189148
1120.954102	462.637207
1119.847656	228.246582
1118.741211	517.151123
1117.633789	164.470795
1116.526367	197.658112
1115.418945	20.261017
1114.311523	-50.625622
1113.204102	48.776630
1112.095703	195.396286
1110.987305	143.392990
1109.877930	65.406212
1108.769531	363.113464
1107.660156	86.694984
1106.550781	544.829895
1105.441406	181.136581
1104.331055	22.957655
1103.220703	-229.543320
1102.110352	-215.318344
1101.000000	367.379822
1099.888672	322.503326
1098.777344	470.989075
1097.666016	360.123352
1096.553711	440.194336
1095.442383	188.039368
1094.330078	13.733579
1093.217773	496.577087
1092.104492	392.928436
1090.991211	249.325974
1089.877930	108.161484
1088.764648	167.072830
1087.651367	390.643219
1086.537109	266.047668
1085.422852	383.711182
1084.308594	315.638763
1083.193359	325.161835
1082.078125	252.466934
1080.962891	435.887299
1079.847656	461.896667
1078.731445	363.459351
1077.615234	20.964966
1076.499023	368.656799
1075.382813	460.461700
1074.265625	209.750443
1073.148438	348.513947
1072.031250	177.733795
1070.914063	354.020447
1069.795898	169.318954
1068.677734	-158.196289
1067.559570	-185.657043
1066.440430	245.967819
1065.321289	391.770477
1064.202148	294.080109
1063.083008	458.612610
1061.962891	501.426544
1060.843750	712.716492
1059.723633	140.426712
1058.602539	-62.109562
1057.482422	79.165123
1056.361328	119.910225
1055.239258	118.615150
1054.118164	122.059669
1052.996094	352.098846
1051.874023	164.105423
1050.751953	-26.079830
1049.629883	-22.397419
1048.506836	170.336792
1047.383789	24.768715
1046.260742	14.606241
1045.136719	223.689911
1044.012695	-5.545544
1042.888672	-31.837555
1041.764648	170.306885
1040.639648	104.498024
1039.515625	34.138927
1038.389648	199.043289
1037.264648	389.559113
1036.138672	205.308731
1035.012695	-74.195618
1033.886719	323.496002
1032.760742	262.872589
1031.633789	495.329987
1030.506836	416.223816
1029.379883	21.121195
1028.251953	372.191528
1027.124023	-656.819153
1025.996094	-235.925797
1024.868164	-79.877899
1023.739258	-214.040909
1022.610352	-48.641815
1021.481445	-263.812897
1020.352539	-460.244995
1019.222656	-387.463562
1018.092773	21.600916
1016.962891	-406.371368
1015.832031	-333.425201
1014.702148	-165.414902
1013.571289	-245.301559
1012.439453	281.763123
1011.308594	199.654755
1010.176758	-243.501358
1009.044922	174.656509
1007.912109	41.947300
1006.780273	256.421692
1005.647461	810.877380
1004.514648	1011.355469
1003.380859	1574.780640
1002.247070	1624.912354
1001.113281	1527.207886
999.979492	1327.983887
998.845703	359.799133
997.710938	352.766083
996.576172	382.760956
995.440430	-111.123161
994.305664	-67.013351
993.169922	288.600616
992.033203	323.523743
990.897461	17.245579
989.760742	232.214294
988.624023	292.742981
987.487305	7.675344
986.350586	298.784821
985.212891	419.391541
984.075195	443.316040
982.936523	195.652039
981.798828	-72.518631
980.660156	-165.598206
979.521484	284.385773
978.381836	18.933500
977.242188	-32.459332
976.102539	-345.820282
974.962891	-128.012848
973.823242	7.056481
972.682617	-172.596130
971.541992	-104.022400
970.400391	458.293976
969.259766	109.038345
968.118164	124.958458
966.976563	482.861603
965.833984	-150.384140
964.691406	65.375992
963.548828	-110.991226
962.406250	260.716919
961.262695	295.411713
960.120117	107.909897
958.976563	124.460388
957.832031	131.922287
956.688477	73.061050
955.543945	183.711899
954.398438	106.706543
953.253906	146.524796
952.108398	282.482758
950.962891	95.968391
949.817383	138.281891
948.670898	146.354752
947.524414	129.367630
946.377930	137.597244
945.231445	333.222595
944.083984	407.780884
942.936523	247.198532
941.789063	-18.247837
940.640625	298.486938
939.493164	291.138580
938.343750	94.519905
937.195313	5.261886
936.045898	182.893311
934.897461	469.934479
933.747070	264.624725
932.597656	453.668396
931.447266	196.204132
930.296875	310.153564
929.146484	166.828369
927.995117	73.707809
926.843750	94.494568
925.692383	-212.312241
924.541016	-141.295547
923.388672	-77.073502
922.236328	-124.232803
921.083984	-37.192352
919.931641	231.679733
918.778320	-31.187647
917.625000	221.770889
916.470703	13.648406
915.317383	343.787170
914.163086	144.925079
913.008789	-167.255554
911.853516	-225.126343
910.698242	-203.520706
909.542969	-238.572495
908.387695	-216.872559
907.231445	149.410736
906.076172	180.173523
904.918945	-278.415161
903.762695	-61.733501
902.605469	75.633057
901.448242	138.264709
900.291016	-5.070078
899.133789	-57.774738
897.975586	-146.611069
896.817383	-131.315445
895.658203	-188.356659
894.500000	109.629257
893.340820	165.651215
892.180664	-200.897247
891.021484	144.433517
889.861328	-79.566132
888.701172	-45.992249
887.541016	-165.920181
886.379883	14.435461
885.218750	68.365211
884.057617	20.782011
882.895508	22.865839
881.734375	27.233812
880.572266	419.387695
879.409180	486.814697
878.247070	565.506775
877.083984	98.989235
875.920898	198.048523
874.756836	270.060089
873.592773	353.310303
872.428711	130.442505
871.264648	332.982910
870.100586	240.742905
868.935547	362.222992
867.770508	413.955536
866.604492	180.167679
865.438477	-125.412956
864.272461	366.841400
863.106445	465.742096
861.940430	265.897339
860.773438	196.385941
859.606445	281.806549
858.438477	495.120728
857.271484	216.944885
856.103516	627.586182
854.934570	385.398865
853.766602	217.319733
852.597656	576.112915
851.428711	578.388794
850.259766	656.845459
849.089844	455.249207
847.919922	370.202576
846.750000	314.294342
845.579102	363.614960
844.408203	242.817810
843.237305	204.854904
842.066406	202.689987
840.894531	354.823730
839.722656	-69.977234
838.550781	249.770386
837.377930	314.586792
836.206055	446.381409
835.033203	352.492645
833.859375	336.790436
832.686523	111.207748
831.512695	146.871964
830.337891	207.039764
829.164063	298.398132
827.989258	514.593872
826.814453	177.624237
825.639648	-47.742287
824.463867	47.944061
823.288086	-36.944393
822.112305	134.384277
820.935547	89.547737
819.759766	173.858307
818.583008	31.013279
817.405273	179.781082
816.228516	63.638252
815.050781	-68.061806
813.872070	60.500130
812.694336	-264.667999
811.515625	161.705048
810.336914	-3.379201
809.158203	-123.984245
807.978516	-133.500488
806.798828	-456.219238
805.619141	16.124100
804.438477	-217.767181
803.258789	-87.595566
802.077148	-192.745483
800.896484	-302.322723
799.714844	-349.802765
798.534180	-237.653381
797.351563	-278.571960
796.169922	-366.066162
794.987305	-495.670349
793.804688	-228.733994
792.622070	-221.101807
791.438477	5.679087
790.254883	-152.889114
789.071289	120.130173
787.886719	-162.415771
786.702148	-102.005089
785.517578	-143.419922
784.333008	341.366150
783.147461	343.954132
781.961914	171.889587
780.776367	300.331726
779.590820	302.740601
778.404297	285.201477
777.217773	214.615494
776.030273	-28.190010
774.843750	-74.524681
773.656250	249.759140
772.467773	183.379181
771.280273	352.932404
770.091797	110.034859
768.903320	43.517883
767.714844	393.478302
766.525391	377.450043
765.335938	211.573212
764.146484	45.694653
762.956055	234.289581
761.765625	266.435791
760.575195	190.651993
759.384766	200.636703
758.193359	652.650024
757.001953	479.828674
755.810547	199.273468
754.618164	415.529541
753.425781	556.882263
752.233398	225.725418
751.041016	322.956818
749.847656	466.172211
748.654297	-185.530273
747.460938	486.547943
746.266602	269.467316
745.072266	-39.740143
743.877930	263.069489
742.683594	102.946503
741.488281	32.689392
740.292969	164.029739
739.097656	152.779572
737.901367	-241.958023
736.705078	200.099579
735.508789	39.659050
734.311523	67.479576
733.115234	497.928375
731.917969	-198.870331
730.719727	-131.924820
729.522461	-76.031410
728.324219	80.320518
727.125977	48.496506
725.926758	311.650024
724.727539	194.369507
723.528320	35.541656
722.329102	330.990753
721.128906	-162.086823
719.928711	-19.742819
718.728516	118.077690
717.528320	353.929657
716.327148	465.224243
715.125977	205.589935
713.923828	98.617577
712.722656	292.455048
711.520508	106.865654
710.317383	139.162338
709.115234	147.399918
707.912109	266.614929
706.708984	78.659615
705.505859	256.433411
704.301758	619.027283
703.097656	400.391541
701.893555	575.523682
700.688477	-93.383736
699.483398	59.866310
698.278320	260.791107
697.073242	139.880753
695.867188	334.015564
694.661133	30.506559
693.455078	-116.558113
692.248047	250.983383
691.041016	123.325478
689.833984	112.865334
688.626953	-101.616898
687.418945	-250.990204
686.210938	-137.914749
685.002930	-107.344269
683.793945	-161.393387
682.584961	-7.397410
681.375977	7.807724
680.166992	20.804224
678.957031	-169.838257
677.747070	128.944427
676.537109	-98.487534
675.326172	33.432278
674.115234	-38.117954
672.904297	-358.417908
671.692383	-217.912109
670.481445	169.040436
669.269531	-220.259247
668.056641	142.750153
666.844727	47.538609
665.631836	97.134689
664.417969	68.983536
663.205078	-54.108181
661.991211	94.908875
660.777344	347.516876
659.563477	-196.134628
658.348633	-79.341682
657.133789	147.488266
655.918945	186.716858
654.703125	1.834713
653.488281	-47.048698
652.272461	-162.582825
651.055664	55.986729
649.839844	-283.202515
648.623047	-228.020508
647.405273	64.120720
646.188477	-173.128922
644.970703	188.136520
643.752930	-244.365326
642.535156	248.423996
641.316406	130.553101
640.097656	-21.376305
638.878906	145.153030
637.659180	118.520470
636.439453	55.715668
635.219727	156.527405
634.000000	66.549797
632.779297	178.810699
631.558594	-77.737595
630.337891	-228.584656
629.116211	105.949127
627.894531	-309.889587
626.672852	192.767456
625.451172	204.781601
624.228516	135.899994
623.005859	506.937531
621.783203	439.230865
620.559570	282.246307
619.336914	203.104507
618.112305	454.411774
616.888672	295.386444
615.664063	-81.064789
614.439453	-114.213486
613.214844	78.092781
611.989258	166.417999
610.764648	108.096596
609.538086	-98.848991
608.312500	-43.983654
607.085938	-210.288971
605.859375	122.275734
604.632813	-193.394180
