# Supplementary material for: Raman spectroscopy accurately differentiates mucosal healing from non-healing and biochemical changes following biological therapy in inflammatory bowel disease
Source: PLoS One. 2021 Jun 2;16(6):e0252210. doi: 10.1371/journal.pone.0252210 (PMC8172032; doi:10.1371/journal.pone.0252210)
Supplement: S6 Dataset — (ZIP) [file pone.0252210.s008.zip › Post biologic CD/OC010 post treatment 17.04.19_base sub CR removed_70__X_-20433.9__Y_445.14__Z_-7231.29__Time_798.txt]

1714.705078	102.159088
1713.728516	-101.520454
1712.751953	-24.759415
1711.774414	118.845512
1710.797852	53.152302
1709.820313	-173.464432
1708.842773	-32.959782
1707.864258	10.924904
1706.886719	30.617140
1705.908203	-3.340397
1704.929688	5.496896
1703.950195	180.225769
1702.971680	-3.740502
1701.992188	87.912331
1701.012695	-34.479813
1700.033203	30.377611
1699.052734	4.292925
1698.073242	85.170883
1697.092773	109.900215
1696.112305	19.760946
1695.130859	15.168166
1694.150391	26.664230
1693.168945	-105.985138
1692.187500	164.572937
1691.206055	53.436745
1690.223633	174.550018
1689.241211	247.674713
1688.258789	320.857025
1687.276367	159.455856
1686.293945	240.819580
1685.310547	164.991653
1684.327148	321.133118
1683.343750	266.862610
1682.360352	308.622192
1681.375977	297.219513
1680.392578	360.508301
1679.408203	349.364258
1678.423828	330.380402
1677.438477	300.892792
1676.453125	444.454620
1675.468750	332.822876
1674.482422	423.428436
1673.497070	378.596832
1672.511719	426.953979
1671.525391	536.545593
1670.539063	569.217285
1669.552734	437.382935
1668.565430	340.278290
1667.578125	490.255127
1666.591797	579.303101
1665.603516	564.979492
1664.616211	503.093933
1663.627930	494.440735
1662.640625	539.005188
1661.652344	612.874329
1660.663086	631.216675
1659.674805	567.590149
1658.685547	702.849182
1657.696289	697.845215
1656.707031	483.821899
1655.717773	542.756897
1654.727539	437.725159
1653.737305	608.128784
1652.747070	455.853851
1651.756836	570.976807
1650.765625	490.517670
1649.775391	204.044815
1648.784180	377.808014
1647.792969	406.310699
1646.800781	329.274353
1645.809570	384.526825
1644.817383	146.759796
1643.825195	313.251556
1642.832031	178.881546
1641.839844	131.835419
1640.846680	156.209122
1639.853516	106.862961
1638.860352	78.796043
1637.867188	56.169991
1636.873047	65.338409
1635.878906	-12.327577
1634.884766	-5.482936
1633.890625	-64.360817
1632.895508	-20.343592
1631.900391	-2.538012
1630.905273	141.780624
1629.910156	51.895554
1628.915039	125.355621
1627.918945	-66.837318
1626.922852	27.921951
1625.926758	-35.033688
1624.930664	94.114944
1623.933594	20.903276
1622.937500	-78.434837
1621.940430	-1.556338
1620.942383	-24.430384
1619.945313	-13.032895
1618.947266	14.223946
1617.949219	-76.568245
1616.951172	45.398773
1615.953125	-32.031647
1614.954102	34.974060
1613.956055	78.441040
1612.957031	3.965568
1611.957031	50.223270
1610.958008	-31.898008
1609.958008	-74.587128
1608.958984	-25.462450
1607.958008	133.745087
1606.958008	-73.718384
1605.958008	148.430359
1604.957031	-24.767807
1603.956055	-98.358925
1602.955078	0.861636
1601.953125	-25.482059
1600.951172	13.639456
1599.950195	146.948776
1598.947266	73.698746
1597.945313	-54.361389
1596.942383	-158.796600
1595.940430	-127.268379
1594.937500	-103.548515
1593.933594	-43.234425
1592.930664	-155.247086
1591.926758	-55.715431
1590.922852	-63.207043
1589.918945	-15.866740
1588.915039	125.402863
1587.910156	18.838404
1586.906250	50.557224
1585.901367	-45.474899
1584.895508	64.478233
1583.890625	49.304920
1582.884766	15.909576
1581.878906	8.587879
1580.873047	24.715240
1579.867188	74.689568
1578.860352	15.304462
1577.854492	109.506393
1576.847656	16.306471
1575.839844	-45.640461
1574.833008	19.883657
1573.825195	22.956402
1572.817383	13.015778
1571.809570	122.635231
1570.801758	63.267139
1569.792969	110.432838
1568.784180	71.833221
1567.775391	-52.479626
1566.766602	90.683159
1565.757813	283.080261
1564.748047	70.472374
1563.738281	16.212967
1562.728516	164.301605
1561.718750	47.725651
1560.708008	99.719887
1559.697266	89.428635
1558.686523	99.837418
1557.675781	45.409843
1556.665039	58.326836
1555.653320	172.217682
1554.641602	164.287155
1553.629883	169.256317
1552.617188	3.313043
1551.605469	65.151215
1550.592773	69.979172
1549.580078	61.813129
1548.567383	-16.242323
1547.553711	-73.637581
1546.541016	104.208206
1545.527344	90.633896
1544.513672	79.586830
1543.499023	-19.369284
1542.485352	28.897324
1541.470703	61.579185
1540.456055	-104.642052
1539.441406	103.464043
1538.425781	-60.253799
1537.410156	65.037743
1536.394531	1.871946
1535.378906	13.462327
1534.363281	61.077602
1533.346680	44.139595
1532.331055	42.603584
1531.314453	-38.900848
1530.296875	-35.422905
1529.280273	94.205147
1528.262695	9.932893
1527.245117	139.336929
1526.227539	147.611572
1525.209961	63.146019
1524.191406	-155.175812
1523.172852	-100.776871
1522.154297	-43.909462
1521.135742	-59.152508
1520.116211	59.221020
1519.097656	185.178101
1518.078125	-7.679984
1517.058594	30.709846
1516.038086	-5.500252
1515.018555	-95.707298
1513.998047	19.458096
1512.977539	-9.272102
1511.956055	-117.643845
1510.935547	115.245926
1509.914063	-16.361338
1508.892578	85.421577
1507.871094	51.161724
1506.849609	-29.316494
1505.827148	33.701153
1504.804688	88.921646
1503.782227	-9.700128
1502.759766	-113.484665
1501.736328	-45.712532
1500.713867	-95.833794
1499.690430	-48.736626
1498.666016	-17.102444
1497.642578	-39.295330
1496.618164	-125.524605
1495.594727	-127.380074
1494.569336	-113.980164
1493.544922	-72.533928
1492.520508	96.630531
1491.495117	68.849861
1490.469727	76.776848
1489.444336	-15.005310
1488.417969	-17.436436
1487.392578	179.240234
1486.366211	115.348396
1485.339844	191.795212
1484.312500	191.574280
1483.286133	260.174438
1482.258789	167.967270
1481.231445	149.687469
1480.204102	39.556644
1479.175781	156.274216
1478.148438	247.395218
1477.120117	386.818085
1476.091797	335.050323
1475.062500	397.848389
1474.034180	307.775177
1473.004883	268.589539
1471.975586	488.986359
1470.946289	406.394958
1469.916016	573.111572
1468.885742	564.180420
1467.855469	664.553284
1466.825195	571.585388
1465.794922	562.491699
1464.763672	601.630310
1463.732422	536.517456
1462.701172	705.104614
1461.669922	792.291321
1460.638672	869.234131
1459.606445	900.388611
1458.574219	880.716675
1457.541992	754.421143
1456.508789	853.940491
1455.476563	966.065247
1454.443359	799.116699
1453.410156	994.789001
1452.375977	891.194153
1451.342773	891.527893
1450.308594	896.884705
1449.274414	1031.409058
1448.240234	975.874084
1447.206055	1059.609497
1446.170898	1064.783203
1445.135742	945.892090
1444.100586	981.397217
1443.064453	728.410217
1442.029297	857.489502
1440.993164	817.029968
1439.957031	758.864746
1438.920898	875.135437
1437.883789	597.039856
1436.847656	660.189270
1435.810547	629.808167
1434.773438	687.828369
1433.735352	594.280701
1432.698242	642.155029
1431.660156	450.184906
1430.622070	500.561035
1429.583008	402.030548
1428.544922	225.340652
1427.505859	220.212189
1426.466797	318.463776
1425.427734	197.340988
1424.387695	217.404785
1423.348633	83.751106
1422.308594	131.541641
1421.268555	194.425583
1420.227539	113.733521
1419.187500	201.777588
1418.146484	133.712677
1417.105469	43.033165
1416.064453	256.854645
1415.022461	168.711273
1413.980469	163.613052
1412.939453	2.635752
1411.896484	196.197784
1410.854492	281.620148
1409.811523	37.820545
1408.768555	62.967056
1407.725586	32.859745
1406.682617	-24.839493
1405.638672	-97.566101
1404.595703	-115.007019
1403.551758	25.685377
1402.506836	15.784340
1401.462891	111.282433
1400.417969	81.354553
1399.373047	216.964828
1398.328125	86.803368
1397.283203	51.973858
1396.237305	-35.442387
1395.191406	90.169952
1394.145508	67.975563
1393.099609	-101.929749
1392.052734	3.681900
1391.006836	69.240784
1389.959961	122.288048
1388.912109	40.227188
1387.865234	160.880280
1386.817383	78.927330
1385.769531	-95.468452
1384.721680	-94.746040
1383.673828	-36.491402
1382.625000	16.778000
1381.576172	70.070343
1380.527344	-31.481153
1379.478516	-40.540150
1378.429688	-49.546207
1377.379883	-78.476120
1376.330078	-2.522697
1375.280273	23.545826
1374.229492	-129.966476
1373.178711	58.333328
1372.128906	136.895523
1371.077148	188.042160
1370.026367	62.260765
1368.974609	-43.481148
1367.923828	-241.296783
1366.871094	54.213169
1365.819336	-101.092934
1364.767578	-14.760954
1363.714844	-77.770119
1362.662109	38.497829
1361.609375	-153.760742
1360.555664	42.194778
1359.501953	29.209461
1358.448242	83.429825
1357.394531	-56.222260
1356.340820	-39.162811
1355.286133	59.952503
1354.231445	87.040619
1353.176758	71.955956
1352.122070	198.495789
1351.066406	111.516830
1350.011719	133.869308
1348.956055	47.075417
1347.899414	57.148834
1346.843750	178.922745
1345.787109	342.868866
1344.730469	355.555725
1343.673828	288.974274
1342.616211	182.828766
1341.559570	240.352524
1340.501953	349.942596
1339.444336	362.953735
1338.385742	460.222198
1337.328125	250.515320
1336.269531	149.878616
1335.210938	215.167923
1334.152344	295.344696
1333.092773	219.707870
1332.033203	171.379135
1330.973633	241.829651
1329.914063	248.044769
1328.853516	148.045746
1327.793945	95.114685
1326.733398	220.149643
1325.672852	241.462250
1324.611328	280.117889
1323.549805	225.009018
1322.489258	335.378906
1321.426758	228.593842
1320.365234	329.182190
1319.302734	496.395844
1318.241211	281.344666
1317.177734	298.224670
1316.115234	238.749939
1315.052734	369.145782
1313.989258	216.181213
1312.925781	132.330353
1311.862305	280.108002
1310.797852	184.100708
1309.733398	455.032349
1308.668945	401.008026
1307.604492	337.230408
1306.540039	219.419785
1305.474609	391.980316
1304.409180	429.271698
1303.343750	299.418976
1302.277344	270.470947
1301.211914	411.180573
1300.145508	343.035156
1299.079102	331.484894
1298.011719	238.950333
1296.945313	247.197083
1295.877930	176.940430
1294.810547	79.777176
1293.743164	188.845383
1292.674805	204.696198
1291.606445	279.467255
1290.538086	197.318039
1289.469727	210.881653
1288.400391	300.483337
1287.332031	44.557533
1286.262695	283.729523
1285.193359	277.890930
1284.123047	247.617615
1283.052734	170.889450
1281.982422	179.928802
1280.912109	225.729034
1279.841797	266.667786
1278.770508	229.353821
1277.699219	250.807724
1276.627930	245.403152
1275.556641	164.261856
1274.484375	254.300858
1273.412109	161.069290
1272.339844	136.333862
1271.267578	297.296814
1270.194336	257.979828
1269.121094	333.478210
1268.047852	330.873535
1266.974609	438.134674
1265.900391	215.993820
1264.827148	267.208405
1263.752930	340.389343
1262.677734	377.001129
1261.603516	299.057281
1260.528320	364.984344
1259.453125	257.908478
1258.377930	292.215881
1257.301758	190.143402
1256.226563	380.367310
1255.150391	385.508759
1254.073242	317.656189
1252.997070	529.721497
1251.919922	374.338715
1250.842773	360.136139
1249.765625	248.689865
1248.688477	370.732300
1247.610352	410.097656
1246.532227	274.486389
1245.454102	481.558533
1244.375000	285.305664
1243.296875	268.885742
1242.217773	262.206146
1241.138672	231.272827
1240.058594	171.245834
1238.979492	174.353302
1237.899414	403.096497
1236.819336	115.123878
1235.738281	188.611649
1234.658203	266.928436
1233.577148	323.408173
1232.496094	348.370636
1231.415039	351.527222
1230.333008	391.025330
1229.250977	236.775055
1228.168945	254.505875
1227.086914	233.503876
1226.003906	144.752930
1224.920898	295.584991
1223.837891	347.172424
1222.754883	231.860840
1221.670898	230.246994
1220.587891	146.440567
1219.503906	91.673157
1218.418945	116.668839
1217.334961	30.521709
1216.250000	72.420372
1215.165039	29.778341
1214.080078	105.446686
1212.994141	86.941093
1211.908203	222.877243
1210.822266	204.337204
1209.736328	246.097351
1208.649414	275.770538
1207.563477	199.334808
1206.476563	175.951370
1205.388672	369.457642
1204.301758	165.314667
1203.213867	209.358887
1202.125977	51.068928
1201.038086	73.415588
1199.949219	-70.365273
1198.861328	4.909726
1197.772461	-57.020721
1196.682617	-13.095982
1195.593750	-7.694067
1194.503906	-132.162292
1193.414063	-11.389021
1192.324219	-80.567924
1191.233398	-80.055511
1190.143555	-113.202187
1189.052734	-86.313911
1187.960938	2.969329
1186.870117	-61.465401
1185.778320	-8.287940
1184.686523	-209.533844
1183.594727	47.524193
1182.501953	40.585255
1181.410156	-23.936438
1180.317383	-6.944795
1179.223633	31.579464
1178.130859	70.053711
1177.037109	-54.449539
1175.943359	-4.066114
1174.849609	43.864521
1173.754883	94.131142
1172.661133	-71.102898
1171.566406	86.789864
1170.470703	-78.445122
1169.375977	-114.465065
1168.280273	45.606846
1167.184570	40.580467
1166.088867	-12.295168
1164.992188	-22.167953
1163.895508	73.061172
1162.798828	96.536797
1161.702148	-20.956825
1160.605469	47.815258
1159.507813	-24.340839
1158.410156	149.333374
1157.311523	5.510675
1156.213867	81.197968
1155.115234	-29.239824
1154.016602	82.100540
1152.917969	105.133827
1151.818359	44.684055
1150.718750	17.579441
1149.619141	-19.089428
1148.519531	-53.405285
1147.418945	-32.980713
1146.319336	-176.891937
1145.217773	29.124186
1144.117188	-0.600092
1143.015625	29.122725
1141.915039	-133.891586
1140.813477	-28.144156
1139.710938	-17.600492
1138.609375	156.913864
1137.506836	155.432770
1136.404297	8.965845
1135.300781	123.821152
1134.197266	96.078743
1133.094727	168.029312
1131.990234	313.485504
1130.886719	342.536163
1129.782227	236.273270
1128.677734	213.040375
1127.573242	270.409851
1126.468750	318.220703
1125.363281	351.736359
1124.257813	240.612122
1123.152344	224.274902
1122.045898	392.680481
1120.940430	286.219208
1119.833984	201.069016
1118.726563	118.275894
1117.620117	165.655838
1116.512695	163.272766
1115.405273	298.062195
1114.297852	156.007874
1113.189453	210.243591
1112.082031	143.839188
1110.972656	167.233871
1109.864258	278.011688
1108.755859	213.865067
1107.646484	390.629852
1106.537109	342.928497
1105.426758	153.546082
1104.317383	141.242996
1103.207031	225.656204
1102.096680	175.507538
1100.985352	252.713287
1099.875000	308.622589
1098.763672	185.277023
1097.652344	168.022095
1096.540039	117.740852
1095.427734	319.547974
1094.315430	321.002197
1093.203125	159.922531
1092.090820	279.065460
1090.977539	322.788055
1089.864258	309.974304
1088.750977	311.249878
1087.636719	60.788216
1086.522461	339.562286
1085.408203	164.384811
1084.293945	388.878143
1083.179688	234.859421
1082.064453	391.030365
1080.949219	194.736206
1079.833008	233.355865
1078.717773	288.370667
1077.601563	179.005936
1076.485352	316.094330
1075.368164	162.137833
1074.251953	104.411415
1073.134766	131.116852
1072.016602	115.577255
1070.899414	36.732780
1069.781250	154.770996
1068.663086	-27.189606
1067.544922	114.196632
1066.426758	-34.918499
1065.307617	265.590942
1064.188477	261.615021
1063.068359	154.641006
1061.949219	284.039032
1060.829102	158.366653
1059.708984	32.740097
1058.588867	63.826851
1057.467773	153.329498
1056.346680	196.036682
1055.225586	63.464050
1054.104492	47.752758
1052.982422	46.052162
1051.860352	4.650472
1050.738281	9.954470
1049.615234	68.930923
1048.492188	363.556519
1047.369141	231.121384
1046.246094	73.090904
1045.123047	76.031532
1043.999023	-7.289620
1042.875000	32.961082
1041.750000	63.872524
1040.625977	45.855061
1039.500977	116.355934
1038.375977	65.743919
1037.250000	22.144091
1036.125000	74.005791
1034.999023	-23.076689
1033.873047	-31.697973
1032.746094	185.306595
1031.619141	158.060638
1030.492188	214.535400
1029.365234	59.490276
1028.237305	-28.081921
1027.110352	-20.339481
1025.982422	-77.620514
1024.853516	-60.550865
1023.725586	-124.719620
1022.596680	154.675354
1021.467773	-4.612619
1020.337891	75.151131
1019.208008	103.875153
1018.078125	-134.060150
1016.948242	-193.344193
1015.818359	-69.464729
1014.687500	-61.480946
1013.556641	9.081468
1012.425781	17.105333
1011.293945	-111.469429
1010.162109	84.165848
1009.030273	27.455492
1007.898438	-26.878839
1006.765625	157.136078
1005.632813	220.828262
1004.500000	525.020935
1003.366211	937.767456
1002.233398	1073.003418
1001.099609	699.835632
999.964844	345.364716
998.831055	263.652466
997.696289	119.671082
996.561523	146.641830
995.425781	-117.178581
994.291016	62.227283
993.155273	-30.636282
992.019531	284.841858
990.882813	26.035727
989.747070	138.575653
988.610352	89.769424
987.472656	41.034931
986.335938	40.758045
985.198242	-74.631134
984.060547	-74.776268
982.921875	40.240330
981.784180	-67.999123
980.645508	-1.250241
979.506836	-8.093961
978.367188	-74.679840
977.228516	-46.895370
976.088867	10.819107
974.948242	105.338333
973.808594	252.726105
972.667969	154.288452
971.527344	10.021573
970.385742	212.617477
969.245117	80.007118
968.103516	53.097961
966.961914	-72.405098
965.819336	54.564110
964.677734	112.732895
963.534180	76.920654
962.391602	-9.243064
961.249023	53.676048
960.105469	66.218445
958.961914	156.711060
957.817383	132.709061
956.673828	-26.312624
955.529297	29.996841
954.383789	70.324837
953.239258	0.869482
952.093750	-77.637718
950.948242	-34.823029
949.802734	65.203773
948.656250	-77.069702
947.509766	48.195850
946.363281	84.356895
945.216797	109.147331
944.069336	72.328339
942.921875	60.712517
941.774414	90.260750
940.625977	-94.671448
939.478516	53.687061
938.330078	110.794991
937.180664	110.927261
936.032227	51.843834
934.882813	152.428009
933.732422	2.335996
932.583008	2.764829
931.432617	-24.075253
930.282227	163.244644
929.131836	79.590385
927.980469	153.112305
926.830078	76.459892
925.677734	2.185055
924.526367	-53.790836
923.374023	6.310470
922.221680	-54.057323
921.069336	-73.416199
919.916992	80.017502
918.763672	8.506162
917.610352	71.113045
916.456055	158.734390
915.302734	53.384544
914.148438	-85.902679
912.994141	-168.328491
911.838867	-64.607391
910.683594	-24.388977
909.528320	-117.931793
908.373047	-184.164825
907.216797	-71.237030
906.061523	87.016830
904.904297	-24.359692
903.748047	-124.304405
902.590820	-52.037628
901.433594	235.332947
900.276367	33.700447
899.118164	-47.846111
897.960938	60.740517
896.802734	-147.340714
895.643555	-95.214676
894.484375	42.846478
893.325195	36.229416
892.166016	16.102528
891.006836	156.435928
889.846680	-48.834026
888.686523	-41.695606
887.526367	-93.217796
886.365234	78.779930
885.204102	-1.999920
884.042969	-82.704018
882.880859	-16.722607
881.719727	67.301331
880.556641	112.998840
879.394531	3.186618
878.232422	114.288864
877.069336	9.099500
875.905273	-62.223011
874.742188	-5.135048
873.578125	-87.620743
872.414063	61.781219
871.250000	-79.135551
870.084961	25.251530
868.920898	35.145969
867.754883	-98.846939
866.589844	1.036888
865.423828	76.171425
864.257813	65.902077
863.091797	62.392498
861.924805	11.736510
860.758789	64.402504
859.590820	27.266022
858.423828	30.552742
857.255859	58.529831
856.087891	420.746674
854.919922	89.795601
853.751953	267.983826
852.583008	69.493553
851.414063	234.162231
850.244141	116.440147
849.075195	99.573402
847.905273	69.276955
846.734375	54.667072
845.564453	167.649078
844.393555	92.585846
843.222656	104.808998
842.051758	76.753204
840.879883	-4.970154
839.708008	130.207886
838.536133	8.249361
837.363281	91.934586
836.190430	59.383369
835.017578	75.971336
833.844727	79.133698
832.670898	51.019413
831.497070	154.592148
830.323242	195.608414
829.149414	156.262314
827.974609	-12.458880
826.799805	242.574661
825.624023	42.647594
824.449219	-12.334029
823.273438	-27.206402
822.097656	-26.507523
820.920898	190.215210
819.744141	32.691975
818.567383	53.313755
817.390625	71.663971
816.212891	45.465218
815.035156	79.308701
813.857422	-22.579512
812.679688	-175.604187
811.500977	-28.470016
810.322266	-54.812103
809.142578	-14.520211
807.963867	-80.928299
806.784180	12.567348
805.603516	19.375004
804.423828	-9.388771
803.243164	-49.281536
802.062500	-100.297791
800.881836	-22.670124
799.700195	-2.792246
798.518555	-11.799065
797.336914	-127.260452
796.154297	72.000648
794.972656	-141.022766
793.789063	-147.974823
792.606445	-159.407043
791.422852	-168.670410
790.240234	-80.581024
789.055664	-112.095833
787.872070	24.510675
786.687500	-22.606318
785.502930	-3.407465
784.317383	75.428802
783.132813	1.643839
781.947266	117.903374
780.761719	-22.249458
779.575195	-100.538017
778.388672	57.462364
777.202148	109.351952
776.015625	-46.333370
774.828125	62.829048
773.640625	-42.132248
772.453125	-32.392185
771.264648	63.299057
770.076172	33.218838
768.887695	11.917961
767.699219	34.650906
766.509766	66.136269
765.320313	66.718658
764.130859	84.868530
762.940430	89.751282
761.750977	46.158527
760.559570	99.367645
759.369141	150.305191
758.177734	267.162048
756.986328	210.191162
755.794922	137.814026
754.603516	230.282715
753.411133	146.863815
752.218750	195.265686
751.025391	144.763245
749.832031	28.367777
748.638672	142.514206
747.445313	133.655594
746.250977	157.684097
745.057617	262.844635
743.862305	253.867462
742.667969	124.258316
741.472656	-7.509910
740.277344	-55.951252
739.082031	-36.462948
737.885742	107.869781
736.689453	92.222542
735.493164	54.666458
734.296875	-94.541252
733.099609	117.448845
731.902344	143.326706
730.705078	5.102084
729.506836	98.776329
728.308594	17.464325
727.110352	135.127563
725.911133	123.777229
724.712891	136.468369
723.513672	118.569504
722.313477	46.077854
721.113281	161.416061
719.914063	123.891548
718.712891	-38.014404
717.512695	-38.358902
716.311523	74.751129
715.110352	183.461975
713.909180	95.891487
712.707031	8.382118
711.504883	121.451195
710.302734	31.844477
709.099609	40.338528
707.896484	-14.304307
706.693359	105.307198
705.490234	-16.746805
704.286133	63.700397
703.082031	-132.196960
701.877930	-3.824657
700.672852	48.405888
699.468750	74.562469
698.262695	9.447039
697.057617	-59.938526
695.851563	20.686441
694.645508	68.737305
693.439453	1.708286
692.232422	23.789351
691.026367	-47.432693
689.818359	-79.498795
688.611328	-161.399689
687.403320	-93.519737
686.195313	-29.949848
684.987305	-3.210638
683.778320	21.408981
682.569336	-146.811813
681.360352	23.130400
680.151367	-58.235203
678.941406	22.935411
677.731445	13.188711
676.521484	-100.400223
675.310547	58.827259
674.099609	-22.137257
672.888672	193.367706
671.677734	-79.954620
670.465820	-67.668320
669.253906	78.700592
668.041016	88.900162
666.829102	58.094677
665.616211	14.397002
664.403320	100.357140
663.189453	-66.306023
661.975586	-77.414200
660.761719	-168.329819
659.547852	-41.229088
658.333008	64.277733
657.118164	92.125381
655.903320	38.050259
654.688477	59.475952
653.472656	1.166398
652.256836	-14.006695
651.040039	5.303853
649.824219	80.604279
648.607422	30.976219
647.389648	28.721254
646.172852	149.126617
644.955078	77.941971
643.737305	125.074638
642.519531	200.101715
641.300781	251.388123
640.082031	-28.481544
638.863281	65.682045
637.643555	-10.037764
636.423828	-27.814720
635.204102	-62.875248
633.984375	105.954529
632.763672	62.035969
631.542969	-89.328285
630.322266	-36.931118
629.100586	90.349640
627.878906	-67.889153
626.657227	37.489662
625.435547	-35.351109
624.212891	140.225632
622.990234	133.308548
621.767578	192.522446
620.543945	80.047722
619.320313	-9.149917
618.096680	53.347237
616.873047	14.840287
615.648438	-81.830040
614.423828	2.972763
613.199219	-79.554085
611.973633	72.707390
610.748047	-57.823139
609.522461	133.932297
608.296875	216.045715
607.070313	171.463089
605.843750	19.466635
604.617188	-2.856927
