# Supplementary material for: Raman spectroscopy accurately differentiates mucosal healing from non-healing and biochemical changes following biological therapy in inflammatory bowel disease
Source: PLoS One. 2021 Jun 2;16(6):e0252210. doi: 10.1371/journal.pone.0252210 (PMC8172032; doi:10.1371/journal.pone.0252210)
Supplement: S6 Dataset — (ZIP) [file pone.0252210.s008.zip › Post biologic CD/OC016 post treatment-1_base sub CR removed_13__X_-36038.8__Y_20314.7__Z_-4413.92__Time_149.txt]

1714.716797	282.957458
1713.740234	240.299576
1712.763672	107.161613
1711.787109	241.195862
1710.809570	-103.186348
1709.832031	28.595535
1708.854492	175.278183
1707.875977	-164.243454
1706.898438	-108.285378
1705.919922	-80.394249
1704.941406	-254.531952
1703.962891	-105.951279
1702.983398	-223.700272
1702.003906	-337.334717
1701.024414	-286.386200
1700.044922	54.697788
1699.065430	-36.194050
1698.084961	10.511122
1697.104492	90.530716
1696.124023	-28.632792
1695.143555	163.341629
1694.162109	-386.071014
1693.180664	-266.552246
1692.199219	-132.589081
1691.217773	-72.289436
1690.235352	247.856339
1689.253906	-76.582611
1688.271484	-95.821648
1687.289063	155.293732
1686.305664	63.371876
1685.323242	108.456688
1684.339844	-157.314316
1683.356445	265.305695
1682.372070	-43.824200
1681.388672	90.165016
1680.404297	-51.934223
1679.419922	49.108219
1678.435547	124.339470
1677.451172	176.418228
1676.465820	178.704178
1675.480469	256.233429
1674.495117	345.128204
1673.509766	46.649628
1672.523438	445.260895
1671.537109	671.702820
1670.550781	678.258667
1669.564453	645.647522
1668.578125	629.631592
1667.590820	850.481262
1666.603516	700.296326
1665.616211	495.054504
1664.627930	545.122437
1663.640625	860.976990
1662.652344	1102.964233
1661.664063	926.514160
1660.675781	904.379028
1659.686523	824.427124
1658.698242	1200.684082
1657.708984	862.076477
1656.719727	635.284546
1655.729492	761.117004
1654.740234	318.248901
1653.750000	442.265533
1652.759766	582.487000
1651.768555	368.546570
1650.778320	374.576111
1649.787109	428.516418
1648.795898	303.009186
1647.804688	241.297943
1646.813477	98.005409
1645.821289	110.899002
1644.829102	18.416878
1643.836914	256.293701
1642.844727	-12.544226
1641.851563	80.533768
1640.859375	31.321793
1639.866211	222.391632
1638.873047	160.368652
1637.878906	135.457504
1636.885742	324.299133
1635.891602	-100.946297
1634.897461	-69.956078
1633.902344	92.876266
1632.908203	-234.156357
1631.913086	-76.380043
1630.917969	231.510559
1629.922852	405.114502
1628.926758	-18.698410
1627.931641	-189.637329
1626.935547	-105.280174
1625.939453	-281.276154
1624.942383	-62.740715
1623.946289	-196.517487
1622.949219	40.371574
1621.952148	74.844231
1620.955078	-405.609985
1619.958008	22.953764
1618.959961	-320.738831
1617.961914	13.074437
1616.963867	131.483475
1615.965820	-4.741883
1614.966797	257.849365
1613.967773	129.436188
1612.968750	87.576088
1611.969727	22.082598
1610.970703	32.578030
1609.970703	-17.294512
1608.970703	3.529825
1607.970703	-4.552668
1606.970703	-130.579102
1605.969727	120.420189
1604.968750	-314.711609
1603.967773	-354.518921
1602.966797	-137.962006
1601.965820	-99.522415
1600.963867	48.627323
1599.961914	-153.844116
1598.959961	-421.720551
1597.958008	157.337479
1596.955078	-241.447922
1595.952148	114.930969
1594.949219	-184.687943
1593.946289	-71.665764
1592.943359	-264.353699
1591.939453	-122.968964
1590.935547	-23.566887
1589.931641	-15.701358
1588.927734	-23.656569
1587.922852	286.426422
1586.917969	64.208313
1585.913086	-27.721642
1584.908203	-62.441986
1583.903320	129.408325
1582.897461	-93.309914
1581.891602	241.356461
1580.885742	101.684929
1579.879883	-147.474670
1578.873047	56.240261
1577.866211	-102.104591
1576.859375	-83.623833
1575.852539	51.730186
1574.845703	145.214188
1573.837891	-47.612247
1572.830078	-37.758110
1571.822266	78.471199
1570.814453	4.737179
1569.805664	120.487808
1568.796875	-117.296440
1567.788086	-100.658806
1566.779297	76.759918
1565.769531	220.130066
1564.760742	409.979858
1563.750977	116.874641
1562.741211	-54.373299
1561.730469	529.023193
1560.720703	-0.503379
1559.709961	66.288918
1558.699219	122.484993
1557.688477	152.544540
1556.676758	-11.956635
1555.666016	116.158356
1554.654297	130.044220
1553.642578	223.998108
1552.629883	-124.988518
1551.618164	-103.877655
1550.605469	139.544861
1549.592773	64.458084
1548.580078	159.925949
1547.566406	133.597641
1546.552734	-27.350962
1545.540039	460.418854
1544.525391	19.966045
1543.511719	259.080902
1542.498047	252.504395
1541.483398	54.611706
1540.468750	-3.941395
1539.453125	187.739594
1538.438477	-54.415390
1537.422852	-190.867477
1536.407227	103.411079
1535.391602	209.108078
1534.375977	177.919220
1533.359375	-88.068222
1532.342773	321.250488
1531.326172	261.198090
1530.309570	234.515396
1529.292969	55.701065
1528.275391	-107.763550
1527.257813	308.055298
1526.240234	324.519684
1525.222656	294.507294
1524.204102	251.471817
1523.185547	213.460938
1522.166992	285.934509
1521.148438	376.246948
1520.128906	116.695328
1519.110352	-14.313810
1518.090820	247.779556
1517.071289	-4.237717
1516.050781	-130.428223
1515.031250	-251.509506
1514.010742	179.390259
1512.990234	101.687302
1511.968750	52.107845
1510.948242	-320.850037
1509.926758	-103.697929
1508.905273	113.262047
1507.883789	-103.361504
1506.862305	-114.866226
1505.839844	242.637756
1504.817383	59.145611
1503.794922	-42.355122
1502.772461	-61.919880
1501.749023	-158.416794
1500.726563	-242.111877
1499.703125	-213.225052
1498.678711	-120.464256
1497.655273	-493.509216
1496.630859	-339.447388
1495.607422	-295.470001
1494.582031	-13.790233
1493.557617	-432.817505
1492.533203	-378.806915
1491.507813	-56.545044
1490.482422	-207.168762
1489.457031	56.082870
1488.430664	-293.826752
1487.405273	-173.732986
1486.378906	101.979172
1485.352539	142.719757
1484.325195	234.428650
1483.298828	359.274414
1482.271484	9.567262
1481.244141	-41.622627
1480.216797	220.817154
1479.188477	225.634995
1478.161133	393.589203
1477.132813	204.704834
1476.104492	265.563660
1475.075195	420.605438
1474.046875	641.830505
1473.017578	651.623291
1471.988281	478.163086
1470.958984	449.843384
1469.928711	955.822693
1468.898438	746.811523
1467.869141	1056.762085
1466.837891	1478.418335
1465.807617	1289.850342
1464.776367	986.989929
1463.746094	1454.258301
1462.714844	1438.638062
1461.682617	1550.030396
1460.651367	1171.344482
1459.619141	1442.781616
1458.586914	1092.262695
1457.554688	1142.915161
1456.522461	1343.292114
1455.489258	1609.560181
1454.456055	1330.499146
1453.422852	1771.732422
1452.389648	1584.141235
1451.355469	1710.942993
1450.321289	1467.800049
1449.287109	1645.378418
1448.252930	1427.817017
1447.218750	1486.449951
1446.183594	1618.526489
1445.148438	1332.965820
1444.113281	1242.469116
1443.078125	1508.854736
1442.041992	1299.602539
1441.005859	1467.361694
1439.969727	1372.165405
1438.933594	1765.011353
1437.897461	982.495300
1436.860352	1064.593262
1435.823242	1000.219543
1434.786133	1064.789673
1433.748047	1013.237244
1432.710938	964.356384
1431.672852	1011.492981
1430.634766	622.111145
1429.596680	621.567810
1428.557617	666.511597
1427.518555	244.953110
1426.479492	161.573364
1425.440430	413.631439
1424.401367	15.413732
1423.361328	28.202049
1422.321289	-319.177368
1421.281250	298.428894
1420.241211	601.100037
1419.200195	145.876038
1418.159180	-39.687080
1417.118164	507.310028
1416.077148	-20.209822
1415.035156	-300.878265
1413.994141	-188.925552
1412.952148	119.212418
1411.910156	-377.139771
1410.867188	-330.273468
1409.825195	58.485989
1408.782227	190.914612
1407.739258	-10.663727
1406.695313	111.901337
1405.652344	26.177853
1404.608398	224.251266
1403.564453	-388.266174
1402.520508	40.911034
1401.475586	199.078232
1400.431641	282.091003
1399.386719	9.102355
1398.341797	44.723618
1397.295898	-12.304136
1396.250977	108.767937
1395.205078	124.671890
1394.159180	280.971497
1393.112305	-88.595711
1392.066406	591.237427
1391.019531	359.703827
1389.972656	-64.309181
1388.925781	42.456039
1387.877930	339.405487
1386.831055	228.703140
1385.783203	253.188644
1384.735352	10.291381
1383.686523	160.023193
1382.638672	337.335938
1381.589844	-324.789215
1380.541016	-227.146225
1379.492188	-151.891846
1378.442383	320.431549
1377.392578	31.314671
1376.342773	376.370178
1375.292969	359.597443
1374.243164	195.776978
1373.192383	116.929443
1372.141602	-293.404510
1371.090820	321.204010
1370.039063	529.373596
1368.988281	-59.834518
1367.936523	447.544281
1366.884766	200.085022
1365.833008	226.794540
1364.780273	34.483280
1363.727539	81.346893
1362.674805	3.872618
1361.622070	344.567200
1360.569336	222.527237
1359.515625	244.883896
1358.461914	-75.804626
1357.408203	-177.465302
1356.353516	-119.919754
1355.299805	2.342880
1354.245117	-290.260834
1353.190430	90.514061
1352.134766	215.420486
1351.080078	35.011276
1350.024414	63.278023
1348.968750	575.582336
1347.913086	328.508728
1346.856445	369.384766
1345.800781	484.766052
1344.744141	753.914612
1343.686523	678.434753
1342.629883	712.150940
1341.572266	547.692932
1340.514648	787.226013
1339.457031	793.908752
1338.399414	847.735779
1337.340820	936.269592
1336.282227	759.991577
1335.223633	828.876526
1334.165039	472.243286
1333.106445	669.961182
1332.046875	622.812012
1330.987305	494.163177
1329.926758	531.261475
1328.867188	654.940369
1327.806641	867.581909
1326.746094	581.158508
1325.685547	574.035706
1324.625000	769.481201
1323.563477	690.843750
1322.501953	706.099365
1321.440430	1015.090088
1320.378906	948.974304
1319.316406	902.667236
1318.253906	787.383057
1317.191406	1071.647217
1316.128906	700.110229
1315.065430	725.578369
1314.001953	731.370850
1312.938477	993.419373
1311.875000	1304.667480
1310.811523	751.488342
1309.747070	838.688416
1308.682617	1016.961548
1307.618164	629.196655
1306.552734	1011.711853
1305.488281	887.392639
1304.422852	1289.428101
1303.356445	737.320557
1302.291016	1136.822266
1301.224609	1177.345215
1300.159180	903.380005
1299.091797	983.280212
1298.025391	849.508911
1296.958984	723.181396
1295.891602	943.069519
1294.824219	1111.339355
1293.755859	778.934570
1292.688477	527.669495
1291.620117	1135.007568
1290.551758	707.220154
1289.483398	1098.516602
1288.414063	1298.442139
1287.344727	726.315247
1286.275391	708.180969
1285.206055	1344.107910
1284.136719	1022.164612
1283.066406	1052.935791
1281.996094	846.235596
1280.925781	1028.769531
1279.855469	944.504761
1278.784180	1014.373352
1277.712891	521.654724
1276.641602	953.480042
1275.569336	1338.636963
1274.498047	672.592102
1273.425781	803.461670
1272.353516	983.122681
1271.281250	1067.425049
1270.208008	926.977051
1269.134766	1245.589233
1268.061523	1356.549194
1266.988281	979.332031
1265.914063	1221.995117
1264.839844	1196.185059
1263.765625	1155.720825
1262.691406	698.284485
1261.617188	1311.230225
1260.541992	476.099792
1259.466797	774.395508
1258.391602	845.955872
1257.315430	676.295288
1256.239258	784.283386
1255.163086	772.883789
1254.086914	1165.505371
1253.010742	1063.904663
1251.933594	1227.486816
1250.856445	1335.004395
1249.779297	1046.018799
1248.701172	1061.028809
1247.624023	1107.595947
1246.545898	1124.914185
1245.467773	918.634888
1244.388672	748.815430
1243.310547	916.627075
1242.231445	890.037048
1241.152344	1028.486084
1240.072266	890.113525
1238.993164	1057.508911
1237.913086	1086.467529
1236.833008	981.957581
1235.751953	1015.637817
1234.671875	1255.336792
1233.590820	1203.982056
1232.509766	774.546082
1231.427734	1098.718994
1230.346680	957.622437
1229.264648	1039.309082
1228.182617	1379.958496
1227.100586	923.996033
1226.017578	753.724731
1224.934570	823.004333
1223.851563	1054.260010
1222.768555	765.366394
1221.684570	529.708496
1220.601563	644.631897
1219.516602	725.566101
1218.432617	504.362152
1217.348633	920.967590
1216.263672	173.126785
1215.178711	584.633728
1214.093750	213.675720
1213.007813	786.547729
1211.921875	444.504974
1210.835938	394.469177
1209.750000	250.311249
1208.663086	381.044922
1207.577148	680.435364
1206.490234	364.931976
1205.402344	406.147858
1204.315430	401.512695
1203.227539	341.381897
1202.139648	538.898071
1201.051758	526.776245
1199.962891	334.022034
1198.875000	266.452576
1197.786133	-8.112328
1196.696289	787.862549
1195.607422	-417.613831
1194.517578	-225.593033
1193.427734	-4.880892
1192.337891	-99.195839
1191.247070	92.393410
1190.157227	-184.630936
1189.066406	-0.457404
1187.974609	-107.015419
1186.883789	-429.650482
1185.791992	-140.160736
1184.700195	-347.617065
1183.608398	-214.362671
1182.515625	-256.353149
1181.423828	150.070541
1180.331055	167.816925
1179.238281	115.979568
1178.144531	-146.815186
1177.050781	239.749069
1175.957031	381.743378
1174.863281	291.309113
1173.768555	-17.056301
1172.674805	-59.610882
1171.580078	-121.376289
1170.484375	24.976345
1169.389648	-146.939529
1168.293945	-149.048111
1167.198242	291.143402
1166.102539	-265.793671
1165.005859	-205.924637
1163.910156	35.485584
1162.813477	52.149269
1161.715820	-251.315430
1160.619141	195.123703
1159.521484	230.667053
1158.423828	330.585297
1157.326172	120.192032
1156.227539	470.480591
1155.128906	562.960022
1154.030273	178.420578
1152.931641	77.722939
1151.832031	-118.338875
1150.733398	2.615721
1149.632813	-374.510284
1148.533203	-170.285233
1147.433594	-206.711884
1146.333008	-433.652435
1145.232422	179.742401
1144.130859	259.727600
1143.030273	432.453705
1141.928711	38.913643
1140.827148	90.245926
1139.724609	-248.431183
1138.623047	185.607254
1137.520508	434.029907
1136.417969	-16.243334
1135.314453	-98.152763
1134.211914	330.600891
1133.108398	127.518311
1132.004883	-265.402374
1130.900391	46.707188
1129.796875	180.724442
1128.692383	558.989990
1127.586914	868.271118
1126.482422	112.753845
1125.376953	149.353104
1124.271484	629.145203
1123.166016	210.643463
1122.060547	211.650406
1120.954102	181.843109
1119.847656	249.137726
1118.741211	285.629700
1117.633789	255.812637
1116.526367	22.512802
1115.418945	392.610840
1114.311523	-200.122025
1113.204102	32.722240
1112.095703	596.445923
1110.987305	34.820568
1109.877930	21.691511
1108.769531	235.416290
1107.660156	345.113617
1106.550781	20.265818
1105.441406	148.898117
1104.331055	152.371658
1103.220703	172.395294
1102.110352	593.525452
1101.000000	448.377197
1099.888672	161.815735
1098.777344	23.956018
1097.666016	-123.235367
1096.553711	-216.135239
1095.442383	89.249741
1094.330078	104.781380
1093.217773	337.015778
1092.104492	-17.103359
1090.991211	311.636200
1089.877930	143.701004
1088.764648	157.069382
1087.651367	97.555527
1086.537109	444.970551
1085.422852	30.471725
1084.308594	156.888855
1083.193359	494.802765
1082.078125	444.932983
1080.962891	-100.511749
1079.847656	155.216278
1078.731445	655.073120
1077.615234	650.059326
1076.499023	288.379547
1075.382813	243.703415
1074.265625	229.596603
1073.148438	-272.253204
1072.031250	211.010971
1070.914063	2.582130
1069.795898	253.674652
1068.677734	5.639876
1067.559570	223.987137
1066.440430	191.692719
1065.321289	-4.404013
1064.202148	354.491364
1063.083008	261.602905
1061.962891	171.169006
1060.843750	167.447769
1059.723633	547.371521
1058.602539	417.449768
1057.482422	610.311096
1056.361328	281.962555
1055.239258	400.159637
1054.118164	-14.227427
1052.996094	22.437790
1051.874023	295.032349
1050.751953	-116.415192
1049.629883	-235.813797
1048.506836	316.970337
1047.383789	246.716080
1046.260742	-75.294174
1045.136719	50.655632
1044.012695	290.894775
1042.888672	125.580589
1041.764648	74.639839
1040.639648	205.538940
1039.515625	-50.128403
1038.389648	167.117340
1037.264648	-139.420258
1036.138672	219.960602
1035.012695	-14.083778
1033.886719	261.595886
1032.760742	132.562881
1031.633789	296.694489
1030.506836	-41.291088
1029.379883	-239.537643
1028.251953	62.031563
1027.124023	-349.643036
1025.996094	-554.279541
1024.868164	-614.717224
1023.739258	-482.324280
1022.610352	-75.973389
1021.481445	-565.402344
1020.352539	-697.196533
1019.222656	-65.716125
1018.092773	-607.756165
1016.962891	-497.956940
1015.832031	-79.814941
1014.702148	-4.679885
1013.571289	-10.544972
1012.439453	-284.964294
1011.308594	-93.663422
1010.176758	324.556488
1009.044922	-111.366638
1007.912109	341.633911
1006.780273	237.011093
1005.647461	500.327881
1004.514648	883.900513
1003.380859	1551.784302
1002.247070	1357.353882
1001.113281	1082.276855
999.979492	946.076599
998.845703	327.342804
997.710938	60.021873
996.576172	164.651550
995.440430	-159.946594
994.305664	487.239746
993.169922	239.119675
992.033203	473.294769
990.897461	13.413171
989.760742	402.267456
988.624023	353.148163
987.487305	142.878983
986.350586	372.865540
985.212891	271.199768
984.075195	450.648132
982.936523	-154.912140
981.798828	301.012482
980.660156	-437.436035
979.521484	-89.534882
978.381836	-26.879124
977.242188	10.577999
976.102539	438.972321
974.962891	108.810677
973.823242	-172.814102
972.682617	-116.481071
971.541992	-60.050507
970.400391	168.691681
969.259766	363.021240
968.118164	38.656513
966.976563	421.318665
965.833984	76.679115
964.691406	-22.267792
963.548828	355.902435
962.406250	14.165097
961.262695	477.172333
960.120117	793.432312
958.976563	156.641312
957.832031	635.653748
956.688477	374.945740
955.543945	-16.024078
954.398438	584.309448
953.253906	-172.425858
952.108398	80.147057
950.962891	348.716217
949.817383	223.967529
948.670898	26.213993
947.524414	4.635496
946.377930	227.660004
945.231445	203.949814
944.083984	45.591686
942.936523	1.565775
941.789063	313.768707
940.640625	258.459229
939.493164	388.090881
938.343750	113.959473
937.195313	337.230225
936.045898	706.399353
934.897461	234.306381
933.747070	405.197174
932.597656	523.685181
931.447266	418.938934
930.296875	396.300842
929.146484	314.538330
927.995117	531.090393
926.843750	208.224915
925.692383	-16.587626
924.541016	211.443619
923.388672	-44.988323
922.236328	126.216148
921.083984	-432.296722
919.931641	552.623169
918.778320	46.629967
917.625000	140.615952
916.470703	214.157150
915.317383	6.172888
914.163086	424.829224
913.008789	207.889343
911.853516	88.648125
910.698242	-66.799339
909.542969	140.712616
908.387695	268.798828
907.231445	-308.105103
906.076172	307.310181
904.918945	13.922600
903.762695	53.669811
902.605469	-268.922180
901.448242	-306.075012
900.291016	-28.564438
899.133789	117.571999
897.975586	39.660656
896.817383	-38.207642
895.658203	132.715332
894.500000	473.129181
893.340820	-88.494644
892.180664	52.939198
891.021484	463.153687
889.861328	283.635986
888.701172	282.590179
887.541016	-210.634521
886.379883	-17.481266
885.218750	-23.011564
884.057617	140.639465
882.895508	-171.721359
881.734375	418.035400
880.572266	642.267944
879.409180	332.180908
878.247070	179.950775
877.083984	201.224701
875.920898	350.835876
874.756836	435.032532
873.592773	852.339355
872.428711	884.531494
871.264648	345.114655
870.100586	100.617897
868.935547	654.617493
867.770508	533.728210
866.604492	545.479431
865.438477	435.802429
864.272461	620.476440
863.106445	654.491638
861.940430	223.521835
860.773438	778.420471
859.606445	870.548950
858.438477	776.283997
857.271484	466.592926
856.103516	791.821045
854.934570	962.067993
853.766602	887.766296
852.597656	820.143799
851.428711	741.273376
850.259766	1206.825317
849.089844	1022.449707
847.919922	952.297668
846.750000	1020.910706
845.579102	626.036438
844.408203	246.927917
843.237305	621.919739
842.066406	497.819000
840.894531	387.095886
839.722656	714.558655
838.550781	583.534180
837.377930	351.902557
836.206055	426.384064
835.033203	458.287231
833.859375	427.536499
832.686523	517.270630
831.512695	765.336792
830.337891	319.151886
829.164063	401.839600
827.989258	698.512451
826.814453	412.905884
825.639648	488.503418
824.463867	292.020874
823.288086	202.486954
822.112305	507.225250
820.935547	196.947525
819.759766	-124.419968
818.583008	642.917969
817.405273	-132.699463
816.228516	131.142914
815.050781	-125.846001
813.872070	62.009068
812.694336	-341.829102
811.515625	114.765991
810.336914	-124.651947
809.158203	-17.422800
807.978516	-185.839111
806.798828	-54.444386
805.619141	-203.015854
804.438477	-265.053192
803.258789	34.603592
802.077148	211.951096
800.896484	-54.576965
799.714844	-81.562347
798.534180	-341.465240
797.351563	-399.641418
796.169922	-61.167595
794.987305	-319.024445
793.804688	-342.050781
792.622070	-227.859085
791.438477	-273.261902
790.254883	-13.257734
789.071289	3.064480
787.886719	65.728119
786.702148	17.653038
785.517578	181.809067
784.333008	95.935623
783.147461	248.731766
781.961914	476.492889
780.776367	3.634392
779.590820	-111.240852
778.404297	-87.039322
777.217773	179.933350
776.030273	42.719856
774.843750	31.278381
773.656250	339.669403
772.467773	316.933441
771.280273	283.107391
770.091797	191.876434
768.903320	523.826416
767.714844	474.287354
766.525391	325.532257
765.335938	465.330902
764.146484	217.392288
762.956055	632.200378
761.765625	635.118958
760.575195	675.376770
759.384766	579.140015
758.193359	427.880890
757.001953	217.252594
755.810547	109.995743
754.618164	651.148865
753.425781	530.525635
752.233398	306.648010
751.041016	366.174561
749.847656	184.050140
748.654297	87.588669
747.460938	131.605133
746.266602	335.739624
745.072266	219.431290
743.877930	129.456085
742.683594	322.371277
741.488281	-160.097092
740.292969	-219.337875
739.097656	-195.309372
737.901367	-155.988724
736.705078	10.325191
735.508789	406.470947
734.311523	185.030014
733.115234	53.429405
731.917969	-135.026047
730.719727	280.396790
729.522461	612.519409
728.324219	131.021667
727.125977	67.307800
725.926758	-225.880569
724.727539	-269.815002
723.528320	-82.153099
722.329102	223.373322
721.128906	268.912079
719.928711	572.046936
718.728516	552.034241
717.528320	-9.104001
716.327148	163.041656
715.125977	151.918076
713.923828	374.137848
712.722656	341.228729
711.520508	-345.500519
710.317383	105.561714
709.115234	170.860840
707.912109	0.936070
706.708984	155.577423
705.505859	112.079742
704.301758	-209.944595
703.097656	149.294083
701.893555	-70.249458
700.688477	458.521423
699.483398	269.536621
698.278320	387.215485
697.073242	220.176468
695.867188	61.949608
694.661133	-109.180321
693.455078	171.580597
692.248047	28.836424
691.041016	3.449562
689.833984	-6.677075
688.626953	0.617107
687.418945	129.447586
686.210938	-153.804459
685.002930	94.380524
683.793945	-95.405724
682.584961	-337.052185
681.375977	88.850868
680.166992	228.658234
678.957031	32.754192
677.747070	-221.465973
676.537109	-239.546417
675.326172	-36.814213
674.115234	126.925972
672.904297	-228.542480
671.692383	43.402096
670.481445	-110.692871
669.269531	135.249573
668.056641	113.113602
666.844727	-4.034739
665.631836	-237.755692
664.417969	-9.154114
663.205078	-80.754738
661.991211	-9.825425
660.777344	119.365181
659.563477	67.261879
658.348633	-325.660614
657.133789	-73.515587
655.918945	44.824478
654.703125	89.802177
653.488281	-1.019905
652.272461	-397.798492
651.055664	-102.903442
649.839844	-19.234020
648.623047	-138.057404
647.405273	-239.650772
646.188477	-207.797089
644.970703	157.500839
643.752930	208.473816
642.535156	-108.437950
641.316406	114.430519
640.097656	-118.663651
638.878906	192.023270
637.659180	139.291504
636.439453	82.158890
635.219727	441.590546
634.000000	49.144932
632.779297	-81.383797
631.558594	-186.268234
630.337891	206.540924
629.116211	-25.343704
627.894531	115.870705
626.672852	-64.869545
625.451172	198.006363
624.228516	-15.340883
623.005859	214.708374
621.783203	298.672638
620.559570	416.542328
619.336914	116.460091
618.112305	197.226547
616.888672	221.949310
615.664063	-34.076401
614.439453	-119.236977
613.214844	-8.006060
611.989258	51.389713
610.764648	-141.988770
609.538086	-100.676132
608.312500	252.117783
607.085938	-346.571014
605.859375	-76.177605
604.632813	-24.332298
