# Supplementary material for: Raman spectroscopy accurately differentiates mucosal healing from non-healing and biochemical changes following biological therapy in inflammatory bowel disease
Source: PLoS One. 2021 Jun 2;16(6):e0252210. doi: 10.1371/journal.pone.0252210 (PMC8172032; doi:10.1371/journal.pone.0252210)
Supplement: S6 Dataset — (ZIP) [file pone.0252210.s008.zip › Post biologic CD/OC024 post treatment-1_base sub CR removed_77__X_-24605.5__Y_32785.4__Z_-650.19__Time_887.txt]

1714.837891	138.149567
1713.861328	31.352312
1712.884766	-71.726112
1711.907227	96.383949
1710.930664	103.960487
1709.953125	-22.161503
1708.975586	-147.839417
1707.997070	128.773483
1707.019531	-100.533852
1706.041016	241.053040
1705.062500	-91.775475
1704.083984	-84.056458
1703.104492	-281.989624
1702.125000	-139.568207
1701.145508	-58.256687
1700.166016	-32.654808
1699.186523	-33.306175
1698.206055	-36.166416
1697.225586	-1.098038
1696.245117	-13.620725
1695.264648	134.667252
1694.283203	-29.091808
1693.301758	176.236603
1692.320313	45.658344
1691.338867	137.206161
1690.357422	109.190720
1689.375000	143.067505
1688.392578	430.864563
1687.410156	465.778076
1686.427734	549.229431
1685.444336	534.562500
1684.460938	301.968567
1683.477539	656.156982
1682.494141	664.504700
1681.509766	431.068420
1680.526367	714.835449
1679.541992	605.086548
1678.557617	671.600220
1677.572266	727.989990
1676.587891	896.677490
1675.602539	956.805481
1674.617188	1044.069702
1673.630859	1070.706055
1672.645508	1151.080566
1671.659180	1409.980957
1670.672852	1379.789307
1669.686523	1427.196045
1668.699219	1748.606323
1667.712891	1597.939087
1666.725586	1506.261963
1665.738281	1577.039551
1664.750000	1770.345703
1663.762695	1852.740112
1662.774414	1763.263794
1661.786133	1873.196045
1660.797852	2185.051270
1659.808594	1813.609253
1658.820313	2001.878296
1657.831055	1976.020264
1656.841797	1836.821289
1655.851563	1637.284912
1654.862305	1726.876831
1653.872070	1623.728027
1652.881836	1629.596680
1651.891602	1337.043945
1650.900391	1317.483398
1649.910156	1163.577026
1648.918945	1248.105591
1647.927734	844.131104
1646.935547	847.691223
1645.944336	724.911804
1644.952148	489.051453
1643.959961	480.818146
1642.966797	190.535248
1641.974609	399.654785
1640.981445	255.492188
1639.988281	278.009186
1638.995117	163.763702
1638.001953	171.266693
1637.007813	173.874817
1636.013672	126.780334
1635.019531	82.714767
1634.025391	-24.197844
1633.031250	-222.900879
1632.036133	-7.702158
1631.041016	-16.057972
1630.045898	-168.858109
1629.049805	-205.467102
1628.054688	87.173073
1627.058594	11.696028
1626.062500	-108.154167
1625.065430	-80.405006
1624.069336	-267.950165
1623.072266	-202.809921
1622.075195	-74.357712
1621.078125	-71.802727
1620.081055	78.101852
1619.083008	173.040054
1618.084961	126.402122
1617.086914	111.517899
1616.088867	44.379383
1615.089844	113.925468
1614.091797	81.347443
1613.092773	-13.957941
1612.092773	-88.050743
1611.093750	-188.137299
1610.093750	-112.397720
1609.094727	-18.175699
1608.093750	73.549484
1607.093750	-36.288658
1606.093750	81.894691
1605.092773	273.475037
1604.091797	166.709412
1603.090820	10.395908
1602.088867	0.788480
1601.087891	33.149933
1600.085938	-73.005142
1599.083984	-252.226730
1598.081055	-2.564976
1597.079102	-129.278137
1596.076172	-287.214874
1595.073242	-118.462456
1594.070313	92.069801
1593.067383	-164.852570
1592.063477	-160.541611
1591.059570	-271.036713
1590.055664	-188.339706
1589.051758	-87.385918
1588.046875	-72.530945
1587.041992	-31.587458
1586.037109	-8.903643
1585.032227	-163.485809
1584.027344	46.863895
1583.021484	241.480728
1582.015625	-25.098976
1581.009766	211.085587
1580.003906	210.181854
1578.997070	-9.436600
1577.990234	143.203476
1576.984375	95.358795
1575.976563	24.072758
1574.969727	207.670898
1573.961914	149.278290
1572.954102	75.243889
1571.946289	6.369158
1570.938477	46.601200
1569.929688	76.342163
1568.921875	80.005302
1567.913086	156.298416
1566.903320	-125.874252
1565.894531	-26.401373
1564.884766	-7.537320
1563.875000	115.006874
1562.865234	86.908577
1561.855469	48.329613
1560.844727	58.916237
1559.834961	175.674255
1558.824219	123.759674
1557.813477	87.283051
1556.801758	159.507706
1555.790039	252.282898
1554.779297	166.166565
1553.766602	126.546288
1552.754883	-19.351068
1551.743164	171.134521
1550.730469	480.413574
1549.717773	233.156128
1548.705078	153.969681
1547.691406	263.429596
1546.677734	173.587540
1545.665039	228.369019
1544.650391	148.558670
1543.636719	264.977356
1542.623047	-81.242729
1541.608398	-22.012009
1540.593750	-35.292824
1539.579102	-71.991440
1538.563477	15.024450
1537.547852	-107.211548
1536.533203	-18.028297
1535.516602	39.961380
1534.500977	-69.893494
1533.485352	31.521935
1532.468750	47.622639
1531.452148	-31.841253
1530.435547	148.767838
1529.417969	92.089180
1528.400391	60.985100
1527.383789	109.517998
1526.365234	111.473068
1525.347656	156.980743
1524.329102	140.493515
1523.311523	51.773140
1522.292969	199.520523
1521.273438	195.258224
1520.254883	262.785583
1519.235352	337.778168
1518.215820	160.663651
1517.196289	-49.989536
1516.176758	109.163498
1515.156250	-50.450424
1514.136719	-99.782005
1513.116211	74.041672
1512.094727	62.767563
1511.074219	107.753052
1510.052734	-186.163101
1509.031250	-144.136642
1508.009766	-122.852280
1506.988281	-206.908768
1505.965820	-75.815857
1504.943359	-60.316086
1503.920898	-50.153465
1502.898438	-188.782867
1501.875000	-222.555344
1500.852539	-125.908691
1499.829102	-139.601013
1498.805664	-130.451401
1497.781250	-272.498840
1496.757813	-327.682343
1495.733398	-244.917419
1494.708984	-157.266312
1493.684570	-136.323898
1492.659180	-146.268433
1491.633789	76.178444
1490.608398	86.258949
1489.583008	175.346207
1488.557617	-103.585022
1487.531250	186.863586
1486.504883	280.422729
1485.478516	172.117157
1484.452148	311.223572
1483.424805	325.065674
1482.398438	519.857544
1481.371094	489.955139
1480.342773	416.540192
1479.315430	587.735107
1478.287109	666.929138
1477.259766	595.603882
1476.230469	743.220337
1475.202148	877.899109
1474.173828	991.999451
1473.144531	958.221191
1472.115234	1021.038879
1471.085938	1226.202637
1470.055664	1209.765259
1469.025391	1427.229370
1467.996094	1606.333496
1466.964844	1815.712158
1465.934570	1994.384399
1464.904297	1956.816040
1463.873047	2351.112305
1462.841797	2049.011230
1461.809570	2193.949707
1460.778320	2399.676270
1459.746094	2328.447754
1458.713867	2632.824707
1457.681641	2520.762695
1456.649414	2616.708496
1455.616211	2641.470459
1454.583008	2787.867676
1453.549805	2571.512207
1452.516602	2720.221436
1451.483398	2929.615234
1450.449219	2925.962158
1449.415039	2917.168457
1448.380859	3022.288086
1447.345703	3048.772217
1446.311523	3075.196289
1445.276367	3093.934814
1444.241211	2943.043213
1443.205078	2908.534668
1442.169922	2833.531738
1441.133789	2829.311279
1440.097656	2663.214844
1439.061523	2580.575195
1438.024414	2591.434326
1436.988281	2508.772217
1435.951172	2259.350342
1434.914063	2047.895264
1433.875977	1682.440674
1432.838867	1317.139648
1431.800781	1239.731934
1430.762695	1169.915283
1429.724609	1115.257813
1428.685547	742.740295
1427.646484	602.416260
1426.607422	593.278503
1425.568359	684.990662
1424.529297	413.714294
1423.489258	313.905853
1422.449219	584.516296
1421.409180	530.088013
1420.369141	513.478943
1419.328125	388.618225
1418.288086	389.720306
1417.247070	247.381195
1416.205078	233.448090
1415.164063	91.275833
1414.122070	152.915710
1413.080078	297.555481
1412.038086	112.839081
1410.996094	156.983551
1409.953125	22.724909
1408.910156	-68.707375
1407.867188	-57.050377
1406.824219	213.336716
1405.780273	-134.007187
1404.737305	43.537903
1403.693359	-14.854651
1402.648438	52.299835
1401.604492	101.960670
1400.559570	88.961754
1399.514648	8.350031
1398.469727	183.582489
1397.424805	105.670784
1396.378906	37.894516
1395.333984	125.599426
1394.288086	105.639839
1393.241211	148.384979
1392.195313	166.194504
1391.148438	51.413494
1390.101563	-3.139803
1389.054688	107.590881
1388.006836	-76.825195
1386.959961	-48.429077
1385.912109	-69.950935
1384.864258	-136.341827
1383.815430	-200.092728
1382.767578	-128.725296
1381.718750	-62.269653
1380.669922	-228.017380
1379.621094	-53.910625
1378.571289	-166.894974
1377.522461	4.904802
1376.472656	-102.768822
1375.421875	-45.578457
1374.372070	188.872620
1373.321289	-127.855034
1372.270508	-0.428441
1371.219727	-44.927811
1370.168945	-26.938282
1369.117188	-185.748291
1368.066406	-60.287411
1367.014648	-119.064835
1365.961914	-90.503311
1364.910156	-21.939747
1363.857422	-10.507533
1362.804688	-76.066910
1361.751953	-26.969034
1360.698242	134.214371
1359.645508	46.790058
1358.591797	113.738304
1357.538086	83.871651
1356.483398	93.952805
1355.429688	161.371964
1354.375000	89.796082
1353.320313	38.301476
1352.264648	252.727509
1351.209961	370.418854
1350.154297	269.781952
1349.098633	380.326752
1348.042969	498.452423
1346.986328	433.124969
1345.930664	717.731934
1344.874023	811.456604
1343.817383	781.369446
1342.759766	739.080444
1341.703125	1145.539917
1340.645508	1197.713745
1339.587891	1170.789551
1338.529297	1054.904175
1337.471680	795.661804
1336.413086	1259.533203
1335.354492	1062.602539
1334.295898	1051.523193
1333.236328	998.577271
1332.176758	893.905884
1331.117188	846.343872
1330.057617	905.297302
1328.998047	853.191833
1327.937500	1028.635376
1326.876953	826.194580
1325.816406	945.138611
1324.754883	920.983093
1323.694336	1022.950684
1322.632813	959.673584
1321.571289	985.456543
1320.508789	1036.086182
1319.447266	1252.165405
1318.384766	1009.600952
1317.322266	787.055298
1316.259766	1010.999207
1315.196289	944.193481
1314.132813	921.957092
1313.069336	963.967773
1312.005859	1084.962769
1310.942383	1033.709717
1309.877930	1041.745361
1308.813477	998.266418
1307.749023	1146.940674
1306.683594	1194.848267
1305.619141	977.250244
1304.553711	936.992737
1303.488281	1228.865112
1302.421875	1179.083862
1301.356445	1144.246216
1300.290039	1281.595093
1299.223633	1116.886841
1298.157227	1099.785889
1297.089844	861.855896
1296.022461	1068.558594
1294.955078	948.885498
1293.887695	770.532227
1292.819336	631.672241
1291.751953	883.044312
1290.683594	437.991272
1289.614258	542.499084
1288.545898	688.787903
1287.476563	918.491455
1286.407227	729.256409
1285.337891	787.671448
1284.268555	669.869446
1283.198242	699.181030
1282.127930	711.486450
1281.057617	547.704529
1279.986328	616.599792
1278.916016	568.170044
1277.844727	867.220947
1276.773438	919.288269
1275.701172	912.787292
1274.629883	1177.737183
1273.557617	917.282349
1272.485352	1260.550781
1271.413086	763.494080
1270.339844	1104.446045
1269.266602	1123.068359
1268.193359	1361.497192
1267.120117	1294.860962
1266.045898	1540.691895
1264.972656	1157.127075
1263.898438	1468.945435
1262.823242	1483.242432
1261.749023	1446.433716
1260.673828	1451.177734
1259.598633	1477.946533
1258.523438	1397.597778
1257.448242	1322.246094
1256.372070	1422.354126
1255.295898	1347.205811
1254.219727	1298.948120
1253.142578	1391.943115
1252.066406	1363.316772
1250.989258	1273.968140
1249.912109	1311.193481
1248.833984	1372.789795
1247.756836	1407.680542
1246.678711	1287.078369
1245.599609	1429.017944
1244.521484	1140.959229
1243.442383	1406.848755
1242.364258	1072.892578
1241.285156	1292.655396
1240.205078	1247.809570
1239.125977	1144.784302
1238.045898	976.344910
1236.965820	1057.852539
1235.884766	1180.587891
1234.804688	1150.555420
1233.723633	1285.399414
1232.642578	1391.129395
1231.561523	1123.714233
1230.479492	1161.658447
1229.397461	1037.342529
1228.315430	891.307678
1227.233398	733.246277
1226.150391	906.836792
1225.068359	969.049011
1223.985352	782.073608
1222.901367	916.859985
1221.818359	826.702026
1220.734375	700.322815
1219.650391	443.476715
1218.566406	186.736282
1217.481445	461.600281
1216.396484	299.147430
1215.311523	455.506897
1214.226563	300.333221
1213.141602	253.824875
1212.055664	470.357605
1210.969727	645.750549
1209.883789	678.717896
1208.796875	427.072754
1207.709961	669.773132
1206.623047	570.031250
1205.536133	672.732300
1204.449219	471.752655
1203.361328	485.214996
1202.273438	216.841141
1201.185547	266.372833
1200.096680	164.170898
1199.008789	107.684029
1197.919922	-45.081379
1196.830078	-29.436443
1195.741211	79.936050
1194.651367	78.584251
1193.561523	-271.426605
1192.471680	-128.624176
1191.381836	-70.063385
1190.291016	-134.125870
1189.200195	-200.638580
1188.109375	-247.990402
1187.017578	43.123482
1185.926758	-119.641373
1184.834961	-92.832474
1183.742188	-39.728432
1182.650391	39.645248
1181.557617	166.857864
1180.464844	130.880157
1179.372070	-44.208679
1178.279297	140.167664
1177.185547	79.970749
1176.091797	-47.375065
1174.998047	21.618742
1173.903320	140.762222
1172.808594	331.562134
1171.713867	105.726814
1170.619141	310.586761
1169.524414	177.935394
1168.428711	54.798252
1167.333008	-125.786926
1166.237305	-205.999283
1165.140625	77.004936
1164.044922	304.800720
1162.948242	238.524139
1161.850586	265.308441
1160.753906	413.741058
1159.656250	359.054321
1158.558594	542.954041
1157.460938	459.373749
1156.362305	409.104919
1155.263672	451.755280
1154.165039	363.096375
1153.066406	426.934967
1151.967773	278.468414
1150.868164	332.500610
1149.768555	76.640022
1148.667969	332.898346
1147.568359	181.669052
1146.467773	-19.627357
1145.367188	-178.121948
1144.266602	-22.536884
1143.165039	70.976067
1142.063477	-104.496857
1140.961914	-258.624939
1139.860352	217.277054
1138.757813	-124.931206
1137.655273	226.857712
1136.552734	122.133888
1135.450195	138.471451
1134.346680	123.784447
1133.244141	479.387115
1132.139648	502.329102
1131.036133	463.413422
1129.931641	531.151489
1128.827148	895.262390
1127.722656	753.871399
1126.618164	1036.862671
1125.512695	1134.665161
1124.407227	1049.778076
1123.301758	881.853271
1122.196289	1024.218384
1121.089844	477.122437
1119.983398	851.302673
1118.876953	408.388611
1117.769531	573.843994
1116.663086	637.334167
1115.555664	698.290771
1114.447266	643.179199
1113.339844	460.262207
1112.231445	648.479797
1111.123047	614.290161
1110.014648	490.182556
1108.905273	550.282349
1107.795898	709.434021
1106.686523	936.869080
1105.577148	769.781250
1104.466797	1171.516357
1103.357422	1103.317993
1102.247070	810.876770
1101.135742	879.348816
1100.025391	905.223877
1098.914063	1046.493530
1097.802734	987.213623
1096.690430	1003.251892
1095.579102	1389.093262
1094.466797	1150.394653
1093.353516	855.164307
1092.241211	1026.167114
1091.127930	919.202087
1090.014648	953.387573
1088.901367	975.687378
1087.788086	910.834900
1086.673828	1015.237549
1085.559570	947.845215
1084.445313	736.989075
1083.330078	1099.587158
1082.214844	1003.731262
1081.099609	813.861145
1079.984375	926.962402
1078.868164	896.683350
1077.751953	680.876160
1076.635742	828.872131
1075.519531	812.466675
1074.402344	706.837280
1073.285156	535.509338
1072.167969	352.461853
1071.050781	579.682617
1069.932617	806.722229
1068.814453	482.931488
1067.696289	632.449768
1066.578125	449.252228
1065.458984	535.358154
1064.339844	661.166565
1063.220703	721.328613
1062.100586	636.324402
1060.980469	642.550293
1059.860352	690.828308
1058.740234	544.956299
1057.619141	296.238403
1056.498047	522.069336
1055.376953	432.300629
1054.255859	335.532715
1053.133789	292.492767
1052.011719	546.011230
1050.889648	173.715897
1049.767578	459.777802
1048.644531	330.316620
1047.521484	224.230301
1046.398438	363.089172
1045.274414	250.021820
1044.150391	337.499451
1043.026367	189.522141
1041.902344	165.118362
1040.778320	171.017685
1039.653320	11.539229
1038.528320	29.123945
1037.402344	65.331215
1036.277344	297.064209
1035.151367	207.567581
1034.024414	57.638401
1032.898438	368.355530
1031.771484	292.927643
1030.644531	496.553375
1029.517578	374.711426
1028.390625	60.087513
1027.262695	-152.132706
1026.134766	-111.031967
1025.005859	-199.952820
1023.877930	-202.871719
1022.749023	-87.366508
1021.620117	-210.876541
1020.490234	-227.554764
1019.361328	-385.644653
1018.231445	-446.204132
1017.101563	-226.137650
1015.970703	-358.426025
1014.839844	7.652078
1013.708984	35.385811
1012.578125	188.266418
1011.447266	186.006836
1010.315430	183.829636
1009.183594	424.782898
1008.050781	406.530762
1006.918945	804.833801
1005.786133	920.854370
1004.653320	1746.857910
1003.519531	2574.888672
1002.386719	2947.300049
1001.252930	2189.624512
1000.118164	1665.754395
998.984375	798.092590
997.849609	344.306335
996.714844	47.847763
995.580078	298.691193
994.444336	37.243835
993.308594	129.036453
992.172852	-16.655983
991.036133	139.940231
989.900391	79.890709
988.763672	1.566579
987.626953	-97.317604
986.489258	-23.223125
985.351563	101.658958
984.213867	-139.510895
983.076172	73.130867
981.937500	83.272720
980.798828	-150.356171
979.660156	90.216003
978.521484	130.728577
977.381836	238.071594
976.242188	-38.406399
975.102539	211.767181
973.961914	151.767868
972.822266	243.601791
971.681641	333.267609
970.540039	338.101471
969.399414	395.917023
968.257813	118.775246
967.116211	121.900963
965.973633	159.618866
964.832031	360.355408
963.689453	189.698929
962.545898	221.055542
961.403320	282.384735
960.259766	286.587189
959.116211	286.396942
957.972656	126.072945
956.828125	300.338135
955.683594	190.840942
954.539063	200.608627
953.393555	-77.750725
952.249023	44.569794
951.103516	123.576569
949.957031	129.574448
948.811523	279.795898
947.665039	315.869202
946.518555	212.741760
945.371094	25.339735
944.224609	141.995514
943.077148	114.945946
941.929688	307.270233
940.781250	255.499481
939.632813	224.493668
938.484375	168.614059
937.335938	290.862488
936.186523	114.555687
935.038086	145.982605
933.887695	195.838272
932.738281	407.652527
931.587891	259.641571
930.437500	148.345047
929.287109	146.599289
928.135742	206.525375
926.985352	-58.832767
925.833984	40.199436
924.681641	71.145042
923.530273	63.609200
922.377930	172.242905
921.224609	-114.513069
920.072266	-80.491295
918.918945	-28.106419
917.765625	-73.230629
916.612305	-131.765717
915.458008	-203.697906
914.303711	-189.144257
913.149414	-267.455017
911.995117	-372.767578
910.839844	-112.625458
909.684570	-414.850739
908.529297	-265.549774
907.373047	-295.209167
906.216797	169.371719
905.060547	-129.638260
903.904297	-34.187565
902.747070	-15.599414
901.589844	-184.769684
900.432617	-215.611862
899.274414	-153.479218
898.117188	-138.730057
896.958984	154.405167
895.799805	-6.980063
894.641602	-55.093693
893.482422	84.590302
892.322266	-73.929527
891.163086	97.626190
890.002930	75.000854
888.842773	-121.353020
887.682617	61.821297
886.521484	-25.804333
885.360352	168.827545
884.199219	-85.465950
883.038086	-143.275009
881.875977	-119.740059
880.713867	239.827545
879.551758	249.979065
878.388672	163.353531
877.225586	223.320740
876.062500	125.702347
874.899414	239.908813
873.735352	23.231638
872.571289	92.604568
871.407227	22.523882
870.242188	4.321213
869.077148	55.939716
867.912109	51.400940
866.747070	-38.483562
865.581055	127.985153
864.415039	141.648254
863.249023	83.485176
862.083008	148.942108
860.916016	41.540359
859.749023	306.902985
858.581055	287.165558
857.414063	310.108215
856.246094	416.098969
855.077148	333.695251
853.909180	504.731628
852.740234	579.336060
851.571289	564.284424
850.402344	576.152710
849.232422	375.231873
848.062500	463.331909
846.892578	172.996506
845.721680	258.893555
844.551758	275.363190
843.380859	157.585190
842.208984	290.406921
841.038086	-26.375408
839.866211	-83.646469
838.694336	-4.551233
837.521484	92.373047
836.348633	126.665062
835.175781	60.391018
834.002930	199.572205
832.829102	110.922302
831.655273	366.028046
830.481445	290.681305
829.307617	425.046112
828.132813	331.780365
826.958008	454.817780
825.783203	450.650574
824.607422	239.129990
823.431641	406.483002
822.255859	268.450928
821.079102	206.149628
819.903320	105.928131
818.726563	150.393875
817.548828	63.434681
816.372070	-1.333163
815.194336	-103.978325
814.016602	69.135353
812.837891	-49.236839
811.659180	-29.819786
810.480469	-90.537544
809.301758	-29.120731
808.122070	-165.565140
806.942383	-193.229721
805.762695	-47.797054
804.583008	-195.605804
803.402344	-148.144058
802.221680	-83.082550
801.041016	-306.587830
799.859375	-57.689064
798.677734	-292.446014
797.496094	-199.129471
796.313477	-296.600647
795.131836	-28.561407
793.949219	-24.411716
792.765625	3.957572
791.583008	-20.987288
790.399414	86.761475
789.215820	114.628319
788.031250	140.121994
786.846680	158.810989
785.662109	106.559456
784.477539	496.402527
783.291992	432.731720
782.106445	340.198578
780.920898	214.404053
779.735352	371.265686
778.548828	121.527435
777.362305	163.201340
776.174805	425.446411
774.988281	279.110413
773.800781	40.015507
772.613281	78.817383
771.424805	106.416306
770.236328	129.429459
769.047852	105.979675
767.859375	238.852051
766.669922	426.589478
765.480469	433.450867
764.291016	431.341888
763.101563	307.980835
761.911133	254.968292
760.720703	450.507629
759.529297	232.171204
758.338867	510.911072
757.147461	677.219666
755.955078	685.005310
754.763672	508.000610
753.571289	519.935974
752.378906	439.451324
751.186523	446.733246
749.993164	269.415833
748.799805	561.896667
747.606445	415.112732
746.412109	516.257874
745.217773	485.598572
744.023438	389.036163
742.829102	726.612732
741.633789	450.046722
740.438477	320.368286
739.243164	256.395294
738.046875	212.079788
736.850586	253.120499
735.654297	169.238083
734.458008	107.210968
733.260742	93.294128
732.063477	409.749603
730.866211	397.824921
729.667969	396.786987
728.469727	430.685455
727.271484	431.728119
726.073242	483.000854
724.874023	422.770813
723.674805	428.081421
722.474609	383.131622
721.275391	416.796509
720.075195	301.981812
718.875000	320.358307
717.673828	436.925964
716.473633	494.541687
715.272461	606.673889
714.070313	572.676758
712.869141	429.716736
711.666992	435.072083
710.463867	423.033630
709.261719	169.227676
708.058594	251.015701
706.855469	86.764877
705.652344	151.245422
704.448242	170.064362
703.244141	-2.532429
702.040039	33.885292
700.834961	187.830872
699.630859	124.354263
698.424805	84.931160
697.219727	54.330570
696.013672	95.572922
694.807617	-125.946602
693.601563	-140.898071
692.395508	-116.620651
691.188477	-100.894096
689.981445	-354.160217
688.773438	-171.000671
687.566406	-143.970535
686.358398	-101.605659
685.149414	-193.531189
683.941406	-126.991234
682.732422	-166.505997
681.523438	8.695946
680.313477	-134.455261
679.104492	-110.586922
677.894531	-149.333710
676.683594	89.231728
675.473633	-16.258232
674.262695	-130.158279
673.051758	-209.197769
671.839844	21.286095
670.628906	-20.603783
669.416992	184.173691
668.204102	118.888290
666.992188	-86.635994
665.779297	261.174347
664.566406	12.896581
663.352539	-19.144445
662.138672	72.061485
660.924805	96.489777
659.710938	-34.288231
658.497070	100.507034
657.282227	17.560602
656.066406	-32.849266
654.851563	-37.833408
653.635742	82.328041
652.419922	-202.556671
651.204102	131.087433
649.987305	126.524345
648.770508	139.267960
647.553711	70.261169
646.336914	65.902817
645.119141	257.400818
643.901367	326.194855
642.682617	339.033325
641.464844	485.150543
640.246094	173.234222
639.027344	93.516640
637.807617	86.801964
636.587891	30.548090
635.368164	85.852600
634.148438	44.312485
632.927734	30.486792
631.707031	-97.344475
630.486328	-120.255394
629.264648	-113.439026
628.043945	-10.475341
626.822266	83.463951
625.599609	-151.106140
624.376953	304.128448
623.155273	233.584824
621.931641	402.448730
620.708984	534.175842
619.485352	465.993652
618.261719	320.014893
617.037109	81.253960
615.813477	115.650406
614.588867	-197.506805
613.364258	-10.987545
612.138672	294.131866
610.913086	12.141009
609.687500	286.965881
608.461914	162.872375
607.235352	82.322319
606.008789	-44.512264
604.782227	-217.685257
