# Supplementary material for: Raman spectroscopy accurately differentiates mucosal healing from non-healing and biochemical changes following biological therapy in inflammatory bowel disease
Source: PLoS One. 2021 Jun 2;16(6):e0252210. doi: 10.1371/journal.pone.0252210 (PMC8172032; doi:10.1371/journal.pone.0252210)
Supplement: S6 Dataset — (ZIP) [file pone.0252210.s008.zip › Post biologic CD/OC010 post treatment 17.04.19_base sub CR removed_10__X_-20433.9__Y_439.14__Z_-7228.93__Time_115.txt]

1714.705078	84.816589
1713.728516	-175.857193
1712.751953	188.382843
1711.774414	32.246033
1710.797852	-3.074538
1709.820313	44.763744
1708.842773	25.693525
1707.864258	-159.385101
1706.886719	-28.139450
1705.908203	1.409835
1704.929688	98.050400
1703.950195	87.733948
1702.971680	21.461798
1701.992188	-156.967560
1701.012695	34.045532
1700.033203	-189.296158
1699.052734	-219.812454
1698.073242	-12.114075
1697.092773	27.370375
1696.112305	-26.391653
1695.130859	208.629486
1694.150391	-31.493090
1693.168945	169.332733
1692.187500	-176.843979
1691.206055	-159.574570
1690.223633	143.495850
1689.241211	273.376740
1688.258789	240.859055
1687.276367	302.037048
1686.293945	78.304298
1685.310547	150.849167
1684.327148	119.810875
1683.343750	203.713562
1682.360352	394.493073
1681.375977	279.314270
1680.392578	212.516068
1679.408203	175.385925
1678.423828	434.036011
1677.438477	365.698639
1676.453125	425.457153
1675.468750	403.166382
1674.482422	346.667603
1673.497070	596.290833
1672.511719	607.020630
1671.525391	599.517517
1670.539063	616.316650
1669.552734	606.942383
1668.565430	597.941284
1667.578125	727.370056
1666.591797	658.104675
1665.603516	862.509338
1664.616211	971.728149
1663.627930	1083.912109
1662.640625	634.311218
1661.652344	922.242737
1660.663086	783.687073
1659.674805	815.169678
1658.685547	632.402100
1657.696289	868.563721
1656.707031	969.930969
1655.717773	841.280945
1654.727539	628.323975
1653.737305	487.260803
1652.747070	637.631897
1651.756836	492.023407
1650.765625	553.074097
1649.775391	239.002991
1648.784180	337.747833
1647.792969	235.918701
1646.800781	234.841721
1645.809570	115.216331
1644.817383	328.708923
1643.825195	270.441559
1642.832031	133.287140
1641.839844	99.427650
1640.846680	18.359692
1639.853516	124.914772
1638.860352	70.805763
1637.867188	312.328491
1636.873047	118.991806
1635.878906	102.596634
1634.884766	-171.792816
1633.890625	-335.162170
1632.895508	49.656483
1631.900391	-39.491245
1630.905273	-102.042236
1629.910156	-61.685352
1628.915039	-94.819420
1627.918945	77.492020
1626.922852	-144.660568
1625.926758	17.465567
1624.930664	-85.865364
1623.933594	-162.684921
1622.937500	-94.728928
1621.940430	67.960625
1620.942383	-74.014610
1619.945313	228.133942
1618.947266	480.401428
1617.949219	57.968510
1616.951172	176.583893
1615.953125	-40.626778
1614.954102	135.937317
1613.956055	-70.425095
1612.957031	-24.818621
1611.957031	207.035233
1610.958008	-59.173805
1609.958008	-280.617920
1608.958984	-56.416279
1607.958008	0.102416
1606.958008	-147.610062
1605.958008	-14.993909
1604.957031	96.686844
1603.956055	150.799255
1602.955078	13.916843
1601.953125	141.389160
1600.951172	-34.570057
1599.950195	9.269356
1598.947266	66.190315
1597.945313	188.475418
1596.942383	-183.215942
1595.940430	-290.815338
1594.937500	-142.346725
1593.933594	-283.841461
1592.930664	-72.750519
1591.926758	-128.039001
1590.922852	-31.921553
1589.918945	69.366615
1588.915039	-171.172318
1587.910156	-96.015724
1586.906250	86.012825
1585.901367	54.139057
1584.895508	233.383942
1583.890625	368.219208
1582.884766	289.297455
1581.878906	176.501450
1580.873047	167.885788
1579.867188	-54.294662
1578.860352	-44.743469
1577.854492	162.557983
1576.847656	229.185074
1575.839844	100.591057
1574.833008	-54.021271
1573.825195	93.011246
1572.817383	151.507202
1571.809570	43.538513
1570.801758	-74.861847
1569.792969	-117.953941
1568.784180	-7.852140
1567.775391	-1.776164
1566.766602	14.589513
1565.757813	-2.897505
1564.748047	239.061295
1563.738281	130.501831
1562.728516	206.080765
1561.718750	53.267399
1560.708008	-99.598816
1559.697266	185.648636
1558.686523	107.762497
1557.675781	66.074684
1556.665039	-22.352333
1555.653320	231.066879
1554.641602	204.546692
1553.629883	159.787491
1552.617188	114.913681
1551.605469	116.525047
1550.592773	61.069302
1549.580078	403.918060
1548.567383	203.313141
1547.553711	287.110199
1546.541016	200.104950
1545.527344	149.179871
1544.513672	61.958527
1543.499023	333.769989
1542.485352	220.433807
1541.470703	189.642242
1540.456055	24.452324
1539.441406	174.139816
1538.425781	60.348942
1537.410156	-56.117542
1536.394531	-4.985596
1535.378906	-33.980141
1534.363281	-119.840675
1533.346680	116.459511
1532.331055	105.065659
1531.314453	80.634857
1530.296875	86.976334
1529.280273	129.245117
1528.262695	181.639709
1527.245117	-57.098549
1526.227539	-28.146103
1525.209961	283.767944
1524.191406	-35.057884
1523.172852	158.078568
1522.154297	50.044037
1521.135742	147.641907
1520.116211	-117.477028
1519.097656	159.765533
1518.078125	292.816986
1517.058594	-101.058861
1516.038086	-227.757355
1515.018555	-84.856201
1513.998047	-60.283779
1512.977539	-200.161285
1511.956055	1.237675
1510.935547	-105.506119
1509.914063	-132.819901
1508.892578	-255.160110
1507.871094	286.617188
1506.849609	-115.490585
1505.827148	72.005272
1504.804688	64.519127
1503.782227	-76.329361
1502.759766	-150.638245
1501.736328	-137.973816
1500.713867	-235.528870
1499.690430	-36.208118
1498.666016	-210.798248
1497.642578	49.611240
1496.618164	-104.688583
1495.594727	88.851944
1494.569336	62.235191
1493.544922	-225.260117
1492.520508	-37.276749
1491.495117	-41.173649
1490.469727	-6.846916
1489.444336	-102.923447
1488.417969	-178.643234
1487.392578	-90.988007
1486.366211	249.262329
1485.339844	155.357773
1484.312500	199.187027
1483.286133	273.537659
1482.258789	115.629242
1481.231445	485.605713
1480.204102	179.663681
1479.175781	460.064575
1478.148438	240.749222
1477.120117	421.483368
1476.091797	510.353821
1475.062500	565.983215
1474.034180	506.944763
1473.004883	430.025238
1471.975586	554.154602
1470.946289	680.713135
1469.916016	791.871033
1468.885742	948.711792
1467.855469	909.599121
1466.825195	801.799072
1465.794922	971.079712
1464.763672	1267.299561
1463.732422	981.452393
1462.701172	1135.183350
1461.669922	1113.549438
1460.638672	1236.631226
1459.606445	1146.339966
1458.574219	1284.497681
1457.541992	1313.440796
1456.508789	1494.555054
1455.476563	1193.611450
1454.443359	1141.294922
1453.410156	1393.248047
1452.375977	1599.422852
1451.342773	1460.813232
1450.308594	1479.336304
1449.274414	1627.040894
1448.240234	1483.388550
1447.206055	1653.797485
1446.170898	1441.805664
1445.135742	1341.276367
1444.100586	1392.629883
1443.064453	1595.755737
1442.029297	1409.247314
1440.993164	1607.230591
1439.957031	1380.336426
1438.920898	1365.901123
1437.883789	1214.982056
1436.847656	1238.516235
1435.810547	1340.358154
1434.773438	1101.181641
1433.735352	978.276428
1432.698242	948.878052
1431.660156	745.327698
1430.622070	604.982422
1429.583008	558.067627
1428.544922	372.474701
1427.505859	325.691559
1426.466797	241.139450
1425.427734	144.056747
1424.387695	301.604523
1423.348633	204.630707
1422.308594	180.785568
1421.268555	139.365067
1420.227539	80.362427
1419.187500	-56.599548
1418.146484	425.770355
1417.105469	32.175999
1416.064453	-84.415977
1415.022461	118.562057
1413.980469	12.159410
1412.939453	227.737610
1411.896484	108.890793
1410.854492	-140.524551
1409.811523	19.820677
1408.768555	-83.634056
1407.725586	144.585480
1406.682617	18.682011
1405.638672	-87.024529
1404.595703	-270.413574
1403.551758	-132.426819
1402.506836	-187.640717
1401.462891	3.103779
1400.417969	156.211075
1399.373047	118.758354
1398.328125	88.924667
1397.283203	101.795242
1396.237305	82.153366
1395.191406	-60.156635
1394.145508	173.407410
1393.099609	73.883743
1392.052734	29.561733
1391.006836	-77.216042
1389.959961	-31.207850
1388.912109	-255.375320
1387.865234	-86.583534
1386.817383	-130.375488
1385.769531	-116.540771
1384.721680	72.384361
1383.673828	-248.566071
1382.625000	177.888107
1381.576172	69.599319
1380.527344	-76.011780
1379.478516	53.248867
1378.429688	-219.430603
1377.379883	89.724457
1376.330078	-77.832626
1375.280273	81.652596
1374.229492	141.376846
1373.178711	41.554775
1372.128906	148.861511
1371.077148	116.591759
1370.026367	-35.185120
1368.974609	-122.013145
1367.923828	-208.683792
1366.871094	185.506989
1365.819336	24.300970
1364.767578	181.965515
1363.714844	-41.200401
1362.662109	-174.565536
1361.609375	53.024487
1360.555664	168.667725
1359.501953	58.039906
1358.448242	-159.353119
1357.394531	222.596069
1356.340820	221.719421
1355.286133	76.810654
1354.231445	419.027252
1353.176758	-229.877090
1352.122070	75.224449
1351.066406	-7.032349
1350.011719	166.545166
1348.956055	188.756210
1347.899414	302.860565
1346.843750	270.673187
1345.787109	394.847351
1344.730469	593.465088
1343.673828	400.404816
1342.616211	430.597931
1341.559570	393.985077
1340.501953	649.827881
1339.444336	591.092468
1338.385742	577.052246
1337.328125	590.367676
1336.269531	425.547180
1335.210938	758.335632
1334.152344	620.972534
1333.092773	407.077423
1332.033203	423.381104
1330.973633	580.720703
1329.914063	641.679382
1328.853516	388.810486
1327.793945	524.112427
1326.733398	607.563782
1325.672852	397.150513
1324.611328	633.883362
1323.549805	589.152283
1322.489258	690.178833
1321.426758	421.061981
1320.365234	620.950806
1319.302734	502.622009
1318.241211	695.187317
1317.177734	673.228882
1316.115234	427.047180
1315.052734	439.844543
1313.989258	861.753418
1312.925781	593.770203
1311.862305	941.739380
1310.797852	829.150940
1309.733398	610.831055
1308.668945	449.297943
1307.604492	467.558258
1306.540039	606.446655
1305.474609	733.043274
1304.409180	682.595703
1303.343750	1003.512634
1302.277344	798.304260
1301.211914	802.163391
1300.145508	602.144531
1299.079102	697.071045
1298.011719	610.273438
1296.945313	754.402893
1295.877930	672.670898
1294.810547	460.954895
1293.743164	445.706696
1292.674805	776.444580
1291.606445	638.608459
1290.538086	439.581573
1289.469727	368.192596
1288.400391	610.641724
1287.332031	585.918701
1286.262695	394.644226
1285.193359	455.814331
1284.123047	551.291504
1283.052734	441.097107
1281.982422	428.917114
1280.912109	455.949249
1279.841797	478.119751
1278.770508	744.959167
1277.699219	537.223083
1276.627930	664.628662
1275.556641	721.117798
1274.484375	518.523865
1273.412109	474.893311
1272.339844	467.964783
1271.267578	370.693787
1270.194336	241.744034
1269.121094	579.222229
1268.047852	862.876892
1266.974609	587.556030
1265.900391	858.931335
1264.827148	659.403015
1263.752930	579.485840
1262.677734	743.455566
1261.603516	675.782776
1260.528320	403.419769
1259.453125	706.265991
1258.377930	645.997803
1257.301758	741.648193
1256.226563	752.040955
1255.150391	918.249878
1254.073242	867.757751
1252.997070	736.989990
1251.919922	484.633484
1250.842773	650.775269
1249.765625	510.421600
1248.688477	520.877747
1247.610352	893.522705
1246.532227	595.234375
1245.454102	576.497681
1244.375000	679.222900
1243.296875	636.179077
1242.217773	568.859985
1241.138672	639.938599
1240.058594	577.479431
1238.979492	714.019165
1237.899414	709.772461
1236.819336	290.752014
1235.738281	771.557617
1234.658203	592.694885
1233.577148	726.571655
1232.496094	870.062134
1231.415039	855.985413
1230.333008	696.552551
1229.250977	604.973938
1228.168945	656.265808
1227.086914	528.378296
1226.003906	482.799683
1224.920898	458.990448
1223.837891	115.847900
1222.754883	261.368958
1221.670898	288.307678
1220.587891	218.508163
1219.503906	424.229584
1218.418945	414.763824
1217.334961	253.074326
1216.250000	390.912354
1215.165039	313.736725
1214.080078	181.030869
1212.994141	407.976471
1211.908203	265.571594
1210.822266	226.930542
1209.736328	378.816132
1208.649414	301.492004
1207.563477	417.043549
1206.476563	561.416870
1205.388672	397.206848
1204.301758	392.047852
1203.213867	288.073425
1202.125977	258.756744
1201.038086	378.686890
1199.949219	89.277855
1198.861328	50.250500
1197.772461	-106.718971
1196.682617	-51.978935
1195.593750	-334.023041
1194.503906	-101.425278
1193.414063	-58.901432
1192.324219	31.618311
1191.233398	-185.538208
1190.143555	56.212082
1189.052734	-180.179703
1187.960938	-133.169220
1186.870117	-331.110504
1185.778320	-320.203064
1184.686523	-45.390678
1183.594727	-159.423630
1182.501953	-43.200825
1181.410156	104.092232
1180.317383	-74.812668
1179.223633	-73.925629
1178.130859	113.835762
1177.037109	128.937485
1175.943359	-23.704287
1174.849609	-13.486130
1173.754883	-56.014153
1172.661133	-31.551027
1171.566406	138.825882
1170.470703	53.038315
1169.375977	-6.451441
1168.280273	213.843506
1167.184570	70.529373
1166.088867	-201.870285
1164.992188	70.715958
1163.895508	-27.255823
1162.798828	10.931337
1161.702148	-168.306351
1160.605469	168.259842
1159.507813	58.175865
1158.410156	131.866882
1157.311523	212.617096
1156.213867	114.351166
1155.115234	-36.411648
1154.016602	160.996292
1152.917969	160.376175
1151.818359	104.871414
1150.718750	-5.477051
1149.619141	129.565613
1148.519531	-26.105598
1147.418945	168.299179
1146.319336	129.240814
1145.217773	66.327988
1144.117188	-79.896454
1143.015625	149.810608
1141.915039	-1.230151
1140.813477	-97.562820
1139.710938	-165.378281
1138.609375	9.257766
1137.506836	224.160400
1136.404297	-245.384491
1135.300781	-59.132153
1134.197266	-158.011429
1133.094727	-0.445089
1131.990234	275.682159
1130.886719	333.297699
1129.782227	241.347092
1128.677734	453.046326
1127.573242	659.861145
1126.468750	325.907684
1125.363281	556.274292
1124.257813	634.806091
1123.152344	552.131042
1122.045898	289.399872
1120.940430	315.716309
1119.833984	12.830211
1118.726563	370.547211
1117.620117	318.605957
1116.512695	493.814819
1115.405273	238.333710
1114.297852	238.388351
1113.189453	292.791595
1112.082031	221.848801
1110.972656	79.980690
1109.864258	6.690717
1108.755859	44.449997
1107.646484	249.864349
1106.537109	355.976776
1105.426758	466.733002
1104.317383	409.835114
1103.207031	345.856842
1102.096680	10.564024
1100.985352	128.289001
1099.875000	182.279007
1098.763672	248.010056
1097.652344	344.339813
1096.540039	200.227646
1095.427734	440.216797
1094.315430	319.683594
1093.203125	286.334442
1092.090820	147.039825
1090.977539	285.561859
1089.864258	329.879364
1088.750977	75.360939
1087.636719	154.977692
1086.522461	274.538605
1085.408203	213.000076
1084.293945	358.355713
1083.179688	165.222092
1082.064453	270.580231
1080.949219	143.332809
1079.833008	305.019409
1078.717773	342.201752
1077.601563	3.776043
1076.485352	195.924194
1075.368164	310.558960
1074.251953	164.775101
1073.134766	12.029524
1072.016602	225.149857
1070.899414	72.498352
1069.781250	156.643341
1068.663086	128.301804
1067.544922	97.652855
1066.426758	85.779938
1065.307617	127.787384
1064.188477	104.255341
1063.068359	221.182739
1061.949219	186.001663
1060.829102	300.579742
1059.708984	-3.512812
1058.588867	-12.805882
1057.467773	115.865639
1056.346680	-10.244555
1055.225586	-248.418304
1054.104492	249.447266
1052.982422	177.226410
1051.860352	116.758568
1050.738281	-198.101440
1049.615234	19.374252
1048.492188	162.126495
1047.369141	8.580402
1046.246094	-98.196342
1045.123047	-41.643879
1043.999023	166.461929
1042.875000	122.803825
1041.750000	123.488853
1040.625977	-78.445282
1039.500977	55.161556
1038.375977	63.019199
1037.250000	-96.692879
1036.125000	69.591820
1034.999023	126.486961
1033.873047	88.034111
1032.746094	-68.962059
1031.619141	83.453941
1030.492188	314.910156
1029.365234	130.280670
1028.237305	-86.733162
1027.110352	-679.927307
1025.982422	-74.282913
1024.853516	-142.271454
1023.725586	-365.695221
1022.596680	-231.503723
1021.467773	-97.298920
1020.337891	-501.320496
1019.208008	-262.590454
1018.078125	-302.160645
1016.948242	-353.225525
1015.818359	-318.424896
1014.687500	-146.845856
1013.556641	-213.887848
1012.425781	-58.460232
1011.293945	4.348071
1010.162109	2.389312
1009.030273	-45.775265
1007.898438	350.466339
1006.765625	126.586014
1005.632813	446.443390
1004.500000	844.863281
1003.366211	1294.044312
1002.233398	1377.919189
1001.099609	962.704834
999.964844	610.148193
998.831055	740.585632
997.696289	141.347839
996.561523	-178.173187
995.425781	17.254766
994.291016	-71.142006
993.155273	-25.600626
992.019531	174.551712
990.882813	-15.007239
989.747070	231.346466
988.610352	154.995422
987.472656	214.727203
986.335938	32.631947
985.198242	-179.225662
984.060547	-6.333791
982.921875	136.641998
981.784180	-12.658185
980.645508	47.608253
979.506836	-124.414482
978.367188	-22.557741
977.228516	-5.729105
976.088867	107.742729
974.948242	113.229019
973.808594	-14.461618
972.667969	-43.212135
971.527344	134.859146
970.385742	37.390034
969.245117	70.924644
968.103516	72.404839
966.961914	220.838776
965.819336	91.710197
964.677734	-73.957108
963.534180	161.826004
962.391602	83.526619
961.249023	246.013184
960.105469	225.203323
958.961914	53.299683
957.817383	353.380157
956.673828	250.410507
955.529297	-40.140472
954.383789	195.943634
953.239258	-25.625870
952.093750	77.844803
950.948242	108.170853
949.802734	-37.494160
948.656250	223.912415
947.509766	69.324608
946.363281	168.528687
945.216797	169.543381
944.069336	140.952988
942.921875	299.698944
941.774414	-27.788042
940.625977	304.543304
939.478516	-68.256088
938.330078	300.595032
937.180664	78.658333
936.032227	342.576050
934.882813	307.823151
933.732422	102.232689
932.583008	550.755005
931.432617	158.566589
930.282227	17.156588
929.131836	187.824585
927.980469	133.124298
926.830078	139.968155
925.677734	-60.171543
924.526367	-9.921971
923.374023	-82.437950
922.221680	-241.250443
921.069336	-93.046341
919.916992	57.424953
918.763672	-12.503250
917.610352	-202.729416
916.456055	-106.656509
915.302734	-214.912506
914.148438	15.162962
912.994141	-126.996841
911.838867	-78.447075
910.683594	117.573517
909.528320	-214.842819
908.373047	67.376595
907.216797	84.307571
906.061523	-0.704148
904.904297	-135.468994
903.748047	-102.509750
902.590820	-3.846983
901.433594	6.512558
900.276367	-60.053844
899.118164	387.148926
897.960938	-5.192199
896.802734	141.023651
895.643555	-97.228554
894.484375	33.182842
893.325195	-354.050476
892.166016	-187.424332
891.006836	250.256851
889.846680	105.012566
888.686523	50.187172
887.526367	426.618805
886.365234	100.936386
885.204102	-7.943553
884.042969	95.311279
882.880859	-2.203395
881.719727	152.895935
880.556641	210.995605
879.394531	253.299606
878.232422	187.431030
877.069336	324.356750
875.905273	346.358276
874.742188	176.949875
873.578125	246.256470
872.414063	234.505066
871.250000	62.994743
870.084961	278.502960
868.920898	-48.131760
867.754883	230.250488
866.589844	36.402493
865.423828	148.300751
864.257813	82.621544
863.091797	122.544891
861.924805	189.387314
860.758789	143.909378
859.590820	450.882202
858.423828	259.447540
857.255859	393.435303
856.087891	408.443848
854.919922	513.129822
853.751953	337.466370
852.583008	377.059021
851.414063	452.465210
850.244141	207.397949
849.075195	385.790192
847.905273	127.354523
846.734375	218.292557
845.564453	172.605911
844.393555	-47.657066
843.222656	380.996979
842.051758	263.609711
840.879883	43.362797
839.708008	64.650108
838.536133	83.646217
837.363281	236.677261
836.190430	443.211578
835.017578	399.423737
833.844727	304.246307
832.670898	287.208466
831.497070	357.179230
830.323242	302.096954
829.149414	64.040825
827.974609	327.916931
826.799805	261.571075
825.624023	349.034424
824.449219	64.165871
823.273438	57.928974
822.097656	285.566345
820.920898	74.243797
819.744141	-59.096649
818.567383	61.364651
817.390625	-60.902229
816.212891	-11.829162
815.035156	-71.850746
813.857422	5.991480
812.679688	212.708771
811.500977	168.046951
810.322266	-141.148941
809.142578	-159.170227
807.963867	-259.443115
806.784180	-206.483475
805.603516	-182.481140
804.423828	-282.875580
803.243164	-294.510956
802.062500	-341.707550
800.881836	85.790428
799.700195	-221.101395
798.518555	-135.439346
797.336914	12.186826
796.154297	-132.877625
794.972656	1.249402
793.789063	-37.543083
792.606445	-87.458084
791.422852	-73.201744
790.240234	-118.785904
789.055664	-104.659897
787.872070	-8.736843
786.687500	149.015152
785.502930	273.454926
784.317383	307.119049
783.132813	166.070816
781.947266	40.498131
780.761719	120.406685
779.575195	334.963928
778.388672	151.835892
777.202148	-84.253929
776.015625	94.703163
774.828125	-110.482826
773.640625	21.948263
772.453125	-165.586548
771.264648	74.744225
770.076172	-31.246262
768.887695	-27.025629
767.699219	263.633850
766.509766	175.143784
765.320313	236.434784
764.130859	88.437866
762.940430	105.589981
761.750977	153.507507
760.559570	126.533821
759.369141	398.748322
758.177734	314.457153
756.986328	276.347351
755.794922	499.846283
754.603516	195.672256
753.411133	390.445892
752.218750	222.586853
751.025391	160.205978
749.832031	-161.300339
748.638672	-127.018311
747.445313	234.268646
746.250977	384.692871
745.057617	216.909027
743.862305	386.960999
742.667969	17.468626
741.472656	36.179249
740.277344	72.401642
739.082031	213.774399
737.885742	65.881042
736.689453	-29.383621
735.493164	-41.402462
734.296875	31.961176
733.099609	87.773262
731.902344	93.229439
730.705078	-80.711380
729.506836	252.860550
728.308594	76.779510
727.110352	21.027876
725.911133	-117.748306
724.712891	42.918381
723.513672	227.548630
722.313477	-20.353745
721.113281	319.268097
719.914063	291.986572
718.712891	140.326019
717.512695	204.785110
716.311523	583.376770
715.110352	152.645905
713.909180	450.441833
712.707031	453.820648
711.504883	93.247017
710.302734	127.273254
709.099609	172.203445
707.896484	106.070419
706.693359	26.938005
705.490234	-41.237408
704.286133	77.828644
703.082031	40.209614
701.877930	30.930044
700.672852	163.061401
699.468750	151.664932
698.262695	55.529114
697.057617	-49.209061
695.851563	-56.077766
694.645508	-47.689892
693.439453	-215.183624
692.232422	-310.899994
691.026367	-124.312096
689.818359	-46.285686
688.611328	33.922146
687.403320	101.122849
686.195313	137.972000
684.987305	77.275917
683.778320	-122.086311
682.569336	-206.443985
681.360352	-273.383820
680.151367	60.517147
678.941406	95.422684
677.731445	-207.430878
676.521484	72.224609
675.310547	221.929489
674.099609	-147.707489
672.888672	-127.746849
671.677734	0.377659
670.465820	-128.839188
669.253906	-15.850092
668.041016	-71.467270
666.829102	279.187103
665.616211	115.555290
664.403320	66.482491
663.189453	185.866562
661.975586	214.536560
660.761719	182.765717
659.547852	97.065277
658.333008	20.027437
657.118164	46.540733
655.903320	-192.191025
654.688477	-243.282623
653.472656	-184.459503
652.256836	-267.908417
651.040039	77.341789
649.824219	58.399754
648.607422	110.473274
647.389648	-48.511478
646.172852	-76.196632
644.955078	272.614563
643.737305	-9.145597
642.519531	94.125534
641.300781	147.788559
640.082031	14.286551
638.863281	218.162476
637.643555	-57.369053
636.423828	8.665380
635.204102	38.004791
633.984375	135.881943
632.763672	36.026859
631.542969	84.126587
630.322266	121.273903
629.100586	-165.761963
627.878906	252.765640
626.657227	-90.391708
625.435547	16.565884
624.212891	101.762375
622.990234	40.917843
621.767578	106.195938
620.543945	121.857018
619.320313	-2.022312
618.096680	79.329407
616.873047	-13.105966
615.648438	-105.899544
614.423828	-19.350832
613.199219	-44.499195
611.973633	-70.100174
610.748047	-123.956017
609.522461	1.261252
608.296875	-64.290901
607.070313	85.422821
605.843750	-2.598052
604.617188	9.196551
