# Supplementary material for: Raman spectroscopy accurately differentiates mucosal healing from non-healing and biochemical changes following biological therapy in inflammatory bowel disease
Source: PLoS One. 2021 Jun 2;16(6):e0252210. doi: 10.1371/journal.pone.0252210 (PMC8172032; doi:10.1371/journal.pone.0252210)
Supplement: S6 Dataset — (ZIP) [file pone.0252210.s008.zip › Post biologic CD/OC024 post treatment-1_base sub CR removed_69__X_-24598.5__Y_32784.4__Z_-653.687__Time_796.txt]

1714.837891	11.164536
1713.861328	44.945412
1712.884766	46.708176
1711.907227	-63.820148
1710.930664	-50.518333
1709.953125	-122.632004
1708.975586	-71.013420
1707.997070	157.796417
1707.019531	22.714735
1706.041016	233.563797
1705.062500	-104.072159
1704.083984	-95.773872
1703.104492	-73.655708
1702.125000	-85.832649
1701.145508	54.974422
1700.166016	-113.992958
1699.186523	-47.074776
1698.206055	1.583670
1697.225586	128.257019
1696.245117	111.129364
1695.264648	276.203674
1694.283203	155.943604
1693.301758	97.705818
1692.320313	173.529205
1691.338867	476.737427
1690.357422	497.534546
1689.375000	396.137146
1688.392578	287.356079
1687.410156	253.861176
1686.427734	460.888336
1685.444336	508.445007
1684.460938	545.900879
1683.477539	370.791656
1682.494141	585.215149
1681.509766	762.808777
1680.526367	738.602173
1679.541992	917.244507
1678.557617	819.630310
1677.572266	1033.889404
1676.587891	1009.270264
1675.602539	1166.043579
1674.617188	1371.180786
1673.630859	1148.807007
1672.645508	1288.563354
1671.659180	1465.995850
1670.672852	1723.607666
1669.686523	1461.135498
1668.699219	1557.766113
1667.712891	1761.122925
1666.725586	1752.596313
1665.738281	1771.159180
1664.750000	1840.640991
1663.762695	1748.871826
1662.774414	1877.746948
1661.786133	2203.277100
1660.797852	2150.174805
1659.808594	2004.854736
1658.820313	2114.472656
1657.831055	1919.933105
1656.841797	2141.748291
1655.851563	2109.783203
1654.862305	1718.368896
1653.872070	2026.239380
1652.881836	1800.015625
1651.891602	1378.629883
1650.900391	1531.768188
1649.910156	1304.586182
1648.918945	1159.897339
1647.927734	1092.371582
1646.935547	1006.815369
1645.944336	977.231873
1644.952148	757.922302
1643.959961	723.978027
1642.966797	547.901489
1641.974609	493.743652
1640.981445	606.249268
1639.988281	270.613159
1638.995117	354.903046
1638.001953	584.580139
1637.007813	160.684082
1636.013672	45.745708
1635.019531	-142.563950
1634.025391	96.392891
1633.031250	-75.329987
1632.036133	-133.401398
1631.041016	-1.533655
1630.045898	188.517319
1629.049805	-223.893890
1628.054688	8.857697
1627.058594	57.657322
1626.062500	-327.234497
1625.065430	-14.847811
1624.069336	-212.325668
1623.072266	21.606182
1622.075195	42.851597
1621.078125	-72.269211
1620.081055	75.578629
1619.083008	543.983826
1618.084961	245.771103
1617.086914	415.157196
1616.088867	151.670425
1615.089844	43.311543
1614.091797	50.632935
1613.092773	-38.892872
1612.092773	0.289470
1611.093750	55.371861
1610.093750	-59.758862
1609.094727	45.444046
1608.093750	237.207138
1607.093750	190.695969
1606.093750	374.793610
1605.092773	414.951080
1604.091797	366.228180
1603.090820	383.074585
1602.088867	167.170364
1601.087891	111.037956
1600.085938	120.411247
1599.083984	-21.774382
1598.081055	-51.404633
1597.079102	-344.905884
1596.076172	-191.387985
1595.073242	-189.387360
1594.070313	-171.653961
1593.067383	-253.102737
1592.063477	-156.940857
1591.059570	-60.778973
1590.055664	-66.397018
1589.051758	-265.049469
1588.046875	-114.064201
1587.041992	29.049858
1586.037109	88.677124
1585.032227	218.664993
1584.027344	140.100235
1583.021484	69.376068
1582.015625	55.980984
1581.009766	133.729507
1580.003906	253.081787
1578.997070	-70.223984
1577.990234	296.319641
1576.984375	217.679306
1575.976563	133.819183
1574.969727	255.433441
1573.961914	244.306046
1572.954102	1.720446
1571.946289	89.300568
1570.938477	23.437054
1569.929688	61.453388
1568.921875	296.804474
1567.913086	80.050392
1566.903320	37.271343
1565.894531	48.933754
1564.884766	-58.905468
1563.875000	84.907776
1562.865234	171.473862
1561.855469	71.131554
1560.844727	92.596909
1559.834961	-31.257536
1558.824219	78.108818
1557.813477	-297.333282
1556.801758	143.433868
1555.790039	99.450806
1554.779297	324.706879
1553.766602	119.876045
1552.754883	114.330742
1551.743164	175.935593
1550.730469	32.925854
1549.717773	-86.892899
1548.705078	318.264679
1547.691406	-127.730537
1546.677734	220.050766
1545.665039	-3.750392
1544.650391	79.906952
1543.636719	-71.765907
1542.623047	132.945801
1541.608398	9.382267
1540.593750	81.939209
1539.579102	79.419472
1538.563477	-103.962959
1537.547852	66.080025
1536.533203	130.094177
1535.516602	-138.862732
1534.500977	2.151623
1533.485352	168.698990
1532.468750	206.089554
1531.452148	80.908951
1530.435547	257.055573
1529.417969	167.585434
1528.400391	8.419933
1527.383789	235.382675
1526.365234	214.887741
1525.347656	171.047211
1524.329102	72.978035
1523.311523	144.564758
1522.292969	33.284107
1521.273438	163.578690
1520.254883	21.088354
1519.235352	199.770401
1518.215820	149.443512
1517.196289	134.909576
1516.176758	107.336792
1515.156250	130.933090
1514.136719	7.963142
1513.116211	44.007492
1512.094727	-7.444604
1511.074219	10.225413
1510.052734	-82.643990
1509.031250	-178.237595
1508.009766	-22.661974
1506.988281	-236.563644
1505.965820	-135.278595
1504.943359	-290.520844
1503.920898	-51.289280
1502.898438	-224.801376
1501.875000	-211.473663
1500.852539	-308.438080
1499.829102	-431.164734
1498.805664	-126.571213
1497.781250	-277.822479
1496.757813	-129.832092
1495.733398	-133.022354
1494.708984	-92.917389
1493.684570	-22.326880
1492.659180	-90.001274
1491.633789	82.420792
1490.608398	-59.700279
1489.583008	-219.815552
1488.557617	-76.088921
1487.531250	138.892746
1486.504883	261.705750
1485.478516	152.022293
1484.452148	379.084961
1483.424805	192.541824
1482.398438	197.254135
1481.371094	444.076233
1480.342773	481.537567
1479.315430	434.724945
1478.287109	604.408081
1477.259766	590.422363
1476.230469	520.219055
1475.202148	658.780090
1474.173828	741.122437
1473.144531	889.471375
1472.115234	1294.716431
1471.085938	1386.635742
1470.055664	1740.439087
1469.025391	1544.504517
1467.996094	1872.464478
1466.964844	1841.605469
1465.934570	1879.303467
1464.904297	2026.162476
1463.873047	2002.579224
1462.841797	2225.333008
1461.809570	2554.550781
1460.778320	2525.482178
1459.746094	2486.155518
1458.713867	2682.821045
1457.681641	2671.208984
1456.649414	2497.128906
1455.616211	2695.924561
1454.583008	2808.321289
1453.549805	2996.664551
1452.516602	3253.302979
1451.483398	3159.986328
1450.449219	3069.157471
1449.415039	3041.641846
1448.380859	3105.263428
1447.345703	3037.097412
1446.311523	2915.755127
1445.276367	3222.190918
1444.241211	3151.359619
1443.205078	2964.105957
1442.169922	2776.910645
1441.133789	2883.122314
1440.097656	2635.248535
1439.061523	2587.169922
1438.024414	2536.537842
1436.988281	2367.155518
1435.951172	2314.023438
1434.914063	1861.802124
1433.875977	1548.638672
1432.838867	1591.623657
1431.800781	1152.421753
1430.762695	1261.064209
1429.724609	1200.607056
1428.685547	996.366089
1427.646484	827.530579
1426.607422	636.084351
1425.568359	860.714539
1424.529297	621.488953
1423.489258	420.166565
1422.449219	556.563538
1421.409180	388.142273
1420.369141	250.046722
1419.328125	484.666809
1418.288086	605.965027
1417.247070	533.444580
1416.205078	254.651840
1415.164063	164.720825
1414.122070	97.498695
1413.080078	211.414368
1412.038086	-19.089504
1410.996094	89.894508
1409.953125	141.077011
1408.910156	-109.185669
1407.867188	150.648590
1406.824219	71.409012
1405.780273	24.902122
1404.737305	21.191950
1403.693359	228.367065
1402.648438	16.481443
1401.604492	-129.979614
1400.559570	44.738918
1399.514648	116.668144
1398.469727	103.422188
1397.424805	60.204990
1396.378906	99.790459
1395.333984	217.154663
1394.288086	51.500919
1393.241211	151.480637
1392.195313	58.750751
1391.148438	31.249537
1390.101563	86.471657
1389.054688	-145.965179
1388.006836	19.574905
1386.959961	-82.434189
1385.912109	-131.771927
1384.864258	-13.452243
1383.815430	-17.540079
1382.767578	28.505610
1381.718750	-42.771465
1380.669922	-96.391815
1379.621094	-199.792801
1378.571289	-83.294731
1377.522461	292.936737
1376.472656	67.653572
1375.421875	-82.536430
1374.372070	56.895370
1373.321289	16.826677
1372.270508	-292.377808
1371.219727	59.383221
1370.168945	9.849751
1369.117188	35.249317
1368.066406	-53.790051
1367.014648	56.638306
1365.961914	-226.313248
1364.910156	8.937263
1363.857422	127.246567
1362.804688	44.082947
1361.751953	-81.169502
1360.698242	112.225525
1359.645508	275.883240
1358.591797	-55.213207
1357.538086	-87.649353
1356.483398	-97.532158
1355.429688	173.595749
1354.375000	275.830048
1353.320313	85.096024
1352.264648	254.716888
1351.209961	322.662079
1350.154297	430.473816
1349.098633	409.371338
1348.042969	467.868988
1346.986328	858.942993
1345.930664	706.877075
1344.874023	884.859497
1343.817383	762.975647
1342.759766	1003.206177
1341.703125	1112.198364
1340.645508	1466.602783
1339.587891	991.247742
1338.529297	1110.636108
1337.471680	1227.702515
1336.413086	1119.639771
1335.354492	1118.238281
1334.295898	933.929749
1333.236328	1165.486816
1332.176758	1144.865479
1331.117188	983.502991
1330.057617	1128.953613
1328.998047	866.715332
1327.937500	809.877930
1326.876953	869.378479
1325.816406	1037.728149
1324.754883	1038.263550
1323.694336	1095.786865
1322.632813	1057.200195
1321.571289	1065.712646
1320.508789	1032.462036
1319.447266	774.938538
1318.384766	1121.957397
1317.322266	1333.396973
1316.259766	1451.254517
1315.196289	1295.662354
1314.132813	1229.035278
1313.069336	1128.132080
1312.005859	1244.209473
1310.942383	1303.783936
1309.877930	1299.496460
1308.813477	1128.014526
1307.749023	1296.399292
1306.683594	953.120422
1305.619141	1180.864014
1304.553711	1049.621094
1303.488281	1198.913696
1302.421875	1259.815308
1301.356445	1416.719604
1300.290039	1197.773071
1299.223633	964.354187
1298.157227	885.941956
1297.089844	1041.008789
1296.022461	1176.536133
1294.955078	1047.078857
1293.887695	1126.430176
1292.819336	781.463379
1291.751953	1027.955688
1290.683594	975.307983
1289.614258	1047.882202
1288.545898	642.577454
1287.476563	953.223328
1286.407227	1013.959656
1285.337891	998.878174
1284.268555	1111.306763
1283.198242	1074.463623
1282.127930	890.894104
1281.057617	1170.131226
1279.986328	866.994812
1278.916016	1009.387390
1277.844727	772.730286
1276.773438	934.910034
1275.701172	933.340576
1274.629883	748.575684
1273.557617	991.680115
1272.485352	1207.926514
1271.413086	1035.804688
1270.339844	1166.707520
1269.266602	1209.768555
1268.193359	1277.336670
1267.120117	1545.110840
1266.045898	1388.310303
1264.972656	1475.635010
1263.898438	1606.926880
1262.823242	1894.322388
1261.749023	1560.022705
1260.673828	1564.762817
1259.598633	1581.776855
1258.523438	1525.784546
1257.448242	1625.793213
1256.372070	1523.722046
1255.295898	1472.906128
1254.219727	1378.375977
1253.142578	1447.021851
1252.066406	1515.707520
1250.989258	1550.380005
1249.912109	1385.684814
1248.833984	1561.533813
1247.756836	1496.704102
1246.678711	1541.334961
1245.599609	1415.915771
1244.521484	1574.834839
1243.442383	1529.721924
1242.364258	1499.244141
1241.285156	1279.468872
1240.205078	1171.485352
1239.125977	1308.679199
1238.045898	1040.696289
1236.965820	1388.958252
1235.884766	1303.024292
1234.804688	962.582397
1233.723633	1194.372437
1232.642578	1001.987976
1231.561523	1226.445801
1230.479492	1099.586060
1229.397461	994.594238
1228.315430	1194.740845
1227.233398	995.390381
1226.150391	1154.326416
1225.068359	865.555298
1223.985352	905.918701
1222.901367	924.499695
1221.818359	918.884827
1220.734375	695.692932
1219.650391	658.699402
1218.566406	759.446411
1217.481445	560.563293
1216.396484	564.643799
1215.311523	595.265259
1214.226563	423.050110
1213.141602	410.194824
1212.055664	723.104187
1210.969727	353.053772
1209.883789	590.995972
1208.796875	664.810181
1207.709961	719.264221
1206.623047	778.474670
1205.536133	825.564026
1204.449219	506.348175
1203.361328	196.864594
1202.273438	499.199738
1201.185547	348.669556
1200.096680	-30.542044
1199.008789	175.201691
1197.919922	178.671310
1196.830078	25.710049
1195.741211	-33.451145
1194.651367	-287.426758
1193.561523	-65.348450
1192.471680	175.787445
1191.381836	128.379181
1190.291016	145.784180
1189.200195	-84.296837
1188.109375	-33.391289
1187.017578	-270.694611
1185.926758	-150.327911
1184.834961	-224.484711
1183.742188	-255.508942
1182.650391	-353.775085
1181.557617	37.138264
1180.464844	-1.395463
1179.372070	43.889561
1178.279297	67.487701
1177.185547	62.224609
1176.091797	234.126602
1174.998047	118.453766
1173.903320	321.185913
1172.808594	471.054810
1171.713867	350.301147
1170.619141	516.626648
1169.524414	185.174377
1168.428711	40.314529
1167.333008	156.045166
1166.237305	18.197052
1165.140625	47.603039
1164.044922	213.083923
1162.948242	94.074196
1161.850586	228.177917
1160.753906	237.925629
1159.656250	448.087280
1158.558594	412.183594
1157.460938	543.213684
1156.362305	504.666138
1155.263672	394.448914
1154.165039	742.022156
1153.066406	459.885193
1151.967773	375.588104
1150.868164	191.105530
1149.768555	273.424316
1148.667969	98.311890
1147.568359	235.126266
1146.467773	-113.972130
1145.367188	-136.929398
1144.266602	-26.736095
1143.165039	-237.939545
1142.063477	-211.301758
1140.961914	-75.410782
1139.860352	143.502777
1138.757813	65.031967
1137.655273	162.335373
1136.552734	154.907166
1135.450195	-9.438133
1134.346680	310.657867
1133.244141	376.406494
1132.139648	548.810059
1131.036133	618.946838
1129.931641	866.880676
1128.827148	815.650513
1127.722656	987.260620
1126.618164	997.410706
1125.512695	810.650085
1124.407227	1071.805298
1123.301758	903.802917
1122.196289	816.295837
1121.089844	688.424988
1119.983398	603.107361
1118.876953	621.867310
1117.769531	515.036865
1116.663086	640.040527
1115.555664	705.707458
1114.447266	475.546173
1113.339844	231.179230
1112.231445	547.122803
1111.123047	919.529724
1110.014648	603.957825
1108.905273	827.086365
1107.795898	572.847839
1106.686523	772.026917
1105.577148	911.970703
1104.466797	796.797607
1103.357422	1016.679382
1102.247070	795.132751
1101.135742	894.375916
1100.025391	995.829224
1098.914063	1024.028564
1097.802734	969.603088
1096.690430	1195.542114
1095.579102	1039.579346
1094.466797	925.980713
1093.353516	1054.902100
1092.241211	693.925720
1091.127930	947.410645
1090.014648	1073.596436
1088.901367	729.045532
1087.788086	899.736816
1086.673828	670.440430
1085.559570	793.861084
1084.445313	630.344727
1083.330078	967.417419
1082.214844	902.456055
1081.099609	931.414185
1079.984375	842.852722
1078.868164	660.330872
1077.751953	665.624268
1076.635742	668.501160
1075.519531	610.305786
1074.402344	577.870605
1073.285156	526.626099
1072.167969	662.938110
1071.050781	567.043640
1069.932617	653.949036
1068.814453	457.233368
1067.696289	525.288086
1066.578125	373.102264
1065.458984	525.348145
1064.339844	478.493835
1063.220703	717.171021
1062.100586	628.098938
1060.980469	480.550385
1059.860352	501.444366
1058.740234	580.766235
1057.619141	307.006592
1056.498047	479.780334
1055.376953	61.258476
1054.255859	434.895142
1053.133789	271.136139
1052.011719	289.588593
1050.889648	431.763428
1049.767578	461.837524
1048.644531	312.209869
1047.521484	657.251343
1046.398438	176.457260
1045.274414	537.709045
1044.150391	661.008545
1043.026367	378.704590
1041.902344	460.079590
1040.778320	266.533203
1039.653320	52.132572
1038.528320	-62.005344
1037.402344	142.889816
1036.277344	45.152092
1035.151367	-99.050049
1034.024414	-22.131279
1032.898438	57.134762
1031.771484	450.340637
1030.644531	255.220230
1029.517578	622.739563
1028.390625	197.729950
1027.262695	147.020767
1026.134766	-221.814514
1025.005859	-334.973694
1023.877930	-48.672794
1022.749023	-300.937500
1021.620117	-423.052032
1020.490234	-245.747162
1019.361328	-209.923141
1018.231445	-401.292572
1017.101563	-260.944794
1015.970703	-111.303589
1014.839844	184.359879
1013.708984	69.913826
1012.578125	110.814354
1011.447266	165.697205
1010.315430	35.443573
1009.183594	345.147003
1008.050781	643.247498
1006.918945	587.358093
1005.786133	860.061096
1004.653320	1643.822510
1003.519531	2737.143066
1002.386719	3263.795410
1001.252930	2588.672607
1000.118164	1754.584717
998.984375	782.443481
997.849609	540.615967
996.714844	146.672562
995.580078	217.004471
994.444336	361.291016
993.308594	281.875641
992.172852	-120.264648
991.036133	128.233337
989.900391	118.566399
988.763672	72.181282
987.626953	-10.886104
986.489258	-20.026054
985.351563	245.101654
984.213867	54.327221
983.076172	114.760124
981.937500	147.717499
980.798828	-74.592072
979.660156	-41.246792
978.521484	56.669247
977.381836	175.415024
976.242188	156.352585
975.102539	213.337097
973.961914	178.563446
972.822266	332.387085
971.681641	525.377808
970.540039	256.910645
969.399414	158.654282
968.257813	5.554424
967.116211	286.428314
965.973633	94.770439
964.832031	522.687378
963.689453	120.504761
962.545898	223.077713
961.403320	224.960754
960.259766	261.421844
959.116211	66.688721
957.972656	190.623444
956.828125	280.362030
955.683594	-55.548229
954.539063	78.115883
953.393555	479.656738
952.249023	-81.911682
951.103516	107.196594
949.957031	-9.980523
948.811523	293.755219
947.665039	234.157440
946.518555	357.607361
945.371094	-48.789146
944.224609	61.394894
943.077148	228.830292
941.929688	197.789825
940.781250	299.360291
939.632813	81.644020
938.484375	165.372971
937.335938	418.050507
936.186523	648.025635
935.038086	278.549835
933.887695	317.433350
932.738281	178.778458
931.587891	290.989349
930.437500	198.381134
929.287109	224.429321
928.135742	41.247272
926.985352	-118.885239
925.833984	-153.586075
924.681641	-51.568935
923.530273	118.827469
922.377930	96.083778
921.224609	-6.004203
920.072266	101.239204
918.918945	142.742691
917.765625	-26.835674
916.612305	146.795197
915.458008	68.515327
914.303711	-57.207390
913.149414	-121.404350
911.995117	-235.298431
910.839844	-135.716293
909.684570	-131.247620
908.529297	-149.271759
907.373047	-241.906143
906.216797	-85.028252
905.060547	-79.855507
903.904297	-233.074158
902.747070	-118.815048
901.589844	27.256409
900.432617	-28.036484
899.274414	-264.175903
898.117188	-133.526505
896.958984	26.629950
895.799805	-156.865509
894.641602	-91.433182
893.482422	-285.819092
892.322266	-206.518387
891.163086	-310.128021
890.002930	78.870148
888.842773	9.396507
887.682617	-28.306381
886.521484	15.402968
885.360352	-175.473541
884.199219	114.410011
883.038086	171.948334
881.875977	143.890518
880.713867	-46.367619
879.551758	185.060699
878.388672	157.346512
877.225586	222.111832
876.062500	68.460083
874.899414	297.783691
873.735352	-89.761749
872.571289	328.734314
871.407227	153.045120
870.242188	141.754013
869.077148	137.284973
867.912109	-116.717819
866.747070	16.137854
865.581055	-75.759865
864.415039	212.188446
863.249023	52.992111
862.083008	318.406555
860.916016	440.036713
859.749023	200.214279
858.581055	413.911346
857.414063	571.428223
856.246094	360.996826
855.077148	556.642090
853.909180	745.466858
852.740234	817.654236
851.571289	616.385437
850.402344	650.480042
849.232422	727.131042
848.062500	590.972656
846.892578	356.344055
845.721680	471.035828
844.551758	220.842422
843.380859	216.876556
842.208984	347.108398
841.038086	320.684174
839.866211	278.591492
838.694336	111.294930
837.521484	129.530182
836.348633	158.877151
835.175781	386.958618
834.002930	355.815308
832.829102	400.544189
831.655273	369.288025
830.481445	329.046692
829.307617	447.156006
828.132813	484.837860
826.958008	714.204224
825.783203	466.247345
824.607422	519.243652
823.431641	447.321198
822.255859	61.189167
821.079102	118.407166
819.903320	48.544437
818.726563	98.837090
817.548828	59.968952
816.372070	-43.546574
815.194336	-33.659290
814.016602	67.293282
812.837891	-216.627472
811.659180	77.491287
810.480469	-104.320084
809.301758	102.695389
808.122070	-134.844391
806.942383	116.228203
805.762695	36.170433
804.583008	15.942821
803.402344	-170.879791
802.221680	-200.216782
801.041016	-152.050659
799.859375	-208.296906
798.677734	114.504776
797.496094	-287.936401
796.313477	-298.041809
795.131836	-275.076935
793.949219	97.742104
792.765625	122.499672
791.583008	-34.500183
790.399414	-260.214203
789.215820	65.103195
788.031250	241.852829
786.846680	82.093330
785.662109	52.724728
784.477539	226.621765
783.291992	148.261429
782.106445	494.103882
780.920898	225.346634
779.735352	433.699005
778.548828	250.878189
777.362305	339.554596
776.174805	262.463013
774.988281	269.097198
773.800781	-79.673477
772.613281	70.090157
771.424805	38.779232
770.236328	97.716309
769.047852	4.362138
767.859375	199.591690
766.669922	116.954399
765.480469	43.010376
764.291016	332.320618
763.101563	493.637695
761.911133	467.628387
760.720703	639.547302
759.529297	485.614105
758.338867	560.375305
757.147461	604.175537
755.955078	617.043335
754.763672	609.987488
753.571289	442.385468
752.378906	643.847412
751.186523	333.295502
749.993164	290.693909
748.799805	641.001160
747.606445	418.139893
746.412109	629.791260
745.217773	257.650848
744.023438	447.116333
742.829102	423.691040
741.633789	509.820099
740.438477	262.660889
739.243164	131.689789
738.046875	338.113861
736.850586	351.630219
735.654297	146.102264
734.458008	177.071335
733.260742	249.574875
732.063477	70.355568
730.866211	258.740173
729.667969	374.836731
728.469727	366.218353
727.271484	569.659363
726.073242	303.074799
724.874023	508.627686
723.674805	342.698120
722.474609	493.576294
721.275391	526.488159
720.075195	507.024719
718.875000	426.497833
717.673828	468.258484
716.473633	283.165375
715.272461	440.657501
714.070313	327.753906
712.869141	62.371563
711.666992	-63.308052
710.463867	270.950928
709.261719	315.400848
708.058594	144.311447
706.855469	145.441147
705.652344	190.230423
704.448242	119.772873
703.244141	-17.972410
702.040039	294.813599
700.834961	163.906143
699.630859	233.262177
698.424805	13.614571
697.219727	15.924063
696.013672	166.168243
694.807617	68.860840
693.601563	-112.924568
692.395508	-190.208389
691.188477	-21.944500
689.981445	-44.558296
688.773438	-303.476593
687.566406	-139.040695
686.358398	42.883350
685.149414	-174.042725
683.941406	-74.146774
682.732422	-13.087964
681.523438	-172.858002
680.313477	-189.348160
679.104492	-43.174706
677.894531	-238.968048
676.683594	-280.735748
675.473633	-177.258881
674.262695	-93.076729
673.051758	-30.348194
671.839844	49.876343
670.628906	95.671227
669.416992	267.046570
668.204102	315.359283
666.992188	108.860092
665.779297	-2.287981
664.566406	25.028980
663.352539	-92.155991
662.138672	-90.383476
660.924805	103.635132
659.710938	239.449158
658.497070	94.884224
657.282227	97.177864
656.066406	136.243591
654.851563	33.089302
653.635742	29.209856
652.419922	-32.790783
651.204102	-6.398835
649.987305	-70.454254
648.770508	160.519669
647.553711	-204.977219
646.336914	314.250671
645.119141	239.257736
643.901367	177.098648
642.682617	127.740280
641.464844	153.487473
640.246094	305.868622
639.027344	-167.525162
637.807617	182.044373
636.587891	28.418755
635.368164	-56.763309
634.148438	-0.579971
632.927734	-0.681244
631.707031	-5.570803
630.486328	-98.985703
629.264648	23.738186
628.043945	12.764626
626.822266	63.280807
625.599609	-9.196121
624.376953	181.171768
623.155273	289.120880
621.931641	312.503448
620.708984	411.949158
619.485352	189.018982
618.261719	39.938702
617.037109	-116.764091
615.813477	-50.041958
614.588867	-25.440115
613.364258	-4.513209
612.138672	181.582397
610.913086	-288.370880
609.687500	56.625397
608.461914	42.648029
607.235352	56.547371
606.008789	-79.095016
604.782227	-146.460083
