# Supplementary material for: Raman spectroscopy accurately differentiates mucosal healing from non-healing and biochemical changes following biological therapy in inflammatory bowel disease
Source: PLoS One. 2021 Jun 2;16(6):e0252210. doi: 10.1371/journal.pone.0252210 (PMC8172032; doi:10.1371/journal.pone.0252210)
Supplement: S6 Dataset — (ZIP) [file pone.0252210.s008.zip › Post biologic CD/OC010 post treatment 17.04.19_base sub CR removed_45__X_-20437.9__Y_442.14__Z_-7230.14__Time_514.txt]

1714.705078	-44.382507
1713.728516	-30.263189
1712.751953	-49.522865
1711.774414	0.888956
1710.797852	-34.519501
1709.820313	152.527130
1708.842773	60.800076
1707.864258	54.844791
1706.886719	35.547234
1705.908203	-7.819167
1704.929688	-10.953508
1703.950195	-3.332593
1702.971680	79.308502
1701.992188	-94.865585
1701.012695	22.696388
1700.033203	-28.167988
1699.052734	89.528587
1698.073242	137.813431
1697.092773	44.550827
1696.112305	90.406059
1695.130859	53.562649
1694.150391	-76.565163
1693.168945	108.574547
1692.187500	-53.227604
1691.206055	-217.452499
1690.223633	170.884689
1689.241211	241.783478
1688.258789	227.495850
1687.276367	192.077652
1686.293945	199.528290
1685.310547	140.532654
1684.327148	175.033524
1683.343750	124.480064
1682.360352	332.517456
1681.375977	290.357178
1680.392578	362.925934
1679.408203	244.031815
1678.423828	274.434906
1677.438477	315.679138
1676.453125	367.773224
1675.468750	305.737885
1674.482422	220.008057
1673.497070	312.652222
1672.511719	519.760498
1671.525391	458.651123
1670.539063	612.964050
1669.552734	480.625488
1668.565430	497.256195
1667.578125	585.786194
1666.591797	632.057983
1665.603516	529.934509
1664.616211	595.223572
1663.627930	679.270264
1662.640625	803.294739
1661.652344	749.867737
1660.663086	733.789795
1659.674805	527.168945
1658.685547	678.502136
1657.696289	573.074890
1656.707031	719.481018
1655.717773	627.771057
1654.727539	668.656250
1653.737305	707.093140
1652.747070	661.065186
1651.756836	591.462341
1650.765625	397.799591
1649.775391	463.543732
1648.784180	373.496704
1647.792969	238.764130
1646.800781	91.072250
1645.809570	263.282990
1644.817383	139.808426
1643.825195	72.027977
1642.832031	189.249451
1641.839844	108.661537
1640.846680	236.742096
1639.853516	-43.966457
1638.860352	47.516808
1637.867188	15.192279
1636.873047	35.772308
1635.878906	-70.012085
1634.884766	72.122078
1633.890625	-99.173584
1632.895508	-48.982624
1631.900391	-56.601177
1630.905273	-35.108677
1629.910156	-21.380476
1628.915039	-139.107864
1627.918945	-88.256615
1626.922852	49.514008
1625.926758	-51.981953
1624.930664	57.047070
1623.933594	131.970215
1622.937500	49.279987
1621.940430	132.283539
1620.942383	91.880676
1619.945313	48.975811
1618.947266	87.595032
1617.949219	144.672699
1616.951172	39.077068
1615.953125	1.849239
1614.954102	-43.149021
1613.956055	-116.898148
1612.957031	19.267765
1611.957031	58.433582
1610.958008	-38.659386
1609.958008	-49.155270
1608.958984	-77.922836
1607.958008	8.647340
1606.958008	97.856987
1605.958008	58.770638
1604.957031	-56.172424
1603.956055	69.785591
1602.955078	-118.293404
1601.953125	7.704401
1600.951172	55.211075
1599.950195	94.885139
1598.947266	-116.432037
1597.945313	-53.157871
1596.942383	31.018709
1595.940430	-59.885502
1594.937500	-140.285828
1593.933594	6.585119
1592.930664	-125.996094
1591.926758	-96.654045
1590.922852	-49.050770
1589.918945	45.503613
1588.915039	-84.353722
1587.910156	-128.084869
1586.906250	-7.512111
1585.901367	81.709961
1584.895508	-154.956604
1583.890625	103.626045
1582.884766	158.843933
1581.878906	0.407073
1580.873047	159.754303
1579.867188	50.807907
1578.860352	134.522568
1577.854492	140.088013
1576.847656	103.981064
1575.839844	91.266708
1574.833008	-82.745377
1573.825195	34.530983
1572.817383	26.916857
1571.809570	125.834465
1570.801758	172.686050
1569.792969	120.732574
1568.784180	63.555256
1567.775391	32.320171
1566.766602	-11.939837
1565.757813	3.470719
1564.748047	127.823532
1563.738281	104.152489
1562.728516	67.457932
1561.718750	59.247086
1560.708008	1.701279
1559.697266	27.078480
1558.686523	114.586273
1557.675781	132.015305
1556.665039	30.179699
1555.653320	-56.143566
1554.641602	-41.498672
1553.629883	76.637657
1552.617188	80.739594
1551.605469	17.471245
1550.592773	57.655602
1549.580078	89.981522
1548.567383	-84.709091
1547.553711	381.915222
1546.541016	186.390198
1545.527344	176.974838
1544.513672	198.491440
1543.499023	126.895874
1542.485352	29.417570
1541.470703	66.190582
1540.456055	61.547974
1539.441406	87.799377
1538.425781	-58.976948
1537.410156	-35.469036
1536.394531	-48.177662
1535.378906	3.514605
1534.363281	44.781395
1533.346680	73.046967
1532.331055	206.899811
1531.314453	113.816025
1530.296875	-28.275925
1529.280273	-98.263504
1528.262695	-3.483948
1527.245117	80.865738
1526.227539	28.648979
1525.209961	-13.338623
1524.191406	52.675457
1523.172852	87.699791
1522.154297	202.358215
1521.135742	-128.009567
1520.116211	7.033832
1519.097656	0.558592
1518.078125	104.502579
1517.058594	-4.945722
1516.038086	-16.821262
1515.018555	220.353653
1513.998047	172.315231
1512.977539	62.599567
1511.956055	-49.725426
1510.935547	97.097511
1509.914063	-30.746202
1508.892578	-14.975878
1507.871094	23.786230
1506.849609	-145.226639
1505.827148	6.169364
1504.804688	3.651832
1503.782227	-75.811043
1502.759766	-14.421940
1501.736328	-29.977175
1500.713867	-43.034122
1499.690430	-214.891953
1498.666016	-228.064972
1497.642578	-92.876175
1496.618164	16.591721
1495.594727	-86.356537
1494.569336	-15.443395
1493.544922	106.513870
1492.520508	-101.405746
1491.495117	-153.410614
1490.469727	90.941353
1489.444336	69.443848
1488.417969	17.237520
1487.392578	74.801102
1486.366211	-33.671791
1485.339844	97.772514
1484.312500	165.298462
1483.286133	332.249023
1482.258789	67.979073
1481.231445	137.853226
1480.204102	210.194092
1479.175781	81.060997
1478.148438	181.317444
1477.120117	319.696350
1476.091797	330.591919
1475.062500	364.352295
1474.034180	339.493317
1473.004883	388.425323
1471.975586	376.206696
1470.946289	620.979553
1469.916016	372.011414
1468.885742	504.672363
1467.855469	639.784180
1466.825195	713.779907
1465.794922	558.921326
1464.763672	744.659485
1463.732422	876.926086
1462.701172	877.002869
1461.669922	805.933838
1460.638672	775.500305
1459.606445	910.071960
1458.574219	887.188293
1457.541992	838.915710
1456.508789	765.263062
1455.476563	922.469849
1454.443359	983.210754
1453.410156	866.418091
1452.375977	1015.834351
1451.342773	1137.302490
1450.308594	929.282593
1449.274414	954.417725
1448.240234	1085.914795
1447.206055	1060.343384
1446.170898	1057.555786
1445.135742	1080.077393
1444.100586	829.268921
1443.064453	947.965088
1442.029297	942.666016
1440.993164	808.378662
1439.957031	884.022827
1438.920898	843.349426
1437.883789	812.801270
1436.847656	703.946045
1435.810547	787.144592
1434.773438	653.093506
1433.735352	556.982300
1432.698242	577.072693
1431.660156	395.221375
1430.622070	586.970398
1429.583008	470.820374
1428.544922	233.659790
1427.505859	261.430847
1426.466797	160.611588
1425.427734	185.906876
1424.387695	221.287994
1423.348633	150.849686
1422.308594	156.039703
1421.268555	307.347626
1420.227539	58.199371
1419.187500	126.433556
1418.146484	-54.545361
1417.105469	242.755432
1416.064453	-8.559967
1415.022461	-0.633859
1413.980469	133.076706
1412.939453	0.232686
1411.896484	113.838249
1410.854492	84.172989
1409.811523	1.780470
1408.768555	-130.784912
1407.725586	43.191669
1406.682617	-106.823051
1405.638672	34.510742
1404.595703	80.445862
1403.551758	-21.673929
1402.506836	-66.000969
1401.462891	100.467720
1400.417969	146.516541
1399.373047	49.664188
1398.328125	-32.056351
1397.283203	124.421593
1396.237305	90.424896
1395.191406	109.107231
1394.145508	17.619190
1393.099609	-28.699699
1392.052734	102.815948
1391.006836	164.244568
1389.959961	-34.586636
1388.912109	24.439287
1387.865234	-46.583496
1386.817383	10.029900
1385.769531	-25.844376
1384.721680	155.854721
1383.673828	192.563721
1382.625000	-78.060501
1381.576172	-148.637680
1380.527344	-184.154724
1379.478516	115.045006
1378.429688	-125.130882
1377.379883	91.665627
1376.330078	-158.269623
1375.280273	108.466507
1374.229492	8.430639
1373.178711	132.970154
1372.128906	-36.718250
1371.077148	-6.839478
1370.026367	80.422157
1368.974609	28.154060
1367.923828	60.685059
1366.871094	-86.089020
1365.819336	-153.039810
1364.767578	-68.019722
1363.714844	54.361794
1362.662109	84.670998
1361.609375	37.896694
1360.555664	3.639980
1359.501953	108.741295
1358.448242	34.826595
1357.394531	52.992504
1356.340820	-152.482727
1355.286133	14.938257
1354.231445	107.817146
1353.176758	98.879906
1352.122070	5.575105
1351.066406	81.203445
1350.011719	320.699219
1348.956055	264.819733
1347.899414	397.597717
1346.843750	324.487518
1345.787109	437.479675
1344.730469	309.961853
1343.673828	418.074890
1342.616211	399.793579
1341.559570	356.805542
1340.501953	517.047668
1339.444336	387.478394
1338.385742	438.800873
1337.328125	462.930603
1336.269531	477.204773
1335.210938	427.188080
1334.152344	508.388336
1333.092773	579.714355
1332.033203	411.168152
1330.973633	440.565582
1329.914063	457.646881
1328.853516	558.809265
1327.793945	501.840271
1326.733398	437.537292
1325.672852	430.127502
1324.611328	427.711945
1323.549805	343.877930
1322.489258	531.657898
1321.426758	534.316345
1320.365234	475.346741
1319.302734	470.721130
1318.241211	675.781006
1317.177734	399.987732
1316.115234	543.443481
1315.052734	391.131897
1313.989258	389.242157
1312.925781	554.922546
1311.862305	422.554169
1310.797852	401.099335
1309.733398	463.405823
1308.668945	358.354706
1307.604492	482.255249
1306.540039	534.795593
1305.474609	535.698547
1304.409180	519.428772
1303.343750	451.573853
1302.277344	457.533325
1301.211914	397.175537
1300.145508	344.252655
1299.079102	492.830658
1298.011719	496.472870
1296.945313	409.298248
1295.877930	503.863373
1294.810547	470.791718
1293.743164	555.556091
1292.674805	377.804291
1291.606445	577.899475
1290.538086	446.877808
1289.469727	492.471313
1288.400391	430.219086
1287.332031	262.644714
1286.262695	381.838104
1285.193359	503.456024
1284.123047	443.813568
1283.052734	337.700287
1281.982422	263.481476
1280.912109	191.766083
1279.841797	342.776306
1278.770508	437.473755
1277.699219	312.021973
1276.627930	484.975128
1275.556641	288.707764
1274.484375	405.407745
1273.412109	429.212524
1272.339844	470.125061
1271.267578	449.968140
1270.194336	507.981384
1269.121094	446.344727
1268.047852	438.450287
1266.974609	457.416260
1265.900391	508.103394
1264.827148	553.899719
1263.752930	489.932892
1262.677734	501.589752
1261.603516	586.384705
1260.528320	527.346497
1259.453125	434.225128
1258.377930	450.778107
1257.301758	284.649902
1256.226563	342.631714
1255.150391	398.153229
1254.073242	611.864868
1252.997070	487.220490
1251.919922	608.362122
1250.842773	578.635620
1249.765625	629.171936
1248.688477	468.151337
1247.610352	642.653503
1246.532227	544.877258
1245.454102	505.452698
1244.375000	638.513123
1243.296875	392.628632
1242.217773	528.065857
1241.138672	478.932404
1240.058594	492.913849
1238.979492	480.185944
1237.899414	545.083496
1236.819336	454.707001
1235.738281	495.303009
1234.658203	644.966797
1233.577148	523.071716
1232.496094	437.564972
1231.415039	308.467804
1230.333008	394.991608
1229.250977	474.193024
1228.168945	611.448730
1227.086914	397.627228
1226.003906	212.919846
1224.920898	335.560577
1223.837891	310.562897
1222.754883	326.667847
1221.670898	221.841690
1220.587891	199.232452
1219.503906	234.613174
1218.418945	52.477299
1217.334961	162.713760
1216.250000	152.108673
1215.165039	211.508575
1214.080078	181.527634
1212.994141	243.250198
1211.908203	329.047852
1210.822266	323.098724
1209.736328	225.462875
1208.649414	236.357407
1207.563477	206.230408
1206.476563	371.331512
1205.388672	271.232910
1204.301758	356.671021
1203.213867	220.421677
1202.125977	137.182510
1201.038086	92.470665
1199.949219	160.883026
1198.861328	3.002022
1197.772461	92.989059
1196.682617	-163.511765
1195.593750	-85.624352
1194.503906	-17.428146
1193.414063	101.185440
1192.324219	-71.112488
1191.233398	-29.510355
1190.143555	-40.815258
1189.052734	0.686076
1187.960938	34.924969
1186.870117	-48.527023
1185.778320	-47.973373
1184.686523	-23.460886
1183.594727	-15.793434
1182.501953	15.816009
1181.410156	9.004832
1180.317383	-50.591724
1179.223633	-26.307850
1178.130859	158.493118
1177.037109	67.633751
1175.943359	15.102316
1174.849609	12.847009
1173.754883	91.957443
1172.661133	80.030167
1171.566406	-68.350777
1170.470703	15.387279
1169.375977	84.696602
1168.280273	218.506775
1167.184570	-85.357620
1166.088867	-6.632821
1164.992188	-131.139526
1163.895508	-47.743912
1162.798828	155.022400
1161.702148	-120.026970
1160.605469	163.773163
1159.507813	125.111313
1158.410156	117.455505
1157.311523	45.331608
1156.213867	18.533691
1155.115234	10.787106
1154.016602	22.082544
1152.917969	90.554054
1151.818359	-7.898078
1150.718750	27.107115
1149.619141	66.823845
1148.519531	42.171848
1147.418945	-168.260651
1146.319336	-7.212104
1145.217773	79.929062
1144.117188	-163.795654
1143.015625	-124.315720
1141.915039	-108.673004
1140.813477	-131.126648
1139.710938	17.582964
1138.609375	28.321892
1137.506836	24.758591
1136.404297	-69.125793
1135.300781	-56.106022
1134.197266	61.373360
1133.094727	183.520248
1131.990234	77.679260
1130.886719	109.513641
1129.782227	238.584641
1128.677734	137.456665
1127.573242	228.455490
1126.468750	217.422470
1125.363281	372.308380
1124.257813	306.675262
1123.152344	214.978882
1122.045898	184.889114
1120.940430	313.480530
1119.833984	314.114349
1118.726563	269.736969
1117.620117	66.779060
1116.512695	3.500665
1115.405273	117.663376
1114.297852	113.488579
1113.189453	102.195930
1112.082031	138.175812
1110.972656	74.837257
1109.864258	179.293152
1108.755859	108.852036
1107.646484	234.469879
1106.537109	258.469025
1105.426758	228.134018
1104.317383	304.020050
1103.207031	54.189125
1102.096680	198.468079
1100.985352	260.103882
1099.875000	147.192291
1098.763672	204.072189
1097.652344	312.773071
1096.540039	449.688873
1095.427734	190.706543
1094.315430	271.035858
1093.203125	184.112228
1092.090820	443.331940
1090.977539	243.401443
1089.864258	177.701889
1088.750977	236.729187
1087.636719	215.741562
1086.522461	218.279358
1085.408203	178.489883
1084.293945	260.955017
1083.179688	308.128754
1082.064453	301.235107
1080.949219	207.429688
1079.833008	242.834976
1078.717773	200.746597
1077.601563	130.506393
1076.485352	241.017944
1075.368164	-73.218269
1074.251953	84.217369
1073.134766	-46.890411
1072.016602	103.439247
1070.899414	-15.874565
1069.781250	-15.599803
1068.663086	31.548937
1067.544922	151.308823
1066.426758	125.815483
1065.307617	151.857544
1064.188477	91.284798
1063.068359	145.432785
1061.949219	157.456223
1060.829102	94.626900
1059.708984	118.381462
1058.588867	74.332069
1057.467773	-51.504513
1056.346680	110.216011
1055.225586	96.631660
1054.104492	19.998625
1052.982422	55.528557
1051.860352	53.703838
1050.738281	12.217652
1049.615234	33.788544
1048.492188	34.374401
1047.369141	151.632248
1046.246094	77.608772
1045.123047	-42.989223
1043.999023	165.205368
1042.875000	54.020374
1041.750000	8.158873
1040.625977	134.751160
1039.500977	33.056179
1038.375977	-8.015382
1037.250000	76.677147
1036.125000	-83.021370
1034.999023	-130.919159
1033.873047	151.595474
1032.746094	-45.123791
1031.619141	-2.202632
1030.492188	3.540278
1029.365234	-25.546749
1028.237305	-42.965427
1027.110352	23.303299
1025.982422	-96.235832
1024.853516	7.243100
1023.725586	-19.289936
1022.596680	-296.444763
1021.467773	-183.581802
1020.337891	-66.091286
1019.208008	-46.027111
1018.078125	-88.537659
1016.948242	-126.346024
1015.818359	49.148895
1014.687500	-160.063065
1013.556641	-204.642029
1012.425781	-19.848743
1011.293945	-6.455489
1010.162109	23.186028
1009.030273	143.131912
1007.898438	114.973427
1006.765625	193.295349
1005.632813	350.272614
1004.500000	590.475891
1003.366211	983.199097
1002.233398	989.799011
1001.099609	700.662720
999.964844	416.331879
998.831055	346.993896
997.696289	196.917068
996.561523	76.977028
995.425781	-144.412018
994.291016	155.869629
993.155273	56.947006
992.019531	38.852711
990.882813	76.163208
989.747070	74.320976
988.610352	-74.977310
987.472656	-62.849487
986.335938	71.432709
985.198242	83.633606
984.060547	139.637848
982.921875	-73.685837
981.784180	-63.591110
980.645508	-5.121904
979.506836	51.075912
978.367188	130.303787
977.228516	18.695328
976.088867	210.657120
974.948242	62.419769
973.808594	-44.328773
972.667969	2.952120
971.527344	45.673733
970.385742	93.024483
969.245117	147.299255
968.103516	164.881790
966.961914	-12.531730
965.819336	-79.689278
964.677734	82.601036
963.534180	15.567333
962.391602	191.626663
961.249023	30.742943
960.105469	108.298256
958.961914	117.147507
957.817383	-52.598663
956.673828	86.914902
955.529297	-2.508189
954.383789	102.709068
953.239258	82.081642
952.093750	22.628220
950.948242	77.613411
949.802734	-89.170174
948.656250	160.238007
947.509766	103.325020
946.363281	195.016251
945.216797	35.429451
944.069336	-21.254007
942.921875	-84.708443
941.774414	64.221947
940.625977	105.867050
939.478516	6.074522
938.330078	148.188202
937.180664	66.780975
936.032227	-19.099634
934.882813	227.931473
933.732422	105.688316
932.583008	204.566788
931.432617	61.981476
930.282227	67.544548
929.131836	68.598183
927.980469	-19.081131
926.830078	-79.363609
925.677734	-25.806162
924.526367	27.770868
923.374023	-2.779960
922.221680	-69.652504
921.069336	4.485558
919.916992	26.360104
918.763672	-47.161358
917.610352	-68.361740
916.456055	-84.969193
915.302734	-22.062771
914.148438	70.361931
912.994141	-50.543606
911.838867	-144.126587
910.683594	-15.332282
909.528320	38.600227
908.373047	-79.771240
907.216797	-73.380714
906.061523	55.413857
904.904297	-128.478958
903.748047	-38.173450
902.590820	20.417326
901.433594	-16.079948
900.276367	-61.584080
899.118164	35.530605
897.960938	-30.270029
896.802734	-30.415419
895.643555	-82.545029
894.484375	-69.060684
893.325195	28.073856
892.166016	-21.698927
891.006836	-37.538113
889.846680	64.107880
888.686523	68.625191
887.526367	75.417221
886.365234	-71.255409
885.204102	-84.702919
884.042969	-100.382263
882.880859	-95.735916
881.719727	71.280510
880.556641	-14.262110
879.394531	28.721750
878.232422	-20.689871
877.069336	60.600639
875.905273	-33.814823
874.742188	27.195896
873.578125	36.410973
872.414063	101.897987
871.250000	21.100368
870.084961	82.076721
868.920898	53.064606
867.754883	-2.907806
866.589844	-58.850929
865.423828	-9.130051
864.257813	22.594849
863.091797	159.889297
861.924805	97.234795
860.758789	45.834694
859.590820	189.764114
858.423828	109.189407
857.255859	86.991409
856.087891	118.638107
854.919922	307.256592
853.751953	193.084320
852.583008	213.462173
851.414063	224.859161
850.244141	175.747986
849.075195	258.814606
847.905273	95.485733
846.734375	-11.798994
845.564453	-2.644587
844.393555	89.299484
843.222656	73.792374
842.051758	105.254250
840.879883	31.579691
839.708008	49.595306
838.536133	226.293549
837.363281	9.574878
836.190430	38.708332
835.017578	-81.847763
833.844727	123.680344
832.670898	188.436264
831.497070	32.162781
830.323242	81.250885
829.149414	119.138451
827.974609	197.139969
826.799805	143.511047
825.624023	9.626693
824.449219	-15.000152
823.273438	-10.667705
822.097656	133.995987
820.920898	24.649132
819.744141	-15.638983
818.567383	-96.007492
817.390625	90.730652
816.212891	3.649659
815.035156	-30.023811
813.857422	-90.398552
812.679688	-110.746429
811.500977	-71.086037
810.322266	-7.023560
809.142578	-45.234829
807.963867	-181.208038
806.784180	-135.018616
805.603516	-79.997505
804.423828	108.165672
803.243164	-143.242828
802.062500	-70.597916
800.881836	-49.040916
799.700195	-189.429840
798.518555	-68.134109
797.336914	-55.552307
796.154297	-5.329083
794.972656	148.980743
793.789063	-95.560966
792.606445	-74.249611
791.422852	-79.550705
790.240234	41.300091
789.055664	-19.417366
787.872070	28.281721
786.687500	-78.921318
785.502930	-104.276260
784.317383	-12.462996
783.132813	-0.305132
781.947266	69.275986
780.761719	45.994629
779.575195	-12.650398
778.388672	105.378510
777.202148	207.864746
776.015625	93.945244
774.828125	-15.537457
773.640625	122.116524
772.453125	36.883057
771.264648	68.544106
770.076172	18.581915
768.887695	133.936279
767.699219	110.370216
766.509766	9.672542
765.320313	49.969215
764.130859	-4.475693
762.940430	104.003548
761.750977	115.552322
760.559570	267.911072
759.369141	283.763153
758.177734	262.189514
756.986328	451.713898
755.794922	304.742096
754.603516	254.530487
753.411133	151.577789
752.218750	220.018204
751.025391	46.788929
749.832031	148.116989
748.638672	238.398529
747.445313	54.248405
746.250977	-9.140342
745.057617	96.411621
743.862305	201.895157
742.667969	197.667435
741.472656	235.078659
740.277344	226.427444
739.082031	13.970326
737.885742	-45.045956
736.689453	55.843266
735.493164	58.130920
734.296875	18.807987
733.099609	86.740326
731.902344	191.829224
730.705078	-46.615002
729.506836	69.370209
728.308594	102.197891
727.110352	84.719429
725.911133	-26.742300
724.712891	189.613678
723.513672	137.152054
722.313477	17.001568
721.113281	82.509895
719.914063	-20.114910
718.712891	143.580505
717.512695	106.447151
716.311523	206.768661
715.110352	49.677910
713.909180	49.661053
712.707031	-94.236855
711.504883	77.964218
710.302734	56.156193
709.099609	169.429047
707.896484	206.423447
706.693359	-39.664490
705.490234	19.142582
704.286133	141.046463
703.082031	-0.387421
701.877930	-133.045013
700.672852	-65.538979
699.468750	93.272385
698.262695	134.628662
697.057617	10.798593
695.851563	-30.390194
694.645508	28.381510
693.439453	35.015781
692.232422	-3.937932
691.026367	-186.133575
689.818359	-57.869007
688.611328	-42.478836
687.403320	-76.973747
686.195313	-61.551304
684.987305	-17.929665
683.778320	-26.336729
682.569336	-88.902298
681.360352	-40.911465
680.151367	-90.405693
678.941406	-53.223259
677.731445	100.889694
676.521484	6.001498
675.310547	-132.104050
674.099609	-97.019417
672.888672	-152.785217
671.677734	-106.850777
670.465820	60.174610
669.253906	49.882385
668.041016	-23.056463
666.829102	-28.952723
665.616211	187.687576
664.403320	84.608521
663.189453	100.363403
661.975586	90.232346
660.761719	58.549492
659.547852	-111.187988
658.333008	-136.283279
657.118164	103.942001
655.903320	48.675369
654.688477	-49.654449
653.472656	39.597557
652.256836	51.263866
651.040039	86.648666
649.824219	-73.948959
648.607422	-8.351749
647.389648	70.159424
646.172852	41.046520
644.955078	328.285187
643.737305	221.732925
642.519531	115.255669
641.300781	107.766922
640.082031	-2.882778
638.863281	260.521027
637.643555	68.282463
636.423828	-61.542042
635.204102	-38.787884
633.984375	95.639191
632.763672	51.841106
631.542969	158.329224
630.322266	95.269005
629.100586	32.259438
627.878906	-86.466064
626.657227	-63.589268
625.435547	-42.847591
624.212891	151.518555
622.990234	-14.190643
621.767578	180.114960
620.543945	76.626129
619.320313	26.735722
618.096680	-50.948555
616.873047	-55.806805
615.648438	-19.988586
614.423828	107.823204
613.199219	141.475021
611.973633	-6.646039
610.748047	-67.030533
609.522461	69.274460
608.296875	-44.504711
607.070313	25.521540
605.843750	-111.672470
604.617188	30.961912
