# Supplementary material for: Raman spectroscopy accurately differentiates mucosal healing from non-healing and biochemical changes following biological therapy in inflammatory bowel disease
Source: PLoS One. 2021 Jun 2;16(6):e0252210. doi: 10.1371/journal.pone.0252210 (PMC8172032; doi:10.1371/journal.pone.0252210)
Supplement: S6 Dataset — (ZIP) [file pone.0252210.s008.zip › Post biologic CD/OC010 post treatment 17.04.19_base sub CR removed_35__X_-20438.9__Y_441.14__Z_-7229.72__Time_400.txt]

1714.705078	23.538517
1713.728516	95.460907
1712.751953	147.705002
1711.774414	178.912415
1710.797852	20.253878
1709.820313	33.647449
1708.842773	-8.773605
1707.864258	-141.828888
1706.886719	9.589218
1705.908203	73.002022
1704.929688	43.139824
1703.950195	-90.666321
1702.971680	-175.762405
1701.992188	-27.623955
1701.012695	96.824509
1700.033203	-120.640587
1699.052734	-96.955162
1698.073242	-203.793701
1697.092773	122.771080
1696.112305	131.675537
1695.130859	84.893768
1694.150391	11.878560
1693.168945	70.135513
1692.187500	-12.689319
1691.206055	3.691159
1690.223633	31.134995
1689.241211	48.310081
1688.258789	100.558914
1687.276367	105.194595
1686.293945	-20.396109
1685.310547	33.020992
1684.327148	180.070282
1683.343750	71.695915
1682.360352	102.253601
1681.375977	173.106247
1680.392578	175.099716
1679.408203	222.697678
1678.423828	164.199539
1677.438477	260.382996
1676.453125	370.181396
1675.468750	219.689102
1674.482422	210.496307
1673.497070	175.083710
1672.511719	368.569885
1671.525391	471.957550
1670.539063	339.217651
1669.552734	315.744843
1668.565430	499.690704
1667.578125	357.362457
1666.591797	271.149658
1665.603516	601.835144
1664.616211	627.615601
1663.627930	568.799438
1662.640625	494.398407
1661.652344	611.176758
1660.663086	542.645020
1659.674805	683.760986
1658.685547	565.450623
1657.696289	556.050293
1656.707031	634.297363
1655.717773	516.850342
1654.727539	579.684021
1653.737305	507.771332
1652.747070	399.087891
1651.756836	274.813843
1650.765625	436.425751
1649.775391	344.374512
1648.784180	419.106689
1647.792969	314.307861
1646.800781	299.591217
1645.809570	356.411377
1644.817383	183.627335
1643.825195	82.402847
1642.832031	237.472107
1641.839844	152.483109
1640.846680	49.231937
1639.853516	83.380272
1638.860352	96.578758
1637.867188	73.014687
1636.873047	-87.478455
1635.878906	-23.706333
1634.884766	-52.048454
1633.890625	-114.487801
1632.895508	97.177971
1631.900391	-130.910965
1630.905273	-127.075386
1629.910156	-38.884552
1628.915039	144.128464
1627.918945	-185.908890
1626.922852	-68.489212
1625.926758	-11.507764
1624.930664	-83.295311
1623.933594	65.867958
1622.937500	-74.055557
1621.940430	-27.264084
1620.942383	93.147392
1619.945313	0.832294
1618.947266	181.734634
1617.949219	10.817894
1616.951172	-162.583740
1615.953125	2.685209
1614.954102	207.293396
1613.956055	10.524134
1612.957031	36.807816
1611.957031	81.477539
1610.958008	-94.030197
1609.958008	5.765225
1608.958984	5.980446
1607.958008	21.941727
1606.958008	95.544373
1605.958008	64.394272
1604.957031	-19.084671
1603.956055	104.266418
1602.955078	149.069077
1601.953125	29.033051
1600.951172	34.609814
1599.950195	58.492580
1598.947266	-53.596489
1597.945313	-95.062729
1596.942383	-146.972717
1595.940430	-73.451126
1594.937500	39.209003
1593.933594	-59.750210
1592.930664	5.819776
1591.926758	21.736326
1590.922852	-77.222290
1589.918945	-137.024124
1588.915039	-58.556591
1587.910156	56.359863
1586.906250	-60.903881
1585.901367	189.465652
1584.895508	-47.765022
1583.890625	90.345657
1582.884766	87.650185
1581.878906	40.622437
1580.873047	-50.710484
1579.867188	-11.862919
1578.860352	248.192963
1577.854492	135.888901
1576.847656	242.156738
1575.839844	69.943100
1574.833008	-8.619546
1573.825195	386.076233
1572.817383	234.549225
1571.809570	103.814354
1570.801758	199.163452
1569.792969	172.280060
1568.784180	186.898285
1567.775391	63.787693
1566.766602	109.431709
1565.757813	136.807022
1564.748047	127.752838
1563.738281	105.647942
1562.728516	174.273376
1561.718750	203.879944
1560.708008	-18.154661
1559.697266	102.052773
1558.686523	139.175568
1557.675781	54.392498
1556.665039	8.423372
1555.653320	107.446495
1554.641602	250.365280
1553.629883	126.431923
1552.617188	183.671310
1551.605469	111.387550
1550.592773	145.132065
1549.580078	178.768921
1548.567383	227.817123
1547.553711	-49.087303
1546.541016	219.561081
1545.527344	77.000534
1544.513672	19.688562
1543.499023	70.818588
1542.485352	219.997070
1541.470703	87.501762
1540.456055	-3.720048
1539.441406	75.382347
1538.425781	-49.548645
1537.410156	-63.564346
1536.394531	-178.286774
1535.378906	6.145952
1534.363281	-100.999908
1533.346680	152.750809
1532.331055	48.003380
1531.314453	-25.875034
1530.296875	-14.796531
1529.280273	-19.269926
1528.262695	151.289291
1527.245117	107.961456
1526.227539	105.747002
1525.209961	-117.909264
1524.191406	-1.899832
1523.172852	-1.805482
1522.154297	-24.954746
1521.135742	-73.902687
1520.116211	75.042953
1519.097656	82.461411
1518.078125	-23.299084
1517.058594	35.337162
1516.038086	116.971870
1515.018555	28.979986
1513.998047	64.183800
1512.977539	40.238571
1511.956055	34.176464
1510.935547	63.963524
1509.914063	-91.075073
1508.892578	-10.150349
1507.871094	-3.712983
1506.849609	48.789295
1505.827148	-1.354328
1504.804688	15.076208
1503.782227	72.416443
1502.759766	-21.488285
1501.736328	-43.724964
1500.713867	-199.174438
1499.690430	-44.869240
1498.666016	-62.201454
1497.642578	-220.336136
1496.618164	-181.482895
1495.594727	-71.087761
1494.569336	-167.971085
1493.544922	-98.681076
1492.520508	177.569565
1491.495117	14.044978
1490.469727	-95.815804
1489.444336	-1.323450
1488.417969	146.693756
1487.392578	100.526718
1486.366211	36.440868
1485.339844	56.554794
1484.312500	163.358917
1483.286133	27.691973
1482.258789	226.176437
1481.231445	217.951675
1480.204102	196.930740
1479.175781	147.818710
1478.148438	333.162354
1477.120117	220.244400
1476.091797	249.991562
1475.062500	432.492584
1474.034180	258.378601
1473.004883	478.904205
1471.975586	365.852722
1470.946289	560.734924
1469.916016	590.109253
1468.885742	629.610596
1467.855469	658.888000
1466.825195	677.949829
1465.794922	569.866821
1464.763672	896.398987
1463.732422	816.199524
1462.701172	763.953552
1461.669922	1067.295410
1460.638672	1030.205078
1459.606445	962.632813
1458.574219	882.377441
1457.541992	1002.621155
1456.508789	889.361023
1455.476563	1022.201172
1454.443359	1018.008301
1453.410156	1183.689575
1452.375977	1242.805542
1451.342773	1063.651855
1450.308594	947.905579
1449.274414	1118.478882
1448.240234	1081.276611
1447.206055	1145.379272
1446.170898	1211.974365
1445.135742	982.381165
1444.100586	1028.735107
1443.064453	839.754578
1442.029297	1002.486328
1440.993164	950.170776
1439.957031	776.511047
1438.920898	1052.921753
1437.883789	1076.464111
1436.847656	913.022583
1435.810547	567.750732
1434.773438	778.329224
1433.735352	569.619263
1432.698242	613.501038
1431.660156	379.704437
1430.622070	307.543823
1429.583008	555.864807
1428.544922	294.539520
1427.505859	290.591064
1426.466797	195.893082
1425.427734	265.124603
1424.387695	208.318787
1423.348633	181.813370
1422.308594	175.493835
1421.268555	151.574493
1420.227539	278.784943
1419.187500	164.276047
1418.146484	87.598503
1417.105469	78.938164
1416.064453	92.963127
1415.022461	-59.021740
1413.980469	98.450478
1412.939453	110.059425
1411.896484	23.640549
1410.854492	125.816528
1409.811523	19.410065
1408.768555	-49.222553
1407.725586	-9.772731
1406.682617	-7.965098
1405.638672	-36.249435
1404.595703	-87.058296
1403.551758	-39.928886
1402.506836	-130.782043
1401.462891	1.728612
1400.417969	-18.768829
1399.373047	-26.668678
1398.328125	83.316986
1397.283203	93.049301
1396.237305	-17.461256
1395.191406	-20.138575
1394.145508	-17.748526
1393.099609	104.902962
1392.052734	139.918304
1391.006836	-42.796833
1389.959961	2.362109
1388.912109	-32.516178
1387.865234	-14.778383
1386.817383	10.508461
1385.769531	53.349464
1384.721680	98.732483
1383.673828	-8.309731
1382.625000	79.667389
1381.576172	-22.209293
1380.527344	-191.421738
1379.478516	36.579327
1378.429688	-12.597281
1377.379883	-126.597588
1376.330078	26.558352
1375.280273	-14.909368
1374.229492	-76.257004
1373.178711	7.147489
1372.128906	210.280594
1371.077148	101.751137
1370.026367	95.534813
1368.974609	79.415031
1367.923828	45.936829
1366.871094	-7.397683
1365.819336	-3.355876
1364.767578	-143.656677
1363.714844	-29.927971
1362.662109	-125.232895
1361.609375	-23.858482
1360.555664	308.888824
1359.501953	52.111660
1358.448242	16.822701
1357.394531	182.989746
1356.340820	31.007330
1355.286133	122.684479
1354.231445	159.733688
1353.176758	174.481079
1352.122070	47.740032
1351.066406	144.574646
1350.011719	154.560547
1348.956055	77.745018
1347.899414	308.701355
1346.843750	189.853302
1345.787109	413.383301
1344.730469	641.844849
1343.673828	436.436005
1342.616211	372.457520
1341.559570	405.223053
1340.501953	596.596252
1339.444336	607.138062
1338.385742	597.927795
1337.328125	549.178833
1336.269531	473.284637
1335.210938	357.894623
1334.152344	284.682190
1333.092773	515.833435
1332.033203	452.639069
1330.973633	565.096680
1329.914063	511.938324
1328.853516	414.375488
1327.793945	356.459198
1326.733398	506.151215
1325.672852	389.083710
1324.611328	427.700806
1323.549805	377.482147
1322.489258	435.958893
1321.426758	413.026489
1320.365234	515.999207
1319.302734	567.182251
1318.241211	408.776917
1317.177734	319.530792
1316.115234	550.856018
1315.052734	459.272186
1313.989258	535.340149
1312.925781	335.513428
1311.862305	226.960220
1310.797852	603.615479
1309.733398	406.527313
1308.668945	440.950745
1307.604492	495.098907
1306.540039	455.783539
1305.474609	414.072601
1304.409180	859.365356
1303.343750	527.555542
1302.277344	476.171234
1301.211914	692.743713
1300.145508	584.926575
1299.079102	631.967529
1298.011719	583.246216
1296.945313	313.597412
1295.877930	424.628052
1294.810547	346.662720
1293.743164	305.581421
1292.674805	534.429077
1291.606445	348.687317
1290.538086	329.823029
1289.469727	480.178040
1288.400391	434.403839
1287.332031	496.519867
1286.262695	389.582031
1285.193359	397.857849
1284.123047	354.732330
1283.052734	216.165268
1281.982422	344.523895
1280.912109	308.877533
1279.841797	309.981049
1278.770508	311.112183
1277.699219	366.080139
1276.627930	408.824432
1275.556641	554.259033
1274.484375	423.451813
1273.412109	500.443329
1272.339844	362.424988
1271.267578	400.359619
1270.194336	579.941162
1269.121094	446.942444
1268.047852	594.741394
1266.974609	430.109497
1265.900391	507.123474
1264.827148	454.830902
1263.752930	363.554291
1262.677734	562.495789
1261.603516	444.447052
1260.528320	599.438660
1259.453125	664.214111
1258.377930	626.650208
1257.301758	557.447937
1256.226563	775.632202
1255.150391	511.675049
1254.073242	486.378357
1252.997070	599.811829
1251.919922	530.723999
1250.842773	600.320251
1249.765625	548.292908
1248.688477	403.896790
1247.610352	602.314392
1246.532227	535.740173
1245.454102	578.534607
1244.375000	538.712097
1243.296875	447.901886
1242.217773	556.237488
1241.138672	368.348022
1240.058594	442.661987
1238.979492	497.524597
1237.899414	392.236206
1236.819336	432.514893
1235.738281	460.640747
1234.658203	566.325195
1233.577148	509.550323
1232.496094	460.058594
1231.415039	555.943848
1230.333008	431.344604
1229.250977	369.750427
1228.168945	421.964233
1227.086914	391.835693
1226.003906	371.382233
1224.920898	404.149170
1223.837891	482.845703
1222.754883	358.330353
1221.670898	115.367561
1220.587891	65.887962
1219.503906	200.091141
1218.418945	104.653999
1217.334961	175.930176
1216.250000	288.207062
1215.165039	238.620102
1214.080078	205.928345
1212.994141	209.428360
1211.908203	200.831894
1210.822266	201.861847
1209.736328	248.691391
1208.649414	293.056519
1207.563477	397.648285
1206.476563	444.308441
1205.388672	341.499176
1204.301758	349.536804
1203.213867	302.132019
1202.125977	295.656158
1201.038086	260.255066
1199.949219	102.063065
1198.861328	177.358704
1197.772461	-50.594749
1196.682617	-33.110382
1195.593750	22.811270
1194.503906	-75.222900
1193.414063	-96.322731
1192.324219	-78.996498
1191.233398	-131.404968
1190.143555	37.193932
1189.052734	-8.091217
1187.960938	-166.261887
1186.870117	-117.932213
1185.778320	-136.874619
1184.686523	45.725281
1183.594727	98.646431
1182.501953	-40.393173
1181.410156	-30.728912
1180.317383	-57.077827
1179.223633	69.949348
1178.130859	33.915947
1177.037109	-6.939187
1175.943359	7.273931
1174.849609	-40.830647
1173.754883	-53.045841
1172.661133	54.392326
1171.566406	56.430412
1170.470703	65.596481
1169.375977	31.657736
1168.280273	174.666992
1167.184570	-112.833969
1166.088867	-110.992661
1164.992188	-157.000626
1163.895508	31.136230
1162.798828	149.862244
1161.702148	251.769196
1160.605469	215.087585
1159.507813	85.265396
1158.410156	215.618317
1157.311523	164.506409
1156.213867	196.875748
1155.115234	176.705154
1154.016602	73.036140
1152.917969	124.334648
1151.818359	120.738968
1150.718750	-25.884068
1149.619141	87.206947
1148.519531	114.451668
1147.418945	67.809570
1146.319336	206.857452
1145.217773	36.343353
1144.117188	-122.234154
1143.015625	-214.169342
1141.915039	-6.382112
1140.813477	-184.003769
1139.710938	111.560638
1138.609375	266.702972
1137.506836	98.512512
1136.404297	68.165367
1135.300781	158.937225
1134.197266	19.255289
1133.094727	114.666092
1131.990234	58.057213
1130.886719	295.731415
1129.782227	227.161392
1128.677734	402.927917
1127.573242	320.054932
1126.468750	405.536102
1125.363281	398.480988
1124.257813	253.923645
1123.152344	353.462311
1122.045898	182.843140
1120.940430	343.860718
1119.833984	286.912994
1118.726563	371.996674
1117.620117	270.028503
1116.512695	279.286316
1115.405273	115.802605
1114.297852	-40.543076
1113.189453	280.822510
1112.082031	273.391693
1110.972656	131.197174
1109.864258	102.471375
1108.755859	161.145935
1107.646484	361.482513
1106.537109	420.009979
1105.426758	173.916763
1104.317383	166.315674
1103.207031	238.924530
1102.096680	9.480348
1100.985352	438.219360
1099.875000	303.118835
1098.763672	276.507843
1097.652344	577.537537
1096.540039	341.088684
1095.427734	220.178741
1094.315430	384.328094
1093.203125	192.775970
1092.090820	248.516388
1090.977539	325.395905
1089.864258	159.823654
1088.750977	408.418793
1087.636719	148.777786
1086.522461	270.234711
1085.408203	245.846176
1084.293945	397.762543
1083.179688	284.030670
1082.064453	276.070313
1080.949219	197.633606
1079.833008	147.403961
1078.717773	270.950043
1077.601563	220.716888
1076.485352	182.237869
1075.368164	127.344894
1074.251953	208.540222
1073.134766	160.699600
1072.016602	279.356262
1070.899414	172.917755
1069.781250	265.741272
1068.663086	0.020361
1067.544922	-17.254694
1066.426758	197.350723
1065.307617	173.021164
1064.188477	263.419830
1063.068359	475.485260
1061.949219	247.560379
1060.829102	258.364838
1059.708984	72.713272
1058.588867	76.562721
1057.467773	248.739441
1056.346680	63.255238
1055.225586	104.532028
1054.104492	94.411682
1052.982422	-30.134981
1051.860352	22.859835
1050.738281	239.268250
1049.615234	154.508408
1048.492188	114.145714
1047.369141	-49.819809
1046.246094	131.507385
1045.123047	67.932999
1043.999023	148.950485
1042.875000	31.843847
1041.750000	-22.269394
1040.625977	42.491020
1039.500977	0.107224
1038.375977	-21.267784
1037.250000	22.581285
1036.125000	8.260007
1034.999023	-54.891842
1033.873047	91.402611
1032.746094	-46.099243
1031.619141	123.447746
1030.492188	116.269127
1029.365234	6.863858
1028.237305	90.418159
1027.110352	-35.110485
1025.982422	-88.539993
1024.853516	-0.255096
1023.725586	-250.914795
1022.596680	-97.554550
1021.467773	-120.577690
1020.337891	-185.306580
1019.208008	-166.459076
1018.078125	-163.802933
1016.948242	-45.180092
1015.818359	-40.135677
1014.687500	18.251297
1013.556641	-127.209015
1012.425781	-110.416237
1011.293945	96.304604
1010.162109	36.743973
1009.030273	81.422104
1007.898438	181.672714
1006.765625	305.065460
1005.632813	458.526306
1004.500000	632.785339
1003.366211	1151.489502
1002.233398	1002.036438
1001.099609	695.574768
999.964844	627.271301
998.831055	180.268295
997.696289	68.366119
996.561523	28.146418
995.425781	105.720245
994.291016	58.715721
993.155273	-18.196308
992.019531	163.319397
990.882813	51.957077
989.747070	-176.861755
988.610352	90.040009
987.472656	170.230331
986.335938	-26.004461
985.198242	-5.573866
984.060547	-42.653931
982.921875	17.042637
981.784180	212.578964
980.645508	-49.830029
979.506836	14.635383
978.367188	-148.565475
977.228516	42.504971
976.088867	95.616722
974.948242	-175.304077
973.808594	-0.236333
972.667969	39.275841
971.527344	133.963699
970.385742	-72.133072
969.245117	27.270708
968.103516	-82.163597
966.961914	42.580078
965.819336	183.394150
964.677734	-61.104786
963.534180	91.276253
962.391602	174.883240
961.249023	-27.971519
960.105469	64.933678
958.961914	109.757874
957.817383	218.761902
956.673828	142.313309
955.529297	52.235703
954.383789	218.608154
953.239258	-24.611422
952.093750	-13.716295
950.948242	36.124828
949.802734	28.849134
948.656250	81.083992
947.509766	67.085251
946.363281	98.861313
945.216797	96.425438
944.069336	126.034050
942.921875	137.430954
941.774414	249.334412
940.625977	50.862293
939.478516	117.233475
938.330078	156.266205
937.180664	295.697418
936.032227	86.267059
934.882813	255.413773
933.732422	41.665424
932.583008	46.818199
931.432617	-23.140156
930.282227	52.753979
929.131836	33.043831
927.980469	120.395470
926.830078	-3.887737
925.677734	206.419601
924.526367	4.953799
923.374023	-21.242140
922.221680	102.696251
921.069336	-96.155708
919.916992	39.218662
918.763672	279.100922
917.610352	-92.122314
916.456055	47.861828
915.302734	26.628952
914.148438	103.065460
912.994141	-92.811409
911.838867	-136.530502
910.683594	128.313980
909.528320	-1.516348
908.373047	-174.316483
907.216797	-13.777295
906.061523	-109.352318
904.904297	-43.972267
903.748047	-171.118835
902.590820	-155.491913
901.433594	-103.608017
900.276367	43.358814
899.118164	-29.212837
897.960938	-79.091530
896.802734	2.282877
895.643555	158.280319
894.484375	282.585175
893.325195	128.845551
892.166016	63.340492
891.006836	-31.474276
889.846680	-15.537435
888.686523	-19.904070
887.526367	-175.505188
886.365234	34.644386
885.204102	172.508026
884.042969	-43.869724
882.880859	89.480721
881.719727	15.328063
880.556641	85.516396
879.394531	18.196922
878.232422	74.860703
877.069336	129.260544
875.905273	98.061111
874.742188	201.991837
873.578125	-0.282996
872.414063	-11.145000
871.250000	52.261845
870.084961	99.898384
868.920898	68.794769
867.754883	174.876373
866.589844	-11.338696
865.423828	18.297249
864.257813	86.116447
863.091797	203.321609
861.924805	302.502441
860.758789	195.052460
859.590820	206.628387
858.423828	222.675171
857.255859	503.475250
856.087891	218.828659
854.919922	263.985992
853.751953	340.497650
852.583008	304.877167
851.414063	222.192215
850.244141	27.500319
849.075195	368.255737
847.905273	314.672363
846.734375	198.401245
845.564453	142.598907
844.393555	198.697968
843.222656	165.246780
842.051758	160.863251
840.879883	172.110641
839.708008	283.933899
838.536133	263.790802
837.363281	100.602028
836.190430	158.645645
835.017578	221.095306
833.844727	158.420593
832.670898	86.809669
831.497070	274.120911
830.323242	215.827881
829.149414	264.614075
827.974609	183.966431
826.799805	263.874451
825.624023	281.277161
824.449219	407.844299
823.273438	142.104355
822.097656	30.169161
820.920898	22.926941
819.744141	109.167336
818.567383	70.644402
817.390625	-52.490292
816.212891	-53.226482
815.035156	-82.936363
813.857422	-92.665558
812.679688	-64.641281
811.500977	-3.334763
810.322266	-95.473366
809.142578	59.030266
807.963867	-64.291290
806.784180	18.947220
805.603516	-66.668877
804.423828	-110.122215
803.243164	26.164640
802.062500	-188.262619
800.881836	-9.987325
799.700195	-91.347984
798.518555	91.137848
797.336914	109.431908
796.154297	-87.323891
794.972656	-151.099380
793.789063	35.423012
792.606445	-46.187660
791.422852	-127.819366
790.240234	78.308609
789.055664	116.078873
787.872070	58.627632
786.687500	32.113567
785.502930	-63.006226
784.317383	36.434532
783.132813	155.665649
781.947266	133.338776
780.761719	228.068588
779.575195	112.842667
778.388672	68.284660
777.202148	149.544556
776.015625	80.604370
774.828125	150.676285
773.640625	207.421448
772.453125	-33.704323
771.264648	113.368561
770.076172	152.282974
768.887695	-108.655540
767.699219	20.545177
766.509766	226.747696
765.320313	67.151878
764.130859	275.351563
762.940430	241.219101
761.750977	123.414467
760.559570	-93.411346
759.369141	224.454407
758.177734	278.174316
756.986328	325.230103
755.794922	257.899445
754.603516	113.629112
753.411133	202.328644
752.218750	7.535703
751.025391	146.667694
749.832031	103.435287
748.638672	393.902588
747.445313	221.070236
746.250977	285.289337
745.057617	285.830627
743.862305	303.892303
742.667969	-77.178268
741.472656	13.265635
740.277344	154.060150
739.082031	84.405396
737.885742	34.484604
736.689453	-118.368912
735.493164	269.714020
734.296875	-148.043915
733.099609	16.593328
731.902344	-61.744904
730.705078	-148.799713
729.506836	212.561478
728.308594	223.883118
727.110352	235.204453
725.911133	213.739136
724.712891	96.146286
723.513672	190.527924
722.313477	-3.429203
721.113281	184.851624
719.914063	34.682430
718.712891	-60.835922
717.512695	301.948029
716.311523	38.475372
715.110352	244.077591
713.909180	183.584915
712.707031	101.348892
711.504883	58.414795
710.302734	107.052254
709.099609	-1.149866
707.896484	-9.076139
706.693359	181.191422
705.490234	-7.380411
704.286133	-43.468399
703.082031	46.709599
701.877930	162.999130
700.672852	96.588638
699.468750	-0.180645
698.262695	40.102737
697.057617	-97.795647
695.851563	-7.421590
694.645508	35.175289
693.439453	-28.610111
692.232422	-96.649094
691.026367	-103.810562
689.818359	-13.241229
688.611328	-46.331406
687.403320	92.035271
686.195313	76.416588
684.987305	-8.515930
683.778320	-95.509926
682.569336	-80.532570
681.360352	49.346073
680.151367	-22.235220
678.941406	70.885719
677.731445	183.518265
676.521484	-99.991257
675.310547	97.170357
674.099609	58.453403
672.888672	-92.671326
671.677734	-59.825031
670.465820	-55.039783
669.253906	44.921814
668.041016	2.253922
666.829102	123.882240
665.616211	44.604591
664.403320	105.802780
663.189453	78.494400
661.975586	3.753996
660.761719	-6.158922
659.547852	-26.815212
658.333008	-68.995110
657.118164	46.321918
655.903320	-133.793320
654.688477	76.391823
653.472656	-41.098419
652.256836	9.550979
651.040039	-79.839546
649.824219	-108.882454
648.607422	32.194084
647.389648	37.570709
646.172852	53.687527
644.955078	80.531914
643.737305	253.617325
642.519531	151.279999
641.300781	-73.626915
640.082031	-36.216225
638.863281	-5.340595
637.643555	-11.088900
636.423828	84.043846
635.204102	41.569675
633.984375	-48.241112
632.763672	-17.916380
631.542969	104.546021
630.322266	76.587547
629.100586	-71.665550
627.878906	-80.619797
626.657227	81.779655
625.435547	63.802856
624.212891	37.027920
622.990234	164.302155
621.767578	62.012714
620.543945	240.070892
619.320313	152.203293
618.096680	-23.729546
616.873047	-163.544601
615.648438	-46.876694
614.423828	-26.932997
613.199219	-7.416699
611.973633	-37.541344
610.748047	17.398333
609.522461	54.717041
608.296875	-32.451092
607.070313	27.283541
605.843750	62.915035
604.617188	-23.809139
