# Supplementary material for: Raman spectroscopy accurately differentiates mucosal healing from non-healing and biochemical changes following biological therapy in inflammatory bowel disease
Source: PLoS One. 2021 Jun 2;16(6):e0252210. doi: 10.1371/journal.pone.0252210 (PMC8172032; doi:10.1371/journal.pone.0252210)
Supplement: S6 Dataset — (ZIP) [file pone.0252210.s008.zip › Post biologic CD/OC024 post treatment-1_base sub CR removed_66__X_-24601.5__Y_32784.4__Z_-653.359__Time_761.txt]

1714.837891	42.519558
1713.861328	18.240040
1712.884766	25.117201
1711.907227	-79.246658
1710.930664	-56.052307
1709.953125	-114.436516
1708.975586	-53.270290
1707.997070	92.573837
1707.019531	4.400123
1706.041016	1.054175
1705.062500	248.561310
1704.083984	131.152100
1703.104492	-91.313728
1702.125000	250.207016
1701.145508	-18.918489
1700.166016	120.698677
1699.186523	313.224121
1698.206055	302.015625
1697.225586	437.389801
1696.245117	283.769348
1695.264648	423.740631
1694.283203	544.637573
1693.301758	350.166046
1692.320313	702.829041
1691.338867	451.994324
1690.357422	574.708008
1689.375000	398.453705
1688.392578	848.990295
1687.410156	768.660767
1686.427734	725.694641
1685.444336	877.313904
1684.460938	754.462952
1683.477539	1220.526001
1682.494141	959.357849
1681.509766	836.887207
1680.526367	1172.592651
1679.541992	1183.572998
1678.557617	1218.712769
1677.572266	1019.911072
1676.587891	1441.251953
1675.602539	1258.975830
1674.617188	1457.274658
1673.630859	1645.132080
1672.645508	1655.208984
1671.659180	1705.448486
1670.672852	1708.208984
1669.686523	1652.914551
1668.699219	1876.796997
1667.712891	1931.113037
1666.725586	1930.053589
1665.738281	1889.614502
1664.750000	2075.088135
1663.762695	2218.515137
1662.774414	2219.112061
1661.786133	2236.074951
1660.797852	2234.943115
1659.808594	2191.862305
1658.820313	2273.823730
1657.831055	2162.854004
1656.841797	2073.608887
1655.851563	1984.876343
1654.862305	1925.822632
1653.872070	1766.712524
1652.881836	1809.258301
1651.891602	1659.195190
1650.900391	1660.428711
1649.910156	1405.725220
1648.918945	1384.248535
1647.927734	1154.508667
1646.935547	980.850586
1645.944336	913.469360
1644.952148	880.945190
1643.959961	825.180725
1642.966797	772.572266
1641.974609	480.328613
1640.981445	381.332367
1639.988281	398.963013
1638.995117	359.055847
1638.001953	243.187057
1637.007813	54.024509
1636.013672	86.845726
1635.019531	70.065819
1634.025391	6.345735
1633.031250	-191.215393
1632.036133	-32.702652
1631.041016	123.570816
1630.045898	19.623322
1629.049805	31.961231
1628.054688	21.068707
1627.058594	-141.971725
1626.062500	145.241226
1625.065430	-80.016640
1624.069336	-338.923584
1623.072266	22.982571
1622.075195	51.402424
1621.078125	25.035229
1620.081055	85.747093
1619.083008	83.780106
1618.084961	242.343491
1617.086914	178.083237
1616.088867	40.725338
1615.089844	171.398575
1614.091797	16.428516
1613.092773	126.741554
1612.092773	77.377754
1611.093750	-73.882484
1610.093750	26.834232
1609.094727	-152.569977
1608.093750	77.075066
1607.093750	165.464935
1606.093750	120.536385
1605.092773	57.560165
1604.091797	191.179459
1603.090820	167.968124
1602.088867	147.617508
1601.087891	239.984314
1600.085938	-38.837276
1599.083984	-61.091087
1598.081055	16.200201
1597.079102	-110.206001
1596.076172	-275.571289
1595.073242	-202.961517
1594.070313	-331.332001
1593.067383	-255.810928
1592.063477	-182.787994
1591.059570	-227.114700
1590.055664	-313.046082
1589.051758	-179.664154
1588.046875	42.460377
1587.041992	-152.670837
1586.037109	59.120090
1585.032227	-242.626602
1584.027344	-33.352032
1583.021484	162.874832
1582.015625	265.294769
1581.009766	13.509884
1580.003906	50.916267
1578.997070	-31.410999
1577.990234	271.541443
1576.984375	126.794785
1575.976563	164.244141
1574.969727	32.606758
1573.961914	51.858841
1572.954102	198.491669
1571.946289	124.090591
1570.938477	208.229370
1569.929688	14.278822
1568.921875	210.036316
1567.913086	99.194275
1566.903320	203.869705
1565.894531	-60.206802
1564.884766	140.365204
1563.875000	39.759907
1562.865234	-130.930435
1561.855469	-65.592949
1560.844727	54.084099
1559.834961	-70.107521
1558.824219	-46.594707
1557.813477	132.294037
1556.801758	-56.941010
1555.790039	186.398468
1554.779297	222.310242
1553.766602	154.498428
1552.754883	91.755379
1551.743164	78.073990
1550.730469	144.469177
1549.717773	32.168137
1548.705078	139.620407
1547.691406	94.286140
1546.677734	56.561352
1545.665039	215.139679
1544.650391	156.382599
1543.636719	218.913879
1542.623047	108.155922
1541.608398	-36.319962
1540.593750	185.745331
1539.579102	198.410965
1538.563477	-26.587904
1537.547852	135.385757
1536.533203	-20.245962
1535.516602	115.449875
1534.500977	-71.475929
1533.485352	233.921082
1532.468750	301.816132
1531.452148	119.477104
1530.435547	132.820786
1529.417969	357.171570
1528.400391	24.885271
1527.383789	199.793289
1526.365234	312.601471
1525.347656	170.322495
1524.329102	213.147308
1523.311523	124.514595
1522.292969	364.927155
1521.273438	77.798401
1520.254883	32.250286
1519.235352	258.958527
1518.215820	210.338989
1517.196289	264.279846
1516.176758	37.944736
1515.156250	-24.164587
1514.136719	121.513809
1513.116211	156.488586
1512.094727	160.398788
1511.074219	-46.353085
1510.052734	-65.974236
1509.031250	109.119347
1508.009766	-44.363834
1506.988281	-180.073563
1505.965820	45.472351
1504.943359	-298.281403
1503.920898	-142.467697
1502.898438	-145.789581
1501.875000	-75.079834
1500.852539	-7.186246
1499.829102	-254.466904
1498.805664	-18.107010
1497.781250	-119.888031
1496.757813	-232.079483
1495.733398	-334.230255
1494.708984	-160.363159
1493.684570	13.204353
1492.659180	-115.184799
1491.633789	11.836137
1490.608398	36.374775
1489.583008	53.020260
1488.557617	163.945786
1487.531250	274.598175
1486.504883	522.857361
1485.478516	359.845947
1484.452148	316.640808
1483.424805	245.169724
1482.398438	469.445404
1481.371094	491.934937
1480.342773	386.714966
1479.315430	556.679260
1478.287109	581.090088
1477.259766	842.297119
1476.230469	700.654907
1475.202148	844.178528
1474.173828	1086.776733
1473.144531	1161.046387
1472.115234	1278.384277
1471.085938	1265.714844
1470.055664	1593.811157
1469.025391	1812.222168
1467.996094	1839.652100
1466.964844	1948.250244
1465.934570	1799.906616
1464.904297	2205.555420
1463.873047	2272.903809
1462.841797	2345.164063
1461.809570	2648.379883
1460.778320	2682.166504
1459.746094	2522.834229
1458.713867	2683.279785
1457.681641	3016.107178
1456.649414	2767.636475
1455.616211	2821.011230
1454.583008	2851.427490
1453.549805	3087.113770
1452.516602	3157.812744
1451.483398	3124.467529
1450.449219	3215.190918
1449.415039	3554.067871
1448.380859	3363.327148
1447.345703	3342.237305
1446.311523	3065.379150
1445.276367	3170.777588
1444.241211	2967.305664
1443.205078	3067.465576
1442.169922	3111.885986
1441.133789	2819.833496
1440.097656	2628.995605
1439.061523	2511.507324
1438.024414	2452.138428
1436.988281	2443.312988
1435.951172	2224.738770
1434.914063	1948.131348
1433.875977	1840.795166
1432.838867	1602.207642
1431.800781	1600.969849
1430.762695	1248.912109
1429.724609	1192.212402
1428.685547	1042.170898
1427.646484	1028.387329
1426.607422	737.232971
1425.568359	761.342834
1424.529297	664.467102
1423.489258	618.026062
1422.449219	491.000214
1421.409180	401.834930
1420.369141	645.159241
1419.328125	513.231445
1418.288086	195.132874
1417.247070	388.092896
1416.205078	409.888977
1415.164063	233.000580
1414.122070	408.339874
1413.080078	289.448242
1412.038086	306.424225
1410.996094	155.047913
1409.953125	6.294654
1408.910156	-230.261353
1407.867188	229.156006
1406.824219	-2.175247
1405.780273	-12.393853
1404.737305	87.947632
1403.693359	-40.073467
1402.648438	128.120819
1401.604492	158.376663
1400.559570	50.750378
1399.514648	-1.561882
1398.469727	387.497864
1397.424805	230.073441
1396.378906	115.411446
1395.333984	88.620186
1394.288086	51.921047
1393.241211	10.332078
1392.195313	-151.283356
1391.148438	-192.561722
1390.101563	-93.536774
1389.054688	223.271866
1388.006836	-20.317354
1386.959961	101.522232
1385.912109	215.932556
1384.864258	142.930710
1383.815430	-62.385216
1382.767578	-272.446747
1381.718750	-20.063124
1380.669922	-69.885086
1379.621094	-132.015732
1378.571289	108.144508
1377.522461	-78.492943
1376.472656	9.634976
1375.421875	157.762344
1374.372070	-125.576546
1373.321289	-24.533630
1372.270508	-65.499603
1371.219727	30.847752
1370.168945	7.688013
1369.117188	-92.551140
1368.066406	143.798950
1367.014648	71.337044
1365.961914	43.906078
1364.910156	-0.744484
1363.857422	143.988892
1362.804688	-34.695736
1361.751953	13.320162
1360.698242	66.470116
1359.645508	42.699684
1358.591797	-40.557930
1357.538086	130.001511
1356.483398	12.344261
1355.429688	6.775465
1354.375000	207.612396
1353.320313	26.029387
1352.264648	314.087952
1351.209961	284.421509
1350.154297	294.679688
1349.098633	521.056274
1348.042969	608.588074
1346.986328	812.873291
1345.930664	947.840027
1344.874023	859.771301
1343.817383	769.470154
1342.759766	818.207153
1341.703125	1132.297363
1340.645508	1114.457642
1339.587891	1193.439331
1338.529297	1148.761475
1337.471680	1255.354492
1336.413086	1092.280518
1335.354492	1221.522095
1334.295898	1026.778076
1333.236328	923.849854
1332.176758	1310.881104
1331.117188	815.189819
1330.057617	871.220947
1328.998047	1068.317627
1327.937500	968.996643
1326.876953	1025.570435
1325.816406	1003.286499
1324.754883	1200.997925
1323.694336	986.515747
1322.632813	834.035461
1321.571289	923.680725
1320.508789	1181.266235
1319.447266	1177.460693
1318.384766	1087.535034
1317.322266	1214.834717
1316.259766	1310.229614
1315.196289	974.456909
1314.132813	1043.148315
1313.069336	1222.867065
1312.005859	1020.926208
1310.942383	1016.269592
1309.877930	1016.728821
1308.813477	995.225464
1307.749023	1247.084229
1306.683594	1189.008057
1305.619141	1222.160522
1304.553711	1142.351563
1303.488281	1082.429443
1302.421875	1241.500244
1301.356445	1208.981567
1300.290039	1375.684692
1299.223633	1029.050903
1298.157227	1060.984375
1297.089844	1240.411865
1296.022461	1218.615845
1294.955078	1255.908691
1293.887695	881.083008
1292.819336	1063.515503
1291.751953	902.626343
1290.683594	913.631836
1289.614258	961.569092
1288.545898	987.582092
1287.476563	959.819458
1286.407227	738.653503
1285.337891	985.622986
1284.268555	808.930420
1283.198242	1114.838135
1282.127930	860.143555
1281.057617	801.504395
1279.986328	853.145996
1278.916016	753.215515
1277.844727	976.328430
1276.773438	1064.976807
1275.701172	879.890442
1274.629883	980.994507
1273.557617	1065.073364
1272.485352	1075.937012
1271.413086	1096.684204
1270.339844	1320.240234
1269.266602	1267.904907
1268.193359	1191.288696
1267.120117	1395.480591
1266.045898	1570.408203
1264.972656	1408.703857
1263.898438	1427.657349
1262.823242	1400.369751
1261.749023	1546.273438
1260.673828	1636.147095
1259.598633	1621.283569
1258.523438	1509.060791
1257.448242	1606.442505
1256.372070	1630.806396
1255.295898	1574.890137
1254.219727	1526.372437
1253.142578	1400.074341
1252.066406	1580.462036
1250.989258	1670.833008
1249.912109	1659.080811
1248.833984	1472.331665
1247.756836	1460.740601
1246.678711	1616.908203
1245.599609	1452.317871
1244.521484	1353.435303
1243.442383	1397.939331
1242.364258	1539.590210
1241.285156	1312.207764
1240.205078	1160.207031
1239.125977	1389.281738
1238.045898	1123.363037
1236.965820	1308.742676
1235.884766	1469.816528
1234.804688	1318.074829
1233.723633	1287.617188
1232.642578	1257.186279
1231.561523	1301.890625
1230.479492	1300.561646
1229.397461	1035.260376
1228.315430	1089.687134
1227.233398	902.014832
1226.150391	1019.371887
1225.068359	940.672546
1223.985352	956.348511
1222.901367	884.939819
1221.818359	658.789551
1220.734375	464.152557
1219.650391	475.024719
1218.566406	413.374969
1217.481445	503.933380
1216.396484	739.343323
1215.311523	419.207581
1214.226563	461.323334
1213.141602	549.244568
1212.055664	726.380127
1210.969727	944.409607
1209.883789	699.166565
1208.796875	892.901428
1207.709961	965.947449
1206.623047	682.148865
1205.536133	911.750366
1204.449219	695.443787
1203.361328	488.811615
1202.273438	327.969696
1201.185547	143.056381
1200.096680	295.186218
1199.008789	83.752113
1197.919922	88.906387
1196.830078	103.610512
1195.741211	26.832148
1194.651367	19.748659
1193.561523	-102.808464
1192.471680	118.314026
1191.381836	-100.497208
1190.291016	-208.780273
1189.200195	-319.505005
1188.109375	-50.850071
1187.017578	-140.132980
1185.926758	-116.656853
1184.834961	-254.071548
1183.742188	-65.220840
1182.650391	-37.271473
1181.557617	-148.527008
1180.464844	78.230209
1179.372070	60.277924
1178.279297	365.763062
1177.185547	21.682072
1176.091797	310.054932
1174.998047	152.727905
1173.903320	311.421906
1172.808594	335.874115
1171.713867	386.526611
1170.619141	291.079376
1169.524414	236.226563
1168.428711	95.178024
1167.333008	353.400208
1166.237305	35.239754
1165.140625	235.754959
1164.044922	204.266617
1162.948242	136.833740
1161.850586	231.723709
1160.753906	431.514954
1159.656250	487.844055
1158.558594	589.370117
1157.460938	731.289795
1156.362305	622.506531
1155.263672	680.610596
1154.165039	526.317261
1153.066406	455.408295
1151.967773	374.865753
1150.868164	418.148468
1149.768555	461.278137
1148.667969	96.927322
1147.568359	-3.045882
1146.467773	318.322083
1145.367188	49.065319
1144.266602	-165.465683
1143.165039	-92.134811
1142.063477	21.467506
1140.961914	18.350142
1139.860352	43.631386
1138.757813	61.634567
1137.655273	105.638084
1136.552734	90.084602
1135.450195	290.581879
1134.346680	70.470505
1133.244141	365.594696
1132.139648	439.668732
1131.036133	622.755676
1129.931641	748.676697
1128.827148	978.791565
1127.722656	988.092163
1126.618164	909.521545
1125.512695	1238.620117
1124.407227	1143.172974
1123.301758	1007.358765
1122.196289	866.740845
1121.089844	917.908203
1119.983398	784.222778
1118.876953	787.785217
1117.769531	537.954773
1116.663086	581.554260
1115.555664	466.494354
1114.447266	585.528870
1113.339844	517.576111
1112.231445	520.458435
1111.123047	622.498047
1110.014648	759.822266
1108.905273	594.546692
1107.795898	934.722534
1106.686523	1116.406982
1105.577148	837.496948
1104.466797	966.965332
1103.357422	744.638855
1102.247070	1088.561035
1101.135742	1368.528320
1100.025391	1197.826904
1098.914063	1123.767700
1097.802734	1214.649048
1096.690430	907.101746
1095.579102	976.592529
1094.466797	1069.509766
1093.353516	1051.593628
1092.241211	1054.795654
1091.127930	782.480591
1090.014648	802.033630
1088.901367	967.378662
1087.788086	894.971008
1086.673828	942.456665
1085.559570	1114.461426
1084.445313	928.993225
1083.330078	983.254822
1082.214844	868.239380
1081.099609	1025.712891
1079.984375	924.697205
1078.868164	668.683838
1077.751953	905.709351
1076.635742	743.575073
1075.519531	604.923950
1074.402344	895.577515
1073.285156	510.572693
1072.167969	672.046692
1071.050781	716.181763
1069.932617	521.180176
1068.814453	1054.969727
1067.696289	522.548950
1066.578125	557.137451
1065.458984	645.523315
1064.339844	579.325928
1063.220703	485.044006
1062.100586	311.209869
1060.980469	464.954773
1059.860352	508.679840
1058.740234	521.965881
1057.619141	617.046448
1056.498047	548.458984
1055.376953	330.340179
1054.255859	451.064789
1053.133789	424.574341
1052.011719	356.059784
1050.889648	436.992645
1049.767578	368.510529
1048.644531	470.405518
1047.521484	401.953613
1046.398438	249.577499
1045.274414	367.780334
1044.150391	227.163269
1043.026367	149.564026
1041.902344	263.105530
1040.778320	250.815994
1039.653320	35.910576
1038.528320	321.800842
1037.402344	141.957916
1036.277344	94.916710
1035.151367	196.859848
1034.024414	245.281464
1032.898438	435.617584
1031.771484	272.441650
1030.644531	711.539001
1029.517578	388.097931
1028.390625	120.635788
1027.262695	78.707039
1026.134766	-30.498968
1025.005859	-181.395432
1023.877930	23.065050
1022.749023	-176.379181
1021.620117	-169.126984
1020.490234	-147.888229
1019.361328	-98.741096
1018.231445	-193.316910
1017.101563	-39.694523
1015.970703	104.665421
1014.839844	-205.152069
1013.708984	-58.323208
1012.578125	42.205284
1011.447266	13.103825
1010.315430	322.125977
1009.183594	566.297607
1008.050781	504.990570
1006.918945	774.663696
1005.786133	1298.747803
1004.653320	1878.199951
1003.519531	2936.065918
1002.386719	3214.612549
1001.252930	2714.376709
1000.118164	1699.286377
998.984375	1211.429932
997.849609	462.977570
996.714844	416.850220
995.580078	-16.899233
994.444336	214.281616
993.308594	203.240982
992.172852	77.015976
991.036133	151.606552
989.900391	366.942352
988.763672	361.039032
987.626953	253.888565
986.489258	91.637749
985.351563	42.473534
984.213867	124.739349
983.076172	94.309853
981.937500	45.629066
980.798828	91.473083
979.660156	-94.911507
978.521484	266.372223
977.381836	413.783295
976.242188	370.467255
975.102539	352.618683
973.961914	284.383484
972.822266	434.600616
971.681641	499.927856
970.540039	549.313965
969.399414	447.325500
968.257813	430.478271
967.116211	303.663330
965.973633	413.378784
964.832031	339.724884
963.689453	192.898224
962.545898	353.519073
961.403320	358.383972
960.259766	457.371796
959.116211	432.778412
957.972656	330.500854
956.828125	164.332916
955.683594	78.550301
954.539063	336.305695
953.393555	324.104156
952.249023	465.368195
951.103516	41.810783
949.957031	-42.940536
948.811523	309.172363
947.665039	478.458954
946.518555	231.970551
945.371094	102.291077
944.224609	310.877563
943.077148	359.710388
941.929688	468.056854
940.781250	389.382111
939.632813	285.826080
938.484375	387.814117
937.335938	485.375000
936.186523	270.683228
935.038086	359.464386
933.887695	546.391846
932.738281	393.898346
931.587891	485.408051
930.437500	362.965515
929.287109	388.761292
928.135742	448.870850
926.985352	133.597382
925.833984	332.885956
924.681641	170.560074
923.530273	142.660187
922.377930	142.235504
921.224609	46.509792
920.072266	332.803711
918.918945	182.882019
917.765625	-84.925873
916.612305	-52.660545
915.458008	-108.792381
914.303711	-146.575562
913.149414	-75.246155
911.995117	-269.257019
910.839844	-301.956177
909.684570	91.875092
908.529297	-276.149872
907.373047	-276.621002
906.216797	-174.959824
905.060547	-184.219101
903.904297	-249.957565
902.747070	-46.018768
901.589844	31.176071
900.432617	110.737053
899.274414	20.678244
898.117188	21.291004
896.958984	6.211201
895.799805	68.167252
894.641602	-163.703598
893.482422	-117.303040
892.322266	-102.429169
891.163086	61.665844
890.002930	78.990952
888.842773	-2.937293
887.682617	-26.011196
886.521484	298.651154
885.360352	20.745619
884.199219	-17.773558
883.038086	99.463882
881.875977	65.669159
880.713867	309.292511
879.551758	437.943359
878.388672	140.737350
877.225586	328.135132
876.062500	240.743134
874.899414	166.988007
873.735352	210.426010
872.571289	-9.419090
871.407227	263.719147
870.242188	-54.863667
869.077148	29.376480
867.912109	7.956957
866.747070	72.038681
865.581055	104.694748
864.415039	29.533325
863.249023	116.210396
862.083008	68.138786
860.916016	206.519608
859.749023	387.533112
858.581055	422.627472
857.414063	498.122192
856.246094	737.387695
855.077148	528.025269
853.909180	451.072021
852.740234	582.671936
851.571289	597.690491
850.402344	579.108887
849.232422	542.642029
848.062500	665.215088
846.892578	487.705566
845.721680	321.487762
844.551758	-32.651451
843.380859	157.095200
842.208984	-58.129982
841.038086	171.778366
839.866211	17.004473
838.694336	99.239098
837.521484	51.808613
836.348633	113.862846
835.175781	128.955368
834.002930	286.943481
832.829102	165.749268
831.655273	287.888916
830.481445	387.620270
829.307617	451.568268
828.132813	457.460632
826.958008	418.705444
825.783203	480.252014
824.607422	236.354416
823.431641	255.483414
822.255859	394.858002
821.079102	204.459717
819.903320	83.115311
818.726563	-69.393005
817.548828	56.347099
816.372070	128.542725
815.194336	73.829407
814.016602	130.284180
812.837891	48.773277
811.659180	91.724564
810.480469	12.328194
809.301758	-162.665054
808.122070	-144.368500
806.942383	-81.744400
805.762695	-168.016418
804.583008	-198.836868
803.402344	-172.018326
802.221680	89.909126
801.041016	-18.869699
799.859375	-163.174286
798.677734	-74.677803
797.496094	-405.320221
796.313477	-44.388882
795.131836	32.629902
793.949219	-160.753983
792.765625	6.867148
791.583008	-58.205158
790.399414	-17.087311
789.215820	12.835942
788.031250	148.850433
786.846680	105.502426
785.662109	143.893723
784.477539	244.066650
783.291992	271.133179
782.106445	260.502563
780.920898	592.244751
779.735352	439.932648
778.548828	314.086395
777.362305	146.231262
776.174805	280.771118
774.988281	35.527950
773.800781	152.146576
772.613281	-139.500336
771.424805	-56.201309
770.236328	-89.916283
769.047852	193.697052
767.859375	344.832642
766.669922	257.829895
765.480469	305.126068
764.291016	180.510178
763.101563	346.472412
761.911133	322.945892
760.720703	380.746643
759.529297	623.233521
758.338867	704.917114
757.147461	540.155579
755.955078	597.434692
754.763672	900.768616
753.571289	735.774231
752.378906	482.875122
751.186523	642.951172
749.993164	473.453094
748.799805	284.182037
747.606445	340.748566
746.412109	533.262634
745.217773	451.350037
744.023438	529.514221
742.829102	594.401123
741.633789	525.442993
740.438477	515.620911
739.243164	538.599548
738.046875	508.916718
736.850586	328.044067
735.654297	320.186584
734.458008	165.584564
733.260742	59.151798
732.063477	438.513733
730.866211	373.521118
729.667969	503.178680
728.469727	519.015442
727.271484	458.280792
726.073242	406.275024
724.874023	387.037903
723.674805	319.710236
722.474609	403.095581
721.275391	623.980957
720.075195	384.095154
718.875000	574.282227
717.673828	410.859406
716.473633	699.091614
715.272461	461.534637
714.070313	492.298431
712.869141	514.320923
711.666992	527.619629
710.463867	421.069366
709.261719	456.180176
708.058594	356.250885
706.855469	360.904022
705.652344	330.740784
704.448242	259.263885
703.244141	292.292969
702.040039	3.362688
700.834961	288.799927
699.630859	284.929626
698.424805	305.020630
697.219727	355.568237
696.013672	-119.712814
694.807617	146.079468
693.601563	59.944038
692.395508	26.017412
691.188477	-12.175706
689.981445	-163.153839
688.773438	-8.038924
687.566406	-37.335953
686.358398	33.219330
685.149414	-197.592697
683.941406	29.191927
682.732422	-140.684235
681.523438	-165.228485
680.313477	-35.871212
679.104492	84.832726
677.894531	49.654823
676.683594	-113.153282
675.473633	-3.104544
674.262695	-27.185669
673.051758	351.204346
671.839844	100.110336
670.628906	210.314667
669.416992	-21.023565
668.204102	-14.430115
666.992188	128.358459
665.779297	91.846306
664.566406	234.683502
663.352539	116.243004
662.138672	21.665247
660.924805	149.496292
659.710938	216.899979
658.497070	14.654917
657.282227	196.467117
656.066406	89.288193
654.851563	1.588466
653.635742	51.900780
652.419922	-1.224412
651.204102	-93.092522
649.987305	97.240662
648.770508	-54.899765
647.553711	-103.650047
646.336914	17.631289
645.119141	48.448433
643.901367	318.002930
642.682617	337.880585
641.464844	39.419357
640.246094	256.981873
639.027344	244.362732
637.807617	1.710865
636.587891	53.367325
635.368164	-124.968437
634.148438	-71.468880
632.927734	-26.758364
631.707031	-76.711670
630.486328	55.539089
629.264648	-33.486256
628.043945	63.870083
626.822266	-53.543636
625.599609	268.295105
624.376953	295.998993
623.155273	164.747208
621.931641	354.540771
620.708984	366.045654
619.485352	192.932297
618.261719	-119.742455
617.037109	-30.368120
615.813477	-179.118927
614.588867	11.806285
613.364258	-39.677727
612.138672	89.987556
610.913086	62.827404
609.687500	-9.936686
608.461914	-66.339478
607.235352	75.172470
606.008789	-34.161331
604.782227	88.436302
