# Supplementary material for: Raman spectroscopy accurately differentiates mucosal healing from non-healing and biochemical changes following biological therapy in inflammatory bowel disease
Source: PLoS One. 2021 Jun 2;16(6):e0252210. doi: 10.1371/journal.pone.0252210 (PMC8172032; doi:10.1371/journal.pone.0252210)
Supplement: S6 Dataset — (ZIP) [file pone.0252210.s008.zip › Post biologic CD/OC024 post treatment-1_base sub CR removed_61__X_-24606.5__Y_32784.4__Z_-651.082__Time_704.txt]

1714.837891	92.338356
1713.861328	-111.686203
1712.884766	81.312805
1711.907227	-18.439562
1710.930664	-0.439339
1709.953125	-170.371796
1708.975586	-187.702301
1707.997070	-33.786171
1707.019531	-121.137520
1706.041016	59.183487
1705.062500	150.967972
1704.083984	-3.623386
1703.104492	-56.530396
1702.125000	8.294267
1701.145508	-49.949558
1700.166016	38.956573
1699.186523	103.817093
1698.206055	171.365646
1697.225586	6.479931
1696.245117	181.127823
1695.264648	275.705048
1694.283203	316.956238
1693.301758	329.003326
1692.320313	322.563904
1691.338867	409.761963
1690.357422	441.126007
1689.375000	416.674438
1688.392578	520.527222
1687.410156	512.626831
1686.427734	664.984192
1685.444336	545.692322
1684.460938	599.988464
1683.477539	721.201965
1682.494141	738.834290
1681.509766	738.149231
1680.526367	876.308350
1679.541992	1012.095154
1678.557617	908.710815
1677.572266	1263.354736
1676.587891	998.512329
1675.602539	1133.075317
1674.617188	1283.955078
1673.630859	1259.728394
1672.645508	1538.940552
1671.659180	1446.464355
1670.672852	1468.700439
1669.686523	1520.590454
1668.699219	1612.713257
1667.712891	1861.903076
1666.725586	1861.940063
1665.738281	1987.152100
1664.750000	1879.302734
1663.762695	1830.344604
1662.774414	2020.503662
1661.786133	2073.195068
1660.797852	1795.026611
1659.808594	2084.508301
1658.820313	2183.608887
1657.831055	1952.028687
1656.841797	2112.945557
1655.851563	2200.112793
1654.862305	2165.972900
1653.872070	1817.380127
1652.881836	1678.426636
1651.891602	1457.999878
1650.900391	1402.082031
1649.910156	1359.887207
1648.918945	1246.778931
1647.927734	1163.247437
1646.935547	786.895752
1645.944336	852.337769
1644.952148	738.583191
1643.959961	517.058899
1642.966797	467.650208
1641.974609	637.776062
1640.981445	612.971375
1639.988281	142.743469
1638.995117	266.604553
1638.001953	393.461243
1637.007813	191.098602
1636.013672	147.378998
1635.019531	-48.772884
1634.025391	66.449295
1633.031250	58.199436
1632.036133	-23.418760
1631.041016	-51.969414
1630.045898	-214.395691
1629.049805	-255.335358
1628.054688	-180.120773
1627.058594	-170.369186
1626.062500	26.455456
1625.065430	-136.727951
1624.069336	-68.158195
1623.072266	113.712906
1622.075195	193.331863
1621.078125	249.574097
1620.081055	77.569817
1619.083008	-25.797785
1618.084961	-29.068010
1617.086914	164.808167
1616.088867	-113.517723
1615.089844	303.837402
1614.091797	333.031860
1613.092773	29.376757
1612.092773	-66.767715
1611.093750	-81.369835
1610.093750	6.469860
1609.094727	-104.658226
1608.093750	-66.208511
1607.093750	45.764698
1606.093750	270.483643
1605.092773	293.693848
1604.091797	149.549652
1603.090820	120.783607
1602.088867	223.007919
1601.087891	126.541588
1600.085938	53.799583
1599.083984	-139.046829
1598.081055	-104.251968
1597.079102	-150.365967
1596.076172	-50.019550
1595.073242	-85.451012
1594.070313	-154.720535
1593.067383	-278.700714
1592.063477	-112.753380
1591.059570	-179.100479
1590.055664	-341.899628
1589.051758	-32.330803
1588.046875	-14.984861
1587.041992	-8.025213
1586.037109	38.086098
1585.032227	326.642944
1584.027344	258.059448
1583.021484	145.232544
1582.015625	214.827103
1581.009766	182.827713
1580.003906	330.518890
1578.997070	61.603622
1577.990234	183.218658
1576.984375	-17.911232
1575.976563	264.938477
1574.969727	84.638412
1573.961914	232.054398
1572.954102	-21.032780
1571.946289	-27.107447
1570.938477	21.347130
1569.929688	126.886971
1568.921875	258.298218
1567.913086	77.920349
1566.903320	22.186298
1565.894531	-160.809494
1564.884766	110.407074
1563.875000	10.337884
1562.865234	143.716263
1561.855469	160.216080
1560.844727	-93.098671
1559.834961	-9.354548
1558.824219	-42.408958
1557.813477	77.340721
1556.801758	56.998493
1555.790039	77.986755
1554.779297	160.998001
1553.766602	129.901276
1552.754883	207.413406
1551.743164	116.513687
1550.730469	66.907532
1549.717773	24.934738
1548.705078	233.728577
1547.691406	160.393753
1546.677734	22.292288
1545.665039	23.678541
1544.650391	4.215521
1543.636719	-165.267670
1542.623047	223.138596
1541.608398	226.373688
1540.593750	-2.966362
1539.579102	67.079842
1538.563477	87.867485
1537.547852	43.948505
1536.533203	-18.194668
1535.516602	17.506548
1534.500977	14.323333
1533.485352	-61.245392
1532.468750	190.391449
1531.452148	287.090210
1530.435547	239.256638
1529.417969	31.518623
1528.400391	181.667023
1527.383789	133.279694
1526.365234	94.992378
1525.347656	210.954330
1524.329102	82.186607
1523.311523	51.037949
1522.292969	55.697769
1521.273438	29.277182
1520.254883	146.648849
1519.235352	94.092140
1518.215820	164.707489
1517.196289	127.161659
1516.176758	56.024868
1515.156250	146.503754
1514.136719	164.841125
1513.116211	-25.000923
1512.094727	-14.778568
1511.074219	38.860863
1510.052734	261.587555
1509.031250	73.593407
1508.009766	-122.226402
1506.988281	-133.565506
1505.965820	-101.542480
1504.943359	-23.610720
1503.920898	-212.405991
1502.898438	-409.014160
1501.875000	-252.303284
1500.852539	-218.767410
1499.829102	-344.192596
1498.805664	-216.367508
1497.781250	-201.409637
1496.757813	-386.211639
1495.733398	-195.125214
1494.708984	-81.041466
1493.684570	-194.765320
1492.659180	-40.234138
1491.633789	-136.430084
1490.608398	7.417331
1489.583008	189.332581
1488.557617	210.071655
1487.531250	274.013062
1486.504883	266.256897
1485.478516	146.012436
1484.452148	145.581848
1483.424805	285.288544
1482.398438	248.764206
1481.371094	372.738190
1480.342773	425.079834
1479.315430	296.250977
1478.287109	590.379700
1477.259766	749.183472
1476.230469	739.586365
1475.202148	439.484314
1474.173828	997.536316
1473.144531	758.288391
1472.115234	1234.262573
1471.085938	1325.607422
1470.055664	1421.842285
1469.025391	1683.242676
1467.996094	1883.372681
1466.964844	1541.649170
1465.934570	2107.514404
1464.904297	2007.102539
1463.873047	2277.590332
1462.841797	2222.650146
1461.809570	2170.137207
1460.778320	2374.034180
1459.746094	2242.577637
1458.713867	2745.662842
1457.681641	2400.789063
1456.649414	2743.568359
1455.616211	2812.115967
1454.583008	2888.147461
1453.549805	2989.410889
1452.516602	3027.163574
1451.483398	3016.658936
1450.449219	3011.126221
1449.415039	3261.403809
1448.380859	3232.872559
1447.345703	3199.200684
1446.311523	3352.853271
1445.276367	2964.651611
1444.241211	3102.962158
1443.205078	2864.128906
1442.169922	2971.935547
1441.133789	2657.256104
1440.097656	2764.948975
1439.061523	2617.215576
1438.024414	2679.274170
1436.988281	2534.077393
1435.951172	2070.556396
1434.914063	2132.601074
1433.875977	1608.685059
1432.838867	1640.460938
1431.800781	1432.378418
1430.762695	1252.134033
1429.724609	1162.794189
1428.685547	1028.059814
1427.646484	943.825195
1426.607422	834.413086
1425.568359	745.221741
1424.529297	572.901245
1423.489258	612.327698
1422.449219	402.328491
1421.409180	671.033203
1420.369141	496.412140
1419.328125	90.234077
1418.288086	205.360825
1417.247070	406.023560
1416.205078	221.637054
1415.164063	90.220016
1414.122070	175.188431
1413.080078	292.858490
1412.038086	224.488480
1410.996094	30.527044
1409.953125	85.474625
1408.910156	92.725227
1407.867188	-138.594833
1406.824219	74.766724
1405.780273	127.397400
1404.737305	-18.215839
1403.693359	22.016844
1402.648438	-135.933411
1401.604492	320.914856
1400.559570	-2.396903
1399.514648	53.170822
1398.469727	123.850502
1397.424805	16.633350
1396.378906	72.433586
1395.333984	125.825073
1394.288086	-56.180080
1393.241211	-10.116869
1392.195313	171.262619
1391.148438	92.317711
1390.101563	263.800537
1389.054688	62.496922
1388.006836	284.172272
1386.959961	-81.878090
1385.912109	107.477646
1384.864258	-5.628335
1383.815430	-111.069946
1382.767578	-138.845032
1381.718750	-44.062153
1380.669922	-203.969711
1379.621094	-103.935616
1378.571289	-3.815732
1377.522461	-145.720856
1376.472656	-162.642181
1375.421875	182.392487
1374.372070	35.988110
1373.321289	166.640579
1372.270508	67.979858
1371.219727	-105.273499
1370.168945	-338.111877
1369.117188	12.434017
1368.066406	-18.191216
1367.014648	-133.342667
1365.961914	-24.152073
1364.910156	20.437326
1363.857422	50.230442
1362.804688	-225.941528
1361.751953	28.184475
1360.698242	46.027859
1359.645508	193.388565
1358.591797	69.804367
1357.538086	13.579962
1356.483398	101.712379
1355.429688	75.689423
1354.375000	109.477768
1353.320313	439.029633
1352.264648	351.394318
1351.209961	298.755249
1350.154297	233.903534
1349.098633	367.815857
1348.042969	432.382568
1346.986328	435.081207
1345.930664	748.008240
1344.874023	981.631165
1343.817383	964.949829
1342.759766	970.763672
1341.703125	1058.557129
1340.645508	1054.825195
1339.587891	1105.782715
1338.529297	1394.645752
1337.471680	1037.363647
1336.413086	1173.028442
1335.354492	917.799316
1334.295898	1021.654785
1333.236328	1091.018433
1332.176758	1130.867065
1331.117188	1022.528625
1330.057617	978.707886
1328.998047	856.007996
1327.937500	852.161865
1326.876953	972.041626
1325.816406	938.918213
1324.754883	1288.769165
1323.694336	875.755188
1322.632813	941.982239
1321.571289	1018.245056
1320.508789	1037.910278
1319.447266	986.222961
1318.384766	1062.991455
1317.322266	1120.189209
1316.259766	1180.014648
1315.196289	1069.932495
1314.132813	1189.251709
1313.069336	983.506287
1312.005859	999.712708
1310.942383	1225.410645
1309.877930	1234.532715
1308.813477	1248.755493
1307.749023	1142.566040
1306.683594	1073.502441
1305.619141	1157.164185
1304.553711	1211.449463
1303.488281	1138.027832
1302.421875	1084.475464
1301.356445	1033.579346
1300.290039	1176.990845
1299.223633	947.097778
1298.157227	990.101563
1297.089844	1087.271851
1296.022461	936.607178
1294.955078	845.076477
1293.887695	989.330261
1292.819336	1094.421875
1291.751953	978.865845
1290.683594	993.491699
1289.614258	824.373901
1288.545898	780.498962
1287.476563	807.864807
1286.407227	744.708679
1285.337891	1049.178833
1284.268555	814.847107
1283.198242	823.170349
1282.127930	934.449402
1281.057617	712.951477
1279.986328	604.248779
1278.916016	848.018250
1277.844727	786.068726
1276.773438	870.999146
1275.701172	1024.475830
1274.629883	1070.457764
1273.557617	1006.571045
1272.485352	1199.373047
1271.413086	969.617126
1270.339844	1077.098877
1269.266602	1169.994263
1268.193359	1233.666138
1267.120117	1326.703491
1266.045898	1417.365356
1264.972656	1547.118286
1263.898438	1237.900635
1262.823242	1389.782349
1261.749023	1444.172852
1260.673828	1337.766724
1259.598633	1302.164917
1258.523438	1490.802124
1257.448242	1423.685303
1256.372070	1483.312256
1255.295898	1241.091919
1254.219727	1536.998047
1253.142578	1479.975830
1252.066406	1262.462646
1250.989258	1575.408081
1249.912109	1219.478638
1248.833984	1367.084595
1247.756836	1271.586548
1246.678711	1363.331177
1245.599609	1411.352783
1244.521484	1294.208984
1243.442383	1359.323120
1242.364258	1254.474976
1241.285156	1166.709106
1240.205078	1217.376099
1239.125977	1289.890747
1238.045898	1107.670654
1236.965820	1107.479126
1235.884766	990.916443
1234.804688	893.822693
1233.723633	1005.256287
1232.642578	1063.345947
1231.561523	1007.551697
1230.479492	883.971680
1229.397461	1077.715088
1228.315430	1138.208618
1227.233398	1058.279663
1226.150391	978.391724
1225.068359	840.462952
1223.985352	792.102844
1222.901367	576.878845
1221.818359	726.863647
1220.734375	642.275940
1219.650391	398.190796
1218.566406	719.645508
1217.481445	436.962982
1216.396484	335.537598
1215.311523	453.881348
1214.226563	405.558990
1213.141602	642.050354
1212.055664	521.251465
1210.969727	465.612640
1209.883789	817.612732
1208.796875	523.108765
1207.709961	609.641968
1206.623047	717.784058
1205.536133	661.952515
1204.449219	572.360779
1203.361328	420.127319
1202.273438	467.802582
1201.185547	460.018005
1200.096680	360.701630
1199.008789	155.465942
1197.919922	-150.802292
1196.830078	45.792953
1195.741211	40.194630
1194.651367	-88.106232
1193.561523	-50.542011
1192.471680	68.650818
1191.381836	-191.964401
1190.291016	-200.281189
1189.200195	-244.706100
1188.109375	-75.470627
1187.017578	-50.446903
1185.926758	-260.756866
1184.834961	-60.697529
1183.742188	110.391113
1182.650391	43.834026
1181.557617	-142.696487
1180.464844	-41.525055
1179.372070	121.827110
1178.279297	153.193344
1177.185547	-95.891724
1176.091797	76.636475
1174.998047	229.821335
1173.903320	234.376068
1172.808594	401.603882
1171.713867	168.957504
1170.619141	63.122116
1169.524414	95.972366
1168.428711	327.205566
1167.333008	149.324844
1166.237305	35.955025
1165.140625	187.819580
1164.044922	76.641922
1162.948242	237.743179
1161.850586	348.491180
1160.753906	351.608154
1159.656250	388.022125
1158.558594	488.740417
1157.460938	415.083466
1156.362305	734.989136
1155.263672	632.430908
1154.165039	467.787109
1153.066406	570.117615
1151.967773	486.345734
1150.868164	345.285889
1149.768555	308.990540
1148.667969	153.477142
1147.568359	359.890167
1146.467773	244.645706
1145.367188	-84.917885
1144.266602	-9.885828
1143.165039	-172.958786
1142.063477	-121.999146
1140.961914	7.285012
1139.860352	76.933693
1138.757813	48.948101
1137.655273	70.750710
1136.552734	130.425613
1135.450195	42.653637
1134.346680	49.785336
1133.244141	515.059631
1132.139648	583.531433
1131.036133	580.639648
1129.931641	572.865112
1128.827148	787.960632
1127.722656	843.914124
1126.618164	1023.016174
1125.512695	1064.397949
1124.407227	1186.216431
1123.301758	961.880554
1122.196289	1208.967163
1121.089844	913.404175
1119.983398	707.833496
1118.876953	523.534302
1117.769531	594.818176
1116.663086	647.016968
1115.555664	370.204926
1114.447266	540.437500
1113.339844	639.530701
1112.231445	516.209717
1111.123047	574.832520
1110.014648	692.384644
1108.905273	736.518066
1107.795898	823.032593
1106.686523	779.503906
1105.577148	868.097412
1104.466797	1140.648438
1103.357422	830.063110
1102.247070	1069.242920
1101.135742	1053.441284
1100.025391	985.662476
1098.914063	941.379944
1097.802734	991.302979
1096.690430	885.549622
1095.579102	925.836304
1094.466797	994.262695
1093.353516	968.351868
1092.241211	1034.192017
1091.127930	1043.403931
1090.014648	958.381287
1088.901367	870.956238
1087.788086	672.918091
1086.673828	905.271240
1085.559570	1059.839600
1084.445313	1002.686035
1083.330078	726.898865
1082.214844	648.534668
1081.099609	908.414124
1079.984375	898.008423
1078.868164	683.247559
1077.751953	618.758911
1076.635742	514.337891
1075.519531	625.775940
1074.402344	542.380127
1073.285156	644.252625
1072.167969	663.952698
1071.050781	582.785583
1069.932617	562.534851
1068.814453	631.289246
1067.696289	383.701965
1066.578125	478.142731
1065.458984	682.545471
1064.339844	715.919128
1063.220703	763.286072
1062.100586	838.671814
1060.980469	761.929443
1059.860352	310.967834
1058.740234	276.422729
1057.619141	393.823608
1056.498047	335.857574
1055.376953	406.422028
1054.255859	395.176086
1053.133789	517.051636
1052.011719	438.040588
1050.889648	382.411407
1049.767578	352.481537
1048.644531	385.563812
1047.521484	385.974304
1046.398438	374.731598
1045.274414	242.238464
1044.150391	88.838348
1043.026367	38.083035
1041.902344	211.079025
1040.778320	146.385910
1039.653320	365.902710
1038.528320	170.843872
1037.402344	31.774445
1036.277344	234.969757
1035.151367	312.441772
1034.024414	403.869385
1032.898438	288.295197
1031.771484	540.233459
1030.644531	585.189270
1029.517578	465.148010
1028.390625	170.933029
1027.262695	-225.316071
1026.134766	-66.186104
1025.005859	-427.244324
1023.877930	-31.197031
1022.749023	-245.725555
1021.620117	-211.777359
1020.490234	-200.975143
1019.361328	-50.919376
1018.231445	-513.064331
1017.101563	-406.894867
1015.970703	-50.361622
1014.839844	2.526881
1013.708984	-18.654348
1012.578125	-0.349846
1011.447266	173.198944
1010.315430	390.751740
1009.183594	240.280930
1008.050781	101.552193
1006.918945	393.331116
1005.786133	969.582092
1004.653320	1700.618774
1003.519531	2503.097900
1002.386719	3085.747070
1001.252930	2579.820068
1000.118164	1718.460571
998.984375	691.330933
997.849609	443.025665
996.714844	278.085938
995.580078	406.496490
994.444336	188.836487
993.308594	3.718924
992.172852	116.378380
991.036133	40.032997
989.900391	175.979477
988.763672	155.271194
987.626953	-8.145752
986.489258	-178.250122
985.351563	119.460510
984.213867	212.239929
983.076172	100.236435
981.937500	22.971645
980.798828	100.083946
979.660156	-87.245323
978.521484	169.598740
977.381836	274.718201
976.242188	384.559296
975.102539	430.162506
973.961914	85.266953
972.822266	333.443665
971.681641	356.583527
970.540039	331.668701
969.399414	458.468384
968.257813	236.510956
967.116211	255.783920
965.973633	165.111069
964.832031	262.744446
963.689453	351.346252
962.545898	295.660065
961.403320	336.456268
960.259766	31.405676
959.116211	274.224792
957.972656	354.502045
956.828125	302.118744
955.683594	101.146080
954.539063	268.957520
953.393555	169.157303
952.249023	298.368134
951.103516	276.759155
949.957031	-9.893651
948.811523	92.418015
947.665039	0.604265
946.518555	167.238403
945.371094	183.214417
944.224609	85.177666
943.077148	78.720970
941.929688	168.342484
940.781250	221.602615
939.632813	277.313477
938.484375	515.693359
937.335938	291.165405
936.186523	493.337372
935.038086	187.238098
933.887695	307.678619
932.738281	346.219299
931.587891	366.713440
930.437500	145.971283
929.287109	121.341377
928.135742	62.767998
926.985352	238.824173
925.833984	169.247223
924.681641	-2.475403
923.530273	119.446899
922.377930	-167.777084
921.224609	-111.425758
920.072266	74.618492
918.918945	-86.880142
917.765625	-27.779865
916.612305	-32.123489
915.458008	-6.770494
914.303711	43.715199
913.149414	-339.125427
911.995117	-88.583481
910.839844	-298.471252
909.684570	-272.240234
908.529297	-34.998089
907.373047	-26.646770
906.216797	-199.444977
905.060547	-16.285748
903.904297	-292.894196
902.747070	-34.755997
901.589844	1.525674
900.432617	51.516518
899.274414	-36.413445
898.117188	-51.768139
896.958984	37.081886
895.799805	-247.106125
894.641602	47.756824
893.482422	-120.757904
892.322266	-22.399109
891.163086	259.034698
890.002930	-134.910049
888.842773	-174.008286
887.682617	-79.769081
886.521484	152.234787
885.360352	-10.676353
884.199219	144.705093
883.038086	227.936295
881.875977	74.458351
880.713867	401.354706
879.551758	315.711731
878.388672	257.247955
877.225586	-60.185940
876.062500	156.422119
874.899414	386.515747
873.735352	-54.305534
872.571289	-4.177736
871.407227	307.018494
870.242188	-0.527452
869.077148	74.491562
867.912109	-3.378452
866.747070	-63.173500
865.581055	135.587906
864.415039	172.512405
863.249023	88.148918
862.083008	91.456459
860.916016	88.067955
859.749023	35.321327
858.581055	287.872925
857.414063	340.611298
856.246094	478.599182
855.077148	495.436157
853.909180	440.510742
852.740234	692.745056
851.571289	610.924194
850.402344	636.690674
849.232422	411.554504
848.062500	520.216736
846.892578	342.212646
845.721680	249.348953
844.551758	205.736984
843.380859	68.155266
842.208984	-6.745759
841.038086	186.717697
839.866211	228.023285
838.694336	47.967144
837.521484	100.386261
836.348633	3.034916
835.175781	222.874374
834.002930	288.461609
832.829102	342.805481
831.655273	586.799194
830.481445	149.955048
829.307617	3.296935
828.132813	534.748657
826.958008	423.612183
825.783203	290.154694
824.607422	433.086151
823.431641	192.564224
822.255859	388.749969
821.079102	221.688141
819.903320	-47.835018
818.726563	1.053367
817.548828	98.796555
816.372070	-43.953289
815.194336	-55.469093
814.016602	-138.264801
812.837891	34.607590
811.659180	-279.598938
810.480469	-31.432598
809.301758	85.391495
808.122070	-193.403336
806.942383	-254.520401
805.762695	61.766865
804.583008	-108.413513
803.402344	-98.852936
802.221680	-38.389629
801.041016	-175.531021
799.859375	-88.720886
798.677734	-201.654236
797.496094	-132.885056
796.313477	-243.805389
795.131836	-339.306488
793.949219	96.783951
792.765625	-34.457150
791.583008	-225.569366
790.399414	127.858429
789.215820	31.688732
788.031250	72.616394
786.846680	235.051254
785.662109	297.740295
784.477539	159.042923
783.291992	356.286835
782.106445	431.738342
780.920898	345.712280
779.735352	312.601837
778.548828	456.052094
777.362305	181.979736
776.174805	24.897156
774.988281	48.716133
773.800781	226.840424
772.613281	82.678940
771.424805	-26.259781
770.236328	135.919037
769.047852	99.495491
767.859375	34.309387
766.669922	277.491425
765.480469	262.705902
764.291016	241.195450
763.101563	87.467369
761.911133	105.391762
760.720703	374.072418
759.529297	393.892212
758.338867	604.959290
757.147461	631.092407
755.955078	388.877533
754.763672	577.502869
753.571289	322.028259
752.378906	259.921356
751.186523	384.461334
749.993164	348.546173
748.799805	461.860962
747.606445	331.396179
746.412109	420.369293
745.217773	131.866394
744.023438	413.731812
742.829102	261.200714
741.633789	288.465363
740.438477	554.583191
739.243164	176.258484
738.046875	216.529358
736.850586	241.411758
735.654297	305.667755
734.458008	135.609329
733.260742	403.373627
732.063477	207.077545
730.866211	91.811676
729.667969	120.957451
728.469727	71.367432
727.271484	150.795441
726.073242	335.115448
724.874023	259.327362
723.674805	196.709671
722.474609	271.756561
721.275391	613.211426
720.075195	552.849731
718.875000	455.459717
717.673828	434.546509
716.473633	535.873779
715.272461	571.788574
714.070313	446.397522
712.869141	469.388794
711.666992	335.525635
710.463867	343.458588
709.261719	118.377220
708.058594	137.447327
706.855469	47.739513
705.652344	21.320816
704.448242	95.157478
703.244141	-0.645320
702.040039	-100.623459
700.834961	-37.292194
699.630859	276.210358
698.424805	194.055969
697.219727	68.617172
696.013672	119.404221
694.807617	89.945129
693.601563	-0.152762
692.395508	-27.071409
691.188477	-283.920502
689.981445	-312.584717
688.773438	-338.884979
687.566406	-304.255341
686.358398	-243.430817
685.149414	-175.942398
683.941406	-138.656784
682.732422	-64.353119
681.523438	46.938854
680.313477	273.187592
679.104492	-89.604370
677.894531	-99.082062
676.683594	34.514366
675.473633	83.815887
674.262695	-59.301743
673.051758	59.589088
671.839844	-72.285118
670.628906	155.013672
669.416992	254.829575
668.204102	212.117386
666.992188	72.334740
665.779297	86.154472
664.566406	115.225006
663.352539	8.381949
662.138672	-33.525986
660.924805	209.596359
659.710938	25.456566
658.497070	-59.273903
657.282227	-66.236198
656.066406	-12.749923
654.851563	-299.870911
653.635742	-47.989609
652.419922	-48.327293
651.204102	-233.943420
649.987305	-40.417313
648.770508	-96.813683
647.553711	-47.764038
646.336914	246.538300
645.119141	138.199966
643.901367	322.352264
642.682617	246.001999
641.464844	156.577484
640.246094	180.912643
639.027344	138.343201
637.807617	183.605255
636.587891	168.358688
635.368164	-29.821405
634.148438	-93.034584
632.927734	8.645166
631.707031	174.175339
630.486328	-79.361771
629.264648	-73.770004
628.043945	-40.936619
626.822266	119.863640
625.599609	48.306553
624.376953	-19.728649
623.155273	412.862152
621.931641	154.466736
620.708984	548.512695
619.485352	172.541351
618.261719	76.098885
617.037109	-55.735142
615.813477	97.999840
614.588867	68.466743
613.364258	153.041443
612.138672	-142.448502
610.913086	-135.780457
609.687500	-58.108986
608.461914	26.315519
607.235352	-2.271529
606.008789	-175.919800
604.782227	-142.254822
