# Supplementary material for: Raman spectroscopy accurately differentiates mucosal healing from non-healing and biochemical changes following biological therapy in inflammatory bowel disease
Source: PLoS One. 2021 Jun 2;16(6):e0252210. doi: 10.1371/journal.pone.0252210 (PMC8172032; doi:10.1371/journal.pone.0252210)
Supplement: S6 Dataset — (ZIP) [file pone.0252210.s008.zip › Post biologic CD/OC021 post treatment-1_base sub CR removed_97__X_-12380.1__Y_18937.6__Z_-15.8956__Time_1109.txt]

1714.640625	76.215935
1713.664063	-38.088230
1712.687500	-86.032188
1711.709961	81.128174
1710.733398	120.178871
1709.755859	-54.644367
1708.778320	63.313225
1707.799805	29.086977
1706.821289	54.423496
1705.843750	-48.126358
1704.864258	-227.722992
1703.885742	-5.073755
1702.907227	-127.107468
1701.927734	-152.177460
1700.948242	-13.440248
1699.968750	42.965088
1698.988281	78.552528
1698.007813	5.163260
1697.028320	74.111191
1696.046875	52.751251
1695.066406	74.804420
1694.084961	265.693634
1693.104492	366.377228
1692.123047	323.464264
1691.140625	427.950562
1690.159180	236.874359
1689.176758	470.624786
1688.194336	536.869629
1687.211914	494.379669
1686.228516	543.133606
1685.246094	680.455261
1684.262695	871.590515
1683.279297	668.972595
1682.295898	680.119385
1681.311523	856.929565
1680.327148	853.225037
1679.342773	1047.072021
1678.358398	1111.028320
1677.374023	1029.213989
1676.388672	1176.737915
1675.403320	1324.767700
1674.417969	1241.998657
1673.432617	1462.845337
1672.446289	1405.099365
1671.459961	1488.746826
1670.473633	1687.121582
1669.487305	1808.935669
1668.500977	1904.679688
1667.513672	1777.918213
1666.526367	1967.550781
1665.539063	1932.085571
1664.550781	2074.866455
1663.563477	2241.973877
1662.575195	2200.018799
1661.586914	2235.454834
1660.598633	2239.556396
1659.609375	2305.068359
1658.620117	2225.320557
1657.631836	2371.215576
1656.641602	2271.219727
1655.652344	2214.090332
1654.662109	2141.540527
1653.672852	1873.647461
1652.681641	1847.044067
1651.691406	1678.050049
1650.701172	1610.038574
1649.709961	1449.922729
1648.718750	1242.699707
1647.727539	1289.667603
1646.735352	1128.264771
1645.744141	938.263184
1644.751953	851.710083
1643.759766	688.989258
1642.766602	708.842224
1641.774414	615.552612
1640.781250	530.558594
1639.788086	580.479614
1638.794922	453.992432
1637.801758	248.772675
1636.807617	149.406052
1635.813477	190.083557
1634.819336	83.469131
1633.825195	132.632462
1632.830078	266.343506
1631.834961	73.719849
1630.839844	-92.224014
1629.844727	-41.988155
1628.849609	-23.104879
1627.853516	1.274718
1626.857422	-24.101698
1625.861328	-91.319595
1624.865234	25.771425
1623.868164	58.901104
1622.871094	-152.208130
1621.874023	-97.630394
1620.876953	88.469391
1619.879883	111.823814
1618.881836	161.604141
1617.883789	88.135979
1616.885742	75.230667
1615.887695	159.581894
1614.888672	178.451004
1613.889648	74.163666
1612.890625	43.484005
1611.891602	-60.474174
1610.892578	-59.414394
1609.892578	175.010513
1608.892578	95.004700
1607.892578	125.156311
1606.892578	152.763519
1605.891602	303.515350
1604.890625	132.265244
1603.889648	68.471214
1602.888672	104.205582
1601.887695	100.735580
1600.885742	-41.314560
1599.883789	-26.352667
1598.881836	-149.935043
1597.879883	-215.926971
1596.876953	-156.419220
1595.874023	-211.887802
1594.871094	-71.400459
1593.868164	-119.014587
1592.864258	-265.831360
1591.861328	-172.420868
1590.857422	-94.721970
1589.853516	-210.178055
1588.848633	-9.928144
1587.844727	44.132420
1586.839844	142.468262
1585.834961	-9.573092
1584.830078	-93.824181
1583.824219	59.064438
1582.819336	91.971230
1581.813477	174.297272
1580.807617	191.408844
1579.800781	276.141754
1578.794922	84.809441
1577.788086	208.406021
1576.781250	186.140686
1575.773438	150.786270
1574.766602	3.502436
1573.758789	233.248779
1572.750977	205.399246
1571.743164	104.668808
1570.735352	151.996658
1569.726563	116.043243
1568.718750	165.701996
1567.708984	124.317177
1566.700195	-65.186310
1565.691406	-52.257153
1564.681641	43.581802
1563.671875	79.554985
1562.662109	136.119888
1561.652344	130.260986
1560.641602	77.574852
1559.630859	-60.802040
1558.620117	168.794250
1557.609375	-32.062103
1556.597656	98.644653
1555.586914	32.255703
1554.575195	144.423096
1553.563477	173.509903
1552.550781	41.905586
1551.539063	117.232826
1550.526367	119.891212
1549.513672	293.110107
1548.500977	83.264801
1547.487305	38.820023
1546.473633	144.155823
1545.459961	-68.681808
1544.446289	-25.779604
1543.432617	47.912525
1542.417969	157.536057
1541.404297	34.478951
1540.389648	40.373398
1539.374023	-44.293743
1538.359375	-64.602791
1537.343750	64.550667
1536.328125	25.751125
1535.312500	51.242241
1534.296875	-18.901176
1533.280273	6.164482
1532.263672	12.963815
1531.247070	-13.954488
1530.230469	-61.686180
1529.212891	19.183168
1528.196289	56.026333
1527.178711	54.010479
1526.160156	82.667023
1525.142578	-56.194748
1524.124023	-48.544376
1523.106445	12.919134
1522.087891	-36.467293
1521.068359	42.523945
1520.049805	134.127441
1519.030273	-31.578693
1518.010742	-107.481895
1516.991211	-21.696903
1515.971680	-51.760742
1514.951172	-2.416487
1513.930664	77.504707
1512.910156	-14.822059
1511.889648	-14.922767
1510.868164	-61.433582
1509.846680	-36.300301
1508.826172	-129.368240
1507.803711	-32.854874
1506.782227	-59.648777
1505.759766	-145.603821
1504.737305	16.862366
1503.714844	-169.410416
1502.692383	74.558311
1501.668945	-86.450790
1500.646484	-173.323685
1499.623047	85.238617
1498.599609	-86.504181
1497.575195	-53.664001
1496.550781	106.888969
1495.527344	11.405434
1494.502930	56.413330
1493.477539	50.066483
1492.453125	33.321632
1491.427734	197.841095
1490.402344	254.791214
1489.376953	334.527740
1488.350586	373.173553
1487.325195	342.695129
1486.298828	483.089783
1485.272461	623.253479
1484.245117	663.650513
1483.218750	617.132019
1482.191406	616.368164
1481.164063	806.708862
1480.136719	899.921326
1479.108398	929.192444
1478.080078	897.130554
1477.052734	1239.507446
1476.023438	1123.008667
1474.995117	1177.073608
1473.965820	1253.874146
1472.937500	1373.795166
1471.908203	1811.677246
1470.877930	1803.884033
1469.848633	1770.532959
1468.818359	1953.266357
1467.788086	2120.534180
1466.757813	2259.638184
1465.727539	2553.628662
1464.696289	2511.877441
1463.665039	2635.192383
1462.633789	2783.747559
1461.602539	2914.350830
1460.570313	2859.402588
1459.539063	2971.953613
1458.506836	3117.338379
1457.473633	3105.208984
1456.441406	3164.050049
1455.408203	3172.026123
1454.375000	3334.614014
1453.341797	3294.204590
1452.308594	3337.387695
1451.274414	3540.131836
1450.241211	3532.415527
1449.207031	3595.550049
1448.171875	3658.575195
1447.137695	3698.735107
1446.102539	3460.305908
1445.067383	3629.450684
1444.032227	3434.050293
1442.997070	3375.312012
1441.960938	3083.810547
1440.924805	3095.878906
1439.888672	3037.103760
1438.852539	3102.189697
1437.816406	2871.503418
1436.779297	2678.771973
1435.742188	2478.518555
1434.705078	2030.797241
1433.666992	1926.670044
1432.629883	1921.054321
1431.591797	1458.529907
1430.553711	1251.085327
1429.514648	1066.414795
1428.476563	939.858093
1427.437500	929.354614
1426.398438	719.660461
1425.359375	729.388489
1424.320313	764.328979
1423.280273	789.173218
1422.240234	821.582397
1421.200195	629.825562
1420.159180	624.510742
1419.119141	792.966797
1418.078125	470.513123
1417.037109	616.329407
1415.996094	505.478394
1414.954102	500.352570
1413.912109	284.011292
1412.870117	409.781952
1411.828125	251.472321
1410.786133	306.925415
1409.743164	234.238892
1408.700195	174.205154
1407.657227	187.102631
1406.614258	285.445068
1405.570313	112.639893
1404.527344	248.751373
1403.483398	93.742790
1402.438477	237.449295
1401.394531	165.453140
1400.349609	68.476791
1399.304688	122.079308
1398.259766	32.851364
1397.214844	-73.789261
1396.168945	-42.480530
1395.123047	34.009968
1394.077148	105.558899
1393.031250	92.036057
1391.984375	118.669983
1390.937500	65.299950
1389.890625	267.336670
1388.843750	-63.553345
1387.796875	-1.433093
1386.749023	118.288651
1385.701172	33.038311
1384.653320	-167.049957
1383.604492	-181.980392
1382.556641	-251.737671
1381.507813	-106.488693
1380.458984	-240.925034
1379.410156	-50.519196
1378.360352	-32.347229
1377.310547	20.903671
1376.260742	-105.414917
1375.210938	35.446011
1374.161133	54.156296
1373.110352	-39.239487
1372.059570	-127.458755
1371.008789	-63.413818
1369.957031	35.638447
1368.906250	82.486526
1367.854492	7.380659
1366.802734	-40.133865
1365.750000	7.152330
1364.698242	4.797809
1363.645508	107.143692
1362.592773	117.529396
1361.540039	26.061716
1360.486328	79.073631
1359.433594	104.885544
1358.379883	18.951265
1357.326172	169.398239
1356.271484	230.466141
1355.216797	55.612091
1354.163086	370.449677
1353.107422	409.597046
1352.052734	357.031616
1350.998047	674.605469
1349.942383	468.453552
1348.886719	659.649841
1347.830078	751.686890
1346.774414	977.832703
1345.717773	1089.968262
1344.661133	993.952881
1343.604492	1148.548706
1342.546875	1077.708984
1341.490234	1331.710205
1340.432617	1224.071045
1339.375000	1109.234131
1338.316406	1331.414307
1337.258789	1377.906860
1336.200195	1476.541870
1335.141602	1342.693359
1334.082031	1347.640503
1333.023438	1132.621704
1331.963867	1296.271973
1330.904297	1069.363525
1329.844727	1262.997803
1328.784180	1160.143311
1327.723633	1084.702393
1326.663086	1041.598755
1325.602539	922.132690
1324.541992	1118.991333
1323.480469	1199.908569
1322.418945	1367.369507
1321.357422	1520.137329
1320.295898	1500.316040
1319.233398	1421.483521
1318.170898	1367.531616
1317.108398	1192.970093
1316.045898	1341.599121
1314.982422	1310.427734
1313.918945	1545.569580
1312.855469	1258.525513
1311.791992	1338.771240
1310.728516	1465.948120
1309.664063	1531.697998
1308.599609	1299.770874
1307.535156	1501.229004
1306.469727	1355.870728
1305.404297	1173.853638
1304.338867	1272.442017
1303.273438	1408.039917
1302.208008	1248.770874
1301.141602	1367.451416
1300.075195	1503.447876
1299.008789	1494.616455
1297.942383	1159.304077
1296.875000	1224.545410
1295.807617	1346.384033
1294.740234	1279.341675
1293.672852	1207.581787
1292.604492	1239.050293
1291.537109	1022.929077
1290.468750	1035.118164
1289.399414	1018.033936
1288.331055	907.964600
1287.261719	788.289429
1286.192383	913.827637
1285.123047	948.821350
1284.052734	912.922729
1282.983398	852.696533
1281.913086	880.764587
1280.841797	737.638733
1279.771484	748.866333
1278.700195	850.739685
1277.628906	1045.643188
1276.557617	1032.740479
1275.486328	1107.982422
1274.414063	946.228149
1273.341797	938.621887
1272.269531	984.888977
1271.197266	1175.369751
1270.124023	1053.298462
1269.050781	1251.238037
1267.977539	1236.834351
1266.904297	1281.118164
1265.830078	1201.054565
1264.756836	1177.235352
1263.681641	1204.750244
1262.607422	1361.580566
1261.533203	1313.664795
1260.458008	1356.046753
1259.382813	1281.540039
1258.307617	1499.497314
1257.231445	1240.061157
1256.155273	1143.976440
1255.079102	1503.281616
1254.002930	1421.946411
1252.926758	1311.521973
1251.849609	1274.211548
1250.772461	1176.178467
1249.695313	1413.857666
1248.617188	1330.563599
1247.540039	1167.146973
1246.461914	1285.780151
1245.382813	1321.809814
1244.304688	1231.556152
1243.225586	1109.825439
1242.146484	1267.432983
1241.067383	1051.166870
1239.988281	1135.995850
1238.908203	1191.713745
1237.828125	1116.440918
1236.748047	1160.084106
1235.667969	1109.168457
1234.586914	975.879333
1233.505859	1024.464233
1232.424805	1085.168457
1231.343750	956.889343
1230.261719	908.622925
1229.179688	768.369507
1228.097656	831.567688
1227.015625	812.446045
1225.932617	682.019958
1224.850586	655.691467
1223.767578	578.580261
1222.683594	496.669769
1221.600586	658.998779
1220.516602	502.153778
1219.432617	463.795258
1218.347656	568.008972
1217.263672	338.776245
1216.178711	276.282990
1215.093750	252.432068
1214.008789	547.240295
1212.922852	313.305023
1211.836914	600.677673
1210.750977	617.679749
1209.665039	600.871033
1208.579102	612.969543
1207.492188	721.465210
1206.405273	651.496582
1205.318359	624.892029
1204.230469	448.873810
1203.142578	487.268127
1202.054688	173.982559
1200.966797	94.331001
1199.877930	24.288483
1198.790039	295.958862
1197.701172	66.972466
1196.611328	-89.807129
1195.522461	-6.083250
1194.432617	72.726288
1193.342773	-16.852417
1192.252930	-43.977943
1191.162109	-71.166779
1190.072266	-50.380241
1188.981445	-171.392166
1187.889648	-261.214783
1186.798828	-58.195568
1185.707031	-68.974960
1184.615234	4.147795
1183.523438	-6.827454
1182.430664	-233.767197
1181.337891	93.251312
1180.245117	34.018097
1179.152344	20.251877
1178.059570	212.482956
1176.965820	117.011536
1175.872070	172.383087
1174.778320	189.301849
1173.683594	455.109802
1172.588867	261.079437
1171.494141	318.309570
1170.399414	64.344444
1169.303711	63.944771
1168.208984	104.079338
1167.113281	117.772102
1166.016602	-169.874298
1164.920898	20.482790
1163.824219	31.417534
1162.727539	32.661697
1161.630859	50.493248
1160.533203	3.712330
1159.435547	212.262115
1158.337891	439.676575
1157.240234	456.862701
1156.141602	347.462219
1155.043945	393.007690
1153.944336	202.313721
1152.845703	340.569611
1151.747070	175.910202
1150.647461	149.396683
1149.547852	1.244230
1148.447266	12.602728
1147.347656	57.150444
1146.247070	1.534568
1145.146484	43.389927
1144.044922	-10.115376
1142.944336	-56.605545
1141.842773	34.739590
1140.741211	64.060448
1139.638672	131.257233
1138.537109	164.996063
1137.434570	184.306183
1136.332031	79.902985
1135.228516	353.093567
1134.125977	355.266937
1133.022461	537.738647
1131.917969	634.512207
1130.814453	669.385742
1129.709961	981.702454
1128.605469	1130.039429
1127.500977	943.745361
1126.396484	1252.956299
1125.291016	1075.891602
1124.185547	1022.000061
1123.080078	951.392517
1121.973633	920.933655
1120.868164	887.973267
1119.761719	807.512878
1118.654297	807.424683
1117.547852	698.315430
1116.440430	662.456299
1115.333008	635.927551
1114.225586	597.436035
1113.117188	622.655334
1112.008789	912.501160
1110.900391	930.251831
1109.791992	791.884827
1108.682617	960.561768
1107.573242	1100.673706
1106.463867	829.682739
1105.354492	1200.845825
1104.244141	1243.598755
1103.133789	922.775513
1102.023438	1257.848267
1100.913086	1385.059570
1099.801758	1349.351685
1098.690430	1311.167725
1097.579102	1249.295532
1096.467773	1206.173950
1095.355469	1224.192383
1094.243164	1197.318115
1093.130859	1462.348633
1092.017578	1251.524902
1090.905273	1188.976807
1089.791992	1201.637329
1088.677734	1484.740356
1087.564453	1297.141602
1086.450195	1031.897217
1085.335938	1220.444580
1084.221680	1234.843262
1083.106445	1390.124512
1081.991211	1115.247559
1080.875977	1176.306396
1079.760742	1164.428955
1078.644531	1018.610535
1077.528320	1055.859497
1076.412109	862.996399
1075.295898	1066.663452
1074.178711	932.334778
1073.061523	1128.663086
1071.944336	933.238586
1070.826172	1042.557129
1069.708984	863.478455
1068.590820	939.794250
1067.471680	791.097839
1066.353516	916.424316
1065.234375	868.337585
1064.115234	838.931335
1062.996094	875.002258
1061.875977	1025.636719
1060.755859	843.951111
1059.635742	776.891724
1058.515625	684.085449
1057.394531	663.727905
1056.273438	552.179016
1055.152344	557.466187
1054.031250	483.277954
1052.909180	565.555969
1051.787109	671.106750
1050.665039	466.084747
1049.541992	548.191345
1048.418945	613.897278
1047.295898	488.248627
1046.172852	691.494690
1045.048828	390.947144
1043.925781	540.464661
1042.801758	466.139252
1041.676758	457.072845
1040.552734	489.946289
1039.427734	648.561707
1038.302734	555.617615
1037.176758	504.612488
1036.050781	353.554382
1034.924805	470.174164
1033.798828	414.597137
1032.672852	721.896973
1031.545898	663.985229
1030.418945	543.352478
1029.291992	680.794067
1028.164063	248.879807
1027.036133	288.802399
1025.908203	52.347393
1024.780273	-33.021980
1023.651367	-143.857666
1022.522461	-94.445702
1021.393555	-223.685135
1020.264648	-51.220116
1019.134766	-138.562378
1018.004883	-156.239380
1016.875000	-18.519327
1015.744141	-98.677452
1014.613281	189.710739
1013.482422	239.417068
1012.351563	303.072723
1011.219727	445.499329
1010.088867	576.373901
1008.956055	547.552673
1007.824219	671.566650
1006.691406	943.667603
1005.558594	1881.860352
1004.425781	2574.601318
1003.292969	3253.248047
1002.159180	2944.744629
1001.025391	2181.269775
999.891602	1238.064453
998.756836	817.395508
997.622070	445.531769
996.487305	157.072830
995.352539	127.377113
994.216797	215.497894
993.081055	229.884018
991.945313	405.846924
990.808594	270.557343
989.672852	91.672607
988.536133	187.283356
987.398438	100.945404
986.261719	79.307442
985.124023	44.002728
983.986328	75.645874
982.847656	215.624069
981.709961	-40.177917
980.571289	-31.081961
979.432617	205.926239
978.292969	107.183479
977.153320	307.585541
976.013672	273.573181
974.874023	193.782440
973.734375	263.563202
972.593750	255.376816
971.453125	313.979370
970.311523	251.032669
969.170898	144.685242
968.029297	320.873871
966.886719	134.614609
965.745117	155.104675
964.602539	67.976997
963.459961	180.576996
962.317383	123.676849
961.173828	291.607208
960.030273	397.790924
958.886719	270.459961
957.743164	99.875557
956.598633	78.407837
955.454102	423.435760
954.309570	269.571960
953.165039	349.382019
952.019531	106.807846
950.874023	164.167908
949.727539	127.962914
948.582031	343.452301
947.435547	257.371948
946.289063	194.396698
945.141602	293.858856
943.995117	69.184990
942.847656	255.832916
941.699219	127.587883
940.551758	332.831207
939.403320	278.083130
938.254883	333.079254
937.105469	454.408447
935.957031	311.410248
934.807617	330.551422
933.658203	379.533264
932.507813	383.146362
931.357422	289.027069
930.207031	81.304016
929.056641	128.912476
927.906250	260.944855
926.754883	151.903214
925.603516	20.381559
924.451172	89.322617
923.298828	-18.935040
922.146484	-10.965402
920.994141	-141.440201
919.841797	-305.723663
918.688477	59.681252
917.535156	4.899850
916.380859	-133.662460
915.227539	-135.721161
914.073242	-130.750427
912.918945	-259.461884
911.763672	-285.799347
910.608398	-189.424149
909.453125	-124.634796
908.297852	-86.875343
907.141602	75.745743
905.985352	9.612002
904.829102	27.540855
903.672852	84.168015
902.515625	5.100235
901.358398	-12.604155
900.201172	-36.896584
899.042969	-13.455190
897.884766	14.690722
896.726563	74.677391
895.568359	-14.426385
894.409180	186.087311
893.250000	54.425583
892.090820	26.952879
890.930664	184.933029
889.771484	-18.383732
888.611328	33.742970
887.450195	365.965851
886.289063	-30.839405
885.128906	-122.669754
883.966797	58.695362
882.805664	161.181290
881.643555	160.052109
880.481445	204.162033
879.319336	234.873810
878.156250	229.668808
876.993164	339.499298
875.830078	348.061859
874.666016	235.168060
873.502930	397.093994
872.338867	286.746735
871.173828	127.079742
870.009766	-23.406033
868.844727	287.364868
867.679688	132.650055
866.513672	279.358093
865.348633	3.562259
864.182617	65.047455
863.015625	68.201385
861.849609	313.989258
860.682617	238.671005
859.515625	435.094177
858.347656	456.457550
857.180664	691.029419
856.012695	707.978210
854.843750	828.157104
853.675781	768.956055
852.506836	689.674561
851.337891	747.188843
850.167969	665.818970
848.999023	927.244507
847.829102	559.293396
846.658203	346.050049
845.488281	287.379425
844.317383	215.343002
843.146484	125.462219
841.975586	100.507874
840.803711	377.491364
839.631836	365.931152
838.459961	305.202484
837.287109	146.181976
836.114258	467.583405
834.941406	487.273224
833.768555	408.678497
832.594727	544.441406
831.420898	646.632263
830.247070	514.430054
829.072266	600.906677
827.898438	520.003418
826.722656	432.426178
825.547852	509.809723
824.372070	544.764038
823.196289	240.928085
822.020508	485.229187
820.844727	266.060425
819.667969	142.687805
818.491211	297.583710
817.313477	116.247414
816.136719	342.119781
814.958984	65.023987
813.781250	277.285400
812.602539	184.720627
811.423828	83.206070
810.245117	-89.487755
809.066406	231.089401
807.886719	18.243248
806.707031	18.598864
805.527344	114.314713
804.346680	56.693459
803.166992	32.254784
801.985352	72.064011
800.804688	-90.162857
799.623047	-290.145294
798.441406	-130.965942
797.259766	-87.280182
796.078125	-48.195518
794.895508	-106.764053
793.712891	-19.253088
792.529297	-7.231410
791.346680	53.329853
790.163086	266.452148
788.978516	421.774261
787.794922	371.076263
786.610352	391.027466
785.425781	205.123016
784.241211	443.652985
783.055664	436.535675
781.870117	245.813828
780.684570	488.061096
779.498047	506.915375
778.311523	291.485748
777.125000	356.378448
775.938477	293.028931
774.750977	304.563354
773.563477	256.334015
772.375977	-1.612754
771.187500	194.672287
769.999023	174.607849
768.810547	209.471069
767.622070	244.128113
766.432617	366.714722
765.243164	270.986786
764.053711	362.300110
762.863281	433.571747
761.672852	542.040833
760.482422	568.848938
759.291992	582.257690
758.100586	624.072815
756.909180	687.674438
755.717773	476.245636
754.525391	508.719025
753.333008	655.267700
752.140625	428.081024
750.948242	374.347687
749.754883	511.515015
748.561523	543.065857
747.368164	523.949097
746.173828	425.678528
744.979492	452.341431
743.785156	463.477966
742.590820	408.665588
741.395508	502.803955
740.200195	171.536179
739.003906	320.171173
737.808594	359.051422
736.612305	343.018799
735.416016	234.887436
734.218750	367.491791
733.021484	329.186584
731.824219	395.809387
730.626953	405.402039
729.428711	386.443665
728.230469	415.492126
727.032227	422.561310
725.833984	630.606689
724.634766	685.502075
723.435547	554.592285
722.235352	1006.813904
721.036133	650.822449
719.835938	882.171936
718.635742	609.176758
717.434570	700.651428
716.233398	724.401794
715.032227	652.129395
713.831055	673.611938
712.628906	505.389771
711.426758	391.705780
710.224609	297.663025
709.021484	77.299156
707.818359	50.865948
706.615234	96.298714
705.412109	435.600159
704.208008	124.004272
703.003906	369.603821
701.799805	238.769684
700.594727	366.838470
699.389648	194.820831
698.184570	155.533875
696.979492	-42.339130
695.773438	57.618519
694.567383	14.217917
693.361328	66.468307
692.154297	-13.679501
690.947266	21.345907
689.740234	-73.775650
688.533203	-42.909412
687.325195	66.139359
686.117188	45.114098
684.909180	37.220341
683.700195	1.266833
682.491211	-54.053658
681.282227	-74.553795
680.072266	-168.564880
678.863281	-76.142548
677.653320	-0.943548
676.442383	-31.709061
675.232422	-222.468964
674.021484	-49.478939
672.810547	-105.721336
671.598633	-49.317989
670.386719	52.623692
669.174805	113.602081
667.962891	62.327000
666.750000	82.542503
665.537109	-69.910049
664.324219	-19.119251
663.110352	116.020004
661.897461	108.772720
660.683594	56.363937
659.468750	27.868040
658.254883	-56.559124
657.040039	-4.927227
655.824219	-60.988289
654.609375	-34.978035
653.393555	77.357796
652.177734	-10.630735
650.960938	-165.247116
649.745117	80.899559
648.528320	60.023590
647.311523	82.289276
646.093750	231.597504
644.875977	260.390625
643.658203	472.064087
642.440430	419.118774
641.221680	179.133682
640.002930	-22.058170
638.784180	148.633087
637.564453	61.343094
636.344727	-152.731934
635.125000	36.976185
633.905273	-9.730504
632.684570	-56.564327
631.463867	-6.972476
630.243164	72.428329
629.021484	3.525813
627.799805	-52.750027
626.578125	27.926165
625.356445	146.806625
624.133789	359.556824
622.911133	479.637329
621.688477	320.685059
620.464844	253.392487
619.241211	48.516548
618.017578	25.098915
616.793945	-93.152069
615.569336	130.317978
614.344727	-40.745304
613.120117	18.439260
611.894531	-51.610844
610.668945	44.170311
609.443359	-32.121765
608.216797	48.653526
606.991211	74.810860
605.764648	-13.507188
604.537109	-111.666039
