# Supplementary material for: Raman spectroscopy accurately differentiates mucosal healing from non-healing and biochemical changes following biological therapy in inflammatory bowel disease
Source: PLoS One. 2021 Jun 2;16(6):e0252210. doi: 10.1371/journal.pone.0252210 (PMC8172032; doi:10.1371/journal.pone.0252210)
Supplement: S6 Dataset — (ZIP) [file pone.0252210.s008.zip › Post biologic CD/OC010 post treatment 17.04.19_base sub CR removed_11__X_-20434.9__Y_439.14__Z_-7228.91__Time_126.txt]

1714.705078	45.814312
1713.728516	189.454498
1712.751953	63.213089
1711.774414	53.106575
1710.797852	-130.394119
1709.820313	-74.498154
1708.842773	113.484375
1707.864258	15.470014
1706.886719	-92.376434
1705.908203	-153.904709
1704.929688	58.460804
1703.950195	108.188072
1702.971680	-84.820007
1701.992188	-81.708153
1701.012695	-37.716026
1700.033203	12.355163
1699.052734	-59.878895
1698.073242	-40.421104
1697.092773	83.946350
1696.112305	45.998909
1695.130859	-231.661819
1694.150391	-59.787239
1693.168945	45.927933
1692.187500	144.280243
1691.206055	-31.614452
1690.223633	-73.371208
1689.241211	2.938927
1688.258789	-42.804764
1687.276367	93.444923
1686.293945	190.292755
1685.310547	205.086594
1684.327148	289.786896
1683.343750	183.260895
1682.360352	138.658112
1681.375977	174.541595
1680.392578	115.192085
1679.408203	133.622940
1678.423828	80.779831
1677.438477	145.570801
1676.453125	319.952911
1675.468750	98.605614
1674.482422	188.927460
1673.497070	415.332001
1672.511719	352.500732
1671.525391	415.074463
1670.539063	515.323181
1669.552734	257.511292
1668.565430	629.557434
1667.578125	609.057190
1666.591797	660.719482
1665.603516	495.222351
1664.616211	704.316040
1663.627930	481.453644
1662.640625	595.901489
1661.652344	559.613464
1660.663086	738.439514
1659.674805	766.580750
1658.685547	718.280029
1657.696289	659.810120
1656.707031	633.537109
1655.717773	702.970825
1654.727539	598.045959
1653.737305	710.533752
1652.747070	725.441223
1651.756836	513.214722
1650.765625	465.377472
1649.775391	261.914459
1648.784180	563.743225
1647.792969	51.780605
1646.800781	280.163544
1645.809570	271.013367
1644.817383	172.357712
1643.825195	-71.190315
1642.832031	213.614929
1641.839844	44.616314
1640.846680	23.716063
1639.853516	87.502899
1638.860352	104.033333
1637.867188	-108.618477
1636.873047	-73.129814
1635.878906	52.186893
1634.884766	-149.101837
1633.890625	-134.049484
1632.895508	89.285912
1631.900391	-121.807129
1630.905273	-240.466873
1629.910156	-256.230927
1628.915039	43.997967
1627.918945	-45.157280
1626.922852	-70.979050
1625.926758	-278.107178
1624.930664	-140.537903
1623.933594	10.251072
1622.937500	124.314941
1621.940430	86.043274
1620.942383	53.160275
1619.945313	70.314377
1618.947266	92.816017
1617.949219	115.410561
1616.951172	77.717682
1615.953125	187.090530
1614.954102	196.794250
1613.956055	-58.364201
1612.957031	17.101046
1611.957031	-151.250259
1610.958008	92.098633
1609.958008	-0.077680
1608.958984	-92.163872
1607.958008	46.364250
1606.958008	6.768385
1605.958008	-43.251598
1604.957031	-17.304216
1603.956055	-101.278656
1602.955078	-46.506199
1601.953125	76.276054
1600.951172	94.381233
1599.950195	78.485825
1598.947266	253.454193
1597.945313	80.675285
1596.942383	-60.681053
1595.940430	30.556873
1594.937500	-84.642105
1593.933594	-212.879028
1592.930664	-249.695709
1591.926758	45.018394
1590.922852	-67.604248
1589.918945	-114.982643
1588.915039	20.238731
1587.910156	121.440857
1586.906250	248.625870
1585.901367	55.004955
1584.895508	208.092972
1583.890625	267.233490
1582.884766	201.210800
1581.878906	41.365597
1580.873047	63.825562
1579.867188	54.952843
1578.860352	280.296570
1577.854492	255.600113
1576.847656	267.255798
1575.839844	221.577057
1574.833008	-92.078773
1573.825195	-52.030499
1572.817383	73.701668
1571.809570	233.071365
1570.801758	38.832119
1569.792969	325.244904
1568.784180	128.257034
1567.775391	313.022644
1566.766602	110.709663
1565.757813	149.798553
1564.748047	240.661530
1563.738281	165.294601
1562.728516	216.963669
1561.718750	242.552841
1560.708008	387.291595
1559.697266	101.462822
1558.686523	142.237030
1557.675781	-6.315819
1556.665039	-147.159866
1555.653320	136.752472
1554.641602	283.149414
1553.629883	209.259415
1552.617188	143.029327
1551.605469	-21.652294
1550.592773	41.309368
1549.580078	184.309540
1548.567383	86.562363
1547.553711	268.000732
1546.541016	211.370255
1545.527344	330.390839
1544.513672	327.758423
1543.499023	113.111694
1542.485352	68.917328
1541.470703	187.300629
1540.456055	44.701553
1539.441406	-85.069481
1538.425781	74.137566
1537.410156	-40.391102
1536.394531	234.550644
1535.378906	-6.631780
1534.363281	2.289351
1533.346680	199.268387
1532.331055	78.977379
1531.314453	180.221237
1530.296875	-12.456067
1529.280273	83.332329
1528.262695	42.431728
1527.245117	24.583332
1526.227539	27.200848
1525.209961	73.433380
1524.191406	-22.030054
1523.172852	-117.589149
1522.154297	36.255924
1521.135742	290.194519
1520.116211	129.937790
1519.097656	64.735977
1518.078125	171.606171
1517.058594	162.676056
1516.038086	81.679932
1515.018555	69.944382
1513.998047	111.997414
1512.977539	-202.937912
1511.956055	-104.643234
1510.935547	6.326321
1509.914063	-54.780346
1508.892578	68.697960
1507.871094	-2.897532
1506.849609	58.741245
1505.827148	166.363449
1504.804688	-43.967793
1503.782227	-80.090782
1502.759766	-144.491287
1501.736328	-47.635265
1500.713867	-168.573410
1499.690430	-192.299850
1498.666016	-205.898148
1497.642578	-76.281616
1496.618164	-54.292515
1495.594727	-19.614208
1494.569336	-33.668858
1493.544922	-224.224091
1492.520508	58.112156
1491.495117	20.754112
1490.469727	34.419994
1489.444336	119.515976
1488.417969	-183.748993
1487.392578	130.996048
1486.366211	134.039093
1485.339844	256.961212
1484.312500	257.241608
1483.286133	-74.221710
1482.258789	-28.117823
1481.231445	249.962799
1480.204102	28.103243
1479.175781	318.634033
1478.148438	290.404083
1477.120117	369.121216
1476.091797	350.930664
1475.062500	432.000671
1474.034180	482.428741
1473.004883	537.849976
1471.975586	478.646210
1470.946289	546.651611
1469.916016	891.883850
1468.885742	623.874268
1467.855469	940.862427
1466.825195	939.833740
1465.794922	926.047241
1464.763672	996.078979
1463.732422	1355.712524
1462.701172	1044.465698
1461.669922	1144.783081
1460.638672	1133.286743
1459.606445	1312.159180
1458.574219	1163.480103
1457.541992	1212.779785
1456.508789	1246.792480
1455.476563	1359.414673
1454.443359	1393.330322
1453.410156	1219.289795
1452.375977	1539.624023
1451.342773	1477.106567
1450.308594	1351.235474
1449.274414	1504.081787
1448.240234	1461.818481
1447.206055	1490.469238
1446.170898	1557.061646
1445.135742	1459.087891
1444.100586	1300.414063
1443.064453	1427.702759
1442.029297	1390.525757
1440.993164	1022.038940
1439.957031	1215.055542
1438.920898	1145.081543
1437.883789	1095.349609
1436.847656	1303.413818
1435.810547	872.205505
1434.773438	1234.317139
1433.735352	712.412231
1432.698242	630.075684
1431.660156	502.342590
1430.622070	720.434143
1429.583008	527.165222
1428.544922	424.834351
1427.505859	428.486603
1426.466797	116.973740
1425.427734	47.642262
1424.387695	235.445923
1423.348633	42.709076
1422.308594	250.659744
1421.268555	196.598602
1420.227539	92.220718
1419.187500	126.420319
1418.146484	258.805573
1417.105469	272.894714
1416.064453	274.444183
1415.022461	37.042774
1413.980469	33.695744
1412.939453	37.957947
1411.896484	132.748077
1410.854492	39.055695
1409.811523	-64.607018
1408.768555	-198.315247
1407.725586	-135.984573
1406.682617	-179.094086
1405.638672	-207.073257
1404.595703	-114.473091
1403.551758	-119.739807
1402.506836	58.216949
1401.462891	-72.382835
1400.417969	-9.749680
1399.373047	-97.525009
1398.328125	75.535530
1397.283203	195.957489
1396.237305	271.281555
1395.191406	56.023117
1394.145508	-111.475906
1393.099609	76.786491
1392.052734	97.279900
1391.006836	85.313362
1389.959961	123.473503
1388.912109	-96.037338
1387.865234	22.359840
1386.817383	-124.339745
1385.769531	-0.832566
1384.721680	-99.794556
1383.673828	41.319992
1382.625000	-159.906525
1381.576172	58.772335
1380.527344	-122.213043
1379.478516	-135.711578
1378.429688	-238.998993
1377.379883	59.732990
1376.330078	133.812271
1375.280273	90.677872
1374.229492	32.674408
1373.178711	79.540543
1372.128906	111.530151
1371.077148	440.247742
1370.026367	235.535004
1368.974609	168.050842
1367.923828	-23.868931
1366.871094	48.402672
1365.819336	-83.459900
1364.767578	81.118721
1363.714844	34.123447
1362.662109	39.508522
1361.609375	79.823944
1360.555664	150.060684
1359.501953	-135.294189
1358.448242	56.997742
1357.394531	90.196304
1356.340820	91.167786
1355.286133	54.951336
1354.231445	-30.839622
1353.176758	144.316360
1352.122070	88.540352
1351.066406	251.367859
1350.011719	161.037231
1348.956055	239.595261
1347.899414	226.403381
1346.843750	367.127045
1345.787109	321.866211
1344.730469	507.328949
1343.673828	385.402618
1342.616211	568.478882
1341.559570	528.560791
1340.501953	840.550110
1339.444336	634.820190
1338.385742	605.092957
1337.328125	939.435181
1336.269531	808.357544
1335.210938	429.951782
1334.152344	563.977173
1333.092773	547.134399
1332.033203	406.733643
1330.973633	454.409088
1329.914063	536.766602
1328.853516	441.219177
1327.793945	454.538727
1326.733398	497.583099
1325.672852	515.999573
1324.611328	633.269714
1323.549805	508.625641
1322.489258	611.220825
1321.426758	518.888611
1320.365234	631.475830
1319.302734	610.889160
1318.241211	583.005249
1317.177734	508.358612
1316.115234	547.232422
1315.052734	647.788330
1313.989258	667.063171
1312.925781	698.728394
1311.862305	678.739197
1310.797852	626.820068
1309.733398	599.623657
1308.668945	528.211487
1307.604492	461.830566
1306.540039	725.238770
1305.474609	690.968506
1304.409180	784.669983
1303.343750	649.742493
1302.277344	682.097656
1301.211914	522.819397
1300.145508	828.071655
1299.079102	646.856812
1298.011719	775.246826
1296.945313	594.259460
1295.877930	550.890381
1294.810547	568.967773
1293.743164	491.398529
1292.674805	551.310608
1291.606445	405.221344
1290.538086	560.888306
1289.469727	584.153076
1288.400391	492.253021
1287.332031	598.961670
1286.262695	396.956268
1285.193359	415.559448
1284.123047	549.311523
1283.052734	357.399231
1281.982422	452.041016
1280.912109	671.512939
1279.841797	352.609589
1278.770508	425.314911
1277.699219	373.295746
1276.627930	575.658264
1275.556641	545.720459
1274.484375	789.592346
1273.412109	676.614502
1272.339844	407.360748
1271.267578	951.668640
1270.194336	724.061401
1269.121094	718.773010
1268.047852	623.204346
1266.974609	876.703796
1265.900391	678.725342
1264.827148	785.798279
1263.752930	539.209045
1262.677734	573.163391
1261.603516	519.372131
1260.528320	621.612061
1259.453125	497.215332
1258.377930	604.335022
1257.301758	587.206543
1256.226563	750.309937
1255.150391	506.775879
1254.073242	426.446747
1252.997070	876.685303
1251.919922	818.237488
1250.842773	723.341675
1249.765625	754.961304
1248.688477	827.911438
1247.610352	803.601624
1246.532227	927.559265
1245.454102	699.152039
1244.375000	514.572754
1243.296875	708.961365
1242.217773	546.323792
1241.138672	808.595520
1240.058594	362.034821
1238.979492	670.335266
1237.899414	704.353455
1236.819336	794.139160
1235.738281	457.086426
1234.658203	694.766785
1233.577148	791.746765
1232.496094	653.610474
1231.415039	680.276611
1230.333008	806.229004
1229.250977	648.772339
1228.168945	576.114563
1227.086914	634.187988
1226.003906	614.775330
1224.920898	382.429474
1223.837891	292.894409
1222.754883	670.152405
1221.670898	396.783997
1220.587891	384.602325
1219.503906	466.660217
1218.418945	601.813904
1217.334961	190.910004
1216.250000	190.758972
1215.165039	229.218643
1214.080078	552.510681
1212.994141	363.926483
1211.908203	334.663818
1210.822266	124.438522
1209.736328	309.855133
1208.649414	512.034119
1207.563477	453.704315
1206.476563	670.154541
1205.388672	221.332108
1204.301758	109.989494
1203.213867	415.388031
1202.125977	147.433868
1201.038086	351.483612
1199.949219	439.853943
1198.861328	5.890549
1197.772461	103.839874
1196.682617	-207.256927
1195.593750	61.372856
1194.503906	-119.816475
1193.414063	-260.100983
1192.324219	-73.494026
1191.233398	14.458623
1190.143555	171.999863
1189.052734	-162.963135
1187.960938	-51.181087
1186.870117	-316.416656
1185.778320	-185.545120
1184.686523	-76.378159
1183.594727	32.689152
1182.501953	187.227112
1181.410156	3.516522
1180.317383	126.721870
1179.223633	209.065277
1178.130859	58.863972
1177.037109	177.019577
1175.943359	31.574369
1174.849609	48.991879
1173.754883	-86.895096
1172.661133	-24.085161
1171.566406	-30.766886
1170.470703	163.484146
1169.375977	5.945055
1168.280273	240.646790
1167.184570	66.307938
1166.088867	126.267212
1164.992188	-148.466034
1163.895508	-148.339966
1162.798828	140.794693
1161.702148	-110.041595
1160.605469	-50.395767
1159.507813	109.428932
1158.410156	173.653580
1157.311523	154.265915
1156.213867	270.823700
1155.115234	148.747696
1154.016602	122.055153
1152.917969	188.298904
1151.818359	221.080795
1150.718750	191.832382
1149.619141	-280.605377
1148.519531	-19.241034
1147.418945	234.799591
1146.319336	48.211086
1145.217773	-12.201803
1144.117188	139.166855
1143.015625	-114.071548
1141.915039	148.941071
1140.813477	-111.428207
1139.710938	148.967361
1138.609375	138.204926
1137.506836	-48.481403
1136.404297	61.872005
1135.300781	262.384247
1134.197266	187.257401
1133.094727	33.762047
1131.990234	229.234863
1130.886719	341.508209
1129.782227	240.118423
1128.677734	302.412476
1127.573242	684.812805
1126.468750	464.706696
1125.363281	460.377197
1124.257813	472.591370
1123.152344	356.795166
1122.045898	378.404327
1120.940430	421.278900
1119.833984	440.405945
1118.726563	447.633728
1117.620117	558.965149
1116.512695	185.094116
1115.405273	29.006886
1114.297852	17.231628
1113.189453	187.496460
1112.082031	312.734375
1110.972656	220.403381
1109.864258	286.414398
1108.755859	231.866699
1107.646484	208.005920
1106.537109	505.285492
1105.426758	403.384613
1104.317383	89.068817
1103.207031	305.828400
1102.096680	359.661896
1100.985352	389.846130
1099.875000	342.172211
1098.763672	320.419464
1097.652344	289.221252
1096.540039	573.791931
1095.427734	401.124390
1094.315430	372.200165
1093.203125	338.557465
1092.090820	257.816559
1090.977539	520.762085
1089.864258	317.592133
1088.750977	465.073456
1087.636719	386.639160
1086.522461	329.391693
1085.408203	464.957214
1084.293945	553.430725
1083.179688	244.672714
1082.064453	366.022583
1080.949219	369.848511
1079.833008	484.040588
1078.717773	769.583984
1077.601563	350.738190
1076.485352	84.631241
1075.368164	499.090759
1074.251953	244.793335
1073.134766	229.828613
1072.016602	-45.409569
1070.899414	70.976112
1069.781250	461.516724
1068.663086	383.248444
1067.544922	281.596436
1066.426758	304.126434
1065.307617	354.744354
1064.188477	225.089859
1063.068359	320.184143
1061.949219	307.615784
1060.829102	372.257813
1059.708984	81.380791
1058.588867	277.021179
1057.467773	185.036148
1056.346680	62.725487
1055.225586	258.281921
1054.104492	227.163773
1052.982422	-21.138842
1051.860352	94.968674
1050.738281	367.460266
1049.615234	-167.716812
1048.492188	-191.591141
1047.369141	34.194065
1046.246094	-61.959503
1045.123047	14.515844
1043.999023	184.235413
1042.875000	50.910755
1041.750000	-47.370117
1040.625977	259.802612
1039.500977	212.834259
1038.375977	135.656876
1037.250000	-25.262491
1036.125000	114.192703
1034.999023	148.904572
1033.873047	220.867508
1032.746094	285.859253
1031.619141	171.813553
1030.492188	169.462067
1029.365234	139.268875
1028.237305	90.545067
1027.110352	-195.066284
1025.982422	-234.295685
1024.853516	-377.954346
1023.725586	61.235222
1022.596680	-75.349785
1021.467773	-107.391396
1020.337891	-329.601685
1019.208008	-250.123718
1018.078125	-29.167419
1016.948242	154.653046
1015.818359	-13.854681
1014.687500	-68.679764
1013.556641	-19.160982
1012.425781	-29.820803
1011.293945	137.892746
1010.162109	340.324249
1009.030273	-3.509730
1007.898438	6.934661
1006.765625	251.104126
1005.632813	374.958160
1004.500000	845.690918
1003.366211	1251.540405
1002.233398	1497.798828
1001.099609	1339.620972
999.964844	821.187500
998.831055	178.352829
997.696289	247.121521
996.561523	36.591038
995.425781	117.058182
994.291016	209.109192
993.155273	33.577232
992.019531	134.991043
990.882813	211.069473
989.747070	-30.947594
988.610352	-74.552673
987.472656	-83.491104
986.335938	48.195179
985.198242	62.435951
984.060547	132.022903
982.921875	-26.256351
981.784180	103.334831
980.645508	-27.075994
979.506836	-148.135040
978.367188	115.052917
977.228516	164.356628
976.088867	275.796722
974.948242	58.596378
973.808594	-112.450485
972.667969	-14.541560
971.527344	67.334404
970.385742	29.854269
969.245117	82.018265
968.103516	269.662445
966.961914	21.326891
965.819336	190.723862
964.677734	176.649689
963.534180	52.604488
962.391602	201.517731
961.249023	355.035217
960.105469	137.361588
958.961914	29.842865
957.817383	286.629120
956.673828	257.161865
955.529297	72.128212
954.383789	182.516403
953.239258	286.079895
952.093750	85.426064
950.948242	65.638451
949.802734	121.408066
948.656250	-10.216165
947.509766	-20.559265
946.363281	106.292351
945.216797	0.158494
944.069336	-3.062104
942.921875	94.273849
941.774414	139.146225
940.625977	232.010559
939.478516	295.254761
938.330078	221.681152
937.180664	214.367355
936.032227	444.273041
934.882813	307.140320
933.732422	347.919800
932.583008	60.656528
931.432617	397.776581
930.282227	274.771729
929.131836	352.275818
927.980469	177.141342
926.830078	-22.864792
925.677734	73.088318
924.526367	266.888489
923.374023	144.554291
922.221680	1.887400
921.069336	-90.628906
919.916992	-5.765268
918.763672	-91.276337
917.610352	57.291531
916.456055	178.605621
915.302734	32.015327
914.148438	-116.709984
912.994141	-154.099426
911.838867	-130.145737
910.683594	-165.118408
909.528320	-50.337166
908.373047	161.942749
907.216797	-95.032974
906.061523	33.423798
904.904297	10.080289
903.748047	127.238701
902.590820	-4.709647
901.433594	-61.829784
900.276367	155.013519
899.118164	61.777039
897.960938	-56.256123
896.802734	-24.901344
895.643555	-31.956951
894.484375	-59.314503
893.325195	-120.522469
892.166016	-64.152763
891.006836	-28.103510
889.846680	-91.415802
888.686523	-168.213867
887.526367	-16.919296
886.365234	-122.973534
885.204102	-93.551727
884.042969	296.850311
882.880859	98.410263
881.719727	-70.599586
880.556641	179.826157
879.394531	-4.852633
878.232422	108.022247
877.069336	173.554367
875.905273	-134.808777
874.742188	185.232147
873.578125	-204.004578
872.414063	-64.129967
871.250000	226.451889
870.084961	6.235212
868.920898	346.155945
867.754883	366.628021
866.589844	-64.768005
865.423828	-46.452034
864.257813	-19.160128
863.091797	23.842279
861.924805	145.430283
860.758789	231.024200
859.590820	282.903198
858.423828	292.102997
857.255859	312.508331
856.087891	303.728882
854.919922	299.423126
853.751953	530.534668
852.583008	438.719818
851.414063	147.469208
850.244141	275.327881
849.075195	311.257416
847.905273	147.830002
846.734375	129.989212
845.564453	535.200806
844.393555	199.431290
843.222656	150.177475
842.051758	100.916298
840.879883	179.116516
839.708008	601.562134
838.536133	134.120773
837.363281	2.077577
836.190430	171.679596
835.017578	394.769135
833.844727	99.610451
832.670898	170.703461
831.497070	268.502472
830.323242	154.205399
829.149414	256.328552
827.974609	356.121765
826.799805	408.986938
825.624023	448.398560
824.449219	1.825927
823.273438	295.246582
822.097656	118.386864
820.920898	-16.126423
819.744141	-284.242523
818.567383	-29.108932
817.390625	127.908218
816.212891	66.716881
815.035156	-103.520500
813.857422	-86.906303
812.679688	109.752060
811.500977	221.774612
810.322266	-135.292999
809.142578	43.265717
807.963867	-109.339653
806.784180	-48.720337
805.603516	-114.765686
804.423828	-156.429688
803.243164	3.828558
802.062500	-108.987572
800.881836	-77.622536
799.700195	-21.945824
798.518555	-4.061177
797.336914	75.816406
796.154297	-54.963837
794.972656	-101.553810
793.789063	55.613853
792.606445	-148.367996
791.422852	1.949138
790.240234	-49.318386
789.055664	107.402184
787.872070	-8.174294
786.687500	77.535210
785.502930	333.428192
784.317383	29.728861
783.132813	263.267487
781.947266	43.572205
780.761719	122.197205
779.575195	-6.930169
778.388672	14.115624
777.202148	15.212335
776.015625	-63.221210
774.828125	-161.546692
773.640625	135.052475
772.453125	149.100784
771.264648	99.125244
770.076172	-184.596283
768.887695	40.949142
767.699219	15.100675
766.509766	211.734985
765.320313	152.704590
764.130859	276.430878
762.940430	347.206512
761.750977	138.350998
760.559570	268.440674
759.369141	433.627075
758.177734	288.543030
756.986328	249.039749
755.794922	405.185486
754.603516	293.054413
753.411133	372.122986
752.218750	424.752563
751.025391	290.618866
749.832031	-63.080593
748.638672	415.435577
747.445313	206.681259
746.250977	252.551071
745.057617	212.815216
743.862305	219.133575
742.667969	381.126282
741.472656	165.937881
740.277344	340.985046
739.082031	-104.206345
737.885742	-54.077412
736.689453	-106.922264
735.493164	-17.410217
734.296875	104.896835
733.099609	-109.920662
731.902344	248.681213
730.705078	60.193375
729.506836	46.776428
728.308594	-150.304962
727.110352	120.563202
725.911133	65.656845
724.712891	122.238861
723.513672	270.569366
722.313477	51.922588
721.113281	53.949860
719.914063	313.614899
718.712891	271.990417
717.512695	226.059814
716.311523	99.470154
715.110352	280.509308
713.909180	86.455208
712.707031	99.638687
711.504883	30.046602
710.302734	250.343536
709.099609	224.420853
707.896484	131.052261
706.693359	231.579956
705.490234	279.873383
704.286133	71.388313
703.082031	89.362892
701.877930	179.187851
700.672852	36.322803
699.468750	56.678627
698.262695	131.444702
697.057617	-61.074612
695.851563	24.701931
694.645508	-111.066719
693.439453	-46.877258
692.232422	-275.770355
691.026367	-226.604385
689.818359	-110.097664
688.611328	121.442535
687.403320	25.390423
686.195313	24.897635
684.987305	20.155888
683.778320	-251.139771
682.569336	-201.459564
681.360352	197.141556
680.151367	181.879944
678.941406	-45.538177
677.731445	-116.863464
676.521484	-75.503296
675.310547	-86.021484
674.099609	63.664364
672.888672	265.280853
671.677734	-54.348007
670.465820	173.301010
669.253906	55.033520
668.041016	49.276581
666.829102	41.426346
665.616211	-37.644981
664.403320	181.425262
663.189453	29.055145
661.975586	73.251030
660.761719	-81.087982
659.547852	-41.119820
658.333008	113.199104
657.118164	69.051109
655.903320	-248.904648
654.688477	-57.939129
653.472656	-24.393322
652.256836	9.135846
651.040039	249.445068
649.824219	252.705185
648.607422	212.868820
647.389648	142.870850
646.172852	133.113083
644.955078	205.065750
643.737305	240.335266
642.519531	198.071030
641.300781	297.642883
640.082031	63.833237
638.863281	337.234833
637.643555	94.650734
636.423828	189.297058
635.204102	-83.553886
633.984375	465.945618
632.763672	48.903618
631.542969	267.131409
630.322266	103.044693
629.100586	15.986683
627.878906	205.358536
626.657227	212.049911
625.435547	166.941788
624.212891	89.329788
622.990234	195.649490
621.767578	329.349335
620.543945	385.426056
619.320313	224.717468
618.096680	35.743122
616.873047	-10.273359
615.648438	26.615879
614.423828	107.812210
613.199219	92.080772
611.973633	-140.307480
610.748047	-206.537323
609.522461	12.941814
608.296875	13.558157
607.070313	-12.297882
605.843750	-32.604961
604.617188	-23.915409
