# Supplementary material for: Raman spectroscopy accurately differentiates mucosal healing from non-healing and biochemical changes following biological therapy in inflammatory bowel disease
Source: PLoS One. 2021 Jun 2;16(6):e0252210. doi: 10.1371/journal.pone.0252210 (PMC8172032; doi:10.1371/journal.pone.0252210)
Supplement: S6 Dataset — (ZIP) [file pone.0252210.s008.zip › Post biologic CD/OC010 post treatment 17.04.19_base sub CR removed_92__X_-20435.9__Y_447.14__Z_-7232.01__Time_1049.txt]

1714.705078	91.354294
1713.728516	14.464343
1712.751953	79.179871
1711.774414	42.246384
1710.797852	-15.797265
1709.820313	33.681591
1708.842773	-15.709994
1707.864258	-70.152718
1706.886719	-43.893818
1705.908203	-84.309052
1704.929688	-60.147476
1703.950195	-57.124313
1702.971680	-5.612935
1701.992188	-1.997684
1701.012695	-94.377090
1700.033203	-36.654453
1699.052734	-24.125673
1698.073242	23.462507
1697.092773	-0.843836
1696.112305	-70.263062
1695.130859	-77.930908
1694.150391	-37.214676
1693.168945	-49.638096
1692.187500	23.657198
1691.206055	91.871857
1690.223633	82.951691
1689.241211	199.701126
1688.258789	169.995377
1687.276367	76.590858
1686.293945	28.826954
1685.310547	71.968811
1684.327148	64.738457
1683.343750	124.385658
1682.360352	264.179169
1681.375977	84.626671
1680.392578	62.502487
1679.408203	14.024093
1678.423828	157.423157
1677.438477	189.266251
1676.453125	213.370331
1675.468750	360.049835
1674.482422	227.733582
1673.497070	260.531677
1672.511719	290.899658
1671.525391	300.229462
1670.539063	389.480347
1669.552734	327.548737
1668.565430	438.449280
1667.578125	395.564728
1666.591797	191.038498
1665.603516	400.731232
1664.616211	305.486603
1663.627930	332.490601
1662.640625	394.168243
1661.652344	381.790771
1660.663086	525.988892
1659.674805	553.736206
1658.685547	393.565857
1657.696289	374.036346
1656.707031	402.368591
1655.717773	526.181885
1654.727539	372.194092
1653.737305	390.461487
1652.747070	324.232269
1651.756836	329.620850
1650.765625	308.724609
1649.775391	203.397751
1648.784180	267.448853
1647.792969	196.845703
1646.800781	163.413452
1645.809570	98.448807
1644.817383	49.500393
1643.825195	114.254692
1642.832031	128.958282
1641.839844	164.906799
1640.846680	84.864357
1639.853516	97.318680
1638.860352	-11.436044
1637.867188	148.948090
1636.873047	48.373280
1635.878906	-20.414415
1634.884766	-70.615860
1633.890625	-39.014904
1632.895508	-54.740112
1631.900391	42.880970
1630.905273	-85.875870
1629.910156	-203.955032
1628.915039	-77.139297
1627.918945	-210.782227
1626.922852	37.154476
1625.926758	-185.715378
1624.930664	167.439819
1623.933594	-0.007031
1622.937500	95.519936
1621.940430	17.639597
1620.942383	55.450951
1619.945313	137.957809
1618.947266	20.906931
1617.949219	58.862137
1616.951172	149.348145
1615.953125	200.477615
1614.954102	-39.604782
1613.956055	-6.733060
1612.957031	78.613777
1611.957031	82.677048
1610.958008	-172.751389
1609.958008	-6.079924
1608.958984	37.392937
1607.958008	125.405441
1606.958008	121.731400
1605.958008	36.901245
1604.957031	-81.909927
1603.956055	-6.964973
1602.955078	39.172482
1601.953125	35.588802
1600.951172	24.165253
1599.950195	-16.016701
1598.947266	14.414196
1597.945313	89.268898
1596.942383	-167.823013
1595.940430	-77.293587
1594.937500	-195.798355
1593.933594	-110.544128
1592.930664	-124.565353
1591.926758	-2.842181
1590.922852	-66.504150
1589.918945	-10.119716
1588.915039	35.783237
1587.910156	-87.901352
1586.906250	72.694405
1585.901367	58.508339
1584.895508	198.093719
1583.890625	103.037460
1582.884766	34.045422
1581.878906	113.533562
1580.873047	127.841034
1579.867188	90.027740
1578.860352	177.149811
1577.854492	16.934002
1576.847656	75.327202
1575.839844	24.383991
1574.833008	238.725037
1573.825195	-15.161885
1572.817383	79.403580
1571.809570	4.920132
1570.801758	130.526672
1569.792969	165.087875
1568.784180	56.708286
1567.775391	-10.124961
1566.766602	96.985985
1565.757813	-24.454556
1564.748047	59.139252
1563.738281	-59.762878
1562.728516	88.543205
1561.718750	86.286118
1560.708008	42.476414
1559.697266	76.403038
1558.686523	182.830856
1557.675781	71.459320
1556.665039	42.983067
1555.653320	141.383728
1554.641602	149.030807
1553.629883	115.178627
1552.617188	32.085594
1551.605469	124.960770
1550.592773	8.126216
1549.580078	93.066696
1548.567383	159.795959
1547.553711	112.641632
1546.541016	55.097775
1545.527344	121.580696
1544.513672	50.995090
1543.499023	42.377415
1542.485352	160.271729
1541.470703	174.735550
1540.456055	34.195454
1539.441406	17.558569
1538.425781	55.055027
1537.410156	33.113663
1536.394531	-19.849508
1535.378906	-47.067844
1534.363281	33.961643
1533.346680	-114.580414
1532.331055	-51.758141
1531.314453	196.515198
1530.296875	71.004700
1529.280273	79.432396
1528.262695	72.329025
1527.245117	-71.312622
1526.227539	63.067329
1525.209961	45.464310
1524.191406	43.234863
1523.172852	-0.227452
1522.154297	-149.199585
1521.135742	-33.301224
1520.116211	-43.507042
1519.097656	-79.478210
1518.078125	59.250984
1517.058594	-35.962952
1516.038086	7.511108
1515.018555	43.199104
1513.998047	-26.476612
1512.977539	-78.217804
1511.956055	-60.705997
1510.935547	-38.129520
1509.914063	10.024395
1508.892578	78.614853
1507.871094	-134.978027
1506.849609	-102.404922
1505.827148	-100.672264
1504.804688	-45.181389
1503.782227	-79.453491
1502.759766	-136.825668
1501.736328	95.177399
1500.713867	37.676800
1499.690430	-9.620327
1498.666016	-77.434471
1497.642578	-165.741837
1496.618164	-100.563591
1495.594727	-109.640366
1494.569336	-49.727806
1493.544922	4.998957
1492.520508	-50.267155
1491.495117	24.776960
1490.469727	12.863713
1489.444336	-6.755923
1488.417969	34.878284
1487.392578	10.062653
1486.366211	28.607269
1485.339844	233.428406
1484.312500	101.262558
1483.286133	25.246706
1482.258789	155.831787
1481.231445	54.247269
1480.204102	136.246628
1479.175781	238.560333
1478.148438	246.500137
1477.120117	96.413101
1476.091797	162.896576
1475.062500	295.533508
1474.034180	285.485443
1473.004883	252.490875
1471.975586	290.749847
1470.946289	418.031464
1469.916016	346.770172
1468.885742	527.341858
1467.855469	527.243652
1466.825195	501.693481
1465.794922	499.008911
1464.763672	633.540222
1463.732422	722.253723
1462.701172	638.156372
1461.669922	640.432434
1460.638672	708.712952
1459.606445	589.065796
1458.574219	631.904297
1457.541992	664.558533
1456.508789	890.006714
1455.476563	709.482422
1454.443359	706.546753
1453.410156	876.021545
1452.375977	992.171631
1451.342773	710.350708
1450.308594	917.692566
1449.274414	732.257385
1448.240234	797.651794
1447.206055	662.957886
1446.170898	834.660522
1445.135742	796.192078
1444.100586	608.425598
1443.064453	734.475830
1442.029297	835.182434
1440.993164	834.677612
1439.957031	690.046997
1438.920898	631.435547
1437.883789	737.133423
1436.847656	590.104126
1435.810547	627.565796
1434.773438	493.260223
1433.735352	412.046844
1432.698242	376.329956
1431.660156	184.130081
1430.622070	299.916412
1429.583008	231.468323
1428.544922	173.160187
1427.505859	119.929108
1426.466797	51.607975
1425.427734	76.609344
1424.387695	194.868820
1423.348633	103.948090
1422.308594	96.219429
1421.268555	191.787079
1420.227539	146.303024
1419.187500	47.993755
1418.146484	93.225334
1417.105469	186.278641
1416.064453	118.282417
1415.022461	-47.773888
1413.980469	-60.313610
1412.939453	20.222696
1411.896484	-12.389030
1410.854492	93.287247
1409.811523	70.783463
1408.768555	-34.590038
1407.725586	-127.327652
1406.682617	-31.646456
1405.638672	-16.324417
1404.595703	-63.725861
1403.551758	47.031544
1402.506836	95.041321
1401.462891	25.166449
1400.417969	138.440796
1399.373047	0.949174
1398.328125	-76.278992
1397.283203	57.106972
1396.237305	60.160343
1395.191406	-62.019112
1394.145508	-33.815136
1393.099609	-5.583645
1392.052734	32.685768
1391.006836	13.410838
1389.959961	34.223221
1388.912109	-14.997094
1387.865234	50.926113
1386.817383	64.335655
1385.769531	17.769760
1384.721680	-8.732586
1383.673828	32.307030
1382.625000	-116.551414
1381.576172	-117.894417
1380.527344	18.190470
1379.478516	-102.961952
1378.429688	-99.176567
1377.379883	-30.448423
1376.330078	43.288025
1375.280273	7.252285
1374.229492	-16.252258
1373.178711	-114.522552
1372.128906	118.947479
1371.077148	-36.557758
1370.026367	-5.005375
1368.974609	49.004860
1367.923828	73.147659
1366.871094	82.375435
1365.819336	-60.258583
1364.767578	113.424156
1363.714844	-165.970871
1362.662109	22.687456
1361.609375	-32.529972
1360.555664	-75.239754
1359.501953	185.549408
1358.448242	172.750641
1357.394531	3.384936
1356.340820	52.868809
1355.286133	124.742569
1354.231445	102.226219
1353.176758	59.898312
1352.122070	59.855965
1351.066406	20.134747
1350.011719	176.586685
1348.956055	164.256622
1347.899414	181.753494
1346.843750	194.334747
1345.787109	179.674881
1344.730469	271.694519
1343.673828	376.119537
1342.616211	393.796326
1341.559570	456.121979
1340.501953	345.042847
1339.444336	357.907440
1338.385742	412.911438
1337.328125	232.734650
1336.269531	475.964417
1335.210938	427.109680
1334.152344	395.643768
1333.092773	205.917313
1332.033203	394.719299
1330.973633	368.364868
1329.914063	285.209656
1328.853516	315.827484
1327.793945	213.043289
1326.733398	411.750275
1325.672852	281.908539
1324.611328	305.271759
1323.549805	308.918060
1322.489258	322.482544
1321.426758	390.373230
1320.365234	332.447357
1319.302734	198.118683
1318.241211	347.508606
1317.177734	260.165253
1316.115234	478.583527
1315.052734	430.768707
1313.989258	434.759979
1312.925781	372.273590
1311.862305	469.950195
1310.797852	323.837280
1309.733398	362.471832
1308.668945	322.363556
1307.604492	329.067108
1306.540039	271.836304
1305.474609	384.392181
1304.409180	364.135223
1303.343750	302.124451
1302.277344	424.538940
1301.211914	306.086151
1300.145508	421.143982
1299.079102	410.899292
1298.011719	336.833557
1296.945313	294.755981
1295.877930	365.656006
1294.810547	399.739899
1293.743164	276.789276
1292.674805	340.377472
1291.606445	320.571045
1290.538086	342.491394
1289.469727	187.903519
1288.400391	295.690430
1287.332031	165.741867
1286.262695	148.582352
1285.193359	288.231354
1284.123047	185.384460
1283.052734	261.350647
1281.982422	339.755219
1280.912109	398.568665
1279.841797	215.132126
1278.770508	203.044586
1277.699219	242.346848
1276.627930	318.332123
1275.556641	245.171616
1274.484375	489.815002
1273.412109	318.936249
1272.339844	223.888641
1271.267578	248.590469
1270.194336	339.233612
1269.121094	371.254669
1268.047852	342.250122
1266.974609	347.440460
1265.900391	379.480530
1264.827148	338.336823
1263.752930	277.711884
1262.677734	378.056213
1261.603516	458.865082
1260.528320	308.105194
1259.453125	349.924957
1258.377930	447.767517
1257.301758	387.255127
1256.226563	472.886322
1255.150391	349.109436
1254.073242	388.475037
1252.997070	495.968475
1251.919922	481.768066
1250.842773	409.198944
1249.765625	536.082642
1248.688477	490.284760
1247.610352	262.193604
1246.532227	359.867279
1245.454102	496.374847
1244.375000	251.429504
1243.296875	460.761169
1242.217773	388.329987
1241.138672	391.185181
1240.058594	372.192230
1238.979492	324.085999
1237.899414	426.409607
1236.819336	193.965759
1235.738281	361.736633
1234.658203	296.683167
1233.577148	263.162048
1232.496094	329.005707
1231.415039	249.443542
1230.333008	298.288269
1229.250977	175.159088
1228.168945	272.403992
1227.086914	367.174774
1226.003906	135.174774
1224.920898	212.973892
1223.837891	179.449982
1222.754883	196.717712
1221.670898	245.396942
1220.587891	267.450439
1219.503906	47.788342
1218.418945	69.845177
1217.334961	169.184372
1216.250000	179.096893
1215.165039	126.205055
1214.080078	102.290588
1212.994141	54.231606
1211.908203	37.547436
1210.822266	317.603333
1209.736328	168.166916
1208.649414	214.111374
1207.563477	231.083969
1206.476563	182.946289
1205.388672	96.249161
1204.301758	224.006149
1203.213867	130.070023
1202.125977	118.035995
1201.038086	24.120977
1199.949219	-21.630997
1198.861328	40.916950
1197.772461	-77.049576
1196.682617	26.329363
1195.593750	67.106331
1194.503906	-96.546829
1193.414063	88.430199
1192.324219	64.196785
1191.233398	18.321280
1190.143555	-8.338803
1189.052734	-147.902313
1187.960938	58.360405
1186.870117	-78.807236
1185.778320	-28.722431
1184.686523	-235.456436
1183.594727	-31.865412
1182.501953	-13.090095
1181.410156	-15.932676
1180.317383	-40.381428
1179.223633	-67.245674
1178.130859	-15.040809
1177.037109	108.988922
1175.943359	10.161214
1174.849609	-16.805309
1173.754883	-58.155964
1172.661133	-58.820892
1171.566406	-35.584064
1170.470703	-0.424645
1169.375977	70.573601
1168.280273	62.584110
1167.184570	-194.106888
1166.088867	25.012312
1164.992188	-18.902857
1163.895508	35.141487
1162.798828	-61.372726
1161.702148	162.175613
1160.605469	77.555565
1159.507813	-100.164398
1158.410156	18.130877
1157.311523	-87.969170
1156.213867	82.696579
1155.115234	52.896790
1154.016602	39.773617
1152.917969	-25.823715
1151.818359	-43.751637
1150.718750	-14.039755
1149.619141	18.011768
1148.519531	-66.696526
1147.418945	22.446657
1146.319336	94.856888
1145.217773	57.704594
1144.117188	-8.014748
1143.015625	7.160472
1141.915039	-137.072205
1140.813477	-67.232185
1139.710938	-21.230442
1138.609375	-13.308710
1137.506836	-79.093933
1136.404297	-64.091347
1135.300781	-167.899750
1134.197266	-48.440815
1133.094727	163.543091
1131.990234	173.619156
1130.886719	102.973274
1129.782227	34.704811
1128.677734	241.626144
1127.573242	180.422211
1126.468750	247.266693
1125.363281	76.988441
1124.257813	214.879440
1123.152344	193.922501
1122.045898	30.806791
1120.940430	130.649307
1119.833984	223.317734
1118.726563	67.340263
1117.620117	117.334038
1116.512695	30.032866
1115.405273	-40.687546
1114.297852	13.963302
1113.189453	-11.834276
1112.082031	80.573677
1110.972656	73.641693
1109.864258	125.775589
1108.755859	85.727493
1107.646484	248.812927
1106.537109	170.934158
1105.426758	326.807098
1104.317383	97.847672
1103.207031	97.883202
1102.096680	199.356064
1100.985352	69.602753
1099.875000	145.067154
1098.763672	109.668320
1097.652344	213.347229
1096.540039	222.698196
1095.427734	191.979599
1094.315430	180.109055
1093.203125	191.784409
1092.090820	40.984779
1090.977539	165.655045
1089.864258	294.966278
1088.750977	177.159348
1087.636719	57.043869
1086.522461	160.397873
1085.408203	190.809387
1084.293945	113.069099
1083.179688	272.727936
1082.064453	152.699524
1080.949219	157.225342
1079.833008	49.012974
1078.717773	138.084213
1077.601563	48.702286
1076.485352	95.483627
1075.368164	144.586548
1074.251953	24.768679
1073.134766	-22.290728
1072.016602	-34.157406
1070.899414	-3.816891
1069.781250	87.446220
1068.663086	56.827473
1067.544922	129.302643
1066.426758	171.303070
1065.307617	68.111145
1064.188477	110.116249
1063.068359	60.827835
1061.949219	6.894063
1060.829102	9.135920
1059.708984	74.535530
1058.588867	18.322571
1057.467773	20.588095
1056.346680	-44.915298
1055.225586	-117.386154
1054.104492	-47.305740
1052.982422	13.410695
1051.860352	43.757889
1050.738281	97.450859
1049.615234	99.784355
1048.492188	29.796034
1047.369141	-12.147726
1046.246094	76.558220
1045.123047	11.340302
1043.999023	-0.210757
1042.875000	-44.367947
1041.750000	-46.542957
1040.625977	49.153484
1039.500977	-18.215418
1038.375977	-34.301647
1037.250000	5.513442
1036.125000	89.559364
1034.999023	68.873611
1033.873047	145.932983
1032.746094	106.684326
1031.619141	13.996503
1030.492188	12.046846
1029.365234	26.395514
1028.237305	68.647636
1027.110352	-5.249059
1025.982422	-199.863678
1024.853516	-222.522720
1023.725586	-175.491531
1022.596680	-91.316139
1021.467773	-116.212944
1020.337891	-87.708496
1019.208008	-19.754642
1018.078125	-123.397743
1016.948242	-99.449303
1015.818359	-43.028465
1014.687500	-127.955132
1013.556641	-122.454277
1012.425781	-26.588917
1011.293945	57.687817
1010.162109	12.315381
1009.030273	75.786392
1007.898438	69.843964
1006.765625	170.361710
1005.632813	300.939545
1004.500000	486.993896
1003.366211	899.563049
1002.233398	902.873352
1001.099609	675.140137
999.964844	569.995728
998.831055	217.802048
997.696289	115.205208
996.561523	-121.204498
995.425781	131.856461
994.291016	61.783386
993.155273	5.625969
992.019531	205.558762
990.882813	11.121287
989.747070	-93.269073
988.610352	-40.836288
987.472656	108.397034
986.335938	-16.546017
985.198242	68.209900
984.060547	33.228626
982.921875	-33.922302
981.784180	39.404331
980.645508	-57.540367
979.506836	-0.256238
978.367188	-193.657593
977.228516	-106.383209
976.088867	-60.485931
974.948242	58.984634
973.808594	173.850357
972.667969	38.297855
971.527344	-12.162827
970.385742	-108.479507
969.245117	77.670280
968.103516	36.555462
966.961914	91.881653
965.819336	21.052221
964.677734	-123.091705
963.534180	1.163072
962.391602	68.093925
961.249023	210.674530
960.105469	222.623306
958.961914	62.796391
957.817383	-7.585300
956.673828	-25.222809
955.529297	73.946976
954.383789	26.637375
953.239258	155.586502
952.093750	101.508064
950.948242	77.232880
949.802734	62.160610
948.656250	-44.301083
947.509766	18.459232
946.363281	229.757675
945.216797	130.318542
944.069336	165.720016
942.921875	109.814529
941.774414	97.352203
940.625977	-29.175140
939.478516	24.657513
938.330078	103.600739
937.180664	166.584900
936.032227	181.697372
934.882813	103.381760
933.732422	118.585487
932.583008	120.151031
931.432617	-76.428017
930.282227	66.464867
929.131836	-4.699626
927.980469	31.197990
926.830078	23.875271
925.677734	27.972002
924.526367	48.027012
923.374023	15.802331
922.221680	-130.055573
921.069336	62.891693
919.916992	-26.021997
918.763672	-53.511978
917.610352	-69.597481
916.456055	-110.621727
915.302734	18.690697
914.148438	0.429345
912.994141	16.249153
911.838867	-13.284363
910.683594	25.277111
909.528320	97.866478
908.373047	-40.405155
907.216797	-51.645058
906.061523	88.981262
904.904297	-33.245480
903.748047	-12.687057
902.590820	-30.609489
901.433594	33.007042
900.276367	-16.558928
899.118164	105.910599
897.960938	-34.101803
896.802734	49.905106
895.643555	167.815338
894.484375	111.604622
893.325195	123.249168
892.166016	42.255497
891.006836	74.280495
889.846680	79.203850
888.686523	-1.670218
887.526367	-1.215115
886.365234	21.826315
885.204102	65.180107
884.042969	99.501152
882.880859	-179.695541
881.719727	-122.759926
880.556641	-25.257599
879.394531	103.760559
878.232422	54.709446
877.069336	53.000534
875.905273	145.897629
874.742188	130.669815
873.578125	167.234253
872.414063	-156.327698
871.250000	-67.950996
870.084961	67.629860
868.920898	126.676636
867.754883	142.976379
866.589844	186.242706
865.423828	-49.201927
864.257813	151.376663
863.091797	28.368715
861.924805	145.729675
860.758789	128.305832
859.590820	70.480843
858.423828	293.215027
857.255859	161.320023
856.087891	211.182419
854.919922	220.643677
853.751953	209.910461
852.583008	152.098358
851.414063	190.671173
850.244141	211.289871
849.075195	234.124680
847.905273	138.240082
846.734375	-85.235359
845.564453	177.127441
844.393555	146.180023
843.222656	90.618279
842.051758	28.355005
840.879883	180.793823
839.708008	64.842117
838.536133	-13.075072
837.363281	-64.157654
836.190430	56.799194
835.017578	52.588234
833.844727	-43.203800
832.670898	-20.642082
831.497070	216.168274
830.323242	100.249084
829.149414	169.538223
827.974609	194.158981
826.799805	100.550293
825.624023	-8.646490
824.449219	125.135338
823.273438	91.694145
822.097656	58.240055
820.920898	-68.776550
819.744141	147.170944
818.567383	86.921921
817.390625	-77.941063
816.212891	-133.718613
815.035156	-53.793625
813.857422	-25.095669
812.679688	-109.851181
811.500977	-18.970200
810.322266	-70.413521
809.142578	-28.536999
807.963867	-93.351036
806.784180	-78.210556
805.603516	-60.890293
804.423828	-65.813995
803.243164	-130.695572
802.062500	88.443001
800.881836	-36.412579
799.700195	-45.913120
798.518555	-62.097527
797.336914	-16.238323
796.154297	-130.010757
794.972656	-13.324213
793.789063	-42.934868
792.606445	-156.728592
791.422852	-60.153061
790.240234	51.836296
789.055664	66.358543
787.872070	-45.283741
786.687500	20.061741
785.502930	14.570083
784.317383	86.433197
783.132813	10.119976
781.947266	79.670784
780.761719	211.020218
779.575195	10.925619
778.388672	-8.014255
777.202148	34.844055
776.015625	-72.455582
774.828125	89.504333
773.640625	-22.235319
772.453125	49.132111
771.264648	-80.250778
770.076172	28.515942
768.887695	-92.044685
767.699219	-20.850021
766.509766	89.940781
765.320313	136.771317
764.130859	-16.848928
762.940430	56.350098
761.750977	206.529144
760.559570	70.527237
759.369141	75.373116
758.177734	119.785393
756.986328	214.732895
755.794922	248.052933
754.603516	123.076454
753.411133	143.175125
752.218750	134.683212
751.025391	75.656960
749.832031	25.424829
748.638672	95.949730
747.445313	58.873318
746.250977	26.188408
745.057617	182.182022
743.862305	15.659651
742.667969	94.807243
741.472656	162.944382
740.277344	-84.585083
739.082031	44.902615
737.885742	1.247043
736.689453	-48.963745
735.493164	49.748985
734.296875	52.084187
733.099609	-4.680549
731.902344	-107.372139
730.705078	26.258215
729.506836	-32.647129
728.308594	114.026840
727.110352	186.306274
725.911133	175.501053
724.712891	7.377018
723.513672	81.834435
722.313477	60.163631
721.113281	86.553337
719.914063	104.209824
718.712891	134.965591
717.512695	82.803116
716.311523	144.121277
715.110352	94.193672
713.909180	105.362328
712.707031	29.343939
711.504883	127.742096
710.302734	3.857769
709.099609	-26.271067
707.896484	109.164650
706.693359	137.865219
705.490234	164.402054
704.286133	-4.927143
703.082031	-93.639183
701.877930	-19.123705
700.672852	-12.035168
699.468750	62.487957
698.262695	2.226029
697.057617	-55.801777
695.851563	-111.595284
694.645508	-106.502335
693.439453	-7.985634
692.232422	-48.446838
691.026367	-64.973389
689.818359	-68.433136
688.611328	-32.796665
687.403320	-92.589676
686.195313	38.540535
684.987305	39.548286
683.778320	-41.782799
682.569336	-8.169674
681.360352	-28.703676
680.151367	-83.850746
678.941406	-167.088211
677.731445	39.900150
676.521484	-17.274239
675.310547	87.937431
674.099609	89.275307
672.888672	-117.026962
671.677734	27.172331
670.465820	80.523705
669.253906	-69.322639
668.041016	-115.326279
666.829102	54.798218
665.616211	65.014046
664.403320	-52.173309
663.189453	-11.654069
661.975586	78.522209
660.761719	69.397812
659.547852	-43.275162
658.333008	-37.228855
657.118164	-199.398834
655.903320	5.082657
654.688477	17.615421
653.472656	99.116005
652.256836	-30.585867
651.040039	-61.132175
649.824219	119.397835
648.607422	-92.059303
647.389648	77.608269
646.172852	53.473495
644.955078	192.862274
643.737305	231.048035
642.519531	69.159302
641.300781	85.780525
640.082031	-22.339497
638.863281	69.423500
637.643555	94.474297
636.423828	-52.416122
635.204102	21.914682
633.984375	61.774830
632.763672	45.712650
631.542969	25.270052
630.322266	-40.328346
629.100586	-22.340176
627.878906	-15.205789
626.657227	99.013214
625.435547	146.579575
624.212891	48.223495
622.990234	76.181725
621.767578	228.213882
620.543945	112.253616
619.320313	88.231636
618.096680	12.630426
616.873047	-123.088486
615.648438	-203.342529
614.423828	7.159184
613.199219	-60.763329
611.973633	-154.595474
610.748047	22.848751
609.522461	88.754082
608.296875	139.346725
607.070313	10.104510
605.843750	8.725483
604.617188	39.005024
