# Supplementary material for: Raman spectroscopy accurately differentiates mucosal healing from non-healing and biochemical changes following biological therapy in inflammatory bowel disease
Source: PLoS One. 2021 Jun 2;16(6):e0252210. doi: 10.1371/journal.pone.0252210 (PMC8172032; doi:10.1371/journal.pone.0252210)
Supplement: S6 Dataset — (ZIP) [file pone.0252210.s008.zip › Post biologic CD/OC010 post treatment 17.04.19_base sub CR removed_77__X_-20440.9__Y_445.14__Z_-7231.38__Time_878.txt]

1714.705078	-30.304514
1713.728516	-42.019680
1712.751953	-70.576042
1711.774414	-18.498636
1710.797852	82.020096
1709.820313	37.930275
1708.842773	28.890175
1707.864258	-95.170654
1706.886719	-39.504185
1705.908203	-50.631191
1704.929688	26.792522
1703.950195	5.324440
1702.971680	5.486069
1701.992188	94.119286
1701.012695	-60.503609
1700.033203	25.823351
1699.052734	5.347763
1698.073242	22.514057
1697.092773	85.287376
1696.112305	-6.738585
1695.130859	88.447014
1694.150391	20.889275
1693.168945	-91.846191
1692.187500	3.880146
1691.206055	-1.657475
1690.223633	-7.011483
1689.241211	75.863113
1688.258789	276.241852
1687.276367	140.752304
1686.293945	234.776779
1685.310547	238.320236
1684.327148	164.776978
1683.343750	139.408142
1682.360352	170.171066
1681.375977	113.222130
1680.392578	144.349197
1679.408203	162.328186
1678.423828	223.059311
1677.438477	228.066193
1676.453125	158.775436
1675.468750	315.743256
1674.482422	233.519318
1673.497070	438.591461
1672.511719	356.738831
1671.525391	386.677307
1670.539063	310.523590
1669.552734	295.655884
1668.565430	310.162506
1667.578125	316.867065
1666.591797	509.518707
1665.603516	442.206146
1664.616211	550.175842
1663.627930	517.686401
1662.640625	610.002991
1661.652344	493.000427
1660.663086	453.060608
1659.674805	548.440369
1658.685547	495.566681
1657.696289	556.758240
1656.707031	578.350037
1655.717773	335.333038
1654.727539	471.065552
1653.737305	463.980835
1652.747070	438.520142
1651.756836	495.208191
1650.765625	454.154175
1649.775391	339.227570
1648.784180	235.052399
1647.792969	131.053650
1646.800781	196.325378
1645.809570	351.514282
1644.817383	102.675476
1643.825195	289.743225
1642.832031	128.380325
1641.839844	80.700745
1640.846680	-24.898634
1639.853516	112.369385
1638.860352	167.924393
1637.867188	9.969171
1636.873047	7.733107
1635.878906	-33.934570
1634.884766	48.374470
1633.890625	27.995323
1632.895508	7.719771
1631.900391	-51.953484
1630.905273	78.062592
1629.910156	139.671936
1628.915039	-46.042797
1627.918945	-73.721031
1626.922852	-35.537865
1625.926758	-73.560059
1624.930664	-69.414429
1623.933594	-9.989085
1622.937500	33.718761
1621.940430	51.200424
1620.942383	116.031952
1619.945313	230.811417
1618.947266	-56.174992
1617.949219	192.618149
1616.951172	123.755478
1615.953125	-91.977158
1614.954102	2.038634
1613.956055	119.679527
1612.957031	-56.408134
1611.957031	50.807285
1610.958008	-143.438446
1609.958008	21.504261
1608.958984	-38.923904
1607.958008	50.038082
1606.958008	65.666885
1605.958008	18.481699
1604.957031	13.239681
1603.956055	13.269381
1602.955078	2.864124
1601.953125	26.503862
1600.951172	44.930172
1599.950195	-127.531487
1598.947266	-93.343651
1597.945313	-80.058540
1596.942383	131.862732
1595.940430	-53.449360
1594.937500	-16.616951
1593.933594	46.329765
1592.930664	-10.852319
1591.926758	-78.442413
1590.922852	-59.862072
1589.918945	-30.845066
1588.915039	-69.667633
1587.910156	76.723412
1586.906250	17.036644
1585.901367	32.984756
1584.895508	-60.558010
1583.890625	90.912407
1582.884766	151.116562
1581.878906	83.642822
1580.873047	-4.645696
1579.867188	71.137573
1578.860352	19.312553
1577.854492	141.881592
1576.847656	118.659500
1575.839844	196.892303
1574.833008	66.990181
1573.825195	116.557503
1572.817383	-60.111465
1571.809570	5.014556
1570.801758	135.058685
1569.792969	59.758389
1568.784180	-23.329201
1567.775391	0.073399
1566.766602	85.754448
1565.757813	23.394802
1564.748047	57.061024
1563.738281	56.945271
1562.728516	95.710899
1561.718750	87.735649
1560.708008	25.268185
1559.697266	-120.175377
1558.686523	-45.267021
1557.675781	8.837416
1556.665039	57.695007
1555.653320	21.003086
1554.641602	162.985611
1553.629883	30.395035
1552.617188	-40.055717
1551.605469	-94.990555
1550.592773	-59.383610
1549.580078	167.605621
1548.567383	89.236588
1547.553711	251.346603
1546.541016	121.184929
1545.527344	53.062740
1544.513672	72.784782
1543.499023	-47.079781
1542.485352	99.126511
1541.470703	-10.469028
1540.456055	47.764805
1539.441406	0.074519
1538.425781	-21.843884
1537.410156	-18.004953
1536.394531	65.752449
1535.378906	41.084099
1534.363281	34.419746
1533.346680	45.744812
1532.331055	49.275677
1531.314453	1.200865
1530.296875	-3.114392
1529.280273	121.316231
1528.262695	75.649269
1527.245117	81.439331
1526.227539	51.125156
1525.209961	85.108398
1524.191406	31.520687
1523.172852	60.221649
1522.154297	-70.625267
1521.135742	163.690277
1520.116211	81.599602
1519.097656	12.337975
1518.078125	-44.110359
1517.058594	-77.471695
1516.038086	143.432190
1515.018555	-121.227783
1513.998047	30.136736
1512.977539	81.252419
1511.956055	1.380363
1510.935547	-16.928577
1509.914063	-42.992653
1508.892578	-46.022865
1507.871094	-64.499969
1506.849609	-154.820236
1505.827148	-19.591402
1504.804688	51.447998
1503.782227	114.709389
1502.759766	-14.247345
1501.736328	-25.398756
1500.713867	-44.283463
1499.690430	-111.865646
1498.666016	-74.542542
1497.642578	-131.972504
1496.618164	-51.285007
1495.594727	-73.001442
1494.569336	48.434853
1493.544922	-62.901939
1492.520508	58.371349
1491.495117	64.523926
1490.469727	-16.258347
1489.444336	-68.960266
1488.417969	-14.428926
1487.392578	17.048662
1486.366211	170.996445
1485.339844	54.266171
1484.312500	19.188814
1483.286133	167.776657
1482.258789	135.137314
1481.231445	112.661346
1480.204102	153.888519
1479.175781	228.181412
1478.148438	259.073364
1477.120117	238.936707
1476.091797	333.400116
1475.062500	218.916885
1474.034180	315.798553
1473.004883	415.133514
1471.975586	468.565277
1470.946289	348.882294
1469.916016	509.072845
1468.885742	424.953979
1467.855469	363.718414
1466.825195	442.314819
1465.794922	635.232788
1464.763672	652.655884
1463.732422	614.131287
1462.701172	799.148254
1461.669922	585.280334
1460.638672	653.341125
1459.606445	764.492920
1458.574219	789.261658
1457.541992	730.241089
1456.508789	612.851929
1455.476563	703.496338
1454.443359	687.548950
1453.410156	747.647156
1452.375977	787.404907
1451.342773	847.402405
1450.308594	813.584351
1449.274414	868.426697
1448.240234	778.846924
1447.206055	813.368042
1446.170898	847.846130
1445.135742	788.631653
1444.100586	911.635376
1443.064453	776.482361
1442.029297	702.087219
1440.993164	819.912781
1439.957031	591.259033
1438.920898	569.986755
1437.883789	566.395447
1436.847656	492.045685
1435.810547	427.814911
1434.773438	426.747681
1433.735352	299.398682
1432.698242	308.440979
1431.660156	362.901825
1430.622070	419.856567
1429.583008	226.981949
1428.544922	51.850964
1427.505859	139.081680
1426.466797	241.402267
1425.427734	121.829880
1424.387695	246.786865
1423.348633	288.540558
1422.308594	68.255363
1421.268555	42.018856
1420.227539	146.743134
1419.187500	233.810181
1418.146484	3.668208
1417.105469	224.120026
1416.064453	160.160309
1415.022461	-16.972172
1413.980469	67.549324
1412.939453	141.994797
1411.896484	163.612885
1410.854492	57.055351
1409.811523	28.451708
1408.768555	50.123196
1407.725586	225.023911
1406.682617	3.081068
1405.638672	-70.620239
1404.595703	-48.875732
1403.551758	-39.674881
1402.506836	-173.485931
1401.462891	-56.348892
1400.417969	70.786430
1399.373047	92.574043
1398.328125	-63.619926
1397.283203	73.535492
1396.237305	2.659701
1395.191406	64.627769
1394.145508	-21.188845
1393.099609	151.004654
1392.052734	-32.388062
1391.006836	104.750061
1389.959961	224.335419
1388.912109	38.632088
1387.865234	68.187569
1386.817383	-19.792524
1385.769531	-32.683498
1384.721680	144.468521
1383.673828	-38.344486
1382.625000	-133.584366
1381.576172	83.555511
1380.527344	-29.077951
1379.478516	55.665852
1378.429688	-4.400384
1377.379883	25.459404
1376.330078	27.895336
1375.280273	-149.280899
1374.229492	-111.803383
1373.178711	-39.381512
1372.128906	-24.292284
1371.077148	45.670734
1370.026367	-21.432579
1368.974609	68.527405
1367.923828	180.923553
1366.871094	54.182510
1365.819336	-25.134003
1364.767578	-9.754531
1363.714844	-34.166237
1362.662109	-65.984398
1361.609375	91.364685
1360.555664	-77.192955
1359.501953	22.983559
1358.448242	-38.460819
1357.394531	4.588081
1356.340820	12.873820
1355.286133	244.852386
1354.231445	64.365028
1353.176758	102.594200
1352.122070	-23.042772
1351.066406	127.020126
1350.011719	46.223141
1348.956055	166.534424
1347.899414	137.971008
1346.843750	228.553360
1345.787109	244.743027
1344.730469	134.521286
1343.673828	416.099274
1342.616211	224.204926
1341.559570	166.267227
1340.501953	296.696014
1339.444336	305.755402
1338.385742	250.477615
1337.328125	242.326859
1336.269531	313.444733
1335.210938	258.374390
1334.152344	384.007446
1333.092773	212.792419
1332.033203	350.859619
1330.973633	189.733459
1329.914063	224.032593
1328.853516	216.355103
1327.793945	364.418884
1326.733398	428.475769
1325.672852	131.946701
1324.611328	257.875671
1323.549805	146.792801
1322.489258	277.720673
1321.426758	267.976379
1320.365234	376.727875
1319.302734	433.685242
1318.241211	318.042267
1317.177734	296.197754
1316.115234	336.052277
1315.052734	228.069077
1313.989258	339.491272
1312.925781	204.566574
1311.862305	141.184845
1310.797852	178.846176
1309.733398	305.177460
1308.668945	293.670563
1307.604492	245.311981
1306.540039	332.347961
1305.474609	166.039551
1304.409180	240.865829
1303.343750	286.209717
1302.277344	275.047668
1301.211914	217.250320
1300.145508	245.528854
1299.079102	246.825897
1298.011719	199.052155
1296.945313	286.406372
1295.877930	282.937988
1294.810547	296.703644
1293.743164	187.819046
1292.674805	290.020752
1291.606445	276.944305
1290.538086	236.947571
1289.469727	81.784882
1288.400391	294.420502
1287.332031	230.084900
1286.262695	126.620293
1285.193359	79.589569
1284.123047	135.485443
1283.052734	171.814072
1281.982422	191.036255
1280.912109	261.691406
1279.841797	234.481979
1278.770508	60.541977
1277.699219	348.990082
1276.627930	197.194244
1275.556641	109.070801
1274.484375	199.456467
1273.412109	218.975113
1272.339844	238.523956
1271.267578	214.135498
1270.194336	434.006409
1269.121094	228.983063
1268.047852	307.247314
1266.974609	224.439484
1265.900391	295.420502
1264.827148	166.372070
1263.752930	278.863892
1262.677734	179.200974
1261.603516	150.311401
1260.528320	374.943756
1259.453125	433.808258
1258.377930	370.866028
1257.301758	237.344788
1256.226563	379.082489
1255.150391	316.277222
1254.073242	331.416473
1252.997070	426.881989
1251.919922	432.308929
1250.842773	284.511780
1249.765625	333.789490
1248.688477	387.930725
1247.610352	325.388062
1246.532227	343.094452
1245.454102	360.812714
1244.375000	278.942688
1243.296875	155.839340
1242.217773	275.625000
1241.138672	208.445953
1240.058594	231.114655
1238.979492	202.830185
1237.899414	196.406403
1236.819336	318.549561
1235.738281	278.178619
1234.658203	283.900757
1233.577148	260.544067
1232.496094	280.827484
1231.415039	211.466904
1230.333008	282.636200
1229.250977	191.524033
1228.168945	364.369690
1227.086914	89.320786
1226.003906	242.760681
1224.920898	134.819870
1223.837891	167.234772
1222.754883	231.077271
1221.670898	128.051590
1220.587891	73.420502
1219.503906	175.911682
1218.418945	239.693710
1217.334961	148.831131
1216.250000	219.829941
1215.165039	78.294250
1214.080078	72.012779
1212.994141	217.789841
1211.908203	110.114830
1210.822266	74.858017
1209.736328	83.025406
1208.649414	-24.573803
1207.563477	108.964424
1206.476563	133.961456
1205.388672	161.345184
1204.301758	99.556335
1203.213867	20.919643
1202.125977	53.086262
1201.038086	68.368881
1199.949219	83.628433
1198.861328	5.003551
1197.772461	-61.573196
1196.682617	-77.620178
1195.593750	-120.134865
1194.503906	20.095514
1193.414063	-80.158592
1192.324219	-48.197689
1191.233398	51.008984
1190.143555	13.211742
1189.052734	-65.423660
1187.960938	-232.897461
1186.870117	-102.622292
1185.778320	-135.648788
1184.686523	-130.290756
1183.594727	-74.579086
1182.501953	-134.054886
1181.410156	36.686405
1180.317383	-27.638958
1179.223633	-58.407116
1178.130859	49.805706
1177.037109	-33.736980
1175.943359	83.941353
1174.849609	57.843109
1173.754883	53.272766
1172.661133	94.154915
1171.566406	91.906189
1170.470703	25.020157
1169.375977	58.603252
1168.280273	111.268753
1167.184570	-32.195946
1166.088867	41.910873
1164.992188	-41.795403
1163.895508	-77.710342
1162.798828	101.360977
1161.702148	62.967495
1160.605469	67.535599
1159.507813	129.358826
1158.410156	-57.112484
1157.311523	140.650040
1156.213867	49.611652
1155.115234	-41.425991
1154.016602	65.464226
1152.917969	150.808884
1151.818359	-42.805637
1150.718750	16.229059
1149.619141	129.994308
1148.519531	-116.010567
1147.418945	9.556561
1146.319336	-31.635628
1145.217773	-20.486212
1144.117188	-11.761924
1143.015625	-62.566994
1141.915039	-75.330055
1140.813477	16.510078
1139.710938	-81.948631
1138.609375	-16.382097
1137.506836	120.407890
1136.404297	-75.553070
1135.300781	20.718039
1134.197266	100.277679
1133.094727	75.285988
1131.990234	107.231934
1130.886719	165.229675
1129.782227	280.104462
1128.677734	164.773407
1127.573242	172.782501
1126.468750	204.457535
1125.363281	205.255508
1124.257813	255.783142
1123.152344	284.919525
1122.045898	41.559059
1120.940430	179.598541
1119.833984	85.470657
1118.726563	173.634033
1117.620117	171.776718
1116.512695	143.847366
1115.405273	189.229965
1114.297852	241.647491
1113.189453	211.232971
1112.082031	176.066483
1110.972656	306.327698
1109.864258	214.359665
1108.755859	221.623566
1107.646484	264.273346
1106.537109	165.175842
1105.426758	193.574799
1104.317383	236.088959
1103.207031	335.181519
1102.096680	339.818573
1100.985352	224.115891
1099.875000	172.107086
1098.763672	207.319595
1097.652344	261.339355
1096.540039	242.241577
1095.427734	300.870544
1094.315430	241.661453
1093.203125	356.719360
1092.090820	288.043427
1090.977539	261.735138
1089.864258	209.521347
1088.750977	157.301651
1087.636719	265.032013
1086.522461	292.723541
1085.408203	235.729507
1084.293945	221.047165
1083.179688	159.341797
1082.064453	81.187958
1080.949219	125.198059
1079.833008	260.754272
1078.717773	163.773666
1077.601563	127.846535
1076.485352	138.851990
1075.368164	72.396797
1074.251953	285.112579
1073.134766	-20.608738
1072.016602	156.813721
1070.899414	207.550262
1069.781250	-1.908100
1068.663086	76.922913
1067.544922	57.311256
1066.426758	37.694324
1065.307617	282.664215
1064.188477	262.973816
1063.068359	215.191833
1061.949219	57.447296
1060.829102	206.221344
1059.708984	221.603409
1058.588867	127.069496
1057.467773	58.283493
1056.346680	22.243540
1055.225586	-39.488869
1054.104492	-73.163269
1052.982422	2.944293
1051.860352	74.343712
1050.738281	-20.043636
1049.615234	149.349976
1048.492188	180.991486
1047.369141	32.984406
1046.246094	-47.312359
1045.123047	196.555786
1043.999023	90.617538
1042.875000	1.048338
1041.750000	62.987740
1040.625977	183.150833
1039.500977	-78.715996
1038.375977	122.939156
1037.250000	96.357430
1036.125000	-60.538624
1034.999023	57.230865
1033.873047	177.285126
1032.746094	148.437149
1031.619141	221.933105
1030.492188	72.228081
1029.365234	64.391426
1028.237305	137.904160
1027.110352	-106.873917
1025.982422	-102.996399
1024.853516	-1.573073
1023.725586	65.004730
1022.596680	-81.964874
1021.467773	-129.060150
1020.337891	-215.550919
1019.208008	-114.101418
1018.078125	-137.892334
1016.948242	23.824848
1015.818359	32.519802
1014.687500	18.064905
1013.556641	1.330912
1012.425781	-64.003036
1011.293945	42.081501
1010.162109	83.327721
1009.030273	143.105667
1007.898438	87.189651
1006.765625	140.067947
1005.632813	109.692566
1004.500000	474.794342
1003.366211	978.474915
1002.233398	816.296814
1001.099609	688.893982
999.964844	399.871460
998.831055	198.798279
997.696289	48.662205
996.561523	-9.012849
995.425781	0.316325
994.291016	131.990921
993.155273	-33.958580
992.019531	106.980309
990.882813	58.811344
989.747070	22.243006
988.610352	121.726967
987.472656	55.300152
986.335938	25.818668
985.198242	65.498573
984.060547	-189.536255
982.921875	4.525288
981.784180	67.358208
980.645508	-28.562822
979.506836	-34.661068
978.367188	0.696974
977.228516	-16.791203
976.088867	34.751728
974.948242	139.190155
973.808594	80.489273
972.667969	86.198051
971.527344	176.944031
970.385742	-28.512142
969.245117	69.223961
968.103516	-60.250538
966.961914	129.352264
965.819336	-89.426071
964.677734	6.179443
963.534180	69.696808
962.391602	87.397346
961.249023	89.107262
960.105469	187.117294
958.961914	111.037071
957.817383	165.603210
956.673828	59.921585
955.529297	91.707451
954.383789	-29.804564
953.239258	150.846481
952.093750	-13.961293
950.948242	-64.271629
949.802734	-55.044514
948.656250	66.257706
947.509766	52.721409
946.363281	2.695143
945.216797	176.630463
944.069336	156.415695
942.921875	1.555868
941.774414	-52.724594
940.625977	55.125824
939.478516	39.773499
938.330078	197.863174
937.180664	68.576393
936.032227	-10.425295
934.882813	45.168655
933.732422	48.380013
932.583008	6.079920
931.432617	64.092331
930.282227	-32.728985
929.131836	77.754662
927.980469	113.125847
926.830078	64.332726
925.677734	11.071862
924.526367	-42.106369
923.374023	45.801231
922.221680	-105.013733
921.069336	-112.492325
919.916992	-47.187450
918.763672	-47.747787
917.610352	17.621490
916.456055	-23.722383
915.302734	62.151413
914.148438	30.001518
912.994141	-49.738842
911.838867	-36.366165
910.683594	-86.462997
909.528320	101.632393
908.373047	106.038727
907.216797	-150.182022
906.061523	-84.437286
904.904297	-97.972862
903.748047	65.221207
902.590820	69.862152
901.433594	-43.187252
900.276367	-33.910969
899.118164	-20.071138
897.960938	115.972961
896.802734	-19.437151
895.643555	-86.902596
894.484375	-77.430580
893.325195	-165.120895
892.166016	-22.238384
891.006836	-94.018631
889.846680	84.985291
888.686523	92.314301
887.526367	-69.653946
886.365234	79.965500
885.204102	-41.248016
884.042969	27.129030
882.880859	-15.019381
881.719727	-27.812294
880.556641	11.278906
879.394531	-48.801975
878.232422	-68.274498
877.069336	-80.959244
875.905273	160.890976
874.742188	37.852680
873.578125	74.726479
872.414063	32.820419
871.250000	35.948517
870.084961	-57.647789
868.920898	17.489695
867.754883	90.353737
866.589844	80.008766
865.423828	53.941998
864.257813	203.154251
863.091797	114.173874
861.924805	249.828705
860.758789	91.269760
859.590820	-29.050243
858.423828	23.492189
857.255859	161.269501
856.087891	99.324036
854.919922	248.215363
853.751953	56.211609
852.583008	218.472107
851.414063	232.727219
850.244141	280.571838
849.075195	158.130310
847.905273	140.989304
846.734375	164.141556
845.564453	88.767174
844.393555	120.830711
843.222656	29.797066
842.051758	3.652209
840.879883	71.423088
839.708008	47.464832
838.536133	61.490025
837.363281	-16.145319
836.190430	102.838379
835.017578	-1.638254
833.844727	74.788803
832.670898	97.562943
831.497070	126.986382
830.323242	270.170288
829.149414	94.205292
827.974609	179.258423
826.799805	121.510033
825.624023	121.714989
824.449219	188.744202
823.273438	72.968330
822.097656	155.485474
820.920898	-76.139954
819.744141	117.623871
818.567383	26.280476
817.390625	-56.165108
816.212891	-116.367249
815.035156	-94.276245
813.857422	-74.470947
812.679688	45.338982
811.500977	11.643188
810.322266	-99.881340
809.142578	10.803852
807.963867	16.967802
806.784180	-165.714294
805.603516	-86.342628
804.423828	17.354675
803.243164	-12.220276
802.062500	-52.932846
800.881836	52.733311
799.700195	-16.921135
798.518555	-77.730019
797.336914	63.165447
796.154297	26.631359
794.972656	-65.338074
793.789063	-104.153763
792.606445	-74.352402
791.422852	-97.763275
790.240234	95.721199
789.055664	-89.394226
787.872070	64.056213
786.687500	-19.319935
785.502930	-5.401767
784.317383	145.540665
783.132813	66.459091
781.947266	49.241722
780.761719	73.958580
779.575195	52.222000
778.388672	136.449402
777.202148	-84.110344
776.015625	33.118397
774.828125	31.068815
773.640625	196.656296
772.453125	139.325775
771.264648	84.180931
770.076172	-12.875244
768.887695	9.102359
767.699219	136.806961
766.509766	125.604561
765.320313	118.772057
764.130859	-31.239325
762.940430	144.632278
761.750977	188.315231
760.559570	29.482756
759.369141	99.507034
758.177734	215.658783
756.986328	21.654514
755.794922	320.195831
754.603516	181.158264
753.411133	68.533630
752.218750	243.749680
751.025391	126.729492
749.832031	-1.231871
748.638672	123.330727
747.445313	8.573861
746.250977	348.106293
745.057617	101.698959
743.862305	52.805912
742.667969	-77.202217
741.472656	27.432440
740.277344	-6.065409
739.082031	-15.438303
737.885742	27.779758
736.689453	44.704212
735.493164	-120.117828
734.296875	72.003830
733.099609	14.534872
731.902344	94.973129
730.705078	9.131422
729.506836	-137.886261
728.308594	75.999466
727.110352	171.763077
725.911133	66.435928
724.712891	94.491142
723.513672	57.035015
722.313477	80.794594
721.113281	-13.324726
719.914063	265.960205
718.712891	78.091843
717.512695	-13.620643
716.311523	19.115963
715.110352	115.148636
713.909180	58.562565
712.707031	56.569557
711.504883	-10.739048
710.302734	83.301384
709.099609	68.447113
707.896484	73.278412
706.693359	34.636963
705.490234	-1.728406
704.286133	-42.345631
703.082031	-98.090096
701.877930	33.366348
700.672852	8.257410
699.468750	-34.144344
698.262695	-48.170864
697.057617	37.879181
695.851563	-49.844707
694.645508	-39.672386
693.439453	18.375263
692.232422	-66.813667
691.026367	50.026402
689.818359	138.701324
688.611328	-143.607452
687.403320	-85.095245
686.195313	-89.403770
684.987305	29.985760
683.778320	-115.050621
682.569336	-75.696129
681.360352	-109.931709
680.151367	-154.883606
678.941406	-9.124261
677.731445	-64.709885
676.521484	-68.220230
675.310547	77.700768
674.099609	102.470818
672.888672	58.090233
671.677734	11.650280
670.465820	-77.932114
669.253906	5.543190
668.041016	112.826424
666.829102	17.010313
665.616211	-41.974602
664.403320	56.784729
663.189453	67.018364
661.975586	105.352173
660.761719	72.478951
659.547852	182.058258
658.333008	13.320171
657.118164	-125.137108
655.903320	-22.030205
654.688477	-41.861477
653.472656	18.041555
652.256836	-57.867435
651.040039	161.349747
649.824219	33.647350
648.607422	32.976875
647.389648	116.180832
646.172852	210.003159
644.955078	172.408295
643.737305	37.888557
642.519531	221.596024
641.300781	220.125092
640.082031	67.980003
638.863281	74.743782
637.643555	53.340107
636.423828	-30.607553
635.204102	89.250473
633.984375	-29.599920
632.763672	-13.469513
631.542969	0.154931
630.322266	204.374237
629.100586	131.341614
627.878906	85.787918
626.657227	108.406639
625.435547	70.486244
624.212891	14.900069
622.990234	140.915390
621.767578	206.280624
620.543945	172.441223
619.320313	58.702641
618.096680	190.499985
616.873047	58.198521
615.648438	-25.638151
614.423828	92.958107
613.199219	-78.161911
611.973633	-42.728767
610.748047	-93.831497
609.522461	18.624121
608.296875	-8.983298
607.070313	-50.570599
605.843750	-59.182022
604.617188	14.217042
