# Supplementary material for: Raman spectroscopy accurately differentiates mucosal healing from non-healing and biochemical changes following biological therapy in inflammatory bowel disease
Source: PLoS One. 2021 Jun 2;16(6):e0252210. doi: 10.1371/journal.pone.0252210 (PMC8172032; doi:10.1371/journal.pone.0252210)
Supplement: S6 Dataset — (ZIP) [file pone.0252210.s008.zip › Post biologic CD/OC016 post treatment-1_base sub CR removed_83__X_-36041.8__Y_20321.7__Z_-4414.89__Time_948.txt]

1714.716797	296.442017
1713.740234	488.494629
1712.763672	247.706558
1711.787109	263.304932
1710.809570	309.827972
1709.832031	25.443665
1708.854492	26.690420
1707.875977	85.569580
1706.898438	-148.763626
1705.919922	-81.740845
1704.941406	-10.721724
1703.962891	-120.425339
1702.983398	38.783691
1702.003906	-207.475311
1701.024414	21.085207
1700.044922	-134.324112
1699.065430	-160.120255
1698.084961	-115.263954
1697.104492	-29.180042
1696.124023	-11.464492
1695.143555	-112.848732
1694.162109	-2.149293
1693.180664	136.273636
1692.199219	232.972534
1691.217773	71.778503
1690.235352	101.076439
1689.253906	-12.673800
1688.271484	229.277283
1687.289063	245.417160
1686.305664	9.191224
1685.323242	152.467621
1684.339844	336.506317
1683.356445	60.447254
1682.372070	62.332027
1681.388672	328.687775
1680.404297	185.720795
1679.419922	54.253048
1678.435547	242.941086
1677.451172	78.454361
1676.465820	324.373779
1675.480469	374.111908
1674.495117	347.423859
1673.509766	456.990814
1672.523438	431.622894
1671.537109	515.844971
1670.550781	590.033264
1669.564453	723.227173
1668.578125	397.620880
1667.590820	441.706390
1666.603516	557.991882
1665.616211	772.949463
1664.627930	563.888855
1663.640625	488.060303
1662.652344	813.146240
1661.664063	558.006653
1660.675781	549.941895
1659.686523	788.761414
1658.698242	813.342529
1657.708984	946.927063
1656.719727	665.123901
1655.729492	606.227295
1654.740234	785.974426
1653.750000	592.881897
1652.759766	572.208862
1651.768555	498.986511
1650.778320	383.827667
1649.787109	345.713562
1648.795898	381.942932
1647.804688	360.316895
1646.813477	550.365356
1645.821289	122.461250
1644.829102	-48.807106
1643.836914	258.178650
1642.844727	179.849594
1641.851563	-59.213554
1640.859375	140.080933
1639.866211	78.320305
1638.873047	101.188293
1637.878906	-113.094131
1636.885742	123.725998
1635.891602	-50.579144
1634.897461	46.784489
1633.902344	115.271667
1632.908203	-148.019501
1631.913086	28.730051
1630.917969	-2.473627
1629.922852	-141.475342
1628.926758	77.609886
1627.931641	-63.774460
1626.935547	81.728859
1625.939453	-93.614044
1624.942383	-129.446457
1623.946289	13.569638
1622.949219	12.023247
1621.952148	-13.120920
1620.955078	72.130791
1619.958008	-147.302017
1618.959961	113.950348
1617.961914	-47.584442
1616.963867	42.955101
1615.965820	44.239212
1614.966797	171.463470
1613.967773	99.270332
1612.968750	-1.748603
1611.969727	122.755264
1610.970703	189.512512
1609.970703	114.686203
1608.970703	21.519175
1607.970703	-14.009501
1606.970703	-107.187202
1605.969727	-32.782108
1604.968750	-39.620983
1603.967773	-91.009346
1602.966797	-124.118782
1601.965820	-128.500626
1600.963867	76.306831
1599.961914	-106.095474
1598.959961	-79.327805
1597.958008	-36.971241
1596.955078	-10.401764
1595.952148	21.291948
1594.949219	-67.290138
1593.946289	-265.626038
1592.943359	-179.354797
1591.939453	-289.026093
1590.935547	-51.616192
1589.931641	-145.828247
1588.927734	-20.960953
1587.922852	166.335449
1586.917969	-1.232790
1585.913086	-142.775589
1584.908203	59.700787
1583.903320	71.716545
1582.897461	169.579437
1581.891602	428.779022
1580.885742	41.833878
1579.879883	139.241196
1578.873047	192.210983
1577.866211	289.264954
1576.859375	222.200394
1575.852539	58.762974
1574.845703	-21.513514
1573.837891	-44.691730
1572.830078	132.188721
1571.822266	-26.472853
1570.814453	85.062836
1569.805664	152.226074
1568.796875	110.107063
1567.788086	65.258820
1566.779297	51.437542
1565.769531	-48.205025
1564.760742	254.346268
1563.750977	-97.308640
1562.741211	132.167892
1561.730469	190.195908
1560.720703	167.660187
1559.709961	282.385406
1558.699219	140.287216
1557.688477	322.040527
1556.676758	156.359940
1555.666016	190.066589
1554.654297	246.906906
1553.642578	62.760536
1552.629883	101.165977
1551.618164	38.469276
1550.605469	169.711823
1549.592773	-146.822556
1548.580078	92.733963
1547.566406	202.728073
1546.552734	183.252777
1545.540039	303.226898
1544.525391	97.357323
1543.511719	149.813995
1542.498047	16.108616
1541.483398	47.595177
1540.468750	148.639328
1539.453125	-42.230309
1538.438477	66.242920
1537.422852	159.035965
1536.407227	-32.142033
1535.391602	-66.038750
1534.375977	276.443848
1533.359375	10.167864
1532.342773	-24.139296
1531.326172	39.363716
1530.309570	156.814163
1529.292969	21.631588
1528.275391	236.629776
1527.257813	72.892456
1526.240234	109.898842
1525.222656	193.091049
1524.204102	88.263992
1523.185547	101.704155
1522.166992	-16.163824
1521.148438	174.492935
1520.128906	202.962173
1519.110352	195.327164
1518.090820	-12.888288
1517.071289	143.731049
1516.050781	-59.481472
1515.031250	84.020233
1514.010742	-29.437031
1512.990234	-73.633827
1511.968750	-107.661919
1510.948242	17.336197
1509.926758	49.808704
1508.905273	-35.821384
1507.883789	24.665804
1506.862305	-255.968842
1505.839844	-67.488380
1504.817383	-248.225281
1503.794922	139.855835
1502.772461	-174.230179
1501.749023	-168.129486
1500.726563	55.556240
1499.703125	-130.560257
1498.678711	-42.815853
1497.655273	-136.858673
1496.630859	-215.596878
1495.607422	-76.934158
1494.582031	-50.950134
1493.557617	-216.790268
1492.533203	-219.021912
1491.507813	93.025612
1490.482422	215.799240
1489.457031	52.343178
1488.430664	-210.720825
1487.405273	-6.412842
1486.378906	21.587452
1485.352539	108.233070
1484.325195	87.601631
1483.298828	189.414612
1482.271484	87.062325
1481.244141	234.641464
1480.216797	180.691345
1479.188477	254.174179
1478.161133	294.474823
1477.132813	635.387512
1476.104492	436.045227
1475.075195	417.584900
1474.046875	388.936401
1473.017578	505.380157
1471.988281	400.306000
1470.958984	636.266785
1469.928711	777.956055
1468.898438	871.241089
1467.869141	933.969849
1466.837891	1016.974182
1465.807617	1178.754395
1464.776367	1030.375000
1463.746094	1336.912231
1462.714844	990.398254
1461.682617	1243.443604
1460.651367	1333.876465
1459.619141	1221.151733
1458.586914	1118.633911
1457.554688	1287.709473
1456.522461	1129.420654
1455.489258	1308.575684
1454.456055	1416.656128
1453.422852	1402.996826
1452.389648	1531.324219
1451.355469	1469.511353
1450.321289	1334.262085
1449.287109	1538.573242
1448.252930	1656.703491
1447.218750	1498.782349
1446.183594	1470.064941
1445.148438	1590.734375
1444.113281	1410.226685
1443.078125	1348.748779
1442.041992	1598.464722
1441.005859	1329.642334
1439.969727	1253.143677
1438.933594	1338.512207
1437.897461	1173.663452
1436.860352	996.278442
1435.823242	915.018127
1434.786133	712.595947
1433.748047	687.066772
1432.710938	737.354431
1431.672852	557.950073
1430.634766	512.430542
1429.596680	562.864502
1428.557617	653.679199
1427.518555	290.534058
1426.479492	404.173523
1425.440430	43.873241
1424.401367	323.985962
1423.361328	102.560181
1422.321289	145.826218
1421.281250	279.816467
1420.241211	-74.740479
1419.200195	99.639603
1418.159180	92.770660
1417.118164	-34.830666
1416.077148	111.953804
1415.035156	4.654318
1413.994141	28.267994
1412.952148	82.104378
1411.910156	316.999329
1410.867188	127.077034
1409.825195	238.875900
1408.782227	225.068268
1407.739258	43.049171
1406.695313	-58.465229
1405.652344	-132.228241
1404.608398	105.376343
1403.564453	-151.454147
1402.520508	-89.430000
1401.475586	-102.622879
1400.431641	44.799900
1399.386719	31.745235
1398.341797	51.370872
1397.295898	186.356369
1396.250977	236.177155
1395.205078	45.530777
1394.159180	-19.706745
1393.112305	77.938332
1392.066406	82.998291
1391.019531	-29.523125
1389.972656	143.399109
1388.925781	103.649063
1387.877930	6.454679
1386.831055	-58.086346
1385.783203	-9.997858
1384.735352	38.156712
1383.686523	96.367264
1382.638672	62.188713
1381.589844	-216.741058
1380.541016	4.112684
1379.492188	207.477554
1378.442383	-118.488281
1377.392578	0.110929
1376.342773	-18.518785
1375.292969	-96.935081
1374.243164	-43.013039
1373.192383	-58.870518
1372.141602	-199.310577
1371.090820	-55.395870
1370.039063	-3.686446
1368.988281	60.558483
1367.936523	-37.088627
1366.884766	-42.442123
1365.833008	46.928394
1364.780273	-85.255562
1363.727539	-70.426842
1362.674805	98.784340
1361.622070	-157.473907
1360.569336	143.704285
1359.515625	84.195053
1358.461914	159.073792
1357.408203	-7.142350
1356.353516	35.574306
1355.299805	105.701302
1354.245117	-119.776802
1353.190430	-39.551731
1352.134766	239.386856
1351.080078	58.967934
1350.024414	57.427589
1348.968750	299.185028
1347.913086	339.938904
1346.856445	328.652924
1345.800781	317.460297
1344.744141	566.707153
1343.686523	503.551300
1342.629883	499.993500
1341.572266	761.656738
1340.514648	450.984802
1339.457031	705.268005
1338.399414	553.385437
1337.340820	490.768280
1336.282227	415.876495
1335.223633	484.629242
1334.165039	632.601868
1333.106445	535.682251
1332.046875	720.814453
1330.987305	527.620178
1329.926758	643.588623
1328.867188	633.530884
1327.806641	393.730835
1326.746094	247.981781
1325.685547	371.590393
1324.625000	621.153381
1323.563477	384.291107
1322.501953	362.343323
1321.440430	444.117706
1320.378906	565.395508
1319.316406	380.796204
1318.253906	662.455322
1317.191406	899.668640
1316.128906	614.222290
1315.065430	661.676453
1314.001953	640.171143
1312.938477	559.605713
1311.875000	698.337524
1310.811523	726.250244
1309.747070	655.719727
1308.682617	607.423767
1307.618164	704.389648
1306.552734	673.420959
1305.488281	775.347717
1304.422852	547.729370
1303.356445	716.107117
1302.291016	631.267456
1301.224609	730.826965
1300.159180	636.278137
1299.091797	834.137451
1298.025391	513.726990
1296.958984	633.034241
1295.891602	681.127930
1294.824219	665.422485
1293.755859	362.647827
1292.688477	467.304688
1291.620117	495.906738
1290.551758	571.124146
1289.483398	719.892273
1288.414063	711.742981
1287.344727	826.160767
1286.275391	580.383728
1285.206055	704.634399
1284.136719	542.313049
1283.066406	519.651672
1281.996094	572.912109
1280.925781	533.167419
1279.855469	750.390137
1278.784180	510.056580
1277.712891	658.740906
1276.641602	641.095337
1275.569336	589.243713
1274.498047	444.552124
1273.425781	651.832947
1272.353516	729.546082
1271.281250	643.579956
1270.208008	757.913086
1269.134766	564.567749
1268.061523	732.590759
1266.988281	751.678162
1265.914063	770.758850
1264.839844	780.081482
1263.765625	840.619690
1262.691406	835.302063
1261.617188	771.479126
1260.541992	585.818970
1259.466797	836.420898
1258.391602	706.861023
1257.315430	609.017456
1256.239258	637.843079
1255.163086	751.863281
1254.086914	938.853394
1253.010742	719.351440
1251.933594	867.321533
1250.856445	1005.490967
1249.779297	664.497437
1248.701172	656.742554
1247.624023	610.092224
1246.545898	612.054565
1245.467773	759.791626
1244.388672	533.339661
1243.310547	766.006104
1242.231445	826.150757
1241.152344	949.371094
1240.072266	861.359802
1238.993164	870.434143
1237.913086	724.218445
1236.833008	842.426636
1235.751953	550.739502
1234.671875	625.251953
1233.590820	677.892822
1232.509766	531.771729
1231.427734	625.546997
1230.346680	721.683777
1229.264648	832.279785
1228.182617	712.785583
1227.100586	535.221863
1226.017578	415.789032
1224.934570	499.628052
1223.851563	522.924744
1222.768555	449.440186
1221.684570	346.939148
1220.601563	266.214355
1219.516602	422.343567
1218.432617	592.873779
1217.348633	524.128418
1216.263672	322.534241
1215.178711	268.296082
1214.093750	170.593109
1213.007813	48.756344
1211.921875	161.016159
1210.835938	82.591759
1209.750000	257.435822
1208.663086	289.879303
1207.577148	399.427765
1206.490234	219.629425
1205.402344	276.041382
1204.315430	346.850067
1203.227539	280.279327
1202.139648	81.240593
1201.051758	460.120239
1199.962891	94.944427
1198.875000	35.549427
1197.786133	55.538731
1196.696289	24.954927
1195.607422	251.694077
1194.517578	-31.482281
1193.427734	0.353312
1192.337891	5.693791
1191.247070	30.207796
1190.157227	-65.447456
1189.066406	-288.407135
1187.974609	-74.271118
1186.883789	-85.945389
1185.791992	-260.880737
1184.700195	10.568483
1183.608398	-61.232594
1182.515625	-8.319573
1181.423828	-116.142937
1180.331055	-252.738678
1179.238281	-27.364248
1178.144531	37.294292
1177.050781	-106.568253
1175.957031	17.876287
1174.863281	17.686548
1173.768555	175.475220
1172.674805	53.077667
1171.580078	299.250427
1170.484375	174.389053
1169.389648	-72.456985
1168.293945	15.591753
1167.198242	-274.240173
1166.102539	28.879496
1165.005859	4.377708
1163.910156	-132.457306
1162.813477	81.900085
1161.715820	52.491066
1160.619141	-77.231850
1159.521484	229.941406
1158.423828	212.327621
1157.326172	199.451508
1156.227539	-42.496399
1155.128906	75.789093
1154.030273	155.826920
1152.931641	80.818596
1151.832031	296.596222
1150.733398	121.423538
1149.632813	174.999054
1148.533203	-31.118006
1147.433594	20.015759
1146.333008	28.225504
1145.232422	-249.249557
1144.130859	-114.932938
1143.030273	223.910385
1141.928711	139.143036
1140.827148	-35.995602
1139.724609	-13.748801
1138.623047	6.082577
1137.520508	18.735043
1136.417969	31.347553
1135.314453	-1.218737
1134.211914	201.326401
1133.108398	14.332601
1132.004883	271.312988
1130.900391	46.346489
1129.796875	196.364151
1128.692383	147.007477
1127.586914	220.968521
1126.482422	280.648224
1125.376953	226.473190
1124.271484	331.095428
1123.166016	352.710999
1122.060547	225.039413
1120.954102	267.928009
1119.847656	313.140289
1118.741211	97.893837
1117.633789	244.850433
1116.526367	131.420151
1115.418945	-71.880585
1114.311523	-111.904488
1113.204102	193.323883
1112.095703	18.454588
1110.987305	342.380219
1109.877930	150.975479
1108.769531	167.556000
1107.660156	2.229718
1106.550781	302.182251
1105.441406	195.898819
1104.331055	-44.900139
1103.220703	332.691711
1102.110352	176.886230
1101.000000	370.246796
1099.888672	403.142273
1098.777344	120.076729
1097.666016	197.785431
1096.553711	348.502502
1095.442383	249.405106
1094.330078	291.677307
1093.217773	227.948196
1092.104492	475.033936
1090.991211	312.417175
1089.877930	274.606628
1088.764648	305.046631
1087.651367	121.411972
1086.537109	158.925095
1085.422852	283.424072
1084.308594	210.407959
1083.193359	311.339417
1082.078125	153.769424
1080.962891	153.669662
1079.847656	155.925873
1078.731445	228.625809
1077.615234	235.572357
1076.499023	104.059456
1075.382813	174.408386
1074.265625	179.048782
1073.148438	-3.925516
1072.031250	401.742310
1070.914063	108.654808
1069.795898	141.487762
1068.677734	230.559540
1067.559570	-17.728485
1066.440430	113.529999
1065.321289	118.307587
1064.202148	6.052518
1063.083008	177.070419
1061.962891	-31.040871
1060.843750	88.490715
1059.723633	-16.544407
1058.602539	215.208313
1057.482422	250.516846
1056.361328	96.513588
1055.239258	15.043295
1054.118164	375.182373
1052.996094	146.604355
1051.874023	69.947495
1050.751953	126.427536
1049.629883	336.959442
1048.506836	55.063248
1047.383789	106.943413
1046.260742	144.843018
1045.136719	77.823166
1044.012695	-133.665665
1042.888672	76.851974
1041.764648	35.648415
1040.639648	-0.840087
1039.515625	-67.540131
1038.389648	-57.333981
1037.264648	169.427872
1036.138672	-32.140511
1035.012695	89.883553
1033.886719	328.219604
1032.760742	-126.627655
1031.633789	295.444305
1030.506836	-107.946724
1029.379883	109.489082
1028.251953	-182.034302
1027.124023	-110.948051
1025.996094	-65.392105
1024.868164	-340.256378
1023.739258	-352.606049
1022.610352	-288.298309
1021.481445	-138.105957
1020.352539	-273.284210
1019.222656	-46.515228
1018.092773	-457.490479
1016.962891	-140.250412
1015.832031	42.460472
1014.702148	-101.583725
1013.571289	-57.849239
1012.439453	-118.309959
1011.308594	29.735600
1010.176758	92.110565
1009.044922	284.134644
1007.912109	131.336990
1006.780273	300.254517
1005.647461	452.962738
1004.514648	927.093506
1003.380859	1072.775879
1002.247070	1056.661011
1001.113281	1019.821716
999.979492	560.287598
998.845703	472.900818
997.710938	60.022991
996.576172	196.865585
995.440430	49.811783
994.305664	87.504410
993.169922	-135.450607
992.033203	77.693298
990.897461	173.207397
989.760742	125.805389
988.624023	32.399353
987.487305	102.717987
986.350586	64.794685
985.212891	-131.969376
984.075195	210.269196
982.936523	27.517153
981.798828	-109.043274
980.660156	-151.123291
979.521484	-75.784134
978.381836	-18.809889
977.242188	35.911873
976.102539	-297.845398
974.962891	-79.753571
973.823242	129.118973
972.682617	128.904388
971.541992	-119.293114
970.400391	-11.380336
969.259766	11.612391
968.118164	14.008286
966.976563	96.788170
965.833984	-22.280758
964.691406	-102.233467
963.548828	-90.353340
962.406250	-16.509737
961.262695	27.574511
960.120117	-93.270775
958.976563	-234.608215
957.832031	25.001562
956.688477	94.507072
955.543945	83.926109
954.398438	66.551491
953.253906	234.602798
952.108398	-38.876469
950.962891	-3.394937
949.817383	199.060669
948.670898	252.894928
947.524414	226.778687
946.377930	241.873596
945.231445	-46.801292
944.083984	107.803307
942.936523	145.949722
941.789063	-23.591101
940.640625	119.685341
939.493164	39.350479
938.343750	139.331146
937.195313	250.734482
936.045898	378.109314
934.897461	115.676964
933.747070	97.288666
932.597656	190.621155
931.447266	113.120110
930.296875	122.259926
929.146484	33.549648
927.995117	88.351624
926.843750	56.704483
925.692383	343.675842
924.541016	52.774666
923.388672	80.461113
922.236328	274.171997
921.083984	-79.988060
919.931641	156.958664
918.778320	87.114990
917.625000	33.257332
916.470703	38.525703
915.317383	-78.764854
914.163086	-143.739670
913.008789	-52.046394
911.853516	78.226585
910.698242	-127.230614
909.542969	-157.922852
908.387695	69.914566
907.231445	-62.720715
906.076172	-2.621835
904.918945	-42.196087
903.762695	-72.649498
902.605469	28.299540
901.448242	305.838806
900.291016	-107.089409
899.133789	-53.609158
897.975586	4.410237
896.817383	139.343857
895.658203	-85.310379
894.500000	-97.305389
893.340820	-222.275116
892.180664	-141.513535
891.021484	149.351242
889.861328	35.798710
888.701172	48.787663
887.541016	165.650986
886.379883	160.601578
885.218750	-20.433077
884.057617	-2.825210
882.895508	73.444786
881.734375	-134.429352
880.572266	264.262665
879.409180	171.435745
878.247070	135.004227
877.083984	256.309326
875.920898	310.004913
874.756836	86.723946
873.592773	45.911255
872.428711	185.190689
871.264648	97.148979
870.100586	54.152168
868.935547	110.147751
867.770508	222.342209
866.604492	242.319748
865.438477	383.663818
864.272461	340.691620
863.106445	21.431303
861.940430	169.475494
860.773438	79.443604
859.606445	72.514748
858.438477	518.945068
857.271484	303.242340
856.103516	345.615326
854.934570	372.267944
853.766602	448.229553
852.597656	373.958832
851.428711	382.638885
850.259766	424.917084
849.089844	393.246796
847.919922	224.967407
846.750000	332.156006
845.579102	222.150757
844.408203	181.560608
843.237305	67.140411
842.066406	156.316879
840.894531	-0.562041
839.722656	160.102921
838.550781	148.556885
837.377930	136.999344
836.206055	261.713959
835.033203	-4.551626
833.859375	35.236767
832.686523	137.495758
831.512695	282.095947
830.337891	183.358688
829.164063	-15.756274
827.989258	104.166512
826.814453	337.734467
825.639648	56.153831
824.463867	100.106461
823.288086	43.729187
822.112305	129.935318
820.935547	164.840317
819.759766	132.890762
818.583008	-17.070395
817.405273	71.167046
816.228516	-81.000900
815.050781	-112.993080
813.872070	26.258167
812.694336	11.973310
811.515625	-44.579109
810.336914	-21.128931
809.158203	77.825272
807.978516	-109.888260
806.798828	195.522293
805.619141	-358.593933
804.438477	-355.268066
803.258789	-229.911789
802.077148	-273.293518
800.896484	-81.543976
799.714844	-171.598190
798.534180	-164.088135
797.351563	-353.921204
796.169922	-178.014755
794.987305	-115.237556
793.804688	-8.226842
792.622070	-231.308960
791.438477	-184.190933
790.254883	-185.839920
789.071289	-32.609528
787.886719	27.574451
786.702148	-16.282290
785.517578	-4.873125
784.333008	88.298058
783.147461	-4.305908
781.961914	-65.968124
780.776367	-48.102566
779.590820	122.132690
778.404297	27.225863
777.217773	-74.301231
776.030273	128.801315
774.843750	104.454239
773.656250	-94.227608
772.467773	146.109512
771.280273	115.033058
770.091797	72.905861
768.903320	26.349785
767.714844	151.669922
766.525391	60.969658
765.335938	7.718714
764.146484	-52.152737
762.956055	-123.043274
761.765625	-2.436124
760.575195	175.294281
759.384766	214.293076
758.193359	290.630432
757.001953	-66.327072
755.810547	227.628296
754.618164	136.748322
753.425781	250.249405
752.233398	71.460396
751.041016	2.548110
749.847656	118.098320
748.654297	459.696747
747.460938	261.145050
746.266602	27.546532
745.072266	68.268356
743.877930	220.809464
742.683594	287.727448
741.488281	-53.190727
740.292969	4.941733
739.097656	205.461777
737.901367	-137.460815
736.705078	-33.419594
735.508789	42.082603
734.311523	106.584686
733.115234	142.584305
731.917969	25.371132
730.719727	120.405220
729.522461	125.705818
728.324219	124.427811
727.125977	153.745468
725.926758	152.436005
724.727539	-198.507874
723.528320	-114.551819
722.329102	8.670616
721.128906	35.749146
719.928711	152.315186
718.728516	72.389465
717.528320	149.607971
716.327148	-26.273579
715.125977	190.514938
713.923828	173.881622
712.722656	126.740448
711.520508	46.929844
710.317383	-41.556805
709.115234	-51.569199
707.912109	-92.063850
706.708984	80.862106
705.505859	9.895380
704.301758	176.203812
703.097656	87.860130
701.893555	30.025620
700.688477	-38.643631
699.483398	44.942616
698.278320	2.418230
697.073242	-35.721622
695.867188	-41.234936
694.661133	-20.658581
693.455078	67.258392
692.248047	-209.638535
691.041016	28.111668
689.833984	-109.701088
688.626953	34.656433
687.418945	22.777678
686.210938	13.096111
685.002930	59.821396
683.793945	106.550827
682.584961	5.907109
681.375977	191.357574
680.166992	34.473003
678.957031	-48.674824
677.747070	-144.746719
676.537109	8.206841
675.326172	26.933285
674.115234	-60.347595
672.904297	-37.229465
671.692383	29.161926
670.481445	-209.328186
669.269531	-58.558884
668.056641	85.686485
666.844727	18.137526
665.631836	-75.275894
664.417969	-10.954587
663.205078	-80.509216
661.991211	50.761425
660.777344	181.995834
659.563477	-131.304947
658.348633	-58.285007
657.133789	-101.741814
655.918945	-93.405121
654.703125	188.731049
653.488281	-87.458855
652.272461	-148.028137
651.055664	-156.849609
649.839844	58.339382
648.623047	-45.243340
647.405273	150.466492
646.188477	-148.931091
644.970703	44.574326
643.752930	74.496124
642.535156	278.616669
641.316406	147.194336
640.097656	136.212708
638.878906	170.363770
637.659180	-18.989168
636.439453	36.634987
635.219727	70.734329
634.000000	66.142700
632.779297	158.130737
631.558594	91.213989
630.337891	32.872154
629.116211	234.103668
627.894531	-0.213216
626.672852	-112.247879
625.451172	-84.937515
624.228516	-8.405862
623.005859	288.736267
621.783203	39.353706
620.559570	-0.092294
619.336914	106.006683
618.112305	23.554491
616.888672	187.189575
615.664063	40.339512
614.439453	-31.680168
613.214844	-108.076813
611.989258	-4.942526
610.764648	219.865585
609.538086	76.760933
608.312500	138.712128
607.085938	-17.468233
605.859375	-54.143723
604.632813	-157.199646
