# Supplementary material for: Raman spectroscopy accurately differentiates mucosal healing from non-healing and biochemical changes following biological therapy in inflammatory bowel disease
Source: PLoS One. 2021 Jun 2;16(6):e0252210. doi: 10.1371/journal.pone.0252210 (PMC8172032; doi:10.1371/journal.pone.0252210)
Supplement: S6 Dataset — (ZIP) [file pone.0252210.s008.zip › Post biologic CD/OC010 post treatment 17.04.19_base sub CR removed_52__X_-20435.9__Y_443.14__Z_-7230.42__Time_593.txt]

1714.705078	50.532299
1713.728516	75.273514
1712.751953	8.136146
1711.774414	72.810295
1710.797852	84.270325
1709.820313	90.749542
1708.842773	-9.554177
1707.864258	-15.657825
1706.886719	-72.218590
1705.908203	-98.912170
1704.929688	-103.768639
1703.950195	124.632492
1702.971680	-122.986656
1701.992188	-105.240021
1701.012695	-55.001774
1700.033203	49.098026
1699.052734	-76.406029
1698.073242	-137.284927
1697.092773	-16.035965
1696.112305	-92.167381
1695.130859	-10.290499
1694.150391	-13.507151
1693.168945	42.383858
1692.187500	136.003082
1691.206055	24.457132
1690.223633	105.432465
1689.241211	53.361614
1688.258789	95.029129
1687.276367	22.386471
1686.293945	35.445057
1685.310547	211.420044
1684.327148	-81.304230
1683.343750	105.980179
1682.360352	91.107132
1681.375977	156.455978
1680.392578	168.883438
1679.408203	216.230148
1678.423828	93.579552
1677.438477	192.117737
1676.453125	333.494263
1675.468750	323.559448
1674.482422	324.557373
1673.497070	272.714844
1672.511719	346.104156
1671.525391	395.841156
1670.539063	363.507843
1669.552734	270.401672
1668.565430	387.370789
1667.578125	517.845764
1666.591797	529.123535
1665.603516	506.161499
1664.616211	491.446747
1663.627930	572.474976
1662.640625	603.355957
1661.652344	589.406250
1660.663086	435.236420
1659.674805	458.926758
1658.685547	644.445190
1657.696289	499.040283
1656.707031	491.630829
1655.717773	550.640137
1654.727539	503.966492
1653.737305	401.959991
1652.747070	435.144440
1651.756836	487.038818
1650.765625	414.817261
1649.775391	390.423615
1648.784180	323.936798
1647.792969	99.103554
1646.800781	233.890274
1645.809570	215.588486
1644.817383	78.620934
1643.825195	192.728775
1642.832031	27.123301
1641.839844	144.160660
1640.846680	134.642944
1639.853516	88.348808
1638.860352	87.062119
1637.867188	56.912941
1636.873047	164.006668
1635.878906	-82.010864
1634.884766	-1.020709
1633.890625	3.654683
1632.895508	-33.697533
1631.900391	2.821508
1630.905273	78.931458
1629.910156	-110.750046
1628.915039	-150.234238
1627.918945	-155.396805
1626.922852	-252.532654
1625.926758	139.651810
1624.930664	-49.358894
1623.933594	-48.925312
1622.937500	-1.101956
1621.940430	120.350945
1620.942383	131.480316
1619.945313	66.501846
1618.947266	198.565048
1617.949219	131.096344
1616.951172	-72.780212
1615.953125	9.531661
1614.954102	36.756817
1613.956055	100.738976
1612.957031	65.075333
1611.957031	53.062168
1610.958008	41.088028
1609.958008	-109.757332
1608.958984	69.646538
1607.958008	99.670723
1606.958008	51.127277
1605.958008	-81.173332
1604.957031	166.208405
1603.956055	-31.473282
1602.955078	166.086044
1601.953125	237.980362
1600.951172	11.649576
1599.950195	-94.287178
1598.947266	-32.849232
1597.945313	-60.323391
1596.942383	-145.293274
1595.940430	65.017860
1594.937500	-82.669350
1593.933594	-118.005585
1592.930664	136.494659
1591.926758	-102.550484
1590.922852	-4.820101
1589.918945	17.162350
1588.915039	13.013603
1587.910156	-95.502914
1586.906250	132.398743
1585.901367	115.080872
1584.895508	235.882935
1583.890625	106.402351
1582.884766	151.503738
1581.878906	144.437958
1580.873047	82.632286
1579.867188	127.560852
1578.860352	-2.005978
1577.854492	157.332794
1576.847656	176.027008
1575.839844	64.572350
1574.833008	-7.878212
1573.825195	143.282196
1572.817383	78.518768
1571.809570	122.891556
1570.801758	-74.511520
1569.792969	45.087631
1568.784180	182.749893
1567.775391	221.590179
1566.766602	304.483276
1565.757813	132.857681
1564.748047	215.584167
1563.738281	168.454178
1562.728516	178.343185
1561.718750	180.368347
1560.708008	153.786591
1559.697266	142.692108
1558.686523	33.021053
1557.675781	115.090553
1556.665039	41.582481
1555.653320	369.538269
1554.641602	210.371567
1553.629883	69.314209
1552.617188	119.798134
1551.605469	71.825493
1550.592773	186.806107
1549.580078	130.902328
1548.567383	111.146980
1547.553711	336.977692
1546.541016	161.884933
1545.527344	193.566528
1544.513672	186.380753
1543.499023	202.359756
1542.485352	102.001717
1541.470703	-57.806614
1540.456055	203.247147
1539.441406	182.710388
1538.425781	146.603821
1537.410156	-3.116249
1536.394531	151.565948
1535.378906	32.682320
1534.363281	-34.662926
1533.346680	24.260662
1532.331055	-20.032528
1531.314453	-36.051086
1530.296875	43.177750
1529.280273	26.977070
1528.262695	54.473637
1527.245117	58.697224
1526.227539	-47.865364
1525.209961	-36.072983
1524.191406	-11.510062
1523.172852	61.838966
1522.154297	93.916611
1521.135742	-2.683723
1520.116211	-83.905540
1519.097656	48.182121
1518.078125	51.628078
1517.058594	103.809387
1516.038086	-101.004272
1515.018555	-18.154167
1513.998047	79.982239
1512.977539	-29.946104
1511.956055	75.688690
1510.935547	-65.139999
1509.914063	-0.745165
1508.892578	19.941465
1507.871094	-54.340363
1506.849609	-92.768860
1505.827148	-15.907816
1504.804688	12.155158
1503.782227	-36.732689
1502.759766	-124.095192
1501.736328	42.061794
1500.713867	-47.976749
1499.690430	-112.448288
1498.666016	-5.475390
1497.642578	-164.740906
1496.618164	-83.513870
1495.594727	0.180854
1494.569336	-26.200418
1493.544922	-142.111588
1492.520508	-56.086540
1491.495117	4.280045
1490.469727	136.109650
1489.444336	40.467030
1488.417969	-27.100983
1487.392578	170.882645
1486.366211	-16.777807
1485.339844	7.444716
1484.312500	110.710197
1483.286133	132.248016
1482.258789	169.028641
1481.231445	215.949951
1480.204102	183.766708
1479.175781	335.088470
1478.148438	190.671860
1477.120117	242.471893
1476.091797	286.569763
1475.062500	251.647644
1474.034180	270.188568
1473.004883	181.751770
1471.975586	398.763794
1470.946289	445.149414
1469.916016	539.818665
1468.885742	537.757324
1467.855469	469.546814
1466.825195	531.015259
1465.794922	709.369568
1464.763672	714.790771
1463.732422	725.270569
1462.701172	659.510986
1461.669922	758.857239
1460.638672	736.252075
1459.606445	845.653320
1458.574219	952.455017
1457.541992	797.807495
1456.508789	945.136230
1455.476563	881.854736
1454.443359	826.191345
1453.410156	854.219055
1452.375977	988.692322
1451.342773	884.866943
1450.308594	897.637268
1449.274414	857.197388
1448.240234	1052.332153
1447.206055	902.984924
1446.170898	794.203674
1445.135742	915.817017
1444.100586	943.745667
1443.064453	888.164246
1442.029297	825.032227
1440.993164	820.096191
1439.957031	827.815186
1438.920898	812.789001
1437.883789	767.443115
1436.847656	610.952393
1435.810547	656.646851
1434.773438	659.398010
1433.735352	487.909637
1432.698242	392.264069
1431.660156	339.582550
1430.622070	208.709030
1429.583008	287.327850
1428.544922	267.561615
1427.505859	184.767532
1426.466797	182.723053
1425.427734	205.915573
1424.387695	196.352249
1423.348633	151.549362
1422.308594	99.229134
1421.268555	21.773247
1420.227539	35.034126
1419.187500	179.252853
1418.146484	56.609356
1417.105469	44.787369
1416.064453	-107.898674
1415.022461	101.758255
1413.980469	-5.536780
1412.939453	98.481178
1411.896484	84.321175
1410.854492	82.781586
1409.811523	123.996437
1408.768555	-78.465240
1407.725586	-14.542061
1406.682617	39.351727
1405.638672	0.361858
1404.595703	6.625032
1403.551758	-79.934273
1402.506836	4.206295
1401.462891	68.296387
1400.417969	17.028780
1399.373047	15.982692
1398.328125	42.564053
1397.283203	104.274971
1396.237305	88.320038
1395.191406	27.326548
1394.145508	11.499186
1393.099609	-21.799181
1392.052734	-7.463918
1391.006836	-135.759262
1389.959961	-28.697197
1388.912109	-46.739941
1387.865234	-47.201935
1386.817383	-100.136368
1385.769531	-120.484474
1384.721680	-45.765862
1383.673828	-73.500648
1382.625000	3.784297
1381.576172	143.554184
1380.527344	-103.845940
1379.478516	13.529073
1378.429688	11.066721
1377.379883	-11.309970
1376.330078	178.519104
1375.280273	-70.825233
1374.229492	-28.133192
1373.178711	106.883049
1372.128906	-27.398106
1371.077148	50.337566
1370.026367	-126.128159
1368.974609	88.776215
1367.923828	164.135056
1366.871094	55.188034
1365.819336	21.065742
1364.767578	-0.531143
1363.714844	79.999649
1362.662109	-177.911285
1361.609375	52.040237
1360.555664	72.985916
1359.501953	76.574867
1358.448242	-1.832631
1357.394531	6.867832
1356.340820	0.713751
1355.286133	168.569443
1354.231445	160.018707
1353.176758	193.760590
1352.122070	170.432129
1351.066406	226.621933
1350.011719	148.808990
1348.956055	170.357758
1347.899414	316.016693
1346.843750	258.259979
1345.787109	366.756104
1344.730469	244.660873
1343.673828	318.526764
1342.616211	446.945099
1341.559570	466.338684
1340.501953	317.311493
1339.444336	455.732880
1338.385742	393.561096
1337.328125	400.802368
1336.269531	321.458527
1335.210938	385.744843
1334.152344	497.071991
1333.092773	586.141113
1332.033203	435.328369
1330.973633	378.597595
1329.914063	314.530853
1328.853516	267.845001
1327.793945	453.515869
1326.733398	350.106720
1325.672852	303.606110
1324.611328	417.689575
1323.549805	346.608246
1322.489258	394.093506
1321.426758	429.266205
1320.365234	444.737640
1319.302734	445.450104
1318.241211	559.660645
1317.177734	535.786987
1316.115234	514.439392
1315.052734	397.028412
1313.989258	380.741180
1312.925781	470.440063
1311.862305	424.680023
1310.797852	487.331390
1309.733398	488.451660
1308.668945	514.229004
1307.604492	453.907898
1306.540039	351.829285
1305.474609	476.136627
1304.409180	396.311523
1303.343750	572.268677
1302.277344	423.705353
1301.211914	528.385376
1300.145508	461.058014
1299.079102	433.101563
1298.011719	478.873566
1296.945313	524.662903
1295.877930	329.876831
1294.810547	459.196228
1293.743164	487.881958
1292.674805	339.943054
1291.606445	280.401520
1290.538086	399.934784
1289.469727	318.400818
1288.400391	315.369293
1287.332031	417.747620
1286.262695	277.541748
1285.193359	372.586456
1284.123047	425.979370
1283.052734	156.165604
1281.982422	410.367401
1280.912109	566.581970
1279.841797	392.412811
1278.770508	377.356079
1277.699219	406.351410
1276.627930	386.446716
1275.556641	207.657227
1274.484375	437.153900
1273.412109	424.638000
1272.339844	453.676971
1271.267578	306.847107
1270.194336	301.737366
1269.121094	433.370728
1268.047852	589.369324
1266.974609	572.034058
1265.900391	518.116516
1264.827148	461.792877
1263.752930	398.184998
1262.677734	554.065002
1261.603516	488.041016
1260.528320	495.169617
1259.453125	351.221741
1258.377930	399.801971
1257.301758	431.313385
1256.226563	625.968628
1255.150391	474.824280
1254.073242	584.191528
1252.997070	593.736572
1251.919922	394.036591
1250.842773	464.426453
1249.765625	593.148499
1248.688477	517.572937
1247.610352	621.908508
1246.532227	417.541534
1245.454102	509.692261
1244.375000	463.327332
1243.296875	450.976898
1242.217773	521.180908
1241.138672	593.771484
1240.058594	557.098938
1238.979492	389.397125
1237.899414	321.224091
1236.819336	500.468597
1235.738281	461.373047
1234.658203	623.508362
1233.577148	499.537476
1232.496094	361.065033
1231.415039	375.274353
1230.333008	387.036316
1229.250977	594.935669
1228.168945	395.962799
1227.086914	439.123932
1226.003906	254.753220
1224.920898	97.058548
1223.837891	336.136871
1222.754883	183.286392
1221.670898	177.976974
1220.587891	179.899200
1219.503906	237.384140
1218.418945	84.593231
1217.334961	197.586807
1216.250000	49.650948
1215.165039	138.400497
1214.080078	106.372009
1212.994141	153.979630
1211.908203	172.580002
1210.822266	191.142349
1209.736328	236.199814
1208.649414	163.040039
1207.563477	157.391373
1206.476563	202.332550
1205.388672	223.120789
1204.301758	267.962708
1203.213867	348.883179
1202.125977	229.844162
1201.038086	91.562042
1199.949219	-15.399772
1198.861328	89.442993
1197.772461	35.395248
1196.682617	-21.071285
1195.593750	-46.280209
1194.503906	-25.829578
1193.414063	-5.424052
1192.324219	-98.028786
1191.233398	-5.603957
1190.143555	-38.181286
1189.052734	-157.251160
1187.960938	-31.372026
1186.870117	101.617012
1185.778320	66.487625
1184.686523	-11.859984
1183.594727	-63.820053
1182.501953	-22.251837
1181.410156	-292.493042
1180.317383	-150.273254
1179.223633	-123.216728
1178.130859	-19.522243
1177.037109	12.204483
1175.943359	-95.057831
1174.849609	142.550613
1173.754883	-3.085481
1172.661133	-24.216227
1171.566406	-33.414883
1170.470703	-11.546320
1169.375977	-6.471745
1168.280273	-61.233814
1167.184570	68.103615
1166.088867	-68.012161
1164.992188	77.914780
1163.895508	161.608307
1162.798828	-67.730789
1161.702148	-103.544800
1160.605469	73.139046
1159.507813	116.007973
1158.410156	84.826630
1157.311523	113.272919
1156.213867	225.169739
1155.115234	-63.739586
1154.016602	62.372299
1152.917969	59.645260
1151.818359	-40.849827
1150.718750	-57.932438
1149.619141	41.697010
1148.519531	-80.280540
1147.418945	64.475731
1146.319336	82.944229
1145.217773	-70.025116
1144.117188	-80.170250
1143.015625	-83.214226
1141.915039	80.221565
1140.813477	-139.346268
1139.710938	45.348198
1138.609375	-114.756638
1137.506836	129.191635
1136.404297	144.894135
1135.300781	58.404884
1134.197266	47.919254
1133.094727	68.275787
1131.990234	124.191208
1130.886719	293.972717
1129.782227	328.390869
1128.677734	125.534309
1127.573242	136.194565
1126.468750	272.492310
1125.363281	238.007339
1124.257813	175.066193
1123.152344	185.582062
1122.045898	352.416931
1120.940430	194.666946
1119.833984	304.537415
1118.726563	73.418045
1117.620117	228.184006
1116.512695	359.185974
1115.405273	326.863098
1114.297852	84.021255
1113.189453	115.571129
1112.082031	-6.585024
1110.972656	22.558004
1109.864258	91.843582
1108.755859	73.660477
1107.646484	329.458435
1106.537109	221.448807
1105.426758	33.193142
1104.317383	352.499756
1103.207031	166.624771
1102.096680	233.267456
1100.985352	122.949303
1099.875000	191.899139
1098.763672	124.050331
1097.652344	249.508896
1096.540039	290.053680
1095.427734	160.927917
1094.315430	128.428375
1093.203125	133.614426
1092.090820	181.169037
1090.977539	188.671814
1089.864258	269.119019
1088.750977	347.169220
1087.636719	220.520645
1086.522461	65.703308
1085.408203	202.507629
1084.293945	235.814331
1083.179688	229.150146
1082.064453	135.545883
1080.949219	60.776672
1079.833008	79.979767
1078.717773	96.830551
1077.601563	207.570435
1076.485352	161.017044
1075.368164	88.673370
1074.251953	-54.003975
1073.134766	159.873932
1072.016602	143.866592
1070.899414	62.238670
1069.781250	39.244862
1068.663086	53.760860
1067.544922	5.029252
1066.426758	45.329239
1065.307617	71.568703
1064.188477	50.988525
1063.068359	138.088409
1061.949219	169.007843
1060.829102	153.136459
1059.708984	148.982193
1058.588867	13.901366
1057.467773	-20.579372
1056.346680	-3.606958
1055.225586	181.619278
1054.104492	28.037703
1052.982422	52.051476
1051.860352	-52.353119
1050.738281	18.403381
1049.615234	40.133377
1048.492188	40.876781
1047.369141	-75.000816
1046.246094	170.720642
1045.123047	82.902328
1043.999023	225.947586
1042.875000	70.618805
1041.750000	38.889194
1040.625977	91.077011
1039.500977	-8.125573
1038.375977	58.080349
1037.250000	91.692474
1036.125000	-74.840843
1034.999023	79.857849
1033.873047	36.772850
1032.746094	-69.059479
1031.619141	-49.235481
1030.492188	45.010700
1029.365234	-30.420811
1028.237305	142.859497
1027.110352	-67.226532
1025.982422	-84.396660
1024.853516	-199.050003
1023.725586	-118.591141
1022.596680	-105.440765
1021.467773	-57.445156
1020.337891	-176.469025
1019.208008	-223.490082
1018.078125	-258.849548
1016.948242	-321.966705
1015.818359	-44.289276
1014.687500	-12.327284
1013.556641	-84.586075
1012.425781	19.268873
1011.293945	55.967342
1010.162109	-20.742764
1009.030273	127.147354
1007.898438	-44.317867
1006.765625	316.450348
1005.632813	196.005859
1004.500000	711.586365
1003.366211	949.549866
1002.233398	759.859924
1001.099609	678.917664
999.964844	461.757690
998.831055	161.606552
997.696289	37.146267
996.561523	139.046860
995.425781	-112.187523
994.291016	-14.803468
993.155273	110.273933
992.019531	-96.785553
990.882813	-29.284761
989.747070	61.297791
988.610352	-7.142818
987.472656	-13.278599
986.335938	-21.655317
985.198242	-124.405960
984.060547	-68.161545
982.921875	-62.534710
981.784180	-20.023865
980.645508	86.955147
979.506836	-135.038040
978.367188	-25.665274
977.228516	53.823597
976.088867	85.055542
974.948242	-85.930214
973.808594	-82.136353
972.667969	77.933022
971.527344	95.585571
970.385742	67.362831
969.245117	108.084877
968.103516	-39.358505
966.961914	-71.941185
965.819336	-10.392000
964.677734	-45.141857
963.534180	94.453186
962.391602	105.661888
961.249023	204.018066
960.105469	103.033272
958.961914	47.970932
957.817383	84.606339
956.673828	112.122986
955.529297	144.262634
954.383789	34.542686
953.239258	34.764927
952.093750	-24.436058
950.948242	7.932188
949.802734	92.932243
948.656250	6.494900
947.509766	107.564560
946.363281	73.828255
945.216797	108.694687
944.069336	93.353546
942.921875	146.573685
941.774414	103.942932
940.625977	52.256069
939.478516	62.251995
938.330078	190.917282
937.180664	-17.965324
936.032227	26.394518
934.882813	50.267284
933.732422	39.992775
932.583008	25.213099
931.432617	-37.348438
930.282227	-61.116535
929.131836	85.940804
927.980469	46.312943
926.830078	45.436920
925.677734	87.838074
924.526367	200.779541
923.374023	74.917213
922.221680	-30.380541
921.069336	28.080269
919.916992	-115.709984
918.763672	54.156693
917.610352	124.033340
916.456055	16.777214
915.302734	25.401644
914.148438	27.249466
912.994141	-93.415817
911.838867	-261.634857
910.683594	-150.735977
909.528320	-85.212868
908.373047	-157.991760
907.216797	-85.634239
906.061523	-58.606007
904.904297	-151.638596
903.748047	-160.792038
902.590820	29.371651
901.433594	-56.743786
900.276367	65.450462
899.118164	8.835801
897.960938	158.152664
896.802734	72.182457
895.643555	128.742538
894.484375	74.513832
893.325195	99.440575
892.166016	11.383985
891.006836	156.087112
889.846680	-114.862999
888.686523	27.574816
887.526367	59.334030
886.365234	-21.762947
885.204102	199.569641
884.042969	95.938087
882.880859	129.951950
881.719727	-133.700531
880.556641	-2.691441
879.394531	-2.467135
878.232422	-81.106544
877.069336	108.384155
875.905273	142.379837
874.742188	41.252300
873.578125	100.012787
872.414063	30.453823
871.250000	-30.073647
870.084961	84.897850
868.920898	-67.835533
867.754883	139.274338
866.589844	92.248451
865.423828	-8.701790
864.257813	139.802139
863.091797	126.481834
861.924805	30.059633
860.758789	-37.140339
859.590820	151.594986
858.423828	138.236008
857.255859	149.552200
856.087891	174.305984
854.919922	167.633072
853.751953	394.133087
852.583008	60.093258
851.414063	203.552505
850.244141	281.946533
849.075195	169.874222
847.905273	219.080505
846.734375	317.499451
845.564453	64.404488
844.393555	73.245003
843.222656	-5.204504
842.051758	48.332466
840.879883	112.999077
839.708008	65.814079
838.536133	130.387039
837.363281	20.588165
836.190430	91.783493
835.017578	120.472305
833.844727	24.056736
832.670898	115.196999
831.497070	154.921448
830.323242	11.601018
829.149414	15.563737
827.974609	44.025444
826.799805	128.187057
825.624023	132.011017
824.449219	-46.979424
823.273438	37.031754
822.097656	49.671478
820.920898	142.452438
819.744141	48.094955
818.567383	-1.731911
817.390625	-80.510437
816.212891	-43.578045
815.035156	-102.367989
813.857422	-18.822897
812.679688	9.049689
811.500977	5.743860
810.322266	49.072239
809.142578	-25.432512
807.963867	-82.172516
806.784180	-152.253693
805.603516	-29.158585
804.423828	-192.543900
803.243164	-138.386246
802.062500	-184.148911
800.881836	-94.609131
799.700195	56.947395
798.518555	22.131329
797.336914	-143.503891
796.154297	-184.989090
794.972656	-13.779944
793.789063	-50.927944
792.606445	-85.884827
791.422852	-19.011343
790.240234	-91.672905
789.055664	-18.269897
787.872070	-0.257907
786.687500	-15.474363
785.502930	-32.933807
784.317383	122.040977
783.132813	5.007552
781.947266	80.266068
780.761719	175.338394
779.575195	106.865646
778.388672	199.608582
777.202148	18.489918
776.015625	177.366943
774.828125	-25.794458
773.640625	49.112419
772.453125	-67.955399
771.264648	4.661830
770.076172	46.349335
768.887695	-48.675510
767.699219	96.529816
766.509766	-117.488670
765.320313	-34.060852
764.130859	0.856472
762.940430	57.752728
761.750977	96.993599
760.559570	-112.477058
759.369141	76.358025
758.177734	64.923294
756.986328	172.230026
755.794922	72.806961
754.603516	226.195587
753.411133	179.525620
752.218750	106.504250
751.025391	147.727539
749.832031	15.443310
748.638672	107.154572
747.445313	80.293091
746.250977	42.470608
745.057617	33.188160
743.862305	-11.183084
742.667969	174.722870
741.472656	5.383878
740.277344	46.549358
739.082031	26.347466
737.885742	-37.651417
736.689453	-5.234470
735.493164	40.319740
734.296875	-84.893814
733.099609	-50.252907
731.902344	214.155930
730.705078	58.419357
729.506836	112.749992
728.308594	197.693573
727.110352	112.101387
725.911133	188.315994
724.712891	-19.543789
723.513672	43.619484
722.313477	23.789469
721.113281	43.308075
719.914063	51.939442
718.712891	-142.376389
717.512695	152.222992
716.311523	19.139410
715.110352	228.585098
713.909180	93.452621
712.707031	-21.951077
711.504883	69.800377
710.302734	83.113083
709.099609	72.505882
707.896484	83.734970
706.693359	-29.105253
705.490234	47.556637
704.286133	30.649578
703.082031	24.686167
701.877930	10.079897
700.672852	-67.534805
699.468750	-55.903870
698.262695	70.997871
697.057617	-56.388214
695.851563	-48.934803
694.645508	-102.251312
693.439453	-246.700760
692.232422	88.850479
691.026367	-27.233067
689.818359	54.302574
688.611328	46.896030
687.403320	-27.694639
686.195313	110.355537
684.987305	-131.056091
683.778320	69.939873
682.569336	75.842125
681.360352	-54.709751
680.151367	-5.341481
678.941406	-122.707077
677.731445	-159.848724
676.521484	-103.835068
675.310547	4.146266
674.099609	-91.270851
672.888672	-106.557014
671.677734	-123.955460
670.465820	-195.361069
669.253906	66.216454
668.041016	22.968750
666.829102	150.471481
665.616211	79.199028
664.403320	46.858379
663.189453	18.872179
661.975586	44.882374
660.761719	-8.965403
659.547852	88.259361
658.333008	112.093895
657.118164	15.132080
655.903320	-14.952855
654.688477	-8.393749
653.472656	-83.762123
652.256836	6.789976
651.040039	-14.759939
649.824219	-8.349684
648.607422	183.185440
647.389648	-4.318923
646.172852	79.376770
644.955078	16.631987
643.737305	162.499283
642.519531	144.737137
641.300781	-38.699718
640.082031	87.394463
638.863281	45.650337
637.643555	182.130295
636.423828	-31.787237
635.204102	-0.927658
633.984375	222.990570
632.763672	219.042358
631.542969	-87.751877
630.322266	-34.134186
629.100586	128.625351
627.878906	31.520544
626.657227	22.100094
625.435547	-6.907249
624.212891	85.955078
622.990234	182.726654
621.767578	159.126007
620.543945	60.193817
619.320313	85.114410
618.096680	56.084274
616.873047	-133.903946
615.648438	45.940586
614.423828	-31.517754
613.199219	-66.671860
611.973633	98.667435
610.748047	-10.294937
609.522461	-8.646148
608.296875	99.235764
607.070313	14.128469
605.843750	-63.072273
604.617188	-123.859413
