# Supplementary material for: Raman spectroscopy accurately differentiates mucosal healing from non-healing and biochemical changes following biological therapy in inflammatory bowel disease
Source: PLoS One. 2021 Jun 2;16(6):e0252210. doi: 10.1371/journal.pone.0252210 (PMC8172032; doi:10.1371/journal.pone.0252210)
Supplement: S6 Dataset — (ZIP) [file pone.0252210.s008.zip › Post biologic CD/OC010 post treatment 17.04.19_base sub CR removed_91__X_-20434.9__Y_447.14__Z_-7231.97__Time_1038.txt]

1714.705078	-53.570995
1713.728516	47.279140
1712.751953	-51.826672
1711.774414	60.464462
1710.797852	11.389642
1709.820313	2.099102
1708.842773	-101.393005
1707.864258	46.600658
1706.886719	-52.259766
1705.908203	19.955231
1704.929688	32.908974
1703.950195	42.864269
1702.971680	17.746315
1701.992188	-55.796257
1701.012695	-92.107849
1700.033203	23.797445
1699.052734	53.869453
1698.073242	131.853241
1697.092773	102.712585
1696.112305	27.997499
1695.130859	209.594421
1694.150391	214.720810
1693.168945	238.403564
1692.187500	181.883636
1691.206055	186.677872
1690.223633	194.045731
1689.241211	147.988327
1688.258789	280.584595
1687.276367	261.088776
1686.293945	81.616440
1685.310547	192.700089
1684.327148	237.104065
1683.343750	310.787964
1682.360352	275.243164
1681.375977	239.718353
1680.392578	363.976959
1679.408203	418.998688
1678.423828	263.811218
1677.438477	302.943604
1676.453125	315.514069
1675.468750	407.928314
1674.482422	354.122070
1673.497070	369.534271
1672.511719	385.019135
1671.525391	565.301514
1670.539063	665.904968
1669.552734	309.777954
1668.565430	458.374176
1667.578125	572.501282
1666.591797	503.575592
1665.603516	532.949646
1664.616211	485.507996
1663.627930	706.068848
1662.640625	672.113770
1661.652344	566.716431
1660.663086	485.341309
1659.674805	621.428467
1658.685547	662.210266
1657.696289	732.247192
1656.707031	662.045837
1655.717773	544.362793
1654.727539	493.038971
1653.737305	402.188049
1652.747070	515.242249
1651.756836	596.651123
1650.765625	474.535370
1649.775391	402.863800
1648.784180	326.078400
1647.792969	310.260223
1646.800781	260.242645
1645.809570	218.327744
1644.817383	226.753494
1643.825195	177.234970
1642.832031	214.995773
1641.839844	226.501266
1640.846680	108.846519
1639.853516	123.296783
1638.860352	158.986313
1637.867188	181.620056
1636.873047	125.290947
1635.878906	179.832535
1634.884766	-34.301521
1633.890625	112.745193
1632.895508	38.598969
1631.900391	75.228653
1630.905273	-19.668308
1629.910156	-45.949219
1628.915039	-48.401649
1627.918945	17.683960
1626.922852	-42.400860
1625.926758	-62.883335
1624.930664	21.945280
1623.933594	12.214709
1622.937500	-65.724945
1621.940430	64.074524
1620.942383	28.417711
1619.945313	166.246643
1618.947266	-18.877142
1617.949219	42.978909
1616.951172	207.282928
1615.953125	111.812569
1614.954102	-67.477142
1613.956055	-18.375643
1612.957031	161.926239
1611.957031	59.062771
1610.958008	189.643814
1609.958008	-104.327652
1608.958984	49.985390
1607.958008	-13.127876
1606.958008	33.871265
1605.958008	-44.766411
1604.957031	104.469421
1603.956055	-112.731979
1602.955078	33.974686
1601.953125	39.400723
1600.951172	-12.659865
1599.950195	39.969494
1598.947266	-59.016895
1597.945313	30.305035
1596.942383	41.234463
1595.940430	52.208191
1594.937500	-38.658958
1593.933594	-14.527357
1592.930664	-63.479477
1591.926758	-185.471008
1590.922852	-75.079002
1589.918945	-16.893564
1588.915039	-5.664479
1587.910156	182.954956
1586.906250	76.834641
1585.901367	-5.754092
1584.895508	23.798513
1583.890625	105.477028
1582.884766	197.555908
1581.878906	-9.968181
1580.873047	66.488174
1579.867188	-0.294298
1578.860352	109.979210
1577.854492	58.836769
1576.847656	117.006248
1575.839844	21.651302
1574.833008	-3.439634
1573.825195	52.086864
1572.817383	185.577301
1571.809570	103.249168
1570.801758	41.732143
1569.792969	-22.374069
1568.784180	-31.920532
1567.775391	93.566750
1566.766602	65.779121
1565.757813	-8.750266
1564.748047	-26.175514
1563.738281	-17.674063
1562.728516	21.925554
1561.718750	45.911545
1560.708008	93.191368
1559.697266	153.376907
1558.686523	127.959137
1557.675781	-8.924444
1556.665039	139.218201
1555.653320	67.066002
1554.641602	-12.869805
1553.629883	-17.727446
1552.617188	135.282867
1551.605469	68.181213
1550.592773	34.696110
1549.580078	94.308441
1548.567383	104.697594
1547.553711	76.236328
1546.541016	-9.146852
1545.527344	88.974525
1544.513672	-32.672100
1543.499023	-43.225735
1542.485352	-33.167896
1541.470703	-18.012339
1540.456055	28.059601
1539.441406	30.161779
1538.425781	73.492508
1537.410156	52.228657
1536.394531	36.067711
1535.378906	74.012375
1534.363281	127.346642
1533.346680	25.893219
1532.331055	66.189339
1531.314453	98.664764
1530.296875	17.684509
1529.280273	-40.145317
1528.262695	51.353794
1527.245117	-47.801842
1526.227539	69.259499
1525.209961	103.836334
1524.191406	-49.525223
1523.172852	15.786289
1522.154297	237.899109
1521.135742	81.815994
1520.116211	100.555115
1519.097656	-127.553017
1518.078125	-16.406057
1517.058594	-49.267395
1516.038086	38.544567
1515.018555	-66.374794
1513.998047	-78.887413
1512.977539	6.085546
1511.956055	52.444782
1510.935547	60.222881
1509.914063	6.347051
1508.892578	-70.664497
1507.871094	52.313049
1506.849609	129.014420
1505.827148	97.945084
1504.804688	-7.504768
1503.782227	-61.735577
1502.759766	22.319044
1501.736328	-167.783813
1500.713867	-89.004547
1499.690430	-156.258270
1498.666016	-46.948895
1497.642578	-19.637899
1496.618164	40.848152
1495.594727	-80.365379
1494.569336	-12.359173
1493.544922	-8.363647
1492.520508	16.014576
1491.495117	81.204300
1490.469727	-37.670086
1489.444336	27.375622
1488.417969	-71.135139
1487.392578	-82.840523
1486.366211	160.691727
1485.339844	-55.379436
1484.312500	208.333557
1483.286133	91.729691
1482.258789	105.203758
1481.231445	172.170883
1480.204102	70.772675
1479.175781	66.225632
1478.148438	155.932297
1477.120117	293.955963
1476.091797	225.518280
1475.062500	391.377075
1474.034180	302.475891
1473.004883	269.568634
1471.975586	295.171082
1470.946289	356.343964
1469.916016	374.186798
1468.885742	516.620361
1467.855469	641.148254
1466.825195	577.425476
1465.794922	699.262207
1464.763672	724.422058
1463.732422	538.628174
1462.701172	675.517517
1461.669922	565.938049
1460.638672	679.837769
1459.606445	580.385193
1458.574219	607.858093
1457.541992	744.411987
1456.508789	817.440979
1455.476563	819.389099
1454.443359	894.850464
1453.410156	906.863586
1452.375977	972.076538
1451.342773	844.620911
1450.308594	846.423706
1449.274414	909.006531
1448.240234	885.424805
1447.206055	849.172546
1446.170898	876.206726
1445.135742	946.245239
1444.100586	846.679932
1443.064453	731.956177
1442.029297	597.038269
1440.993164	725.187012
1439.957031	719.257629
1438.920898	637.481323
1437.883789	725.067383
1436.847656	746.916443
1435.810547	586.843323
1434.773438	596.067993
1433.735352	375.475494
1432.698242	286.271545
1431.660156	414.184113
1430.622070	425.953094
1429.583008	306.508545
1428.544922	295.598511
1427.505859	236.771835
1426.466797	354.484650
1425.427734	194.844116
1424.387695	40.314941
1423.348633	233.618225
1422.308594	121.997635
1421.268555	196.831131
1420.227539	118.022881
1419.187500	112.284561
1418.146484	146.833557
1417.105469	141.117538
1416.064453	54.905193
1415.022461	24.085114
1413.980469	63.720608
1412.939453	90.794327
1411.896484	67.585724
1410.854492	155.008835
1409.811523	69.021034
1408.768555	166.498932
1407.725586	75.573395
1406.682617	225.799622
1405.638672	124.906662
1404.595703	-8.540169
1403.551758	-91.712151
1402.506836	-19.256210
1401.462891	-29.576988
1400.417969	-120.124908
1399.373047	-102.775719
1398.328125	-153.088120
1397.283203	82.393806
1396.237305	-205.933243
1395.191406	-38.118538
1394.145508	67.041344
1393.099609	39.466614
1392.052734	77.036003
1391.006836	39.538795
1389.959961	144.746826
1388.912109	-32.798050
1387.865234	92.478302
1386.817383	190.227325
1385.769531	-39.593468
1384.721680	0.730437
1383.673828	11.089308
1382.625000	1.493449
1381.576172	-63.016850
1380.527344	29.913954
1379.478516	20.462191
1378.429688	-148.730988
1377.379883	-30.738625
1376.330078	-12.575934
1375.280273	0.639390
1374.229492	-65.934158
1373.178711	27.194847
1372.128906	25.584978
1371.077148	1.580694
1370.026367	64.881767
1368.974609	-68.661301
1367.923828	-27.688950
1366.871094	45.691685
1365.819336	74.273430
1364.767578	100.406799
1363.714844	66.836578
1362.662109	-13.949953
1361.609375	-24.976978
1360.555664	18.780645
1359.501953	50.140072
1358.448242	-75.114349
1357.394531	55.806110
1356.340820	10.254117
1355.286133	39.323837
1354.231445	48.562046
1353.176758	-4.245047
1352.122070	104.447533
1351.066406	138.660858
1350.011719	133.203522
1348.956055	75.684540
1347.899414	196.892151
1346.843750	226.323044
1345.787109	178.909256
1344.730469	324.984497
1343.673828	381.806030
1342.616211	267.636383
1341.559570	460.850555
1340.501953	468.223328
1339.444336	463.265289
1338.385742	418.739655
1337.328125	421.334839
1336.269531	280.412415
1335.210938	352.440216
1334.152344	486.349182
1333.092773	402.564789
1332.033203	239.729965
1330.973633	391.048004
1329.914063	178.954178
1328.853516	431.662231
1327.793945	298.833557
1326.733398	284.699219
1325.672852	337.313843
1324.611328	399.834137
1323.549805	326.591034
1322.489258	255.902863
1321.426758	362.976807
1320.365234	329.423187
1319.302734	221.929764
1318.241211	462.275055
1317.177734	436.266785
1316.115234	400.462006
1315.052734	293.248566
1313.989258	521.244019
1312.925781	231.844025
1311.862305	353.941559
1310.797852	355.370117
1309.733398	351.921143
1308.668945	464.206848
1307.604492	431.298431
1306.540039	555.911072
1305.474609	358.278870
1304.409180	482.940948
1303.343750	351.884521
1302.277344	368.418427
1301.211914	402.192596
1300.145508	325.421997
1299.079102	398.577820
1298.011719	412.795563
1296.945313	392.671692
1295.877930	394.689026
1294.810547	443.378540
1293.743164	362.027557
1292.674805	246.400772
1291.606445	273.125183
1290.538086	214.043793
1289.469727	270.255463
1288.400391	270.098175
1287.332031	412.115387
1286.262695	402.192352
1285.193359	233.080841
1284.123047	235.509567
1283.052734	233.070557
1281.982422	313.894867
1280.912109	382.475372
1279.841797	228.382492
1278.770508	230.953491
1277.699219	226.212860
1276.627930	231.280853
1275.556641	277.933502
1274.484375	258.594574
1273.412109	285.717590
1272.339844	234.669907
1271.267578	274.044434
1270.194336	357.379730
1269.121094	433.374390
1268.047852	375.097382
1266.974609	516.986328
1265.900391	500.231720
1264.827148	393.242584
1263.752930	381.433441
1262.677734	396.466064
1261.603516	560.214294
1260.528320	348.560394
1259.453125	322.206299
1258.377930	291.003204
1257.301758	457.114319
1256.226563	411.305420
1255.150391	333.875946
1254.073242	149.389099
1252.997070	415.196503
1251.919922	354.870636
1250.842773	425.930695
1249.765625	370.504700
1248.688477	495.030334
1247.610352	422.604980
1246.532227	513.046143
1245.454102	528.125977
1244.375000	331.854889
1243.296875	329.968842
1242.217773	502.911011
1241.138672	372.321106
1240.058594	418.964569
1238.979492	295.725708
1237.899414	325.376831
1236.819336	330.755981
1235.738281	442.825348
1234.658203	266.333527
1233.577148	341.996674
1232.496094	323.108948
1231.415039	372.059692
1230.333008	350.733521
1229.250977	145.355194
1228.168945	230.601761
1227.086914	78.574059
1226.003906	437.248932
1224.920898	413.456696
1223.837891	278.385193
1222.754883	99.826698
1221.670898	252.595901
1220.587891	132.111694
1219.503906	4.413326
1218.418945	273.039673
1217.334961	254.045975
1216.250000	220.550507
1215.165039	27.677290
1214.080078	199.418884
1212.994141	202.105560
1211.908203	318.188568
1210.822266	178.462753
1209.736328	89.430946
1208.649414	210.220291
1207.563477	159.752640
1206.476563	287.658234
1205.388672	145.570847
1204.301758	304.697083
1203.213867	244.521164
1202.125977	128.956009
1201.038086	66.387886
1199.949219	47.150871
1198.861328	-3.389910
1197.772461	-121.308990
1196.682617	-118.922295
1195.593750	-51.626232
1194.503906	5.992837
1193.414063	8.264617
1192.324219	159.522720
1191.233398	-40.147381
1190.143555	-42.759480
1189.052734	-16.579319
1187.960938	16.761366
1186.870117	-17.164097
1185.778320	-87.111313
1184.686523	-166.657013
1183.594727	-99.848816
1182.501953	7.673037
1181.410156	9.599409
1180.317383	140.959641
1179.223633	99.640648
1178.130859	41.533211
1177.037109	79.255402
1175.943359	11.529173
1174.849609	-32.251587
1173.754883	-13.794608
1172.661133	33.346897
1171.566406	1.454371
1170.470703	60.464157
1169.375977	-0.194805
1168.280273	1.320317
1167.184570	50.622925
1166.088867	-29.222080
1164.992188	-123.407410
1163.895508	-67.046600
1162.798828	-10.746071
1161.702148	-121.694778
1160.605469	77.797256
1159.507813	219.866821
1158.410156	37.231194
1157.311523	14.522239
1156.213867	99.148781
1155.115234	40.588856
1154.016602	113.177574
1152.917969	188.084015
1151.818359	77.000526
1150.718750	54.106106
1149.619141	64.543007
1148.519531	-53.684189
1147.418945	-71.873413
1146.319336	-63.895988
1145.217773	36.873840
1144.117188	137.568115
1143.015625	-147.260895
1141.915039	96.088539
1140.813477	22.992813
1139.710938	-28.705080
1138.609375	-51.882816
1137.506836	-3.786663
1136.404297	63.264851
1135.300781	123.126953
1134.197266	42.807850
1133.094727	45.602974
1131.990234	102.961502
1130.886719	134.160614
1129.782227	184.296051
1128.677734	334.016357
1127.573242	153.968918
1126.468750	128.103394
1125.363281	237.347168
1124.257813	147.424118
1123.152344	183.103745
1122.045898	202.154709
1120.940430	169.067490
1119.833984	140.703644
1118.726563	166.775543
1117.620117	195.181992
1116.512695	53.171677
1115.405273	117.028290
1114.297852	211.581955
1113.189453	149.995819
1112.082031	149.888168
1110.972656	81.207680
1109.864258	97.613274
1108.755859	36.027386
1107.646484	109.082832
1106.537109	245.847687
1105.426758	205.456726
1104.317383	216.999680
1103.207031	89.284042
1102.096680	256.529327
1100.985352	204.310257
1099.875000	145.029190
1098.763672	106.977409
1097.652344	118.430702
1096.540039	153.429062
1095.427734	261.438721
1094.315430	209.209351
1093.203125	69.856445
1092.090820	276.667786
1090.977539	283.285919
1089.864258	195.756226
1088.750977	282.370941
1087.636719	126.645630
1086.522461	227.330795
1085.408203	208.049728
1084.293945	162.914505
1083.179688	218.853561
1082.064453	133.782410
1080.949219	260.165436
1079.833008	264.360565
1078.717773	263.859772
1077.601563	164.760956
1076.485352	225.299957
1075.368164	30.051519
1074.251953	1.453443
1073.134766	73.716888
1072.016602	63.879242
1070.899414	51.709362
1069.781250	32.515602
1068.663086	247.652985
1067.544922	33.996769
1066.426758	176.443222
1065.307617	290.729706
1064.188477	79.572556
1063.068359	100.225227
1061.949219	127.901299
1060.829102	148.553772
1059.708984	82.671379
1058.588867	-62.670902
1057.467773	81.947456
1056.346680	81.604996
1055.225586	60.246780
1054.104492	22.560570
1052.982422	-52.464695
1051.860352	-48.045963
1050.738281	-41.277229
1049.615234	37.857834
1048.492188	39.971809
1047.369141	37.438457
1046.246094	72.244812
1045.123047	23.109838
1043.999023	-154.203964
1042.875000	-33.076332
1041.750000	74.034576
1040.625977	46.001759
1039.500977	83.219727
1038.375977	115.788612
1037.250000	78.524254
1036.125000	-26.191790
1034.999023	78.594734
1033.873047	83.323204
1032.746094	227.629822
1031.619141	-0.158889
1030.492188	125.561684
1029.365234	109.473289
1028.237305	35.327457
1027.110352	-38.749626
1025.982422	-73.276970
1024.853516	-184.387222
1023.725586	-190.938278
1022.596680	-109.254189
1021.467773	-69.342758
1020.337891	-101.335129
1019.208008	-154.151779
1018.078125	-70.092514
1016.948242	-187.732025
1015.818359	-112.900414
1014.687500	-186.373199
1013.556641	-30.416348
1012.425781	74.551178
1011.293945	54.461411
1010.162109	115.450623
1009.030273	37.576847
1007.898438	198.126602
1006.765625	219.831360
1005.632813	262.384338
1004.500000	450.641815
1003.366211	814.556030
1002.233398	829.332031
1001.099609	703.183472
999.964844	378.453064
998.831055	160.166855
997.696289	52.866348
996.561523	132.661819
995.425781	-66.818520
994.291016	-74.630592
993.155273	19.115070
992.019531	-117.786911
990.882813	-23.985092
989.747070	-36.228138
988.610352	46.079239
987.472656	-21.387892
986.335938	-65.737854
985.198242	65.026688
984.060547	-128.906952
982.921875	-62.556293
981.784180	52.145729
980.645508	67.893494
979.506836	-22.144947
978.367188	9.807424
977.228516	170.564835
976.088867	92.202789
974.948242	50.698956
973.808594	-57.375427
972.667969	57.489937
971.527344	32.244911
970.385742	27.724812
969.245117	73.761230
968.103516	-36.250008
966.961914	85.597755
965.819336	81.259575
964.677734	63.209709
963.534180	-21.283480
962.391602	144.192917
961.249023	25.435259
960.105469	-65.722397
958.961914	113.532967
957.817383	27.070148
956.673828	55.184994
955.529297	53.571907
954.383789	42.850334
953.239258	66.501884
952.093750	-24.195356
950.948242	63.590271
949.802734	165.098648
948.656250	40.285175
947.509766	116.698647
946.363281	44.596966
945.216797	-63.978786
944.069336	12.534801
942.921875	84.488068
941.774414	-112.923157
940.625977	-13.503073
939.478516	215.970062
938.330078	-26.833342
937.180664	138.757690
936.032227	58.055954
934.882813	184.874603
933.732422	51.860168
932.583008	44.264648
931.432617	-29.351086
930.282227	247.832016
929.131836	133.292328
927.980469	107.621422
926.830078	4.618748
925.677734	-45.967136
924.526367	51.363445
923.374023	-8.239424
922.221680	34.535187
921.069336	0.033763
919.916992	-141.232666
918.763672	-23.383394
917.610352	98.983688
916.456055	98.688782
915.302734	41.659138
914.148438	-87.952377
912.994141	23.081375
911.838867	56.949318
910.683594	-54.347057
909.528320	-0.016046
908.373047	-174.680496
907.216797	63.307037
906.061523	-36.459106
904.904297	2.051008
903.748047	133.433258
902.590820	76.814491
901.433594	101.747238
900.276367	33.883026
899.118164	72.430420
897.960938	-144.681580
896.802734	126.900574
895.643555	-78.780495
894.484375	106.776871
893.325195	88.832565
892.166016	30.232889
891.006836	25.895451
889.846680	82.557693
888.686523	-52.741211
887.526367	-0.582694
886.365234	28.990437
885.204102	8.912832
884.042969	149.030304
882.880859	-33.447987
881.719727	34.465748
880.556641	138.425629
879.394531	-41.653400
878.232422	23.972513
877.069336	17.480312
875.905273	47.030277
874.742188	231.937332
873.578125	29.544527
872.414063	-66.970840
871.250000	-19.431868
870.084961	86.573753
868.920898	50.829735
867.754883	44.332012
866.589844	78.295410
865.423828	-42.840832
864.257813	213.565491
863.091797	137.368057
861.924805	166.757050
860.758789	-26.171713
859.590820	198.525879
858.423828	142.564346
857.255859	120.275452
856.087891	246.039307
854.919922	214.738983
853.751953	187.924026
852.583008	266.466248
851.414063	239.622284
850.244141	304.640900
849.075195	-17.922297
847.905273	125.475807
846.734375	87.428749
845.564453	129.964478
844.393555	-13.288044
843.222656	6.838692
842.051758	53.777687
840.879883	-6.671082
839.708008	-49.226242
838.536133	116.098480
837.363281	4.211449
836.190430	-18.276754
835.017578	111.113846
833.844727	231.485794
832.670898	101.719635
831.497070	228.683395
830.323242	112.317101
829.149414	234.703369
827.974609	270.015167
826.799805	104.581657
825.624023	146.541656
824.449219	257.550598
823.273438	52.042721
822.097656	80.533371
820.920898	66.661835
819.744141	75.036827
818.567383	-10.127501
817.390625	-10.700487
816.212891	-6.852429
815.035156	112.650093
813.857422	-90.443535
812.679688	-51.090439
811.500977	-107.380844
810.322266	-25.872652
809.142578	-124.422691
807.963867	19.193865
806.784180	64.986534
805.603516	-122.426552
804.423828	-83.342796
803.243164	-59.843578
802.062500	10.211801
800.881836	-52.901115
799.700195	-93.834579
798.518555	-50.518543
797.336914	-11.686662
796.154297	27.098171
794.972656	-42.738689
793.789063	-48.328323
792.606445	3.639685
791.422852	-119.368416
790.240234	-14.336169
789.055664	57.422073
787.872070	-1.427429
786.687500	-42.578178
785.502930	-1.906360
784.317383	-40.878643
783.132813	-11.330680
781.947266	73.429695
780.761719	54.278915
779.575195	147.772324
778.388672	197.029099
777.202148	-87.159058
776.015625	143.094254
774.828125	64.252106
773.640625	-1.334688
772.453125	-44.851898
771.264648	21.899887
770.076172	-19.433956
768.887695	69.287521
767.699219	3.687229
766.509766	76.906502
765.320313	-39.357864
764.130859	73.448730
762.940430	95.919327
761.750977	166.793457
760.559570	127.590584
759.369141	72.995323
758.177734	132.795883
756.986328	84.804970
755.794922	12.645676
754.603516	57.010933
753.411133	127.720421
752.218750	154.452652
751.025391	-29.694828
749.832031	-16.119156
748.638672	151.131943
747.445313	46.131836
746.250977	31.153896
745.057617	33.737282
743.862305	156.959625
742.667969	141.977509
741.472656	39.314613
740.277344	160.275024
739.082031	57.671913
737.885742	-7.629972
736.689453	-75.079964
735.493164	-17.669094
734.296875	22.213657
733.099609	-82.365265
731.902344	88.837631
730.705078	91.522713
729.506836	32.982510
728.308594	18.222193
727.110352	31.909861
725.911133	1.898628
724.712891	-43.372326
723.513672	53.403187
722.313477	-55.150185
721.113281	52.550659
719.914063	92.551598
718.712891	123.831360
717.512695	-63.082417
716.311523	149.347061
715.110352	226.481949
713.909180	142.253326
712.707031	101.696938
711.504883	61.192833
710.302734	-7.585335
709.099609	87.091019
707.896484	46.723846
706.693359	6.412445
705.490234	-25.136011
704.286133	-191.570923
703.082031	-103.304688
701.877930	-32.444260
700.672852	88.445374
699.468750	54.934414
698.262695	-15.475702
697.057617	-40.172081
695.851563	28.618120
694.645508	-35.097729
693.439453	-57.477787
692.232422	-36.378757
691.026367	-2.224054
689.818359	-93.923653
688.611328	3.235700
687.403320	17.955500
686.195313	-47.537945
684.987305	84.355438
683.778320	-13.561769
682.569336	-55.045067
681.360352	27.036085
680.151367	74.454697
678.941406	-66.536728
677.731445	-49.362217
676.521484	11.133738
675.310547	-49.565681
674.099609	80.205902
672.888672	23.904390
671.677734	-28.018808
670.465820	-58.268429
669.253906	108.240715
668.041016	-68.947319
666.829102	32.703678
665.616211	-12.572770
664.403320	-25.418207
663.189453	-12.333570
661.975586	65.515823
660.761719	61.320755
659.547852	7.500860
658.333008	-121.797997
657.118164	85.412933
655.903320	-13.670381
654.688477	29.560417
653.472656	-116.907784
652.256836	-41.388218
651.040039	-32.710854
649.824219	-15.453681
648.607422	34.060467
647.389648	55.526543
646.172852	20.975945
644.955078	38.033714
643.737305	171.195831
642.519531	97.757027
641.300781	45.786121
640.082031	34.609070
638.863281	29.801607
637.643555	7.715774
636.423828	-14.457333
635.204102	49.186832
633.984375	67.595032
632.763672	-38.642872
631.542969	-104.181770
630.322266	53.338322
629.100586	58.318066
627.878906	-56.973682
626.657227	-48.006458
625.435547	27.239653
624.212891	-64.920448
622.990234	-24.376869
621.767578	26.650576
620.543945	113.845406
619.320313	121.535728
618.096680	-31.591103
616.873047	106.194420
615.648438	44.631222
614.423828	-62.115860
613.199219	89.705513
611.973633	78.620018
610.748047	24.455605
609.522461	76.851143
608.296875	-12.174027
607.070313	-7.525143
605.843750	-33.168770
604.617188	-118.998901
