# Supplementary material for: Raman spectroscopy accurately differentiates mucosal healing from non-healing and biochemical changes following biological therapy in inflammatory bowel disease
Source: PLoS One. 2021 Jun 2;16(6):e0252210. doi: 10.1371/journal.pone.0252210 (PMC8172032; doi:10.1371/journal.pone.0252210)
Supplement: S6 Dataset — (ZIP) [file pone.0252210.s008.zip › Post biologic CD/OC024 post treatment-1_base sub CR removed_14__X_-24602.5__Y_32779.4__Z_-655.508__Time_161.txt]

1714.837891	27.869280
1713.861328	222.206039
1712.884766	30.402542
1711.907227	-99.278641
1710.930664	42.398438
1709.953125	294.307159
1708.975586	91.021919
1707.997070	-17.960108
1707.019531	2.267055
1706.041016	-110.940193
1705.062500	-105.737686
1704.083984	-86.585777
1703.104492	-527.219055
1702.125000	135.266907
1701.145508	97.227768
1700.166016	89.244911
1699.186523	-9.013099
1698.206055	206.113098
1697.225586	10.222258
1696.245117	-48.650040
1695.264648	-189.640793
1694.283203	-204.426559
1693.301758	0.427851
1692.320313	192.529617
1691.338867	-9.758846
1690.357422	562.551208
1689.375000	409.635315
1688.392578	425.525635
1687.410156	220.799118
1686.427734	416.764496
1685.444336	589.318787
1684.460938	570.653198
1683.477539	752.524170
1682.494141	1017.601746
1681.509766	529.627686
1680.526367	809.387390
1679.541992	394.985443
1678.557617	809.096191
1677.572266	1032.136353
1676.587891	612.129822
1675.602539	1155.664063
1674.617188	1093.471191
1673.630859	1106.398926
1672.645508	976.557922
1671.659180	966.996704
1670.672852	1393.783203
1669.686523	1149.158325
1668.699219	1746.987549
1667.712891	1487.831299
1666.725586	1558.529297
1665.738281	1720.083374
1664.750000	1497.536499
1663.762695	1986.581177
1662.774414	1370.289917
1661.786133	1727.858276
1660.797852	1823.511353
1659.808594	1861.424561
1658.820313	1846.992310
1657.831055	1772.231323
1656.841797	1653.097046
1655.851563	1799.340576
1654.862305	1887.911133
1653.872070	1492.714600
1652.881836	1299.349487
1651.891602	1249.478516
1650.900391	1387.931641
1649.910156	1127.652954
1648.918945	701.469604
1647.927734	1095.294922
1646.935547	889.647705
1645.944336	312.153076
1644.952148	533.009094
1643.959961	513.976196
1642.966797	566.695801
1641.974609	245.099350
1640.981445	256.577911
1639.988281	366.122009
1638.995117	164.824875
1638.001953	93.267944
1637.007813	291.069733
1636.013672	27.921835
1635.019531	5.110715
1634.025391	-75.258888
1633.031250	31.820124
1632.036133	-79.377640
1631.041016	81.038483
1630.045898	-224.197891
1629.049805	-84.190002
1628.054688	-354.366089
1627.058594	67.754028
1626.062500	100.748657
1625.065430	-234.116943
1624.069336	65.054642
1623.072266	322.310577
1622.075195	-108.756294
1621.078125	169.980377
1620.081055	-13.438900
1619.083008	150.092789
1618.084961	200.891937
1617.086914	351.641754
1616.088867	74.767738
1615.089844	-230.655350
1614.091797	72.849419
1613.092773	148.225128
1612.092773	-69.941765
1611.093750	-33.548328
1610.093750	8.213106
1609.094727	-183.096008
1608.093750	223.106232
1607.093750	157.810806
1606.093750	-48.743664
1605.092773	184.726913
1604.091797	138.123444
1603.090820	154.440796
1602.088867	8.604231
1601.087891	-121.386444
1600.085938	-23.739841
1599.083984	-111.721054
1598.081055	-58.464691
1597.079102	154.245728
1596.076172	-255.002579
1595.073242	-196.429611
1594.070313	-119.582466
1593.067383	-353.502319
1592.063477	-247.940140
1591.059570	-249.445618
1590.055664	-404.932617
1589.051758	-531.674194
1588.046875	-21.942474
1587.041992	297.156769
1586.037109	-25.328861
1585.032227	-147.004028
1584.027344	20.601032
1583.021484	-90.746292
1582.015625	394.444672
1581.009766	124.040565
1580.003906	356.230347
1578.997070	254.984787
1577.990234	20.939886
1576.984375	36.722366
1575.976563	-119.344940
1574.969727	5.472085
1573.961914	325.146454
1572.954102	207.756683
1571.946289	1.903040
1570.938477	-255.974289
1569.929688	23.958921
1568.921875	371.177551
1567.913086	123.323883
1566.903320	31.207357
1565.894531	398.487732
1564.884766	103.574371
1563.875000	200.458359
1562.865234	32.497021
1561.855469	97.875916
1560.844727	69.675179
1559.834961	215.026031
1558.824219	-93.518784
1557.813477	59.185970
1556.801758	164.974121
1555.790039	-29.979179
1554.779297	96.115334
1553.766602	-18.891361
1552.754883	148.140381
1551.743164	317.478271
1550.730469	364.891327
1549.717773	189.572266
1548.705078	45.149750
1547.691406	342.767578
1546.677734	484.904602
1545.665039	303.653839
1544.650391	499.543610
1543.636719	113.774841
1542.623047	332.429077
1541.608398	168.497192
1540.593750	-171.184479
1539.579102	-33.355270
1538.563477	68.028191
1537.547852	-140.530777
1536.533203	422.190857
1535.516602	254.421753
1534.500977	-86.276733
1533.485352	253.603775
1532.468750	461.615784
1531.452148	164.166946
1530.435547	196.417435
1529.417969	107.317856
1528.400391	2.562033
1527.383789	531.079163
1526.365234	62.782284
1525.347656	145.280823
1524.329102	181.162354
1523.311523	180.792267
1522.292969	463.109070
1521.273438	439.017365
1520.254883	239.884109
1519.235352	20.014009
1518.215820	23.596262
1517.196289	263.337280
1516.176758	-175.454895
1515.156250	217.844513
1514.136719	79.226707
1513.116211	192.011948
1512.094727	294.232635
1511.074219	-29.776711
1510.052734	-10.101130
1509.031250	4.216897
1508.009766	-115.047089
1506.988281	-106.277626
1505.965820	-110.567810
1504.943359	-158.638702
1503.920898	-117.216400
1502.898438	-76.021095
1501.875000	23.836096
1500.852539	10.799791
1499.829102	-296.874390
1498.805664	-346.095367
1497.781250	-508.115387
1496.757813	-437.408020
1495.733398	-343.925842
1494.708984	-450.151062
1493.684570	-160.195877
1492.659180	-39.293453
1491.633789	-31.075735
1490.608398	38.288628
1489.583008	97.234550
1488.557617	-50.902607
1487.531250	165.996994
1486.504883	-33.508114
1485.478516	591.376587
1484.452148	381.342041
1483.424805	321.751923
1482.398438	430.424713
1481.371094	452.166046
1480.342773	450.778076
1479.315430	151.019623
1478.287109	508.791412
1477.259766	955.493408
1476.230469	446.463379
1475.202148	1177.978638
1474.173828	847.162109
1473.144531	1129.921631
1472.115234	1305.538696
1471.085938	1081.425293
1470.055664	1429.750977
1469.025391	1291.961426
1467.996094	1873.905396
1466.964844	1807.054932
1465.934570	1704.586670
1464.904297	1914.693115
1463.873047	2282.148926
1462.841797	2433.425781
1461.809570	2538.813477
1460.778320	2639.037842
1459.746094	2536.010010
1458.713867	3100.557861
1457.681641	2751.185547
1456.649414	2713.998779
1455.616211	2501.712891
1454.583008	2966.644043
1453.549805	2797.413574
1452.516602	2825.959229
1451.483398	3183.960938
1450.449219	2844.884033
1449.415039	2982.228516
1448.380859	3137.224609
1447.345703	3003.412354
1446.311523	2927.904297
1445.276367	3221.970947
1444.241211	3138.814941
1443.205078	2997.472412
1442.169922	2595.661133
1441.133789	2904.698486
1440.097656	2480.310791
1439.061523	2905.560547
1438.024414	2696.202393
1436.988281	2297.457764
1435.951172	2002.472656
1434.914063	1952.660156
1433.875977	1829.634644
1432.838867	1363.355225
1431.800781	1240.593018
1430.762695	693.937073
1429.724609	1310.777832
1428.685547	729.096680
1427.646484	447.861206
1426.607422	545.051636
1425.568359	493.523193
1424.529297	870.576355
1423.489258	572.157654
1422.449219	641.776978
1421.409180	537.648926
1420.369141	557.046448
1419.328125	239.103745
1418.288086	251.183853
1417.247070	147.551773
1416.205078	431.535370
1415.164063	265.215698
1414.122070	322.893433
1413.080078	254.925049
1412.038086	129.270767
1410.996094	46.515682
1409.953125	-73.806885
1408.910156	94.971413
1407.867188	35.216831
1406.824219	98.674477
1405.780273	167.225662
1404.737305	-185.820999
1403.693359	-209.826813
1402.648438	-12.901924
1401.604492	-137.004303
1400.559570	-168.135193
1399.514648	-71.221626
1398.469727	70.930336
1397.424805	-19.930727
1396.378906	385.557861
1395.333984	46.935951
1394.288086	344.840607
1393.241211	329.708160
1392.195313	31.835167
1391.148438	52.152470
1390.101563	67.625664
1389.054688	-24.333029
1388.006836	159.081375
1386.959961	140.022842
1385.912109	-201.455276
1384.864258	-195.095520
1383.815430	-78.600227
1382.767578	113.022743
1381.718750	37.386581
1380.669922	76.876678
1379.621094	131.521942
1378.571289	166.331619
1377.522461	-265.469910
1376.472656	-15.560824
1375.421875	406.580292
1374.372070	-386.167297
1373.321289	-85.949509
1372.270508	14.851434
1371.219727	58.463188
1370.168945	-333.941345
1369.117188	138.738220
1368.066406	43.382317
1367.014648	-260.992798
1365.961914	-116.776352
1364.910156	-136.729874
1363.857422	-136.570480
1362.804688	42.993092
1361.751953	-16.190928
1360.698242	270.639130
1359.645508	194.445969
1358.591797	153.283768
1357.538086	-156.147369
1356.483398	7.008574
1355.429688	53.528816
1354.375000	189.664291
1353.320313	75.071060
1352.264648	430.094055
1351.209961	392.895294
1350.154297	117.598221
1349.098633	306.740692
1348.042969	687.072571
1346.986328	519.185547
1345.930664	577.305664
1344.874023	573.601318
1343.817383	1021.315918
1342.759766	1005.534058
1341.703125	975.116638
1340.645508	1058.877930
1339.587891	944.650208
1338.529297	1417.592896
1337.471680	1214.623657
1336.413086	789.151794
1335.354492	1299.575073
1334.295898	904.377075
1333.236328	1199.729614
1332.176758	758.135010
1331.117188	972.205627
1330.057617	944.116150
1328.998047	856.920105
1327.937500	1316.071411
1326.876953	1130.403198
1325.816406	974.656433
1324.754883	833.980713
1323.694336	871.342529
1322.632813	1202.616821
1321.571289	1279.752686
1320.508789	1455.728394
1319.447266	1271.676758
1318.384766	1351.778809
1317.322266	1422.173950
1316.259766	1204.294312
1315.196289	1583.142212
1314.132813	1368.145752
1313.069336	1040.103882
1312.005859	1308.452271
1310.942383	1042.493774
1309.877930	1143.657227
1308.813477	1471.408691
1307.749023	1134.738403
1306.683594	1484.833374
1305.619141	1352.821411
1304.553711	1240.703613
1303.488281	1342.714722
1302.421875	1171.971924
1301.356445	1058.003906
1300.290039	1155.555176
1299.223633	1439.929810
1298.157227	1225.742798
1297.089844	1424.334717
1296.022461	1360.305786
1294.955078	1421.630371
1293.887695	1065.903687
1292.819336	1019.603333
1291.751953	1012.719910
1290.683594	934.855835
1289.614258	1107.243530
1288.545898	1228.223999
1287.476563	1506.123169
1286.407227	1296.438477
1285.337891	1133.518677
1284.268555	1345.517578
1283.198242	1195.148071
1282.127930	1164.918823
1281.057617	1107.897339
1279.986328	1033.882813
1278.916016	1057.878174
1277.844727	1020.820679
1276.773438	800.483704
1275.701172	1037.530151
1274.629883	1057.040283
1273.557617	1562.947876
1272.485352	1062.108032
1271.413086	1304.170410
1270.339844	1074.872437
1269.266602	1473.268066
1268.193359	1495.643311
1267.120117	1647.444824
1266.045898	1303.925903
1264.972656	1538.805542
1263.898438	1693.163940
1262.823242	1784.123413
1261.749023	1470.426025
1260.673828	1432.351318
1259.598633	1243.276733
1258.523438	1580.582275
1257.448242	1311.296265
1256.372070	1407.457886
1255.295898	1562.069214
1254.219727	1604.685913
1253.142578	1798.214600
1252.066406	1405.333618
1250.989258	1586.745605
1249.912109	1614.897827
1248.833984	1540.946777
1247.756836	1673.691895
1246.678711	1201.242188
1245.599609	1312.188965
1244.521484	1335.655151
1243.442383	1023.961487
1242.364258	1324.348022
1241.285156	969.127686
1240.205078	1286.403076
1239.125977	1669.074829
1238.045898	1326.174316
1236.965820	1570.418091
1235.884766	1545.373291
1234.804688	1275.471802
1233.723633	1114.760620
1232.642578	1109.214355
1231.561523	1166.658325
1230.479492	976.980225
1229.397461	1012.603516
1228.315430	1343.588135
1227.233398	1224.150391
1226.150391	872.404297
1225.068359	866.805420
1223.985352	1016.002625
1222.901367	867.618408
1221.818359	695.088806
1220.734375	648.308777
1219.650391	826.296021
1218.566406	926.837219
1217.481445	372.577789
1216.396484	516.566833
1215.311523	406.884094
1214.226563	642.449158
1213.141602	1020.275452
1212.055664	690.797546
1210.969727	798.111511
1209.883789	811.246643
1208.796875	739.906799
1207.709961	994.032227
1206.623047	973.183411
1205.536133	520.885742
1204.449219	495.199646
1203.361328	604.348633
1202.273438	120.917862
1201.185547	68.635918
1200.096680	228.140228
1199.008789	199.771591
1197.919922	154.494156
1196.830078	65.845108
1195.741211	-294.623352
1194.651367	-477.076202
1193.561523	76.115417
1192.471680	66.543739
1191.381836	59.293194
1190.291016	-370.885803
1189.200195	22.901762
1188.109375	-8.626774
1187.017578	-251.517960
1185.926758	-278.362396
1184.834961	-206.904236
1183.742188	-157.176163
1182.650391	53.149796
1181.557617	-7.717723
1180.464844	-59.070274
1179.372070	222.696579
1178.279297	324.492004
1177.185547	325.491760
1176.091797	541.982910
1174.998047	487.640350
1173.903320	165.034286
1172.808594	218.299820
1171.713867	135.014374
1170.619141	-10.557097
1169.524414	377.299622
1168.428711	-134.423676
1167.333008	-289.743530
1166.237305	-17.179907
1165.140625	341.180664
1164.044922	34.978577
1162.948242	173.150665
1161.850586	246.645554
1160.753906	234.037933
1159.656250	393.205627
1158.558594	425.680084
1157.460938	660.863586
1156.362305	652.466187
1155.263672	503.222839
1154.165039	356.317200
1153.066406	440.632233
1151.967773	696.410156
1150.868164	716.021057
1149.768555	437.688782
1148.667969	366.591919
1147.568359	-121.344429
1146.467773	409.869141
1145.367188	31.410397
1144.266602	-408.872559
1143.165039	21.760952
1142.063477	28.657093
1140.961914	63.976620
1139.860352	334.563934
1138.757813	5.854872
1137.655273	-4.346848
1136.552734	82.768166
1135.450195	112.720276
1134.346680	249.417816
1133.244141	623.402222
1132.139648	781.060547
1131.036133	461.492157
1129.931641	486.020325
1128.827148	612.445923
1127.722656	1001.977173
1126.618164	848.212891
1125.512695	1000.229065
1124.407227	948.241150
1123.301758	784.805176
1122.196289	1024.094360
1121.089844	716.024475
1119.983398	962.123901
1118.876953	459.886292
1117.769531	485.606140
1116.663086	738.413940
1115.555664	567.510376
1114.447266	190.803223
1113.339844	521.271057
1112.231445	321.895569
1111.123047	503.088959
1110.014648	580.142029
1108.905273	494.044464
1107.795898	471.685242
1106.686523	614.570190
1105.577148	849.400452
1104.466797	807.860901
1103.357422	896.080017
1102.247070	727.003662
1101.135742	831.559448
1100.025391	1219.013062
1098.914063	658.384277
1097.802734	998.426270
1096.690430	817.405762
1095.579102	751.881836
1094.466797	945.440491
1093.353516	988.126892
1092.241211	983.664551
1091.127930	786.115784
1090.014648	835.730408
1088.901367	675.870117
1087.788086	572.502258
1086.673828	694.913147
1085.559570	702.016602
1084.445313	716.143372
1083.330078	807.778992
1082.214844	974.536743
1081.099609	868.692566
1079.984375	598.471863
1078.868164	1018.680359
1077.751953	631.126953
1076.635742	1004.169678
1075.519531	595.655029
1074.402344	933.314636
1073.285156	710.269958
1072.167969	288.007996
1071.050781	241.035461
1069.932617	960.486511
1068.814453	838.392639
1067.696289	564.088684
1066.578125	428.112579
1065.458984	554.461914
1064.339844	697.156494
1063.220703	-147.898605
1062.100586	495.681122
1060.980469	708.532532
1059.860352	596.205383
1058.740234	189.327484
1057.619141	282.959198
1056.498047	713.151428
1055.376953	673.500732
1054.255859	332.541229
1053.133789	463.575653
1052.011719	445.154724
1050.889648	-26.121067
1049.767578	326.801910
1048.644531	537.261780
1047.521484	257.758209
1046.398438	265.340973
1045.274414	263.645203
1044.150391	294.662598
1043.026367	108.966263
1041.902344	310.262146
1040.778320	406.705353
1039.653320	160.779114
1038.528320	96.685585
1037.402344	-25.505928
1036.277344	-5.554568
1035.151367	319.312256
1034.024414	104.363144
1032.898438	319.924316
1031.771484	354.093109
1030.644531	262.805359
1029.517578	169.344986
1028.390625	199.198944
1027.262695	-179.758057
1026.134766	-263.438293
1025.005859	-470.048920
1023.877930	-170.308502
1022.749023	-269.829163
1021.620117	-531.617432
1020.490234	-563.485596
1019.361328	-80.266464
1018.231445	-582.708130
1017.101563	-271.012939
1015.970703	-402.055359
1014.839844	-370.678711
1013.708984	-346.122925
1012.578125	202.043945
1011.447266	-71.984467
1010.315430	6.167943
1009.183594	383.024170
1008.050781	366.452759
1006.918945	426.398865
1005.786133	710.835815
1004.653320	1931.856079
1003.519531	2398.770264
1002.386719	2828.654785
1001.252930	2177.007568
1000.118164	2248.963623
998.984375	1447.957886
997.849609	354.219482
996.714844	454.773285
995.580078	502.367004
994.444336	127.811905
993.308594	-260.227081
992.172852	574.571838
991.036133	-82.839035
989.900391	138.640320
988.763672	-89.266708
987.626953	-10.392353
986.489258	-7.401087
985.351563	424.202545
984.213867	-69.927963
983.076172	60.278858
981.937500	181.409012
980.798828	245.148468
979.660156	14.576305
978.521484	-15.583892
977.381836	235.012192
976.242188	-176.423065
975.102539	83.689217
973.961914	219.791382
972.822266	71.161118
971.681641	434.998871
970.540039	688.645508
969.399414	779.381470
968.257813	425.001770
967.116211	213.263809
965.973633	279.427216
964.832031	657.700317
963.689453	155.457611
962.545898	254.305145
961.403320	238.715652
960.259766	408.951202
959.116211	-112.548904
957.972656	99.336273
956.828125	203.703247
955.683594	134.244492
954.539063	161.154999
953.393555	64.695686
952.249023	414.593658
951.103516	217.902496
949.957031	268.469818
948.811523	273.494080
947.665039	221.588379
946.518555	165.341629
945.371094	6.527299
944.224609	215.705490
943.077148	119.017761
941.929688	116.173180
940.781250	115.816780
939.632813	414.582916
938.484375	106.587616
937.335938	692.989746
936.186523	319.348816
935.038086	208.241196
933.887695	117.899208
932.738281	339.958649
931.587891	168.005325
930.437500	5.437352
929.287109	127.760857
928.135742	-59.377972
926.985352	-66.448524
925.833984	-23.269930
924.681641	208.886841
923.530273	-100.167511
922.377930	252.772125
921.224609	48.786114
920.072266	-329.925293
918.918945	-126.609367
917.765625	40.438179
916.612305	275.707214
915.458008	-188.287857
914.303711	-134.335526
913.149414	-386.625763
911.995117	-266.528351
910.839844	-332.333191
909.684570	-73.645950
908.529297	-254.789673
907.373047	-91.140007
906.216797	-9.002382
905.060547	-212.239029
903.904297	-32.419250
902.747070	22.905788
901.589844	-345.050507
900.432617	-296.197388
899.274414	-118.238197
898.117188	181.939331
896.958984	-42.673767
895.799805	-63.521805
894.641602	74.014542
893.482422	-61.897434
892.322266	-401.006866
891.163086	209.050949
890.002930	71.283615
888.842773	48.852154
887.682617	-418.235199
886.521484	-0.185034
885.360352	-211.844528
884.199219	64.005432
883.038086	98.462784
881.875977	180.348450
880.713867	84.170311
879.551758	218.018463
878.388672	437.514679
877.225586	98.252510
876.062500	40.759487
874.899414	-133.737686
873.735352	515.886780
872.571289	1.612930
871.407227	315.714233
870.242188	4.304905
869.077148	223.892075
867.912109	-269.410919
866.747070	426.806152
865.581055	367.548157
864.415039	364.517365
863.249023	503.041992
862.083008	221.524384
860.916016	243.297577
859.749023	482.825531
858.581055	540.464722
857.414063	528.510071
856.246094	561.436340
855.077148	699.763062
853.909180	645.175903
852.740234	597.333069
851.571289	715.346924
850.402344	562.163086
849.232422	637.532349
848.062500	410.493164
846.892578	801.514343
845.721680	684.175110
844.551758	222.188858
843.380859	176.561279
842.208984	77.233948
841.038086	416.233185
839.866211	381.630859
838.694336	282.168945
837.521484	55.313107
836.348633	110.024200
835.175781	86.458961
834.002930	489.387451
832.829102	184.287048
831.655273	497.572083
830.481445	460.254974
829.307617	523.273926
828.132813	488.039795
826.958008	443.811157
825.783203	580.104553
824.607422	76.514374
823.431641	168.072998
822.255859	177.051041
821.079102	234.933441
819.903320	145.695114
818.726563	383.675934
817.548828	138.427734
816.372070	22.238701
815.194336	124.026489
814.016602	9.895071
812.837891	-148.776260
811.659180	-65.168350
810.480469	73.841721
809.301758	-20.669960
808.122070	-73.050774
806.942383	-340.988586
805.762695	-506.789856
804.583008	-53.249249
803.402344	-121.647804
802.221680	-321.074951
801.041016	-263.207855
799.859375	-79.081551
798.677734	-340.890320
797.496094	-518.479004
796.313477	-204.085785
795.131836	-368.620056
793.949219	69.349052
792.765625	-33.449055
791.583008	-109.778107
790.399414	196.761063
789.215820	-141.047409
788.031250	125.226089
786.846680	395.647430
785.662109	-249.842026
784.477539	33.500031
783.291992	-70.295280
782.106445	351.807617
780.920898	338.274017
779.735352	185.424820
778.548828	8.209050
777.362305	91.467979
776.174805	344.521759
774.988281	294.947723
773.800781	29.025965
772.613281	435.887817
771.424805	447.646362
770.236328	113.093597
769.047852	-104.612587
767.859375	213.174133
766.669922	-44.390114
765.480469	402.928986
764.291016	101.125816
763.101563	290.327637
761.911133	323.022675
760.720703	463.411072
759.529297	660.813049
758.338867	523.650757
757.147461	489.792786
755.955078	730.667603
754.763672	162.405243
753.571289	75.577240
752.378906	825.771973
751.186523	457.457733
749.993164	460.349640
748.799805	223.833572
747.606445	255.128204
746.412109	729.604980
745.217773	545.583862
744.023438	618.201965
742.829102	469.225250
741.633789	149.236252
740.438477	429.911163
739.243164	72.699913
738.046875	204.161743
736.850586	-122.272758
735.654297	155.791885
734.458008	54.927032
733.260742	96.348427
732.063477	400.307465
730.866211	229.348373
729.667969	239.991791
728.469727	392.751099
727.271484	501.698120
726.073242	158.146927
724.874023	144.719879
723.674805	413.129913
722.474609	404.034698
721.275391	702.854553
720.075195	512.528198
718.875000	614.792175
717.673828	649.398071
716.473633	614.211426
715.272461	365.339325
714.070313	339.053253
712.869141	650.753784
711.666992	548.247314
710.463867	-37.893818
709.261719	252.093918
708.058594	422.232086
706.855469	117.674698
705.652344	-106.099907
704.448242	234.043198
703.244141	306.484253
702.040039	48.322517
700.834961	66.622627
699.630859	450.341705
698.424805	281.823303
697.219727	-95.144730
696.013672	93.171036
694.807617	-76.916847
693.601563	-188.134140
692.395508	39.590115
691.188477	126.250191
689.981445	-277.479187
688.773438	-496.416321
687.566406	-359.303162
686.358398	-180.874405
685.149414	-30.540323
683.941406	-107.731842
682.732422	-327.746033
681.523438	-324.289581
680.313477	-244.825989
679.104492	194.324829
677.894531	-18.309971
676.683594	-70.455055
675.473633	187.118546
674.262695	-161.108978
673.051758	83.781288
671.839844	-186.003632
670.628906	-20.843010
669.416992	120.657043
668.204102	-16.519966
666.992188	375.955383
665.779297	-24.398544
664.566406	-39.932648
663.352539	119.636002
662.138672	-1.333960
660.924805	5.266325
659.710938	85.396698
658.497070	-6.925014
657.282227	-73.160347
656.066406	-128.425201
654.851563	12.652021
653.635742	231.402817
652.419922	-153.171997
651.204102	74.378746
649.987305	-171.906281
648.770508	83.748444
647.553711	74.569008
646.336914	-7.715445
645.119141	155.414948
643.901367	262.575684
642.682617	-53.996449
641.464844	358.555511
640.246094	267.843964
639.027344	486.660004
637.807617	-76.853638
636.587891	-107.376747
635.368164	160.576355
634.148438	134.107376
632.927734	438.139282
631.707031	27.116684
630.486328	255.571167
629.264648	13.866680
628.043945	16.536642
626.822266	430.662415
625.599609	-261.980560
624.376953	-202.302597
623.155273	491.277832
621.931641	661.369141
620.708984	406.807129
619.485352	216.113510
618.261719	149.141205
617.037109	-27.545708
615.813477	242.475586
614.588867	-119.459373
613.364258	356.543793
612.138672	36.008408
610.913086	-238.170044
609.687500	-177.514938
608.461914	6.120222
607.235352	54.056293
606.008789	15.460628
604.782227	-88.315742
