# Supplementary material for: Raman spectroscopy accurately differentiates mucosal healing from non-healing and biochemical changes following biological therapy in inflammatory bowel disease
Source: PLoS One. 2021 Jun 2;16(6):e0252210. doi: 10.1371/journal.pone.0252210 (PMC8172032; doi:10.1371/journal.pone.0252210)
Supplement: S6 Dataset — (ZIP) [file pone.0252210.s008.zip › Post biologic CD/OC016 post treatment-1_base sub CR removed_23__X_-36041.8__Y_20315.7__Z_-4414.07__Time_263.txt]

1714.716797	49.818714
1713.740234	92.270271
1712.763672	321.523621
1711.787109	-228.583923
1710.809570	96.562515
1709.832031	-73.246735
1708.854492	42.114620
1707.875977	-112.194359
1706.898438	120.345184
1705.919922	286.779602
1704.941406	84.657524
1703.962891	-207.404510
1702.983398	202.712677
1702.003906	-7.117188
1701.024414	35.521297
1700.044922	485.551392
1699.065430	-141.203247
1698.084961	-117.269035
1697.104492	-65.739815
1696.124023	130.915192
1695.143555	194.773682
1694.162109	-133.183243
1693.180664	103.216667
1692.199219	3.976993
1691.217773	-9.013836
1690.235352	-138.650192
1689.253906	300.792480
1688.271484	-38.012531
1687.289063	248.030060
1686.305664	33.468609
1685.323242	88.953407
1684.339844	360.923767
1683.356445	513.591309
1682.372070	592.263367
1681.388672	370.705811
1680.404297	602.459595
1679.419922	305.085358
1678.435547	431.589539
1677.451172	470.865387
1676.465820	723.492065
1675.480469	654.832581
1674.495117	507.030487
1673.509766	625.674622
1672.523438	532.202332
1671.537109	710.326050
1670.550781	689.683777
1669.564453	560.692932
1668.578125	283.585297
1667.590820	450.387299
1666.603516	747.648987
1665.616211	811.762756
1664.627930	921.389343
1663.640625	615.054932
1662.652344	728.230469
1661.664063	722.495300
1660.675781	788.746155
1659.686523	709.617310
1658.698242	559.418091
1657.708984	732.788330
1656.719727	848.206055
1655.729492	455.606415
1654.740234	892.034241
1653.750000	714.656311
1652.759766	603.836304
1651.768555	548.925110
1650.778320	602.797424
1649.787109	371.390533
1648.795898	743.071289
1647.804688	419.823700
1646.813477	451.052002
1645.821289	337.228546
1644.829102	559.127625
1643.836914	342.862640
1642.844727	559.873352
1641.851563	550.024353
1640.859375	342.513916
1639.866211	50.871902
1638.873047	155.197906
1637.878906	40.789330
1636.885742	337.909790
1635.891602	400.477875
1634.897461	-53.317326
1633.902344	49.146980
1632.908203	-124.843102
1631.913086	-132.714813
1630.917969	-95.683601
1629.922852	-19.054249
1628.926758	-23.935104
1627.931641	116.031395
1626.935547	32.427738
1625.939453	240.895844
1624.942383	-97.576050
1623.946289	-101.931534
1622.949219	-119.362236
1621.952148	94.529671
1620.955078	-114.581032
1619.958008	-3.099516
1618.959961	113.625717
1617.961914	99.072739
1616.963867	87.190239
1615.965820	93.716103
1614.966797	241.935242
1613.967773	253.704910
1612.968750	-41.357754
1611.969727	59.639881
1610.970703	95.061272
1609.970703	167.145111
1608.970703	-35.940346
1607.970703	83.274185
1606.970703	354.330353
1605.969727	-55.601109
1604.968750	-75.296791
1603.967773	56.793121
1602.966797	42.241978
1601.965820	-42.986130
1600.963867	130.723267
1599.961914	84.627495
1598.959961	-94.848099
1597.958008	55.061813
1596.955078	-221.166763
1595.952148	155.884277
1594.949219	182.642670
1593.946289	-179.842636
1592.943359	-223.682739
1591.939453	-6.536210
1590.935547	-314.196991
1589.931641	-110.352051
1588.927734	132.442627
1587.922852	-170.127716
1586.917969	-68.457870
1585.913086	-175.517578
1584.908203	45.805550
1583.903320	-71.872124
1582.897461	323.669800
1581.891602	294.309052
1580.885742	345.582153
1579.879883	214.441879
1578.873047	242.022598
1577.866211	-1.219060
1576.859375	247.330048
1575.852539	136.617172
1574.845703	168.880615
1573.837891	229.586685
1572.830078	147.136398
1571.822266	-67.985519
1570.814453	-2.481814
1569.805664	-119.036720
1568.796875	-277.248383
1567.788086	34.547974
1566.779297	237.009308
1565.769531	202.984406
1564.760742	20.901253
1563.750977	-117.154770
1562.741211	-16.620342
1561.730469	-294.986786
1560.720703	191.634338
1559.709961	314.903748
1558.699219	28.413010
1557.688477	99.528809
1556.676758	-49.791260
1555.666016	93.536346
1554.654297	187.423309
1553.642578	105.040375
1552.629883	144.192490
1551.618164	-192.099823
1550.605469	348.794952
1549.592773	-119.666420
1548.580078	120.631416
1547.566406	311.520416
1546.552734	65.231407
1545.540039	98.079742
1544.525391	81.622673
1543.511719	116.710121
1542.498047	87.049057
1541.483398	15.906513
1540.468750	164.121918
1539.453125	-263.586700
1538.438477	-324.739288
1537.422852	202.304596
1536.407227	-158.509399
1535.391602	251.903656
1534.375977	143.656097
1533.359375	241.547485
1532.342773	169.121933
1531.326172	88.851257
1530.309570	41.967140
1529.292969	270.593872
1528.275391	344.431000
1527.257813	127.128990
1526.240234	290.788818
1525.222656	68.167801
1524.204102	198.019836
1523.185547	-171.425797
1522.166992	-155.023041
1521.148438	-46.180454
1520.128906	-179.216675
1519.110352	-78.390030
1518.090820	155.885147
1517.071289	79.032433
1516.050781	86.838348
1515.031250	-44.147770
1514.010742	9.655122
1512.990234	37.645760
1511.968750	73.182655
1510.948242	70.120804
1509.926758	105.405777
1508.905273	-41.553398
1507.883789	267.917175
1506.862305	-122.805489
1505.839844	-267.406219
1504.817383	-60.942310
1503.794922	1.844218
1502.772461	38.885185
1501.749023	11.759149
1500.726563	-186.991257
1499.703125	16.159983
1498.678711	-31.724594
1497.655273	201.833710
1496.630859	120.489426
1495.607422	-260.155365
1494.582031	-170.214249
1493.557617	351.733643
1492.533203	-320.399414
1491.507813	-151.511978
1490.482422	-133.527145
1489.457031	4.446085
1488.430664	19.669189
1487.405273	440.856689
1486.378906	272.031097
1485.352539	343.146606
1484.325195	187.027039
1483.298828	403.438080
1482.271484	112.064072
1481.244141	114.042961
1480.216797	131.267792
1479.188477	217.239929
1478.161133	300.604431
1477.132813	580.068604
1476.104492	413.548065
1475.075195	570.506958
1474.046875	518.574829
1473.017578	262.933594
1471.988281	796.432373
1470.958984	787.626343
1469.928711	895.809631
1468.898438	848.751404
1467.869141	1002.629211
1466.837891	1283.504150
1465.807617	1238.874390
1464.776367	962.939270
1463.746094	1096.238647
1462.714844	1343.768433
1461.682617	1309.224243
1460.651367	1142.665894
1459.619141	1496.612427
1458.586914	1177.755127
1457.554688	1381.812988
1456.522461	1372.661377
1455.489258	1568.963379
1454.456055	1372.087769
1453.422852	1687.495850
1452.389648	1658.013916
1451.355469	1489.133423
1450.321289	1811.933838
1449.287109	1546.856812
1448.252930	1854.349854
1447.218750	1781.877930
1446.183594	1676.524292
1445.148438	1748.432617
1444.113281	1805.154053
1443.078125	1543.077148
1442.041992	1455.668091
1441.005859	1431.558594
1439.969727	1356.924683
1438.933594	1145.848389
1437.897461	1185.126465
1436.860352	1497.315063
1435.823242	945.385620
1434.786133	883.755859
1433.748047	880.261475
1432.710938	498.123657
1431.672852	545.300720
1430.634766	572.324097
1429.596680	717.978821
1428.557617	351.514587
1427.518555	368.622803
1426.479492	287.445740
1425.440430	370.233154
1424.401367	-109.015228
1423.361328	64.645874
1422.321289	341.598755
1421.281250	318.759003
1420.241211	270.817688
1419.200195	152.448792
1418.159180	376.549835
1417.118164	265.911316
1416.077148	-81.121574
1415.035156	205.986755
1413.994141	168.632294
1412.952148	-215.656204
1411.910156	76.572800
1410.867188	104.823875
1409.825195	386.976532
1408.782227	20.878550
1407.739258	-33.503445
1406.695313	-40.080620
1405.652344	186.961212
1404.608398	-85.560783
1403.564453	-39.141411
1402.520508	-173.306976
1401.475586	-166.856964
1400.431641	-110.128723
1399.386719	-153.651932
1398.341797	-4.015768
1397.295898	248.398514
1396.250977	265.270203
1395.205078	169.470749
1394.159180	126.418221
1393.112305	55.919159
1392.066406	125.786659
1391.019531	-222.331741
1389.972656	60.487362
1388.925781	45.531704
1387.877930	-36.874195
1386.831055	8.440868
1385.783203	-183.730087
1384.735352	61.795399
1383.686523	279.810913
1382.638672	-94.388382
1381.589844	-113.559448
1380.541016	54.727627
1379.492188	-189.007278
1378.442383	-362.632263
1377.392578	117.950104
1376.342773	296.456909
1375.292969	-136.322586
1374.243164	34.902836
1373.192383	116.363152
1372.141602	-66.419136
1371.090820	20.241625
1370.039063	34.677216
1368.988281	-70.375259
1367.936523	190.954803
1366.884766	18.870825
1365.833008	123.405945
1364.780273	33.786915
1363.727539	180.802643
1362.674805	108.861214
1361.622070	126.640167
1360.569336	-32.100914
1359.515625	45.603420
1358.461914	185.553085
1357.408203	-139.338150
1356.353516	-155.786209
1355.299805	-25.483149
1354.245117	109.829018
1353.190430	26.611584
1352.134766	-133.460403
1351.080078	-151.810486
1350.024414	-40.978729
1348.968750	0.429205
1347.913086	307.420593
1346.856445	356.381866
1345.800781	440.169403
1344.744141	387.634857
1343.686523	206.305176
1342.629883	305.252930
1341.572266	632.228638
1340.514648	485.971283
1339.457031	401.804321
1338.399414	733.820740
1337.340820	652.310120
1336.282227	536.284180
1335.223633	541.677673
1334.165039	455.622589
1333.106445	374.655182
1332.046875	175.096512
1330.987305	680.432495
1329.926758	223.978500
1328.867188	526.614624
1327.806641	302.865265
1326.746094	566.004883
1325.685547	512.967957
1324.625000	674.888184
1323.563477	543.020996
1322.501953	482.884430
1321.440430	704.201965
1320.378906	511.005707
1319.316406	559.713440
1318.253906	707.137634
1317.191406	553.769287
1316.128906	582.978455
1315.065430	910.466187
1314.001953	651.441223
1312.938477	747.363159
1311.875000	587.172241
1310.811523	705.390625
1309.747070	555.274475
1308.682617	516.063232
1307.618164	688.583679
1306.552734	575.689941
1305.488281	502.290955
1304.422852	1257.758423
1303.356445	680.321716
1302.291016	789.057251
1301.224609	752.799988
1300.159180	841.950317
1299.091797	732.121277
1298.025391	855.743896
1296.958984	755.922546
1295.891602	548.176025
1294.824219	544.299255
1293.755859	555.197754
1292.688477	617.679077
1291.620117	479.048157
1290.551758	463.146423
1289.483398	562.538818
1288.414063	882.541321
1287.344727	731.919006
1286.275391	574.062988
1285.206055	663.735474
1284.136719	67.669243
1283.066406	622.719604
1281.996094	634.108459
1280.925781	775.252136
1279.855469	593.377747
1278.784180	568.182495
1277.712891	724.028625
1276.641602	738.014282
1275.569336	659.114075
1274.498047	731.836975
1273.425781	535.737488
1272.353516	879.701111
1271.281250	888.896240
1270.208008	543.998901
1269.134766	763.283142
1268.061523	855.559998
1266.988281	1047.880615
1265.914063	891.210266
1264.839844	556.549438
1263.765625	704.955261
1262.691406	650.928101
1261.617188	738.333679
1260.541992	472.297485
1259.466797	340.409821
1258.391602	517.993347
1257.315430	678.447144
1256.239258	928.937561
1255.163086	753.265930
1254.086914	602.016602
1253.010742	905.910889
1251.933594	769.287231
1250.856445	910.026917
1249.779297	938.833618
1248.701172	882.514587
1247.624023	942.909973
1246.545898	684.887695
1245.467773	864.336975
1244.388672	868.779907
1243.310547	491.914093
1242.231445	625.111450
1241.152344	1102.962280
1240.072266	1034.479126
1238.993164	463.720856
1237.913086	722.891479
1236.833008	540.489624
1235.751953	1051.678101
1234.671875	764.994446
1233.590820	825.021667
1232.509766	1008.590454
1231.427734	695.365540
1230.346680	844.919861
1229.264648	645.640930
1228.182617	654.644775
1227.100586	288.410645
1226.017578	495.872894
1224.934570	676.594788
1223.851563	470.153412
1222.768555	520.133545
1221.684570	270.215668
1220.601563	276.633240
1219.516602	229.818390
1218.432617	313.481476
1217.348633	319.760010
1216.263672	236.619507
1215.178711	421.514282
1214.093750	357.619202
1213.007813	320.249329
1211.921875	541.058350
1210.835938	534.939880
1209.750000	-42.888161
1208.663086	61.953709
1207.577148	270.383575
1206.490234	107.448456
1205.402344	453.024384
1204.315430	386.396881
1203.227539	314.921448
1202.139648	479.439697
1201.051758	217.656021
1199.962891	182.205673
1198.875000	-89.131172
1197.786133	103.981117
1196.696289	203.119919
1195.607422	92.927071
1194.517578	-190.414337
1193.427734	-129.909775
1192.337891	218.928513
1191.247070	-355.192139
1190.157227	-136.307053
1189.066406	-124.151436
1187.974609	-179.309845
1186.883789	34.397587
1185.791992	-265.719635
1184.700195	5.370673
1183.608398	228.295135
1182.515625	-38.278145
1181.423828	86.108620
1180.331055	-367.450256
1179.238281	-176.062820
1178.144531	99.040459
1177.050781	-42.941708
1175.957031	71.387016
1174.863281	80.227676
1173.768555	153.634903
1172.674805	102.479576
1171.580078	46.482391
1170.484375	90.932243
1169.389648	39.620281
1168.293945	12.173253
1167.198242	-146.840347
1166.102539	12.104966
1165.005859	29.887844
1163.910156	-131.604233
1162.813477	184.696518
1161.715820	-12.733308
1160.619141	-398.771484
1159.521484	122.485474
1158.423828	414.307861
1157.326172	524.580688
1156.227539	276.864136
1155.128906	406.061462
1154.030273	291.901520
1152.931641	125.279274
1151.832031	30.166840
1150.733398	147.138687
1149.632813	-5.250951
1148.533203	-40.903034
1147.433594	-374.278961
1146.333008	-55.209389
1145.232422	-10.085332
1144.130859	-86.423042
1143.030273	115.602722
1141.928711	-32.207150
1140.827148	45.922642
1139.724609	395.003113
1138.623047	-21.554157
1137.520508	91.989014
1136.417969	-67.818382
1135.314453	340.126373
1134.211914	137.479477
1133.108398	238.785461
1132.004883	102.607254
1130.900391	327.174500
1129.796875	444.829285
1128.692383	495.944092
1127.586914	554.088135
1126.482422	427.220886
1125.376953	245.824142
1124.271484	396.283478
1123.166016	79.820541
1122.060547	223.055542
1120.954102	266.692627
1119.847656	241.596054
1118.741211	140.714188
1117.633789	588.944519
1116.526367	7.567523
1115.418945	100.676094
1114.311523	-116.144630
1113.204102	229.907318
1112.095703	102.914940
1110.987305	254.860077
1109.877930	267.267151
1108.769531	385.967926
1107.660156	-144.989929
1106.550781	266.508331
1105.441406	-155.627792
1104.331055	189.528488
1103.220703	619.459229
1102.110352	341.366913
1101.000000	249.727539
1099.888672	174.604584
1098.777344	200.878677
1097.666016	125.766029
1096.553711	272.183716
1095.442383	312.510773
1094.330078	305.679565
1093.217773	395.397003
1092.104492	598.066467
1090.991211	-27.958679
1089.877930	5.252760
1088.764648	19.622166
1087.651367	292.736969
1086.537109	389.326813
1085.422852	335.389679
1084.308594	243.866531
1083.193359	215.830841
1082.078125	319.389923
1080.962891	392.367554
1079.847656	152.960648
1078.731445	488.926331
1077.615234	303.602356
1076.499023	12.765673
1075.382813	130.349503
1074.265625	90.706810
1073.148438	217.616714
1072.031250	86.559288
1070.914063	75.139626
1069.795898	194.980377
1068.677734	122.647636
1067.559570	272.924255
1066.440430	104.618530
1065.321289	369.605072
1064.202148	49.246799
1063.083008	87.158585
1061.962891	-83.183189
1060.843750	303.378937
1059.723633	-32.922520
1058.602539	103.294983
1057.482422	-10.639478
1056.361328	200.381851
1055.239258	233.745438
1054.118164	411.992950
1052.996094	398.667999
1051.874023	198.591934
1050.751953	-57.372364
1049.629883	109.284477
1048.506836	140.562790
1047.383789	-168.725998
1046.260742	193.909851
1045.136719	73.730598
1044.012695	49.246700
1042.888672	-33.434891
1041.764648	149.630661
1040.639648	248.791748
1039.515625	-68.934952
1038.389648	95.549561
1037.264648	220.459747
1036.138672	426.834900
1035.012695	-55.608101
1033.886719	-46.873699
1032.760742	41.012135
1031.633789	91.714638
1030.506836	51.798016
1029.379883	293.218689
1028.251953	-116.057152
1027.124023	-65.065163
1025.996094	-311.317749
1024.868164	-202.087021
1023.739258	-431.785492
1022.610352	-20.679651
1021.481445	-438.104218
1020.352539	-15.415413
1019.222656	-374.492218
1018.092773	-65.468773
1016.962891	-243.353668
1015.832031	-64.127274
1014.702148	-151.368408
1013.571289	-762.068176
1012.439453	-174.918533
1011.308594	-146.008759
1010.176758	170.051453
1009.044922	-60.177608
1007.912109	-12.521483
1006.780273	292.021576
1005.647461	395.291687
1004.514648	954.163208
1003.380859	1341.791260
1002.247070	1456.604614
1001.113281	1007.635315
999.979492	697.599060
998.845703	378.574646
997.710938	251.463806
996.576172	318.452423
995.440430	-29.952238
994.305664	-66.547760
993.169922	35.398525
992.033203	107.422684
990.897461	29.644350
989.760742	-137.902466
988.624023	-243.024963
987.487305	13.800757
986.350586	187.688431
985.212891	135.884277
984.075195	111.850113
982.936523	152.402634
981.798828	151.632172
980.660156	-30.816418
979.521484	-29.009258
978.381836	-89.195740
977.242188	-36.559448
976.102539	-163.143204
974.962891	365.502319
973.823242	128.826416
972.682617	94.541023
971.541992	-84.307693
970.400391	92.965004
969.259766	150.903702
968.118164	-273.059540
966.976563	-207.941681
965.833984	105.024391
964.691406	184.020660
963.548828	-46.457001
962.406250	41.950516
961.262695	242.737122
960.120117	170.875092
958.976563	39.598701
957.832031	176.470352
956.688477	219.520142
955.543945	116.150848
954.398438	125.092751
953.253906	143.304886
952.108398	-229.567245
950.962891	-30.366808
949.817383	134.557892
948.670898	50.338253
947.524414	-54.295074
946.377930	33.176670
945.231445	136.709702
944.083984	98.701332
942.936523	-245.145706
941.789063	105.257507
940.640625	124.675659
939.493164	125.939880
938.343750	357.713531
937.195313	274.753021
936.045898	267.182800
934.897461	-82.217751
933.747070	316.184509
932.597656	99.300972
931.447266	283.545715
930.296875	251.448151
929.146484	410.725708
927.995117	23.698412
926.843750	64.805428
925.692383	-16.872612
924.541016	197.303482
923.388672	-120.701553
922.236328	179.984573
921.083984	-55.846687
919.931641	122.139015
918.778320	143.355850
917.625000	78.327980
916.470703	206.454041
915.317383	105.287308
914.163086	42.833729
913.008789	-151.132950
911.853516	-79.471741
910.698242	189.579163
909.542969	268.080414
908.387695	-36.547966
907.231445	-123.356262
906.076172	-250.843307
904.918945	-280.781036
903.762695	-93.186600
902.605469	98.911850
901.448242	57.787109
900.291016	57.483997
899.133789	-60.437050
897.975586	172.434860
896.817383	393.942535
895.658203	-137.647614
894.500000	2.539247
893.340820	-62.981441
892.180664	156.307770
891.021484	341.644684
889.861328	-60.326141
888.701172	-123.344437
887.541016	143.325821
886.379883	98.419952
885.218750	146.084808
884.057617	-451.467072
882.895508	-193.871460
881.734375	313.929138
880.572266	14.423343
879.409180	199.671371
878.247070	-162.718719
877.083984	-58.586308
875.920898	-46.831699
874.756836	318.460175
873.592773	287.365509
872.428711	290.053772
871.264648	216.241272
870.100586	398.921661
868.935547	592.763916
867.770508	314.305115
866.604492	526.050171
865.438477	456.747070
864.272461	144.795700
863.106445	432.775665
861.940430	325.329071
860.773438	669.234192
859.606445	476.434357
858.438477	761.746948
857.271484	508.389313
856.103516	723.967346
854.934570	654.584045
853.766602	553.808411
852.597656	533.750244
851.428711	726.571716
850.259766	659.352478
849.089844	739.964478
847.919922	415.140442
846.750000	643.456116
845.579102	549.275574
844.408203	289.480072
843.237305	396.692352
842.066406	575.378906
840.894531	282.044312
839.722656	192.253662
838.550781	220.914963
837.377930	417.102966
836.206055	114.896004
835.033203	330.984863
833.859375	421.839905
832.686523	97.305542
831.512695	433.560547
830.337891	421.446503
829.164063	402.566040
827.989258	492.910187
826.814453	335.595764
825.639648	472.562378
824.463867	295.095367
823.288086	364.975952
822.112305	102.776619
820.935547	310.583435
819.759766	63.922306
818.583008	149.002197
817.405273	127.102570
816.228516	125.144470
815.050781	-23.745508
813.872070	34.177067
812.694336	227.622940
811.515625	305.261322
810.336914	22.687269
809.158203	257.895691
807.978516	10.796443
806.798828	-171.886063
805.619141	-83.688026
804.438477	-137.727020
803.258789	-154.118576
802.077148	-77.428398
800.896484	-153.959671
799.714844	-350.337341
798.534180	-231.871323
797.351563	-368.518768
796.169922	-334.561981
794.987305	-83.595169
793.804688	-147.435242
792.622070	61.050270
791.438477	-84.963577
790.254883	1.409944
789.071289	-7.544178
787.886719	-76.361877
786.702148	89.215149
785.517578	194.886169
784.333008	108.018524
783.147461	370.333984
781.961914	263.329803
780.776367	405.928223
779.590820	440.102325
778.404297	319.542572
777.217773	59.817215
776.030273	378.436981
774.843750	217.898041
773.656250	533.889160
772.467773	311.379822
771.280273	307.191071
770.091797	55.948944
768.903320	375.621399
767.714844	225.631485
766.525391	60.165657
765.335938	608.360291
764.146484	66.087967
762.956055	136.031174
761.765625	190.424484
760.575195	121.457092
759.384766	184.423767
758.193359	673.983582
757.001953	472.692047
755.810547	645.160583
754.618164	377.833496
753.425781	418.200287
752.233398	95.942978
751.041016	52.708443
749.847656	-69.652763
748.654297	60.439396
747.460938	137.714081
746.266602	328.971100
745.072266	324.810486
743.877930	579.399109
742.683594	156.196869
741.488281	-41.066605
740.292969	-69.529068
739.097656	-71.742088
737.901367	-82.780678
736.705078	103.256828
735.508789	6.674553
734.311523	-122.754761
733.115234	-4.832053
731.917969	91.105995
730.719727	123.508194
729.522461	99.003654
728.324219	-135.451324
727.125977	-260.512878
725.926758	-42.392391
724.727539	5.164318
723.528320	-137.381821
722.329102	43.383301
721.128906	-212.677261
719.928711	288.921326
718.728516	469.440948
717.528320	204.741196
716.327148	415.747803
715.125977	151.199646
713.923828	144.092865
712.722656	311.420502
711.520508	5.733204
710.317383	201.386887
709.115234	233.601028
707.912109	-39.081287
706.708984	-150.460297
705.505859	502.382355
704.301758	-48.623207
703.097656	164.449234
701.893555	151.236755
700.688477	-231.646790
699.483398	5.427737
698.278320	459.859070
697.073242	46.967834
695.867188	-96.214050
694.661133	114.860153
693.455078	50.096855
692.248047	24.535913
691.041016	-96.428658
689.833984	47.550762
688.626953	-36.264217
687.418945	159.908539
686.210938	366.954590
685.002930	77.471222
683.793945	-174.907822
682.584961	103.952400
681.375977	-282.397980
680.166992	-107.362152
678.957031	-60.060307
677.747070	331.641602
676.537109	-10.566253
675.326172	140.984894
674.115234	-81.720131
672.904297	-12.132290
671.692383	-130.590759
670.481445	105.780212
669.269531	236.264816
668.056641	3.743741
666.844727	80.485886
665.631836	-196.939301
664.417969	167.375534
663.205078	-47.001431
661.991211	88.600838
660.777344	116.389885
659.563477	-183.654190
658.348633	-112.352280
657.133789	-116.412193
655.918945	0.442115
654.703125	-175.786621
653.488281	34.016048
652.272461	-42.713696
651.055664	-11.544602
649.839844	243.753082
648.623047	408.638550
647.405273	250.666840
646.188477	64.928993
644.970703	-34.522633
643.752930	124.356300
642.535156	-153.330582
641.316406	199.259827
640.097656	-22.201019
638.878906	-22.075880
637.659180	135.000427
636.439453	244.830276
635.219727	114.127342
634.000000	9.319578
632.779297	-54.593262
631.558594	147.715820
630.337891	343.528351
629.116211	-155.821899
627.894531	-7.185836
626.672852	587.411255
625.451172	229.834015
624.228516	328.924988
623.005859	552.213074
621.783203	522.529358
620.559570	387.823090
619.336914	362.286957
618.112305	60.462063
616.888672	503.510284
615.664063	460.421875
614.439453	271.688751
613.214844	-2.727530
611.989258	402.790771
610.764648	288.337799
609.538086	186.471909
608.312500	436.956818
607.085938	97.304329
605.859375	-298.101257
604.632813	-12.473908
