# Supplementary material for: Raman spectroscopy accurately differentiates mucosal healing from non-healing and biochemical changes following biological therapy in inflammatory bowel disease
Source: PLoS One. 2021 Jun 2;16(6):e0252210. doi: 10.1371/journal.pone.0252210 (PMC8172032; doi:10.1371/journal.pone.0252210)
Supplement: S6 Dataset — (ZIP) [file pone.0252210.s008.zip › Post biologic CD/OC024 post treatment-1_base sub CR removed_55__X_-24603.5__Y_32783.4__Z_-653.111__Time_634.txt]

1714.837891	170.058701
1713.861328	30.114100
1712.884766	-160.927551
1711.907227	82.109680
1710.930664	-69.404076
1709.953125	49.509968
1708.975586	-236.574142
1707.997070	-11.097032
1707.019531	-99.311394
1706.041016	2.419482
1705.062500	-88.833168
1704.083984	103.555038
1703.104492	6.687743
1702.125000	38.210060
1701.145508	-13.259283
1700.166016	-27.291914
1699.186523	12.152930
1698.206055	-23.280642
1697.225586	136.440964
1696.245117	69.044472
1695.264648	434.522400
1694.283203	94.841240
1693.301758	334.860168
1692.320313	494.836029
1691.338867	385.349030
1690.357422	382.832184
1689.375000	449.846771
1688.392578	399.701660
1687.410156	571.137329
1686.427734	652.107361
1685.444336	711.954590
1684.460938	614.838745
1683.477539	736.519958
1682.494141	797.193542
1681.509766	852.803528
1680.526367	911.415161
1679.541992	701.477112
1678.557617	1005.585876
1677.572266	1075.763794
1676.587891	1002.678467
1675.602539	1174.636597
1674.617188	1299.050293
1673.630859	1482.257813
1672.645508	1413.348999
1671.659180	1615.865356
1670.672852	1526.508423
1669.686523	1586.339111
1668.699219	1718.236450
1667.712891	1911.591309
1666.725586	1778.829834
1665.738281	1877.417725
1664.750000	2008.217163
1663.762695	1924.601196
1662.774414	2040.324951
1661.786133	2347.328369
1660.797852	2090.102051
1659.808594	2191.159180
1658.820313	2144.293945
1657.831055	2034.318848
1656.841797	2319.423584
1655.851563	2173.294434
1654.862305	1784.192993
1653.872070	1747.670898
1652.881836	1973.557739
1651.891602	1512.052612
1650.900391	1365.900024
1649.910156	1376.284424
1648.918945	1239.067871
1647.927734	1057.434937
1646.935547	860.462219
1645.944336	907.076416
1644.952148	605.471191
1643.959961	592.258240
1642.966797	407.877106
1641.974609	469.487366
1640.981445	420.657440
1639.988281	264.110565
1638.995117	261.035522
1638.001953	255.742920
1637.007813	340.493988
1636.013672	328.087616
1635.019531	-47.581154
1634.025391	191.203934
1633.031250	103.643311
1632.036133	148.177094
1631.041016	-62.327377
1630.045898	140.926605
1629.049805	-200.337936
1628.054688	-125.340202
1627.058594	-63.178631
1626.062500	-129.566483
1625.065430	-219.254410
1624.069336	130.481445
1623.072266	230.693420
1622.075195	2.711387
1621.078125	129.826218
1620.081055	33.932205
1619.083008	145.839676
1618.084961	84.714806
1617.086914	110.531769
1616.088867	217.977570
1615.089844	233.816544
1614.091797	-28.137587
1613.092773	43.358387
1612.092773	10.191292
1611.093750	-179.997742
1610.093750	23.274214
1609.094727	93.055481
1608.093750	11.079822
1607.093750	272.480072
1606.093750	266.876282
1605.092773	80.827751
1604.091797	198.688995
1603.090820	361.176971
1602.088867	225.507782
1601.087891	24.677643
1600.085938	-26.831402
1599.083984	-80.773186
1598.081055	-199.892838
1597.079102	-114.959038
1596.076172	-87.411293
1595.073242	-122.444412
1594.070313	-253.977005
1593.067383	-171.213776
1592.063477	-469.542511
1591.059570	-344.798035
1590.055664	-303.521820
1589.051758	-209.996597
1588.046875	-90.348831
1587.041992	-234.077637
1586.037109	26.454391
1585.032227	208.729431
1584.027344	304.971924
1583.021484	221.427002
1582.015625	184.847473
1581.009766	124.872025
1580.003906	127.441177
1578.997070	270.608032
1577.990234	83.165550
1576.984375	140.418549
1575.976563	51.950027
1574.969727	116.976624
1573.961914	148.151581
1572.954102	122.091515
1571.946289	88.216057
1570.938477	142.683212
1569.929688	262.043701
1568.921875	131.922348
1567.913086	6.998951
1566.903320	136.542053
1565.894531	63.472008
1564.884766	138.308350
1563.875000	23.606333
1562.865234	59.347904
1561.855469	84.614746
1560.844727	249.817154
1559.834961	303.365234
1558.824219	-177.199387
1557.813477	-38.265736
1556.801758	268.915344
1555.790039	-120.996918
1554.779297	-8.409198
1553.766602	127.307137
1552.754883	224.004929
1551.743164	97.935562
1550.730469	155.510178
1549.717773	293.119781
1548.705078	239.115936
1547.691406	153.950653
1546.677734	285.850647
1545.665039	1.363561
1544.650391	383.604553
1543.636719	147.983826
1542.623047	-87.704514
1541.608398	27.785212
1540.593750	52.676350
1539.579102	154.826294
1538.563477	55.426846
1537.547852	-49.275387
1536.533203	150.320541
1535.516602	205.187531
1534.500977	347.524506
1533.485352	-0.270513
1532.468750	-193.452454
1531.452148	23.024860
1530.435547	190.252213
1529.417969	251.579880
1528.400391	124.662338
1527.383789	146.946945
1526.365234	313.171967
1525.347656	244.897903
1524.329102	94.087990
1523.311523	125.804115
1522.292969	270.465027
1521.273438	152.529984
1520.254883	229.840714
1519.235352	317.177338
1518.215820	275.755951
1517.196289	221.284912
1516.176758	261.668976
1515.156250	345.468872
1514.136719	59.251118
1513.116211	21.954088
1512.094727	112.778198
1511.074219	-7.077705
1510.052734	103.794533
1509.031250	-62.632347
1508.009766	60.581345
1506.988281	-111.338478
1505.965820	1.125960
1504.943359	-50.704708
1503.920898	-71.986137
1502.898438	-121.660019
1501.875000	-276.553772
1500.852539	-490.486908
1499.829102	-115.721519
1498.805664	-214.862946
1497.781250	-293.717590
1496.757813	-78.513161
1495.733398	-124.540367
1494.708984	-134.958115
1493.684570	-245.301071
1492.659180	45.523174
1491.633789	21.651493
1490.608398	35.909779
1489.583008	19.299782
1488.557617	119.982506
1487.531250	154.012680
1486.504883	238.886932
1485.478516	400.101410
1484.452148	328.819366
1483.424805	354.312866
1482.398438	394.921143
1481.371094	624.030823
1480.342773	337.781464
1479.315430	665.850403
1478.287109	567.945801
1477.259766	890.361938
1476.230469	784.431580
1475.202148	716.589966
1474.173828	1068.779541
1473.144531	1099.836914
1472.115234	1245.256958
1471.085938	1364.998779
1470.055664	1296.227417
1469.025391	1435.916260
1467.996094	1593.206909
1466.964844	1984.171631
1465.934570	1896.904785
1464.904297	2208.562500
1463.873047	2502.136719
1462.841797	2233.980713
1461.809570	2354.403564
1460.778320	2654.956055
1459.746094	2675.950195
1458.713867	2681.572998
1457.681641	2750.513672
1456.649414	2750.794678
1455.616211	2745.862549
1454.583008	2974.149170
1453.549805	2864.980225
1452.516602	3097.989990
1451.483398	2760.512451
1450.449219	3353.053711
1449.415039	3207.991943
1448.380859	3313.660400
1447.345703	3181.125977
1446.311523	3291.637451
1445.276367	3118.490723
1444.241211	3036.444580
1443.205078	3090.972168
1442.169922	3107.476807
1441.133789	2956.960938
1440.097656	2728.053223
1439.061523	2549.745361
1438.024414	2548.364014
1436.988281	2362.477051
1435.951172	2171.547607
1434.914063	2023.593018
1433.875977	1832.706909
1432.838867	1596.436279
1431.800781	1218.850342
1430.762695	1018.059265
1429.724609	1163.009521
1428.685547	785.656006
1427.646484	844.778015
1426.607422	785.343323
1425.568359	824.243469
1424.529297	638.790894
1423.489258	720.513794
1422.449219	716.540100
1421.409180	415.338501
1420.369141	310.706757
1419.328125	435.235596
1418.288086	542.124146
1417.247070	289.068542
1416.205078	358.200623
1415.164063	439.927277
1414.122070	446.176270
1413.080078	341.812592
1412.038086	348.149445
1410.996094	309.282318
1409.953125	154.858749
1408.910156	13.112585
1407.867188	32.241764
1406.824219	197.077972
1405.780273	248.895874
1404.737305	-120.956467
1403.693359	8.840171
1402.648438	35.753338
1401.604492	-72.721947
1400.559570	-85.782707
1399.514648	-28.543579
1398.469727	83.909897
1397.424805	233.999969
1396.378906	323.953918
1395.333984	78.248894
1394.288086	65.685837
1393.241211	58.220345
1392.195313	146.025192
1391.148438	190.068741
1390.101563	116.850807
1389.054688	84.520920
1388.006836	147.636887
1386.959961	-1.736583
1385.912109	-15.907476
1384.864258	45.055481
1383.815430	-253.832443
1382.767578	-15.156817
1381.718750	-193.712112
1380.669922	-154.734726
1379.621094	-78.173233
1378.571289	-86.413269
1377.522461	155.142593
1376.472656	192.071106
1375.421875	59.439590
1374.372070	164.030975
1373.321289	-195.201248
1372.270508	-157.632675
1371.219727	69.554337
1370.168945	50.039684
1369.117188	-86.442230
1368.066406	-105.585236
1367.014648	22.398727
1365.961914	-56.220329
1364.910156	32.202473
1363.857422	-6.209997
1362.804688	-151.449478
1361.751953	121.582420
1360.698242	56.330032
1359.645508	-36.058876
1358.591797	-51.151390
1357.538086	95.545937
1356.483398	88.247429
1355.429688	232.739853
1354.375000	337.595001
1353.320313	273.685303
1352.264648	262.134735
1351.209961	126.650276
1350.154297	445.681915
1349.098633	325.485809
1348.042969	438.780792
1346.986328	591.908325
1345.930664	576.521362
1344.874023	729.951416
1343.817383	722.372437
1342.759766	1069.429077
1341.703125	1121.658447
1340.645508	1345.009399
1339.587891	1164.713623
1338.529297	1118.422119
1337.471680	1047.605591
1336.413086	1115.640381
1335.354492	1230.873901
1334.295898	1064.191284
1333.236328	1038.785400
1332.176758	912.194458
1331.117188	1025.721313
1330.057617	785.883606
1328.998047	1114.839355
1327.937500	1120.135742
1326.876953	1150.344971
1325.816406	832.472595
1324.754883	1063.169678
1323.694336	792.779907
1322.632813	892.974854
1321.571289	941.509094
1320.508789	938.407104
1319.447266	905.917175
1318.384766	1135.069580
1317.322266	999.397217
1316.259766	1135.162842
1315.196289	906.294250
1314.132813	993.141785
1313.069336	932.337402
1312.005859	1066.344971
1310.942383	1114.308105
1309.877930	970.408936
1308.813477	1149.227173
1307.749023	1047.619019
1306.683594	1037.282837
1305.619141	884.480652
1304.553711	985.249023
1303.488281	995.189819
1302.421875	899.613098
1301.356445	1367.093872
1300.290039	1274.316284
1299.223633	859.949646
1298.157227	1182.785400
1297.089844	889.312073
1296.022461	1342.487305
1294.955078	875.207825
1293.887695	837.757080
1292.819336	896.186401
1291.751953	861.559509
1290.683594	726.576843
1289.614258	704.609985
1288.545898	726.950012
1287.476563	1075.401733
1286.407227	813.764771
1285.337891	748.382813
1284.268555	778.712524
1283.198242	887.546692
1282.127930	475.055298
1281.057617	589.122742
1279.986328	744.897522
1278.916016	778.435181
1277.844727	445.218719
1276.773438	782.339050
1275.701172	728.281006
1274.629883	840.604736
1273.557617	926.141907
1272.485352	1011.783386
1271.413086	1168.362671
1270.339844	1337.220459
1269.266602	1113.032593
1268.193359	1179.565674
1267.120117	1402.393433
1266.045898	1334.886230
1264.972656	1306.560669
1263.898438	1266.174194
1262.823242	1503.907837
1261.749023	1536.863525
1260.673828	1421.240601
1259.598633	1488.539551
1258.523438	1409.738037
1257.448242	1355.432861
1256.372070	1520.422729
1255.295898	1478.489136
1254.219727	1353.908447
1253.142578	1460.671021
1252.066406	1445.818359
1250.989258	1421.332520
1249.912109	1474.761963
1248.833984	1268.087524
1247.756836	1440.799316
1246.678711	1302.424927
1245.599609	1348.855713
1244.521484	1436.626465
1243.442383	1177.114502
1242.364258	1357.285522
1241.285156	962.072205
1240.205078	1181.170654
1239.125977	1303.153809
1238.045898	1274.720093
1236.965820	1212.387573
1235.884766	1283.505127
1234.804688	1003.078796
1233.723633	1270.631592
1232.642578	1254.560303
1231.561523	1064.078735
1230.479492	1135.328613
1229.397461	949.861389
1228.315430	890.402283
1227.233398	1240.094727
1226.150391	803.086487
1225.068359	855.053223
1223.985352	945.717468
1222.901367	480.078094
1221.818359	442.638855
1220.734375	499.503204
1219.650391	321.895142
1218.566406	581.734436
1217.481445	254.391708
1216.396484	195.288177
1215.311523	488.762665
1214.226563	603.429443
1213.141602	442.858704
1212.055664	542.967957
1210.969727	522.370972
1209.883789	530.701599
1208.796875	739.162354
1207.709961	626.824219
1206.623047	642.256592
1205.536133	529.911743
1204.449219	591.052551
1203.361328	536.498718
1202.273438	55.634853
1201.185547	263.577454
1200.096680	367.863892
1199.008789	190.449417
1197.919922	-39.878571
1196.830078	54.606651
1195.741211	103.282654
1194.651367	-93.399368
1193.561523	68.146118
1192.471680	-219.917358
1191.381836	-125.848068
1190.291016	-286.558167
1189.200195	-238.307434
1188.109375	-303.026886
1187.017578	-130.113220
1185.926758	-271.810333
1184.834961	-125.556664
1183.742188	-106.617355
1182.650391	-303.667419
1181.557617	-30.680798
1180.464844	83.841438
1179.372070	51.988075
1178.279297	135.081345
1177.185547	-52.715260
1176.091797	-41.708931
1174.998047	-61.951332
1173.903320	178.698395
1172.808594	93.560432
1171.713867	120.832268
1170.619141	183.868652
1169.524414	230.012680
1168.428711	-142.533554
1167.333008	82.763733
1166.237305	40.082748
1165.140625	159.826569
1164.044922	152.741226
1162.948242	42.804279
1161.850586	78.487686
1160.753906	56.713131
1159.656250	309.369720
1158.558594	332.639954
1157.460938	362.924133
1156.362305	660.271301
1155.263672	821.385925
1154.165039	386.108856
1153.066406	535.016357
1151.967773	411.980652
1150.868164	193.535736
1149.768555	361.024719
1148.667969	216.249054
1147.568359	104.738419
1146.467773	50.276123
1145.367188	-20.968843
1144.266602	31.427843
1143.165039	-49.589149
1142.063477	-11.775095
1140.961914	16.362854
1139.860352	-114.966576
1138.757813	-146.542633
1137.655273	190.128174
1136.552734	200.972519
1135.450195	240.171021
1134.346680	200.824982
1133.244141	296.698608
1132.139648	278.425537
1131.036133	447.515015
1129.931641	573.667297
1128.827148	578.622375
1127.722656	792.150208
1126.618164	875.010986
1125.512695	1002.731201
1124.407227	1047.288940
1123.301758	1041.917236
1122.196289	868.196838
1121.089844	931.263306
1119.983398	818.921692
1118.876953	689.916870
1117.769531	799.886292
1116.663086	758.215942
1115.555664	617.052612
1114.447266	577.520142
1113.339844	414.898834
1112.231445	550.107544
1111.123047	432.197845
1110.014648	680.498108
1108.905273	869.481079
1107.795898	741.721313
1106.686523	989.376526
1105.577148	908.604248
1104.466797	1030.734619
1103.357422	1157.406982
1102.247070	955.932068
1101.135742	1016.250671
1100.025391	986.809692
1098.914063	1020.911621
1097.802734	1127.954590
1096.690430	982.655090
1095.579102	1169.531128
1094.466797	993.431580
1093.353516	1057.514282
1092.241211	991.960388
1091.127930	1114.643433
1090.014648	1027.703003
1088.901367	888.932312
1087.788086	1004.181213
1086.673828	926.417542
1085.559570	999.076294
1084.445313	972.870789
1083.330078	1059.387817
1082.214844	1004.791382
1081.099609	865.560364
1079.984375	918.892700
1078.868164	934.541138
1077.751953	546.320374
1076.635742	726.176392
1075.519531	668.877441
1074.402344	914.148926
1073.285156	544.743469
1072.167969	881.239990
1071.050781	549.385437
1069.932617	580.899170
1068.814453	574.844788
1067.696289	721.010254
1066.578125	515.730652
1065.458984	427.567017
1064.339844	603.934814
1063.220703	663.151428
1062.100586	886.086731
1060.980469	521.677673
1059.860352	653.247742
1058.740234	742.633972
1057.619141	476.588959
1056.498047	437.356598
1055.376953	430.832642
1054.255859	566.799622
1053.133789	553.193665
1052.011719	285.049866
1050.889648	336.857849
1049.767578	248.589600
1048.644531	589.718445
1047.521484	153.802994
1046.398438	392.166901
1045.274414	436.869476
1044.150391	392.969391
1043.026367	164.964127
1041.902344	270.310120
1040.778320	382.614227
1039.653320	252.643005
1038.528320	190.289001
1037.402344	146.607895
1036.277344	282.213318
1035.151367	294.447662
1034.024414	257.851471
1032.898438	323.665192
1031.771484	629.002869
1030.644531	611.090820
1029.517578	507.237183
1028.390625	254.761612
1027.262695	-67.242699
1026.134766	-182.311325
1025.005859	-234.568817
1023.877930	-161.354706
1022.749023	-150.781693
1021.620117	-353.629761
1020.490234	-226.866943
1019.361328	-327.382263
1018.231445	-253.852310
1017.101563	-365.739075
1015.970703	-338.415649
1014.839844	-229.902740
1013.708984	75.587936
1012.578125	-72.948296
1011.447266	112.153793
1010.315430	336.628937
1009.183594	195.399139
1008.050781	419.972717
1006.918945	658.445740
1005.786133	1093.533081
1004.653320	1565.538940
1003.519531	2768.024902
1002.386719	3272.038818
1001.252930	2530.384521
1000.118164	1856.205444
998.984375	921.478943
997.849609	382.208221
996.714844	201.186798
995.580078	163.503220
994.444336	125.983276
993.308594	305.500031
992.172852	125.266899
991.036133	281.951782
989.900391	263.511658
988.763672	166.871582
987.626953	111.921288
986.489258	68.680550
985.351563	-98.748390
984.213867	44.951092
983.076172	-48.371197
981.937500	81.789322
980.798828	90.108261
979.660156	13.480188
978.521484	49.778103
977.381836	65.548027
976.242188	104.488152
975.102539	267.717407
973.961914	136.924728
972.822266	8.686630
971.681641	158.621490
970.540039	161.719604
969.399414	330.312164
968.257813	186.869919
967.116211	-15.963475
965.973633	219.687195
964.832031	253.592865
963.689453	441.327026
962.545898	370.119720
961.403320	344.994537
960.259766	175.726959
959.116211	139.624954
957.972656	325.921661
956.828125	258.168976
955.683594	-77.193138
954.539063	114.240150
953.393555	-5.402771
952.249023	30.788780
951.103516	236.432510
949.957031	167.798706
948.811523	58.263538
947.665039	-7.575919
946.518555	303.862762
945.371094	-99.672104
944.224609	-30.024944
943.077148	224.767746
941.929688	269.633057
940.781250	330.673218
939.632813	248.144836
938.484375	375.752441
937.335938	460.178986
936.186523	421.654053
935.038086	248.858948
933.887695	160.695282
932.738281	289.247864
931.587891	276.715546
930.437500	38.928940
929.287109	393.478699
928.135742	251.809906
926.985352	51.239494
925.833984	164.975433
924.681641	65.036255
923.530273	1.729751
922.377930	168.311569
921.224609	-60.518375
920.072266	-202.684006
918.918945	118.938271
917.765625	-54.604900
916.612305	-173.368332
915.458008	-226.030930
914.303711	-112.765541
913.149414	-6.176035
911.995117	-251.135910
910.839844	-67.062019
909.684570	-157.305893
908.529297	-104.485382
907.373047	-108.177284
906.216797	-150.218170
905.060547	-42.532776
903.904297	-125.004860
902.747070	-12.503916
901.589844	-244.041214
900.432617	70.216049
899.274414	-81.699081
898.117188	-52.397335
896.958984	-18.426662
895.799805	-181.061569
894.641602	-112.872711
893.482422	104.619858
892.322266	10.295688
891.163086	26.846952
890.002930	-60.372902
888.842773	-2.900649
887.682617	61.441544
886.521484	-84.035423
885.360352	104.654633
884.199219	266.290955
883.038086	258.791382
881.875977	-104.887535
880.713867	356.852142
879.551758	160.309937
878.388672	207.333115
877.225586	216.121780
876.062500	342.111053
874.899414	310.489990
873.735352	6.562006
872.571289	319.557983
871.407227	261.182465
870.242188	47.676407
869.077148	162.706009
867.912109	66.361450
866.747070	183.680191
865.581055	175.132706
864.415039	94.723793
863.249023	167.148041
862.083008	68.872498
860.916016	442.225098
859.749023	375.415527
858.581055	254.799011
857.414063	470.817108
856.246094	592.530640
855.077148	593.087280
853.909180	667.623840
852.740234	876.632813
851.571289	621.602173
850.402344	707.255676
849.232422	640.527710
848.062500	670.107361
846.892578	325.717621
845.721680	364.256531
844.551758	357.963898
843.380859	168.167831
842.208984	159.615646
841.038086	305.315002
839.866211	283.205200
838.694336	39.741512
837.521484	185.196869
836.348633	225.498413
835.175781	388.562744
834.002930	294.644348
832.829102	323.495544
831.655273	383.494141
830.481445	546.025635
829.307617	306.779388
828.132813	375.377625
826.958008	321.183105
825.783203	516.613831
824.607422	417.616272
823.431641	403.231323
822.255859	364.222900
821.079102	340.709259
819.903320	85.470497
818.726563	-45.093124
817.548828	46.863335
816.372070	296.625854
815.194336	78.929176
814.016602	-20.923456
812.837891	-329.900970
811.659180	-7.490665
810.480469	-12.124029
809.301758	43.086941
808.122070	-32.957638
806.942383	-293.480469
805.762695	47.732952
804.583008	-108.675995
803.402344	-271.830719
802.221680	-168.799591
801.041016	-199.100006
799.859375	-171.886688
798.677734	-158.168594
797.496094	-255.481293
796.313477	-202.208069
795.131836	-62.728722
793.949219	-127.302574
792.765625	-61.348892
791.583008	294.453094
790.399414	54.406105
789.215820	-21.932974
788.031250	49.835732
786.846680	278.448456
785.662109	272.330109
784.477539	259.394989
783.291992	480.610352
782.106445	100.388535
780.920898	190.801559
779.735352	473.174561
778.548828	340.030518
777.362305	337.040833
776.174805	168.313507
774.988281	277.558746
773.800781	181.379944
772.613281	120.364883
771.424805	90.082588
770.236328	42.003323
769.047852	163.513351
767.859375	46.783279
766.669922	68.755363
765.480469	326.254639
764.291016	264.142731
763.101563	294.379028
761.911133	258.414764
760.720703	354.360413
759.529297	487.522797
758.338867	666.671204
757.147461	711.452637
755.955078	694.519592
754.763672	648.889709
753.571289	431.746033
752.378906	368.383667
751.186523	320.312592
749.993164	316.078552
748.799805	311.743103
747.606445	355.602814
746.412109	326.933197
745.217773	364.010376
744.023438	157.516235
742.829102	326.039032
741.633789	345.331146
740.438477	377.704773
739.243164	151.424408
738.046875	330.516113
736.850586	71.410812
735.654297	-27.746700
734.458008	26.368113
733.260742	119.838371
732.063477	197.934479
730.866211	33.145401
729.667969	308.079926
728.469727	331.418976
727.271484	317.599976
726.073242	365.013611
724.874023	172.067871
723.674805	494.844330
722.474609	256.184753
721.275391	478.451172
720.075195	451.799774
718.875000	569.291626
717.673828	446.777588
716.473633	490.214996
715.272461	431.220581
714.070313	357.098541
712.869141	394.311493
711.666992	331.372040
710.463867	242.446686
709.261719	256.093872
708.058594	158.805252
706.855469	26.876888
705.652344	241.322235
704.448242	-55.641003
703.244141	102.499321
702.040039	56.254253
700.834961	58.077789
699.630859	-9.485614
698.424805	42.763786
697.219727	34.342220
696.013672	-123.785835
694.807617	-123.025841
693.601563	-106.830322
692.395508	-120.806412
691.188477	-73.743935
689.981445	-310.780853
688.773438	-100.450500
687.566406	-319.509094
686.358398	-108.761375
685.149414	-97.336769
683.941406	-148.527252
682.732422	67.164925
681.523438	114.009315
680.313477	-59.864273
679.104492	28.676981
677.894531	-302.628540
676.683594	-280.632935
675.473633	96.565903
674.262695	-38.972202
673.051758	-187.165390
671.839844	34.820854
670.628906	-108.486275
669.416992	42.538925
668.204102	122.417778
666.992188	126.856270
665.779297	81.838814
664.566406	186.087097
663.352539	-26.920197
662.138672	84.190430
660.924805	-41.985374
659.710938	151.424210
658.497070	105.434349
657.282227	-52.543964
656.066406	-70.158997
654.851563	65.389259
653.635742	91.042694
652.419922	-85.811119
651.204102	-113.900635
649.987305	168.195343
648.770508	88.383980
647.553711	146.346039
646.336914	139.635574
645.119141	29.543741
643.901367	384.052826
642.682617	138.144287
641.464844	141.568069
640.246094	333.934570
639.027344	220.706863
637.807617	53.479351
636.587891	-101.165833
635.368164	-84.342255
634.148438	-20.768368
632.927734	269.816162
631.707031	8.049660
630.486328	5.405416
629.264648	-94.488655
628.043945	-23.525555
626.822266	-58.510292
625.599609	263.647156
624.376953	228.857849
623.155273	512.320007
621.931641	346.739075
620.708984	430.620331
619.485352	391.088287
618.261719	345.893707
617.037109	132.264877
615.813477	-20.789089
614.588867	23.508768
613.364258	12.518252
612.138672	16.731342
610.913086	-164.943726
609.687500	-75.057007
608.461914	-130.644119
607.235352	-62.536537
606.008789	15.851953
604.782227	196.211746
