# Supplementary material for: Raman spectroscopy accurately differentiates mucosal healing from non-healing and biochemical changes following biological therapy in inflammatory bowel disease
Source: PLoS One. 2021 Jun 2;16(6):e0252210. doi: 10.1371/journal.pone.0252210 (PMC8172032; doi:10.1371/journal.pone.0252210)
Supplement: S6 Dataset — (ZIP) [file pone.0252210.s008.zip › Post biologic CD/OC016 post treatment-1_base sub CR removed_80__X_-36044.8__Y_20321.7__Z_-4414.78__Time_915.txt]

1714.716797	361.208557
1713.740234	382.576202
1712.763672	332.824707
1711.787109	35.315434
1710.809570	-80.918167
1709.832031	-40.085358
1708.854492	-45.981312
1707.875977	91.559822
1706.898438	53.783459
1705.919922	81.684372
1704.941406	252.888611
1703.962891	-61.751144
1702.983398	-8.307638
1702.003906	-197.013870
1701.024414	-146.253677
1700.044922	-115.619621
1699.065430	-38.279152
1698.084961	-203.025681
1697.104492	-208.802704
1696.124023	-66.430183
1695.143555	109.103203
1694.162109	-93.567329
1693.180664	-249.630325
1692.199219	-118.891045
1691.217773	-13.820504
1690.235352	166.933838
1689.253906	135.263855
1688.271484	88.584190
1687.289063	26.916088
1686.305664	86.176689
1685.323242	218.349442
1684.339844	42.260307
1683.356445	165.529099
1682.372070	-22.022919
1681.388672	92.303024
1680.404297	79.606743
1679.419922	299.306213
1678.435547	88.619377
1677.451172	59.723389
1676.465820	324.170502
1675.480469	238.222137
1674.495117	493.352081
1673.509766	400.869385
1672.523438	391.482483
1671.537109	188.819885
1670.550781	374.725586
1669.564453	346.074005
1668.578125	567.639343
1667.590820	656.966431
1666.603516	608.835999
1665.616211	473.737762
1664.627930	516.974854
1663.640625	621.745667
1662.652344	673.946716
1661.664063	466.834686
1660.675781	713.524475
1659.686523	581.645081
1658.698242	688.727966
1657.708984	769.711060
1656.719727	443.288910
1655.729492	760.755493
1654.740234	840.273315
1653.750000	467.617554
1652.759766	296.577850
1651.768555	398.414276
1650.778320	434.449402
1649.787109	399.408478
1648.795898	428.145935
1647.804688	245.758163
1646.813477	135.086899
1645.821289	545.142517
1644.829102	178.823837
1643.836914	100.737000
1642.844727	147.008728
1641.851563	8.741034
1640.859375	68.669853
1639.866211	-106.011902
1638.873047	-50.945618
1637.878906	157.230164
1636.885742	294.319855
1635.891602	-19.207825
1634.897461	39.133686
1633.902344	-57.847412
1632.908203	85.063889
1631.913086	-119.581558
1630.917969	144.648224
1629.922852	169.332794
1628.926758	-26.960262
1627.931641	-209.910736
1626.935547	-119.112167
1625.939453	-57.203514
1624.942383	-11.030198
1623.946289	-161.978012
1622.949219	10.475114
1621.952148	-69.362129
1620.955078	-12.512046
1619.958008	-10.813162
1618.959961	122.208786
1617.961914	278.820038
1616.963867	109.888596
1615.965820	-53.715343
1614.966797	24.129648
1613.967773	31.106415
1612.968750	-119.289391
1611.969727	16.158747
1610.970703	4.719269
1609.970703	-46.064789
1608.970703	-180.714798
1607.970703	-116.250923
1606.970703	225.766815
1605.969727	135.509781
1604.968750	102.827492
1603.967773	-52.924614
1602.966797	-25.498356
1601.965820	54.169037
1600.963867	-117.393234
1599.961914	51.009117
1598.959961	2.237128
1597.958008	-185.149765
1596.955078	-186.997162
1595.952148	-16.492716
1594.949219	-94.337349
1593.946289	-203.597061
1592.943359	104.873207
1591.939453	-137.753448
1590.935547	-338.632294
1589.931641	-153.334702
1588.927734	-25.638935
1587.922852	2.753142
1586.917969	-10.721992
1585.913086	223.366745
1584.908203	105.316750
1583.903320	26.274199
1582.897461	275.421906
1581.891602	128.361633
1580.885742	106.234001
1579.879883	76.160225
1578.873047	40.740017
1577.866211	-59.882893
1576.859375	120.423767
1575.852539	-6.489851
1574.845703	12.156185
1573.837891	116.450630
1572.830078	51.548195
1571.822266	150.276962
1570.814453	25.306925
1569.805664	63.915070
1568.796875	21.817636
1567.788086	88.658508
1566.779297	225.415634
1565.769531	-107.935974
1564.760742	358.105316
1563.750977	128.339584
1562.741211	74.924942
1561.730469	-48.670742
1560.720703	89.546951
1559.709961	131.603760
1558.699219	36.097195
1557.688477	557.257874
1556.676758	121.941994
1555.666016	-82.791649
1554.654297	230.367661
1553.642578	-47.138664
1552.629883	120.570587
1551.618164	150.879974
1550.605469	-7.893922
1549.592773	169.561295
1548.580078	214.866547
1547.566406	228.949463
1546.552734	374.724670
1545.540039	80.859367
1544.525391	215.939804
1543.511719	12.341794
1542.498047	-129.326370
1541.483398	-20.581884
1540.468750	209.322113
1539.453125	242.764709
1538.438477	100.545197
1537.422852	30.478041
1536.407227	14.470069
1535.391602	-42.947956
1534.375977	-51.489368
1533.359375	102.243912
1532.342773	333.098877
1531.326172	-13.563444
1530.309570	-4.649597
1529.292969	-147.862946
1528.275391	208.477356
1527.257813	258.113678
1526.240234	-55.390644
1525.222656	151.018982
1524.204102	-95.697670
1523.185547	-141.765350
1522.166992	30.694811
1521.148438	51.231682
1520.128906	-157.202133
1519.110352	145.880783
1518.090820	-29.313675
1517.071289	90.933929
1516.050781	49.161831
1515.031250	-38.919949
1514.010742	250.373260
1512.990234	190.292633
1511.968750	19.748161
1510.948242	-40.468193
1509.926758	-172.611923
1508.905273	228.725830
1507.883789	-193.403839
1506.862305	-151.376617
1505.839844	36.636021
1504.817383	91.210342
1503.794922	137.985367
1502.772461	64.251480
1501.749023	21.183622
1500.726563	-24.493813
1499.703125	-54.886452
1498.678711	-169.825165
1497.655273	-62.140793
1496.630859	-315.333862
1495.607422	-166.882416
1494.582031	27.437687
1493.557617	-184.909378
1492.533203	78.236313
1491.507813	60.061855
1490.482422	85.274437
1489.457031	-134.826721
1488.430664	-211.874969
1487.405273	160.495239
1486.378906	144.586060
1485.352539	52.061939
1484.325195	-17.518286
1483.298828	20.061848
1482.271484	-82.726898
1481.244141	163.877716
1480.216797	22.781332
1479.188477	215.636368
1478.161133	288.609711
1477.132813	450.687500
1476.104492	357.914215
1475.075195	405.224457
1474.046875	539.085999
1473.017578	662.672241
1471.988281	381.471161
1470.958984	634.787659
1469.928711	778.562073
1468.898438	502.544067
1467.869141	1050.649292
1466.837891	1074.692139
1465.807617	887.739563
1464.776367	1026.167847
1463.746094	1131.518921
1462.714844	1086.922974
1461.682617	1194.726074
1460.651367	1195.850830
1459.619141	1064.944946
1458.586914	1198.090088
1457.554688	1206.837036
1456.522461	1377.978760
1455.489258	1226.883301
1454.456055	1463.901367
1453.422852	1310.353394
1452.389648	1630.950195
1451.355469	1360.872314
1450.321289	1395.011353
1449.287109	1416.496216
1448.252930	1225.234863
1447.218750	1672.242798
1446.183594	1435.481934
1445.148438	1492.486084
1444.113281	1579.868286
1443.078125	1437.005371
1442.041992	1271.456909
1441.005859	1275.473267
1439.969727	1325.042480
1438.933594	1164.808716
1437.897461	1065.347778
1436.860352	1084.727173
1435.823242	1205.204712
1434.786133	1057.938354
1433.748047	956.227905
1432.710938	634.972107
1431.672852	652.142395
1430.634766	495.224976
1429.596680	477.207458
1428.557617	302.837250
1427.518555	161.391205
1426.479492	373.083496
1425.440430	257.015015
1424.401367	304.893951
1423.361328	216.723816
1422.321289	221.878632
1421.281250	489.056824
1420.241211	161.868835
1419.200195	26.228470
1418.159180	-11.111705
1417.118164	228.474335
1416.077148	228.995392
1415.035156	-42.111134
1413.994141	104.493843
1412.952148	44.902931
1411.910156	-147.825287
1410.867188	49.180408
1409.825195	150.703629
1408.782227	-61.801147
1407.739258	29.802359
1406.695313	28.514475
1405.652344	150.352417
1404.608398	161.757568
1403.564453	-60.161625
1402.520508	-101.240456
1401.475586	-194.909958
1400.431641	175.555069
1399.386719	119.649467
1398.341797	131.547516
1397.295898	-94.601471
1396.250977	7.723764
1395.205078	17.383865
1394.159180	347.749939
1393.112305	179.690292
1392.066406	-165.962158
1391.019531	407.304230
1389.972656	49.405037
1388.925781	149.649094
1387.877930	107.336662
1386.831055	120.168755
1385.783203	-111.976959
1384.735352	-101.431618
1383.686523	-138.298996
1382.638672	-152.554703
1381.589844	-21.816530
1380.541016	21.533123
1379.492188	10.013806
1378.442383	26.047462
1377.392578	32.181034
1376.342773	-156.259369
1375.292969	122.071869
1374.243164	163.385559
1373.192383	112.480957
1372.141602	-115.351463
1371.090820	-93.690002
1370.039063	-76.942261
1368.988281	393.440765
1367.936523	-0.824634
1366.884766	222.914764
1365.833008	60.643017
1364.780273	-1.883069
1363.727539	-119.057518
1362.674805	-106.673676
1361.622070	62.551258
1360.569336	-166.232742
1359.515625	147.356491
1358.461914	43.152840
1357.408203	-264.775787
1356.353516	71.259590
1355.299805	32.016258
1354.245117	124.542679
1353.190430	-125.665672
1352.134766	200.457413
1351.080078	218.662613
1350.024414	140.125916
1348.968750	294.996704
1347.913086	286.121948
1346.856445	289.728363
1345.800781	400.073486
1344.744141	393.902405
1343.686523	239.062317
1342.629883	394.198883
1341.572266	336.229523
1340.514648	521.158264
1339.457031	609.486267
1338.399414	457.642365
1337.340820	761.494507
1336.282227	577.649780
1335.223633	631.542969
1334.165039	601.360596
1333.106445	667.742432
1332.046875	318.664093
1330.987305	494.015472
1329.926758	397.418793
1328.867188	609.892517
1327.806641	360.248444
1326.746094	469.008972
1325.685547	449.350830
1324.625000	414.950806
1323.563477	516.415771
1322.501953	430.304871
1321.440430	447.945282
1320.378906	576.671875
1319.316406	779.398376
1318.253906	765.070496
1317.191406	496.843262
1316.128906	305.211823
1315.065430	648.539307
1314.001953	570.415588
1312.938477	674.685242
1311.875000	478.474182
1310.811523	752.740234
1309.747070	504.999176
1308.682617	481.406921
1307.618164	571.075684
1306.552734	852.656067
1305.488281	1121.868774
1304.422852	692.573059
1303.356445	816.720886
1302.291016	739.294495
1301.224609	937.198181
1300.159180	732.095520
1299.091797	743.291199
1298.025391	425.419586
1296.958984	787.903137
1295.891602	858.119446
1294.824219	459.544067
1293.755859	647.656311
1292.688477	558.498047
1291.620117	596.952881
1290.551758	571.666138
1289.483398	328.212769
1288.414063	496.699188
1287.344727	523.001160
1286.275391	777.183838
1285.206055	565.855408
1284.136719	741.600769
1283.066406	310.047821
1281.996094	838.329956
1280.925781	950.332764
1279.855469	536.213318
1278.784180	589.554688
1277.712891	518.152405
1276.641602	463.917389
1275.569336	776.438782
1274.498047	680.650085
1273.425781	809.736633
1272.353516	831.280823
1271.281250	738.021790
1270.208008	468.978485
1269.134766	622.455872
1268.061523	795.406006
1266.988281	1041.501709
1265.914063	787.294922
1264.839844	1091.840942
1263.765625	693.849426
1262.691406	630.096802
1261.617188	807.718567
1260.541992	756.151855
1259.466797	806.953613
1258.391602	543.458740
1257.315430	642.992981
1256.239258	637.767517
1255.163086	871.132996
1254.086914	668.691956
1253.010742	751.058533
1251.933594	833.376953
1250.856445	864.569397
1249.779297	839.806824
1248.701172	1050.883789
1247.624023	1125.735718
1246.545898	695.030701
1245.467773	689.714600
1244.388672	400.160065
1243.310547	693.618958
1242.231445	986.927551
1241.152344	646.472961
1240.072266	832.831055
1238.993164	849.234375
1237.913086	703.063904
1236.833008	544.808533
1235.751953	895.841003
1234.671875	883.038513
1233.590820	586.619873
1232.509766	627.156189
1231.427734	713.680237
1230.346680	691.143677
1229.264648	641.946899
1228.182617	636.329041
1227.100586	780.767944
1226.017578	547.571777
1224.934570	517.696655
1223.851563	553.120300
1222.768555	404.691833
1221.684570	478.748688
1220.601563	383.528076
1219.516602	368.065155
1218.432617	429.905670
1217.348633	395.055084
1216.263672	203.186798
1215.178711	361.511078
1214.093750	131.041107
1213.007813	216.827179
1211.921875	336.325775
1210.835938	639.093079
1209.750000	333.847412
1208.663086	301.199585
1207.577148	333.631775
1206.490234	419.037872
1205.402344	446.524902
1204.315430	102.918930
1203.227539	395.363831
1202.139648	280.630890
1201.051758	187.581177
1199.962891	15.089057
1198.875000	11.109948
1197.786133	11.898787
1196.696289	104.056808
1195.607422	34.996693
1194.517578	-96.597069
1193.427734	-124.800415
1192.337891	-150.627182
1191.247070	150.310562
1190.157227	-111.085800
1189.066406	-269.132019
1187.974609	-76.560692
1186.883789	75.076653
1185.791992	-133.442108
1184.700195	-5.948392
1183.608398	-80.082848
1182.515625	-36.701782
1181.423828	-96.493019
1180.331055	131.403107
1179.238281	-74.707848
1178.144531	188.938843
1177.050781	200.848053
1175.957031	-55.577789
1174.863281	16.171211
1173.768555	99.810875
1172.674805	-15.308840
1171.580078	104.114693
1170.484375	65.517105
1169.389648	26.902893
1168.293945	-54.792648
1167.198242	162.398697
1166.102539	-79.540398
1165.005859	-111.093445
1163.910156	-171.339539
1162.813477	203.185684
1161.715820	-76.933563
1160.619141	-82.350372
1159.521484	162.860443
1158.423828	295.743622
1157.326172	292.508545
1156.227539	196.185272
1155.128906	223.900711
1154.030273	251.565445
1152.931641	121.828339
1151.832031	96.983086
1150.733398	86.420212
1149.632813	-152.909866
1148.533203	-275.442932
1147.433594	59.280766
1146.333008	-149.033051
1145.232422	-78.784416
1144.130859	-72.861366
1143.030273	97.203247
1141.928711	-89.660141
1140.827148	44.586075
1139.724609	-99.452034
1138.623047	58.446827
1137.520508	168.705139
1136.417969	36.528641
1135.314453	82.537025
1134.211914	166.506500
1133.108398	100.812569
1132.004883	18.504824
1130.900391	-106.519691
1129.796875	399.667755
1128.692383	516.536316
1127.586914	381.916718
1126.482422	377.759399
1125.376953	402.021667
1124.271484	89.692802
1123.166016	227.709122
1122.060547	299.307739
1120.954102	446.639557
1119.847656	297.889252
1118.741211	345.688477
1117.633789	109.410812
1116.526367	-131.507065
1115.418945	65.347794
1114.311523	124.911774
1113.204102	300.306854
1112.095703	33.496410
1110.987305	33.889889
1109.877930	-254.035614
1108.769531	188.205826
1107.660156	138.923019
1106.550781	266.769562
1105.441406	165.535446
1104.331055	-15.921382
1103.220703	-8.509787
1102.110352	225.392242
1101.000000	230.379410
1099.888672	433.448364
1098.777344	421.869995
1097.666016	334.865875
1096.553711	398.717896
1095.442383	434.279266
1094.330078	118.837395
1093.217773	347.555664
1092.104492	206.508972
1090.991211	428.042328
1089.877930	143.496582
1088.764648	148.489868
1087.651367	2.941120
1086.537109	377.208527
1085.422852	208.172211
1084.308594	253.139801
1083.193359	370.948029
1082.078125	357.135193
1080.962891	239.981567
1079.847656	54.786953
1078.731445	282.940918
1077.615234	32.118385
1076.499023	86.533234
1075.382813	298.151276
1074.265625	204.719604
1073.148438	155.914978
1072.031250	198.601669
1070.914063	-65.805275
1069.795898	145.699081
1068.677734	155.619598
1067.559570	8.603683
1066.440430	81.832184
1065.321289	279.157501
1064.202148	488.125488
1063.083008	245.315201
1061.962891	285.772827
1060.843750	384.737030
1059.723633	305.928070
1058.602539	299.667328
1057.482422	321.507690
1056.361328	-82.012024
1055.239258	225.038940
1054.118164	85.789368
1052.996094	339.016632
1051.874023	120.482788
1050.751953	-16.201880
1049.629883	-15.075573
1048.506836	-130.587845
1047.383789	64.273216
1046.260742	67.834610
1045.136719	369.908630
1044.012695	135.688644
1042.888672	-249.877258
1041.764648	126.768387
1040.639648	-244.548340
1039.515625	-44.996716
1038.389648	235.999680
1037.264648	48.983166
1036.138672	397.429535
1035.012695	-24.466282
1033.886719	212.271027
1032.760742	-25.533598
1031.633789	297.237305
1030.506836	217.715820
1029.379883	214.990585
1028.251953	128.661560
1027.124023	121.421211
1025.996094	-327.067657
1024.868164	11.916241
1023.739258	-99.593300
1022.610352	-64.763458
1021.481445	-194.644424
1020.352539	-113.286369
1019.222656	-217.465942
1018.092773	-228.776337
1016.962891	56.734119
1015.832031	-246.558685
1014.702148	-190.459534
1013.571289	125.148026
1012.439453	123.348648
1011.308594	-146.994888
1010.176758	-134.705261
1009.044922	190.115906
1007.912109	174.684616
1006.780273	307.398254
1005.647461	565.012695
1004.514648	1157.881104
1003.380859	1274.288086
1002.247070	1566.373535
1001.113281	1197.499390
999.979492	1064.517212
998.845703	478.960693
997.710938	281.688812
996.576172	350.075623
995.440430	252.316177
994.305664	300.056244
993.169922	165.586182
992.033203	282.656342
990.897461	182.990189
989.760742	233.290482
988.624023	-73.614212
987.487305	-89.954285
986.350586	-41.706181
985.212891	-50.990807
984.075195	264.488770
982.936523	-311.058136
981.798828	66.627777
980.660156	6.996321
979.521484	-45.628555
978.381836	-157.961212
977.242188	-277.062622
976.102539	206.293671
974.962891	142.472809
973.823242	225.822372
972.682617	-79.045609
971.541992	82.553543
970.400391	94.892151
969.259766	-184.254578
968.118164	112.894524
966.976563	8.414403
965.833984	117.405693
964.691406	116.329887
963.548828	186.411316
962.406250	109.813721
961.262695	79.163345
960.120117	218.165817
958.976563	112.050476
957.832031	225.928467
956.688477	-173.092651
955.543945	66.853493
954.398438	217.495193
953.253906	111.859451
952.108398	125.301285
950.962891	-108.201248
949.817383	-14.543189
948.670898	5.984209
947.524414	69.995483
946.377930	170.605316
945.231445	316.924469
944.083984	52.138378
942.936523	-96.003929
941.789063	267.342621
940.640625	292.803040
939.493164	366.236725
938.343750	325.635437
937.195313	150.556793
936.045898	272.042755
934.897461	516.633789
933.747070	287.125061
932.597656	91.962097
931.447266	263.708710
930.296875	412.659973
929.146484	1.477180
927.995117	-29.298185
926.843750	-55.451351
925.692383	-102.010513
924.541016	281.439484
923.388672	284.965637
922.236328	8.878146
921.083984	73.949570
919.931641	148.132095
918.778320	97.367874
917.625000	160.255920
916.470703	-8.480309
915.317383	-36.319874
914.163086	49.401909
913.008789	64.777977
911.853516	-37.790371
910.698242	-35.921230
909.542969	-34.008224
908.387695	-84.198883
907.231445	294.087891
906.076172	-18.953867
904.918945	119.059998
903.762695	-28.360352
902.605469	-200.580841
901.448242	-141.751190
900.291016	57.426292
899.133789	91.346977
897.975586	152.433929
896.817383	-130.288910
895.658203	147.980469
894.500000	-62.197441
893.340820	82.622421
892.180664	351.692871
891.021484	157.515610
889.861328	-138.186813
888.701172	11.138569
887.541016	0.121437
886.379883	-28.922386
885.218750	221.884216
884.057617	-82.395493
882.895508	312.696930
881.734375	175.444077
880.572266	72.090248
879.409180	13.878412
878.247070	313.995392
877.083984	125.117165
875.920898	328.241821
874.756836	193.513397
873.592773	0.326435
872.428711	93.078140
871.264648	161.042679
870.100586	195.234451
868.935547	116.959671
867.770508	2.747588
866.604492	286.498169
865.438477	17.225019
864.272461	132.313660
863.106445	-15.489062
861.940430	290.452362
860.773438	457.030060
859.606445	506.790924
858.438477	507.148590
857.271484	390.819061
856.103516	350.806580
854.934570	550.777954
853.766602	537.632874
852.597656	428.090363
851.428711	538.218872
850.259766	404.054352
849.089844	207.213593
847.919922	451.641968
846.750000	344.410614
845.579102	250.644135
844.408203	423.215729
843.237305	282.446564
842.066406	356.462524
840.894531	56.948715
839.722656	-88.176651
838.550781	213.804153
837.377930	32.902359
836.206055	187.195953
835.033203	-20.475178
833.859375	-178.944122
832.686523	283.306763
831.512695	42.189495
830.337891	231.851532
829.164063	379.000153
827.989258	439.053131
826.814453	503.503387
825.639648	260.217194
824.463867	264.422485
823.288086	52.430637
822.112305	-16.911518
820.935547	-86.262840
819.759766	231.850220
818.583008	157.938858
817.405273	-5.009488
816.228516	174.766098
815.050781	-17.117847
813.872070	22.363276
812.694336	-89.429733
811.515625	63.340206
810.336914	-79.618446
809.158203	50.764038
807.978516	49.963406
806.798828	-90.811707
805.619141	-76.132118
804.438477	-85.926430
803.258789	50.717739
802.077148	-36.865379
800.896484	-57.905396
799.714844	-196.534515
798.534180	-288.584076
797.351563	-25.948769
796.169922	-206.752106
794.987305	-274.515198
793.804688	-134.065826
792.622070	-301.583862
791.438477	-61.660198
790.254883	-47.700497
789.071289	-38.226379
787.886719	17.655605
786.702148	71.243134
785.517578	-94.196274
784.333008	-51.770054
783.147461	-102.262550
781.961914	127.891777
780.776367	132.511353
779.590820	192.301346
778.404297	104.037933
777.217773	68.755676
776.030273	-28.372807
774.843750	141.528503
773.656250	-50.552750
772.467773	-2.157438
771.280273	-123.649429
770.091797	94.406021
768.903320	12.522519
767.714844	292.046173
766.525391	326.821381
765.335938	-34.960274
764.146484	431.408722
762.956055	248.009033
761.765625	77.850861
760.575195	143.196472
759.384766	85.253517
758.193359	295.643707
757.001953	349.752411
755.810547	274.070648
754.618164	475.335266
753.425781	41.369389
752.233398	106.289085
751.041016	92.060005
749.847656	282.020630
748.654297	168.875153
747.460938	220.364777
746.266602	52.343571
745.072266	231.002274
743.877930	275.742310
742.683594	-80.874763
741.488281	119.501251
740.292969	148.783981
739.097656	131.999969
737.901367	-42.549465
736.705078	-111.911423
735.508789	90.261002
734.311523	53.677376
733.115234	161.543350
731.917969	-10.766099
730.719727	134.199493
729.522461	31.921375
728.324219	-72.520447
727.125977	-58.879749
725.926758	-86.796501
724.727539	-3.274411
723.528320	-409.169434
722.329102	246.599976
721.128906	24.229824
719.928711	-36.496334
718.728516	306.573425
717.528320	151.958252
716.327148	119.574898
715.125977	231.150391
713.923828	35.208950
712.722656	70.443321
711.520508	64.246071
710.317383	234.550491
709.115234	176.037674
707.912109	202.496719
706.708984	9.021952
705.505859	163.960800
704.301758	-70.752220
703.097656	-55.108681
701.893555	108.469337
700.688477	134.961349
699.483398	72.307411
698.278320	116.222191
697.073242	157.963333
695.867188	138.863968
694.661133	-130.028458
693.455078	135.514404
692.248047	-91.945724
691.041016	-89.156364
689.833984	-118.893059
688.626953	7.646764
687.418945	-45.896927
686.210938	-82.027634
685.002930	165.949799
683.793945	-108.598030
682.584961	-224.760651
681.375977	-173.981598
680.166992	-162.173187
678.957031	-107.007744
677.747070	-114.612106
676.537109	-44.230621
675.326172	186.327744
674.115234	178.816833
672.904297	151.896576
671.692383	60.160412
670.481445	-29.307943
669.269531	-192.174759
668.056641	-104.198059
666.844727	87.523865
665.631836	-42.661350
664.417969	62.697205
663.205078	-15.460118
661.991211	-106.463158
660.777344	-35.480732
659.563477	-119.818069
658.348633	35.415508
657.133789	-395.986206
655.918945	84.993729
654.703125	85.091751
653.488281	100.358307
652.272461	-30.822859
651.055664	12.633571
649.839844	73.386879
648.623047	149.270294
647.405273	20.691271
646.188477	204.341736
644.970703	185.727081
643.752930	100.522682
642.535156	43.407078
641.316406	-41.543198
640.097656	30.575388
638.878906	167.230240
637.659180	-65.677826
636.439453	-94.292580
635.219727	122.050484
634.000000	46.355618
632.779297	22.312729
631.558594	157.209137
630.337891	244.929749
629.116211	-79.200752
627.894531	-184.307602
626.672852	-59.824482
625.451172	169.750397
624.228516	64.948753
623.005859	191.724792
621.783203	247.837860
620.559570	256.901672
619.336914	223.226379
618.112305	-50.121254
616.888672	-154.156693
615.664063	75.785477
614.439453	104.603622
613.214844	-46.174011
611.989258	130.398178
610.764648	238.560272
609.538086	9.038115
608.312500	-254.484833
607.085938	153.069275
605.859375	-148.646576
604.632813	64.529922
