# Supplementary material for: Raman spectroscopy accurately differentiates mucosal healing from non-healing and biochemical changes following biological therapy in inflammatory bowel disease
Source: PLoS One. 2021 Jun 2;16(6):e0252210. doi: 10.1371/journal.pone.0252210 (PMC8172032; doi:10.1371/journal.pone.0252210)
Supplement: S6 Dataset — (ZIP) [file pone.0252210.s008.zip › Post biologic CD/OC021 post treatment-1_base sub CR removed_63__X_-12379.1__Y_18934.6__Z_-16.8859__Time_719.txt]

1714.640625	43.070507
1713.664063	-14.693593
1712.687500	84.426537
1711.709961	60.311310
1710.733398	-35.920017
1709.755859	-67.580116
1708.778320	-82.891212
1707.799805	-6.869410
1706.821289	-35.051884
1705.843750	-132.502182
1704.864258	-10.122888
1703.885742	125.958260
1702.907227	-37.388081
1701.927734	-42.479912
1700.948242	81.201050
1699.968750	9.997752
1698.988281	48.813202
1698.007813	10.506900
1697.028320	242.588364
1696.046875	181.033539
1695.066406	333.678284
1694.084961	339.790741
1693.104492	276.971497
1692.123047	414.821472
1691.140625	368.905914
1690.159180	574.333252
1689.176758	425.336151
1688.194336	522.262085
1687.211914	606.311218
1686.228516	616.155273
1685.246094	778.445984
1684.262695	581.425537
1683.279297	811.249695
1682.295898	625.996216
1681.311523	888.673218
1680.327148	984.034180
1679.342773	1058.584351
1678.358398	981.948669
1677.374023	1118.707764
1676.388672	1045.782593
1675.403320	1095.742432
1674.417969	1247.235352
1673.432617	1332.736938
1672.446289	1485.141724
1671.459961	1712.396240
1670.473633	1889.604370
1669.487305	1668.904541
1668.500977	1647.954468
1667.513672	1845.181030
1666.526367	2079.991699
1665.539063	1978.239624
1664.550781	2107.813477
1663.563477	2105.245361
1662.575195	2304.683838
1661.586914	2120.144775
1660.598633	2225.072510
1659.609375	2235.039063
1658.620117	2354.104980
1657.631836	2078.972900
1656.641602	2074.510742
1655.652344	2054.652344
1654.662109	2064.373535
1653.672852	2148.657471
1652.681641	1796.804688
1651.691406	1776.203979
1650.701172	1652.921143
1649.709961	1498.395752
1648.718750	1278.288574
1647.727539	1159.129028
1646.735352	1090.634888
1645.744141	927.496216
1644.751953	1065.902344
1643.759766	824.427429
1642.766602	620.403625
1641.774414	437.976166
1640.781250	543.617676
1639.788086	525.594482
1638.794922	244.192001
1637.801758	216.417221
1636.807617	391.999481
1635.813477	230.467102
1634.819336	48.259483
1633.825195	135.190994
1632.830078	-48.906384
1631.834961	-3.499090
1630.839844	100.115776
1629.844727	30.249487
1628.849609	-36.665627
1627.853516	-58.543388
1626.857422	-22.264984
1625.861328	-114.609093
1624.865234	-125.142487
1623.868164	-119.651085
1622.871094	-8.789658
1621.874023	23.425777
1620.876953	145.174530
1619.879883	148.890808
1618.881836	252.603256
1617.883789	-76.720985
1616.885742	174.380646
1615.887695	176.251587
1614.888672	117.955460
1613.889648	44.115936
1612.890625	109.464226
1611.891602	77.924934
1610.892578	49.165874
1609.892578	167.325775
1608.892578	44.500343
1607.892578	-114.825104
1606.892578	97.948082
1605.891602	111.728783
1604.890625	104.658295
1603.889648	102.917450
1602.888672	219.019165
1601.887695	-127.932739
1600.885742	-150.313873
1599.883789	141.191727
1598.881836	1.222221
1597.879883	-23.622227
1596.876953	74.418007
1595.874023	-182.901642
1594.871094	-181.464203
1593.868164	-328.878174
1592.864258	-319.541809
1591.861328	-98.749542
1590.857422	-172.984116
1589.853516	-69.750496
1588.848633	-141.370422
1587.844727	-30.398722
1586.839844	-109.866714
1585.834961	29.671215
1584.830078	7.497929
1583.824219	251.110291
1582.819336	194.927948
1581.813477	-48.842129
1580.807617	48.605740
1579.800781	216.247055
1578.794922	224.937836
1577.788086	147.658417
1576.781250	156.195557
1575.773438	242.687881
1574.766602	206.794250
1573.758789	274.834534
1572.750977	197.144058
1571.743164	259.738434
1570.735352	148.069855
1569.726563	127.266197
1568.718750	220.640579
1567.708984	7.387625
1566.700195	-86.469643
1565.691406	68.785820
1564.681641	83.679207
1563.671875	56.898449
1562.662109	-47.853382
1561.652344	168.907150
1560.641602	74.231430
1559.630859	52.025196
1558.620117	8.923585
1557.609375	121.158516
1556.597656	51.802620
1555.586914	-12.522050
1554.575195	192.341919
1553.563477	187.201309
1552.550781	181.872620
1551.539063	225.530548
1550.526367	300.025787
1549.513672	107.824524
1548.500977	140.532669
1547.487305	46.311020
1546.473633	215.635406
1545.459961	133.949951
1544.446289	134.787796
1543.432617	34.647976
1542.417969	-55.331642
1541.404297	-98.997780
1540.389648	-106.716446
1539.374023	-47.534698
1538.359375	-189.910004
1537.343750	-25.382183
1536.328125	56.297188
1535.312500	-94.419876
1534.296875	28.048635
1533.280273	-14.770758
1532.263672	40.149929
1531.247070	22.660574
1530.230469	223.953934
1529.212891	-54.207615
1528.196289	64.141724
1527.178711	45.734200
1526.160156	122.347260
1525.142578	-43.234318
1524.124023	81.791000
1523.106445	-35.293865
1522.087891	76.350006
1521.068359	82.272964
1520.049805	165.098404
1519.030273	77.996231
1518.010742	119.197021
1516.991211	139.592987
1515.971680	-45.756607
1514.951172	22.993780
1513.930664	-257.725800
1512.910156	-166.314804
1511.889648	-111.103264
1510.868164	-20.226664
1509.846680	-75.850418
1508.826172	-144.491592
1507.803711	143.109192
1506.782227	145.783173
1505.759766	-249.094284
1504.737305	-26.390314
1503.714844	-3.856208
1502.692383	100.425743
1501.668945	-169.491653
1500.646484	-98.936386
1499.623047	-107.996063
1498.599609	43.985313
1497.575195	-221.429214
1496.550781	144.991119
1495.527344	12.277688
1494.502930	9.829552
1493.477539	106.882813
1492.453125	282.952911
1491.427734	111.164551
1490.402344	383.849579
1489.376953	336.903076
1488.350586	420.029602
1487.325195	783.832581
1486.298828	470.749634
1485.272461	471.564026
1484.245117	704.405518
1483.218750	763.494446
1482.191406	720.340515
1481.164063	847.898621
1480.136719	980.333008
1479.108398	913.698608
1478.080078	936.130798
1477.052734	945.668701
1476.023438	1174.100708
1474.995117	1305.513916
1473.965820	1395.960938
1472.937500	1501.514038
1471.908203	1451.597412
1470.877930	1808.710083
1469.848633	1816.987793
1468.818359	1942.121460
1467.788086	2171.340088
1466.757813	1924.863892
1465.727539	2405.401367
1464.696289	2720.395752
1463.665039	2552.351074
1462.633789	2577.337158
1461.602539	2884.131104
1460.570313	2822.461914
1459.539063	2900.368408
1458.506836	3021.273926
1457.473633	3215.607666
1456.441406	3239.791260
1455.408203	3299.369629
1454.375000	3282.754150
1453.341797	3408.054199
1452.308594	3229.018799
1451.274414	3463.088379
1450.241211	3354.921875
1449.207031	3520.321777
1448.171875	3814.744629
1447.137695	3660.779785
1446.102539	3527.059082
1445.067383	3281.968018
1444.032227	3209.020020
1442.997070	3265.094971
1441.960938	3015.000977
1440.924805	2979.947998
1439.888672	3040.958252
1438.852539	2940.120361
1437.816406	2907.539551
1436.779297	2735.949951
1435.742188	2622.519531
1434.705078	2236.333008
1433.666992	2170.991211
1432.629883	1979.449707
1431.591797	1525.448120
1430.553711	1271.008545
1429.514648	1185.711914
1428.476563	1007.139038
1427.437500	937.081482
1426.398438	804.029297
1425.359375	822.308228
1424.320313	654.087830
1423.280273	979.843445
1422.240234	645.415466
1421.200195	709.133545
1420.159180	531.086243
1419.119141	544.518860
1418.078125	683.827881
1417.037109	664.572083
1415.996094	635.307556
1414.954102	427.482513
1413.912109	363.158417
1412.870117	241.085663
1411.828125	317.730347
1410.786133	281.301788
1409.743164	285.144745
1408.700195	299.106476
1407.657227	514.080688
1406.614258	184.093948
1405.570313	47.637695
1404.527344	-33.434662
1403.483398	211.851913
1402.438477	311.576782
1401.394531	351.163055
1400.349609	-68.162834
1399.304688	112.084923
1398.259766	-66.140671
1397.214844	-93.800743
1396.168945	134.243210
1395.123047	166.880753
1394.077148	86.900635
1393.031250	129.778122
1391.984375	90.115845
1390.937500	-24.504845
1389.890625	-26.334423
1388.843750	39.520149
1387.796875	168.013382
1386.749023	-41.075859
1385.701172	-192.430771
1384.653320	-16.089138
1383.604492	-124.637093
1382.556641	-145.521729
1381.507813	-76.329536
1380.458984	-121.924271
1379.410156	62.398220
1378.360352	-0.403782
1377.310547	-53.044197
1376.260742	74.179985
1375.210938	-55.497982
1374.161133	2.132625
1373.110352	-17.434237
1372.059570	85.349213
1371.008789	-140.825012
1369.957031	116.784454
1368.906250	117.793396
1367.854492	178.747467
1366.802734	127.754944
1365.750000	276.166016
1364.698242	93.554909
1363.645508	70.493805
1362.592773	206.893814
1361.540039	343.409363
1360.486328	188.976196
1359.433594	343.198853
1358.379883	219.026886
1357.326172	-21.756664
1356.271484	336.736542
1355.216797	270.328217
1354.163086	467.490631
1353.107422	393.985657
1352.052734	566.557617
1350.998047	493.441711
1349.942383	671.241821
1348.886719	581.122925
1347.830078	855.955872
1346.774414	857.994690
1345.717773	1125.583008
1344.661133	1212.233643
1343.604492	1118.064087
1342.546875	1465.291260
1341.490234	1232.717041
1340.432617	1453.796021
1339.375000	1474.339722
1338.316406	1420.763794
1337.258789	1241.140991
1336.200195	1433.072510
1335.141602	1325.663940
1334.082031	1456.009155
1333.023438	1232.756470
1331.963867	1274.409668
1330.904297	1180.239380
1329.844727	1140.684448
1328.784180	1266.921631
1327.723633	1039.936768
1326.663086	1149.223267
1325.602539	1293.227539
1324.541992	1355.864258
1323.480469	1512.471802
1322.418945	1377.932983
1321.357422	1408.978638
1320.295898	1420.455322
1319.233398	1540.641602
1318.170898	1540.114746
1317.108398	1317.859131
1316.045898	1502.624756
1314.982422	1468.136597
1313.918945	1480.658936
1312.855469	1217.439331
1311.791992	1422.475830
1310.728516	1639.909424
1309.664063	1463.513794
1308.599609	1183.989624
1307.535156	1483.054077
1306.469727	1371.283936
1305.404297	1350.743286
1304.338867	1475.472656
1303.273438	1337.232910
1302.208008	1553.191528
1301.141602	1597.182617
1300.075195	1606.915894
1299.008789	1469.410889
1297.942383	1395.980347
1296.875000	1433.231323
1295.807617	1404.337524
1294.740234	1176.800903
1293.672852	1165.454468
1292.604492	1173.888184
1291.537109	1300.199707
1290.468750	1044.046143
1289.399414	1099.515991
1288.331055	1133.042603
1287.261719	1014.752014
1286.192383	960.353394
1285.123047	888.965637
1284.052734	930.398193
1282.983398	891.141785
1281.913086	1030.732666
1280.841797	957.461670
1279.771484	862.324707
1278.700195	963.059814
1277.628906	831.516479
1276.557617	981.356445
1275.486328	1148.358521
1274.414063	1154.080811
1273.341797	1059.720215
1272.269531	1314.878662
1271.197266	1403.931519
1270.124023	1173.136475
1269.050781	1291.683105
1267.977539	1180.820679
1266.904297	1367.839478
1265.830078	1425.553345
1264.756836	1468.692261
1263.681641	1297.283569
1262.607422	1343.043701
1261.533203	1549.759766
1260.458008	1161.775024
1259.382813	1417.332886
1258.307617	1526.679443
1257.231445	1224.427734
1256.155273	1475.147949
1255.079102	1470.191650
1254.002930	1363.071777
1252.926758	1436.138062
1251.849609	1236.740112
1250.772461	1285.593018
1249.695313	1329.612061
1248.617188	1218.056030
1247.540039	1510.109741
1246.461914	1257.697144
1245.382813	1355.323242
1244.304688	1270.749878
1243.225586	1225.110962
1242.146484	1296.075562
1241.067383	1330.624146
1239.988281	1066.654297
1238.908203	1212.912476
1237.828125	1140.787354
1236.748047	1066.287598
1235.667969	1023.359741
1234.586914	1002.285339
1233.505859	1177.563354
1232.424805	1028.045532
1231.343750	1031.233887
1230.261719	1056.225342
1229.179688	1241.037598
1228.097656	1140.065308
1227.015625	910.837830
1225.932617	855.952271
1224.850586	721.229675
1223.767578	572.040833
1222.683594	526.899475
1221.600586	629.247986
1220.516602	513.964722
1219.432617	466.378967
1218.347656	549.270325
1217.263672	470.232666
1216.178711	354.970520
1215.093750	382.191132
1214.008789	551.798218
1212.922852	506.475647
1211.836914	557.653442
1210.750977	519.496094
1209.665039	654.973816
1208.579102	590.183655
1207.492188	749.591675
1206.405273	679.879150
1205.318359	518.563293
1204.230469	405.446838
1203.142578	528.381348
1202.054688	251.418228
1200.966797	330.856873
1199.877930	90.032196
1198.790039	75.465797
1197.701172	24.740860
1196.611328	43.724133
1195.522461	33.756046
1194.432617	112.678261
1193.342773	-41.704742
1192.252930	15.396976
1191.162109	-76.595131
1190.072266	-46.117035
1188.981445	-99.809151
1187.889648	-187.188309
1186.798828	-195.401810
1185.707031	-194.109024
1184.615234	-32.139301
1183.523438	-110.259094
1182.430664	-68.517082
1181.337891	-149.202225
1180.245117	-33.362087
1179.152344	132.654037
1178.059570	106.766411
1176.965820	219.741486
1175.872070	339.736328
1174.778320	421.243530
1173.683594	35.705193
1172.588867	387.502380
1171.494141	236.441345
1170.399414	286.312775
1169.303711	180.545746
1168.208984	74.703033
1167.113281	-45.566914
1166.016602	42.066467
1164.920898	124.752678
1163.824219	133.196289
1162.727539	215.561951
1161.630859	94.745216
1160.533203	241.287872
1159.435547	287.361877
1158.337891	96.988922
1157.240234	97.465065
1156.141602	300.586670
1155.043945	338.904236
1153.944336	81.368652
1152.845703	221.953537
1151.747070	47.707310
1150.647461	121.229683
1149.547852	75.452934
1148.447266	146.268631
1147.347656	28.781021
1146.247070	-74.513504
1145.146484	-116.015968
1144.044922	68.433434
1142.944336	-99.470001
1141.842773	-231.763901
1140.741211	-116.813431
1139.638672	59.755737
1138.537109	186.185028
1137.434570	302.902802
1136.332031	295.870728
1135.228516	329.076172
1134.125977	300.376953
1133.022461	805.782654
1131.917969	726.840088
1130.814453	794.940247
1129.709961	943.536438
1128.605469	1184.438232
1127.500977	1112.023071
1126.396484	1115.375610
1125.291016	973.970703
1124.185547	965.214355
1123.080078	1036.884521
1121.973633	921.225647
1120.868164	781.800049
1119.761719	765.425659
1118.654297	739.445679
1117.547852	609.203857
1116.440430	675.283020
1115.333008	667.858093
1114.225586	719.432983
1113.117188	711.726135
1112.008789	684.977295
1110.900391	719.563660
1109.791992	635.849854
1108.682617	684.340942
1107.573242	803.542053
1106.463867	1017.020142
1105.354492	1128.756958
1104.244141	1145.895264
1103.133789	1328.092896
1102.023438	986.320496
1100.913086	1052.650757
1099.801758	1316.917480
1098.690430	1191.927856
1097.579102	1286.095703
1096.467773	1153.872925
1095.355469	1228.926147
1094.243164	1167.214355
1093.130859	1326.792358
1092.017578	1217.775635
1090.905273	1372.352783
1089.791992	1425.552979
1088.677734	1043.343750
1087.564453	1145.795410
1086.450195	977.643494
1085.335938	1364.361694
1084.221680	1165.492432
1083.106445	1185.178345
1081.991211	1176.572998
1080.875977	1097.415161
1079.760742	1102.756958
1078.644531	1185.490845
1077.528320	993.456665
1076.412109	942.249451
1075.295898	712.668701
1074.178711	863.138000
1073.061523	743.761047
1071.944336	842.435059
1070.826172	676.094238
1069.708984	767.582825
1068.590820	711.345032
1067.471680	516.854004
1066.353516	507.431946
1065.234375	528.393860
1064.115234	661.665466
1062.996094	876.746521
1061.875977	663.474548
1060.755859	567.230530
1059.635742	667.454773
1058.515625	617.948914
1057.394531	711.027100
1056.273438	518.896484
1055.152344	518.436035
1054.031250	550.658447
1052.909180	524.448120
1051.787109	414.171539
1050.665039	546.720459
1049.541992	448.125702
1048.418945	375.237396
1047.295898	325.706909
1046.172852	334.506073
1045.048828	415.579865
1043.925781	438.348114
1042.801758	356.221283
1041.676758	180.926163
1040.552734	453.027924
1039.427734	550.327881
1038.302734	484.602783
1037.176758	435.217804
1036.050781	420.793488
1034.924805	455.272308
1033.798828	373.446442
1032.672852	403.335541
1031.545898	265.815643
1030.418945	300.435822
1029.291992	560.538025
1028.164063	341.872467
1027.036133	35.077923
1025.908203	-46.223434
1024.780273	-111.176033
1023.651367	-69.255043
1022.522461	-192.083649
1021.393555	-112.905899
1020.264648	-105.614326
1019.134766	-225.829407
1018.004883	-162.723404
1016.875000	-136.661545
1015.744141	72.565956
1014.613281	101.035591
1013.482422	138.846939
1012.351563	220.738220
1011.219727	184.578690
1010.088867	236.514481
1008.956055	246.847046
1007.824219	611.327393
1006.691406	968.795105
1005.558594	1569.062134
1004.425781	2553.016846
1003.292969	3016.459961
1002.159180	2758.664307
1001.025391	2025.088379
999.891602	1035.540894
998.756836	439.219421
997.622070	277.425110
996.487305	270.514038
995.352539	39.854877
994.216797	0.956732
993.081055	144.467972
991.945313	52.793331
990.808594	187.277115
989.672852	-33.179169
988.536133	-15.991716
987.398438	65.850883
986.261719	11.891816
985.124023	-21.164328
983.986328	38.058994
982.847656	32.947784
981.709961	106.259766
980.571289	133.675095
979.432617	101.427979
978.292969	113.058128
977.153320	113.355049
976.013672	97.731667
974.874023	330.512970
973.734375	377.235779
972.593750	355.189392
971.453125	335.629089
970.311523	208.330673
969.170898	122.600792
968.029297	144.963196
966.886719	78.006668
965.745117	169.564056
964.602539	300.252686
963.459961	229.285385
962.317383	380.912323
961.173828	216.370132
960.030273	366.020386
958.886719	46.169697
957.743164	77.082695
956.598633	364.631226
955.454102	256.204254
954.309570	225.842545
953.165039	213.999939
952.019531	202.362183
950.874023	39.983353
949.727539	181.991806
948.582031	379.002533
947.435547	269.868500
946.289063	236.392838
945.141602	95.769783
943.995117	208.926147
942.847656	429.550018
941.699219	332.968170
940.551758	220.660858
939.403320	243.233032
938.254883	202.126755
937.105469	307.207947
935.957031	300.717896
934.807617	178.179688
933.658203	181.251221
932.507813	266.552734
931.357422	144.724060
930.207031	143.861252
929.056641	293.475372
927.906250	99.494370
926.754883	24.150377
925.603516	40.055630
924.451172	-73.503845
923.298828	-29.889912
922.146484	7.081898
920.994141	101.062775
919.841797	-266.139893
918.688477	-378.499329
917.535156	9.123337
916.380859	-55.164829
915.227539	-332.656250
914.073242	-328.352264
912.918945	-106.001549
911.763672	-223.888306
910.608398	19.127899
909.453125	-218.553345
908.297852	-2.492524
907.141602	-239.686356
905.985352	-93.607559
904.829102	-119.606834
903.672852	90.151581
902.515625	-48.751556
901.358398	-128.553482
900.201172	-106.290695
899.042969	-45.394890
897.884766	-27.348064
896.726563	-156.170288
895.568359	262.475739
894.409180	93.276756
893.250000	96.094742
892.090820	53.868378
890.930664	86.373489
889.771484	82.865601
888.611328	84.027100
887.450195	31.154222
886.289063	7.788508
885.128906	13.897731
883.966797	180.329056
882.805664	301.693939
881.643555	75.877007
880.481445	425.164093
879.319336	391.248199
878.156250	129.887253
876.993164	109.814911
875.830078	71.845139
874.666016	265.939117
873.502930	41.312660
872.338867	465.096649
871.173828	119.237946
870.009766	106.569916
868.844727	-4.950977
867.679688	155.740906
866.513672	172.577744
865.348633	108.566971
864.182617	318.799255
863.015625	219.009323
861.849609	45.210976
860.682617	583.346741
859.515625	331.111481
858.347656	514.454163
857.180664	572.104004
856.012695	596.137512
854.843750	631.428894
853.675781	698.125000
852.506836	720.005676
851.337891	723.980286
850.167969	582.356262
848.999023	284.013641
847.829102	449.421936
846.658203	361.775391
845.488281	211.497940
844.317383	112.784691
843.146484	213.252823
841.975586	329.332916
840.803711	156.880356
839.631836	109.708588
838.459961	274.899628
837.287109	348.384949
836.114258	468.736938
834.941406	343.306122
833.768555	358.597443
832.594727	440.841217
831.420898	295.339386
830.247070	538.162354
829.072266	490.805054
827.898438	343.042664
826.722656	487.449463
825.547852	638.413452
824.372070	314.500427
823.196289	269.231598
822.020508	275.161011
820.844727	87.243088
819.667969	179.932632
818.491211	25.385969
817.313477	19.970907
816.136719	-74.539818
814.958984	-48.947212
813.781250	-5.659894
812.602539	46.419346
811.423828	-23.891287
810.245117	-25.364391
809.066406	-138.040070
807.886719	-8.608311
806.707031	-88.119469
805.527344	96.536942
804.346680	-23.132854
803.166992	70.199158
801.985352	-38.536819
800.804688	-23.117844
799.623047	-87.663712
798.441406	-240.996033
797.259766	-197.087769
796.078125	-18.134405
794.895508	-227.148483
793.712891	-161.508438
792.529297	116.585640
791.346680	75.560463
790.163086	116.328400
788.978516	-66.584175
787.794922	144.286575
786.610352	259.799866
785.425781	240.208603
784.241211	485.804596
783.055664	333.247986
781.870117	527.585327
780.684570	288.623383
779.498047	341.210724
778.311523	415.707092
777.125000	302.342499
775.938477	378.714172
774.750977	187.871811
773.563477	-31.716419
772.375977	165.545135
771.187500	124.392662
769.999023	83.106598
768.810547	235.660904
767.622070	222.709366
766.432617	449.766418
765.243164	258.051056
764.053711	337.143188
762.863281	235.514313
761.672852	554.202515
760.482422	564.503906
759.291992	594.454041
758.100586	479.075104
756.909180	592.307678
755.717773	595.417053
754.525391	435.733246
753.333008	383.662231
752.140625	340.266693
750.948242	375.829071
749.754883	336.580780
748.561523	371.865295
747.368164	488.216492
746.173828	310.339417
744.979492	395.688629
743.785156	408.496582
742.590820	322.502655
741.395508	201.360275
740.200195	435.236755
739.003906	451.959412
737.808594	183.765762
736.612305	309.847137
735.416016	396.356049
734.218750	272.566193
733.021484	89.649986
731.824219	252.469894
730.626953	377.941193
729.428711	188.323975
728.230469	263.307953
727.032227	611.457092
725.833984	415.154846
724.634766	332.512939
723.435547	516.375916
722.235352	429.275604
721.036133	344.352966
719.835938	575.973633
718.635742	787.806702
717.434570	502.005219
716.233398	539.176025
715.032227	340.759644
713.831055	495.660522
712.628906	308.219208
711.426758	306.115967
710.224609	347.591217
709.021484	225.667191
707.818359	282.400116
706.615234	134.441589
705.412109	121.541695
704.208008	-6.678730
703.003906	19.679235
701.799805	-17.027950
700.594727	81.165192
699.389648	124.996208
698.184570	140.594788
696.979492	-8.936827
695.773438	-71.426285
694.567383	-103.411964
693.361328	62.321335
692.154297	67.369560
690.947266	-118.541550
689.740234	-15.636707
688.533203	-75.432785
687.325195	-50.511002
686.117188	20.032118
684.909180	-19.947865
683.700195	-189.881226
682.491211	-88.726723
681.282227	-82.857079
680.072266	-109.381828
678.863281	-122.796814
677.653320	-142.594147
676.442383	-54.035183
675.232422	34.586811
674.021484	-17.366304
672.810547	4.363191
671.598633	264.094574
670.386719	95.688072
669.174805	24.742945
667.962891	150.607986
666.750000	198.731812
665.537109	141.080795
664.324219	189.380112
663.110352	-17.039202
661.897461	31.453270
660.683594	69.216690
659.468750	115.674240
658.254883	175.120056
657.040039	29.716370
655.824219	-102.624550
654.609375	-342.645172
653.393555	-2.756570
652.177734	78.434212
650.960938	172.533783
649.745117	-19.856121
648.528320	52.688080
647.311523	172.538147
646.093750	412.826263
644.875977	250.574631
643.658203	408.867188
642.440430	156.206787
641.221680	318.562042
640.002930	76.561264
638.784180	150.469543
637.564453	110.293564
636.344727	54.906330
635.125000	-84.435715
633.905273	-73.646400
632.684570	-99.625473
631.463867	-158.087692
630.243164	6.310588
629.021484	176.707367
627.799805	16.326424
626.578125	27.134668
625.356445	-31.135048
624.133789	242.333847
622.911133	504.414032
621.688477	530.123169
620.464844	240.328598
619.241211	247.636993
618.017578	61.532001
616.793945	-54.634613
615.569336	-75.287140
614.344727	91.452515
613.120117	60.389717
611.894531	-57.205563
610.668945	72.192436
609.443359	-88.155907
608.216797	51.680431
606.991211	-12.766978
605.764648	26.134972
604.537109	-53.855896
