# Supplementary material for: Raman spectroscopy accurately differentiates mucosal healing from non-healing and biochemical changes following biological therapy in inflammatory bowel disease
Source: PLoS One. 2021 Jun 2;16(6):e0252210. doi: 10.1371/journal.pone.0252210 (PMC8172032; doi:10.1371/journal.pone.0252210)
Supplement: S6 Dataset — (ZIP) [file pone.0252210.s008.zip › Post biologic CD/OC016 post treatment-1_base sub CR removed_94__X_-36039.8__Y_20322.7__Z_-4414.81__Time_1075.txt]

1714.716797	112.584732
1713.740234	70.575539
1712.763672	35.551018
1711.787109	-70.607635
1710.809570	103.284286
1709.832031	-158.589798
1708.854492	-132.423218
1707.875977	-97.109024
1706.898438	-52.584427
1705.919922	-60.556087
1704.941406	2.192546
1703.962891	-215.056061
1702.983398	-19.062284
1702.003906	-20.097635
1701.024414	124.337791
1700.044922	53.098629
1699.065430	89.823936
1698.084961	124.793716
1697.104492	3.022360
1696.124023	117.360504
1695.143555	-21.210129
1694.162109	20.078438
1693.180664	-4.526058
1692.199219	-38.937733
1691.217773	-69.825363
1690.235352	319.011993
1689.253906	84.278175
1688.271484	90.447197
1687.289063	241.373230
1686.305664	427.619568
1685.323242	387.999847
1684.339844	205.206009
1683.356445	209.685608
1682.372070	337.351349
1681.388672	114.160347
1680.404297	243.127380
1679.419922	378.003693
1678.435547	359.108521
1677.451172	417.989899
1676.465820	642.338989
1675.480469	542.742065
1674.495117	446.419586
1673.509766	528.788574
1672.523438	622.278503
1671.537109	655.146973
1670.550781	476.012634
1669.564453	624.112610
1668.578125	475.261322
1667.590820	841.919006
1666.603516	741.781982
1665.616211	681.939758
1664.627930	797.632751
1663.640625	783.753723
1662.652344	825.966431
1661.664063	987.855469
1660.675781	943.329590
1659.686523	867.393799
1658.698242	722.985657
1657.708984	827.959167
1656.719727	1126.537720
1655.729492	787.266296
1654.740234	580.818848
1653.750000	565.297852
1652.759766	650.621155
1651.768555	688.577148
1650.778320	517.881714
1649.787109	736.187256
1648.795898	632.163147
1647.804688	496.719269
1646.813477	488.401398
1645.821289	453.895874
1644.829102	385.291595
1643.836914	68.725624
1642.844727	304.236633
1641.851563	186.166641
1640.859375	210.828232
1639.866211	298.965790
1638.873047	62.813366
1637.878906	420.239716
1636.885742	184.474579
1635.891602	-24.688854
1634.897461	19.357445
1633.902344	-113.013741
1632.908203	-8.135672
1631.913086	-177.078766
1630.917969	-53.587471
1629.922852	4.138549
1628.926758	-111.768875
1627.931641	-164.390396
1626.935547	-45.923641
1625.939453	109.382225
1624.942383	-108.702446
1623.946289	-29.565952
1622.949219	115.292404
1621.952148	-139.284470
1620.955078	181.640762
1619.958008	113.722359
1618.959961	203.421158
1617.961914	279.974945
1616.963867	206.894821
1615.965820	-23.600006
1614.966797	79.223343
1613.967773	3.628440
1612.968750	-113.899490
1611.969727	-92.418076
1610.970703	-31.638142
1609.970703	-28.564543
1608.970703	-59.578602
1607.970703	124.210762
1606.970703	-9.029847
1605.969727	114.370827
1604.968750	7.292752
1603.967773	-34.347149
1602.966797	54.827152
1601.965820	109.898819
1600.963867	73.337288
1599.961914	-151.559753
1598.959961	-154.179504
1597.958008	-130.724518
1596.955078	31.163473
1595.952148	104.068939
1594.949219	-191.472061
1593.946289	-108.256424
1592.943359	118.458168
1591.939453	47.373852
1590.935547	46.705822
1589.931641	-136.717392
1588.927734	3.356632
1587.922852	-10.622856
1586.917969	79.619614
1585.913086	-124.895660
1584.908203	147.600723
1583.903320	326.055023
1582.897461	95.249420
1581.891602	218.717163
1580.885742	97.204536
1579.879883	301.118134
1578.873047	291.356232
1577.866211	208.606125
1576.859375	71.131058
1575.852539	27.255894
1574.845703	105.532104
1573.837891	142.042404
1572.830078	79.617615
1571.822266	-92.075333
1570.814453	-120.883087
1569.805664	185.368698
1568.796875	122.489120
1567.788086	140.022354
1566.779297	79.524384
1565.769531	63.052170
1564.760742	106.159874
1563.750977	190.633881
1562.741211	7.723883
1561.730469	37.448502
1560.720703	-72.998184
1559.709961	332.407776
1558.699219	115.401161
1557.688477	191.203552
1556.676758	2.554005
1555.666016	-20.349943
1554.654297	192.296951
1553.642578	26.680571
1552.629883	163.882446
1551.618164	55.022251
1550.605469	106.505035
1549.592773	271.668732
1548.580078	193.496201
1547.566406	221.244400
1546.552734	155.776184
1545.540039	30.762621
1544.525391	241.621552
1543.511719	113.795738
1542.498047	169.305801
1541.483398	-2.617106
1540.468750	-66.144272
1539.453125	-98.799576
1538.438477	111.058929
1537.422852	-218.620331
1536.407227	11.556475
1535.391602	-122.174339
1534.375977	166.951904
1533.359375	216.049561
1532.342773	25.281578
1531.326172	-18.626303
1530.309570	4.358320
1529.292969	63.282528
1528.275391	80.848190
1527.257813	136.916245
1526.240234	-13.101872
1525.222656	-24.180431
1524.204102	98.434875
1523.185547	254.334045
1522.166992	8.800691
1521.148438	-90.152039
1520.128906	-132.613861
1519.110352	-59.477245
1518.090820	10.945048
1517.071289	-83.205467
1516.050781	218.178482
1515.031250	108.417168
1514.010742	175.770447
1512.990234	9.383192
1511.968750	-82.603378
1510.948242	-179.763733
1509.926758	0.097880
1508.905273	-27.972822
1507.883789	-127.923378
1506.862305	82.318245
1505.839844	-38.300488
1504.817383	-192.267685
1503.794922	-151.515167
1502.772461	24.913874
1501.749023	129.465729
1500.726563	3.451376
1499.703125	-153.315628
1498.678711	112.224953
1497.655273	-131.645798
1496.630859	-58.244499
1495.607422	43.208241
1494.582031	-16.586147
1493.557617	-168.449417
1492.533203	78.468704
1491.507813	210.201904
1490.482422	-61.896103
1489.457031	120.790833
1488.430664	-15.928354
1487.405273	-12.182572
1486.378906	226.373642
1485.352539	120.199745
1484.325195	299.824280
1483.298828	12.442842
1482.271484	329.670166
1481.244141	-105.607399
1480.216797	280.273193
1479.188477	326.896912
1478.161133	291.923584
1477.132813	529.563293
1476.104492	425.699677
1475.075195	652.946838
1474.046875	470.101624
1473.017578	615.719543
1471.988281	628.891235
1470.958984	565.690002
1469.928711	728.922180
1468.898438	782.685425
1467.869141	938.151489
1466.837891	1060.452881
1465.807617	992.043823
1464.776367	1106.631958
1463.746094	1205.929077
1462.714844	1150.192993
1461.682617	1315.434814
1460.651367	1180.966431
1459.619141	1346.124268
1458.586914	1148.231323
1457.554688	1305.712402
1456.522461	1338.804321
1455.489258	1427.678833
1454.456055	1524.130737
1453.422852	1275.705566
1452.389648	1542.014282
1451.355469	1455.908325
1450.321289	1448.403809
1449.287109	1681.594482
1448.252930	1595.555908
1447.218750	1560.218384
1446.183594	1537.561401
1445.148438	1449.120483
1444.113281	1340.493774
1443.078125	1307.844116
1442.041992	1308.104736
1441.005859	1543.599487
1439.969727	1273.308105
1438.933594	1306.525146
1437.897461	1200.747192
1436.860352	1077.346191
1435.823242	979.295837
1434.786133	1101.073120
1433.748047	826.346130
1432.710938	872.436279
1431.672852	630.768982
1430.634766	452.338135
1429.596680	632.317932
1428.557617	570.077637
1427.518555	285.966431
1426.479492	496.246338
1425.440430	492.198822
1424.401367	102.568245
1423.361328	317.927155
1422.321289	291.383209
1421.281250	194.375031
1420.241211	248.560989
1419.200195	277.588928
1418.159180	286.521332
1417.118164	131.922668
1416.077148	93.191475
1415.035156	41.945480
1413.994141	244.818497
1412.952148	221.343826
1411.910156	104.923279
1410.867188	69.034134
1409.825195	-39.637665
1408.782227	-85.399193
1407.739258	167.834595
1406.695313	-10.930525
1405.652344	114.264214
1404.608398	116.460815
1403.564453	-184.947449
1402.520508	-104.764519
1401.475586	-72.218735
1400.431641	40.653679
1399.386719	-32.018723
1398.341797	241.380508
1397.295898	-86.827972
1396.250977	66.329720
1395.205078	309.680847
1394.159180	347.604187
1393.112305	240.325882
1392.066406	58.069103
1391.019531	-3.887179
1389.972656	124.467224
1388.925781	165.268494
1387.877930	81.039955
1386.831055	187.021439
1385.783203	100.483826
1384.735352	-83.437256
1383.686523	-94.743637
1382.638672	-25.988203
1381.589844	57.800652
1380.541016	-50.701794
1379.492188	-9.234554
1378.442383	29.791641
1377.392578	83.860352
1376.342773	232.827225
1375.292969	162.236343
1374.243164	-150.222702
1373.192383	275.786713
1372.141602	140.640228
1371.090820	0.649409
1370.039063	112.537811
1368.988281	45.048939
1367.936523	-276.460938
1366.884766	127.102043
1365.833008	-151.783676
1364.780273	112.307930
1363.727539	2.978185
1362.674805	-98.755440
1361.622070	-177.966324
1360.569336	-77.946609
1359.515625	208.641144
1358.461914	114.739548
1357.408203	-68.537346
1356.353516	-214.376328
1355.299805	72.327957
1354.245117	73.270561
1353.190430	24.617224
1352.134766	385.819122
1351.080078	96.448601
1350.024414	358.350769
1348.968750	118.901840
1347.913086	398.217682
1346.856445	372.360077
1345.800781	401.165192
1344.744141	519.297119
1343.686523	369.709747
1342.629883	579.663452
1341.572266	561.621643
1340.514648	561.007629
1339.457031	652.119751
1338.399414	624.401733
1337.340820	502.682556
1336.282227	636.054138
1335.223633	635.802979
1334.165039	583.668640
1333.106445	353.522644
1332.046875	541.515503
1330.987305	521.796204
1329.926758	457.654175
1328.867188	640.778259
1327.806641	722.575989
1326.746094	547.474365
1325.685547	500.957977
1324.625000	471.819092
1323.563477	445.224304
1322.501953	601.368835
1321.440430	483.583954
1320.378906	437.468445
1319.316406	509.838531
1318.253906	749.946777
1317.191406	755.772827
1316.128906	579.238708
1315.065430	538.394104
1314.001953	758.822449
1312.938477	651.562866
1311.875000	711.896606
1310.811523	631.901001
1309.747070	620.928772
1308.682617	607.558044
1307.618164	820.650085
1306.552734	612.982727
1305.488281	685.883362
1304.422852	680.104736
1303.356445	691.588440
1302.291016	508.926300
1301.224609	670.463989
1300.159180	436.387848
1299.091797	819.059204
1298.025391	808.646973
1296.958984	606.756165
1295.891602	623.489197
1294.824219	608.353027
1293.755859	647.248962
1292.688477	713.163330
1291.620117	595.123413
1290.551758	464.915222
1289.483398	685.406860
1288.414063	452.359131
1287.344727	457.169312
1286.275391	290.503326
1285.206055	488.941132
1284.136719	608.956299
1283.066406	692.219849
1281.996094	675.111328
1280.925781	613.988037
1279.855469	579.838135
1278.784180	460.105316
1277.712891	604.607422
1276.641602	585.236877
1275.569336	472.995087
1274.498047	722.582031
1273.425781	810.794617
1272.353516	828.138977
1271.281250	569.477234
1270.208008	770.065857
1269.134766	767.934326
1268.061523	763.382324
1266.988281	841.826721
1265.914063	712.852112
1264.839844	832.772095
1263.765625	901.437134
1262.691406	867.674316
1261.617188	1046.029419
1260.541992	858.719788
1259.466797	613.020081
1258.391602	637.858826
1257.315430	811.268005
1256.239258	811.712524
1255.163086	466.446228
1254.086914	732.291260
1253.010742	883.646912
1251.933594	884.088196
1250.856445	682.634705
1249.779297	940.907471
1248.701172	1062.904297
1247.624023	817.788574
1246.545898	674.848938
1245.467773	976.619690
1244.388672	719.521545
1243.310547	566.968811
1242.231445	523.742432
1241.152344	800.976318
1240.072266	723.718140
1238.993164	665.898865
1237.913086	739.099243
1236.833008	688.553772
1235.751953	761.688171
1234.671875	691.739075
1233.590820	679.976624
1232.509766	508.261505
1231.427734	704.872803
1230.346680	666.420349
1229.264648	431.802216
1228.182617	812.256042
1227.100586	444.533905
1226.017578	478.693237
1224.934570	602.339844
1223.851563	503.355682
1222.768555	510.807343
1221.684570	457.778595
1220.601563	431.342560
1219.516602	322.711212
1218.432617	192.357513
1217.348633	414.746155
1216.263672	310.938385
1215.178711	204.733734
1214.093750	214.428284
1213.007813	549.933899
1211.921875	359.189850
1210.835938	573.819397
1209.750000	356.557190
1208.663086	503.498688
1207.577148	257.349518
1206.490234	411.409515
1205.402344	449.684814
1204.315430	415.629303
1203.227539	386.365967
1202.139648	118.653725
1201.051758	284.424591
1199.962891	173.246536
1198.875000	119.842377
1197.786133	124.167839
1196.696289	20.193039
1195.607422	41.293400
1194.517578	-221.399719
1193.427734	-39.271549
1192.337891	-73.581322
1191.247070	-62.267120
1190.157227	-207.153290
1189.066406	173.988937
1187.974609	7.407104
1186.883789	-48.703327
1185.791992	-76.034676
1184.700195	138.973557
1183.608398	70.736084
1182.515625	-175.021255
1181.423828	-161.714859
1180.331055	-28.585201
1179.238281	18.144314
1178.144531	24.061722
1177.050781	61.076530
1175.957031	-48.094654
1174.863281	-32.729347
1173.768555	11.309239
1172.674805	-47.649426
1171.580078	211.670334
1170.484375	71.234100
1169.389648	237.019104
1168.293945	-44.564392
1167.198242	70.855522
1166.102539	238.769058
1165.005859	155.597977
1163.910156	-11.212241
1162.813477	84.785454
1161.715820	-132.198074
1160.619141	200.087616
1159.521484	243.300354
1158.423828	90.724617
1157.326172	336.678864
1156.227539	274.707764
1155.128906	-49.656963
1154.030273	126.857300
1152.931641	31.451920
1151.832031	243.520065
1150.733398	50.331638
1149.632813	-142.828842
1148.533203	-35.814762
1147.433594	80.629410
1146.333008	-76.834709
1145.232422	-89.072319
1144.130859	-220.346634
1143.030273	88.564034
1141.928711	-114.145370
1140.827148	82.729492
1139.724609	-184.181122
1138.623047	197.946426
1137.520508	37.988480
1136.417969	22.998219
1135.314453	64.977913
1134.211914	135.400940
1133.108398	84.647346
1132.004883	325.864288
1130.900391	426.895721
1129.796875	250.225159
1128.692383	275.233398
1127.586914	492.294006
1126.482422	329.831085
1125.376953	572.780029
1124.271484	322.593018
1123.166016	527.443481
1122.060547	447.877991
1120.954102	410.937683
1119.847656	99.294617
1118.741211	192.589111
1117.633789	292.900360
1116.526367	324.507996
1115.418945	131.315048
1114.311523	42.250019
1113.204102	201.491409
1112.095703	22.542154
1110.987305	68.191841
1109.877930	229.578171
1108.769531	19.942770
1107.660156	322.932312
1106.550781	75.525009
1105.441406	489.276367
1104.331055	418.917847
1103.220703	289.570282
1102.110352	320.693512
1101.000000	321.115631
1099.888672	644.591492
1098.777344	475.132629
1097.666016	444.805450
1096.553711	204.724152
1095.442383	501.934601
1094.330078	466.849854
1093.217773	116.188652
1092.104492	396.671661
1090.991211	187.388733
1089.877930	279.425873
1088.764648	540.815308
1087.651367	442.165436
1086.537109	357.654999
1085.422852	200.284073
1084.308594	111.147461
1083.193359	294.659210
1082.078125	297.158356
1080.962891	452.342224
1079.847656	440.703064
1078.731445	386.794678
1077.615234	339.951141
1076.499023	302.516388
1075.382813	328.451385
1074.265625	323.872467
1073.148438	220.795441
1072.031250	317.074890
1070.914063	132.005890
1069.795898	275.139313
1068.677734	179.210709
1067.559570	141.899887
1066.440430	331.791992
1065.321289	303.841217
1064.202148	243.141541
1063.083008	156.736038
1061.962891	187.374939
1060.843750	236.735977
1059.723633	236.967941
1058.602539	288.652100
1057.482422	373.067627
1056.361328	-19.341669
1055.239258	256.741852
1054.118164	130.905792
1052.996094	-36.897068
1051.874023	82.616402
1050.751953	178.754944
1049.629883	-14.541829
1048.506836	212.295914
1047.383789	100.783630
1046.260742	208.596283
1045.136719	204.454163
1044.012695	2.186134
1042.888672	33.121418
1041.764648	-124.672478
1040.639648	-126.273949
1039.515625	-41.654720
1038.389648	-120.051086
1037.264648	64.706062
1036.138672	32.950241
1035.012695	45.463093
1033.886719	139.439041
1032.760742	289.235596
1031.633789	315.757019
1030.506836	58.680325
1029.379883	241.061218
1028.251953	86.456444
1027.124023	22.576042
1025.996094	-224.715714
1024.868164	-172.285980
1023.739258	-112.870834
1022.610352	-188.051483
1021.481445	-177.283005
1020.352539	-122.386719
1019.222656	-97.617073
1018.092773	-242.081909
1016.962891	-10.847662
1015.832031	-71.713593
1014.702148	136.319016
1013.571289	-165.372620
1012.439453	-31.421265
1011.308594	-101.243614
1010.176758	-34.382088
1009.044922	333.409454
1007.912109	41.584007
1006.780273	20.648199
1005.647461	550.270935
1004.514648	1040.403198
1003.380859	1139.660278
1002.247070	1326.772095
1001.113281	1084.056030
999.979492	739.871948
998.845703	151.085907
997.710938	61.432564
996.576172	121.954071
995.440430	-304.493652
994.305664	-1.470084
993.169922	59.245777
992.033203	233.023849
990.897461	187.733932
989.760742	179.425446
988.624023	208.077469
987.487305	1.749079
986.350586	97.397820
985.212891	75.608566
984.075195	23.975243
982.936523	-20.649586
981.798828	107.456093
980.660156	56.090740
979.521484	-117.097382
978.381836	-7.220360
977.242188	217.660889
976.102539	65.493935
974.962891	-3.777579
973.823242	83.325134
972.682617	117.627769
971.541992	94.580627
970.400391	326.511475
969.259766	204.880692
968.118164	-91.047035
966.976563	-219.239731
965.833984	97.769241
964.691406	199.121002
963.548828	123.946480
962.406250	80.987892
961.262695	-179.602356
960.120117	103.085869
958.976563	131.437469
957.832031	368.282684
956.688477	-86.418083
955.543945	45.234112
954.398438	105.958107
953.253906	157.588791
952.108398	60.582111
950.962891	36.894417
949.817383	81.902428
948.670898	168.124344
947.524414	183.537689
946.377930	107.632385
945.231445	107.234299
944.083984	-52.952644
942.936523	31.339706
941.789063	44.909775
940.640625	-0.782487
939.493164	58.591805
938.343750	33.614674
937.195313	216.275391
936.045898	81.992599
934.897461	180.375732
933.747070	185.349396
932.597656	21.792511
931.447266	154.532394
930.296875	139.254074
929.146484	-101.351700
927.995117	-91.363548
926.843750	194.075180
925.692383	58.524277
924.541016	159.690018
923.388672	53.931473
922.236328	52.886150
921.083984	38.277832
919.931641	-80.792770
918.778320	-95.214493
917.625000	-236.766174
916.470703	-144.262329
915.317383	132.175293
914.163086	161.129532
913.008789	51.703999
911.853516	15.002294
910.698242	-148.641647
909.542969	-187.413452
908.387695	-31.115963
907.231445	-83.369080
906.076172	-158.195999
904.918945	45.752869
903.762695	-71.983734
902.605469	125.173019
901.448242	-28.632990
900.291016	-164.200836
899.133789	-32.616692
897.975586	-109.183838
896.817383	117.437622
895.658203	-176.115082
894.500000	-121.307739
893.340820	-75.514992
892.180664	-181.101349
891.021484	-171.368805
889.861328	30.396048
888.701172	-68.226089
887.541016	119.962601
886.379883	109.478416
885.218750	-4.762160
884.057617	95.415199
882.895508	-66.055168
881.734375	158.186142
880.572266	44.190899
879.409180	133.139343
878.247070	418.117249
877.083984	112.748734
875.920898	194.949966
874.756836	241.114349
873.592773	100.429428
872.428711	90.376060
871.264648	357.122620
870.100586	81.599159
868.935547	-11.593782
867.770508	90.903046
866.604492	110.192123
865.438477	122.745956
864.272461	362.250458
863.106445	213.018448
861.940430	117.769073
860.773438	197.716156
859.606445	266.410248
858.438477	622.350342
857.271484	239.916412
856.103516	470.080780
854.934570	314.386719
853.766602	432.313873
852.597656	256.523926
851.428711	405.780304
850.259766	286.087280
849.089844	491.256348
847.919922	232.734558
846.750000	153.446075
845.579102	206.255127
844.408203	135.938889
843.237305	96.964523
842.066406	-183.592346
840.894531	133.076782
839.722656	225.994278
838.550781	240.608810
837.377930	413.864624
836.206055	131.228058
835.033203	96.641884
833.859375	133.510773
832.686523	72.092300
831.512695	187.014633
830.337891	315.243042
829.164063	233.654465
827.989258	439.812500
826.814453	329.172485
825.639648	160.582703
824.463867	47.760708
823.288086	168.935455
822.112305	31.576344
820.935547	239.484879
819.759766	37.508358
818.583008	-17.478451
817.405273	-48.000294
816.228516	108.365616
815.050781	-151.416260
813.872070	98.222176
812.694336	-57.021557
811.515625	-7.712452
810.336914	-96.282005
809.158203	-118.200951
807.978516	57.556660
806.798828	35.500957
805.619141	22.281425
804.438477	-157.490112
803.258789	122.196373
802.077148	-175.236023
800.896484	-2.282300
799.714844	-20.211197
798.534180	-149.062927
797.351563	-213.625809
796.169922	-238.329620
794.987305	-41.504898
793.804688	-126.178650
792.622070	-146.649246
791.438477	-111.820648
790.254883	-94.784042
789.071289	-9.214637
787.886719	38.632984
786.702148	95.239204
785.517578	193.769791
784.333008	-4.098748
783.147461	215.853577
781.961914	-26.265512
780.776367	-36.338902
779.590820	189.886292
778.404297	33.868256
777.217773	-49.281918
776.030273	258.253326
774.843750	115.365509
773.656250	-67.239021
772.467773	-154.974258
771.280273	-15.585876
770.091797	53.114689
768.903320	88.650368
767.714844	318.034302
766.525391	247.597626
765.335938	210.171234
764.146484	119.841637
762.956055	88.935081
761.765625	170.237839
760.575195	152.408829
759.384766	354.538666
758.193359	195.773926
757.001953	395.473511
755.810547	201.472366
754.618164	299.842804
753.425781	369.541718
752.233398	182.095551
751.041016	172.599182
749.847656	226.734314
748.654297	133.692596
747.460938	130.633499
746.266602	235.049271
745.072266	95.840843
743.877930	265.917786
742.683594	354.728790
741.488281	228.600159
740.292969	170.431168
739.097656	28.975319
737.901367	36.517929
736.705078	197.337418
735.508789	178.480362
734.311523	36.993832
733.115234	-21.287298
731.917969	176.448151
730.719727	-89.742393
729.522461	35.675411
728.324219	244.098648
727.125977	301.552307
725.926758	382.992737
724.727539	66.675514
723.528320	257.323334
722.329102	201.057358
721.128906	339.141571
719.928711	202.073868
718.728516	121.805595
717.528320	124.485329
716.327148	349.671967
715.125977	245.408524
713.923828	53.968723
712.722656	167.821213
711.520508	54.948917
710.317383	-29.542477
709.115234	214.966019
707.912109	69.504257
706.708984	259.453094
705.505859	201.148651
704.301758	47.118645
703.097656	-124.229744
701.893555	-19.200092
700.688477	74.923782
699.483398	162.502090
698.278320	60.933296
697.073242	-10.135099
695.867188	-52.896145
694.661133	-73.884377
693.455078	-55.736633
692.248047	16.718256
691.041016	-114.885529
689.833984	-96.637131
688.626953	-102.226341
687.418945	50.587231
686.210938	-102.434700
685.002930	-47.181351
683.793945	131.653931
682.584961	158.739746
681.375977	-15.653234
680.166992	-146.590393
678.957031	86.435852
677.747070	-150.466980
676.537109	-25.686899
675.326172	53.634075
674.115234	-40.132420
672.904297	125.792229
671.692383	-121.402267
670.481445	-117.603767
669.269531	50.540359
668.056641	171.109009
666.844727	90.722389
665.631836	-125.674393
664.417969	64.117142
663.205078	-59.225037
661.991211	-124.176079
660.777344	115.267075
659.563477	102.182785
658.348633	216.428055
657.133789	97.729729
655.918945	-87.719315
654.703125	76.187256
653.488281	67.628876
652.272461	95.736374
651.055664	87.232857
649.839844	72.296745
648.623047	-9.367690
647.405273	-157.717010
646.188477	-0.363903
644.970703	49.331512
643.752930	236.685272
642.535156	262.634888
641.316406	374.572296
640.097656	-8.018661
638.878906	-91.705574
637.659180	18.003769
636.439453	-261.225372
635.219727	33.091797
634.000000	159.722900
632.779297	228.260666
631.558594	64.883278
630.337891	204.057053
629.116211	87.768494
627.894531	-0.696196
626.672852	131.627686
625.451172	53.655483
624.228516	57.017544
623.005859	263.789154
621.783203	110.366249
620.559570	134.599579
619.336914	186.453400
618.112305	-252.216949
616.888672	32.543983
615.664063	-117.496468
614.439453	-51.659233
613.214844	-193.630280
611.989258	-42.882660
610.764648	81.806465
609.538086	-39.740009
608.312500	77.737564
607.085938	47.333454
605.859375	18.648624
604.632813	21.556797
