# Supplementary material for: Raman spectroscopy accurately differentiates mucosal healing from non-healing and biochemical changes following biological therapy in inflammatory bowel disease
Source: PLoS One. 2021 Jun 2;16(6):e0252210. doi: 10.1371/journal.pone.0252210 (PMC8172032; doi:10.1371/journal.pone.0252210)
Supplement: S6 Dataset — (ZIP) [file pone.0252210.s008.zip › Post biologic CD/OC024 post treatment-1_base sub CR removed_30__X_-24598.5__Y_32781.4__Z_-656.072__Time_346.txt]

1714.837891	43.306641
1713.861328	-35.603374
1712.884766	82.952316
1711.907227	105.562508
1710.930664	-267.840210
1709.953125	-2.469934
1708.975586	148.280106
1707.997070	133.529160
1707.019531	-75.944649
1706.041016	-156.093262
1705.062500	-144.420258
1704.083984	-27.602285
1703.104492	-78.735168
1702.125000	60.884876
1701.145508	203.882706
1700.166016	-248.792984
1699.186523	-2.650942
1698.206055	-143.507629
1697.225586	237.616104
1696.245117	-112.768051
1695.264648	-157.689835
1694.283203	102.592690
1693.301758	-42.326729
1692.320313	160.626663
1691.338867	-97.460976
1690.357422	416.480560
1689.375000	205.291275
1688.392578	312.350403
1687.410156	457.455811
1686.427734	291.346436
1685.444336	235.303711
1684.460938	601.065918
1683.477539	823.554810
1682.494141	767.023987
1681.509766	860.342712
1680.526367	728.106995
1679.541992	522.097473
1678.557617	936.954468
1677.572266	937.270203
1676.587891	1052.725586
1675.602539	921.489014
1674.617188	844.199097
1673.630859	831.407104
1672.645508	1031.965088
1671.659180	1272.946777
1670.672852	1270.122070
1669.686523	1419.359009
1668.699219	1494.828491
1667.712891	1332.050537
1666.725586	1714.048584
1665.738281	1656.064575
1664.750000	1635.861450
1663.762695	1674.689697
1662.774414	1676.979614
1661.786133	1852.214355
1660.797852	1943.174561
1659.808594	1904.832886
1658.820313	1954.565674
1657.831055	2060.467041
1656.841797	1957.705933
1655.851563	1874.075073
1654.862305	1814.900757
1653.872070	1862.144775
1652.881836	1579.198120
1651.891602	1590.535767
1650.900391	1311.478516
1649.910156	1107.124023
1648.918945	913.931519
1647.927734	953.905762
1646.935547	938.855408
1645.944336	425.043884
1644.952148	564.275940
1643.959961	431.946808
1642.966797	458.521179
1641.974609	345.668579
1640.981445	214.824402
1639.988281	366.764648
1638.995117	297.503174
1638.001953	152.219849
1637.007813	141.850586
1636.013672	208.329773
1635.019531	364.770813
1634.025391	65.718819
1633.031250	43.754009
1632.036133	182.796616
1631.041016	-85.980713
1630.045898	-164.761383
1629.049805	-111.592873
1628.054688	-144.941727
1627.058594	-28.019964
1626.062500	-187.004211
1625.065430	-237.819565
1624.069336	-135.833359
1623.072266	-86.188675
1622.075195	-99.362083
1621.078125	132.064835
1620.081055	153.510559
1619.083008	-111.063423
1618.084961	181.324417
1617.086914	127.317276
1616.088867	13.191253
1615.089844	211.545639
1614.091797	-190.694565
1613.092773	63.084835
1612.092773	277.594269
1611.093750	-34.728497
1610.093750	33.276867
1609.094727	43.770222
1608.093750	-173.532486
1607.093750	-50.092785
1606.093750	408.612122
1605.092773	-106.695129
1604.091797	61.510128
1603.090820	111.985336
1602.088867	-222.077591
1601.087891	-74.586632
1600.085938	-26.464045
1599.083984	-174.388428
1598.081055	-207.165237
1597.079102	34.558933
1596.076172	-306.469269
1595.073242	-43.836552
1594.070313	-29.405821
1593.067383	-471.924622
1592.063477	-50.092148
1591.059570	-160.893402
1590.055664	-370.802216
1589.051758	-264.927063
1588.046875	41.740299
1587.041992	356.088226
1586.037109	-20.659439
1585.032227	48.486893
1584.027344	156.665329
1583.021484	225.669662
1582.015625	138.295074
1581.009766	58.721027
1580.003906	317.638794
1578.997070	297.815033
1577.990234	103.541588
1576.984375	395.907623
1575.976563	157.310684
1574.969727	171.047287
1573.961914	179.480835
1572.954102	169.613098
1571.946289	50.474098
1570.938477	-198.663818
1569.929688	38.073601
1568.921875	-21.543634
1567.913086	-161.777618
1566.903320	-141.092239
1565.894531	297.433868
1564.884766	-110.512489
1563.875000	-61.708916
1562.865234	41.414696
1561.855469	102.844582
1560.844727	511.589630
1559.834961	-54.856159
1558.824219	130.507431
1557.813477	-39.423786
1556.801758	161.065933
1555.790039	78.933449
1554.779297	390.347290
1553.766602	235.339890
1552.754883	-204.543289
1551.743164	191.597351
1550.730469	411.406921
1549.717773	149.718903
1548.705078	325.091309
1547.691406	329.505005
1546.677734	444.897797
1545.665039	185.235779
1544.650391	-43.524704
1543.636719	-122.514038
1542.623047	325.313232
1541.608398	121.882805
1540.593750	197.206543
1539.579102	163.860992
1538.563477	127.722740
1537.547852	112.031128
1536.533203	134.842819
1535.516602	237.363754
1534.500977	9.544007
1533.485352	54.904774
1532.468750	208.275146
1531.452148	111.372856
1530.435547	331.218750
1529.417969	197.807617
1528.400391	187.858109
1527.383789	288.427673
1526.365234	141.555527
1525.347656	-10.612400
1524.329102	68.645462
1523.311523	199.117706
1522.292969	144.091660
1521.273438	196.859894
1520.254883	25.708590
1519.235352	137.154587
1518.215820	99.265259
1517.196289	-26.193203
1516.176758	107.641212
1515.156250	79.369087
1514.136719	243.494492
1513.116211	181.387772
1512.094727	188.373520
1511.074219	-20.407942
1510.052734	-195.981781
1509.031250	10.499309
1508.009766	-9.002384
1506.988281	-49.223740
1505.965820	-404.965607
1504.943359	-104.664749
1503.920898	-232.616348
1502.898438	18.423447
1501.875000	-94.569321
1500.852539	-225.623505
1499.829102	-446.454926
1498.805664	-324.404938
1497.781250	-368.966766
1496.757813	-467.417450
1495.733398	-499.536560
1494.708984	-143.107803
1493.684570	13.539104
1492.659180	-32.042713
1491.633789	-205.583557
1490.608398	39.825340
1489.583008	-274.534180
1488.557617	-124.085297
1487.531250	118.031242
1486.504883	405.820648
1485.478516	290.018097
1484.452148	87.327614
1483.424805	-169.048233
1482.398438	163.796646
1481.371094	279.536011
1480.342773	163.012253
1479.315430	423.695007
1478.287109	533.714294
1477.259766	521.247375
1476.230469	455.093384
1475.202148	653.740845
1474.173828	701.917297
1473.144531	846.658508
1472.115234	1146.476196
1471.085938	1255.166626
1470.055664	1829.273193
1469.025391	1609.341187
1467.996094	1600.498535
1466.964844	1726.256470
1465.934570	1745.097168
1464.904297	2208.606689
1463.873047	2006.019531
1462.841797	2301.360107
1461.809570	2251.009521
1460.778320	2586.607422
1459.746094	2629.964600
1458.713867	2756.982666
1457.681641	2635.150391
1456.649414	2597.017822
1455.616211	2908.869629
1454.583008	2845.155518
1453.549805	2702.789063
1452.516602	3004.063477
1451.483398	2904.679443
1450.449219	3043.452881
1449.415039	3189.710205
1448.380859	3226.936035
1447.345703	3486.924316
1446.311523	2903.664551
1445.276367	3244.526611
1444.241211	2851.272461
1443.205078	2812.362793
1442.169922	3071.974365
1441.133789	2704.185791
1440.097656	2667.782959
1439.061523	2909.466797
1438.024414	2946.275879
1436.988281	2467.574951
1435.951172	2107.787598
1434.914063	2278.596924
1433.875977	1850.790527
1432.838867	1695.881958
1431.800781	1356.746460
1430.762695	1436.714600
1429.724609	1355.177002
1428.685547	842.287048
1427.646484	831.549316
1426.607422	606.504578
1425.568359	641.258179
1424.529297	499.594971
1423.489258	642.764282
1422.449219	617.110168
1421.409180	480.681183
1420.369141	445.094208
1419.328125	193.016678
1418.288086	535.210449
1417.247070	300.954071
1416.205078	182.583282
1415.164063	134.795044
1414.122070	89.587006
1413.080078	62.075878
1412.038086	286.059967
1410.996094	-228.949509
1409.953125	-158.149933
1408.910156	35.817173
1407.867188	-44.007824
1406.824219	-81.008400
1405.780273	223.551971
1404.737305	68.723579
1403.693359	-73.410408
1402.648438	83.198364
1401.604492	-58.660355
1400.559570	5.300305
1399.514648	-63.552681
1398.469727	283.918396
1397.424805	77.417595
1396.378906	33.996639
1395.333984	35.845909
1394.288086	248.216431
1393.241211	-102.878914
1392.195313	-113.141289
1391.148438	-20.647102
1390.101563	282.183929
1389.054688	327.301605
1388.006836	29.789709
1386.959961	217.806702
1385.912109	-46.742126
1384.864258	-16.009865
1383.815430	-67.638893
1382.767578	-351.472168
1381.718750	-262.769318
1380.669922	215.737564
1379.621094	-107.457176
1378.571289	59.018337
1377.522461	38.391506
1376.472656	-79.408409
1375.421875	124.884712
1374.372070	197.069351
1373.321289	-154.629425
1372.270508	-39.683678
1371.219727	-271.144440
1370.168945	427.407867
1369.117188	-117.696648
1368.066406	112.496193
1367.014648	173.377396
1365.961914	-104.293243
1364.910156	218.431366
1363.857422	10.962698
1362.804688	-173.821899
1361.751953	156.746765
1360.698242	-57.463058
1359.645508	79.335274
1358.591797	37.218994
1357.538086	-64.344009
1356.483398	-41.397034
1355.429688	68.741272
1354.375000	216.288147
1353.320313	-85.623512
1352.264648	171.563202
1351.209961	590.254333
1350.154297	150.055267
1349.098633	660.802917
1348.042969	489.181427
1346.986328	498.926086
1345.930664	759.397705
1344.874023	826.537415
1343.817383	579.008911
1342.759766	1243.919312
1341.703125	1086.045532
1340.645508	1082.048706
1339.587891	862.765503
1338.529297	1396.629761
1337.471680	977.252258
1336.413086	1167.208008
1335.354492	1141.982788
1334.295898	1317.402588
1333.236328	1295.046509
1332.176758	1028.059814
1331.117188	823.221252
1330.057617	870.848938
1328.998047	1059.553589
1327.937500	922.190369
1326.876953	940.745239
1325.816406	752.022034
1324.754883	966.110962
1323.694336	1103.790649
1322.632813	1323.068359
1321.571289	1172.274170
1320.508789	1071.092651
1319.447266	1268.660034
1318.384766	879.359741
1317.322266	1077.286743
1316.259766	1026.344116
1315.196289	1049.558838
1314.132813	1141.964478
1313.069336	1273.950195
1312.005859	925.778564
1310.942383	1122.180420
1309.877930	1087.257690
1308.813477	1183.005737
1307.749023	963.907227
1306.683594	1269.158203
1305.619141	1313.729248
1304.553711	1137.125488
1303.488281	1253.385864
1302.421875	1342.736206
1301.356445	1181.553711
1300.290039	1040.276245
1299.223633	1162.105957
1298.157227	1070.380859
1297.089844	1253.895752
1296.022461	1042.246704
1294.955078	877.500061
1293.887695	1282.323608
1292.819336	914.301819
1291.751953	1120.597534
1290.683594	988.537903
1289.614258	724.297180
1288.545898	855.001770
1287.476563	971.101074
1286.407227	783.480164
1285.337891	921.908325
1284.268555	891.437683
1283.198242	939.487854
1282.127930	1002.353455
1281.057617	1202.403076
1279.986328	795.648254
1278.916016	954.355347
1277.844727	824.507080
1276.773438	883.151184
1275.701172	636.295776
1274.629883	971.432495
1273.557617	1201.468872
1272.485352	1192.092651
1271.413086	1370.933838
1270.339844	1220.124268
1269.266602	1264.831421
1268.193359	1309.636719
1267.120117	1413.111328
1266.045898	1558.129517
1264.972656	1678.801758
1263.898438	1394.654663
1262.823242	1488.693359
1261.749023	1819.267944
1260.673828	1542.889771
1259.598633	1642.001099
1258.523438	1563.309692
1257.448242	1579.738525
1256.372070	1362.463013
1255.295898	1680.997314
1254.219727	1490.734619
1253.142578	1648.638062
1252.066406	1351.561768
1250.989258	1665.254883
1249.912109	1497.342407
1248.833984	1409.808716
1247.756836	1825.576050
1246.678711	1655.495605
1245.599609	1624.048828
1244.521484	1366.741333
1243.442383	1626.930664
1242.364258	1464.536377
1241.285156	1156.595703
1240.205078	1324.558838
1239.125977	1698.749390
1238.045898	1594.868896
1236.965820	1529.873657
1235.884766	909.607971
1234.804688	1113.967651
1233.723633	1114.648438
1232.642578	1490.979736
1231.561523	1348.665283
1230.479492	1145.868164
1229.397461	1103.011230
1228.315430	1045.655884
1227.233398	990.750305
1226.150391	993.955566
1225.068359	1110.883911
1223.985352	775.380127
1222.901367	437.601440
1221.818359	738.326050
1220.734375	872.097961
1219.650391	822.103760
1218.566406	477.309326
1217.481445	644.817200
1216.396484	355.722229
1215.311523	293.724670
1214.226563	436.938965
1213.141602	326.612335
1212.055664	587.935242
1210.969727	511.328827
1209.883789	806.184937
1208.796875	864.530029
1207.709961	650.351746
1206.623047	855.653381
1205.536133	778.842407
1204.449219	646.594116
1203.361328	714.286316
1202.273438	384.508606
1201.185547	298.006592
1200.096680	170.554520
1199.008789	-57.989407
1197.919922	79.244110
1196.830078	-98.800179
1195.741211	-98.857407
1194.651367	2.003991
1193.561523	136.397812
1192.471680	-140.355881
1191.381836	58.727047
1190.291016	-160.395828
1189.200195	156.124100
1188.109375	-159.156662
1187.017578	-332.737701
1185.926758	-143.883728
1184.834961	-343.976685
1183.742188	-52.233593
1182.650391	-417.967377
1181.557617	-222.468552
1180.464844	157.460083
1179.372070	108.029701
1178.279297	15.377275
1177.185547	-101.303825
1176.091797	11.922411
1174.998047	156.118881
1173.903320	379.152649
1172.808594	422.426910
1171.713867	111.354324
1170.619141	207.076111
1169.524414	501.194458
1168.428711	283.226532
1167.333008	345.004028
1166.237305	9.781630
1165.140625	-263.273285
1164.044922	104.073380
1162.948242	79.325447
1161.850586	-117.516426
1160.753906	234.835373
1159.656250	543.919373
1158.558594	253.627060
1157.460938	715.029968
1156.362305	641.668030
1155.263672	501.417725
1154.165039	535.180725
1153.066406	468.657623
1151.967773	561.732727
1150.868164	318.605835
1149.768555	-5.554804
1148.667969	299.143829
1147.568359	134.418518
1146.467773	95.815399
1145.367188	97.558121
1144.266602	99.160225
1143.165039	57.789810
1142.063477	6.784323
1140.961914	-144.225342
1139.860352	-55.155098
1138.757813	126.440224
1137.655273	-32.048489
1136.552734	99.283318
1135.450195	268.426178
1134.346680	335.219574
1133.244141	456.466095
1132.139648	480.171448
1131.036133	442.028168
1129.931641	626.810242
1128.827148	723.593384
1127.722656	1085.839355
1126.618164	1039.925903
1125.512695	1370.840210
1124.407227	890.864136
1123.301758	799.594177
1122.196289	975.945435
1121.089844	988.645264
1119.983398	544.177124
1118.876953	627.733582
1117.769531	469.686432
1116.663086	571.899048
1115.555664	501.221375
1114.447266	617.304749
1113.339844	423.431335
1112.231445	347.727905
1111.123047	768.319763
1110.014648	708.876404
1108.905273	762.738098
1107.795898	655.837158
1106.686523	674.032715
1105.577148	642.525818
1104.466797	1134.941528
1103.357422	1001.644409
1102.247070	920.199219
1101.135742	966.054993
1100.025391	919.818970
1098.914063	442.018646
1097.802734	959.095520
1096.690430	860.727173
1095.579102	1089.826416
1094.466797	1163.244507
1093.353516	814.963806
1092.241211	864.685059
1091.127930	721.255005
1090.014648	1250.903320
1088.901367	949.638123
1087.788086	1050.690430
1086.673828	1010.497559
1085.559570	930.275574
1084.445313	847.665771
1083.330078	732.111145
1082.214844	853.863342
1081.099609	959.048157
1079.984375	1035.941772
1078.868164	1028.197998
1077.751953	954.668457
1076.635742	878.773987
1075.519531	633.915955
1074.402344	794.959106
1073.285156	414.097137
1072.167969	610.202209
1071.050781	309.183472
1069.932617	409.040619
1068.814453	628.322998
1067.696289	650.687988
1066.578125	424.748077
1065.458984	519.678711
1064.339844	708.187622
1063.220703	824.035828
1062.100586	584.125305
1060.980469	585.277344
1059.860352	546.661133
1058.740234	222.774017
1057.619141	223.983032
1056.498047	351.410187
1055.376953	380.636902
1054.255859	124.840363
1053.133789	378.342682
1052.011719	552.347961
1050.889648	250.031494
1049.767578	157.943436
1048.644531	210.589722
1047.521484	272.572845
1046.398438	-36.299145
1045.274414	163.352859
1044.150391	190.430084
1043.026367	-17.876543
1041.902344	69.907066
1040.778320	99.454254
1039.653320	448.132629
1038.528320	-97.504417
1037.402344	48.615898
1036.277344	290.174652
1035.151367	-29.140957
1034.024414	193.826965
1032.898438	428.405548
1031.771484	158.323395
1030.644531	362.727173
1029.517578	513.659302
1028.390625	232.378998
1027.262695	-104.448532
1026.134766	-162.296127
1025.005859	-222.351929
1023.877930	-131.360519
1022.749023	-386.162354
1021.620117	-805.500244
1020.490234	-637.569763
1019.361328	-161.100815
1018.231445	-23.311977
1017.101563	-536.942627
1015.970703	-320.086517
1014.839844	-24.412949
1013.708984	-115.653198
1012.578125	-32.995621
1011.447266	181.756180
1010.315430	533.135925
1009.183594	95.202034
1008.050781	300.931824
1006.918945	460.451874
1005.786133	1339.395508
1004.653320	1491.963257
1003.519531	2453.794678
1002.386719	3177.269043
1001.252930	2615.718262
1000.118164	1738.072754
998.984375	743.214905
997.849609	621.885254
996.714844	309.163727
995.580078	368.384796
994.444336	79.298584
993.308594	466.511749
992.172852	-168.078873
991.036133	-135.748184
989.900391	46.621265
988.763672	26.256632
987.626953	-125.252136
986.489258	-278.802582
985.351563	-49.728985
984.213867	-271.906372
983.076172	-166.856232
981.937500	136.295868
980.798828	-34.529472
979.660156	266.567932
978.521484	-11.888777
977.381836	-34.753139
976.242188	190.902252
975.102539	228.194138
973.961914	22.103300
972.822266	241.354172
971.681641	306.828888
970.540039	207.160110
969.399414	192.709564
968.257813	426.377930
967.116211	221.873734
965.973633	237.932602
964.832031	192.287445
963.689453	169.824615
962.545898	624.455566
961.403320	59.156010
960.259766	28.272188
959.116211	215.276398
957.972656	-12.135631
956.828125	168.389938
955.683594	271.230774
954.539063	122.492569
953.393555	129.664276
952.249023	201.123901
951.103516	130.982132
949.957031	97.698463
948.811523	-321.684540
947.665039	175.882278
946.518555	-87.463936
945.371094	291.497131
944.224609	117.796310
943.077148	140.788788
941.929688	47.581245
940.781250	155.501907
939.632813	354.877625
938.484375	428.926178
937.335938	231.763779
936.186523	463.609741
935.038086	132.496887
933.887695	232.533035
932.738281	186.916382
931.587891	403.532593
930.437500	328.749237
929.287109	245.121368
928.135742	371.193268
926.985352	62.725010
925.833984	-88.370880
924.681641	-387.035187
923.530273	81.094261
922.377930	-319.356201
921.224609	-455.700714
920.072266	-196.328384
918.918945	274.448456
917.765625	131.873337
916.612305	-139.878479
915.458008	-25.302605
914.303711	23.591757
913.149414	99.893700
911.995117	-23.311663
910.839844	-366.293030
909.684570	-257.615234
908.529297	-257.634857
907.373047	-230.260925
906.216797	-193.652786
905.060547	69.688301
903.904297	-18.022196
902.747070	-128.159836
901.589844	-59.209072
900.432617	-107.831573
899.274414	27.046497
898.117188	-93.653069
896.958984	-89.722374
895.799805	-47.188221
894.641602	-0.014553
893.482422	-131.278061
892.322266	-95.101440
891.163086	-259.894867
890.002930	67.947144
888.842773	23.152905
887.682617	132.028824
886.521484	51.381767
885.360352	43.101700
884.199219	-68.843033
883.038086	-67.849335
881.875977	-93.799622
880.713867	-74.550606
879.551758	95.803413
878.388672	158.010971
877.225586	82.849777
876.062500	147.451950
874.899414	9.435916
873.735352	229.526917
872.571289	220.004181
871.407227	174.544647
870.242188	133.674377
869.077148	-66.812012
867.912109	-233.423203
866.747070	186.843826
865.581055	139.468323
864.415039	276.406769
863.249023	341.423859
862.083008	197.557724
860.916016	484.920441
859.749023	228.890274
858.581055	677.743347
857.414063	179.471344
856.246094	545.127563
855.077148	280.394653
853.909180	748.985046
852.740234	782.457825
851.571289	585.052551
850.402344	759.668762
849.232422	640.729004
848.062500	506.135040
846.892578	445.456451
845.721680	319.859833
844.551758	82.362946
843.380859	471.436676
842.208984	-146.351425
841.038086	135.126053
839.866211	105.626991
838.694336	15.715864
837.521484	135.860016
836.348633	177.667130
835.175781	335.529297
834.002930	200.672760
832.829102	193.064758
831.655273	207.684540
830.481445	697.541687
829.307617	564.577515
828.132813	511.880249
826.958008	554.988403
825.783203	622.486023
824.607422	228.433945
823.431641	246.714966
822.255859	166.829422
821.079102	22.265814
819.903320	-320.566803
818.726563	11.226176
817.548828	31.109995
816.372070	-147.222107
815.194336	-227.715775
814.016602	-10.269783
812.837891	-262.282471
811.659180	-191.964691
810.480469	155.997498
809.301758	-65.240150
808.122070	-444.265472
806.942383	-532.311768
805.762695	-196.351669
804.583008	-189.289459
803.402344	-193.494339
802.221680	-446.397644
801.041016	-160.266464
799.859375	-200.481735
798.677734	-473.684906
797.496094	-378.931702
796.313477	-220.122574
795.131836	-123.619438
793.949219	-27.339359
792.765625	-168.263702
791.583008	-14.813517
790.399414	3.349538
789.215820	76.650948
788.031250	293.565277
786.846680	187.213989
785.662109	-43.123089
784.477539	540.168091
783.291992	-19.885120
782.106445	341.756073
780.920898	232.409302
779.735352	56.663925
778.548828	161.311111
777.362305	285.607727
776.174805	175.680969
774.988281	251.016800
773.800781	129.779999
772.613281	244.465042
771.424805	6.072360
770.236328	-58.184113
769.047852	-65.254410
767.859375	72.976074
766.669922	87.607613
765.480469	-113.791077
764.291016	426.926422
763.101563	370.574677
761.911133	250.277679
760.720703	589.855408
759.529297	143.678040
758.338867	392.683044
757.147461	542.491333
755.955078	98.486618
754.763672	648.130920
753.571289	491.984619
752.378906	522.566895
751.186523	377.319122
749.993164	590.010681
748.799805	157.038574
747.606445	275.143433
746.412109	219.762985
745.217773	210.423767
744.023438	396.251678
742.829102	338.529144
741.633789	407.957916
740.438477	21.405165
739.243164	174.091171
738.046875	289.444672
736.850586	30.182894
735.654297	22.872204
734.458008	-34.780315
733.260742	141.810822
732.063477	217.679703
730.866211	457.625549
729.667969	-105.226761
728.469727	305.336792
727.271484	254.467224
726.073242	247.399521
724.874023	295.040344
723.674805	502.224854
722.474609	172.092316
721.275391	281.130341
720.075195	401.142151
718.875000	388.072174
717.673828	678.452637
716.473633	157.264511
715.272461	426.026642
714.070313	1.388529
712.869141	420.799072
711.666992	96.947571
710.463867	152.586914
709.261719	143.026245
708.058594	-34.044575
706.855469	-69.290428
705.652344	109.038673
704.448242	217.856461
703.244141	104.895493
702.040039	-44.760792
700.834961	353.990753
699.630859	-110.468735
698.424805	-52.693352
697.219727	-157.700195
696.013672	-205.891602
694.807617	-58.264732
693.601563	-181.923660
692.395508	-379.068573
691.188477	-226.311920
689.981445	-90.694267
688.773438	-217.398773
687.566406	-92.099159
686.358398	-241.998138
685.149414	96.372032
683.941406	-200.304047
682.732422	160.188675
681.523438	-356.762115
680.313477	-173.415909
679.104492	-256.256653
677.894531	-74.569984
676.683594	-148.105484
675.473633	-4.878116
674.262695	-88.611855
673.051758	74.607338
671.839844	-82.050240
670.628906	88.152992
669.416992	105.071373
668.204102	-16.066595
666.992188	100.792679
665.779297	-222.851822
664.566406	153.676865
663.352539	-9.568134
662.138672	127.550247
660.924805	230.268616
659.710938	69.861374
658.497070	15.398439
657.282227	49.544270
656.066406	-202.985336
654.851563	-252.662445
653.635742	59.864697
652.419922	100.789047
651.204102	-146.963409
649.987305	161.092545
648.770508	169.654327
647.553711	70.501953
646.336914	119.804161
645.119141	164.649719
643.901367	493.273376
642.682617	322.538696
641.464844	398.901550
640.246094	593.173645
639.027344	449.552368
637.807617	350.728943
636.587891	427.661987
635.368164	364.433807
634.148438	-128.811417
632.927734	66.701302
631.707031	145.527054
630.486328	142.014709
629.264648	15.393709
628.043945	271.868439
626.822266	244.191422
625.599609	419.156006
624.376953	-97.285126
623.155273	326.045715
621.931641	570.057739
620.708984	412.007385
619.485352	436.703522
618.261719	342.039093
617.037109	10.263618
615.813477	-0.020753
614.588867	-74.267540
613.364258	144.677063
612.138672	397.713623
610.913086	186.537231
609.687500	-195.817062
608.461914	-112.513985
607.235352	-21.259043
606.008789	11.592524
604.782227	-169.966553
