# Supplementary material for: Raman spectroscopy accurately differentiates mucosal healing from non-healing and biochemical changes following biological therapy in inflammatory bowel disease
Source: PLoS One. 2021 Jun 2;16(6):e0252210. doi: 10.1371/journal.pone.0252210 (PMC8172032; doi:10.1371/journal.pone.0252210)
Supplement: S6 Dataset — (ZIP) [file pone.0252210.s008.zip › Post biologic CD/OC011 post treatment-2_base sub CR removed_97__X_-11936.7__Y_295.434__Z_-7195__Time_1103.txt]

1714.705078	32.355934
1713.728516	113.790489
1712.751953	-158.199066
1711.774414	77.363808
1710.797852	23.966648
1709.820313	24.807781
1708.842773	20.932152
1707.864258	-175.237320
1706.886719	7.027173
1705.908203	-102.088913
1704.929688	145.552887
1703.950195	-80.103905
1702.971680	83.029099
1701.992188	-181.408798
1701.012695	4.262753
1700.033203	-42.205608
1699.052734	66.987671
1698.073242	21.722054
1697.092773	57.209896
1696.112305	-141.854462
1695.130859	95.134285
1694.150391	-110.705399
1693.168945	-27.546421
1692.187500	13.427834
1691.206055	46.936916
1690.223633	-25.771742
1689.241211	-7.199897
1688.258789	110.585655
1687.276367	242.187012
1686.293945	192.983536
1685.310547	184.279739
1684.327148	112.147957
1683.343750	189.746674
1682.360352	211.884766
1681.375977	117.326561
1680.392578	241.629425
1679.408203	-3.625987
1678.423828	448.905640
1677.438477	380.239471
1676.453125	367.930725
1675.468750	388.019928
1674.482422	504.230988
1673.497070	477.320343
1672.511719	522.617493
1671.525391	552.371582
1670.539063	633.010803
1669.552734	698.103455
1668.565430	646.741638
1667.578125	609.086609
1666.591797	789.488464
1665.603516	808.322083
1664.616211	652.470947
1663.627930	770.230713
1662.640625	936.056519
1661.652344	1165.788452
1660.663086	1061.818237
1659.674805	820.472656
1658.685547	1032.588257
1657.696289	747.009827
1656.707031	1012.688416
1655.717773	1080.019409
1654.727539	869.709412
1653.737305	1056.752441
1652.747070	849.812317
1651.756836	907.778748
1650.765625	651.305969
1649.775391	701.944946
1648.784180	520.217468
1647.792969	526.484863
1646.800781	646.625305
1645.809570	558.296997
1644.817383	338.203766
1643.825195	287.447083
1642.832031	268.627930
1641.839844	91.704384
1640.846680	86.599152
1639.853516	97.549637
1638.860352	193.114746
1637.867188	154.364182
1636.873047	-21.261730
1635.878906	53.791092
1634.884766	-42.285473
1633.890625	-106.517265
1632.895508	-262.737427
1631.900391	-123.762634
1630.905273	46.915588
1629.910156	-50.816299
1628.915039	75.351067
1627.918945	-235.167358
1626.922852	-6.129267
1625.926758	-53.205620
1624.930664	-52.796814
1623.933594	76.551933
1622.937500	14.103293
1621.940430	-226.891220
1620.942383	47.250599
1619.945313	87.616089
1618.947266	12.516188
1617.949219	60.940567
1616.951172	20.187531
1615.953125	11.028104
1614.954102	-13.793458
1613.956055	284.120972
1612.957031	107.284935
1611.957031	198.030411
1610.958008	45.005329
1609.958008	222.327271
1608.958984	142.835464
1607.958008	-36.133465
1606.958008	183.129898
1605.958008	69.773087
1604.957031	113.573715
1603.956055	317.044830
1602.955078	209.041260
1601.953125	-24.484270
1600.951172	-195.118256
1599.950195	-140.762573
1598.947266	-279.912354
1597.945313	-45.192184
1596.942383	-48.406769
1595.940430	-67.302521
1594.937500	-112.328522
1593.933594	-206.977966
1592.930664	-168.432571
1591.926758	73.699539
1590.922852	52.081581
1589.918945	35.661118
1588.915039	-56.446262
1587.910156	224.442368
1586.906250	158.331619
1585.901367	27.020609
1584.895508	5.194411
1583.890625	90.181320
1582.884766	78.667122
1581.878906	-11.050228
1580.873047	-14.842858
1579.867188	108.890800
1578.860352	45.063328
1577.854492	-89.077919
1576.847656	70.809776
1575.839844	6.810475
1574.833008	322.518829
1573.825195	263.534180
1572.817383	201.892975
1571.809570	153.189514
1570.801758	88.826782
1569.792969	-19.773945
1568.784180	81.993713
1567.775391	100.514374
1566.766602	225.390503
1565.757813	23.015640
1564.748047	251.468185
1563.738281	259.153137
1562.728516	126.636101
1561.718750	43.351925
1560.708008	-156.704163
1559.697266	8.780739
1558.686523	-12.547433
1557.675781	150.019852
1556.665039	107.714630
1555.653320	210.370789
1554.641602	17.620417
1553.629883	104.479904
1552.617188	-217.846878
1551.605469	60.312916
1550.592773	252.832993
1549.580078	111.412689
1548.567383	251.861694
1547.553711	216.273239
1546.541016	84.918335
1545.527344	165.448105
1544.513672	57.159489
1543.499023	-144.232452
1542.485352	-35.674301
1541.470703	57.204113
1540.456055	15.644746
1539.441406	167.588654
1538.425781	63.811127
1537.410156	375.398407
1536.394531	-20.168240
1535.378906	190.446014
1534.363281	-53.026474
1533.346680	-15.508039
1532.331055	217.774551
1531.314453	365.772552
1530.296875	57.512070
1529.280273	73.839516
1528.262695	51.388165
1527.245117	-156.579178
1526.227539	37.011040
1525.209961	207.224655
1524.191406	11.821293
1523.172852	94.223618
1522.154297	-6.162569
1521.135742	122.238487
1520.116211	-117.215233
1519.097656	-27.660784
1518.078125	7.748996
1517.058594	-224.202881
1516.038086	-9.209491
1515.018555	15.519959
1513.998047	-72.877113
1512.977539	5.507945
1511.956055	42.658504
1510.935547	-58.888432
1509.914063	-219.533310
1508.892578	-126.292648
1507.871094	-17.825504
1506.849609	-27.462774
1505.827148	-37.225422
1504.804688	127.171402
1503.782227	-51.961498
1502.759766	17.354700
1501.736328	-115.816292
1500.713867	27.518158
1499.690430	34.984135
1498.666016	14.170633
1497.642578	39.332699
1496.618164	23.429897
1495.594727	-71.853569
1494.569336	-98.176414
1493.544922	97.864349
1492.520508	-18.142500
1491.495117	60.022358
1490.469727	360.355530
1489.444336	292.598938
1488.417969	263.074188
1487.392578	340.731812
1486.366211	336.555206
1485.339844	424.179260
1484.312500	233.507431
1483.286133	402.585663
1482.258789	403.139984
1481.231445	467.367188
1480.204102	421.849213
1479.175781	524.109375
1478.148438	475.892639
1477.120117	511.694977
1476.091797	684.974304
1475.062500	565.189392
1474.034180	916.493958
1473.004883	783.843384
1471.975586	1030.442139
1470.946289	935.865479
1469.916016	1019.352051
1468.885742	1201.948242
1467.855469	1325.913940
1466.825195	1190.420044
1465.794922	1237.961670
1464.763672	1470.949463
1463.732422	1403.946411
1462.701172	1250.547607
1461.669922	1272.422852
1460.638672	1304.401489
1459.606445	1600.349854
1458.574219	1629.609619
1457.541992	1648.665527
1456.508789	1761.540771
1455.476563	1544.578613
1454.443359	1857.715332
1453.410156	2028.693481
1452.375977	1801.553955
1451.342773	1536.480713
1450.308594	2029.139771
1449.274414	1799.538086
1448.240234	1894.222534
1447.206055	2077.482666
1446.170898	1906.180298
1445.135742	1689.373535
1444.100586	1837.072266
1443.064453	1802.509766
1442.029297	1917.219727
1440.993164	1622.143311
1439.957031	1658.430176
1438.920898	1601.164307
1437.883789	1680.393555
1436.847656	1474.059814
1435.810547	1432.020020
1434.773438	1208.141724
1433.735352	1143.449219
1432.698242	937.421448
1431.660156	678.470093
1430.622070	343.932343
1429.583008	915.354980
1428.544922	676.804504
1427.505859	420.706635
1426.466797	464.803558
1425.427734	443.359863
1424.387695	547.960510
1423.348633	42.736198
1422.308594	228.055161
1421.268555	156.403549
1420.227539	550.689636
1419.187500	209.667816
1418.146484	276.604980
1417.105469	197.585678
1416.064453	171.478897
1415.022461	422.129578
1413.980469	225.034241
1412.939453	224.216492
1411.896484	37.382793
1410.854492	139.741180
1409.811523	116.445930
1408.768555	73.115265
1407.725586	49.951969
1406.682617	41.922478
1405.638672	-402.933563
1404.595703	-34.210232
1403.551758	-94.755562
1402.506836	10.377450
1401.462891	118.052330
1400.417969	-22.566954
1399.373047	215.579468
1398.328125	215.527206
1397.283203	-12.543639
1396.237305	-107.643814
1395.191406	143.113342
1394.145508	130.826813
1393.099609	113.613113
1392.052734	1.327949
1391.006836	299.712067
1389.959961	-35.148441
1388.912109	155.657059
1387.865234	-93.809944
1386.817383	-185.531296
1385.769531	-89.587105
1384.721680	46.401680
1383.673828	-85.025795
1382.625000	56.063839
1381.576172	4.803915
1380.527344	-123.776260
1379.478516	67.446358
1378.429688	118.859421
1377.379883	-154.181503
1376.330078	-110.055389
1375.280273	188.655624
1374.229492	103.148102
1373.178711	7.796630
1372.128906	-212.083221
1371.077148	156.563950
1370.026367	-195.169312
1368.974609	31.473160
1367.923828	-152.956024
1366.871094	131.061539
1365.819336	-50.625107
1364.767578	-105.151054
1363.714844	-72.436195
1362.662109	117.160370
1361.609375	132.604950
1360.555664	-45.900043
1359.501953	61.797607
1358.448242	149.663147
1357.394531	18.822962
1356.340820	198.837921
1355.286133	262.077820
1354.231445	27.265524
1353.176758	-18.559662
1352.122070	-158.626007
1351.066406	44.101627
1350.011719	192.249008
1348.956055	452.110840
1347.899414	540.758850
1346.843750	388.857147
1345.787109	423.134613
1344.730469	375.682007
1343.673828	583.704407
1342.616211	444.742523
1341.559570	734.656494
1340.501953	613.285400
1339.444336	757.108154
1338.385742	717.720276
1337.328125	507.629547
1336.269531	555.169922
1335.210938	345.419250
1334.152344	635.670349
1333.092773	547.419556
1332.033203	714.052979
1330.973633	566.699219
1329.914063	540.650940
1328.853516	512.244690
1327.793945	412.304321
1326.733398	280.394104
1325.672852	588.305542
1324.611328	515.889160
1323.549805	643.592529
1322.489258	638.061951
1321.426758	526.512695
1320.365234	721.068237
1319.302734	449.419006
1318.241211	478.879028
1317.177734	752.522156
1316.115234	737.734131
1315.052734	772.346497
1313.989258	903.140198
1312.925781	898.485413
1311.862305	839.746521
1310.797852	601.366943
1309.733398	707.864868
1308.668945	718.419067
1307.604492	827.503479
1306.540039	921.874878
1305.474609	657.166626
1304.409180	805.825867
1303.343750	851.250183
1302.277344	872.162781
1301.211914	1028.333130
1300.145508	842.986267
1299.079102	846.967102
1298.011719	885.419189
1296.945313	639.107300
1295.877930	815.245239
1294.810547	556.956970
1293.743164	664.501221
1292.674805	619.970886
1291.606445	761.960449
1290.538086	690.621155
1289.469727	580.168579
1288.400391	550.733093
1287.332031	815.476440
1286.262695	607.299072
1285.193359	587.914001
1284.123047	343.293610
1283.052734	302.086304
1281.982422	789.743896
1280.912109	893.005432
1279.841797	617.019897
1278.770508	576.076538
1277.699219	615.936401
1276.627930	584.932251
1275.556641	522.226807
1274.484375	554.937500
1273.412109	612.137634
1272.339844	679.146301
1271.267578	592.303894
1270.194336	564.165405
1269.121094	721.661499
1268.047852	537.400146
1266.974609	643.696289
1265.900391	520.640442
1264.827148	544.063171
1263.752930	545.574463
1262.677734	586.149597
1261.603516	933.923645
1260.528320	501.659119
1259.453125	620.338867
1258.377930	690.287537
1257.301758	762.683838
1256.226563	866.748169
1255.150391	724.913513
1254.073242	945.854248
1252.997070	473.181305
1251.919922	769.579712
1250.842773	632.904968
1249.765625	865.977844
1248.688477	809.644531
1247.610352	938.111267
1246.532227	893.999023
1245.454102	684.708618
1244.375000	579.993286
1243.296875	676.935974
1242.217773	822.421509
1241.138672	761.515991
1240.058594	314.748199
1238.979492	615.579712
1237.899414	583.930786
1236.819336	554.738464
1235.738281	554.672302
1234.658203	515.830322
1233.577148	607.906555
1232.496094	324.335968
1231.415039	382.515594
1230.333008	140.314148
1229.250977	314.766327
1228.168945	510.937073
1227.086914	467.379730
1226.003906	191.511826
1224.920898	254.508682
1223.837891	150.562286
1222.754883	576.317688
1221.670898	315.171112
1220.587891	390.163940
1219.503906	361.189545
1218.418945	305.639099
1217.334961	279.095123
1216.250000	211.493958
1215.165039	141.495300
1214.080078	119.800987
1212.994141	209.131424
1211.908203	-0.824287
1210.822266	259.756805
1209.736328	409.250366
1208.649414	327.148346
1207.563477	317.392853
1206.476563	134.068558
1205.388672	367.717163
1204.301758	362.710693
1203.213867	266.143494
1202.125977	78.077904
1201.038086	17.680805
1199.949219	106.529953
1198.861328	84.603119
1197.772461	57.842144
1196.682617	-41.109592
1195.593750	239.956345
1194.503906	321.282471
1193.414063	-6.144655
1192.324219	-45.044807
1191.233398	-175.277802
1190.143555	-279.062531
1189.052734	-161.869629
1187.960938	63.290157
1186.870117	0.213760
1185.778320	-70.079308
1184.686523	-140.383347
1183.594727	-150.718765
1182.501953	-19.578306
1181.410156	-214.682129
1180.317383	-6.954351
1179.223633	85.574829
1178.130859	-157.494141
1177.037109	-26.735933
1175.943359	48.819271
1174.849609	-0.241333
1173.754883	-113.982925
1172.661133	140.923996
1171.566406	51.033325
1170.470703	-46.052158
1169.375977	-138.362000
1168.280273	130.454376
1167.184570	-76.736206
1166.088867	-250.422531
1164.992188	-36.902374
1163.895508	-103.105583
1162.798828	112.561142
1161.702148	62.958721
1160.605469	-63.092941
1159.507813	-122.301910
1158.410156	100.101563
1157.311523	76.555832
1156.213867	0.478099
1155.115234	-204.428421
1154.016602	53.321159
1152.917969	136.853561
1151.818359	144.009369
1150.718750	155.867432
1149.619141	98.566277
1148.519531	-42.138382
1147.418945	-118.546692
1146.319336	131.204987
1145.217773	337.927216
1144.117188	261.301575
1143.015625	122.784256
1141.915039	58.010944
1140.813477	71.681900
1139.710938	4.441553
1138.609375	117.834137
1137.506836	14.842875
1136.404297	185.078873
1135.300781	378.929169
1134.197266	475.256989
1133.094727	521.621094
1131.990234	575.015991
1130.886719	409.980896
1129.782227	472.746521
1128.677734	369.363922
1127.573242	467.565887
1126.468750	653.397705
1125.363281	694.472778
1124.257813	600.371765
1123.152344	771.647766
1122.045898	613.486511
1120.940430	452.977081
1119.833984	460.601532
1118.726563	463.428589
1117.620117	591.647461
1116.512695	244.109070
1115.405273	443.177856
1114.297852	445.784180
1113.189453	481.435669
1112.082031	363.349365
1110.972656	320.892670
1109.864258	429.646881
1108.755859	405.994720
1107.646484	424.816803
1106.537109	323.142181
1105.426758	653.515503
1104.317383	372.345978
1103.207031	794.495544
1102.096680	607.696594
1100.985352	376.114777
1099.875000	606.817932
1098.763672	662.894348
1097.652344	542.113708
1096.540039	515.606567
1095.427734	543.259888
1094.315430	676.861877
1093.203125	541.888123
1092.090820	555.271301
1090.977539	601.561768
1089.864258	424.219086
1088.750977	639.853699
1087.636719	582.478882
1086.522461	670.907776
1085.408203	592.325134
1084.293945	654.790771
1083.179688	515.083191
1082.064453	358.957703
1080.949219	700.885986
1079.833008	427.303040
1078.717773	764.311279
1077.601563	488.443512
1076.485352	653.904053
1075.368164	481.381744
1074.251953	543.508423
1073.134766	281.930328
1072.016602	517.541199
1070.899414	469.381287
1069.781250	517.315369
1068.663086	351.985352
1067.544922	495.947266
1066.426758	454.807983
1065.307617	596.311157
1064.188477	679.217834
1063.068359	556.113464
1061.949219	566.440796
1060.829102	427.035339
1059.708984	495.849640
1058.588867	391.596008
1057.467773	432.326843
1056.346680	356.180176
1055.225586	485.700439
1054.104492	612.830505
1052.982422	60.239986
1051.860352	194.424316
1050.738281	193.152557
1049.615234	422.953735
1048.492188	458.983429
1047.369141	135.743179
1046.246094	171.853592
1045.123047	233.613022
1043.999023	246.402115
1042.875000	364.087372
1041.750000	192.787811
1040.625977	61.201538
1039.500977	227.824860
1038.375977	240.709717
1037.250000	-74.643944
1036.125000	219.991104
1034.999023	-11.380818
1033.873047	148.227646
1032.746094	482.234528
1031.619141	58.052948
1030.492188	538.461670
1029.365234	319.075470
1028.237305	69.617157
1027.110352	-68.165123
1025.982422	-284.817322
1024.853516	44.373013
1023.725586	-283.551300
1022.596680	47.899147
1021.467773	-173.038742
1020.337891	-38.872330
1019.208008	-83.314049
1018.078125	-102.175026
1016.948242	-107.061333
1015.818359	-102.618103
1014.687500	-81.903297
1013.556641	-158.444107
1012.425781	235.299866
1011.293945	209.782471
1010.162109	47.745888
1009.030273	135.826126
1007.898438	281.780304
1006.765625	365.263641
1005.632813	367.822693
1004.500000	1066.487915
1003.366211	1272.463623
1002.233398	1323.557739
1001.099609	1106.642578
999.964844	677.353943
998.831055	423.884338
997.696289	182.151199
996.561523	224.573380
995.425781	-148.410172
994.291016	94.984062
993.155273	239.140747
992.019531	-54.921963
990.882813	34.020233
989.747070	132.228699
988.610352	78.352249
987.472656	-14.590417
986.335938	-190.338455
985.198242	-296.818848
984.060547	110.345276
982.921875	-42.025726
981.784180	-79.152206
980.645508	157.662445
979.506836	-33.449490
978.367188	58.522041
977.228516	21.773884
976.088867	61.001240
974.948242	-67.482552
973.808594	-34.955818
972.667969	98.732124
971.527344	124.503807
970.385742	111.320839
969.245117	215.327896
968.103516	154.129379
966.961914	177.957901
965.819336	20.640507
964.677734	33.221470
963.534180	217.870895
962.391602	60.954384
961.249023	46.312614
960.105469	84.479950
958.961914	415.963562
957.817383	167.934662
956.673828	-22.628414
955.529297	260.876404
954.383789	226.215012
953.239258	150.486237
952.093750	77.181236
950.948242	84.062187
949.802734	104.761803
948.656250	66.117714
947.509766	-36.403175
946.363281	112.573921
945.216797	-7.980551
944.069336	84.027138
942.921875	276.557526
941.774414	327.565338
940.625977	125.316315
939.478516	345.387238
938.330078	344.175232
937.180664	57.980835
936.032227	82.118484
934.882813	245.399796
933.732422	123.822449
932.583008	182.399490
931.432617	186.378464
930.282227	169.952957
929.131836	208.276520
927.980469	217.088120
926.830078	53.022804
925.677734	-147.273117
924.526367	141.692947
923.374023	-8.310982
922.221680	-30.824581
921.069336	-191.901550
919.916992	-93.732376
918.763672	-47.778908
917.610352	-110.792191
916.456055	67.039413
915.302734	-18.504421
914.148438	132.153839
912.994141	117.155296
911.838867	-138.250732
910.683594	98.773903
909.528320	245.054077
908.373047	-55.308014
907.216797	57.097214
906.061523	74.341049
904.904297	25.953953
903.748047	41.084236
902.590820	-97.711037
901.433594	21.731710
900.276367	-187.024597
899.118164	-203.255707
897.960938	-171.906982
896.802734	-314.672852
895.643555	-197.246246
894.484375	-34.594913
893.325195	10.500147
892.166016	175.400497
891.006836	33.022366
889.846680	33.068737
888.686523	155.108566
887.526367	3.966222
886.365234	202.801773
885.204102	-94.857033
884.042969	27.294584
882.880859	196.801514
881.719727	-44.138702
880.556641	-104.563324
879.394531	4.119658
878.232422	392.205109
877.069336	158.361038
875.905273	181.427353
874.742188	290.075745
873.578125	297.400116
872.414063	316.001862
871.250000	336.869202
870.084961	-2.191091
868.920898	277.431854
867.754883	154.453354
866.589844	92.241882
865.423828	180.662994
864.257813	307.251526
863.091797	188.929230
861.924805	510.873962
860.758789	347.665222
859.590820	406.787964
858.423828	304.288239
857.255859	361.148834
856.087891	447.144775
854.919922	407.502502
853.751953	569.671143
852.583008	574.840271
851.414063	393.984131
850.244141	396.934937
849.075195	370.744843
847.905273	295.283386
846.734375	401.204742
845.564453	466.758514
844.393555	306.228180
843.222656	241.959305
842.051758	329.803436
840.879883	227.491074
839.708008	194.508545
838.536133	369.391022
837.363281	211.179611
836.190430	303.243500
835.017578	234.397263
833.844727	196.809036
832.670898	380.232727
831.497070	362.635437
830.323242	300.370941
829.149414	329.562531
827.974609	530.446472
826.799805	280.722626
825.624023	271.853760
824.449219	363.233704
823.273438	231.678360
822.097656	-22.407070
820.920898	126.729279
819.744141	289.094330
818.567383	1.606608
817.390625	-212.354309
816.212891	138.939926
815.035156	271.980988
813.857422	95.726685
812.679688	121.843834
811.500977	285.718964
810.322266	29.371536
809.142578	-153.593231
807.963867	-69.957176
806.784180	-84.157188
805.603516	25.928770
804.423828	-3.974780
803.243164	-91.640854
802.062500	-75.051186
800.881836	-80.731766
799.700195	-179.634033
798.518555	-125.569427
797.336914	-62.739536
796.154297	-79.804794
794.972656	142.363174
793.789063	-74.270966
792.606445	-102.631264
791.422852	-206.339066
790.240234	26.400785
789.055664	-92.937767
787.872070	37.728115
786.687500	108.524887
785.502930	-24.255888
784.317383	245.364044
783.132813	52.768959
781.947266	136.444427
780.761719	-9.788131
779.575195	139.975357
778.388672	15.744052
777.202148	41.633957
776.015625	124.831436
774.828125	212.326538
773.640625	182.771591
772.453125	225.950821
771.264648	-260.241364
770.076172	-148.771393
768.887695	2.254593
767.699219	-73.845665
766.509766	19.673872
765.320313	172.558243
764.130859	347.326599
762.940430	242.338333
761.750977	18.475300
760.559570	104.953018
759.369141	248.534225
758.177734	229.223236
756.986328	436.373383
755.794922	430.113647
754.603516	274.342712
753.411133	125.189705
752.218750	136.443939
751.025391	130.080338
749.832031	117.091553
748.638672	126.026939
747.445313	156.871445
746.250977	389.557190
745.057617	284.241425
743.862305	275.457489
742.667969	220.605301
741.472656	295.105133
740.277344	-123.614128
739.082031	3.489508
737.885742	10.026117
736.689453	-42.586945
735.493164	51.532280
734.296875	16.437658
733.099609	42.643711
731.902344	18.511335
730.705078	70.965584
729.506836	101.532814
728.308594	94.925560
727.110352	186.713470
725.911133	57.725723
724.712891	-101.770203
723.513672	-154.117203
722.313477	92.811111
721.113281	-86.145798
719.914063	95.228363
718.712891	75.756805
717.512695	80.339630
716.311523	213.679138
715.110352	56.925117
713.909180	133.613922
712.707031	155.823029
711.504883	18.973463
710.302734	-139.539169
709.099609	94.216133
707.896484	12.121004
706.693359	52.074787
705.490234	146.506027
704.286133	95.148369
703.082031	6.902461
701.877930	97.163376
700.672852	150.492783
699.468750	69.071289
698.262695	200.817429
697.057617	-71.657791
695.851563	-230.923019
694.645508	-22.885599
693.439453	-127.600616
692.232422	-221.311554
691.026367	-388.689545
689.818359	-278.083191
688.611328	-154.409637
687.403320	-84.925247
686.195313	-11.033386
684.987305	221.215271
683.778320	13.390759
682.569336	57.172680
681.360352	172.540833
680.151367	56.162235
678.941406	130.527985
677.731445	18.739996
676.521484	-77.744629
675.310547	14.205058
674.099609	-278.950897
672.888672	14.364612
671.677734	290.329865
670.465820	-84.595390
669.253906	-109.062325
668.041016	-165.861923
666.829102	-45.385513
665.616211	88.060196
664.403320	98.394165
663.189453	5.130328
661.975586	158.051727
660.761719	-8.484042
659.547852	-168.444153
658.333008	55.685108
657.118164	12.280071
655.903320	93.957657
654.688477	-130.533035
653.472656	-148.036346
652.256836	47.756924
651.040039	-8.635796
649.824219	-88.757195
648.607422	216.520828
647.389648	45.806030
646.172852	10.653342
644.955078	248.672318
643.737305	159.444290
642.519531	212.050369
641.300781	249.400940
640.082031	187.645157
638.863281	145.039047
637.643555	-151.350388
636.423828	93.504295
635.204102	237.006378
633.984375	55.878349
632.763672	48.383034
631.542969	55.540382
630.322266	126.667038
629.100586	32.134499
627.878906	344.704010
626.657227	116.250900
625.435547	82.459724
624.212891	35.253601
622.990234	141.751175
621.767578	343.960907
620.543945	-26.500881
619.320313	127.124008
618.096680	85.081573
616.873047	-265.981384
615.648438	43.489792
614.423828	-161.563400
613.199219	-110.811806
611.973633	137.770218
610.748047	96.540779
609.522461	-44.123699
608.296875	-222.239319
607.070313	68.508972
605.843750	1.096053
604.617188	-97.554947
