# Supplementary material for: Raman spectroscopy accurately differentiates mucosal healing from non-healing and biochemical changes following biological therapy in inflammatory bowel disease
Source: PLoS One. 2021 Jun 2;16(6):e0252210. doi: 10.1371/journal.pone.0252210 (PMC8172032; doi:10.1371/journal.pone.0252210)
Supplement: S6 Dataset — (ZIP) [file pone.0252210.s008.zip › Post biologic CD/OC010 post treatment 17.04.19_base sub CR removed_39__X_-20442.9__Y_441.14__Z_-7229.25__Time_446.txt]

1714.705078	-2.070607
1713.728516	-63.888489
1712.751953	9.508239
1711.774414	125.680283
1710.797852	64.816147
1709.820313	89.689018
1708.842773	-65.017746
1707.864258	-40.182621
1706.886719	-143.904083
1705.908203	-73.514519
1704.929688	47.744213
1703.950195	67.261459
1702.971680	76.143188
1701.992188	-195.851624
1701.012695	-4.887595
1700.033203	49.696308
1699.052734	-160.349487
1698.073242	20.098955
1697.092773	26.863029
1696.112305	-8.991000
1695.130859	-79.429893
1694.150391	-58.865395
1693.168945	73.972916
1692.187500	70.776871
1691.206055	81.100807
1690.223633	-52.500854
1689.241211	30.223509
1688.258789	-6.912725
1687.276367	81.488892
1686.293945	151.393326
1685.310547	82.867332
1684.327148	86.530281
1683.343750	178.322174
1682.360352	150.439514
1681.375977	207.989105
1680.392578	-21.766075
1679.408203	238.540665
1678.423828	264.792084
1677.438477	230.062012
1676.453125	227.503677
1675.468750	326.252380
1674.482422	281.602386
1673.497070	316.970245
1672.511719	411.030060
1671.525391	399.003052
1670.539063	485.509216
1669.552734	359.764923
1668.565430	316.617889
1667.578125	499.370300
1666.591797	594.717163
1665.603516	570.842041
1664.616211	425.205688
1663.627930	635.255432
1662.640625	689.020508
1661.652344	716.481628
1660.663086	487.069031
1659.674805	581.283142
1658.685547	508.779907
1657.696289	627.244080
1656.707031	605.540100
1655.717773	520.535767
1654.727539	509.899597
1653.737305	496.847046
1652.747070	507.832916
1651.756836	466.131226
1650.765625	369.120941
1649.775391	256.511475
1648.784180	376.770752
1647.792969	84.910583
1646.800781	258.404144
1645.809570	178.433899
1644.817383	225.459824
1643.825195	19.175684
1642.832031	-15.240292
1641.839844	108.909622
1640.846680	106.525116
1639.853516	-14.393929
1638.860352	-61.231750
1637.867188	-31.403873
1636.873047	51.302353
1635.878906	-126.807945
1634.884766	-120.211952
1633.890625	7.732260
1632.895508	-6.471148
1631.900391	150.658920
1630.905273	-5.452013
1629.910156	-169.250000
1628.915039	-56.503368
1627.918945	-96.286011
1626.922852	-99.093704
1625.926758	-38.653828
1624.930664	134.946899
1623.933594	-12.138404
1622.937500	-77.566444
1621.940430	177.723877
1620.942383	80.964020
1619.945313	113.052284
1618.947266	108.456177
1617.949219	164.339035
1616.951172	117.915909
1615.953125	24.359423
1614.954102	-13.980553
1613.956055	65.816269
1612.957031	-11.707253
1611.957031	-125.839149
1610.958008	17.045101
1609.958008	55.090405
1608.958984	-19.495893
1607.958008	47.463585
1606.958008	-37.466389
1605.958008	150.016861
1604.957031	-78.806747
1603.956055	-11.722729
1602.955078	-36.225563
1601.953125	-52.841259
1600.951172	-74.655136
1599.950195	5.555524
1598.947266	46.527512
1597.945313	-210.501633
1596.942383	-83.229752
1595.940430	-97.099739
1594.937500	98.026146
1593.933594	-143.098099
1592.930664	10.173144
1591.926758	108.547592
1590.922852	-98.506508
1589.918945	-88.893654
1588.915039	-154.959198
1587.910156	52.864342
1586.906250	101.502319
1585.901367	137.058167
1584.895508	21.382479
1583.890625	38.641621
1582.884766	115.787674
1581.878906	255.385223
1580.873047	84.958023
1579.867188	-30.754295
1578.860352	225.811615
1577.854492	159.484024
1576.847656	126.963959
1575.839844	94.406189
1574.833008	194.466583
1573.825195	195.608276
1572.817383	-21.700928
1571.809570	28.760069
1570.801758	1.174800
1569.792969	90.457756
1568.784180	62.741776
1567.775391	102.496223
1566.766602	87.637794
1565.757813	163.576416
1564.748047	205.666504
1563.738281	130.895508
1562.728516	120.939651
1561.718750	-18.776747
1560.708008	191.570404
1559.697266	139.889511
1558.686523	178.873123
1557.675781	85.589867
1556.665039	20.764162
1555.653320	-23.397657
1554.641602	87.766403
1553.629883	-60.135269
1552.617188	68.932686
1551.605469	104.685356
1550.592773	282.650452
1549.580078	144.823181
1548.567383	159.570038
1547.553711	192.316864
1546.541016	188.765717
1545.527344	148.931030
1544.513672	52.164680
1543.499023	118.118446
1542.485352	72.876656
1541.470703	-104.161003
1540.456055	157.740234
1539.441406	27.037674
1538.425781	69.217880
1537.410156	-126.116295
1536.394531	137.756775
1535.378906	308.565613
1534.363281	94.966011
1533.346680	115.975586
1532.331055	229.681931
1531.314453	67.486366
1530.296875	-68.975876
1529.280273	90.773125
1528.262695	201.418945
1527.245117	59.580482
1526.227539	25.831375
1525.209961	74.364471
1524.191406	-11.032520
1523.172852	60.448769
1522.154297	-156.275558
1521.135742	115.606644
1520.116211	194.444427
1519.097656	34.107052
1518.078125	22.798780
1517.058594	168.139771
1516.038086	-64.300896
1515.018555	75.682785
1513.998047	61.445446
1512.977539	-52.993366
1511.956055	-200.842575
1510.935547	-25.376371
1509.914063	19.080185
1508.892578	-100.726837
1507.871094	-59.002438
1506.849609	-68.655670
1505.827148	-155.293671
1504.804688	-231.722229
1503.782227	-223.640335
1502.759766	-169.527756
1501.736328	-71.981064
1500.713867	-71.846931
1499.690430	-115.315353
1498.666016	-268.905243
1497.642578	-18.170336
1496.618164	-28.582193
1495.594727	42.802822
1494.569336	-80.283562
1493.544922	-124.114227
1492.520508	-60.626286
1491.495117	143.326950
1490.469727	-5.480962
1489.444336	-41.881538
1488.417969	148.979294
1487.392578	189.052094
1486.366211	124.370644
1485.339844	138.788971
1484.312500	165.899277
1483.286133	83.248268
1482.258789	125.562775
1481.231445	91.304459
1480.204102	74.861610
1479.175781	7.388800
1478.148438	294.169495
1477.120117	297.939941
1476.091797	212.504837
1475.062500	228.938553
1474.034180	303.905701
1473.004883	465.356171
1471.975586	471.437531
1470.946289	431.676849
1469.916016	610.701111
1468.885742	451.303467
1467.855469	548.808838
1466.825195	620.819458
1465.794922	639.391602
1464.763672	807.875854
1463.732422	778.067383
1462.701172	755.874146
1461.669922	649.854431
1460.638672	752.093750
1459.606445	785.717041
1458.574219	796.467834
1457.541992	687.926819
1456.508789	896.566528
1455.476563	919.940918
1454.443359	950.896667
1453.410156	1139.041504
1452.375977	954.439880
1451.342773	1003.099670
1450.308594	1006.117554
1449.274414	1049.669678
1448.240234	928.568176
1447.206055	944.269653
1446.170898	957.428101
1445.135742	980.713867
1444.100586	912.891968
1443.064453	958.958435
1442.029297	858.305725
1440.993164	861.393799
1439.957031	801.280579
1438.920898	875.194946
1437.883789	620.512756
1436.847656	790.493408
1435.810547	447.552094
1434.773438	885.270935
1433.735352	663.707397
1432.698242	649.304199
1431.660156	425.410370
1430.622070	446.439789
1429.583008	409.445099
1428.544922	233.761383
1427.505859	171.668411
1426.466797	172.671692
1425.427734	115.724579
1424.387695	21.021410
1423.348633	49.879211
1422.308594	81.271408
1421.268555	-0.660041
1420.227539	101.310516
1419.187500	178.109100
1418.146484	108.906631
1417.105469	75.010841
1416.064453	149.367081
1415.022461	148.259720
1413.980469	104.440628
1412.939453	38.065746
1411.896484	-28.251842
1410.854492	41.243797
1409.811523	35.361870
1408.768555	4.409551
1407.725586	-36.526386
1406.682617	98.399597
1405.638672	-75.513214
1404.595703	79.550156
1403.551758	26.289038
1402.506836	0.698469
1401.462891	120.682869
1400.417969	125.292419
1399.373047	165.062134
1398.328125	134.678192
1397.283203	-103.672302
1396.237305	159.317093
1395.191406	16.380260
1394.145508	31.371254
1393.099609	41.407768
1392.052734	-91.222183
1391.006836	-28.472052
1389.959961	-38.272133
1388.912109	-78.038826
1387.865234	87.415596
1386.817383	-112.302750
1385.769531	15.700405
1384.721680	-111.287506
1383.673828	-48.196865
1382.625000	-70.038132
1381.576172	-56.826561
1380.527344	-66.036552
1379.478516	159.573318
1378.429688	-9.341523
1377.379883	-33.340145
1376.330078	-64.749779
1375.280273	203.342758
1374.229492	177.013290
1373.178711	50.996819
1372.128906	9.890365
1371.077148	1.265274
1370.026367	-2.297451
1368.974609	183.592361
1367.923828	-64.032845
1366.871094	2.355057
1365.819336	-60.709724
1364.767578	28.197445
1363.714844	52.407696
1362.662109	211.066284
1361.609375	-110.500801
1360.555664	-88.569733
1359.501953	20.468370
1358.448242	54.927700
1357.394531	231.143921
1356.340820	86.717346
1355.286133	218.247009
1354.231445	81.464409
1353.176758	41.679741
1352.122070	175.812561
1351.066406	210.632980
1350.011719	287.707062
1348.956055	86.847931
1347.899414	255.838531
1346.843750	253.654617
1345.787109	152.323532
1344.730469	328.817200
1343.673828	371.424225
1342.616211	337.234344
1341.559570	412.157257
1340.501953	415.255920
1339.444336	529.875977
1338.385742	379.525269
1337.328125	434.799561
1336.269531	524.758240
1335.210938	349.931244
1334.152344	491.942841
1333.092773	371.729950
1332.033203	442.059509
1330.973633	512.414246
1329.914063	249.055069
1328.853516	304.694489
1327.793945	241.756073
1326.733398	460.531616
1325.672852	540.944885
1324.611328	571.980957
1323.549805	536.392517
1322.489258	451.505402
1321.426758	620.882935
1320.365234	479.357605
1319.302734	525.411255
1318.241211	482.709686
1317.177734	425.270813
1316.115234	481.301575
1315.052734	616.219788
1313.989258	657.482483
1312.925781	371.117279
1311.862305	545.500183
1310.797852	377.560028
1309.733398	652.881897
1308.668945	504.759796
1307.604492	428.104858
1306.540039	590.171082
1305.474609	476.702850
1304.409180	400.206848
1303.343750	616.366699
1302.277344	372.780457
1301.211914	502.897675
1300.145508	581.387024
1299.079102	502.650482
1298.011719	468.183624
1296.945313	428.850922
1295.877930	487.759613
1294.810547	360.130035
1293.743164	529.504150
1292.674805	382.341431
1291.606445	617.908020
1290.538086	456.120911
1289.469727	480.760345
1288.400391	262.734131
1287.332031	419.781311
1286.262695	451.818146
1285.193359	300.136017
1284.123047	275.886932
1283.052734	332.465759
1281.982422	526.122498
1280.912109	320.770203
1279.841797	277.017273
1278.770508	316.470917
1277.699219	365.700684
1276.627930	471.160706
1275.556641	442.119568
1274.484375	471.759674
1273.412109	503.836121
1272.339844	535.903625
1271.267578	506.896790
1270.194336	504.766663
1269.121094	607.628662
1268.047852	585.953491
1266.974609	630.182739
1265.900391	418.193085
1264.827148	416.089478
1263.752930	453.005463
1262.677734	375.296570
1261.603516	348.815704
1260.528320	407.644714
1259.453125	500.556274
1258.377930	388.779022
1257.301758	695.978882
1256.226563	610.978638
1255.150391	560.089539
1254.073242	518.947449
1252.997070	511.883942
1251.919922	614.295288
1250.842773	480.700409
1249.765625	522.249878
1248.688477	592.943787
1247.610352	469.122040
1246.532227	537.333862
1245.454102	578.771851
1244.375000	515.714233
1243.296875	411.381622
1242.217773	479.474792
1241.138672	518.386902
1240.058594	535.415710
1238.979492	482.048553
1237.899414	317.083801
1236.819336	467.483093
1235.738281	212.824417
1234.658203	486.780884
1233.577148	571.526733
1232.496094	421.145752
1231.415039	549.429382
1230.333008	377.266174
1229.250977	575.677490
1228.168945	408.373749
1227.086914	291.951080
1226.003906	502.265747
1224.920898	267.254333
1223.837891	315.347015
1222.754883	334.366577
1221.670898	394.450500
1220.587891	-24.173698
1219.503906	415.355347
1218.418945	405.211029
1217.334961	71.320213
1216.250000	319.629181
1215.165039	338.393219
1214.080078	221.918625
1212.994141	132.010757
1211.908203	264.117432
1210.822266	258.613342
1209.736328	400.214020
1208.649414	252.328308
1207.563477	210.561478
1206.476563	426.693451
1205.388672	380.009003
1204.301758	314.037537
1203.213867	202.287323
1202.125977	90.551262
1201.038086	58.284290
1199.949219	78.952751
1198.861328	-278.275909
1197.772461	-0.156384
1196.682617	-176.865585
1195.593750	-168.337418
1194.503906	-97.335464
1193.414063	-9.574222
1192.324219	-162.238297
1191.233398	50.372925
1190.143555	73.064217
1189.052734	42.863754
1187.960938	-85.819336
1186.870117	-346.522797
1185.778320	40.919064
1184.686523	-78.191223
1183.594727	-22.144598
1182.501953	2.652983
1181.410156	60.979588
1180.317383	-72.565689
1179.223633	24.022108
1178.130859	151.688263
1177.037109	111.539566
1175.943359	215.097610
1174.849609	107.823570
1173.754883	-44.934738
1172.661133	12.997852
1171.566406	44.538441
1170.470703	-7.719025
1169.375977	-40.847214
1168.280273	62.324760
1167.184570	19.558113
1166.088867	-59.082355
1164.992188	-75.584862
1163.895508	-53.881413
1162.798828	-1.164008
1161.702148	-39.263298
1160.605469	99.325035
1159.507813	-62.990799
1158.410156	101.727509
1157.311523	-17.629431
1156.213867	125.471016
1155.115234	29.952194
1154.016602	89.449837
1152.917969	139.355072
1151.818359	-11.017728
1150.718750	10.229014
1149.619141	12.379037
1148.519531	9.735631
1147.418945	-35.803852
1146.319336	-9.916214
1145.217773	-110.234787
1144.117188	-60.600632
1143.015625	36.568420
1141.915039	50.418026
1140.813477	-14.247028
1139.710938	-107.442757
1138.609375	-100.773369
1137.506836	84.109795
1136.404297	12.275585
1135.300781	-69.052544
1134.197266	37.259754
1133.094727	53.280460
1131.990234	95.379700
1130.886719	239.502243
1129.782227	312.352112
1128.677734	273.657471
1127.573242	144.838013
1126.468750	30.290976
1125.363281	278.486847
1124.257813	47.793560
1123.152344	89.695267
1122.045898	62.858753
1120.940430	166.296524
1119.833984	179.689041
1118.726563	98.365189
1117.620117	83.348274
1116.512695	222.138077
1115.405273	20.181715
1114.297852	-63.426254
1113.189453	115.479996
1112.082031	131.176727
1110.972656	7.396117
1109.864258	101.081474
1108.755859	213.623230
1107.646484	21.405018
1106.537109	183.498978
1105.426758	177.886398
1104.317383	377.639465
1103.207031	265.794098
1102.096680	172.878555
1100.985352	84.721771
1099.875000	199.426163
1098.763672	94.809952
1097.652344	63.322247
1096.540039	161.465866
1095.427734	120.562927
1094.315430	367.067413
1093.203125	15.291638
1092.090820	134.586090
1090.977539	209.107956
1089.864258	213.005463
1088.750977	207.503052
1087.636719	107.919098
1086.522461	191.836349
1085.408203	134.656006
1084.293945	136.286133
1083.179688	121.482422
1082.064453	15.062334
1080.949219	84.893669
1079.833008	72.508759
1078.717773	27.282860
1077.601563	254.402908
1076.485352	89.502220
1075.368164	39.668869
1074.251953	-17.149826
1073.134766	3.473465
1072.016602	24.108919
1070.899414	-25.560959
1069.781250	124.028984
1068.663086	34.575340
1067.544922	200.538803
1066.426758	158.008972
1065.307617	17.180548
1064.188477	194.825165
1063.068359	-16.102646
1061.949219	121.753883
1060.829102	42.012077
1059.708984	-0.237241
1058.588867	-58.800049
1057.467773	-75.225616
1056.346680	97.709557
1055.225586	64.971939
1054.104492	-40.133152
1052.982422	214.528687
1051.860352	-95.976418
1050.738281	-107.477966
1049.615234	-69.923477
1048.492188	9.655334
1047.369141	-46.070057
1046.246094	-36.420387
1045.123047	31.561911
1043.999023	-58.974857
1042.875000	158.233261
1041.750000	-130.275726
1040.625977	47.332882
1039.500977	-112.824371
1038.375977	-30.687849
1037.250000	14.205386
1036.125000	-24.663881
1034.999023	62.186424
1033.873047	0.151648
1032.746094	231.254425
1031.619141	166.976883
1030.492188	7.460032
1029.365234	-133.338745
1028.237305	-4.470926
1027.110352	-42.881344
1025.982422	-123.033615
1024.853516	-149.691956
1023.725586	-76.455826
1022.596680	-19.452663
1021.467773	-254.809265
1020.337891	-111.850311
1019.208008	-237.960526
1018.078125	-375.553772
1016.948242	-84.134766
1015.818359	149.255692
1014.687500	46.584053
1013.556641	-18.918488
1012.425781	-7.903180
1011.293945	-68.627068
1010.162109	176.327347
1009.030273	-99.558418
1007.898438	203.247940
1006.765625	101.103760
1005.632813	443.148926
1004.500000	456.725281
1003.366211	842.561340
1002.233398	1004.073059
1001.099609	751.927612
999.964844	328.993134
998.831055	44.895306
997.696289	75.032860
996.561523	105.210220
995.425781	158.507706
994.291016	-39.689751
993.155273	177.524734
992.019531	44.104740
990.882813	9.954937
989.747070	-47.177887
988.610352	114.732613
987.472656	18.533037
986.335938	-10.756727
985.198242	169.615494
984.060547	-99.074921
982.921875	-26.864456
981.784180	-81.223907
980.645508	-121.701569
979.506836	194.480637
978.367188	154.059769
977.228516	-8.161954
976.088867	110.213768
974.948242	180.317535
973.808594	140.141708
972.667969	-56.185707
971.527344	108.226227
970.385742	-48.867653
969.245117	193.617371
968.103516	98.644569
966.961914	3.763835
965.819336	67.268196
964.677734	96.386528
963.534180	-87.714844
962.391602	193.692200
961.249023	28.081339
960.105469	162.769196
958.961914	15.658793
957.817383	65.631264
956.673828	122.492935
955.529297	119.849434
954.383789	76.052788
953.239258	-70.651466
952.093750	18.383490
950.948242	36.516399
949.802734	15.808123
948.656250	159.743500
947.509766	187.090317
946.363281	1.959213
945.216797	139.056519
944.069336	31.749985
942.921875	68.381439
941.774414	241.998993
940.625977	468.063232
939.478516	82.546310
938.330078	66.799843
937.180664	247.231369
936.032227	217.836288
934.882813	101.861877
933.732422	350.622864
932.583008	291.694550
931.432617	80.197411
930.282227	-26.408979
929.131836	90.198830
927.980469	56.538265
926.830078	-49.908386
925.677734	59.875744
924.526367	-25.999893
923.374023	174.742661
922.221680	198.064789
921.069336	-99.117355
919.916992	49.295052
918.763672	-29.550545
917.610352	73.384293
916.456055	110.430656
915.302734	-86.382721
914.148438	34.706791
912.994141	178.448486
911.838867	-99.871422
910.683594	-42.331760
909.528320	-272.816162
908.373047	-65.596962
907.216797	-19.400545
906.061523	92.504753
904.904297	-115.088974
903.748047	-62.085777
902.590820	31.663908
901.433594	109.529411
900.276367	-134.054504
899.118164	-124.061279
897.960938	-186.467300
896.802734	-24.907103
895.643555	30.296297
894.484375	60.608898
893.325195	174.540680
892.166016	-3.090750
891.006836	189.878906
889.846680	-87.053017
888.686523	51.650814
887.526367	-10.642168
886.365234	143.775375
885.204102	72.461273
884.042969	5.689260
882.880859	112.619804
881.719727	12.037331
880.556641	-9.595864
879.394531	137.818115
878.232422	55.311855
877.069336	83.227501
875.905273	-24.015657
874.742188	-59.159462
873.578125	157.843338
872.414063	154.165024
871.250000	55.971004
870.084961	77.044884
868.920898	-63.838428
867.754883	94.394608
866.589844	61.456497
865.423828	26.275331
864.257813	213.546951
863.091797	88.461334
861.924805	131.864563
860.758789	31.527895
859.590820	68.160484
858.423828	223.708588
857.255859	107.669548
856.087891	305.724762
854.919922	117.921730
853.751953	266.518860
852.583008	251.387711
851.414063	151.082809
850.244141	232.296967
849.075195	228.331177
847.905273	152.683670
846.734375	45.707676
845.564453	-117.199005
844.393555	176.494049
843.222656	185.875824
842.051758	-39.639824
840.879883	-34.722355
839.708008	1.474128
838.536133	118.103798
837.363281	84.928818
836.190430	109.839134
835.017578	-10.473906
833.844727	56.837299
832.670898	12.462651
831.497070	119.873299
830.323242	211.591705
829.149414	55.597397
827.974609	307.844910
826.799805	214.300674
825.624023	348.187775
824.449219	176.623734
823.273438	103.172852
822.097656	-43.785225
820.920898	16.452114
819.744141	-10.206128
818.567383	32.144527
817.390625	85.585342
816.212891	103.376549
815.035156	-79.085419
813.857422	-96.889160
812.679688	63.191177
811.500977	54.218571
810.322266	89.683334
809.142578	-223.753891
807.963867	51.654949
806.784180	-90.640274
805.603516	-179.591385
804.423828	-137.538071
803.243164	-166.543228
802.062500	-175.579178
800.881836	-95.890633
799.700195	-153.762238
798.518555	-114.057892
797.336914	-16.747818
796.154297	-3.717256
794.972656	-294.269470
793.789063	2.349952
792.606445	-257.084045
791.422852	-159.916687
790.240234	-111.507736
789.055664	18.754618
787.872070	-28.065535
786.687500	-46.115147
785.502930	88.435486
784.317383	174.271469
783.132813	56.687447
781.947266	71.755188
780.761719	80.180435
779.575195	110.685410
778.388672	132.337204
777.202148	147.351273
776.015625	-27.483641
774.828125	-49.963886
773.640625	53.328247
772.453125	63.923679
771.264648	-42.369427
770.076172	1.313920
768.887695	60.406975
767.699219	-25.976332
766.509766	253.422363
765.320313	230.917267
764.130859	-11.795677
762.940430	36.233318
761.750977	231.720856
760.559570	136.635117
759.369141	105.403709
758.177734	93.989021
756.986328	298.097778
755.794922	185.522614
754.603516	209.287506
753.411133	285.789520
752.218750	34.910160
751.025391	102.650917
749.832031	47.394226
748.638672	40.474621
747.445313	-117.881790
746.250977	66.179054
745.057617	265.522858
743.862305	164.290817
742.667969	133.291916
741.472656	91.358727
740.277344	-119.312050
739.082031	-119.501251
737.885742	-29.851925
736.689453	-10.318851
735.493164	2.651073
734.296875	50.659748
733.099609	32.999638
731.902344	-17.458967
730.705078	120.267601
729.506836	-11.078995
728.308594	28.215162
727.110352	-26.496208
725.911133	21.561718
724.712891	207.280228
723.513672	87.080826
722.313477	-48.332245
721.113281	69.635551
719.914063	30.383343
718.712891	2.082006
717.512695	45.820408
716.311523	216.088425
715.110352	292.509674
713.909180	85.443375
712.707031	107.395668
711.504883	148.972443
710.302734	66.343384
709.099609	175.479401
707.896484	99.453026
706.693359	-102.814186
705.490234	-35.025711
704.286133	65.393761
703.082031	130.967743
701.877930	248.736786
700.672852	-38.068577
699.468750	112.331291
698.262695	40.937496
697.057617	0.018286
695.851563	-79.980522
694.645508	-79.551369
693.439453	-59.565067
692.232422	123.277077
691.026367	-19.585499
689.818359	45.982037
688.611328	39.923290
687.403320	-59.406857
686.195313	12.654132
684.987305	-54.085102
683.778320	50.469860
682.569336	-57.416992
681.360352	-65.576752
680.151367	12.921180
678.941406	-36.398228
677.731445	20.404688
676.521484	36.048527
675.310547	-45.709389
674.099609	65.143776
672.888672	-250.225204
671.677734	-61.527485
670.465820	88.155289
669.253906	105.892540
668.041016	147.385773
666.829102	35.434269
665.616211	76.902229
664.403320	269.520203
663.189453	172.693726
661.975586	-38.518509
660.761719	-57.565044
659.547852	-154.300659
658.333008	-37.441921
657.118164	1.697853
655.903320	-67.015373
654.688477	6.559763
653.472656	-202.263046
652.256836	164.306549
651.040039	347.567596
649.824219	69.809227
648.607422	-1.136856
647.389648	7.572974
646.172852	188.429291
644.955078	265.883881
643.737305	224.950241
642.519531	222.714462
641.300781	151.635941
640.082031	-35.534275
638.863281	-39.963768
637.643555	67.309929
636.423828	-124.118034
635.204102	-4.062446
633.984375	14.976491
632.763672	46.850189
631.542969	-7.182567
630.322266	95.417419
629.100586	178.625870
627.878906	55.851486
626.657227	42.460045
625.435547	95.499153
624.212891	232.070038
622.990234	94.254982
621.767578	333.531830
620.543945	212.826462
619.320313	4.349808
618.096680	112.797081
616.873047	-54.947792
615.648438	-6.504982
614.423828	73.986855
613.199219	-74.446022
611.973633	-188.610535
610.748047	-22.658148
609.522461	32.059345
608.296875	33.323273
607.070313	81.590591
605.843750	191.785370
604.617188	-93.138206
