# Supplementary material for: Raman spectroscopy accurately differentiates mucosal healing from non-healing and biochemical changes following biological therapy in inflammatory bowel disease
Source: PLoS One. 2021 Jun 2;16(6):e0252210. doi: 10.1371/journal.pone.0252210 (PMC8172032; doi:10.1371/journal.pone.0252210)
Supplement: S6 Dataset — (ZIP) [file pone.0252210.s008.zip › Post biologic CD/OC004-1a post treatment_BL sub CR removed_14__X_-21969.2__Y_3639.5__Time_156.txt]

1714.780273	20.896097
1713.803711	198.333954
1712.827148	1.552029
1711.849609	89.012024
1710.873047	-134.522232
1709.895508	-106.046066
1708.917969	-318.729218
1707.939453	-54.427891
1706.961914	-272.249390
1705.983398	16.198580
1705.004883	181.476990
1704.025391	-49.396233
1703.046875	-143.466354
1702.067383	-122.331360
1701.087891	142.403824
1700.108398	163.862762
1699.127930	-191.511627
1698.148438	-140.120117
1697.167969	42.394939
1696.187500	160.968857
1695.206055	124.777328
1694.225586	16.842340
1693.244141	-29.386948
1692.262695	-88.629356
1691.281250	-24.751778
1690.298828	308.871216
1689.317383	93.198616
1688.334961	83.287415
1687.352539	196.396622
1686.369141	205.801346
1685.386719	39.720963
1684.403320	-96.645920
1683.419922	175.040085
1682.435547	492.225555
1681.452148	186.601227
1680.467773	105.097549
1679.483398	266.249603
1678.499023	422.418243
1677.514648	400.676697
1676.529297	701.162842
1675.543945	696.111633
1674.558594	734.022766
1673.573242	554.374268
1672.586914	332.661591
1671.600586	523.300049
1670.614258	472.551605
1669.627930	1035.730713
1668.641602	1006.983582
1667.654297	774.229980
1666.666992	974.602051
1665.679688	920.586853
1664.692383	798.044067
1663.704102	617.587646
1662.715820	1211.905396
1661.727539	963.348389
1660.739258	895.548828
1659.750977	1018.982483
1658.761719	917.541321
1657.772461	1062.884521
1656.783203	1002.012329
1655.793945	1156.018921
1654.803711	982.099670
1653.813477	578.421082
1652.823242	707.105835
1651.833008	455.213928
1650.841797	666.580505
1649.851563	391.775574
1648.860352	521.868652
1647.869141	509.559845
1646.876953	119.741875
1645.885742	295.805359
1644.893555	250.259766
1643.901367	160.191864
1642.908203	44.075390
1641.916016	263.573029
1640.922852	-7.531868
1639.929688	-196.410233
1638.936523	-461.376709
1637.943359	-303.990204
1636.949219	-143.759872
1635.955078	-468.295837
1634.960938	-291.690369
1633.966797	-262.416687
1632.971680	51.583378
1631.977539	70.795464
1630.982422	-183.587143
1629.986328	-61.195221
1628.991211	-88.576157
1627.995117	-428.843750
1627.000000	-216.249588
1626.003906	33.280987
1625.006836	-161.476746
1624.010742	-369.039581
1623.013672	-29.626375
1622.016602	181.091797
1621.019531	-38.936710
1620.021484	250.866714
1619.024414	138.981125
1618.026367	179.578491
1617.028320	-52.648041
1616.029297	229.740311
1615.031250	113.385185
1614.032227	10.335143
1613.033203	143.516998
1612.034180	185.017960
1611.035156	-85.313065
1610.035156	121.584961
1609.035156	-247.951492
1608.035156	236.836777
1607.035156	-64.224556
1606.034180	-121.542557
1605.033203	-128.984238
1604.032227	122.799644
1603.031250	-41.517380
1602.030273	-35.621098
1601.028320	336.539215
1600.026367	-62.876362
1599.024414	-51.553440
1598.022461	-134.279129
1597.019531	94.068169
1596.016602	377.238281
1595.013672	20.299809
1594.010742	269.497162
1593.007813	-27.132223
1592.003906	-119.997383
1591.000000	157.839111
1589.996094	135.469635
1588.992188	-12.103176
1587.987305	43.825272
1586.983398	-153.204605
1585.978516	168.670898
1584.972656	305.302399
1583.967773	322.000031
1582.961914	388.159058
1581.956055	71.322891
1580.950195	80.158943
1579.944336	388.412750
1578.937500	71.664650
1577.931641	75.186386
1576.924805	73.432098
1575.916992	-14.246894
1574.910156	17.734121
1573.902344	117.231697
1572.894531	-311.162811
1571.886719	-276.742157
1570.878906	443.693146
1569.870117	-75.662849
1568.862305	-51.915710
1567.853516	65.212929
1566.843750	143.239166
1565.834961	-35.836388
1564.825195	-4.712074
1563.815430	-15.209251
1562.805664	46.845005
1561.795898	93.217461
1560.785156	162.781998
1559.775391	-91.846031
1558.764648	216.001862
1557.752930	251.467529
1556.742188	30.327322
1555.730469	-14.707596
1554.718750	-189.332001
1553.707031	-162.024475
1552.695313	43.783360
1551.682617	26.762236
1550.670898	164.920685
1549.658203	-20.522978
1548.644531	363.007507
1547.631836	48.048927
1546.618164	185.526260
1545.604492	53.984737
1544.590820	74.848938
1543.577148	188.586487
1542.562500	224.617905
1541.547852	-85.581093
1540.533203	128.394867
1539.518555	9.115342
1538.503906	5.899940
1537.488281	402.493225
1536.472656	107.360191
1535.457031	307.453522
1534.441406	182.390045
1533.424805	289.257904
1532.408203	372.741669
1531.391602	530.782593
1530.375000	505.681396
1529.358398	94.039688
1528.340820	202.656326
1527.323242	220.962952
1526.305664	306.057465
1525.287109	365.207306
1524.269531	148.878479
1523.250977	583.379089
1522.232422	361.645538
1521.213867	551.326965
1520.194336	144.268692
1519.175781	564.992859
1518.156250	461.091949
1517.136719	241.472031
1516.116211	643.454895
1515.096680	701.005249
1514.076172	386.031250
1513.055664	445.881195
1512.034180	264.275024
1511.013672	172.459885
1509.992188	-106.766121
1508.970703	32.106133
1507.949219	-75.402443
1506.927734	399.029907
1505.905273	96.392342
1504.882813	-178.051468
1503.860352	-203.952255
1502.837891	-178.722458
1501.815430	-307.297882
1500.791992	19.833813
1499.768555	-262.602020
1498.745117	-163.646515
1497.720703	-185.154663
1496.697266	-12.285936
1495.672852	-637.705322
1494.648438	-485.518799
1493.623047	-330.976074
1492.598633	-439.864716
1491.573242	107.985771
1490.547852	-118.717667
1489.522461	-215.136917
1488.497070	-68.965080
1487.470703	92.340836
1486.444336	-27.343761
1485.417969	-139.407211
1484.391602	195.082474
1483.364258	363.472870
1482.336914	286.827240
1481.309570	143.831589
1480.282227	617.863281
1479.254883	222.338898
1478.226563	678.129211
1477.198242	1062.313477
1476.169922	1122.726318
1475.141602	844.292114
1474.112305	1217.783936
1473.083008	1575.781250
1472.053711	1205.583618
1471.024414	1280.845825
1469.995117	1938.668213
1468.964844	1095.304199
1467.934570	1411.966431
1466.904297	1563.177002
1465.874023	1528.704224
1464.842773	2139.738770
1463.811523	2064.395996
1462.780273	2278.666748
1461.749023	1987.362427
1460.717773	1797.735229
1459.685547	2204.765381
1458.653320	1865.325928
1457.621094	2018.345215
1456.587891	2130.650635
1455.555664	2156.681152
1454.522461	2575.761230
1453.489258	2142.677490
1452.455078	2437.312744
1451.421875	2407.425537
1450.387695	2235.614014
1449.353516	2051.208008
1448.319336	2262.022461
1447.285156	2589.243896
1446.250000	2771.981201
1445.214844	2364.860840
1444.179688	2190.756592
1443.144531	2497.487305
1442.108398	2503.041260
1441.072266	2442.853271
1440.036133	2357.429688
1439.000000	1988.929443
1437.963867	2153.917480
1436.926758	1598.647339
1435.889648	1596.936890
1434.852539	1163.335327
1433.814453	1070.846313
1432.777344	1213.282227
1431.739258	893.722290
1430.701172	438.061981
1429.663086	785.026306
1428.624023	1028.427856
1427.584961	542.884399
1426.545898	430.800629
1425.506836	316.299805
1424.467773	249.794205
1423.427734	150.588852
1422.387695	510.027740
1421.347656	312.702759
1420.307617	105.455879
1419.266602	265.939880
1418.226563	235.144379
1417.184570	330.207550
1416.143555	153.592789
1415.102539	369.570099
1414.060547	-357.660583
1413.018555	4.310206
1411.976563	-229.613388
1410.934570	-214.515518
1409.891602	-337.582642
1408.848633	-241.925369
1407.805664	-176.358429
1406.762695	-143.376266
1405.718750	-24.973658
1404.674805	78.410110
1403.630859	116.593010
1402.586914	69.549202
1401.542969	120.467674
1400.498047	116.252464
1399.453125	107.131523
1398.408203	138.231232
1397.363281	427.595917
1396.317383	468.821289
1395.271484	650.447266
1394.225586	518.994568
1393.179688	730.804199
1392.132813	136.382462
1391.086914	383.458679
1390.040039	532.911377
1388.992188	462.191284
1387.945313	471.702545
1386.897461	71.117401
1385.849609	173.443008
1384.801758	-61.663506
1383.753906	50.888557
1382.705078	-281.331268
1381.657227	-91.080643
1380.608398	134.153763
1379.558594	9.755846
1378.509766	-14.556422
1377.459961	86.051300
1376.410156	-10.415349
1375.360352	-81.764420
1374.309570	-3.296709
1373.259766	-74.358276
1372.208984	-117.851929
1371.158203	-78.929123
1370.106445	294.082397
1369.055664	477.702515
1368.003906	549.228577
1366.952148	82.820892
1365.900391	587.995300
1364.847656	737.010498
1363.794922	139.299713
1362.742188	134.308319
1361.689453	109.548058
1360.636719	-12.090438
1359.583008	207.175446
1358.529297	399.129639
1357.475586	74.022034
1356.420898	248.764450
1355.367188	518.017212
1354.312500	504.033905
1353.257813	447.960846
1352.203125	491.379791
1351.147461	371.019470
1350.091797	551.209290
1349.036133	607.359009
1347.980469	646.253296
1346.923828	774.539368
1345.868164	610.265259
1344.811523	959.456299
1343.754883	532.659546
1342.697266	973.659363
1341.640625	750.506531
1340.583008	1164.274170
1339.524414	812.582947
1338.466797	1169.455566
1337.409180	1132.629517
1336.350586	858.288025
1335.291992	1128.656616
1334.232422	966.004639
1333.173828	890.150208
1332.114258	764.965088
1331.054688	1052.896729
1329.995117	982.362122
1328.934570	963.857727
1327.875000	745.344788
1326.814453	860.551575
1325.753906	872.081055
1324.692383	1088.668457
1323.630859	806.549133
1322.570313	1055.395752
1321.507813	1062.349854
1320.446289	862.181580
1319.383789	1076.612793
1318.322266	664.649109
1317.259766	1014.860718
1316.196289	1475.941895
1315.133789	1106.354614
1314.070313	1303.763306
1313.006836	996.156006
1311.943359	1543.461060
1310.878906	1260.738770
1309.814453	1524.801025
1308.750977	1572.256226
1307.685547	1184.167969
1306.621094	1704.239136
1305.555664	1449.311523
1304.490234	1440.512573
1303.424805	1704.735474
1302.359375	1578.068237
1301.292969	1645.685547
1300.226563	1580.671631
1299.160156	1535.423096
1298.093750	1470.629883
1297.026367	1275.783081
1295.958984	1419.888428
1294.891602	800.670776
1293.824219	1050.491699
1292.756836	1241.396362
1291.688477	1233.591187
1290.620117	1473.546143
1289.551758	1326.083862
1288.482422	1181.184082
1287.413086	997.199585
1286.343750	1097.585571
1285.274414	1724.668457
1284.205078	1455.157349
1283.134766	1457.595093
1282.064453	1457.646240
1280.994141	995.172546
1279.923828	1054.160278
1278.852539	1193.886963
1277.781250	1575.751343
1276.709961	1260.567993
1275.637695	1146.024658
1274.566406	1376.240601
1273.494141	1322.909424
1272.421875	1342.937500
1271.349609	1250.631470
1270.276367	1380.624878
1269.203125	1486.179077
1268.129883	1672.276733
1267.056641	1577.666138
1265.982422	1849.109497
1264.909180	1815.549561
1263.834961	1669.817383
1262.759766	1665.591064
1261.685547	1571.203735
1260.610352	1330.623291
1259.535156	1653.068237
1258.459961	1556.353149
1257.383789	1610.697754
1256.308594	1755.149658
1255.232422	1651.200684
1254.155273	1627.618774
1253.079102	1723.318604
1252.001953	1432.116455
1250.924805	1432.949219
1249.847656	1424.057495
1248.770508	1539.173828
1247.692383	1481.631592
1246.614258	1297.738647
1245.536133	1646.055786
1244.458008	1462.198853
1243.378906	1397.411011
1242.299805	1546.328491
1241.220703	1428.129395
1240.141602	1074.534912
1239.061523	1058.370361
1237.981445	1459.483032
1236.901367	1484.445557
1235.821289	1560.307129
1234.740234	1616.705933
1233.659180	1515.504883
1232.578125	1705.131958
1231.497070	1591.796875
1230.415039	1413.071167
1229.333984	1420.893188
1228.251953	1341.505493
1227.168945	1121.703613
1226.086914	1056.878784
1225.003906	1335.625366
1223.920898	786.884399
1222.837891	801.877319
1221.753906	1051.363403
1220.669922	735.010498
1219.585938	672.540100
1218.501953	694.630676
1217.416992	388.100098
1216.333008	825.606018
1215.248047	980.324341
1214.162109	620.679749
1213.077148	550.814453
1211.991211	430.240356
1210.905273	743.949890
1209.819336	507.512390
1208.732422	731.726196
1207.646484	560.398010
1206.559570	589.152832
1205.471680	651.563782
1204.384766	636.809021
1203.296875	142.622757
1202.208984	354.251862
1201.121094	88.984627
1200.032227	-183.458847
1198.944336	434.674255
1197.855469	361.875732
1196.765625	-240.206772
1195.676758	-211.921692
1194.586914	124.062439
1193.497070	-398.409302
1192.407227	-300.599152
1191.316406	32.580036
1190.226563	41.237473
1189.135742	83.438713
1188.044922	19.896374
1186.953125	-142.130508
1185.861328	-414.558105
1184.769531	-163.785141
1183.677734	-217.886215
1182.585938	92.572037
1181.493164	-335.819427
1180.400391	235.718918
1179.307617	-180.656845
1178.213867	-179.933914
1177.120117	343.050293
1176.026367	-42.141811
1174.932617	-27.275934
1173.838867	339.491638
1172.744141	296.661896
1171.649414	201.136139
1170.554688	600.887024
1169.458984	153.524918
1168.364258	100.946548
1167.268555	230.036606
1166.171875	48.201363
1165.076172	-100.134735
1163.979492	81.268288
1162.882813	224.296661
1161.786133	668.145996
1160.688477	796.504639
1159.590820	951.005127
1158.493164	1076.725952
1157.395508	703.589539
1156.297852	1165.580566
1155.199219	1283.805298
1154.100586	858.201355
1153.000977	900.007813
1151.902344	1218.252075
1150.802734	759.384338
1149.703125	648.518311
1148.603516	1068.830444
1147.502930	350.532227
1146.402344	189.640060
1145.301758	492.935852
1144.201172	408.123474
1143.099609	275.684082
1141.999023	483.439026
1140.896484	457.935547
1139.794922	384.854645
1138.692383	513.794495
1137.590820	295.658813
1136.487305	688.182068
1135.384766	726.541870
1134.281250	923.941650
1133.178711	909.894958
1132.074219	572.913330
1130.970703	717.858337
1129.866211	1128.429443
1128.761719	936.202576
1127.657227	1085.557617
1126.552734	1621.312134
1125.447266	1357.837891
1124.341797	1118.148315
1123.236328	1219.752563
1122.130859	1022.768982
1121.024414	1005.831055
1119.917969	834.944580
1118.811523	718.552307
1117.704102	389.139252
1116.596680	599.383240
1115.489258	553.988708
1114.381836	676.527466
1113.274414	489.196228
1112.166016	424.843292
1111.057617	228.134964
1109.949219	182.732819
1108.839844	468.075134
1107.730469	368.253967
1106.621094	667.556030
1105.511719	763.662598
1104.401367	515.066589
1103.291016	873.067200
1102.180664	256.466797
1101.070313	501.118591
1099.958984	580.546875
1098.847656	480.746155
1097.736328	578.991577
1096.625000	660.691040
1095.512695	473.732178
1094.400391	449.394745
1093.288086	587.571045
1092.174805	633.840271
1091.062500	336.431976
1089.949219	359.213776
1088.835938	313.762238
1087.721680	522.375427
1086.607422	594.500977
1085.493164	845.304749
1084.378906	710.487610
1083.263672	296.054810
1082.149414	612.598877
1081.034180	459.171539
1079.917969	446.731598
1078.802734	561.140930
1077.686523	586.295288
1076.570313	623.204468
1075.453125	580.327148
1074.336914	497.642120
1073.219727	274.283600
1072.101563	264.425323
1070.984375	57.709915
1069.866211	572.982788
1068.748047	996.671631
1067.629883	202.024216
1066.511719	87.003304
1065.392578	498.919464
1064.273438	512.715759
1063.154297	596.772827
1062.034180	587.225586
1060.914063	671.309998
1059.793945	453.699585
1058.673828	399.927338
1057.552734	364.925323
1056.431641	659.554138
1055.310547	108.213882
1054.189453	262.722687
1053.067383	354.141785
1051.945313	104.663429
1050.823242	-39.573971
1049.701172	-108.982826
1048.578125	542.740540
1047.455078	480.354431
1046.332031	-36.744938
1045.208008	283.597839
1044.083984	-137.491974
1042.959961	257.475494
1041.835938	267.845551
1040.710938	98.894981
1039.585938	223.584625
1038.460938	47.908188
1037.335938	79.605431
1036.209961	-39.929363
1035.083984	194.389206
1033.958008	-92.437424
1032.832031	102.435921
1031.705078	-67.787582
1030.578125	303.855927
1029.451172	71.106056
1028.323242	-228.841553
1027.195313	24.386724
1026.067383	-189.262482
1024.939453	-319.104340
1023.810547	-492.911652
1022.682617	-130.338074
1021.552734	-387.442596
1020.423828	-616.460754
1019.293945	-569.259338
1018.164063	-37.309391
1017.034180	-78.133339
1015.904297	-227.761337
1014.773438	-75.965530
1013.642578	-373.576965
1012.511719	-8.489214
1011.379883	-224.700699
1010.248047	457.585999
1009.116211	350.395233
1007.984375	916.774719
1006.851563	657.070129
1005.718750	1234.914185
1004.585938	1535.120239
1003.452148	1939.338867
1002.319336	2221.005615
1001.185547	1384.209961
1000.050781	1035.390503
998.916992	506.720093
997.782227	574.195251
996.647461	450.146759
995.512695	185.493088
994.376953	394.143402
993.241211	369.818634
992.105469	327.183228
990.969727	496.854767
989.833008	106.344330
988.696289	548.227661
987.559570	128.204254
986.421875	-132.534866
985.284180	-217.961288
984.146484	-128.203766
983.008789	447.421417
981.870117	164.371292
980.731445	242.872803
979.592773	63.808788
978.454102	13.772965
977.314453	177.738358
976.174805	291.192963
975.035156	712.722595
973.894531	513.745850
972.754883	666.511047
971.613281	1021.442566
970.472656	721.908447
969.331055	840.473083
968.190430	344.012543
967.047852	336.667450
965.906250	297.354889
964.763672	625.163635
963.621094	310.896210
962.478516	363.720062
961.334961	904.835999
960.192383	895.895447
959.048828	442.644318
957.904297	241.672150
956.759766	595.073547
955.616211	16.700386
954.470703	370.243835
953.326172	536.124329
952.180664	15.741412
951.035156	570.696716
949.889648	295.477600
948.743164	36.508362
947.596680	17.772980
946.450195	65.434425
945.303711	149.753296
944.156250	-71.900429
943.008789	263.823792
941.861328	521.893494
940.713867	595.092529
939.565430	312.416168
938.416992	-143.387177
937.267578	520.963074
936.119141	469.151703
934.969727	540.573303
933.820313	354.534241
932.669922	-52.332981
931.520508	144.784286
930.370117	228.039185
929.218750	161.074905
928.068359	64.664413
926.916992	114.051147
925.765625	-136.826614
924.613281	-207.781296
923.461914	103.478661
922.309570	191.861420
921.156250	246.193527
920.003906	184.691742
918.850586	-303.848633
917.697266	252.857437
916.543945	84.929146
915.389648	-173.660355
914.235352	435.088501
913.081055	-181.865341
911.926758	-426.348175
910.771484	-253.257736
909.616211	76.307503
908.460938	242.548538
907.304688	157.165436
906.148438	135.352371
904.992188	56.974365
903.835938	-80.193466
902.678711	-54.185265
901.521484	603.556091
900.364258	-47.288063
899.206055	-61.861160
898.047852	97.839020
896.889648	44.892185
895.731445	25.944433
894.572266	183.403244
893.413086	164.524490
892.253906	-125.479393
891.094727	535.854065
889.934570	-9.262886
888.774414	-0.816772
887.613281	125.053162
886.453125	-243.417038
885.291992	-219.034653
884.130859	-163.048141
882.968750	125.250999
881.807617	-17.264734
880.645508	178.476486
879.482422	576.995728
878.320313	364.669128
877.157227	-14.259371
875.994141	-122.718193
874.830078	327.329407
873.666016	38.751888
872.501953	326.503815
871.337891	283.340515
870.173828	262.693085
869.008789	352.254547
867.843750	826.283997
866.677734	385.103363
865.512695	692.561401
864.346680	325.749695
863.179688	44.458801
862.013672	376.428192
860.846680	593.702576
859.679688	626.771545
858.511719	412.914154
857.344727	892.475403
856.176758	1050.984375
855.008789	713.735474
853.839844	1008.913879
852.670898	593.298462
851.501953	655.207336
850.333008	636.384216
849.163086	1215.631470
847.993164	1019.661743
846.823242	658.047119
845.652344	1082.269531
844.482422	738.612305
843.311523	699.350281
842.139648	434.117920
840.968750	421.667725
839.796875	536.602356
838.624023	421.173615
837.452148	477.817932
836.279297	429.356537
835.106445	575.178650
833.933594	734.262878
832.759766	502.473816
831.585938	431.435272
830.412109	755.348633
829.238281	342.770844
828.063477	445.562378
826.888672	568.292847
825.712891	581.631409
824.538086	293.969360
823.362305	761.802795
822.186523	179.967377
821.009766	83.886009
819.833008	-205.980438
818.656250	229.987823
817.479492	120.332474
816.301758	39.554482
815.124023	16.560507
813.946289	451.673645
812.768555	197.131134
811.589844	31.531466
810.411133	-609.737671
809.232422	-79.743668
808.052734	-321.005188
806.873047	-280.181061
805.693359	264.583405
804.512695	-50.171955
803.332031	-85.222763
802.151367	-146.995331
800.970703	-257.650330
799.789063	2.023849
798.608398	26.434790
797.425781	10.803855
796.244141	-33.735367
795.061523	-492.724335
793.878906	-182.898392
792.696289	-296.351349
791.512695	-274.793610
790.329102	-98.397629
789.145508	263.715729
787.960938	355.593719
786.777344	53.560417
785.591797	-95.848297
784.407227	135.023911
783.221680	-282.029480
782.037109	-84.589714
780.850586	313.702576
779.665039	137.368286
778.478516	-465.240875
777.291992	89.309883
776.105469	146.818344
774.917969	175.499695
773.730469	201.859482
772.542969	-261.601135
771.354492	148.375961
770.166016	275.839752
768.977539	-61.966202
767.789063	239.397079
766.599609	-38.949009
765.410156	26.373228
764.220703	593.685791
763.030273	680.660828
761.840820	76.334305
760.650391	31.173876
759.458984	595.388367
758.267578	673.133667
757.076172	572.630676
755.884766	502.881561
754.693359	740.822144
753.500977	314.902100
752.308594	412.008453
751.115234	522.172913
749.922852	616.858948
748.729492	808.030090
747.535156	90.317650
746.341797	360.404449
745.147461	255.132736
743.953125	274.886414
742.757813	371.326324
741.563477	191.440430
740.368164	272.418640
739.171875	140.748337
737.976563	267.636658
736.780273	-37.078053
735.583984	6.504390
734.386719	222.982574
733.189453	-136.313477
731.992188	90.994743
730.794922	-139.058014
729.596680	-104.372993
728.399414	-209.648651
727.200195	139.826096
726.001953	213.749893
724.802734	56.004368
723.603516	132.095810
722.404297	315.184296
721.204102	364.993988
720.003906	493.386658
718.803711	224.503036
717.603516	479.479889
716.402344	660.182251
715.201172	-145.012451
713.999023	546.065613
712.797852	362.671173
711.595703	486.714050
710.393555	257.747498
709.190430	79.039185
707.987305	386.169678
706.784180	414.502533
705.581055	77.155182
704.376953	221.028442
703.172852	293.104980
701.968750	23.681967
700.763672	543.968994
699.559570	522.672668
698.353516	510.155975
697.148438	158.700928
695.942383	122.574539
694.736328	327.712006
693.530273	9.433846
692.324219	19.298738
691.117188	-361.490967
689.910156	-416.422394
688.702148	-117.519615
687.494141	25.183022
686.286133	-389.447357
685.078125	-567.395203
683.870117	20.139973
682.661133	48.361042
681.452148	-64.126549
680.242188	-185.076920
679.032227	-264.666260
677.822266	-32.246635
676.612305	-204.592163
675.401367	62.660450
674.191406	-46.541725
672.979492	-120.915749
671.768555	-214.535568
670.556641	-5.212676
669.344727	476.581909
668.132813	208.366364
666.919922	206.234665
665.707031	-178.074112
664.494141	44.891365
663.281250	239.879181
662.067383	238.514648
660.853516	295.629364
659.639648	141.451401
658.424805	41.477158
657.209961	-187.654144
655.995117	42.816254
654.779297	-371.197296
653.563477	154.892563
652.347656	17.273684
651.131836	-180.397491
649.915039	-319.616943
648.698242	-88.197304
647.481445	5.548451
646.264648	202.764099
645.046875	217.191666
643.829102	18.837229
642.610352	362.782471
641.392578	526.148438
640.173828	-45.603432
638.955078	266.480347
637.735352	357.289551
636.515625	192.593277
635.295898	8.837455
634.076172	-305.637695
632.855469	301.221039
631.634766	319.872192
630.414063	323.674500
629.192383	151.719620
627.971680	-234.479752
626.749023	134.489761
625.527344	218.300812
624.304688	222.918121
623.082031	73.386513
621.859375	256.132416
620.636719	-51.582245
619.413086	-5.695352
618.189453	57.406124
616.964844	118.443726
615.741211	-199.232346
614.516602	123.028236
613.291016	207.789627
612.066406	102.243958
610.840820	-112.240768
609.615234	19.694647
608.388672	-241.618027
607.163086	-310.508453
605.936523	-95.266762
604.708984	4.546320
