# Supplementary material for: Raman spectroscopy accurately differentiates mucosal healing from non-healing and biochemical changes following biological therapy in inflammatory bowel disease
Source: PLoS One. 2021 Jun 2;16(6):e0252210. doi: 10.1371/journal.pone.0252210 (PMC8172032; doi:10.1371/journal.pone.0252210)
Supplement: S6 Dataset — (ZIP) [file pone.0252210.s008.zip › Post biologic CD/OC011 post treatment-2_base sub CR removed_42__X_-11936.7__Y_290.434__Z_-7194.86__Time_481.txt]

1714.705078	261.869934
1713.728516	666.116272
1712.751953	244.679810
1711.774414	-70.922356
1710.797852	333.318207
1709.820313	491.836121
1708.842773	372.711273
1707.864258	-42.700302
1706.886719	-68.359863
1705.908203	14.139687
1704.929688	-178.067184
1703.950195	452.579773
1702.971680	-128.183945
1701.992188	-303.679962
1701.012695	-111.578369
1700.033203	-143.150604
1699.052734	42.843342
1698.073242	-101.613579
1697.092773	102.379349
1696.112305	-88.137848
1695.130859	2.861213
1694.150391	-49.345078
1693.168945	-199.391617
1692.187500	78.713638
1691.206055	0.033144
1690.223633	229.134323
1689.241211	45.589691
1688.258789	-158.277115
1687.276367	65.492157
1686.293945	367.373230
1685.310547	198.222549
1684.327148	299.156006
1683.343750	536.779785
1682.360352	556.750793
1681.375977	377.803436
1680.392578	178.510162
1679.408203	179.709198
1678.423828	157.764496
1677.438477	123.282616
1676.453125	714.666687
1675.468750	796.010010
1674.482422	630.743835
1673.497070	479.620453
1672.511719	576.439209
1671.525391	939.584351
1670.539063	955.295837
1669.552734	695.495544
1668.565430	1155.993408
1667.578125	1202.843750
1666.591797	1250.354126
1665.603516	980.017456
1664.616211	890.842346
1663.627930	1054.244751
1662.640625	1403.809204
1661.652344	711.934692
1660.663086	1298.406006
1659.674805	1609.618774
1658.685547	1399.317383
1657.696289	1110.178711
1656.707031	1242.728394
1655.717773	1452.499878
1654.727539	1297.378052
1653.737305	1568.856445
1652.747070	1060.199219
1651.756836	983.375549
1650.765625	1377.731445
1649.775391	870.774292
1648.784180	816.452026
1647.792969	1018.906311
1646.800781	756.615906
1645.809570	193.692703
1644.817383	685.138977
1643.825195	490.202576
1642.832031	319.436340
1641.839844	199.238708
1640.846680	13.425711
1639.853516	234.271500
1638.860352	217.935974
1637.867188	-191.018509
1636.873047	-175.081497
1635.878906	-285.409271
1634.884766	81.537392
1633.890625	-141.604401
1632.895508	-29.908699
1631.900391	105.653183
1630.905273	-143.044983
1629.910156	156.085541
1628.915039	28.922735
1627.918945	-516.385132
1626.922852	104.069115
1625.926758	-306.570496
1624.930664	-222.550507
1623.933594	-290.922668
1622.937500	337.373108
1621.940430	124.616722
1620.942383	88.062599
1619.945313	-203.147461
1618.947266	-68.744164
1617.949219	175.945358
1616.951172	-49.257847
1615.953125	-17.124357
1614.954102	224.928955
1613.956055	238.715759
1612.957031	234.159409
1611.957031	-29.965063
1610.958008	86.164063
1609.958008	-222.343704
1608.958984	-169.103912
1607.958008	-53.047543
1606.958008	-41.807590
1605.958008	330.766968
1604.957031	-249.819229
1603.956055	59.739117
1602.955078	-196.123474
1601.953125	11.144840
1600.951172	131.949509
1599.950195	223.881897
1598.947266	-230.773697
1597.945313	193.021973
1596.942383	-47.284439
1595.940430	159.247192
1594.937500	-149.049744
1593.933594	65.025993
1592.930664	-70.980988
1591.926758	-16.477629
1590.922852	-267.493774
1589.918945	-244.520676
1588.915039	-229.512329
1587.910156	7.058588
1586.906250	128.662689
1585.901367	-44.558590
1584.895508	152.284683
1583.890625	200.361618
1582.884766	76.283981
1581.878906	170.924683
1580.873047	62.219551
1579.867188	-2.336809
1578.860352	-171.179977
1577.854492	141.404709
1576.847656	110.176498
1575.839844	185.436691
1574.833008	-259.710022
1573.825195	184.504837
1572.817383	108.359123
1571.809570	208.815308
1570.801758	17.970758
1569.792969	-48.282291
1568.784180	-44.565140
1567.775391	119.977783
1566.766602	432.256866
1565.757813	-57.967804
1564.748047	157.764099
1563.738281	9.914846
1562.728516	170.649200
1561.718750	6.887941
1560.708008	-79.231186
1559.697266	15.964296
1558.686523	-106.827148
1557.675781	81.212181
1556.665039	180.864960
1555.653320	215.483383
1554.641602	-9.112042
1553.629883	-277.839508
1552.617188	-72.942764
1551.605469	-303.143677
1550.592773	123.785225
1549.580078	270.910034
1548.567383	319.473297
1547.553711	98.838158
1546.541016	-96.037003
1545.527344	104.423393
1544.513672	415.712738
1543.499023	357.156708
1542.485352	-11.544174
1541.470703	172.368088
1540.456055	162.337250
1539.441406	144.360550
1538.425781	10.015120
1537.410156	-23.838440
1536.394531	-26.923342
1535.378906	201.931824
1534.363281	79.773521
1533.346680	34.789738
1532.331055	353.105438
1531.314453	320.575348
1530.296875	164.165634
1529.280273	79.781860
1528.262695	373.813080
1527.245117	165.421265
1526.227539	31.587044
1525.209961	299.140747
1524.191406	5.400311
1523.172852	-435.041718
1522.154297	-75.528610
1521.135742	34.205704
1520.116211	48.564690
1519.097656	224.715607
1518.078125	138.458939
1517.058594	100.890511
1516.038086	-306.768250
1515.018555	-226.407272
1513.998047	28.341291
1512.977539	-240.886887
1511.956055	-271.480103
1510.935547	-258.559418
1509.914063	-279.173950
1508.892578	-33.159908
1507.871094	68.995468
1506.849609	176.096054
1505.827148	-163.039917
1504.804688	274.372986
1503.782227	-108.460854
1502.759766	-19.899574
1501.736328	-223.502213
1500.713867	440.944885
1499.690430	-310.765594
1498.666016	15.267797
1497.642578	95.417603
1496.618164	-164.877518
1495.594727	-159.115723
1494.569336	-250.693069
1493.544922	46.332359
1492.520508	373.813263
1491.495117	82.551262
1490.469727	8.515150
1489.444336	223.097061
1488.417969	153.975418
1487.392578	457.651398
1486.366211	393.464630
1485.339844	211.821854
1484.312500	650.268433
1483.286133	70.507195
1482.258789	529.080505
1481.231445	500.301575
1480.204102	606.615295
1479.175781	1023.803162
1478.148438	824.029419
1477.120117	891.818420
1476.091797	865.278442
1475.062500	1144.319824
1474.034180	1056.554199
1473.004883	1078.240234
1471.975586	1476.603271
1470.946289	1302.189819
1469.916016	1069.281250
1468.885742	1538.532715
1467.855469	1638.803101
1466.825195	1853.443604
1465.794922	1623.121338
1464.763672	1916.422607
1463.732422	1721.725098
1462.701172	1565.223511
1461.669922	2241.893799
1460.638672	2039.657227
1459.606445	2081.220947
1458.574219	2460.380615
1457.541992	1999.396851
1456.508789	1980.082764
1455.476563	2305.822266
1454.443359	2207.886230
1453.410156	2368.659668
1452.375977	2278.396484
1451.342773	2335.246338
1450.308594	2729.104980
1449.274414	2702.286621
1448.240234	2505.829834
1447.206055	2362.686523
1446.170898	2196.841553
1445.135742	2365.253418
1444.100586	2146.452393
1443.064453	2317.431152
1442.029297	2111.509521
1440.993164	2194.037598
1439.957031	1836.629517
1438.920898	2073.537842
1437.883789	1984.345703
1436.847656	2188.426270
1435.810547	1581.497559
1434.773438	1740.251221
1433.735352	1747.473389
1432.698242	1277.630615
1431.660156	833.292664
1430.622070	1027.736816
1429.583008	876.495544
1428.544922	601.835083
1427.505859	635.064209
1426.466797	628.033813
1425.427734	426.999908
1424.387695	221.093048
1423.348633	423.636688
1422.308594	129.862381
1421.268555	390.475739
1420.227539	180.142700
1419.187500	221.822311
1418.146484	84.852455
1417.105469	146.887238
1416.064453	-95.438789
1415.022461	110.220428
1413.980469	305.862244
1412.939453	350.698303
1411.896484	300.064880
1410.854492	136.507614
1409.811523	-46.973721
1408.768555	106.418114
1407.725586	-335.424927
1406.682617	194.932098
1405.638672	-30.558487
1404.595703	-70.031914
1403.551758	-179.643250
1402.506836	-203.773743
1401.462891	-124.872169
1400.417969	237.532150
1399.373047	-54.542618
1398.328125	-103.161964
1397.283203	-98.977356
1396.237305	218.573868
1395.191406	122.755180
1394.145508	-25.475668
1393.099609	189.635910
1392.052734	94.317078
1391.006836	-43.337608
1389.959961	392.317017
1388.912109	109.797539
1387.865234	-107.376785
1386.817383	120.865791
1385.769531	306.661896
1384.721680	115.031364
1383.673828	143.599457
1382.625000	-300.011139
1381.576172	418.483826
1380.527344	0.303247
1379.478516	-172.798920
1378.429688	-500.471100
1377.379883	-301.152496
1376.330078	-196.598953
1375.280273	47.802704
1374.229492	-134.351257
1373.178711	-4.496987
1372.128906	53.163071
1371.077148	-210.682693
1370.026367	133.932983
1368.974609	356.438049
1367.923828	212.782364
1366.871094	34.433388
1365.819336	-16.651510
1364.767578	136.608887
1363.714844	-130.746567
1362.662109	62.586143
1361.609375	-42.588940
1360.555664	-125.197479
1359.501953	36.126476
1358.448242	-80.965508
1357.394531	207.373398
1356.340820	194.993942
1355.286133	80.869446
1354.231445	441.478180
1353.176758	-84.676895
1352.122070	206.575089
1351.066406	-55.838940
1350.011719	362.173401
1348.956055	353.275665
1347.899414	406.537506
1346.843750	849.409668
1345.787109	833.388489
1344.730469	720.809998
1343.673828	1099.278320
1342.616211	600.303467
1341.559570	597.303223
1340.501953	525.052673
1339.444336	945.886841
1338.385742	920.901917
1337.328125	740.096802
1336.269531	915.938721
1335.210938	1015.113708
1334.152344	1156.436768
1333.092773	1213.707520
1332.033203	1063.334351
1330.973633	631.264893
1329.914063	669.212280
1328.853516	1040.914307
1327.793945	634.206970
1326.733398	655.180847
1325.672852	735.544006
1324.611328	1156.757202
1323.549805	713.786133
1322.489258	1194.298950
1321.426758	951.615906
1320.365234	1116.264771
1319.302734	1231.599121
1318.241211	1097.910034
1317.177734	974.225647
1316.115234	1548.346069
1315.052734	1412.505859
1313.989258	1496.112061
1312.925781	1259.519653
1311.862305	1064.996338
1310.797852	1207.992188
1309.733398	1134.369629
1308.668945	1228.244019
1307.604492	1472.277344
1306.540039	1662.162842
1305.474609	1487.984009
1304.409180	1262.317749
1303.343750	1356.466431
1302.277344	1895.568481
1301.211914	1716.888306
1300.145508	1705.430908
1299.079102	1571.221924
1298.011719	1901.321899
1296.945313	1985.802979
1295.877930	1341.174927
1294.810547	1393.951172
1293.743164	1243.094604
1292.674805	1673.794800
1291.606445	1412.670654
1290.538086	1659.337158
1289.469727	1452.374268
1288.400391	1630.382080
1287.332031	1509.388794
1286.262695	1033.213623
1285.193359	1260.330566
1284.123047	1093.078125
1283.052734	906.352051
1281.982422	1197.107300
1280.912109	1279.736328
1279.841797	1046.709717
1278.770508	1300.639648
1277.699219	1402.847534
1276.627930	964.620239
1275.556641	1352.951904
1274.484375	907.634460
1273.412109	787.551758
1272.339844	1185.494629
1271.267578	1444.054932
1270.194336	1228.735718
1269.121094	1523.815063
1268.047852	1623.494263
1266.974609	1574.267456
1265.900391	1288.387695
1264.827148	1102.663330
1263.752930	1043.840820
1262.677734	1304.461426
1261.603516	1016.469910
1260.528320	1242.863037
1259.453125	1371.680664
1258.377930	1210.530273
1257.301758	1219.931030
1256.226563	1253.679199
1255.150391	1309.307007
1254.073242	1065.496094
1252.997070	802.320251
1251.919922	1541.635986
1250.842773	1234.647217
1249.765625	1321.746826
1248.688477	1299.374512
1247.610352	1398.522217
1246.532227	1342.065796
1245.454102	899.273254
1244.375000	818.593445
1243.296875	995.377869
1242.217773	1094.342163
1241.138672	1198.089233
1240.058594	966.806091
1238.979492	1087.450073
1237.899414	1113.381226
1236.819336	549.870483
1235.738281	1186.913696
1234.658203	984.796387
1233.577148	1250.523193
1232.496094	1050.810547
1231.415039	1081.309570
1230.333008	745.972961
1229.250977	715.880615
1228.168945	1039.246094
1227.086914	849.240295
1226.003906	458.390045
1224.920898	793.537231
1223.837891	552.747131
1222.754883	754.600769
1221.670898	680.648560
1220.587891	435.048340
1219.503906	462.597229
1218.418945	714.790283
1217.334961	367.695923
1216.250000	286.368896
1215.165039	381.296143
1214.080078	630.629211
1212.994141	566.000427
1211.908203	701.627441
1210.822266	728.564270
1209.736328	1001.458618
1208.649414	598.923157
1207.563477	866.769775
1206.476563	1091.032959
1205.388672	878.919067
1204.301758	556.013733
1203.213867	777.573975
1202.125977	505.263519
1201.038086	613.433594
1199.949219	408.532532
1198.861328	68.888931
1197.772461	222.579742
1196.682617	-148.305649
1195.593750	-211.235184
1194.503906	216.309311
1193.414063	52.207085
1192.324219	270.258789
1191.233398	259.850189
1190.143555	275.810944
1189.052734	109.139267
1187.960938	-28.723595
1186.870117	-236.209290
1185.778320	-117.249512
1184.686523	-108.804100
1183.594727	91.498138
1182.501953	73.355309
1181.410156	323.746643
1180.317383	180.740051
1179.223633	25.726282
1178.130859	-114.893173
1177.037109	-188.449020
1175.943359	-192.572311
1174.849609	222.334976
1173.754883	7.267677
1172.661133	101.038139
1171.566406	-61.395660
1170.470703	3.470536
1169.375977	-206.851288
1168.280273	419.924744
1167.184570	101.855789
1166.088867	-459.971619
1164.992188	-158.824509
1163.895508	-304.711945
1162.798828	-118.535530
1161.702148	-73.419540
1160.605469	315.464935
1159.507813	174.108597
1158.410156	137.772278
1157.311523	-17.936157
1156.213867	456.215515
1155.115234	38.016304
1154.016602	27.723497
1152.917969	208.107605
1151.818359	135.678726
1150.718750	-346.653320
1149.619141	486.319550
1148.519531	354.164856
1147.418945	348.220734
1146.319336	-369.642822
1145.217773	193.367645
1144.117188	237.289124
1143.015625	-101.933670
1141.915039	-115.149208
1140.813477	-199.760483
1139.710938	219.667282
1138.609375	96.895248
1137.506836	249.805466
1136.404297	-74.976616
1135.300781	229.844147
1134.197266	209.115936
1133.094727	440.065979
1131.990234	393.104279
1130.886719	467.183075
1129.782227	420.172577
1128.677734	683.917236
1127.573242	596.496704
1126.468750	966.732788
1125.363281	893.444214
1124.257813	720.620056
1123.152344	1317.965088
1122.045898	950.805664
1120.940430	249.845383
1119.833984	437.161285
1118.726563	555.704285
1117.620117	394.900482
1116.512695	373.756805
1115.405273	307.664948
1114.297852	71.290604
1113.189453	556.245544
1112.082031	230.069336
1110.972656	398.011688
1109.864258	537.533386
1108.755859	280.078247
1107.646484	514.031555
1106.537109	336.976410
1105.426758	502.333344
1104.317383	202.633957
1103.207031	502.475281
1102.096680	696.018616
1100.985352	592.262573
1099.875000	910.711365
1098.763672	724.458374
1097.652344	474.668579
1096.540039	578.493225
1095.427734	1026.284912
1094.315430	901.490723
1093.203125	581.311768
1092.090820	574.453064
1090.977539	358.108948
1089.864258	678.475586
1088.750977	956.375122
1087.636719	806.041077
1086.522461	568.798523
1085.408203	724.364014
1084.293945	346.282501
1083.179688	1089.450317
1082.064453	739.730103
1080.949219	632.169312
1079.833008	628.029114
1078.717773	901.023132
1077.601563	547.148560
1076.485352	594.819824
1075.368164	621.391968
1074.251953	404.054810
1073.134766	784.919189
1072.016602	417.670685
1070.899414	324.944061
1069.781250	494.807465
1068.663086	430.338928
1067.544922	293.348785
1066.426758	378.995056
1065.307617	338.211517
1064.188477	555.032837
1063.068359	519.049255
1061.949219	171.960587
1060.829102	765.531494
1059.708984	657.253235
1058.588867	294.237000
1057.467773	99.776360
1056.346680	585.627991
1055.225586	367.996674
1054.104492	330.442596
1052.982422	314.001862
1051.860352	-1.225475
1050.738281	73.652763
1049.615234	106.571350
1048.492188	270.247192
1047.369141	319.630981
1046.246094	373.759399
1045.123047	185.454193
1043.999023	169.845825
1042.875000	12.174066
1041.750000	64.389870
1040.625977	-118.595818
1039.500977	224.988678
1038.375977	161.023239
1037.250000	232.213043
1036.125000	82.382202
1034.999023	-104.505486
1033.873047	295.073883
1032.746094	427.095367
1031.619141	433.609985
1030.492188	63.618828
1029.365234	161.099625
1028.237305	-150.323792
1027.110352	-366.219971
1025.982422	-270.662537
1024.853516	-200.575912
1023.725586	287.501831
1022.596680	-278.283600
1021.467773	-356.366882
1020.337891	-348.451630
1019.208008	-423.910339
1018.078125	-378.617157
1016.948242	-191.790039
1015.818359	-533.377441
1014.687500	-242.062958
1013.556641	44.619972
1012.425781	-275.535004
1011.293945	224.331772
1010.162109	233.299652
1009.030273	-137.185425
1007.898438	-46.865108
1006.765625	200.866699
1005.632813	270.526245
1004.500000	1001.645264
1003.366211	1526.806763
1002.233398	1816.115601
1001.099609	1419.116211
999.964844	521.110229
998.831055	455.178253
997.696289	190.826355
996.561523	-207.157089
995.425781	-73.950165
994.291016	87.038338
993.155273	250.401321
992.019531	390.766357
990.882813	-8.384083
989.747070	249.848572
988.610352	233.819870
987.472656	8.248917
986.335938	80.127136
985.198242	-11.419685
984.060547	-38.300320
982.921875	20.155872
981.784180	51.118809
980.645508	-258.355133
979.506836	-116.624580
978.367188	-103.620110
977.228516	137.178589
976.088867	129.719421
974.948242	451.080444
973.808594	14.140462
972.667969	-6.636336
971.527344	707.722290
970.385742	487.305939
969.245117	425.542999
968.103516	547.566589
966.961914	155.676407
965.819336	9.575697
964.677734	-117.960648
963.534180	-204.027969
962.391602	209.854156
961.249023	208.838257
960.105469	592.913208
958.961914	182.014313
957.817383	396.704865
956.673828	121.417946
955.529297	-52.882889
954.383789	356.661041
953.239258	75.110863
952.093750	77.497208
950.948242	178.359726
949.802734	132.962845
948.656250	53.421352
947.509766	179.747116
946.363281	427.243530
945.216797	103.639786
944.069336	-96.359222
942.921875	286.121124
941.774414	-20.873722
940.625977	181.349716
939.478516	-4.298933
938.330078	204.904678
937.180664	696.932007
936.032227	593.727173
934.882813	280.964203
933.732422	337.669189
932.583008	553.953552
931.432617	483.218414
930.282227	357.965820
929.131836	84.881630
927.980469	-306.339935
926.830078	90.165367
925.677734	-241.508240
924.526367	-231.712402
923.374023	-271.857361
922.221680	-168.641068
921.069336	-188.131760
919.916992	-227.971924
918.763672	-158.638672
917.610352	108.372749
916.456055	248.175171
915.302734	-66.103394
914.148438	62.491261
912.994141	-97.106804
911.838867	-134.026703
910.683594	44.638096
909.528320	157.530121
908.373047	61.858292
907.216797	-60.896927
906.061523	24.961561
904.904297	-68.132347
903.748047	97.105988
902.590820	373.299927
901.433594	142.277313
900.276367	-136.112427
899.118164	2.084176
897.960938	115.379761
896.802734	-121.918205
895.643555	-15.315611
894.484375	303.804047
893.325195	17.059765
892.166016	153.074387
891.006836	128.662216
889.846680	72.683228
888.686523	-127.750183
887.526367	243.133301
886.365234	2.201565
885.204102	-146.062012
884.042969	-55.081421
882.880859	-176.129303
881.719727	-58.069073
880.556641	605.539612
879.394531	419.134979
878.232422	133.690582
877.069336	485.957336
875.905273	182.659760
874.742188	172.246735
873.578125	227.140274
872.414063	104.210266
871.250000	593.399963
870.084961	205.007355
868.920898	176.656998
867.754883	391.176514
866.589844	675.281128
865.423828	323.205627
864.257813	308.343323
863.091797	405.809448
861.924805	498.730164
860.758789	301.941162
859.590820	484.621674
858.423828	447.256622
857.255859	356.049530
856.087891	982.710388
854.919922	505.635742
853.751953	564.651978
852.583008	834.338501
851.414063	364.303711
850.244141	609.216919
849.075195	777.828247
847.905273	496.181030
846.734375	411.675903
845.564453	539.832764
844.393555	448.581665
843.222656	516.191528
842.051758	384.652985
840.879883	624.377563
839.708008	694.028870
838.536133	108.660194
837.363281	477.780609
836.190430	321.632172
835.017578	317.408813
833.844727	458.296753
832.670898	389.203491
831.497070	391.523682
830.323242	777.627197
829.149414	449.555939
827.974609	496.322754
826.799805	233.041412
825.624023	252.978683
824.449219	348.632996
823.273438	49.753925
822.097656	89.603920
820.920898	-24.311939
819.744141	-100.375526
818.567383	-11.716545
817.390625	412.937683
816.212891	-3.821841
815.035156	84.572563
813.857422	163.964020
812.679688	36.453510
811.500977	160.159332
810.322266	-198.569199
809.142578	-408.313019
807.963867	-222.579590
806.784180	-114.737335
805.603516	-395.603149
804.423828	107.257431
803.243164	-253.559433
802.062500	-239.274017
800.881836	-389.222412
799.700195	-88.930916
798.518555	-181.326614
797.336914	-256.011047
796.154297	-175.580902
794.972656	-177.245026
793.789063	-59.348309
792.606445	-136.471344
791.422852	189.364273
790.240234	132.008881
789.055664	-22.765682
787.872070	-507.214935
786.687500	-66.833435
785.502930	194.132614
784.317383	103.352051
783.132813	-117.870743
781.947266	138.313232
780.761719	-142.599701
779.575195	334.238983
778.388672	115.130501
777.202148	24.118559
776.015625	-27.171036
774.828125	-199.878052
773.640625	-290.927490
772.453125	123.150337
771.264648	340.700012
770.076172	401.550690
768.887695	50.117523
767.699219	35.967968
766.509766	105.501289
765.320313	223.406387
764.130859	-282.014801
762.940430	18.566717
761.750977	160.477188
760.559570	60.200951
759.369141	118.334442
758.177734	636.116272
756.986328	555.458557
755.794922	525.366577
754.603516	666.697327
753.411133	229.967148
752.218750	103.189957
751.025391	103.831390
749.832031	288.901520
748.638672	54.519150
747.445313	283.349945
746.250977	42.437656
745.057617	42.941883
743.862305	179.408585
742.667969	-4.372787
741.472656	57.453163
740.277344	193.756241
739.082031	170.006943
737.885742	229.502960
736.689453	-109.678810
735.493164	-52.360786
734.296875	171.298645
733.099609	276.651886
731.902344	362.256348
730.705078	463.125580
729.506836	327.725250
728.308594	319.210480
727.110352	142.368240
725.911133	20.250105
724.712891	284.965332
723.513672	90.787178
722.313477	383.764313
721.113281	-9.041939
719.914063	126.656319
718.712891	-14.884228
717.512695	90.231628
716.311523	234.577942
715.110352	215.297974
713.909180	350.862122
712.707031	242.220383
711.504883	-252.120819
710.302734	-33.675526
709.099609	424.330444
707.896484	374.676788
706.693359	81.197067
705.490234	-109.794823
704.286133	171.623718
703.082031	346.321991
701.877930	323.008331
700.672852	208.394363
699.468750	465.697418
698.262695	140.307495
697.057617	8.547810
695.851563	-203.511337
694.645508	323.178497
693.439453	354.481506
692.232422	214.273224
691.026367	-99.491623
689.818359	-89.680527
688.611328	-186.155029
687.403320	16.834860
686.195313	146.032196
684.987305	-136.761810
683.778320	-167.906265
682.569336	145.611008
681.360352	-396.854279
680.151367	-540.419250
678.941406	-114.263481
677.731445	-8.719059
676.521484	-59.040047
675.310547	-182.874985
674.099609	-559.767273
672.888672	-79.776009
671.677734	242.156876
670.465820	-149.562729
669.253906	503.083649
668.041016	-67.806801
666.829102	-9.603032
665.616211	57.257133
664.403320	50.693943
663.189453	-156.629395
661.975586	-65.914032
660.761719	100.342323
659.547852	-229.729263
658.333008	124.237137
657.118164	212.793655
655.903320	-209.694656
654.688477	-56.374615
653.472656	196.048965
652.256836	-47.220119
651.040039	56.484161
649.824219	142.927017
648.607422	57.087460
647.389648	76.782677
646.172852	617.328186
644.955078	688.542419
643.737305	363.889709
642.519531	639.456299
641.300781	497.731110
640.082031	265.775848
638.863281	448.722961
637.643555	431.732910
636.423828	251.456680
635.204102	154.998932
633.984375	-1.570914
632.763672	-65.792412
631.542969	-72.073738
630.322266	131.892288
629.100586	97.577225
627.878906	-33.302490
626.657227	24.520763
625.435547	206.591797
624.212891	484.955505
622.990234	570.245850
621.767578	344.761047
620.543945	301.346039
619.320313	574.779053
618.096680	325.588226
616.873047	309.700134
615.648438	411.392273
614.423828	151.337051
613.199219	43.128464
611.973633	11.808872
610.748047	-158.625259
609.522461	-126.080391
608.296875	-1.834241
607.070313	-223.943253
605.843750	177.585052
604.617188	-111.050896
