# Supplementary material for: Raman spectroscopy accurately differentiates mucosal healing from non-healing and biochemical changes following biological therapy in inflammatory bowel disease
Source: PLoS One. 2021 Jun 2;16(6):e0252210. doi: 10.1371/journal.pone.0252210 (PMC8172032; doi:10.1371/journal.pone.0252210)
Supplement: S6 Dataset — (ZIP) [file pone.0252210.s008.zip › Post biologic CD/OC004-1a post treatment_BL sub CR removed_44__X_-21970.1__Y_3642.2__Time_490.txt]

1714.780273	267.124664
1713.803711	-326.093597
1712.827148	69.196808
1711.849609	-254.813370
1710.873047	64.418823
1709.895508	-134.189072
1708.917969	55.549492
1707.939453	-44.462639
1706.961914	-16.067215
1705.983398	-78.988022
1705.004883	-297.351135
1704.025391	22.213116
1703.046875	-100.020462
1702.067383	-59.132473
1701.087891	195.654022
1700.108398	-33.776611
1699.127930	148.580933
1698.148438	103.676094
1697.167969	29.374493
1696.187500	-74.244553
1695.206055	148.100296
1694.225586	175.505127
1693.244141	106.834709
1692.262695	131.742996
1691.281250	44.684937
1690.298828	61.840939
1689.317383	281.938629
1688.334961	259.377594
1687.352539	463.676514
1686.369141	441.459137
1685.386719	526.124451
1684.403320	243.229187
1683.419922	19.319870
1682.435547	349.739349
1681.452148	185.022598
1680.467773	191.013199
1679.483398	556.623230
1678.499023	496.594025
1677.514648	580.568481
1676.529297	569.032471
1675.543945	611.011841
1674.558594	823.464478
1673.573242	480.613281
1672.586914	834.498169
1671.600586	590.766541
1670.614258	692.823669
1669.627930	837.687439
1668.641602	502.263977
1667.654297	1027.409180
1666.666992	1175.827148
1665.679688	953.078918
1664.692383	1088.932373
1663.704102	1039.421021
1662.715820	1189.183472
1661.727539	1039.695190
1660.739258	1102.693237
1659.750977	1200.492554
1658.761719	1219.128784
1657.772461	981.217163
1656.783203	1040.382202
1655.793945	1076.078003
1654.803711	1236.518311
1653.813477	1230.550049
1652.823242	997.431396
1651.833008	764.793030
1650.841797	736.243774
1649.851563	602.344666
1648.860352	571.946228
1647.869141	605.358398
1646.876953	329.956024
1645.885742	464.519073
1644.893555	179.431366
1643.901367	404.439941
1642.908203	238.975098
1641.916016	121.459518
1640.922852	-3.593850
1639.929688	-1.619781
1638.936523	-12.497887
1637.943359	-110.059097
1636.949219	-320.635712
1635.955078	-188.137161
1634.960938	-89.634956
1633.966797	46.021843
1632.971680	-128.918243
1631.977539	-224.452606
1630.982422	-135.359970
1629.986328	-69.721329
1628.991211	-88.026398
1627.995117	-192.888351
1627.000000	-205.343140
1626.003906	-38.692394
1625.006836	-66.449234
1624.010742	-227.997116
1623.013672	-89.605057
1622.016602	-121.834320
1621.019531	72.129105
1620.021484	176.922974
1619.024414	100.711906
1618.026367	268.912689
1617.028320	111.765388
1616.029297	-0.503598
1615.031250	-91.520561
1614.032227	213.789154
1613.033203	-13.237665
1612.034180	-190.164169
1611.035156	-44.395294
1610.035156	-8.609851
1609.035156	-150.858505
1608.035156	301.797546
1607.035156	133.660400
1606.034180	256.395691
1605.033203	329.471649
1604.032227	256.071320
1603.031250	-39.610535
1602.030273	70.490021
1601.028320	-49.542660
1600.026367	-219.106110
1599.024414	207.644974
1598.022461	-16.600309
1597.019531	62.496819
1596.016602	-70.006355
1595.013672	30.128237
1594.010742	138.123062
1593.007813	-135.104004
1592.003906	-29.617867
1591.000000	-7.646542
1589.996094	-150.037628
1588.992188	187.724640
1587.987305	66.286690
1586.983398	184.864120
1585.978516	186.075958
1584.972656	38.713718
1583.967773	287.576965
1582.961914	270.560516
1581.956055	284.813507
1580.950195	54.239029
1579.944336	323.708893
1578.937500	132.247269
1577.931641	266.208862
1576.924805	191.904907
1575.916992	356.947784
1574.910156	248.782394
1573.902344	247.241592
1572.894531	97.461655
1571.886719	361.008484
1570.878906	3.266392
1569.870117	219.836182
1568.862305	173.896118
1567.853516	-155.189636
1566.843750	-99.909592
1565.834961	79.895554
1564.825195	28.541073
1563.815430	23.840244
1562.805664	76.135147
1561.795898	55.697655
1560.785156	-58.189598
1559.775391	-99.512337
1558.764648	12.013106
1557.752930	-50.255360
1556.742188	-8.945246
1555.730469	-79.159859
1554.718750	218.316010
1553.707031	305.815552
1552.695313	20.377071
1551.682617	306.935547
1550.670898	16.208994
1549.658203	227.378586
1548.644531	71.029579
1547.631836	38.761787
1546.618164	-89.294785
1545.604492	51.404999
1544.590820	129.886551
1543.577148	177.194931
1542.562500	30.591026
1541.547852	25.960686
1540.533203	54.759377
1539.518555	-125.701866
1538.503906	-102.326767
1537.488281	65.385628
1536.472656	88.408188
1535.457031	196.390182
1534.441406	152.029831
1533.424805	257.066162
1532.408203	93.824493
1531.391602	273.265015
1530.375000	622.533508
1529.358398	250.203659
1528.340820	274.492706
1527.323242	339.818939
1526.305664	335.455383
1525.287109	215.099701
1524.269531	537.264038
1523.250977	480.925964
1522.232422	630.233215
1521.213867	383.289459
1520.194336	653.069275
1519.175781	711.811340
1518.156250	641.857300
1517.136719	579.484985
1516.116211	565.780151
1515.096680	577.627380
1514.076172	463.476837
1513.055664	410.837708
1512.034180	358.051331
1511.013672	184.542725
1509.992188	100.737823
1508.970703	186.111511
1507.949219	-8.231706
1506.927734	-84.697006
1505.905273	61.722488
1504.882813	143.861801
1503.860352	-12.473110
1502.837891	-394.323914
1501.815430	-269.029083
1500.791992	-225.890625
1499.768555	-226.431992
1498.745117	-122.167252
1497.720703	-187.000198
1496.697266	-234.013016
1495.672852	-122.565720
1494.648438	-456.284363
1493.623047	-224.946014
1492.598633	-101.182518
1491.573242	-105.403450
1490.547852	2.679887
1489.522461	-60.569180
1488.497070	-210.752136
1487.470703	111.402374
1486.444336	206.082077
1485.417969	213.820389
1484.391602	178.060928
1483.364258	387.119720
1482.336914	534.759277
1481.309570	541.962402
1480.282227	334.877930
1479.254883	887.445740
1478.226563	912.083130
1477.198242	895.844238
1476.169922	907.538330
1475.141602	1010.829834
1474.112305	1045.210205
1473.083008	1176.234009
1472.053711	1396.206665
1471.024414	1236.818115
1469.995117	1303.862183
1468.964844	1207.976318
1467.934570	1457.936401
1466.904297	1494.133789
1465.874023	1616.676636
1464.842773	1894.116455
1463.811523	2008.746948
1462.780273	1516.084473
1461.749023	1826.202271
1460.717773	1671.417480
1459.685547	2062.486572
1458.653320	2130.965088
1457.621094	2021.721313
1456.587891	2008.872803
1455.555664	2455.155762
1454.522461	2340.692871
1453.489258	2122.278809
1452.455078	2367.825928
1451.421875	2468.789063
1450.387695	2288.385010
1449.353516	2406.980469
1448.319336	2355.795166
1447.285156	2408.442871
1446.250000	2400.262207
1445.214844	2035.158813
1444.179688	2196.598145
1443.144531	2079.634277
1442.108398	2096.767334
1441.072266	2189.764160
1440.036133	1979.289795
1439.000000	2089.970215
1437.963867	1879.614624
1436.926758	1606.161011
1435.889648	1600.636108
1434.852539	1388.005493
1433.814453	1215.867310
1432.777344	1058.990601
1431.739258	866.842224
1430.701172	780.798340
1429.663086	682.201355
1428.624023	414.637817
1427.584961	475.096924
1426.545898	275.843018
1425.506836	187.638458
1424.467773	240.659668
1423.427734	253.362366
1422.387695	-86.614143
1421.347656	351.937714
1420.307617	-214.467819
1419.266602	145.955185
1418.226563	264.644165
1417.184570	337.997192
1416.143555	44.036991
1415.102539	-78.671173
1414.060547	98.016258
1413.018555	-213.129364
1411.976563	114.491898
1410.934570	37.374454
1409.891602	-185.410172
1408.848633	-186.927002
1407.805664	128.132767
1406.762695	48.857189
1405.718750	391.495728
1404.674805	199.385239
1403.630859	-50.278870
1402.586914	214.640137
1401.542969	27.978186
1400.498047	12.022168
1399.453125	53.842701
1398.408203	-132.396271
1397.363281	7.389107
1396.317383	197.316055
1395.271484	64.065964
1394.225586	-86.556725
1393.179688	-79.233948
1392.132813	50.862759
1391.086914	476.417328
1390.040039	186.100739
1388.992188	-103.995323
1387.945313	244.089630
1386.897461	-128.201385
1385.849609	-345.176575
1384.801758	28.071632
1383.753906	43.851204
1382.705078	29.741304
1381.657227	125.708557
1380.608398	-185.416092
1379.558594	-94.222923
1378.509766	-457.345795
1377.459961	168.330093
1376.410156	-9.766685
1375.360352	-160.209366
1374.309570	-190.726669
1373.259766	-46.491081
1372.208984	8.029303
1371.158203	132.467300
1370.106445	132.342575
1369.055664	10.264649
1368.003906	7.947954
1366.952148	130.319519
1365.900391	178.063522
1364.847656	318.034119
1363.794922	-22.351942
1362.742188	204.991714
1361.689453	-3.065348
1360.636719	-4.411400
1359.583008	280.394135
1358.529297	105.192825
1357.475586	253.402924
1356.420898	28.842258
1355.367188	97.770454
1354.312500	238.848389
1353.257813	186.260483
1352.203125	250.559555
1351.147461	215.647888
1350.091797	376.998444
1349.036133	260.462738
1347.980469	578.345276
1346.923828	276.035156
1345.868164	311.322296
1344.811523	840.176392
1343.754883	935.100525
1342.697266	707.896240
1341.640625	686.625671
1340.583008	601.079773
1339.524414	525.608093
1338.466797	717.781616
1337.409180	848.116760
1336.350586	755.739868
1335.291992	710.566711
1334.232422	640.800110
1333.173828	675.114746
1332.114258	541.360168
1331.054688	486.931976
1329.995117	932.040222
1328.934570	793.780823
1327.875000	707.619934
1326.814453	463.507935
1325.753906	666.710510
1324.692383	603.245728
1323.630859	544.879150
1322.570313	666.875488
1321.507813	630.986938
1320.446289	819.781555
1319.383789	917.344055
1318.322266	1044.598877
1317.259766	930.273865
1316.196289	986.215759
1315.133789	773.619751
1314.070313	997.380310
1313.006836	913.220154
1311.943359	696.214233
1310.878906	1060.567383
1309.814453	920.177612
1308.750977	994.120544
1307.685547	817.119324
1306.621094	942.943909
1305.555664	1248.388794
1304.490234	894.722595
1303.424805	1190.433960
1302.359375	1188.681519
1301.292969	869.989258
1300.226563	1057.716919
1299.160156	835.212585
1298.093750	865.884766
1297.026367	1048.884644
1295.958984	1234.360596
1294.891602	933.867493
1293.824219	984.517090
1292.756836	1322.289917
1291.688477	897.159973
1290.620117	950.513245
1289.551758	1131.427979
1288.482422	871.118652
1287.413086	1079.099731
1286.343750	951.400818
1285.274414	1088.402710
1284.205078	1164.199341
1283.134766	1235.140137
1282.064453	1264.510620
1280.994141	1137.305176
1279.923828	1188.859619
1278.852539	1113.244385
1277.781250	1069.528076
1276.709961	1140.835449
1275.637695	1273.291870
1274.566406	1325.100098
1273.494141	946.840759
1272.421875	1199.161865
1271.349609	914.041992
1270.276367	1452.102783
1269.203125	1264.824097
1268.129883	1377.934570
1267.056641	1486.164551
1265.982422	1277.192383
1264.909180	1612.366333
1263.834961	1654.761841
1262.759766	1672.795288
1261.685547	1483.646362
1260.610352	1316.553223
1259.535156	1388.378174
1258.459961	1314.031128
1257.383789	1517.417725
1256.308594	1472.363647
1255.232422	1485.785156
1254.155273	1199.828735
1253.079102	1210.925781
1252.001953	1246.369385
1250.924805	1381.549194
1249.847656	1606.673950
1248.770508	1440.257446
1247.692383	1293.373047
1246.614258	1394.463013
1245.536133	1534.400269
1244.458008	1288.026733
1243.378906	1406.079956
1242.299805	1276.410156
1241.220703	1391.997925
1240.141602	954.148010
1239.061523	1309.988647
1237.981445	1558.922974
1236.901367	1489.999756
1235.821289	1314.400879
1234.740234	1391.014282
1233.659180	1045.821411
1232.578125	1153.945313
1231.497070	993.071533
1230.415039	1360.315063
1229.333984	1390.759155
1228.251953	1212.939941
1227.168945	1023.070496
1226.086914	898.615173
1225.003906	827.418640
1223.920898	828.802063
1222.837891	663.277466
1221.753906	676.729187
1220.669922	728.822266
1219.585938	490.828491
1218.501953	496.965088
1217.416992	500.645569
1216.333008	574.334961
1215.248047	247.094452
1214.162109	554.904785
1213.077148	558.414856
1211.991211	684.947388
1210.905273	555.640564
1209.819336	416.696106
1208.732422	395.929840
1207.646484	575.244995
1206.559570	523.018677
1205.471680	485.220306
1204.384766	560.634155
1203.296875	291.484955
1202.208984	34.442650
1201.121094	-25.101425
1200.032227	115.123528
1198.944336	154.150497
1197.855469	-107.680901
1196.765625	272.852722
1195.676758	35.040554
1194.586914	-214.756470
1193.497070	-120.725273
1192.407227	-84.487915
1191.316406	-48.336308
1190.226563	-19.468830
1189.135742	-310.144104
1188.044922	-139.693161
1186.953125	-171.064240
1185.861328	-154.486618
1184.769531	-135.588028
1183.677734	-234.332108
1182.585938	79.467949
1181.493164	-38.618687
1180.400391	27.890097
1179.307617	-3.986785
1178.213867	162.981857
1177.120117	198.016724
1176.026367	-37.724537
1174.932617	186.384567
1173.838867	-6.306808
1172.744141	365.949951
1171.649414	177.926773
1170.554688	95.191681
1169.458984	167.899429
1168.364258	697.315674
1167.268555	-45.685287
1166.171875	-80.820663
1165.076172	94.314362
1163.979492	307.513702
1162.882813	427.364594
1161.786133	477.814148
1160.688477	759.780579
1159.590820	1105.997803
1158.493164	766.950317
1157.395508	995.915405
1156.297852	1212.768188
1155.199219	997.705994
1154.100586	1042.590210
1153.000977	968.155151
1151.902344	855.544067
1150.802734	602.291809
1149.703125	520.615662
1148.603516	605.635071
1147.502930	573.836182
1146.402344	718.159302
1145.301758	86.331337
1144.201172	523.260925
1143.099609	762.422424
1141.999023	454.288544
1140.896484	405.425568
1139.794922	615.684326
1138.692383	516.731567
1137.590820	441.522949
1136.487305	610.989502
1135.384766	692.418396
1134.281250	747.601013
1133.178711	805.067932
1132.074219	663.007263
1130.970703	891.195435
1129.866211	696.831543
1128.761719	858.333923
1127.657227	972.256226
1126.552734	1327.921631
1125.447266	1154.684814
1124.341797	827.398132
1123.236328	685.023376
1122.130859	843.520752
1121.024414	795.809204
1119.917969	658.071411
1118.811523	574.786987
1117.704102	524.605469
1116.596680	621.102295
1115.489258	726.960266
1114.381836	801.963867
1113.274414	335.342865
1112.166016	675.072815
1111.057617	534.764648
1109.949219	538.620850
1108.839844	469.171722
1107.730469	524.893555
1106.621094	979.643250
1105.511719	631.396851
1104.401367	594.834900
1103.291016	378.891052
1102.180664	554.658569
1101.070313	784.558838
1099.958984	766.682678
1098.847656	689.830994
1097.736328	483.331543
1096.625000	521.984802
1095.512695	614.768066
1094.400391	436.582214
1093.288086	555.184753
1092.174805	760.812744
1091.062500	643.830994
1089.949219	658.661255
1088.835938	464.052185
1087.721680	349.479248
1086.607422	394.864960
1085.493164	362.615387
1084.378906	335.068207
1083.263672	314.556274
1082.149414	571.313721
1081.034180	630.602234
1079.917969	398.616852
1078.802734	734.972717
1077.686523	1059.417847
1076.570313	484.818115
1075.453125	586.240967
1074.336914	309.940155
1073.219727	894.501526
1072.101563	486.929016
1070.984375	541.384460
1069.866211	490.340576
1068.748047	418.239624
1067.629883	287.616699
1066.511719	358.489319
1065.392578	464.456177
1064.273438	418.223175
1063.154297	360.325409
1062.034180	496.683899
1060.914063	483.276031
1059.793945	217.300873
1058.673828	561.781860
1057.552734	305.304230
1056.431641	378.528717
1055.310547	376.976807
1054.189453	242.296829
1053.067383	208.136658
1051.945313	150.678421
1050.823242	114.298973
1049.701172	362.726746
1048.578125	296.053131
1047.455078	504.743256
1046.332031	118.619286
1045.208008	171.102783
1044.083984	23.119677
1042.959961	80.367088
1041.835938	179.587036
1040.710938	-96.277199
1039.585938	86.893379
1038.460938	202.508743
1037.335938	78.336281
1036.209961	189.360428
1035.083984	2.539790
1033.958008	162.516678
1032.832031	208.519363
1031.705078	-1.233125
1030.578125	212.309265
1029.451172	46.960701
1028.323242	142.020432
1027.195313	-294.908997
1026.067383	-297.210724
1024.939453	-554.869568
1023.810547	-385.154388
1022.682617	-424.323486
1021.552734	-523.741089
1020.423828	-210.055649
1019.293945	-327.854919
1018.164063	-192.748123
1017.034180	-106.296318
1015.904297	-117.142654
1014.773438	-174.244949
1013.642578	-210.371017
1012.511719	10.718732
1011.379883	275.793243
1010.248047	253.767914
1009.116211	567.472168
1007.984375	584.930542
1006.851563	1028.170166
1005.718750	1260.824707
1004.585938	1703.912720
1003.452148	2345.717529
1002.319336	1822.404663
1001.185547	1304.058716
1000.050781	762.958557
998.916992	386.220093
997.782227	-22.563576
996.647461	164.599564
995.512695	79.429115
994.376953	319.781006
993.241211	-5.093379
992.105469	57.796959
990.969727	236.077744
989.833008	45.517300
988.696289	117.926994
987.559570	321.772308
986.421875	463.435028
985.284180	-2.914509
984.146484	-1.465243
983.008789	48.455173
981.870117	146.806976
980.731445	68.050919
979.592773	295.437347
978.454102	343.437317
977.314453	288.056244
976.174805	51.209389
975.035156	522.523865
973.894531	469.815979
972.754883	371.317078
971.613281	449.839050
970.472656	413.642426
969.331055	487.783752
968.190430	463.327301
967.047852	120.043243
965.906250	336.821411
964.763672	97.197586
963.621094	-34.412727
962.478516	81.759766
961.334961	399.698120
960.192383	87.468689
959.048828	348.240997
957.904297	270.036499
956.759766	375.185760
955.616211	372.815735
954.470703	157.713501
953.326172	128.186630
952.180664	151.415512
951.035156	-49.385277
949.889648	221.076553
948.743164	308.648132
947.596680	-35.667374
946.450195	11.037455
945.303711	119.523491
944.156250	173.263107
943.008789	154.030396
941.861328	328.966980
940.713867	154.745682
939.565430	99.376244
938.416992	283.679047
937.267578	308.361237
936.119141	187.214249
934.969727	419.583160
933.820313	209.807343
932.669922	116.449608
931.520508	387.730194
930.370117	157.943985
929.218750	215.267654
928.068359	-121.147652
926.916992	93.464165
925.765625	-110.585815
924.613281	181.470703
923.461914	234.690292
922.309570	-223.603775
921.156250	-217.852295
920.003906	-43.831375
918.850586	98.394028
917.697266	79.362663
916.543945	-5.429159
915.389648	25.705219
914.235352	-99.715317
913.081055	-68.399628
911.926758	-309.283173
910.771484	287.061127
909.616211	-62.483047
908.460938	-209.995743
907.304688	-101.213829
906.148438	-164.642578
904.992188	-218.905090
903.835938	-35.228031
902.678711	-374.695770
901.521484	-23.390125
900.364258	49.399719
899.206055	67.905876
898.047852	-271.008362
896.889648	-75.882271
895.731445	-131.809860
894.572266	-79.131157
893.413086	5.218050
892.253906	-125.102394
891.094727	2.243138
889.934570	97.955757
888.774414	6.234163
887.613281	4.904509
886.453125	8.129885
885.291992	74.576607
884.130859	-138.728668
882.968750	-223.330826
881.807617	-14.715489
880.645508	96.889336
879.482422	95.772369
878.320313	13.553302
877.157227	39.533527
875.994141	-62.862099
874.830078	125.290405
873.666016	196.302567
872.501953	105.238434
871.337891	358.507751
870.173828	58.242882
869.008789	412.627655
867.843750	233.926682
866.677734	127.251495
865.512695	234.135666
864.346680	307.263611
863.179688	270.273590
862.013672	574.671936
860.846680	463.516022
859.679688	664.435852
858.511719	640.812500
857.344727	684.492188
856.176758	519.506958
855.008789	874.895081
853.839844	768.193909
852.670898	1004.496399
851.501953	711.739929
850.333008	784.312866
849.163086	502.883514
847.993164	615.716858
846.823242	522.465210
845.652344	554.577881
844.482422	515.013367
843.311523	576.109924
842.139648	274.754272
840.968750	261.983154
839.796875	41.236397
838.624023	274.314789
837.452148	386.548431
836.279297	563.468811
835.106445	525.806580
833.933594	262.550323
832.759766	336.495056
831.585938	289.803314
830.412109	260.924774
829.238281	341.316895
828.063477	247.620346
826.888672	118.218826
825.712891	358.909241
824.538086	276.210876
823.362305	166.738434
822.186523	286.719849
821.009766	306.336700
819.833008	49.735050
818.656250	358.669739
817.479492	344.635834
816.301758	317.178253
815.124023	271.853668
813.946289	77.446419
812.768555	123.207695
811.589844	-8.987556
810.411133	83.283089
809.232422	-77.896950
808.052734	94.155823
806.873047	-91.551765
805.693359	-399.389252
804.512695	-85.557869
803.332031	-229.179337
802.151367	-119.857338
800.970703	-185.931808
799.789063	-76.846237
798.608398	123.016708
797.425781	-162.800369
796.244141	-233.583939
795.061523	-76.189735
793.878906	-271.189484
792.696289	40.999252
791.512695	-54.467388
790.329102	-118.981010
789.145508	11.210961
787.960938	-82.223595
786.777344	-7.571480
785.591797	-17.082443
784.407227	33.028225
783.221680	76.404152
782.037109	71.058197
780.850586	180.529205
779.665039	208.140060
778.478516	-11.692369
777.291992	135.026642
776.105469	91.761452
774.917969	88.168327
773.730469	-118.482185
772.542969	-60.399353
771.354492	-46.520569
770.166016	-28.303429
768.977539	84.627007
767.789063	-53.791744
766.599609	30.325277
765.410156	380.878387
764.220703	215.885422
763.030273	381.174774
761.840820	235.965500
760.650391	282.234558
759.458984	165.619064
758.267578	306.373505
757.076172	167.732895
755.884766	246.779953
754.693359	334.544708
753.500977	382.678131
752.308594	318.706635
751.115234	300.863281
749.922852	405.983612
748.729492	320.021149
747.535156	354.801178
746.341797	442.220001
745.147461	382.586700
743.953125	259.363770
742.757813	287.501312
741.563477	203.811951
740.368164	157.421219
739.171875	-81.784706
737.976563	250.942398
736.780273	60.030956
735.583984	269.959381
734.386719	-56.573944
733.189453	-102.768311
731.992188	50.215664
730.794922	203.154907
729.596680	301.371002
728.399414	185.280060
727.200195	235.427933
726.001953	-31.329754
724.802734	49.525822
723.603516	324.828369
722.404297	576.028564
721.204102	421.006897
720.003906	268.301910
718.803711	303.434570
717.603516	441.175781
716.402344	341.128723
715.201172	365.521088
713.999023	586.229492
712.797852	235.740784
711.595703	171.015854
710.393555	110.766312
709.190430	150.845383
707.987305	199.708496
706.784180	368.407257
705.581055	221.459915
704.376953	272.739197
703.172852	58.629509
701.968750	164.517975
700.763672	7.292811
699.559570	143.803284
698.353516	280.360077
697.148438	266.999969
695.942383	175.536194
694.736328	-285.080048
693.530273	-82.929466
692.324219	-102.235588
691.117188	-175.686844
689.910156	-227.276520
688.702148	-224.474533
687.494141	153.752563
686.286133	-25.474043
685.078125	-70.056877
683.870117	-153.515854
682.661133	-264.989594
681.452148	-179.108444
680.242188	-147.302414
679.032227	-336.310059
677.822266	-226.295319
676.612305	-220.129456
675.401367	67.508667
674.191406	-255.073792
672.979492	-21.424599
671.768555	-40.832714
670.556641	-278.521637
669.344727	132.536087
668.132813	-126.509949
666.919922	217.516724
665.707031	405.923279
664.494141	179.633469
663.281250	290.369324
662.067383	180.919006
660.853516	233.446930
659.639648	188.894440
658.424805	-64.854126
657.209961	330.740936
655.995117	-209.661957
654.779297	-247.502319
653.563477	-89.193451
652.347656	6.540468
651.131836	130.210953
649.915039	161.176697
648.698242	110.252380
647.481445	-162.452866
646.264648	122.339355
645.046875	338.049164
643.829102	452.435852
642.610352	207.458878
641.392578	345.206604
640.173828	22.663847
638.955078	91.266747
637.735352	-89.628654
636.515625	212.711182
635.295898	115.166801
634.076172	-25.548157
632.855469	20.285070
631.634766	-108.075569
630.414063	258.977173
629.192383	138.488373
627.971680	26.236155
626.749023	145.202545
625.527344	304.392090
624.304688	-53.545498
623.082031	115.320076
621.859375	394.959656
620.636719	243.352631
619.413086	208.967377
618.189453	30.488941
616.964844	133.930862
615.741211	5.468661
614.516602	197.203201
613.291016	-48.337101
612.066406	-177.010269
610.840820	103.954224
609.615234	-156.967148
608.388672	-42.670033
607.163086	-294.824768
605.936523	-86.594933
604.708984	-16.316763
