# Supplementary material for: Raman spectroscopy accurately differentiates mucosal healing from non-healing and biochemical changes following biological therapy in inflammatory bowel disease
Source: PLoS One. 2021 Jun 2;16(6):e0252210. doi: 10.1371/journal.pone.0252210 (PMC8172032; doi:10.1371/journal.pone.0252210)
Supplement: S6 Dataset — (ZIP) [file pone.0252210.s008.zip › Post biologic CD/OC016 post treatment-1_base sub CR removed_71__X_-36036.8__Y_20320.7__Z_-4415.31__Time_811.txt]

1714.716797	302.083679
1713.740234	282.994629
1712.763672	399.565002
1711.787109	59.403351
1710.809570	343.142639
1709.832031	124.642998
1708.854492	108.982460
1707.875977	-207.750900
1706.898438	-182.421036
1705.919922	-56.427647
1704.941406	-22.578983
1703.962891	-102.260201
1702.983398	6.916594
1702.003906	5.192405
1701.024414	-43.194340
1700.044922	89.068542
1699.065430	-164.990417
1698.084961	-147.612228
1697.104492	-27.329563
1696.124023	-1.960125
1695.143555	-148.935394
1694.162109	-257.227539
1693.180664	-41.155025
1692.199219	98.617622
1691.217773	143.432251
1690.235352	397.467834
1689.253906	41.663517
1688.271484	337.842560
1687.289063	256.329285
1686.305664	98.559708
1685.323242	-42.093636
1684.339844	383.188110
1683.356445	129.920975
1682.372070	301.175446
1681.388672	49.911510
1680.404297	127.091194
1679.419922	10.812193
1678.435547	228.072205
1677.451172	265.154480
1676.465820	393.441742
1675.480469	400.132263
1674.495117	317.190094
1673.509766	463.625549
1672.523438	775.463562
1671.537109	761.067688
1670.550781	667.671021
1669.564453	508.586121
1668.578125	968.860291
1667.590820	864.121155
1666.603516	672.454163
1665.616211	730.874451
1664.627930	659.837585
1663.640625	703.441589
1662.652344	808.531616
1661.664063	842.514954
1660.675781	720.607666
1659.686523	752.913940
1658.698242	772.437561
1657.708984	916.877747
1656.719727	656.535461
1655.729492	867.967163
1654.740234	693.271851
1653.750000	659.288208
1652.759766	697.127197
1651.768555	515.754089
1650.778320	567.535706
1649.787109	500.639771
1648.795898	262.271729
1647.804688	130.024384
1646.813477	365.395172
1645.821289	352.620453
1644.829102	324.270569
1643.836914	327.874054
1642.844727	96.767235
1641.851563	153.670868
1640.859375	165.914490
1639.866211	115.038292
1638.873047	-59.583633
1637.878906	-54.635006
1636.885742	34.855648
1635.891602	-75.855148
1634.897461	356.494568
1633.902344	-41.123127
1632.908203	-30.146235
1631.913086	30.982658
1630.917969	-15.749590
1629.922852	61.365570
1628.926758	91.167130
1627.931641	-136.809372
1626.935547	-85.763161
1625.939453	-55.708828
1624.942383	192.638062
1623.946289	-126.905479
1622.949219	76.770264
1621.952148	-61.209129
1620.955078	200.233902
1619.958008	20.319696
1618.959961	40.077225
1617.961914	154.354324
1616.963867	137.343567
1615.965820	136.083389
1614.966797	-72.460960
1613.967773	-134.030838
1612.968750	-114.294296
1611.969727	-68.372360
1610.970703	53.520370
1609.970703	57.382072
1608.970703	163.390289
1607.970703	-147.231598
1606.970703	60.822956
1605.969727	-29.792164
1604.968750	-7.855669
1603.967773	21.857414
1602.966797	-89.825249
1601.965820	36.551098
1600.963867	338.043091
1599.961914	-17.087927
1598.959961	-162.983398
1597.958008	-277.538635
1596.955078	-86.365715
1595.952148	-83.503197
1594.949219	-85.968018
1593.946289	-182.560181
1592.943359	-130.380371
1591.939453	-146.214386
1590.935547	109.292931
1589.931641	-172.986084
1588.927734	71.744904
1587.922852	3.238157
1586.917969	145.869278
1585.913086	-160.134430
1584.908203	-80.344368
1583.903320	189.528519
1582.897461	78.734505
1581.891602	309.108307
1580.885742	268.384644
1579.879883	323.885193
1578.873047	111.074966
1577.866211	-65.346153
1576.859375	203.141113
1575.852539	117.547318
1574.845703	177.506165
1573.837891	122.864265
1572.830078	104.498466
1571.822266	31.405029
1570.814453	25.764887
1569.805664	12.175417
1568.796875	336.142273
1567.788086	161.167938
1566.779297	58.822315
1565.769531	16.069733
1564.760742	-0.853408
1563.750977	28.778704
1562.741211	-9.207616
1561.730469	38.256157
1560.720703	23.318022
1559.709961	3.039839
1558.699219	-95.146729
1557.688477	210.840607
1556.676758	309.253571
1555.666016	298.684326
1554.654297	36.738560
1553.642578	-46.581730
1552.629883	-80.840553
1551.618164	122.890579
1550.605469	-105.765015
1549.592773	-49.889469
1548.580078	-92.476135
1547.566406	118.224030
1546.552734	155.462463
1545.540039	6.438487
1544.525391	-225.388306
1543.511719	178.359482
1542.498047	121.977715
1541.483398	148.111404
1540.468750	91.465248
1539.453125	-53.082535
1538.438477	83.634109
1537.422852	109.181885
1536.407227	54.606030
1535.391602	69.559273
1534.375977	120.474670
1533.359375	50.046333
1532.342773	394.523254
1531.326172	50.627655
1530.309570	-38.167240
1529.292969	-85.835449
1528.275391	20.906570
1527.257813	395.270477
1526.240234	221.009888
1525.222656	157.376495
1524.204102	-37.599422
1523.185547	52.962322
1522.166992	-44.399391
1521.148438	-10.681796
1520.128906	280.001495
1519.110352	7.519789
1518.090820	-23.392151
1517.071289	-98.077965
1516.050781	-154.870300
1515.031250	209.475952
1514.010742	-78.663475
1512.990234	-58.713829
1511.968750	32.981213
1510.948242	-129.490646
1509.926758	-91.888115
1508.905273	-100.565720
1507.883789	98.392632
1506.862305	-102.795219
1505.839844	124.084229
1504.817383	94.500107
1503.794922	16.160521
1502.772461	127.342918
1501.749023	-94.572449
1500.726563	116.295792
1499.703125	-195.278351
1498.678711	-35.849594
1497.655273	39.008717
1496.630859	-149.771530
1495.607422	1.679943
1494.582031	-184.600876
1493.557617	22.901108
1492.533203	-76.501564
1491.507813	25.968298
1490.482422	166.664566
1489.457031	-201.125504
1488.430664	72.248207
1487.405273	26.278830
1486.378906	161.526169
1485.352539	-45.358826
1484.325195	332.170288
1483.298828	189.034683
1482.271484	385.161041
1481.244141	247.081299
1480.216797	262.006531
1479.188477	276.875549
1478.161133	500.711395
1477.132813	314.161102
1476.104492	405.344666
1475.075195	455.694916
1474.046875	567.131531
1473.017578	569.006348
1471.988281	415.593842
1470.958984	570.153687
1469.928711	788.220276
1468.898438	878.991699
1467.869141	1264.742310
1466.837891	1195.147217
1465.807617	1039.158203
1464.776367	1056.039185
1463.746094	1393.094482
1462.714844	1394.642700
1461.682617	1269.176147
1460.651367	1296.143433
1459.619141	1246.919800
1458.586914	1139.342041
1457.554688	1232.300537
1456.522461	1401.343994
1455.489258	1362.299561
1454.456055	1630.158325
1453.422852	1502.361206
1452.389648	1511.529297
1451.355469	1573.917480
1450.321289	1578.016479
1449.287109	1668.271362
1448.252930	1363.379150
1447.218750	1473.944824
1446.183594	1627.516602
1445.148438	1715.235352
1444.113281	1496.725464
1443.078125	1417.500488
1442.041992	1393.979614
1441.005859	1342.680176
1439.969727	1152.367676
1438.933594	1313.568848
1437.897461	1373.638672
1436.860352	1223.971069
1435.823242	922.823669
1434.786133	1119.443848
1433.748047	863.973694
1432.710938	712.191956
1431.672852	762.443787
1430.634766	497.261780
1429.596680	623.330811
1428.557617	683.795105
1427.518555	600.526794
1426.479492	466.915771
1425.440430	303.164490
1424.401367	119.375702
1423.361328	409.455414
1422.321289	220.785233
1421.281250	294.213928
1420.241211	367.674255
1419.200195	380.722778
1418.159180	116.932205
1417.118164	233.340622
1416.077148	239.054550
1415.035156	139.160034
1413.994141	185.265320
1412.952148	160.996643
1411.910156	-9.003567
1410.867188	39.796249
1409.825195	15.784904
1408.782227	92.339142
1407.739258	-87.275978
1406.695313	323.402985
1405.652344	48.555145
1404.608398	-153.319183
1403.564453	6.368873
1402.520508	5.477459
1401.475586	-75.625427
1400.431641	212.088043
1399.386719	0.739931
1398.341797	245.840500
1397.295898	365.578278
1396.250977	-0.791099
1395.205078	-166.504410
1394.159180	344.248962
1393.112305	-76.754303
1392.066406	-106.890221
1391.019531	253.564026
1389.972656	83.373680
1388.925781	-19.101465
1387.877930	68.667526
1386.831055	133.985306
1385.783203	79.321518
1384.735352	382.272919
1383.686523	115.284714
1382.638672	-133.995483
1381.589844	-120.759537
1380.541016	-234.834946
1379.492188	95.755020
1378.442383	179.096558
1377.392578	-119.438995
1376.342773	-103.294853
1375.292969	516.767334
1374.243164	261.028992
1373.192383	-149.157867
1372.141602	31.901857
1371.090820	-260.705902
1370.039063	60.046951
1368.988281	74.250755
1367.936523	-70.924950
1366.884766	-128.768097
1365.833008	-22.130356
1364.780273	42.212044
1363.727539	-30.294802
1362.674805	131.263016
1361.622070	-5.747493
1360.569336	46.456688
1359.515625	61.408253
1358.461914	91.363297
1357.408203	-216.711639
1356.353516	-17.525831
1355.299805	57.422516
1354.245117	157.260086
1353.190430	145.367416
1352.134766	31.738625
1351.080078	298.132568
1350.024414	-1.479732
1348.968750	58.983044
1347.913086	228.678665
1346.856445	539.781311
1345.800781	357.287048
1344.744141	385.718567
1343.686523	575.354919
1342.629883	165.189682
1341.572266	523.464722
1340.514648	403.514435
1339.457031	251.498352
1338.399414	505.761658
1337.340820	430.695831
1336.282227	573.574341
1335.223633	815.464905
1334.165039	634.230225
1333.106445	443.258240
1332.046875	492.339233
1330.987305	484.607544
1329.926758	605.500061
1328.867188	605.316711
1327.806641	647.209351
1326.746094	632.337402
1325.685547	733.637512
1324.625000	508.999542
1323.563477	575.856873
1322.501953	748.897705
1321.440430	581.375244
1320.378906	776.689026
1319.316406	722.838928
1318.253906	651.817688
1317.191406	876.780701
1316.128906	857.662537
1315.065430	737.563110
1314.001953	728.466858
1312.938477	736.685425
1311.875000	560.237427
1310.811523	669.580872
1309.747070	744.464294
1308.682617	1013.828918
1307.618164	667.917786
1306.552734	713.405518
1305.488281	709.744934
1304.422852	713.514526
1303.356445	677.994690
1302.291016	645.011169
1301.224609	879.976501
1300.159180	842.159607
1299.091797	951.795593
1298.025391	764.260559
1296.958984	657.889404
1295.891602	713.642090
1294.824219	811.142639
1293.755859	650.983887
1292.688477	542.471069
1291.620117	686.687622
1290.551758	715.630310
1289.483398	700.471863
1288.414063	687.809326
1287.344727	792.828796
1286.275391	760.634583
1285.206055	615.813599
1284.136719	701.309998
1283.066406	669.269836
1281.996094	948.179810
1280.925781	529.472290
1279.855469	678.675598
1278.784180	529.379211
1277.712891	671.241516
1276.641602	717.704712
1275.569336	766.618225
1274.498047	739.774109
1273.425781	463.704346
1272.353516	603.125671
1271.281250	923.271362
1270.208008	561.944153
1269.134766	818.520752
1268.061523	716.173950
1266.988281	794.492493
1265.914063	475.077942
1264.839844	685.182068
1263.765625	756.194397
1262.691406	973.498535
1261.617188	1024.948853
1260.541992	803.410889
1259.466797	847.593201
1258.391602	818.682129
1257.315430	753.256104
1256.239258	919.211243
1255.163086	637.132324
1254.086914	630.240967
1253.010742	961.622070
1251.933594	983.867737
1250.856445	1023.139648
1249.779297	843.522644
1248.701172	904.694824
1247.624023	912.367249
1246.545898	922.465454
1245.467773	806.209717
1244.388672	964.508667
1243.310547	909.012695
1242.231445	933.667053
1241.152344	948.594238
1240.072266	851.861206
1238.993164	929.883972
1237.913086	806.500366
1236.833008	709.844666
1235.751953	787.815857
1234.671875	625.732422
1233.590820	805.473083
1232.509766	752.482849
1231.427734	709.191895
1230.346680	777.336670
1229.264648	784.887817
1228.182617	567.251282
1227.100586	582.080505
1226.017578	415.370056
1224.934570	488.260315
1223.851563	636.088257
1222.768555	343.661682
1221.684570	435.801331
1220.601563	218.451096
1219.516602	598.143311
1218.432617	131.918152
1217.348633	325.401245
1216.263672	262.749207
1215.178711	552.655396
1214.093750	106.068199
1213.007813	545.474426
1211.921875	403.088989
1210.835938	555.077087
1209.750000	562.244751
1208.663086	412.625549
1207.577148	629.523254
1206.490234	494.359314
1205.402344	291.740387
1204.315430	265.072021
1203.227539	105.892715
1202.139648	110.515289
1201.051758	103.064163
1199.962891	73.912704
1198.875000	-61.150440
1197.786133	42.018513
1196.696289	77.741219
1195.607422	-131.902435
1194.517578	-55.350842
1193.427734	-207.253708
1192.337891	-147.621277
1191.247070	-66.429901
1190.157227	-172.696991
1189.066406	78.918144
1187.974609	-46.633801
1186.883789	-133.752823
1185.791992	55.153591
1184.700195	8.760304
1183.608398	-234.386154
1182.515625	-132.066956
1181.423828	-1.050815
1180.331055	-11.598993
1179.238281	-22.184818
1178.144531	-224.532898
1177.050781	148.196045
1175.957031	-13.465027
1174.863281	-129.594437
1173.768555	-75.721573
1172.674805	13.994923
1171.580078	-99.808182
1170.484375	-65.260056
1169.389648	24.256308
1168.293945	56.279850
1167.198242	145.630783
1166.102539	-23.286690
1165.005859	-91.796989
1163.910156	-24.112766
1162.813477	-4.291044
1161.715820	163.554779
1160.619141	-46.002510
1159.521484	186.143951
1158.423828	126.947609
1157.326172	213.297195
1156.227539	342.498962
1155.128906	132.897186
1154.030273	190.429428
1152.931641	257.425903
1151.832031	102.667442
1150.733398	9.899469
1149.632813	-61.442184
1148.533203	-63.712891
1147.433594	55.426792
1146.333008	53.036888
1145.232422	72.026535
1144.130859	436.031891
1143.030273	166.947449
1141.928711	-16.433283
1140.827148	-111.779060
1139.724609	-88.246773
1138.623047	-74.269722
1137.520508	-46.087788
1136.417969	-60.730865
1135.314453	71.868713
1134.211914	85.623650
1133.108398	68.457970
1132.004883	236.422028
1130.900391	60.128345
1129.796875	294.380585
1128.692383	450.194366
1127.586914	326.025208
1126.482422	223.223831
1125.376953	362.231537
1124.271484	494.030609
1123.166016	433.795471
1122.060547	179.290405
1120.954102	270.661011
1119.847656	257.764771
1118.741211	322.965637
1117.633789	354.959961
1116.526367	294.618988
1115.418945	118.349716
1114.311523	318.207489
1113.204102	66.276962
1112.095703	-12.987675
1110.987305	61.392456
1109.877930	237.314850
1108.769531	257.207428
1107.660156	654.983643
1106.550781	308.677094
1105.441406	123.050407
1104.331055	258.491241
1103.220703	89.424026
1102.110352	293.185547
1101.000000	447.298096
1099.888672	554.143555
1098.777344	484.091736
1097.666016	432.909149
1096.553711	398.217896
1095.442383	592.077271
1094.330078	208.707031
1093.217773	682.729187
1092.104492	341.853668
1090.991211	528.407532
1089.877930	371.264771
1088.764648	362.410675
1087.651367	654.648987
1086.537109	506.949463
1085.422852	251.148972
1084.308594	272.842255
1083.193359	578.881897
1082.078125	565.223999
1080.962891	403.572662
1079.847656	293.659363
1078.731445	388.063324
1077.615234	221.849976
1076.499023	241.121964
1075.382813	255.690842
1074.265625	338.276520
1073.148438	106.549881
1072.031250	200.859695
1070.914063	424.064423
1069.795898	342.481659
1068.677734	298.430786
1067.559570	132.592545
1066.440430	210.407623
1065.321289	377.177795
1064.202148	679.658020
1063.083008	776.048706
1061.962891	364.634277
1060.843750	297.321716
1059.723633	328.280548
1058.602539	382.615448
1057.482422	2.123870
1056.361328	103.289917
1055.239258	239.472183
1054.118164	198.071533
1052.996094	70.285088
1051.874023	101.367531
1050.751953	146.466461
1049.629883	84.204079
1048.506836	260.005798
1047.383789	69.481697
1046.260742	352.548889
1045.136719	276.404358
1044.012695	-42.130993
1042.888672	217.543564
1041.764648	60.020916
1040.639648	-90.411987
1039.515625	-140.581604
1038.389648	-18.386957
1037.264648	99.139549
1036.138672	104.922470
1035.012695	59.548038
1033.886719	188.718491
1032.760742	-24.037779
1031.633789	365.613342
1030.506836	152.996201
1029.379883	186.898926
1028.251953	141.815903
1027.124023	101.448280
1025.996094	-164.150208
1024.868164	-229.873077
1023.739258	-383.741425
1022.610352	-77.917587
1021.481445	-162.029510
1020.352539	-97.570351
1019.222656	-260.396973
1018.092773	-339.611420
1016.962891	-66.341644
1015.832031	-15.659239
1014.702148	102.267342
1013.571289	-164.387589
1012.439453	-62.587807
1011.308594	-247.908386
1010.176758	43.829185
1009.044922	194.303589
1007.912109	275.345917
1006.780273	370.304382
1005.647461	428.270050
1004.514648	1069.009155
1003.380859	1487.569946
1002.247070	1383.638184
1001.113281	1305.244141
999.979492	956.654114
998.845703	303.413788
997.710938	287.882019
996.576172	-36.927414
995.440430	37.785889
994.305664	20.241596
993.169922	168.883606
992.033203	6.148291
990.897461	25.741209
989.760742	3.899576
988.624023	-229.902512
987.487305	-44.125404
986.350586	155.465790
985.212891	-6.574143
984.075195	-159.246063
982.936523	49.674820
981.798828	-98.173637
980.660156	18.751471
979.521484	-165.668289
978.381836	-4.918815
977.242188	-126.997635
976.102539	54.525299
974.962891	169.394485
973.823242	-60.387814
972.682617	146.515030
971.541992	128.319870
970.400391	309.988434
969.259766	126.642982
968.118164	-47.353767
966.976563	217.097443
965.833984	84.624588
964.691406	-68.339294
963.548828	81.537941
962.406250	11.350153
961.262695	32.959904
960.120117	219.634521
958.976563	206.997543
957.832031	47.871464
956.688477	42.325813
955.543945	119.285294
954.398438	129.919998
953.253906	378.611389
952.108398	181.181107
950.962891	105.146843
949.817383	-5.061843
948.670898	-259.152130
947.524414	-156.497162
946.377930	-19.526901
945.231445	247.680283
944.083984	101.460388
942.936523	165.465240
941.789063	117.669106
940.640625	174.966751
939.493164	127.362495
938.343750	344.486877
937.195313	285.634308
936.045898	217.772675
934.897461	216.136093
933.747070	66.443764
932.597656	172.102371
931.447266	118.336189
930.296875	167.161133
929.146484	40.725040
927.995117	12.311870
926.843750	20.409918
925.692383	-85.182678
924.541016	-15.488121
923.388672	-177.718353
922.236328	-69.223351
921.083984	-156.193359
919.931641	-31.691696
918.778320	-236.625443
917.625000	165.119904
916.470703	332.836548
915.317383	23.744074
914.163086	-119.421776
913.008789	130.160156
911.853516	82.473648
910.698242	80.245964
909.542969	-39.836441
908.387695	-143.921097
907.231445	-23.483055
906.076172	8.582817
904.918945	-86.177635
903.762695	-316.736328
902.605469	41.672707
901.448242	-34.725864
900.291016	42.892929
899.133789	75.275909
897.975586	76.028351
896.817383	-33.996475
895.658203	-207.230347
894.500000	144.190369
893.340820	-6.291891
892.180664	195.878311
891.021484	-58.365383
889.861328	80.577850
888.701172	-191.484100
887.541016	-81.828041
886.379883	0.737508
885.218750	8.842515
884.057617	86.923019
882.895508	95.090492
881.734375	62.703560
880.572266	113.785446
879.409180	-17.684795
878.247070	218.243042
877.083984	152.213394
875.920898	-19.608973
874.756836	24.852333
873.592773	141.363525
872.428711	163.315613
871.264648	345.048767
870.100586	-33.440514
868.935547	87.576569
867.770508	282.762543
866.604492	136.174362
865.438477	342.535065
864.272461	276.930908
863.106445	346.159058
861.940430	237.942474
860.773438	147.752228
859.606445	356.182343
858.438477	376.002716
857.271484	205.096313
856.103516	108.305351
854.934570	25.022745
853.766602	529.236877
852.597656	387.614227
851.428711	503.789764
850.259766	454.101654
849.089844	675.485901
847.919922	245.050018
846.750000	446.212341
845.579102	470.434204
844.408203	425.254852
843.237305	366.660980
842.066406	176.104034
840.894531	220.443771
839.722656	351.940277
838.550781	186.062607
837.377930	283.945892
836.206055	84.606155
835.033203	247.199982
833.859375	378.430817
832.686523	87.596092
831.512695	167.406998
830.337891	367.660767
829.164063	233.123779
827.989258	67.391853
826.814453	385.618011
825.639648	277.824219
824.463867	210.168930
823.288086	162.561111
822.112305	322.132233
820.935547	-8.433963
819.759766	-85.028633
818.583008	27.607765
817.405273	-126.948036
816.228516	225.883774
815.050781	-26.629593
813.872070	83.475388
812.694336	-66.693825
811.515625	-83.452194
810.336914	202.020111
809.158203	-141.549515
807.978516	154.801880
806.798828	-102.084175
805.619141	-265.644257
804.438477	-475.804108
803.258789	-139.931885
802.077148	-230.316788
800.896484	-238.640106
799.714844	-0.832654
798.534180	-184.502243
797.351563	-210.751022
796.169922	-79.693146
794.987305	-32.960842
793.804688	-338.545624
792.622070	-172.311356
791.438477	-28.363674
790.254883	157.509323
789.071289	-303.022919
787.886719	92.892952
786.702148	147.883163
785.517578	149.699356
784.333008	74.058037
783.147461	-25.933607
781.961914	121.577652
780.776367	89.976448
779.590820	-10.159188
778.404297	205.494675
777.217773	383.438171
776.030273	166.098770
774.843750	143.000641
773.656250	141.904892
772.467773	165.004944
771.280273	31.444611
770.091797	12.525845
768.903320	-112.256325
767.714844	58.254780
766.525391	199.974823
765.335938	48.594482
764.146484	33.756920
762.956055	-0.958136
761.765625	-55.533508
760.575195	246.357712
759.384766	378.630371
758.193359	288.614227
757.001953	319.526062
755.810547	341.568054
754.618164	277.812073
753.425781	90.963585
752.233398	-16.763430
751.041016	-5.887334
749.847656	13.708747
748.654297	197.900558
747.460938	201.962860
746.266602	32.610195
745.072266	89.257675
743.877930	161.182159
742.683594	37.857807
741.488281	179.817596
740.292969	347.967194
739.097656	55.812214
737.901367	2.549674
736.705078	17.171467
735.508789	128.097351
734.311523	-104.784142
733.115234	-63.994522
731.917969	-64.836670
730.719727	-192.599716
729.522461	99.615051
728.324219	205.791824
727.125977	-53.198078
725.926758	157.826950
724.727539	108.695381
723.528320	131.663284
722.329102	106.553185
721.128906	122.925629
719.928711	185.122940
718.728516	29.020432
717.528320	10.456329
716.327148	109.696335
715.125977	-26.667124
713.923828	-58.303864
712.722656	-0.541072
711.520508	-14.726554
710.317383	104.017059
709.115234	-69.203842
707.912109	-7.112020
706.708984	183.435760
705.505859	103.965256
704.301758	18.019634
703.097656	-89.625145
701.893555	-1.408186
700.688477	-11.081269
699.483398	-79.432991
698.278320	141.408005
697.073242	-48.595181
695.867188	-49.436523
694.661133	-130.621674
693.455078	-116.166161
692.248047	-8.310113
691.041016	-50.252785
689.833984	92.349495
688.626953	-159.981964
687.418945	119.338783
686.210938	164.344467
685.002930	-3.117636
683.793945	-20.869953
682.584961	-62.399658
681.375977	78.157791
680.166992	-314.208191
678.957031	-355.474518
677.747070	-15.568501
676.537109	-6.975675
675.326172	3.834569
674.115234	213.770340
672.904297	-4.660211
671.692383	-93.163116
670.481445	64.935799
669.269531	156.009155
668.056641	115.259880
666.844727	94.039017
665.631836	-7.042820
664.417969	17.245958
663.205078	50.220322
661.991211	9.836203
660.777344	140.028305
659.563477	-172.129120
658.348633	33.652122
657.133789	10.768722
655.918945	39.692532
654.703125	-164.177658
653.488281	-18.760162
652.272461	-235.376038
651.055664	32.849689
649.839844	150.216309
648.623047	-92.045403
647.405273	16.723597
646.188477	-175.862228
644.970703	31.878033
643.752930	420.229492
642.535156	234.134735
641.316406	164.228790
640.097656	-2.407634
638.878906	200.684235
637.659180	115.704369
636.439453	-111.072617
635.219727	12.294913
634.000000	-124.289040
632.779297	129.838058
631.558594	-215.070724
630.337891	23.750196
629.116211	-68.036690
627.894531	148.952881
626.672852	44.049046
625.451172	116.981689
624.228516	7.521550
623.005859	223.650253
621.783203	210.238159
620.559570	110.938133
619.336914	112.095421
618.112305	-6.899001
616.888672	-53.337425
615.664063	49.745193
614.439453	-151.339813
613.214844	-33.964005
611.989258	-64.564034
610.764648	165.304321
609.538086	165.936417
608.312500	27.226767
607.085938	31.260778
605.859375	-1.512271
604.632813	-293.195313
