# Supplementary material for: Raman spectroscopy accurately differentiates mucosal healing from non-healing and biochemical changes following biological therapy in inflammatory bowel disease
Source: PLoS One. 2021 Jun 2;16(6):e0252210. doi: 10.1371/journal.pone.0252210 (PMC8172032; doi:10.1371/journal.pone.0252210)
Supplement: S6 Dataset — (ZIP) [file pone.0252210.s008.zip › Post biologic CD/OC024 post treatment-1_base sub CR removed_71__X_-24599.5__Y_32785.4__Z_-653.136__Time_819.txt]

1714.837891	-25.291599
1713.861328	65.126053
1712.884766	156.031494
1711.907227	8.586539
1710.930664	-41.796276
1709.953125	4.727895
1708.975586	8.807473
1707.997070	-104.581039
1707.019531	-230.777557
1706.041016	29.155905
1705.062500	-90.708923
1704.083984	-143.082840
1703.104492	-128.049286
1702.125000	114.938683
1701.145508	-2.752336
1700.166016	-98.436981
1699.186523	-70.521248
1698.206055	30.084421
1697.225586	67.087471
1696.245117	-87.716522
1695.264648	49.318119
1694.283203	192.191544
1693.301758	124.668365
1692.320313	207.281494
1691.338867	253.109283
1690.357422	155.449387
1689.375000	338.526459
1688.392578	503.481628
1687.410156	402.342651
1686.427734	413.851776
1685.444336	447.276672
1684.460938	436.024719
1683.477539	633.219849
1682.494141	599.240417
1681.509766	531.264343
1680.526367	626.397400
1679.541992	663.537292
1678.557617	948.786499
1677.572266	1114.792969
1676.587891	1076.582764
1675.602539	1092.182373
1674.617188	1103.095703
1673.630859	1159.797363
1672.645508	1195.876221
1671.659180	1317.564209
1670.672852	1484.983398
1669.686523	1363.473267
1668.699219	1502.821411
1667.712891	1557.804688
1666.725586	1592.119629
1665.738281	1645.604126
1664.750000	1678.424316
1663.762695	1733.073853
1662.774414	1881.081421
1661.786133	1984.546997
1660.797852	1990.487671
1659.808594	1697.549194
1658.820313	1797.434814
1657.831055	1974.639404
1656.841797	1884.870239
1655.851563	1771.854004
1654.862305	1712.399048
1653.872070	1605.865479
1652.881836	1724.811157
1651.891602	1696.107300
1650.900391	1435.202759
1649.910156	1185.526001
1648.918945	917.953369
1647.927734	978.720398
1646.935547	751.937927
1645.944336	671.056030
1644.952148	738.582703
1643.959961	489.694336
1642.966797	510.647766
1641.974609	410.656616
1640.981445	598.779053
1639.988281	344.047607
1638.995117	387.917908
1638.001953	310.897186
1637.007813	171.046326
1636.013672	23.765932
1635.019531	16.627581
1634.025391	-53.343117
1633.031250	-30.697718
1632.036133	-123.566002
1631.041016	55.178928
1630.045898	-258.050720
1629.049805	-54.954033
1628.054688	-67.353943
1627.058594	-121.505859
1626.062500	-314.698853
1625.065430	-31.543865
1624.069336	2.056359
1623.072266	46.455406
1622.075195	54.343357
1621.078125	338.376495
1620.081055	165.527496
1619.083008	161.091476
1618.084961	46.648994
1617.086914	142.506775
1616.088867	199.203018
1615.089844	109.177437
1614.091797	98.120644
1613.092773	34.834061
1612.092773	-15.103300
1611.093750	-219.482513
1610.093750	-77.613075
1609.094727	137.753281
1608.093750	-113.120293
1607.093750	-41.547829
1606.093750	179.420731
1605.092773	196.237152
1604.091797	145.137711
1603.090820	-60.200195
1602.088867	-97.870117
1601.087891	-30.766472
1600.085938	169.800018
1599.083984	-3.510913
1598.081055	32.482227
1597.079102	-90.874352
1596.076172	-237.608047
1595.073242	-57.651081
1594.070313	-99.707237
1593.067383	-280.080780
1592.063477	-361.113770
1591.059570	-212.370224
1590.055664	-395.066284
1589.051758	-175.861420
1588.046875	-50.628403
1587.041992	-152.314926
1586.037109	-238.300858
1585.032227	92.838707
1584.027344	309.161591
1583.021484	92.851135
1582.015625	82.420952
1581.009766	165.738724
1580.003906	301.073578
1578.997070	-11.463149
1577.990234	-8.961874
1576.984375	206.878830
1575.976563	76.551811
1574.969727	-38.168098
1573.961914	151.367035
1572.954102	18.351664
1571.946289	38.689526
1570.938477	350.014923
1569.929688	253.186600
1568.921875	286.198883
1567.913086	181.452362
1566.903320	16.928185
1565.894531	-23.016184
1564.884766	84.892654
1563.875000	239.351807
1562.865234	-5.912788
1561.855469	140.477310
1560.844727	172.572250
1559.834961	38.588924
1558.824219	5.621285
1557.813477	-138.910568
1556.801758	-231.703629
1555.790039	180.543533
1554.779297	25.266802
1553.766602	66.691895
1552.754883	123.475815
1551.743164	371.607330
1550.730469	-172.378357
1549.717773	176.273834
1548.705078	206.451553
1547.691406	241.611633
1546.677734	312.776642
1545.665039	236.391678
1544.650391	87.487686
1543.636719	83.159615
1542.623047	63.146748
1541.608398	164.337173
1540.593750	-116.870911
1539.579102	-52.215847
1538.563477	22.533958
1537.547852	-106.807388
1536.533203	6.227416
1535.516602	51.936741
1534.500977	63.901932
1533.485352	114.331276
1532.468750	326.924561
1531.452148	312.424469
1530.435547	243.611084
1529.417969	177.185898
1528.400391	74.519379
1527.383789	7.740705
1526.365234	105.526619
1525.347656	159.307480
1524.329102	241.148376
1523.311523	268.717102
1522.292969	406.656281
1521.273438	181.704285
1520.254883	211.180832
1519.235352	165.873093
1518.215820	32.984573
1517.196289	90.077919
1516.176758	144.360413
1515.156250	-161.180939
1514.136719	116.098831
1513.116211	-20.300194
1512.094727	79.273323
1511.074219	75.951164
1510.052734	-86.665985
1509.031250	60.947342
1508.009766	-53.298752
1506.988281	-103.610298
1505.965820	-174.631210
1504.943359	-158.695221
1503.920898	-96.853851
1502.898438	-178.709305
1501.875000	-255.626648
1500.852539	-204.671509
1499.829102	-243.560806
1498.805664	-213.527069
1497.781250	-183.722961
1496.757813	-246.224976
1495.733398	-83.811829
1494.708984	-167.178864
1493.684570	-122.861259
1492.659180	-86.438980
1491.633789	64.784958
1490.608398	185.091995
1489.583008	-34.615288
1488.557617	195.115570
1487.531250	340.281189
1486.504883	115.009399
1485.478516	247.006775
1484.452148	230.756241
1483.424805	239.837997
1482.398438	360.996643
1481.371094	336.550110
1480.342773	319.579742
1479.315430	547.196472
1478.287109	682.783875
1477.259766	700.955505
1476.230469	627.216919
1475.202148	802.984375
1474.173828	998.899170
1473.144531	1054.536499
1472.115234	1186.368042
1471.085938	1498.688721
1470.055664	1144.099976
1469.025391	1705.296631
1467.996094	1635.410156
1466.964844	1895.942261
1465.934570	1833.396851
1464.904297	1981.709351
1463.873047	2170.478760
1462.841797	2252.348633
1461.809570	2293.410400
1460.778320	2496.888428
1459.746094	2621.447510
1458.713867	2641.776855
1457.681641	2656.921387
1456.649414	2557.782715
1455.616211	2925.338379
1454.583008	2950.258545
1453.549805	3008.044434
1452.516602	3250.788086
1451.483398	3070.072998
1450.449219	3233.969727
1449.415039	3227.979248
1448.380859	3391.630615
1447.345703	3253.769775
1446.311523	3047.565186
1445.276367	3079.316650
1444.241211	2865.513428
1443.205078	2803.546387
1442.169922	2863.004395
1441.133789	2849.028564
1440.097656	2599.856445
1439.061523	2626.315918
1438.024414	2758.870361
1436.988281	2368.264648
1435.951172	1917.147583
1434.914063	1829.936646
1433.875977	1836.165283
1432.838867	1531.838379
1431.800781	1459.848877
1430.762695	1251.600464
1429.724609	1053.530518
1428.685547	1175.908569
1427.646484	907.304321
1426.607422	684.211670
1425.568359	544.421265
1424.529297	576.102783
1423.489258	562.409607
1422.449219	621.808838
1421.409180	600.602783
1420.369141	637.357483
1419.328125	447.504852
1418.288086	514.552979
1417.247070	445.688202
1416.205078	336.618347
1415.164063	363.507355
1414.122070	126.326103
1413.080078	296.666046
1412.038086	162.787354
1410.996094	119.513702
1409.953125	10.966677
1408.910156	38.205204
1407.867188	-95.260635
1406.824219	-133.162979
1405.780273	311.090668
1404.737305	-45.533501
1403.693359	-103.278435
1402.648438	-218.641754
1401.604492	77.575470
1400.559570	150.516510
1399.514648	45.480492
1398.469727	45.886372
1397.424805	111.563240
1396.378906	-0.627279
1395.333984	110.341454
1394.288086	161.238693
1393.241211	76.972816
1392.195313	123.075523
1391.148438	-43.519291
1390.101563	12.825079
1389.054688	-3.295023
1388.006836	8.220959
1386.959961	9.873025
1385.912109	6.640049
1384.864258	56.044621
1383.815430	95.549957
1382.767578	-132.198685
1381.718750	-167.340668
1380.669922	-102.405899
1379.621094	224.874451
1378.571289	-74.564240
1377.522461	-151.534439
1376.472656	-138.484833
1375.421875	-8.023337
1374.372070	-99.474174
1373.321289	-23.630997
1372.270508	-246.896317
1371.219727	-133.331818
1370.168945	-243.981613
1369.117188	-189.956238
1368.066406	85.972572
1367.014648	-4.232346
1365.961914	222.046310
1364.910156	112.279793
1363.857422	127.191559
1362.804688	94.987534
1361.751953	-53.973518
1360.698242	-23.585335
1359.645508	21.908447
1358.591797	-54.292618
1357.538086	130.766266
1356.483398	211.525818
1355.429688	334.693909
1354.375000	130.027954
1353.320313	154.169312
1352.264648	146.192047
1351.209961	418.991821
1350.154297	555.323364
1349.098633	634.705994
1348.042969	654.698975
1346.986328	595.480530
1345.930664	1149.112183
1344.874023	956.303467
1343.817383	895.168091
1342.759766	1416.724731
1341.703125	1291.482300
1340.645508	1047.559937
1339.587891	1289.437500
1338.529297	1088.108887
1337.471680	1142.098877
1336.413086	1109.617554
1335.354492	1292.663696
1334.295898	1216.024170
1333.236328	978.814575
1332.176758	986.759460
1331.117188	972.647583
1330.057617	1027.963135
1328.998047	786.854248
1327.937500	1121.814087
1326.876953	1083.770996
1325.816406	1132.394409
1324.754883	976.218872
1323.694336	1005.490295
1322.632813	756.005066
1321.571289	1096.656982
1320.508789	1133.864136
1319.447266	1267.464355
1318.384766	1198.960327
1317.322266	1002.461853
1316.259766	1131.651611
1315.196289	1288.086914
1314.132813	1158.804565
1313.069336	1103.678467
1312.005859	1157.143188
1310.942383	1223.086182
1309.877930	998.668884
1308.813477	1323.444580
1307.749023	1269.281128
1306.683594	1259.611938
1305.619141	1213.236206
1304.553711	1304.781982
1303.488281	1121.084595
1302.421875	1190.847290
1301.356445	1253.385620
1300.290039	967.152832
1299.223633	1147.983398
1298.157227	1294.525879
1297.089844	994.257996
1296.022461	1067.458740
1294.955078	914.983826
1293.887695	1231.452515
1292.819336	951.762512
1291.751953	1081.993774
1290.683594	886.164307
1289.614258	867.114502
1288.545898	870.294250
1287.476563	912.839722
1286.407227	815.860352
1285.337891	807.264282
1284.268555	1007.002441
1283.198242	895.827148
1282.127930	767.710388
1281.057617	1082.800415
1279.986328	969.670105
1278.916016	785.780151
1277.844727	819.798218
1276.773438	538.480835
1275.701172	985.990967
1274.629883	775.911438
1273.557617	1069.475098
1272.485352	1299.512085
1271.413086	1141.178101
1270.339844	1168.644531
1269.266602	1205.985107
1268.193359	1536.361206
1267.120117	1200.426636
1266.045898	1372.282715
1264.972656	1424.634888
1263.898438	1435.610474
1262.823242	1651.515747
1261.749023	1633.387451
1260.673828	1347.257813
1259.598633	1565.773560
1258.523438	1708.762207
1257.448242	1367.062622
1256.372070	1558.917603
1255.295898	1558.434326
1254.219727	1351.131714
1253.142578	1409.266113
1252.066406	1401.755615
1250.989258	1248.373901
1249.912109	1413.723999
1248.833984	1348.084106
1247.756836	1494.026123
1246.678711	1508.728271
1245.599609	1649.842285
1244.521484	1496.998169
1243.442383	1249.560059
1242.364258	1359.228271
1241.285156	1172.722656
1240.205078	1442.655762
1239.125977	1394.619751
1238.045898	1400.024658
1236.965820	1255.078003
1235.884766	1362.437378
1234.804688	1234.601318
1233.723633	1223.206177
1232.642578	1643.207764
1231.561523	1597.853149
1230.479492	1174.659424
1229.397461	756.511963
1228.315430	1159.374634
1227.233398	1244.955444
1226.150391	1226.441528
1225.068359	970.811584
1223.985352	1061.235352
1222.901367	1052.462280
1221.818359	811.552673
1220.734375	580.418884
1219.650391	784.436584
1218.566406	652.464172
1217.481445	602.683044
1216.396484	635.031250
1215.311523	689.076416
1214.226563	571.661499
1213.141602	485.652832
1212.055664	339.327484
1210.969727	769.668640
1209.883789	741.478333
1208.796875	814.554932
1207.709961	786.295959
1206.623047	661.585449
1205.536133	695.948181
1204.449219	739.887512
1203.361328	451.330566
1202.273438	295.309937
1201.185547	185.057449
1200.096680	-11.864959
1199.008789	63.204479
1197.919922	116.526787
1196.830078	133.679489
1195.741211	307.090393
1194.651367	-137.630096
1193.561523	83.709328
1192.471680	38.082977
1191.381836	110.148781
1190.291016	-382.475006
1189.200195	-99.129898
1188.109375	-140.185181
1187.017578	-246.126282
1185.926758	-37.666431
1184.834961	-242.149368
1183.742188	6.828949
1182.650391	20.526524
1181.557617	38.921535
1180.464844	133.937057
1179.372070	-181.092834
1178.279297	122.230476
1177.185547	80.292229
1176.091797	323.328491
1174.998047	-1.451485
1173.903320	428.046387
1172.808594	462.253845
1171.713867	331.194763
1170.619141	657.105896
1169.524414	198.095078
1168.428711	162.510056
1167.333008	224.863373
1166.237305	310.975922
1165.140625	145.968674
1164.044922	205.533234
1162.948242	372.455750
1161.850586	412.588226
1160.753906	763.011780
1159.656250	275.166321
1158.558594	644.303833
1157.460938	564.513245
1156.362305	549.045776
1155.263672	752.898132
1154.165039	627.434631
1153.066406	442.289307
1151.967773	300.000427
1150.868164	522.256409
1149.768555	415.480560
1148.667969	270.505615
1147.568359	-46.009705
1146.467773	-133.946106
1145.367188	-22.026134
1144.266602	-212.541214
1143.165039	-117.588585
1142.063477	84.228859
1140.961914	159.764359
1139.860352	-164.329956
1138.757813	162.928482
1137.655273	-109.017647
1136.552734	265.321838
1135.450195	2.695001
1134.346680	495.306732
1133.244141	405.803864
1132.139648	399.285217
1131.036133	563.515564
1129.931641	848.546936
1128.827148	967.241333
1127.722656	1123.690918
1126.618164	1061.773071
1125.512695	1168.061279
1124.407227	1105.879028
1123.301758	965.385376
1122.196289	983.547485
1121.089844	1006.298096
1119.983398	555.293457
1118.876953	807.501221
1117.769531	749.382996
1116.663086	847.343933
1115.555664	665.947266
1114.447266	541.263794
1113.339844	726.295166
1112.231445	721.965454
1111.123047	861.692078
1110.014648	691.650024
1108.905273	634.956726
1107.795898	821.457825
1106.686523	941.621460
1105.577148	1120.632568
1104.466797	1141.278076
1103.357422	1102.796631
1102.247070	1274.194580
1101.135742	987.766052
1100.025391	1465.455322
1098.914063	1025.619873
1097.802734	1222.329590
1096.690430	1126.595581
1095.579102	1160.386719
1094.466797	1015.018677
1093.353516	970.870117
1092.241211	740.629089
1091.127930	1185.984131
1090.014648	1150.923828
1088.901367	1271.069336
1087.788086	995.856384
1086.673828	953.498840
1085.559570	824.064087
1084.445313	946.130432
1083.330078	1021.036804
1082.214844	1013.577393
1081.099609	893.273926
1079.984375	953.785034
1078.868164	887.381104
1077.751953	950.040405
1076.635742	989.122742
1075.519531	941.290588
1074.402344	597.812500
1073.285156	585.120056
1072.167969	551.260864
1071.050781	723.651367
1069.932617	717.761108
1068.814453	739.932373
1067.696289	832.316223
1066.578125	505.354675
1065.458984	614.021179
1064.339844	1045.656250
1063.220703	765.520386
1062.100586	658.618286
1060.980469	790.349182
1059.860352	870.522583
1058.740234	719.121826
1057.619141	549.045898
1056.498047	507.567505
1055.376953	536.181702
1054.255859	438.602264
1053.133789	357.384583
1052.011719	575.084656
1050.889648	449.478851
1049.767578	375.267426
1048.644531	228.730316
1047.521484	546.517395
1046.398438	600.584839
1045.274414	652.286743
1044.150391	272.661774
1043.026367	364.043060
1041.902344	583.556702
1040.778320	334.697906
1039.653320	398.072937
1038.528320	407.876648
1037.402344	35.871578
1036.277344	422.866089
1035.151367	432.714294
1034.024414	314.622498
1032.898438	503.652771
1031.771484	553.096924
1030.644531	609.528503
1029.517578	487.001404
1028.390625	385.489410
1027.262695	318.913574
1026.134766	10.855165
1025.005859	-185.549835
1023.877930	-47.480255
1022.749023	-227.417068
1021.620117	-205.316406
1020.490234	-46.284210
1019.361328	-281.566254
1018.231445	-210.568848
1017.101563	-21.291363
1015.970703	-237.661819
1014.839844	-101.611382
1013.708984	106.278893
1012.578125	96.431847
1011.447266	308.989044
1010.315430	190.460236
1009.183594	386.876709
1008.050781	395.849945
1006.918945	777.413513
1005.786133	934.531860
1004.653320	1847.870483
1003.519531	2862.613281
1002.386719	3313.015869
1001.252930	2862.078369
1000.118164	1591.293945
998.984375	900.989502
997.849609	545.966492
996.714844	477.518616
995.580078	321.519409
994.444336	48.032421
993.308594	153.171112
992.172852	166.135147
991.036133	93.904381
989.900391	-8.116334
988.763672	136.678864
987.626953	177.855713
986.489258	7.203036
985.351563	-22.717667
984.213867	170.902359
983.076172	74.502670
981.937500	109.501366
980.798828	372.459229
979.660156	-50.131573
978.521484	148.664429
977.381836	87.679756
976.242188	422.326019
975.102539	476.567841
973.961914	271.288818
972.822266	415.486603
971.681641	318.618225
970.540039	334.490326
969.399414	352.831940
968.257813	470.040253
967.116211	220.220551
965.973633	174.880219
964.832031	487.557312
963.689453	323.306305
962.545898	675.146423
961.403320	266.057922
960.259766	242.320724
959.116211	195.874496
957.972656	259.583374
956.828125	387.572815
955.683594	353.150879
954.539063	126.683525
953.393555	236.890198
952.249023	541.699158
951.103516	114.662071
949.957031	-129.044388
948.811523	281.391602
947.665039	396.993225
946.518555	430.478821
945.371094	144.318558
944.224609	57.197681
943.077148	123.308372
941.929688	349.389526
940.781250	347.331696
939.632813	655.801025
938.484375	409.976898
937.335938	554.474304
936.186523	562.293457
935.038086	171.364410
933.887695	437.214539
932.738281	345.395386
931.587891	196.869385
930.437500	210.316452
929.287109	260.386169
928.135742	192.255249
926.985352	-12.203839
925.833984	-182.238235
924.681641	225.813583
923.530273	37.996655
922.377930	-167.726379
921.224609	72.395607
920.072266	62.593998
918.918945	-106.060402
917.765625	-322.153992
916.612305	34.354641
915.458008	-160.856766
914.303711	-262.724884
913.149414	12.369570
911.995117	-59.633823
910.839844	40.978172
909.684570	-361.747620
908.529297	-249.424606
907.373047	-53.104919
906.216797	-264.634949
905.060547	-206.274780
903.904297	-217.997421
902.747070	-222.751205
901.589844	175.673279
900.432617	24.015739
899.274414	-129.668060
898.117188	-265.032471
896.958984	-74.449638
895.799805	297.117096
894.641602	-75.194565
893.482422	203.810181
892.322266	94.140465
891.163086	-4.053192
890.002930	-113.348930
888.842773	55.302444
887.682617	79.509140
886.521484	-40.619686
885.360352	-151.543137
884.199219	6.184752
883.038086	-154.081924
881.875977	-239.735764
880.713867	51.265499
879.551758	184.457489
878.388672	69.820763
877.225586	198.653061
876.062500	145.077759
874.899414	33.071735
873.735352	123.836403
872.571289	277.667084
871.407227	282.989716
870.242188	-231.283203
869.077148	347.860107
867.912109	195.992050
866.747070	98.218132
865.581055	106.200943
864.415039	168.168747
863.249023	275.092224
862.083008	155.174561
860.916016	170.097885
859.749023	223.223038
858.581055	467.148224
857.414063	383.378052
856.246094	326.612915
855.077148	341.680908
853.909180	634.799438
852.740234	616.207947
851.571289	651.429260
850.402344	590.301086
849.232422	486.656067
848.062500	197.179031
846.892578	203.397217
845.721680	274.537842
844.551758	253.868988
843.380859	152.659576
842.208984	246.108765
841.038086	62.168350
839.866211	173.441208
838.694336	-73.024429
837.521484	51.590405
836.348633	21.943399
835.175781	79.390160
834.002930	201.532394
832.829102	80.214470
831.655273	280.340424
830.481445	522.719116
829.307617	396.790375
828.132813	348.943329
826.958008	521.830505
825.783203	255.348862
824.607422	267.559418
823.431641	248.491928
822.255859	265.004425
821.079102	152.243896
819.903320	164.152832
818.726563	64.657318
817.548828	-83.839630
816.372070	132.585602
815.194336	-40.520058
814.016602	-4.561309
812.837891	-184.414719
811.659180	-264.244446
810.480469	22.601255
809.301758	-130.786377
808.122070	-15.387448
806.942383	-299.959167
805.762695	-129.292801
804.583008	-120.890472
803.402344	-150.337799
802.221680	-206.524033
801.041016	-358.201965
799.859375	-425.645721
798.677734	-267.009521
797.496094	179.619186
796.313477	-480.061066
795.131836	-82.606819
793.949219	-301.332367
792.765625	-116.987175
791.583008	-282.730225
790.399414	-180.660339
789.215820	-145.175079
788.031250	-30.181360
786.846680	89.041939
785.662109	110.754272
784.477539	180.961319
783.291992	197.944672
782.106445	400.428406
780.920898	-29.264992
779.735352	283.347260
778.548828	189.308517
777.362305	106.213028
776.174805	157.680405
774.988281	19.178848
773.800781	-148.070602
772.613281	141.246048
771.424805	150.211411
770.236328	15.722066
769.047852	-114.428368
767.859375	191.712082
766.669922	206.746689
765.480469	177.589645
764.291016	146.120117
763.101563	233.438156
761.911133	351.417694
760.720703	224.941727
759.529297	362.440948
758.338867	444.765564
757.147461	500.557587
755.955078	419.903961
754.763672	550.202759
753.571289	528.711182
752.378906	588.425110
751.186523	399.807404
749.993164	391.269745
748.799805	310.201324
747.606445	185.190369
746.412109	207.197601
745.217773	244.480072
744.023438	283.874420
742.829102	349.502594
741.633789	182.647888
740.438477	101.306358
739.243164	155.822968
738.046875	181.791794
736.850586	67.530663
735.654297	-24.809456
734.458008	-95.237633
733.260742	151.728210
732.063477	116.274612
730.866211	321.485535
729.667969	25.715427
728.469727	388.301483
727.271484	442.468536
726.073242	407.009857
724.874023	299.483337
723.674805	172.372925
722.474609	421.039368
721.275391	274.383728
720.075195	477.154480
718.875000	516.185303
717.673828	256.309845
716.473633	304.227783
715.272461	419.816956
714.070313	317.375000
712.869141	180.183212
711.666992	457.274048
710.463867	193.927551
709.261719	257.592407
708.058594	147.101273
706.855469	-11.126174
705.652344	229.241394
704.448242	191.039139
703.244141	39.840508
702.040039	-41.529362
700.834961	96.966843
699.630859	7.228466
698.424805	191.621841
697.219727	-73.815292
696.013672	271.646179
694.807617	-86.750359
693.601563	-34.301140
692.395508	-122.835838
691.188477	-219.816666
689.981445	-45.257633
688.773438	-150.496216
687.566406	-275.014191
686.358398	-78.268738
685.149414	-193.651428
683.941406	-206.887283
682.732422	-102.861343
681.523438	-200.191833
680.313477	-61.121948
679.104492	-175.317261
677.894531	-79.198441
676.683594	-201.553665
675.473633	-40.117439
674.262695	-86.267097
673.051758	-73.775978
671.839844	-100.007065
670.628906	-175.765991
669.416992	5.976935
668.204102	-56.393078
666.992188	26.221554
665.779297	91.706657
664.566406	68.782852
663.352539	-55.440388
662.138672	317.082733
660.924805	253.600296
659.710938	129.867218
658.497070	-60.558762
657.282227	20.988255
656.066406	-117.337181
654.851563	50.606712
653.635742	134.495331
652.419922	-145.767349
651.204102	20.082703
649.987305	4.958721
648.770508	73.818459
647.553711	86.646698
646.336914	41.305786
645.119141	301.481720
643.901367	264.551544
642.682617	195.255646
641.464844	319.356293
640.246094	251.882187
639.027344	330.373352
637.807617	45.421318
636.587891	0.925177
635.368164	205.271790
634.148438	-71.860847
632.927734	129.485214
631.707031	-58.217529
630.486328	9.024219
629.264648	-104.524582
628.043945	88.093697
626.822266	187.762451
625.599609	166.619797
624.376953	189.729919
623.155273	385.577057
621.931641	449.758270
620.708984	461.544281
619.485352	408.057556
618.261719	113.708191
617.037109	58.060207
615.813477	112.473770
614.588867	37.164192
613.364258	-234.170685
612.138672	14.924971
610.913086	-51.971478
609.687500	-7.222617
608.461914	14.364267
607.235352	-44.993603
606.008789	-266.506683
604.782227	-75.689201
