# Supplementary material for: Raman spectroscopy accurately differentiates mucosal healing from non-healing and biochemical changes following biological therapy in inflammatory bowel disease
Source: PLoS One. 2021 Jun 2;16(6):e0252210. doi: 10.1371/journal.pone.0252210 (PMC8172032; doi:10.1371/journal.pone.0252210)
Supplement: S6 Dataset — (ZIP) [file pone.0252210.s008.zip › Post biologic CD/OC016 post treatment-1_base sub CR removed_54__X_-36039.8__Y_20318.7__Z_-4414.98__Time_618.txt]

1714.716797	1.235795
1713.740234	346.908569
1712.763672	65.631111
1711.787109	-117.766151
1710.809570	72.716835
1709.832031	301.822601
1708.854492	84.475471
1707.875977	90.694725
1706.898438	-62.612064
1705.919922	-8.581407
1704.941406	73.302765
1703.962891	-106.078949
1702.983398	-43.505157
1702.003906	-271.530426
1701.024414	-43.681221
1700.044922	-127.800362
1699.065430	0.348508
1698.084961	49.198338
1697.104492	-101.427628
1696.124023	58.912251
1695.143555	-71.039528
1694.162109	61.685364
1693.180664	128.516846
1692.199219	38.724026
1691.217773	85.968658
1690.235352	13.958331
1689.253906	105.597427
1688.271484	179.334625
1687.289063	3.219904
1686.305664	321.147186
1685.323242	381.230255
1684.339844	148.928726
1683.356445	274.481995
1682.372070	227.582397
1681.388672	197.446274
1680.404297	253.216492
1679.419922	259.100494
1678.435547	302.934174
1677.451172	233.031021
1676.465820	365.954468
1675.480469	265.458313
1674.495117	423.541992
1673.509766	608.763611
1672.523438	491.542053
1671.537109	579.555725
1670.550781	516.708862
1669.564453	664.267944
1668.578125	544.154053
1667.590820	501.605957
1666.603516	703.776245
1665.616211	646.351868
1664.627930	608.016846
1663.640625	779.735718
1662.652344	946.544617
1661.664063	877.815796
1660.675781	769.821777
1659.686523	752.405884
1658.698242	743.395569
1657.708984	787.775757
1656.719727	747.812378
1655.729492	811.509094
1654.740234	640.007080
1653.750000	519.229370
1652.759766	893.621582
1651.768555	718.009705
1650.778320	569.277405
1649.787109	751.431396
1648.795898	550.541260
1647.804688	191.485794
1646.813477	324.344116
1645.821289	578.943909
1644.829102	294.941864
1643.836914	43.023998
1642.844727	132.024811
1641.851563	97.185661
1640.859375	181.355408
1639.866211	46.748962
1638.873047	86.505669
1637.878906	-131.969589
1636.885742	285.236206
1635.891602	138.384155
1634.897461	136.722656
1633.902344	-57.095070
1632.908203	-105.776169
1631.913086	-149.012558
1630.917969	-15.669389
1629.922852	-211.283432
1628.926758	-156.661957
1627.931641	19.105202
1626.935547	-7.645396
1625.939453	-78.982101
1624.942383	-18.714128
1623.946289	123.126869
1622.949219	-53.034241
1621.952148	49.504776
1620.955078	60.124348
1619.958008	31.410114
1618.959961	31.651773
1617.961914	50.327126
1616.963867	116.290756
1615.965820	-17.179783
1614.966797	-134.817551
1613.967773	-123.840744
1612.968750	136.300049
1611.969727	13.530375
1610.970703	-35.774910
1609.970703	80.057114
1608.970703	-121.217621
1607.970703	-5.424076
1606.970703	36.970348
1605.969727	-195.626617
1604.968750	-129.690979
1603.967773	4.242825
1602.966797	-3.226690
1601.965820	-5.497973
1600.963867	91.584213
1599.961914	-36.329441
1598.959961	63.233074
1597.958008	-114.392822
1596.955078	-166.560425
1595.952148	-169.124268
1594.949219	-111.672432
1593.946289	-357.285065
1592.943359	-96.293137
1591.939453	13.083030
1590.935547	59.686077
1589.931641	-222.619354
1588.927734	113.427948
1587.922852	13.629282
1586.917969	-15.813579
1585.913086	171.056213
1584.908203	-134.923508
1583.903320	200.228745
1582.897461	219.847458
1581.891602	208.083649
1580.885742	167.560715
1579.879883	223.280045
1578.873047	226.781204
1577.866211	97.418159
1576.859375	118.911369
1575.852539	101.243111
1574.845703	114.664291
1573.837891	216.359833
1572.830078	70.881065
1571.822266	133.280960
1570.814453	187.718979
1569.805664	44.519547
1568.796875	218.159653
1567.788086	282.503174
1566.779297	99.999016
1565.769531	-20.273760
1564.760742	-36.815834
1563.750977	408.386688
1562.741211	108.671471
1561.730469	122.775604
1560.720703	147.104126
1559.709961	127.187698
1558.699219	-43.216156
1557.688477	175.033600
1556.676758	71.744003
1555.666016	38.294582
1554.654297	214.477615
1553.642578	2.029281
1552.629883	229.599075
1551.618164	112.692986
1550.605469	189.744995
1549.592773	46.704029
1548.580078	66.521355
1547.566406	109.437881
1546.552734	229.743042
1545.540039	119.797188
1544.525391	14.889517
1543.511719	212.183731
1542.498047	225.829956
1541.483398	86.927979
1540.468750	182.902267
1539.453125	95.380753
1538.438477	-190.983414
1537.422852	20.639229
1536.407227	-98.208900
1535.391602	-95.927330
1534.375977	112.506325
1533.359375	101.537857
1532.342773	154.868668
1531.326172	1.857240
1530.309570	157.954865
1529.292969	130.940033
1528.275391	348.451477
1527.257813	148.586990
1526.240234	172.636948
1525.222656	91.008926
1524.204102	53.007298
1523.185547	148.666138
1522.166992	-0.212321
1521.148438	-151.732071
1520.128906	-51.372246
1519.110352	20.550631
1518.090820	215.654800
1517.071289	374.572998
1516.050781	145.382324
1515.031250	47.159969
1514.010742	282.650330
1512.990234	-129.023071
1511.968750	39.409966
1510.948242	10.074500
1509.926758	90.936798
1508.905273	-36.119263
1507.883789	41.923828
1506.862305	-131.447632
1505.839844	-63.913124
1504.817383	141.876556
1503.794922	-154.736725
1502.772461	43.084953
1501.749023	-143.474899
1500.726563	-291.632721
1499.703125	-176.152512
1498.678711	-206.729691
1497.655273	-178.515686
1496.630859	-181.126495
1495.607422	-114.748337
1494.582031	-51.076401
1493.557617	-273.868195
1492.533203	267.674622
1491.507813	-34.501396
1490.482422	-93.889328
1489.457031	255.411484
1488.430664	-159.203400
1487.405273	276.629913
1486.378906	222.012802
1485.352539	111.194794
1484.325195	186.627884
1483.298828	98.692085
1482.271484	268.345764
1481.244141	315.451996
1480.216797	331.880188
1479.188477	419.605591
1478.161133	451.186462
1477.132813	559.125610
1476.104492	351.071533
1475.075195	545.467957
1474.046875	604.789612
1473.017578	661.478333
1471.988281	545.016785
1470.958984	889.178711
1469.928711	965.989807
1468.898438	643.364319
1467.869141	982.091675
1466.837891	1122.283447
1465.807617	881.086365
1464.776367	1404.961548
1463.746094	1481.386108
1462.714844	1445.957764
1461.682617	1293.666748
1460.651367	1405.541016
1459.619141	1547.799316
1458.586914	1390.463379
1457.554688	1124.058960
1456.522461	1398.189575
1455.489258	1504.757813
1454.456055	1492.074341
1453.422852	1545.321045
1452.389648	1834.306641
1451.355469	1466.708984
1450.321289	1570.592651
1449.287109	1763.109985
1448.252930	1641.470337
1447.218750	1669.304443
1446.183594	1788.262573
1445.148438	1545.214233
1444.113281	1643.932861
1443.078125	1712.265869
1442.041992	1522.545532
1441.005859	1558.019897
1439.969727	1209.159302
1438.933594	1285.182739
1437.897461	1050.318481
1436.860352	1194.609497
1435.823242	1240.338867
1434.786133	1326.494629
1433.748047	1167.676636
1432.710938	784.270630
1431.672852	855.415771
1430.634766	800.385010
1429.596680	561.226868
1428.557617	407.966980
1427.518555	665.919006
1426.479492	338.805237
1425.440430	574.066772
1424.401367	247.210938
1423.361328	374.119080
1422.321289	261.680664
1421.281250	23.404943
1420.241211	399.754333
1419.200195	156.610245
1418.159180	157.801254
1417.118164	252.170547
1416.077148	308.817139
1415.035156	-57.137173
1413.994141	-158.771835
1412.952148	235.053925
1411.910156	103.349762
1410.867188	22.022829
1409.825195	-8.924971
1408.782227	138.575333
1407.739258	225.800568
1406.695313	102.093651
1405.652344	-141.985641
1404.608398	-47.020199
1403.564453	-180.399582
1402.520508	-95.349380
1401.475586	182.893509
1400.431641	157.632050
1399.386719	157.522324
1398.341797	19.609764
1397.295898	92.366631
1396.250977	49.917412
1395.205078	-57.585178
1394.159180	-2.139130
1393.112305	-76.871536
1392.066406	-28.783731
1391.019531	144.515869
1389.972656	177.679214
1388.925781	48.277233
1387.877930	94.118690
1386.831055	85.021530
1385.783203	-61.528152
1384.735352	-77.920036
1383.686523	158.221313
1382.638672	91.994225
1381.589844	-26.591129
1380.541016	-214.973740
1379.492188	96.286224
1378.442383	-91.867126
1377.392578	-90.127045
1376.342773	-90.790108
1375.292969	53.364647
1374.243164	-136.730911
1373.192383	-137.106918
1372.141602	-142.375244
1371.090820	228.903748
1370.039063	-18.032328
1368.988281	-0.605538
1367.936523	198.774521
1366.884766	166.511017
1365.833008	67.121552
1364.780273	67.451523
1363.727539	20.581467
1362.674805	113.200775
1361.622070	-172.333221
1360.569336	37.403214
1359.515625	110.341751
1358.461914	-23.043150
1357.408203	-12.079802
1356.353516	-6.006222
1355.299805	320.735077
1354.245117	197.734756
1353.190430	42.593586
1352.134766	58.958611
1351.080078	65.491928
1350.024414	109.341476
1348.968750	364.218903
1347.913086	279.151184
1346.856445	672.980957
1345.800781	645.117310
1344.744141	451.213013
1343.686523	577.279480
1342.629883	515.023987
1341.572266	475.179810
1340.514648	326.436188
1339.457031	519.667542
1338.399414	663.379089
1337.340820	123.765800
1336.282227	765.215576
1335.223633	584.839172
1334.165039	728.760803
1333.106445	818.286499
1332.046875	653.111450
1330.987305	295.226593
1329.926758	184.786346
1328.867188	383.438751
1327.806641	416.520660
1326.746094	395.319489
1325.685547	485.359833
1324.625000	360.601746
1323.563477	485.332794
1322.501953	299.074341
1321.440430	799.036499
1320.378906	533.993713
1319.316406	567.618530
1318.253906	823.265991
1317.191406	847.103088
1316.128906	710.769409
1315.065430	862.924194
1314.001953	512.410339
1312.938477	854.383057
1311.875000	610.077698
1310.811523	708.235352
1309.747070	594.687256
1308.682617	569.865906
1307.618164	658.324829
1306.552734	707.438416
1305.488281	584.417603
1304.422852	591.848206
1303.356445	623.920715
1302.291016	582.302673
1301.224609	961.015747
1300.159180	577.924500
1299.091797	946.760864
1298.025391	605.700684
1296.958984	790.329590
1295.891602	476.563599
1294.824219	644.062622
1293.755859	536.695740
1292.688477	701.760193
1291.620117	535.663513
1290.551758	757.153320
1289.483398	610.831787
1288.414063	369.015656
1287.344727	764.534363
1286.275391	885.505737
1285.206055	700.266479
1284.136719	848.227417
1283.066406	714.574585
1281.996094	576.125427
1280.925781	711.892334
1279.855469	505.067444
1278.784180	594.377930
1277.712891	522.258179
1276.641602	601.816406
1275.569336	696.033691
1274.498047	807.360046
1273.425781	556.987549
1272.353516	592.610229
1271.281250	887.166382
1270.208008	541.777832
1269.134766	772.781189
1268.061523	434.942780
1266.988281	758.655823
1265.914063	906.563843
1264.839844	668.997498
1263.765625	853.484802
1262.691406	647.768616
1261.617188	776.144592
1260.541992	911.787659
1259.466797	828.075134
1258.391602	951.494080
1257.315430	814.244873
1256.239258	677.066162
1255.163086	783.421509
1254.086914	826.452393
1253.010742	944.911438
1251.933594	888.141663
1250.856445	916.537964
1249.779297	704.165588
1248.701172	506.471039
1247.624023	809.629944
1246.545898	813.718384
1245.467773	975.742432
1244.388672	404.051086
1243.310547	651.093445
1242.231445	796.033325
1241.152344	588.894653
1240.072266	648.819336
1238.993164	696.582642
1237.913086	678.805603
1236.833008	656.177979
1235.751953	611.718811
1234.671875	550.301025
1233.590820	631.903076
1232.509766	628.638733
1231.427734	620.507324
1230.346680	639.016846
1229.264648	521.876099
1228.182617	390.241882
1227.100586	454.722595
1226.017578	628.055969
1224.934570	602.885254
1223.851563	-106.892143
1222.768555	426.744415
1221.684570	290.333435
1220.601563	257.914337
1219.516602	675.020447
1218.432617	219.606979
1217.348633	634.071899
1216.263672	200.547348
1215.178711	670.309631
1214.093750	145.172485
1213.007813	312.961395
1211.921875	318.962555
1210.835938	298.390015
1209.750000	301.916931
1208.663086	305.402039
1207.577148	484.860077
1206.490234	198.978027
1205.402344	166.225830
1204.315430	429.811859
1203.227539	334.319366
1202.139648	94.331833
1201.051758	-20.381844
1199.962891	317.474487
1198.875000	-78.900200
1197.786133	-128.655228
1196.696289	9.204883
1195.607422	7.475055
1194.517578	46.574184
1193.427734	-3.333867
1192.337891	-115.753441
1191.247070	-55.158028
1190.157227	29.398092
1189.066406	12.985924
1187.974609	-97.119606
1186.883789	-113.583839
1185.791992	-168.496063
1184.700195	74.138062
1183.608398	-81.648529
1182.515625	-19.138056
1181.423828	31.313189
1180.331055	-143.683197
1179.238281	-117.296616
1178.144531	129.505081
1177.050781	59.878757
1175.957031	-184.626892
1174.863281	4.403995
1173.768555	114.280876
1172.674805	87.622818
1171.580078	-116.181671
1170.484375	-4.107360
1169.389648	69.599869
1168.293945	97.777588
1167.198242	42.206207
1166.102539	-228.540009
1165.005859	-147.884201
1163.910156	-64.915512
1162.813477	22.740442
1161.715820	131.796555
1160.619141	197.781143
1159.521484	110.890709
1158.423828	112.302612
1157.326172	187.643982
1156.227539	138.835327
1155.128906	180.642044
1154.030273	-214.011780
1152.931641	247.368271
1151.832031	31.546337
1150.733398	75.537903
1149.632813	-47.330002
1148.533203	-215.436493
1147.433594	-133.460693
1146.333008	0.804811
1145.232422	-91.168968
1144.130859	-11.805477
1143.030273	205.485580
1141.928711	-60.258320
1140.827148	75.990662
1139.724609	29.049261
1138.623047	-193.814163
1137.520508	-10.226378
1136.417969	189.867996
1135.314453	52.500481
1134.211914	-23.087582
1133.108398	10.537407
1132.004883	169.923203
1130.900391	357.671600
1129.796875	122.942215
1128.692383	320.031738
1127.586914	452.948608
1126.482422	431.649475
1125.376953	353.421234
1124.271484	336.819702
1123.166016	140.101501
1122.060547	353.284973
1120.954102	125.788223
1119.847656	-35.330761
1118.741211	28.497183
1117.633789	302.912811
1116.526367	139.398041
1115.418945	141.535736
1114.311523	292.658813
1113.204102	55.869640
1112.095703	27.203529
1110.987305	36.345676
1109.877930	338.477814
1108.769531	9.647398
1107.660156	476.945496
1106.550781	301.680511
1105.441406	372.015503
1104.331055	59.899769
1103.220703	130.212082
1102.110352	11.726867
1101.000000	327.300568
1099.888672	88.511444
1098.777344	347.300812
1097.666016	457.452911
1096.553711	232.889755
1095.442383	225.190323
1094.330078	377.652710
1093.217773	115.552284
1092.104492	378.606018
1090.991211	311.977997
1089.877930	137.118546
1088.764648	451.733795
1087.651367	156.943970
1086.537109	396.136017
1085.422852	266.069763
1084.308594	387.590057
1083.193359	302.230316
1082.078125	428.379333
1080.962891	286.674927
1079.847656	553.690491
1078.731445	257.053223
1077.615234	181.224213
1076.499023	53.802197
1075.382813	254.946533
1074.265625	183.878311
1073.148438	51.874855
1072.031250	255.249847
1070.914063	360.086456
1069.795898	394.568726
1068.677734	222.852875
1067.559570	198.817017
1066.440430	214.619843
1065.321289	424.780792
1064.202148	220.508072
1063.083008	306.568481
1061.962891	205.409851
1060.843750	169.833328
1059.723633	438.340912
1058.602539	236.742493
1057.482422	140.471771
1056.361328	-147.388947
1055.239258	83.653755
1054.118164	237.535400
1052.996094	202.186096
1051.874023	276.634705
1050.751953	103.620621
1049.629883	250.482880
1048.506836	233.962677
1047.383789	240.817200
1046.260742	107.764381
1045.136719	86.734962
1044.012695	-78.783516
1042.888672	23.854568
1041.764648	68.232338
1040.639648	26.429115
1039.515625	-73.528862
1038.389648	187.526031
1037.264648	94.647018
1036.138672	185.730194
1035.012695	146.508774
1033.886719	316.737671
1032.760742	-20.107449
1031.633789	194.361618
1030.506836	125.157181
1029.379883	79.282166
1028.251953	105.515572
1027.124023	-133.050430
1025.996094	155.798004
1024.868164	-94.162811
1023.739258	-102.507202
1022.610352	-284.865936
1021.481445	-232.704895
1020.352539	-463.540802
1019.222656	-156.102081
1018.092773	-252.230743
1016.962891	-192.916153
1015.832031	-198.468658
1014.702148	-13.925231
1013.571289	-33.280380
1012.439453	-34.033131
1011.308594	-150.490433
1010.176758	170.728577
1009.044922	-105.291000
1007.912109	104.834229
1006.780273	474.572083
1005.647461	360.798065
1004.514648	885.382080
1003.380859	1386.672607
1002.247070	1890.117432
1001.113281	1258.795410
999.979492	745.669861
998.845703	288.296204
997.710938	249.173431
996.576172	281.717743
995.440430	14.266263
994.305664	-1.447395
993.169922	45.213371
992.033203	-67.219521
990.897461	207.891357
989.760742	134.831451
988.624023	82.631493
987.487305	-6.327279
986.350586	298.791412
985.212891	46.455997
984.075195	-143.502350
982.936523	-172.138550
981.798828	-60.267689
980.660156	-40.413872
979.521484	-64.193596
978.381836	-44.177155
977.242188	-26.383596
976.102539	-123.457314
974.962891	99.082275
973.823242	-25.376064
972.682617	18.013672
971.541992	-25.805183
970.400391	38.404110
969.259766	-2.929467
968.118164	43.060158
966.976563	-21.027851
965.833984	135.236832
964.691406	130.962936
963.548828	41.939396
962.406250	285.457092
961.262695	146.188736
960.120117	243.093109
958.976563	312.547119
957.832031	292.728516
956.688477	25.710735
955.543945	38.195305
954.398438	126.285652
953.253906	54.251984
952.108398	266.005188
950.962891	98.082443
949.817383	99.534126
948.670898	167.361664
947.524414	187.248428
946.377930	179.789612
945.231445	179.273804
944.083984	158.284637
942.936523	160.223846
941.789063	338.020538
940.640625	296.715515
939.493164	314.840607
938.343750	344.439636
937.195313	225.863892
936.045898	212.309219
934.897461	182.884888
933.747070	185.459656
932.597656	286.087036
931.447266	63.268047
930.296875	93.430672
929.146484	34.853374
927.995117	183.530624
926.843750	229.798355
925.692383	44.034588
924.541016	-18.728418
923.388672	25.498114
922.236328	137.985321
921.083984	-304.164246
919.931641	94.839378
918.778320	100.649208
917.625000	-72.928795
916.470703	-128.266953
915.317383	-133.563248
914.163086	115.442642
913.008789	-57.717037
911.853516	-51.492607
910.698242	54.599178
909.542969	-190.812012
908.387695	21.942522
907.231445	223.318863
906.076172	-200.815582
904.918945	79.927536
903.762695	48.004978
902.605469	29.738485
901.448242	-153.746674
900.291016	102.030609
899.133789	22.813122
897.975586	-31.433075
896.817383	-76.557549
895.658203	-180.414505
894.500000	-55.830933
893.340820	116.202972
892.180664	-62.069981
891.021484	10.556167
889.861328	117.067947
888.701172	-63.222458
887.541016	-40.205204
886.379883	228.861389
885.218750	184.168259
884.057617	-63.518509
882.895508	6.970540
881.734375	-42.059597
880.572266	-23.407158
879.409180	263.477173
878.247070	248.296646
877.083984	314.247314
875.920898	62.611614
874.756836	369.555206
873.592773	322.924988
872.428711	217.815079
871.264648	342.286377
870.100586	-19.213425
868.935547	150.262558
867.770508	245.463486
866.604492	929.617554
865.438477	296.407471
864.272461	117.394127
863.106445	106.952919
861.940430	65.074440
860.773438	353.289642
859.606445	340.554626
858.438477	368.222626
857.271484	411.576599
856.103516	358.445709
854.934570	415.226715
853.766602	584.081665
852.597656	434.527008
851.428711	538.280701
850.259766	476.165497
849.089844	508.149689
847.919922	255.677872
846.750000	330.203583
845.579102	465.113190
844.408203	407.474335
843.237305	271.527710
842.066406	294.441803
840.894531	324.028687
839.722656	156.820953
838.550781	311.545746
837.377930	227.048279
836.206055	-116.616211
835.033203	142.953217
833.859375	58.456306
832.686523	255.276566
831.512695	110.451553
830.337891	311.554108
829.164063	106.466003
827.989258	381.002045
826.814453	77.791031
825.639648	39.987972
824.463867	126.979019
823.288086	73.492752
822.112305	97.961586
820.935547	227.054855
819.759766	213.520340
818.583008	148.734940
817.405273	150.703308
816.228516	-145.568604
815.050781	-163.663086
813.872070	131.811340
812.694336	-68.793327
811.515625	-58.159172
810.336914	-87.597893
809.158203	154.016602
807.978516	-113.283272
806.798828	25.933208
805.619141	-61.471443
804.438477	-44.556664
803.258789	-236.342484
802.077148	-195.113297
800.896484	-11.988334
799.714844	-119.560493
798.534180	-255.972275
797.351563	-223.907028
796.169922	-70.024200
794.987305	-253.084946
793.804688	-245.612656
792.622070	51.919632
791.438477	72.465965
790.254883	-166.072937
789.071289	40.283127
787.886719	-94.279419
786.702148	244.550568
785.517578	182.847198
784.333008	-172.969696
783.147461	121.213951
781.961914	220.705795
780.776367	72.613312
779.590820	-71.059517
778.404297	397.010315
777.217773	131.749985
776.030273	38.722733
774.843750	86.914070
773.656250	194.583069
772.467773	169.778732
771.280273	105.223381
770.091797	139.845825
768.903320	6.857132
767.714844	431.419952
766.525391	-80.672134
765.335938	52.813766
764.146484	3.388076
762.956055	242.340469
761.765625	205.966599
760.575195	121.134476
759.384766	427.903503
758.193359	81.176651
757.001953	359.095642
755.810547	410.370453
754.618164	265.931366
753.425781	356.641052
752.233398	427.475311
751.041016	45.741871
749.847656	173.599548
748.654297	303.538361
747.460938	431.168976
746.266602	249.271255
745.072266	41.081615
743.877930	324.263550
742.683594	295.875122
741.488281	94.254852
740.292969	238.998795
739.097656	-13.000864
737.901367	-96.231796
736.705078	96.515572
735.508789	57.016346
734.311523	284.587555
733.115234	113.668610
731.917969	-164.432327
730.719727	78.245483
729.522461	-149.469681
728.324219	40.552605
727.125977	-10.020571
725.926758	114.256798
724.727539	-4.096543
723.528320	-74.352074
722.329102	27.953133
721.128906	55.948723
719.928711	22.790304
718.728516	330.122498
717.528320	172.515747
716.327148	302.941498
715.125977	328.608246
713.923828	461.104675
712.722656	212.035065
711.520508	294.367737
710.317383	241.561844
709.115234	5.795901
707.912109	3.190594
706.708984	124.712219
705.505859	228.773056
704.301758	106.444321
703.097656	145.209839
701.893555	86.081490
700.688477	109.644173
699.483398	339.787903
698.278320	289.415100
697.073242	36.965328
695.867188	-26.298761
694.661133	-72.122101
693.455078	47.171093
692.248047	107.812225
691.041016	57.749546
689.833984	-131.155716
688.626953	-27.001345
687.418945	18.570963
686.210938	-72.469345
685.002930	23.053219
683.793945	-126.387825
682.584961	-89.319412
681.375977	32.287281
680.166992	-67.074150
678.957031	-157.674408
677.747070	-20.822149
676.537109	-135.092346
675.326172	-167.013626
674.115234	-23.592287
672.904297	91.697975
671.692383	25.316683
670.481445	-242.061020
669.269531	-87.706551
668.056641	-108.429794
666.844727	-113.952744
665.631836	-9.236305
664.417969	30.696350
663.205078	146.253403
661.991211	210.005112
660.777344	185.302704
659.563477	139.094910
658.348633	71.397034
657.133789	137.510849
655.918945	-63.722816
654.703125	-14.736304
653.488281	245.503433
652.272461	-26.549154
651.055664	429.719604
649.839844	-10.136595
648.623047	110.109772
647.405273	-92.566940
646.188477	-8.848328
644.970703	12.471236
643.752930	-39.322891
642.535156	356.310944
641.316406	341.086853
640.097656	115.218971
638.878906	188.236496
637.659180	9.827349
636.439453	271.925507
635.219727	-88.954414
634.000000	78.582733
632.779297	190.223740
631.558594	-35.165138
630.337891	151.542740
629.116211	89.283104
627.894531	277.979828
626.672852	183.500610
625.451172	-121.074219
624.228516	341.775421
623.005859	152.917297
621.783203	107.623840
620.559570	445.679443
619.336914	209.594727
618.112305	335.343628
616.888672	-16.388641
615.664063	363.788177
614.439453	210.940323
613.214844	-211.488998
611.989258	7.669417
610.764648	-98.409760
609.538086	36.917606
608.312500	13.853139
607.085938	-47.864620
605.859375	9.841495
604.632813	63.014515
