# Supplementary material for: Raman spectroscopy accurately differentiates mucosal healing from non-healing and biochemical changes following biological therapy in inflammatory bowel disease
Source: PLoS One. 2021 Jun 2;16(6):e0252210. doi: 10.1371/journal.pone.0252210 (PMC8172032; doi:10.1371/journal.pone.0252210)
Supplement: S6 Dataset — (ZIP) [file pone.0252210.s008.zip › Post biologic CD/OC024 post treatment-1_base sub CR removed_15__X_-24603.5__Y_32779.4__Z_-655.777__Time_173.txt]

1714.837891	259.593140
1713.861328	-70.740784
1712.884766	18.623325
1711.907227	194.773605
1710.930664	-137.382980
1709.953125	-170.855301
1708.975586	-171.071976
1707.997070	41.370880
1707.019531	-160.315414
1706.041016	241.631668
1705.062500	-380.972076
1704.083984	-177.790939
1703.104492	127.977638
1702.125000	274.123901
1701.145508	-357.163696
1700.166016	-93.898003
1699.186523	306.640228
1698.206055	109.173653
1697.225586	-239.517868
1696.245117	-218.319214
1695.264648	44.292740
1694.283203	-31.458035
1693.301758	-26.083755
1692.320313	356.668579
1691.338867	275.831146
1690.357422	246.691757
1689.375000	103.753838
1688.392578	81.848907
1687.410156	210.215485
1686.427734	200.826309
1685.444336	221.631378
1684.460938	371.242889
1683.477539	500.379272
1682.494141	497.172943
1681.509766	556.053467
1680.526367	900.693970
1679.541992	418.202972
1678.557617	655.286072
1677.572266	869.120117
1676.587891	610.267212
1675.602539	809.717468
1674.617188	1009.893311
1673.630859	931.636658
1672.645508	867.533936
1671.659180	1146.954468
1670.672852	1055.127686
1669.686523	1612.114624
1668.699219	1574.805420
1667.712891	1506.432861
1666.725586	1523.711548
1665.738281	1302.894165
1664.750000	1783.194092
1663.762695	1616.863159
1662.774414	1557.325073
1661.786133	1448.118164
1660.797852	1506.600220
1659.808594	1618.677002
1658.820313	2202.947510
1657.831055	1847.266968
1656.841797	1969.024536
1655.851563	1792.136475
1654.862305	1827.704102
1653.872070	1413.931885
1652.881836	1355.450317
1651.891602	1419.235840
1650.900391	1319.553467
1649.910156	1394.983154
1648.918945	1106.088501
1647.927734	653.981812
1646.935547	971.459290
1645.944336	679.083252
1644.952148	738.564148
1643.959961	442.019867
1642.966797	436.442200
1641.974609	175.317505
1640.981445	239.297607
1639.988281	506.819000
1638.995117	265.579346
1638.001953	-341.698212
1637.007813	61.435913
1636.013672	-260.092987
1635.019531	72.450089
1634.025391	-63.774048
1633.031250	256.124054
1632.036133	-379.780853
1631.041016	-51.399029
1630.045898	-238.793991
1629.049805	-62.618305
1628.054688	-173.012573
1627.058594	-322.544250
1626.062500	56.920002
1625.065430	-23.694752
1624.069336	-140.806473
1623.072266	-181.407822
1622.075195	-100.874054
1621.078125	74.435204
1620.081055	47.635014
1619.083008	383.441345
1618.084961	246.710846
1617.086914	199.478714
1616.088867	76.340881
1615.089844	-72.819550
1614.091797	72.060478
1613.092773	-16.399239
1612.092773	-2.424219
1611.093750	-250.457901
1610.093750	-31.742598
1609.094727	-6.901739
1608.093750	188.304489
1607.093750	257.814178
1606.093750	-128.261246
1605.092773	365.582733
1604.091797	152.557434
1603.090820	415.976929
1602.088867	30.469309
1601.087891	-95.843369
1600.085938	104.836624
1599.083984	-94.579964
1598.081055	-74.306236
1597.079102	-294.456329
1596.076172	-88.593109
1595.073242	-138.828949
1594.070313	-144.641739
1593.067383	-153.073669
1592.063477	-83.204330
1591.059570	-203.926895
1590.055664	-160.224655
1589.051758	-236.588547
1588.046875	-138.207153
1587.041992	90.478043
1586.037109	123.460808
1585.032227	72.951851
1584.027344	-259.070435
1583.021484	94.248657
1582.015625	327.503632
1581.009766	156.876389
1580.003906	415.882935
1578.997070	73.290176
1577.990234	4.041108
1576.984375	-86.088814
1575.976563	221.743057
1574.969727	-196.376358
1573.961914	64.301102
1572.954102	374.141357
1571.946289	171.626175
1570.938477	187.370346
1569.929688	122.408447
1568.921875	270.361572
1567.913086	288.229065
1566.903320	-5.671104
1565.894531	-208.726471
1564.884766	247.399734
1563.875000	277.591248
1562.865234	61.133747
1561.855469	-191.712463
1560.844727	177.751007
1559.834961	72.424370
1558.824219	-266.348969
1557.813477	94.580063
1556.801758	-252.205612
1555.790039	-0.624708
1554.779297	258.441956
1553.766602	152.068268
1552.754883	200.890503
1551.743164	-213.808960
1550.730469	70.138329
1549.717773	353.762665
1548.705078	-38.047199
1547.691406	208.845734
1546.677734	473.521454
1545.665039	213.146790
1544.650391	490.191864
1543.636719	172.638947
1542.623047	-261.242096
1541.608398	12.499670
1540.593750	-78.178986
1539.579102	-21.886362
1538.563477	-94.908211
1537.547852	216.379211
1536.533203	511.848602
1535.516602	208.512436
1534.500977	-35.585972
1533.485352	1.234494
1532.468750	71.306580
1531.452148	231.328094
1530.435547	-21.204853
1529.417969	393.335052
1528.400391	173.888748
1527.383789	332.857025
1526.365234	234.052322
1525.347656	-11.627977
1524.329102	195.462280
1523.311523	21.491016
1522.292969	-18.894291
1521.273438	141.089752
1520.254883	46.261013
1519.235352	187.726913
1518.215820	318.632477
1517.196289	284.816681
1516.176758	333.005371
1515.156250	-22.300734
1514.136719	-90.050461
1513.116211	-235.024994
1512.094727	53.606693
1511.074219	110.969437
1510.052734	-37.173954
1509.031250	-344.500244
1508.009766	-92.827972
1506.988281	435.442413
1505.965820	127.576225
1504.943359	-134.225388
1503.920898	-124.505234
1502.898438	-25.321737
1501.875000	-407.917877
1500.852539	-278.375427
1499.829102	37.786167
1498.805664	-201.808594
1497.781250	-98.600380
1496.757813	-261.679138
1495.733398	-187.002960
1494.708984	-81.850693
1493.684570	-132.887680
1492.659180	-283.799255
1491.633789	-204.797241
1490.608398	9.429735
1489.583008	-249.218964
1488.557617	258.324005
1487.531250	499.888428
1486.504883	143.777115
1485.478516	224.143494
1484.452148	646.287537
1483.424805	641.985901
1482.398438	303.403442
1481.371094	140.770065
1480.342773	589.987061
1479.315430	580.040466
1478.287109	600.520874
1477.259766	447.616028
1476.230469	620.688904
1475.202148	824.156677
1474.173828	844.067078
1473.144531	1278.819092
1472.115234	1222.000977
1471.085938	1567.192383
1470.055664	1151.338989
1469.025391	1488.527344
1467.996094	1650.016235
1466.964844	2116.408691
1465.934570	2015.630615
1464.904297	1775.017944
1463.873047	1709.726929
1462.841797	2381.143799
1461.809570	1738.979248
1460.778320	2209.330322
1459.746094	2524.505859
1458.713867	2743.020996
1457.681641	2722.820801
1456.649414	2601.076660
1455.616211	2532.570068
1454.583008	2562.953125
1453.549805	2859.516357
1452.516602	2841.552734
1451.483398	2734.847168
1450.449219	3033.561523
1449.415039	3050.896729
1448.380859	3047.930908
1447.345703	3014.517090
1446.311523	2831.745605
1445.276367	3074.267822
1444.241211	2691.558594
1443.205078	2683.455322
1442.169922	2647.544434
1441.133789	2697.605957
1440.097656	2565.587646
1439.061523	2365.364258
1438.024414	2675.773193
1436.988281	2316.423584
1435.951172	2237.655273
1434.914063	2002.327148
1433.875977	1832.751465
1432.838867	1516.859741
1431.800781	1733.731445
1430.762695	1327.171265
1429.724609	1216.036011
1428.685547	999.005188
1427.646484	507.193634
1426.607422	837.684875
1425.568359	684.037048
1424.529297	669.136353
1423.489258	465.267944
1422.449219	395.079376
1421.409180	63.015415
1420.369141	93.805939
1419.328125	444.388550
1418.288086	226.013214
1417.247070	299.723724
1416.205078	625.074341
1415.164063	261.099579
1414.122070	43.216736
1413.080078	26.685732
1412.038086	93.216682
1410.996094	-262.458862
1409.953125	85.726204
1408.910156	-131.439438
1407.867188	-330.823914
1406.824219	-130.705643
1405.780273	-68.687080
1404.737305	0.974719
1403.693359	-29.693701
1402.648438	122.916237
1401.604492	59.861111
1400.559570	109.798943
1399.514648	-326.635284
1398.469727	-68.292557
1397.424805	-168.363663
1396.378906	-183.079193
1395.333984	45.406540
1394.288086	248.856476
1393.241211	46.626938
1392.195313	460.601715
1391.148438	-26.672356
1390.101563	67.057228
1389.054688	68.316063
1388.006836	169.770874
1386.959961	231.344711
1385.912109	-44.558762
1384.864258	162.333389
1383.815430	4.342631
1382.767578	-48.433674
1381.718750	-423.346619
1380.669922	-250.881927
1379.621094	-547.832764
1378.571289	-187.832169
1377.522461	-72.427254
1376.472656	-104.170807
1375.421875	-45.918171
1374.372070	219.575226
1373.321289	210.751709
1372.270508	209.594452
1371.219727	-115.481133
1370.168945	123.088737
1369.117188	274.500366
1368.066406	-174.392853
1367.014648	-162.099823
1365.961914	121.814659
1364.910156	44.786728
1363.857422	-126.632988
1362.804688	-101.166550
1361.751953	-18.287697
1360.698242	189.118942
1359.645508	108.139641
1358.591797	22.397007
1357.538086	235.226349
1356.483398	172.243622
1355.429688	119.449333
1354.375000	-102.091141
1353.320313	178.433075
1352.264648	339.810364
1351.209961	250.568771
1350.154297	409.784790
1349.098633	613.813232
1348.042969	681.478455
1346.986328	439.208313
1345.930664	728.034424
1344.874023	905.339661
1343.817383	1189.372070
1342.759766	1049.626587
1341.703125	1170.359619
1340.645508	860.134949
1339.587891	934.188049
1338.529297	953.912720
1337.471680	820.344849
1336.413086	976.643555
1335.354492	1313.742310
1334.295898	913.547058
1333.236328	1087.635742
1332.176758	861.179688
1331.117188	1179.029663
1330.057617	1086.556030
1328.998047	522.238647
1327.937500	944.328186
1326.876953	1166.314819
1325.816406	763.486877
1324.754883	943.818054
1323.694336	1260.080688
1322.632813	939.528198
1321.571289	1243.692627
1320.508789	1091.442749
1319.447266	914.795410
1318.384766	1071.356934
1317.322266	1203.384766
1316.259766	1298.569092
1315.196289	1522.049072
1314.132813	1277.433228
1313.069336	1269.618530
1312.005859	1195.490112
1310.942383	899.945129
1309.877930	1574.736572
1308.813477	910.370178
1307.749023	1009.367920
1306.683594	1051.897217
1305.619141	1372.563477
1304.553711	1152.199585
1303.488281	1345.181519
1302.421875	1294.876465
1301.356445	1397.153809
1300.290039	1096.562744
1299.223633	1356.388306
1298.157227	1252.757446
1297.089844	1188.616211
1296.022461	1379.987549
1294.955078	1316.170166
1293.887695	1093.025146
1292.819336	1054.131958
1291.751953	1138.063843
1290.683594	1116.649536
1289.614258	901.692139
1288.545898	1182.142822
1287.476563	1168.514771
1286.407227	667.446533
1285.337891	534.185669
1284.268555	766.046265
1283.198242	1348.089111
1282.127930	796.545593
1281.057617	960.058044
1279.986328	1336.511597
1278.916016	971.651855
1277.844727	978.849609
1276.773438	836.999634
1275.701172	1467.897949
1274.629883	1001.144287
1273.557617	962.360474
1272.485352	1050.760986
1271.413086	1136.784790
1270.339844	1208.220215
1269.266602	1265.074463
1268.193359	1251.215942
1267.120117	1381.458496
1266.045898	1509.289917
1264.972656	1546.902100
1263.898438	1723.609619
1262.823242	1497.976563
1261.749023	1552.893188
1260.673828	1442.120117
1259.598633	1658.011108
1258.523438	1357.391602
1257.448242	1597.719604
1256.372070	1662.667480
1255.295898	1398.975586
1254.219727	1191.453369
1253.142578	1512.171753
1252.066406	1655.203491
1250.989258	1708.220215
1249.912109	1654.258911
1248.833984	1602.800659
1247.756836	953.413818
1246.678711	1575.450317
1245.599609	1589.786255
1244.521484	945.817871
1243.442383	936.080994
1242.364258	1181.350342
1241.285156	1317.294922
1240.205078	989.614929
1239.125977	1086.776611
1238.045898	1014.085571
1236.965820	1215.535278
1235.884766	1191.388550
1234.804688	1196.361206
1233.723633	1179.528809
1232.642578	1201.490112
1231.561523	1158.031494
1230.479492	1242.974487
1229.397461	1042.113037
1228.315430	1342.542358
1227.233398	836.732117
1226.150391	1074.133057
1225.068359	1321.105591
1223.985352	863.990967
1222.901367	627.153809
1221.818359	772.458374
1220.734375	528.457031
1219.650391	531.076721
1218.566406	490.174347
1217.481445	804.395813
1216.396484	700.590088
1215.311523	367.391418
1214.226563	681.340271
1213.141602	727.184265
1212.055664	632.999023
1210.969727	828.332886
1209.883789	753.378845
1208.796875	668.759399
1207.709961	931.327820
1206.623047	552.523132
1205.536133	728.136169
1204.449219	990.352173
1203.361328	732.063049
1202.273438	98.122414
1201.185547	189.168777
1200.096680	130.847900
1199.008789	664.557251
1197.919922	-111.034584
1196.830078	-37.144539
1195.741211	135.258011
1194.651367	146.392303
1193.561523	99.749336
1192.471680	-499.766510
1191.381836	121.631996
1190.291016	-14.112713
1189.200195	-325.220184
1188.109375	-208.824936
1187.017578	-390.281525
1185.926758	-264.499207
1184.834961	-141.271317
1183.742188	56.185486
1182.650391	-324.627289
1181.557617	71.637283
1180.464844	263.826935
1179.372070	-232.133896
1178.279297	94.050270
1177.185547	360.079224
1176.091797	182.719208
1174.998047	438.820557
1173.903320	534.270386
1172.808594	-40.711494
1171.713867	-196.712173
1170.619141	34.884521
1169.524414	132.296326
1168.428711	440.023468
1167.333008	173.610535
1166.237305	24.349678
1165.140625	-225.348923
1164.044922	-195.464386
1162.948242	393.316650
1161.850586	-62.061401
1160.753906	270.680786
1159.656250	268.910919
1158.558594	257.475525
1157.460938	615.807739
1156.362305	327.301727
1155.263672	456.222443
1154.165039	339.339111
1153.066406	341.600647
1151.967773	436.698242
1150.868164	522.092224
1149.768555	61.716267
1148.667969	387.491547
1147.568359	69.997284
1146.467773	-214.146744
1145.367188	-12.678135
1144.266602	12.465729
1143.165039	-79.122368
1142.063477	50.437622
1140.961914	377.216278
1139.860352	-244.993103
1138.757813	278.757507
1137.655273	15.477710
1136.552734	274.945282
1135.450195	168.332626
1134.346680	344.267273
1133.244141	555.632507
1132.139648	515.122192
1131.036133	510.121948
1129.931641	694.831360
1128.827148	594.655701
1127.722656	973.513794
1126.618164	986.910522
1125.512695	874.527649
1124.407227	1278.782837
1123.301758	843.888062
1122.196289	873.422546
1121.089844	440.954681
1119.983398	444.289337
1118.876953	504.334045
1117.769531	389.078979
1116.663086	493.860107
1115.555664	508.574493
1114.447266	485.320953
1113.339844	509.283813
1112.231445	769.551147
1111.123047	582.858521
1110.014648	573.391235
1108.905273	639.428162
1107.795898	341.572540
1106.686523	676.661987
1105.577148	891.096802
1104.466797	829.155823
1103.357422	793.126648
1102.247070	941.049500
1101.135742	659.496521
1100.025391	745.904297
1098.914063	1416.910400
1097.802734	1010.267578
1096.690430	877.106018
1095.579102	904.159790
1094.466797	608.398254
1093.353516	823.745422
1092.241211	664.564758
1091.127930	663.102661
1090.014648	703.936768
1088.901367	991.752869
1087.788086	566.604309
1086.673828	971.789246
1085.559570	647.822815
1084.445313	805.867859
1083.330078	952.031006
1082.214844	881.905945
1081.099609	889.296021
1079.984375	776.860168
1078.868164	1051.861328
1077.751953	514.448120
1076.635742	655.537292
1075.519531	641.662842
1074.402344	803.705017
1073.285156	484.839874
1072.167969	119.203087
1071.050781	206.172455
1069.932617	386.823608
1068.814453	422.098389
1067.696289	426.890350
1066.578125	345.014893
1065.458984	211.645370
1064.339844	773.637817
1063.220703	544.272522
1062.100586	446.043243
1060.980469	558.423218
1059.860352	530.423279
1058.740234	224.187042
1057.619141	133.173325
1056.498047	420.870911
1055.376953	348.595367
1054.255859	227.318527
1053.133789	358.370422
1052.011719	302.583557
1050.889648	368.257874
1049.767578	202.869125
1048.644531	364.278839
1047.521484	481.334930
1046.398438	355.813995
1045.274414	137.108902
1044.150391	37.465954
1043.026367	-36.435974
1041.902344	-17.031256
1040.778320	9.421505
1039.653320	205.948318
1038.528320	246.435791
1037.402344	61.136616
1036.277344	101.789116
1035.151367	7.524593
1034.024414	634.592468
1032.898438	586.937561
1031.771484	97.551033
1030.644531	719.787598
1029.517578	261.001923
1028.390625	65.122757
1027.262695	-381.487122
1026.134766	-323.750732
1025.005859	-405.273834
1023.877930	-574.859314
1022.749023	-660.706055
1021.620117	-813.686768
1020.490234	-425.918549
1019.361328	-557.759949
1018.231445	-313.756653
1017.101563	-181.016342
1015.970703	-168.749481
1014.839844	-163.302277
1013.708984	-363.914215
1012.578125	-240.016129
1011.447266	64.597725
1010.315430	86.756409
1009.183594	359.030914
1008.050781	538.762207
1006.918945	503.408997
1005.786133	903.072571
1004.653320	1714.334961
1003.519531	2294.178223
1002.386719	2850.809814
1001.252930	2510.722656
1000.118164	1477.856812
998.984375	706.657043
997.849609	261.593750
996.714844	274.040558
995.580078	272.815979
994.444336	177.149109
993.308594	423.162933
992.172852	152.582153
991.036133	-96.938065
989.900391	-57.956089
988.763672	-101.788368
987.626953	-64.746552
986.489258	133.735229
985.351563	23.680809
984.213867	-162.115204
983.076172	-209.487183
981.937500	162.275757
980.798828	99.145760
979.660156	-35.063282
978.521484	233.513260
977.381836	212.426620
976.242188	90.401863
975.102539	529.483154
973.961914	488.292358
972.822266	141.792221
971.681641	206.803665
970.540039	76.808662
969.399414	491.202148
968.257813	26.536493
967.116211	498.554291
965.973633	78.132278
964.832031	153.562027
963.689453	130.572968
962.545898	314.146606
961.403320	254.909073
960.259766	120.301712
959.116211	260.897308
957.972656	168.028076
956.828125	183.056107
955.683594	-44.368473
954.539063	227.500381
953.393555	156.228271
952.249023	96.656395
951.103516	160.845840
949.957031	-58.312500
948.811523	-23.381216
947.665039	116.897072
946.518555	85.955475
945.371094	73.532341
944.224609	-14.030506
943.077148	177.252121
941.929688	158.640396
940.781250	-33.197189
939.632813	236.206024
938.484375	229.669250
937.335938	111.601486
936.186523	-85.996254
935.038086	231.921219
933.887695	435.949615
932.738281	68.173958
931.587891	-3.065939
930.437500	-174.266495
929.287109	73.785469
928.135742	422.103424
926.985352	283.413025
925.833984	-275.940552
924.681641	145.631104
923.530273	-17.292177
922.377930	-466.426880
921.224609	-237.723938
920.072266	75.153091
918.918945	-86.796654
917.765625	46.833908
916.612305	-187.320999
915.458008	253.178955
914.303711	205.603424
913.149414	-272.964325
911.995117	-104.480232
910.839844	138.969070
909.684570	-139.132843
908.529297	-172.058456
907.373047	-313.597351
906.216797	-99.098602
905.060547	-129.233322
903.904297	-351.739136
902.747070	-44.042000
901.589844	-257.085602
900.432617	-399.705322
899.274414	-213.955917
898.117188	-28.160122
896.958984	-303.748138
895.799805	13.440832
894.641602	-148.709824
893.482422	100.745247
892.322266	187.509598
891.163086	-102.956055
890.002930	-223.748856
888.842773	100.502052
887.682617	-132.937775
886.521484	207.170502
885.360352	-84.638641
884.199219	45.681488
883.038086	207.615005
881.875977	216.232925
880.713867	105.440338
879.551758	377.963470
878.388672	-77.415672
877.225586	100.563171
876.062500	-68.338737
874.899414	114.194527
873.735352	348.491974
872.571289	569.231445
871.407227	15.838231
870.242188	40.942104
869.077148	-111.607384
867.912109	50.763359
866.747070	168.131836
865.581055	58.483425
864.415039	250.015091
863.249023	23.624615
862.083008	69.123833
860.916016	128.099701
859.749023	137.667053
858.581055	831.780029
857.414063	585.379944
856.246094	359.289703
855.077148	586.348572
853.909180	833.458740
852.740234	690.380737
851.571289	867.842773
850.402344	771.824585
849.232422	700.475708
848.062500	474.590759
846.892578	327.134033
845.721680	486.395569
844.551758	403.817230
843.380859	128.807678
842.208984	146.917068
841.038086	21.818241
839.866211	-132.349960
838.694336	296.914795
837.521484	388.449188
836.348633	397.193329
835.175781	269.584473
834.002930	461.302246
832.829102	277.749634
831.655273	504.910187
830.481445	412.737030
829.307617	28.222544
828.132813	524.882874
826.958008	519.424805
825.783203	482.641632
824.607422	595.108093
823.431641	386.500092
822.255859	253.611252
821.079102	129.574753
819.903320	221.465988
818.726563	509.109344
817.548828	-22.631308
816.372070	-264.976501
815.194336	177.893799
814.016602	-211.467758
812.837891	-153.818787
811.659180	-194.172653
810.480469	-439.148926
809.301758	-473.062378
808.122070	-151.651199
806.942383	-248.123077
805.762695	-251.448669
804.583008	-132.836853
803.402344	-367.346191
802.221680	-142.581772
801.041016	-108.888786
799.859375	-323.786804
798.677734	-470.016846
797.496094	-489.990082
796.313477	-326.163605
795.131836	-401.911102
793.949219	-389.180908
792.765625	-24.481737
791.583008	114.009369
790.399414	123.859268
789.215820	-81.159042
788.031250	116.458275
786.846680	114.703560
785.662109	265.378021
784.477539	219.005692
783.291992	397.969299
782.106445	567.824951
780.920898	604.851013
779.735352	255.099472
778.548828	329.382904
777.362305	200.317154
776.174805	170.480423
774.988281	147.108215
773.800781	251.554596
772.613281	155.046097
771.424805	148.840683
770.236328	52.079556
769.047852	138.167786
767.859375	479.701996
766.669922	455.174713
765.480469	593.517395
764.291016	315.417023
763.101563	120.970901
761.911133	481.187408
760.720703	147.878036
759.529297	589.059082
758.338867	704.350891
757.147461	551.172791
755.955078	430.923523
754.763672	853.552673
753.571289	267.174744
752.378906	559.802429
751.186523	15.304184
749.993164	164.915619
748.799805	342.911804
747.606445	156.364792
746.412109	463.592468
745.217773	353.749481
744.023438	467.623169
742.829102	252.442368
741.633789	0.037076
740.438477	91.836128
739.243164	-24.630449
738.046875	49.530109
736.850586	-36.268494
735.654297	59.711151
734.458008	192.851089
733.260742	-57.119610
732.063477	102.240601
730.866211	184.962479
729.667969	208.607437
728.469727	284.746155
727.271484	417.722137
726.073242	284.015625
724.874023	178.829010
723.674805	598.072998
722.474609	265.821259
721.275391	388.004395
720.075195	577.883240
718.875000	409.801941
717.673828	148.065048
716.473633	205.071289
715.272461	419.199310
714.070313	491.605499
712.869141	677.469299
711.666992	414.384521
710.463867	402.155975
709.261719	174.407501
708.058594	129.874039
706.855469	-25.527462
705.652344	-67.477386
704.448242	173.715958
703.244141	10.242161
702.040039	-185.591354
700.834961	-289.788208
699.630859	-0.149916
698.424805	54.776318
697.219727	-135.704330
696.013672	160.866959
694.807617	42.591206
693.601563	167.863983
692.395508	-145.313919
691.188477	-468.954681
689.981445	-41.232758
688.773438	-401.129364
687.566406	-400.491821
686.358398	-154.505524
685.149414	102.473114
683.941406	-368.819855
682.732422	-239.257492
681.523438	-44.487606
680.313477	-265.481537
679.104492	-109.249237
677.894531	-299.277649
676.683594	-348.235596
675.473633	-236.749542
674.262695	30.747581
673.051758	-140.788574
671.839844	-402.820862
670.628906	124.761932
669.416992	351.849548
668.204102	-186.036896
666.992188	179.772507
665.779297	368.490204
664.566406	-86.298798
663.352539	-143.351440
662.138672	160.328918
660.924805	120.870148
659.710938	-65.140068
658.497070	221.537170
657.282227	-67.656975
656.066406	-24.517038
654.851563	-54.613445
653.635742	25.311998
652.419922	-250.297852
651.204102	30.069235
649.987305	6.627712
648.770508	2.558037
647.553711	196.500626
646.336914	222.395081
645.119141	405.265564
643.901367	254.446136
642.682617	204.621170
641.464844	535.211243
640.246094	153.802994
639.027344	264.485168
637.807617	415.617065
636.587891	91.514038
635.368164	54.946064
634.148438	84.493393
632.927734	205.825302
631.707031	66.808044
630.486328	-49.176651
629.264648	50.887093
628.043945	60.063232
626.822266	57.693665
625.599609	58.729725
624.376953	358.892212
623.155273	537.882690
621.931641	432.880371
620.708984	673.741028
619.485352	290.056732
618.261719	162.115433
617.037109	-341.796570
615.813477	235.840744
614.588867	30.655977
613.364258	-283.115326
612.138672	209.789841
610.913086	61.258400
609.687500	-260.263947
608.461914	-122.186867
607.235352	-212.945511
606.008789	-11.283761
604.782227	-134.725296
