# Supplementary material for: Raman spectroscopy accurately differentiates mucosal healing from non-healing and biochemical changes following biological therapy in inflammatory bowel disease
Source: PLoS One. 2021 Jun 2;16(6):e0252210. doi: 10.1371/journal.pone.0252210 (PMC8172032; doi:10.1371/journal.pone.0252210)
Supplement: S6 Dataset — (ZIP) [file pone.0252210.s008.zip › Post biologic CD/OC017 post treatment-1_BL sub CR removed_84__X_-6107.39__Y_10950.1__Z_-135.572__Time_950.txt]

1714.708984	-2.981325
1713.732422	111.121071
1712.755859	-7.811441
1711.779297	99.080490
1710.801758	91.122612
1709.824219	-66.432137
1708.846680	-172.508057
1707.868164	24.660107
1706.890625	-29.540430
1705.912109	-144.869095
1704.933594	-184.724045
1703.954102	94.388992
1702.975586	-0.807989
1701.996094	-92.878708
1701.016602	-10.614215
1700.037109	-141.910095
1699.056641	-101.643166
1698.077148	-207.985748
1697.096680	41.529793
1696.116211	93.605049
1695.134766	65.881905
1694.154297	105.335732
1693.172852	65.017891
1692.191406	19.744101
1691.209961	199.029099
1690.227539	111.740829
1689.245117	99.529175
1688.263672	399.725342
1687.280273	460.100159
1686.297852	22.282415
1685.314453	192.636612
1684.332031	104.778618
1683.347656	118.465973
1682.364258	169.757523
1681.380859	96.170570
1680.396484	270.480591
1679.412109	306.594849
1678.427734	55.581142
1677.442383	55.024612
1676.458008	227.647354
1675.472656	357.895996
1674.487305	342.121155
1673.500977	331.912231
1672.515625	590.382141
1671.529297	267.109680
1670.542969	385.170380
1669.556641	349.386505
1668.569336	550.145081
1667.583008	594.439514
1666.595703	434.573242
1665.608398	527.067017
1664.620117	534.835388
1663.632813	728.478577
1662.644531	635.859680
1661.656250	511.674530
1660.667969	652.784241
1659.678711	788.716736
1658.689453	768.477234
1657.700195	425.300720
1656.710938	688.864929
1655.721680	513.013550
1654.731445	636.504272
1653.742188	535.187988
1652.750977	651.013489
1651.760742	478.645477
1650.770508	475.766876
1649.779297	417.514435
1648.788086	264.281555
1647.796875	201.123154
1646.804688	418.204926
1645.813477	180.986801
1644.821289	-0.533005
1643.829102	108.615402
1642.836914	67.377853
1641.843750	73.788078
1640.850586	101.434830
1639.857422	57.964230
1638.864258	191.351547
1637.871094	-107.664261
1636.876953	300.111511
1635.882813	-1.212355
1634.888672	-49.310837
1633.894531	-120.993652
1632.899414	-45.041142
1631.905273	-50.651615
1630.910156	-121.991920
1629.915039	4.221085
1628.918945	-1.126411
1627.922852	-45.848091
1626.927734	4.244962
1625.930664	-66.595322
1624.934570	36.228008
1623.938477	-55.453224
1622.941406	149.975388
1621.944336	221.371704
1620.947266	-19.824589
1619.949219	56.963139
1618.952148	-110.429131
1617.954102	60.989567
1616.956055	-98.340134
1615.957031	-186.691849
1614.958984	-162.123550
1613.959961	-166.373154
1612.960938	230.683411
1611.961914	-67.216057
1610.961914	-37.266644
1609.962891	-57.076511
1608.962891	-137.110504
1607.962891	86.817856
1606.961914	27.811563
1605.961914	204.543503
1604.960938	59.208405
1603.959961	-7.509261
1602.958984	127.328728
1601.957031	97.301262
1600.956055	-173.333054
1599.954102	-54.172001
1598.952148	-128.525299
1597.949219	63.797440
1596.947266	70.502029
1595.944336	85.048553
1594.941406	-101.548477
1593.938477	-97.396500
1592.934570	-111.523674
1591.931641	-99.526947
1590.927734	228.281540
1589.923828	-153.836548
1588.918945	53.826096
1587.915039	-41.169228
1586.910156	-37.036861
1585.905273	29.662663
1584.900391	-34.007954
1583.894531	-66.392082
1582.889648	101.859840
1581.883789	45.991550
1580.877930	-103.626686
1579.871094	-8.437781
1578.865234	11.202921
1577.858398	36.015720
1576.851563	6.151314
1575.844727	30.910912
1574.836914	47.828182
1573.829102	116.722900
1572.822266	143.967667
1571.813477	202.353912
1570.805664	29.396002
1569.797852	82.530014
1568.789063	94.040596
1567.780273	126.289795
1566.770508	181.852280
1565.761719	-84.544304
1564.751953	118.906937
1563.742188	-17.699306
1562.732422	81.797882
1561.722656	95.617073
1560.711914	21.210798
1559.702148	-107.645851
1558.691406	188.607651
1557.679688	7.836319
1556.668945	88.792137
1555.657227	-73.841499
1554.645508	48.432037
1553.633789	253.461395
1552.622070	147.699768
1551.609375	305.922729
1550.596680	55.175102
1549.583984	65.779236
1548.571289	27.179623
1547.558594	267.826630
1546.544922	4.149097
1545.531250	-94.040276
1544.517578	363.383759
1543.503906	151.357040
1542.489258	81.431335
1541.474609	-60.838165
1540.459961	-19.778234
1539.445313	124.464043
1538.429688	126.620979
1537.415039	-8.041351
1536.399414	-212.374176
1535.383789	233.310028
1534.367188	-17.539738
1533.351563	249.885147
1532.334961	151.091476
1531.318359	227.520081
1530.301758	95.146156
1529.284180	94.132401
1528.266602	41.543880
1527.249023	-21.390186
1526.231445	85.543808
1525.213867	120.296806
1524.195313	46.882870
1523.177734	204.983185
1522.159180	72.285240
1521.139648	-65.575523
1520.121094	63.952641
1519.101563	90.526657
1518.082031	353.457581
1517.062500	110.031532
1516.042969	-141.065964
1515.022461	-194.373901
1514.001953	-62.848457
1512.981445	-64.944641
1511.960938	30.424566
1510.939453	238.583282
1509.918945	141.290802
1508.897461	-81.724693
1507.875000	-30.323528
1506.853516	95.348755
1505.831055	-66.207497
1504.809570	33.653500
1503.787109	82.149666
1502.763672	-169.174911
1501.741211	-343.615448
1500.717773	29.918741
1499.694336	-95.992157
1498.670898	-173.284271
1497.646484	-97.079262
1496.623047	60.907459
1495.598633	-98.429207
1494.574219	-211.730347
1493.549805	-117.946640
1492.524414	83.087181
1491.499023	59.067173
1490.473633	185.749771
1489.448242	82.398247
1488.422852	357.033752
1487.396484	85.023476
1486.370117	-56.730057
1485.343750	31.237692
1484.317383	185.456711
1483.290039	125.227684
1482.262695	256.275665
1481.235352	257.146362
1480.208008	393.095367
1479.180664	404.020966
1478.152344	236.470764
1477.124023	313.553955
1476.095703	400.740112
1475.067383	335.016418
1474.038086	447.509491
1473.008789	722.840515
1471.979492	600.927307
1470.950195	557.904663
1469.919922	659.865906
1468.890625	799.901489
1467.860352	487.130829
1466.830078	850.793518
1465.798828	822.759094
1464.768555	667.626465
1463.737305	969.888550
1462.706055	855.340942
1461.674805	842.399719
1460.642578	915.750732
1459.610352	1080.430054
1458.578125	1047.012817
1457.545898	1023.724792
1456.513672	992.798645
1455.480469	1025.255981
1454.447266	1364.539307
1453.414063	1308.093018
1452.380859	1385.994507
1451.346680	1119.127686
1450.313477	1295.804443
1449.279297	1459.697632
1448.244141	1263.812500
1447.209961	1468.107178
1446.174805	1143.131714
1445.139648	1086.584595
1444.104492	1133.801147
1443.069336	687.589172
1442.033203	1020.668457
1440.998047	860.423523
1439.961914	1059.273071
1438.924805	1022.906128
1437.888672	910.724487
1436.851563	977.981140
1435.814453	709.184326
1434.777344	607.198608
1433.740234	722.425781
1432.702148	713.868774
1431.664063	634.629761
1430.625977	555.418945
1429.587891	569.595215
1428.548828	548.433960
1427.509766	126.268799
1426.471680	357.375641
1425.431641	346.345123
1424.392578	352.975952
1423.352539	278.958588
1422.312500	169.706665
1421.272461	105.847443
1420.232422	11.803176
1419.191406	66.345596
1418.150391	173.736893
1417.109375	198.042847
1416.068359	199.705215
1415.027344	75.601280
1413.985352	21.976519
1412.943359	-36.637444
1411.901367	-32.357456
1410.858398	-103.475098
1409.816406	31.530336
1408.773438	-52.089664
1407.730469	-198.446182
1406.687500	49.561695
1405.643555	121.722572
1404.599609	-62.162601
1403.555664	180.708237
1402.511719	69.713287
1401.466797	46.588589
1400.422852	201.590561
1399.377930	155.945831
1398.333008	47.681641
1397.287109	-98.108437
1396.242188	86.995750
1395.196289	119.220146
1394.150391	-31.383778
1393.104492	-14.092153
1392.057617	-44.347378
1391.010742	-132.120590
1389.963867	-59.637169
1388.916992	-139.770935
1387.870117	237.975342
1386.822266	-17.178398
1385.774414	-37.120594
1384.726563	-59.502453
1383.677734	-19.346123
1382.629883	98.323822
1381.581055	-58.836834
1380.532227	111.346649
1379.483398	204.097031
1378.433594	-47.703331
1377.383789	57.629871
1376.333984	45.677746
1375.284180	-180.793076
1374.234375	-57.853844
1373.183594	-64.607300
1372.132813	-98.723030
1371.082031	-117.800667
1370.031250	-22.147861
1368.979492	-208.071228
1367.927734	77.033730
1366.875977	-61.366272
1365.824219	-40.253746
1364.771484	-68.885292
1363.718750	46.946774
1362.666016	1.032336
1361.613281	-159.244965
1360.560547	-187.531799
1359.506836	259.302246
1358.453125	-114.557076
1357.399414	-5.882468
1356.344727	-96.026733
1355.291016	-101.555435
1354.236328	124.041908
1353.181641	-214.225204
1352.126953	61.129238
1351.071289	100.568161
1350.015625	115.249191
1348.959961	149.862396
1347.904297	-1.550618
1346.847656	20.828783
1345.791992	328.509583
1344.735352	318.741882
1343.677734	398.305695
1342.621094	358.957520
1341.563477	332.096252
1340.505859	292.947052
1339.448242	333.166565
1338.390625	502.229767
1337.332031	329.631714
1336.273438	290.864655
1335.214844	722.417175
1334.156250	466.027954
1333.097656	486.898376
1332.038086	164.070724
1330.978516	207.427322
1329.917969	421.426544
1328.858398	264.693420
1327.797852	382.400391
1326.737305	166.630539
1325.676758	240.034378
1324.616211	345.604248
1323.554688	317.892700
1322.493164	285.349518
1321.431641	144.330246
1320.370117	272.401367
1319.307617	314.168396
1318.245117	368.342468
1317.182617	442.312195
1316.120117	158.895905
1315.056641	368.615479
1313.993164	415.710815
1312.929688	339.699402
1311.866211	273.669006
1310.802734	286.560944
1309.738281	518.647339
1308.673828	443.052368
1307.609375	367.584412
1306.543945	417.713165
1305.479492	502.358002
1304.414063	601.808228
1303.347656	504.606720
1302.282227	385.420410
1301.215820	502.308533
1300.150391	466.902374
1299.083008	274.372650
1298.016602	251.491272
1296.949219	351.482147
1295.882813	424.520782
1294.815430	151.536453
1293.747070	524.136353
1292.679688	111.589172
1291.611328	194.779709
1290.542969	258.404449
1289.474609	280.410156
1288.405273	385.832092
1287.335938	33.018723
1286.266602	50.416767
1285.197266	303.060760
1284.127930	298.524261
1283.057617	338.145569
1281.987305	319.083282
1280.916992	106.762482
1279.845703	68.347824
1278.775391	5.572372
1277.704102	199.719330
1276.632813	17.282705
1275.560547	323.962555
1274.489258	295.727600
1273.416992	138.064713
1272.344727	141.799545
1271.271484	250.642166
1270.199219	237.410217
1269.125977	422.026642
1268.052734	513.877319
1266.979492	217.721085
1265.905273	234.084686
1264.831055	-25.144323
1263.756836	193.837784
1262.682617	451.809357
1261.607422	129.531693
1260.533203	251.055450
1259.458008	360.406219
1258.381836	248.081238
1257.306641	152.919769
1256.230469	240.502457
1255.154297	218.554031
1254.078125	469.294128
1253.001953	269.780243
1251.924805	342.910858
1250.847656	433.097900
1249.770508	10.166452
1248.692383	321.759216
1247.615234	361.017120
1246.537109	346.843903
1245.458984	313.295807
1244.379883	211.794952
1243.300781	154.108337
1242.222656	351.455841
1241.142578	104.509010
1240.063477	326.152466
1238.983398	67.284859
1237.904297	373.842926
1236.823242	100.615898
1235.743164	70.052345
1234.662109	383.812866
1233.582031	295.109314
1232.500977	228.297745
1231.418945	122.789124
1230.337891	303.195404
1229.255859	71.861198
1228.173828	172.371078
1227.090820	74.376335
1226.008789	131.346024
1224.925781	122.994133
1223.842773	337.229340
1222.759766	38.673405
1221.675781	42.524593
1220.591797	118.925865
1219.507813	250.907181
1218.423828	66.310997
1217.338867	-74.695587
1216.254883	110.445854
1215.169922	27.488810
1214.083984	229.467194
1212.999023	25.872913
1211.913086	169.879486
1210.827148	234.223404
1209.741211	127.294022
1208.654297	5.955834
1207.567383	210.169922
1206.480469	91.300240
1205.393555	170.107224
1204.306641	-52.287365
1203.218750	-55.370499
1202.130859	-159.595215
1201.042969	-138.564331
1199.954102	-249.938644
1198.865234	-228.893845
1197.776367	-224.698761
1196.687500	-102.631973
1195.598633	-38.345100
1194.508789	-39.010620
1193.418945	73.307121
1192.329102	-59.586441
1191.238281	-178.008316
1190.147461	56.766266
1189.056641	-8.804915
1187.965820	-266.465210
1186.875000	-24.655254
1185.783203	-224.613907
1184.691406	-234.921021
1183.599609	-295.618774
1182.506836	-3.705771
1181.414063	-261.107544
1180.321289	164.893585
1179.228516	180.792587
1178.135742	33.701694
1177.041992	25.622215
1175.948242	-99.853622
1174.854492	-72.023735
1173.759766	-101.695404
1172.665039	-57.172810
1171.570313	-72.529213
1170.475586	-66.371063
1169.380859	-179.855576
1168.285156	134.788025
1167.189453	-19.400476
1166.093750	-63.584126
1164.997070	-16.960917
1163.900391	77.399673
1162.803711	-110.216133
1161.707031	-39.832619
1160.609375	142.713486
1159.512695	279.778656
1158.415039	99.299622
1157.316406	95.447411
1156.218750	-87.374405
1155.120117	130.557907
1154.021484	9.729986
1152.922852	117.791512
1151.823242	159.018906
1150.723633	-64.334435
1149.624023	22.096050
1148.524414	-29.711752
1147.423828	47.053669
1146.323242	52.313892
1145.222656	-232.880875
1144.122070	31.744190
1143.020508	184.375534
1141.918945	-174.541580
1140.817383	-57.702976
1139.715820	113.719017
1138.613281	-26.391993
1137.510742	151.972000
1136.408203	175.761780
1135.305664	-116.452744
1134.202148	52.155334
1133.098633	78.170448
1131.995117	206.197739
1130.891602	326.992798
1129.787109	179.552353
1128.682617	252.746246
1127.578125	430.209015
1126.473633	507.946350
1125.368164	196.806427
1124.262695	542.274658
1123.157227	280.919189
1122.050781	239.947601
1120.944336	116.040756
1119.837891	423.106812
1118.731445	346.454315
1117.625000	231.909454
1116.517578	197.818283
1115.410156	116.369835
1114.302734	269.064209
1113.194336	192.255188
1112.085938	311.651581
1110.977539	218.210556
1109.869141	219.281891
1108.759766	383.315002
1107.651367	393.686951
1106.541016	238.690887
1105.431641	371.750946
1104.321289	117.584061
1103.211914	573.807983
1102.100586	293.648956
1100.990234	381.539612
1099.878906	287.751282
1098.768555	300.050629
1097.656250	460.792358
1096.544922	439.948822
1095.432617	374.292999
1094.320313	329.818024
1093.208008	278.248993
1092.095703	370.275909
1090.982422	278.601807
1089.869141	372.841125
1088.755859	429.342163
1087.641602	443.423096
1086.527344	278.716156
1085.413086	233.952499
1084.298828	283.191406
1083.183594	527.424866
1082.069336	379.116364
1080.954102	456.340973
1079.837891	347.948944
1078.722656	361.665802
1077.606445	241.523499
1076.490234	421.807098
1075.373047	177.264328
1074.255859	287.020264
1073.139648	333.368042
1072.021484	238.963135
1070.904297	350.862885
1069.786133	507.204407
1068.667969	248.698944
1067.549805	365.097473
1066.430664	151.175018
1065.312500	211.283066
1064.193359	320.492096
1063.073242	85.568794
1061.954102	421.671417
1060.833984	416.038361
1059.713867	347.232788
1058.592773	241.017960
1057.472656	384.974274
1056.351563	236.683777
1055.230469	146.858215
1054.108398	143.487411
1052.987305	298.925354
1051.865234	325.840057
1050.743164	200.982330
1049.620117	344.572540
1048.497070	390.076447
1047.374023	66.946548
1046.250977	236.088394
1045.127930	246.575577
1044.003906	98.517105
1042.879883	195.248016
1041.754883	168.426163
1040.630859	76.382416
1039.505859	-313.756317
1038.380859	67.052094
1037.254883	100.799507
1036.129883	120.568787
1035.003906	7.690009
1033.876953	-163.296341
1032.750977	-50.436340
1031.624023	111.207581
1030.497070	107.722466
1029.370117	129.814819
1028.242188	-29.347582
1027.115234	-49.027676
1025.986328	156.605194
1024.858398	-183.538483
1023.730469	66.175896
1022.601563	-30.046677
1021.471680	-167.978134
1020.342773	-301.182404
1019.212891	-209.319229
1018.083008	-166.172775
1016.953125	-106.792381
1015.823242	-61.319214
1014.692383	-173.417252
1013.561523	-76.927406
1012.430664	100.614624
1011.298828	53.486351
1010.166992	328.213928
1009.035156	65.867157
1007.903320	16.572407
1006.770508	453.169800
1005.637695	445.513519
1004.504883	960.513123
1003.371094	1038.362305
1002.238281	764.900452
1001.104492	657.984375
999.969727	643.572571
998.835938	467.539246
997.701172	155.391861
996.566406	28.132595
995.430664	106.404648
994.295898	316.228271
993.160156	415.267517
992.024414	122.213783
990.887695	-138.365784
989.750977	133.788467
988.614258	150.033203
987.477539	223.939941
986.340820	-75.341698
985.203125	-111.847862
984.065430	155.686584
982.926758	-122.458023
981.789063	25.401291
980.650391	72.009659
979.511719	77.256905
978.372070	-89.933891
977.233398	46.563038
976.093750	222.147522
974.953125	149.494583
973.813477	152.780273
972.672852	-32.239738
971.532227	143.499527
970.390625	64.349220
969.250000	182.748444
968.108398	44.109520
966.966797	-9.483370
965.824219	-60.673061
964.681641	69.434959
963.539063	105.550400
962.396484	84.420067
961.253906	157.355164
960.110352	-17.132589
958.966797	211.745331
957.822266	145.145248
956.678711	67.217247
955.534180	-79.265640
954.388672	49.056671
953.244141	360.464569
952.098633	111.338890
950.953125	-18.647839
949.807617	59.596546
948.661133	-225.587662
947.514648	-14.588802
946.368164	-116.639023
945.221680	76.142754
944.074219	81.647781
942.926758	-38.340839
941.779297	67.817627
940.630859	324.651306
939.483398	266.576935
938.334961	267.933838
937.185547	25.353115
936.037109	115.879837
934.887695	252.050964
933.737305	62.345150
932.587891	84.724808
931.437500	82.131599
930.287109	-154.945648
929.136719	-211.942764
927.985352	97.680557
926.834961	-63.852509
925.682617	-284.369476
924.531250	-261.293671
923.378906	-101.680626
922.226563	-173.968124
921.074219	-43.820778
919.921875	-161.360260
918.768555	30.250923
917.615234	-89.339531
916.460938	-38.458115
915.307617	-5.680466
914.153320	147.479797
912.999023	48.749989
911.843750	38.641651
910.688477	53.573288
909.533203	145.688507
908.377930	-140.791031
907.221680	48.964737
906.066406	-8.308805
904.909180	38.753601
903.752930	-111.195961
902.595703	-188.527512
901.438477	55.750828
900.281250	-5.584834
899.123047	-236.540222
897.965820	-39.709198
896.807617	-130.162521
895.648438	-39.584949
894.489258	-95.938354
893.331055	-140.897736
892.170898	-68.252441
891.011719	-13.653600
889.851563	-175.851151
888.691406	-82.733162
887.531250	3.628443
886.370117	-110.871429
885.208984	16.193340
884.047852	62.037853
882.885742	80.853943
881.724609	147.063354
880.562500	233.586594
879.399414	121.779411
878.237305	-127.387955
877.074219	137.259079
875.911133	61.728088
874.747070	103.369171
873.583008	-32.816074
872.418945	222.725067
871.254883	221.662506
870.089844	-134.805954
868.925781	-254.921753
867.759766	-125.349190
866.594727	-18.293285
865.428711	108.969765
864.262695	99.130600
863.096680	132.001572
861.930664	124.449684
860.763672	152.850510
859.596680	158.804688
858.428711	528.355774
857.260742	318.844574
856.092773	149.819702
854.924805	326.263367
853.756836	262.712402
852.587891	398.708374
851.418945	218.638947
850.249023	193.260468
849.080078	293.330933
847.910156	312.728516
846.739258	215.683472
845.569336	248.500656
844.398438	44.073875
843.227539	132.829865
842.056641	120.866058
840.884766	102.184822
839.712891	110.322350
838.541016	40.194439
837.368164	258.365936
836.196289	152.435043
835.022461	303.411102
833.849609	199.696548
832.675781	227.727814
831.501953	219.994492
830.328125	281.404663
829.154297	157.567627
827.979492	479.858643
826.804688	175.320267
825.628906	-51.086327
824.454102	268.655884
823.278320	68.977097
822.102539	-135.115021
820.925781	37.264473
819.749023	84.803047
818.572266	12.039939
817.395508	-80.780487
816.217773	-229.245987
815.040039	-193.053497
813.862305	-161.390213
812.684570	-29.742046
811.505859	-78.298378
810.327148	-89.115135
809.147461	-91.106323
807.968750	24.571287
806.789063	-26.455698
805.609375	37.932999
804.428711	-15.442288
803.248047	301.781158
802.067383	188.301422
800.886719	43.736626
799.705078	-1.032377
798.523438	-114.601372
797.341797	-6.514183
796.160156	-11.595813
794.977539	-260.494720
793.794922	-141.624527
792.611328	-177.928589
791.428711	168.757416
790.245117	-148.915543
789.060547	40.292206
787.876953	-80.450447
786.692383	-50.795464
785.507813	171.164902
784.323242	-9.485426
783.137695	194.499649
781.952148	146.356461
780.766602	73.843025
779.580078	242.057007
778.393555	206.924667
777.207031	118.729668
776.020508	235.779190
774.833008	-9.241124
773.645508	-24.771576
772.458008	175.796066
771.270508	171.087723
770.082031	164.095734
768.893555	18.153896
767.704102	-4.389901
766.514648	98.583618
765.325195	86.886375
764.135742	174.217087
762.946289	179.967941
761.755859	121.809235
760.565430	204.446991
759.374023	150.567184
758.183594	94.442078
756.992188	49.273979
755.799805	34.840248
754.608398	77.501617
753.416016	131.069748
752.223633	188.949005
751.030273	310.442871
749.837891	214.424576
748.644531	61.319042
747.450195	86.029335
746.256836	154.569809
745.062500	23.390846
743.868164	113.766869
742.672852	33.021294
741.477539	75.051842
740.282227	31.551264
739.086914	27.489733
737.890625	-13.838395
736.695313	-72.687187
735.498047	-89.916710
734.301758	-30.526793
733.104492	-39.025700
731.907227	110.029991
730.709961	-40.705460
729.511719	-49.195053
728.313477	-121.088928
727.115234	191.829849
725.916992	-111.739281
724.717773	155.178421
723.518555	-52.072891
722.318359	85.893799
721.119141	132.118027
719.918945	208.920425
718.718750	-35.112610
717.517578	179.249908
716.316406	190.676407
715.115234	147.626297
713.914063	156.988739
712.711914	127.170685
711.509766	-98.722115
710.307617	-6.302514
709.104492	90.506523
707.902344	54.495522
706.698242	171.010147
705.495117	-45.515324
704.291016	203.914734
703.086914	155.223740
701.882813	89.251625
700.678711	49.517967
699.473633	-227.097321
698.268555	-49.124619
697.062500	-136.269943
695.857422	-29.866213
694.651367	-66.762871
693.444336	-10.124321
692.238281	46.619774
691.031250	209.844757
689.824219	-41.405209
688.616211	-231.641174
687.409180	-22.487741
686.200195	-1.973449
684.992188	10.004633
683.784180	-25.567247
682.575195	-97.811996
681.366211	-100.535522
680.156250	-202.751663
678.946289	-291.771057
677.736328	-211.702835
676.526367	-153.166214
675.315430	-20.912195
674.104492	31.371727
672.893555	157.336700
671.682617	-73.466164
670.470703	46.279411
669.258789	-71.680702
668.046875	110.976723
666.833984	291.531708
665.621094	-147.859543
664.408203	-111.764038
663.194336	10.817684
661.981445	12.568431
660.767578	-117.215996
659.552734	-80.678894
658.338867	18.498806
657.124023	-13.833863
655.908203	154.470688
654.693359	-121.319862
653.477539	-39.139530
652.261719	88.308090
651.045898	49.858692
649.829102	-16.536423
648.612305	37.697720
647.395508	244.753555
646.177734	42.771034
644.959961	51.726555
643.742188	127.319382
642.524414	136.134476
641.305664	202.922699
640.086914	273.869202
638.868164	136.172806
637.648438	58.559071
636.429688	-8.460552
635.208984	-49.871239
633.989258	271.402283
632.768555	132.849655
631.547852	-12.365653
630.327148	140.438141
629.106445	119.044937
627.884766	-61.441921
626.663086	115.841003
625.440430	256.135712
624.217773	183.672043
622.995117	247.844879
621.772461	131.443848
620.549805	145.122025
619.326172	10.362088
618.102539	-22.296619
616.877930	29.900764
615.654297	49.149284
614.429688	-13.794977
613.204102	35.710686
611.979492	-262.235657
610.753906	-178.409546
609.528320	66.705017
608.301758	-61.333126
607.075195	-43.154728
605.848633	-54.082260
604.622070	-34.380207
