# Supplementary material for: Raman spectroscopy accurately differentiates mucosal healing from non-healing and biochemical changes following biological therapy in inflammatory bowel disease
Source: PLoS One. 2021 Jun 2;16(6):e0252210. doi: 10.1371/journal.pone.0252210 (PMC8172032; doi:10.1371/journal.pone.0252210)
Supplement: S6 Dataset — (ZIP) [file pone.0252210.s008.zip › Post biologic CD/OC010 post treatment 17.04.19_base sub CR removed_89__X_-20433.9__Y_446.14__Z_-7231.63__Time_1015.txt]

1714.705078	-32.756962
1713.728516	-3.324955
1712.751953	57.024609
1711.774414	-3.613874
1710.797852	-45.704693
1709.820313	-2.253937
1708.842773	-20.674500
1707.864258	-79.484848
1706.886719	67.809868
1705.908203	94.356613
1704.929688	-39.890980
1703.950195	45.269737
1702.971680	1.840219
1701.992188	-47.029617
1701.012695	-117.357613
1700.033203	-120.864037
1699.052734	97.478249
1698.073242	-10.416729
1697.092773	42.044434
1696.112305	-1.718446
1695.130859	48.016499
1694.150391	36.327450
1693.168945	206.213562
1692.187500	125.127464
1691.206055	246.950409
1690.223633	80.588211
1689.241211	135.774811
1688.258789	1.647017
1687.276367	195.628845
1686.293945	304.303040
1685.310547	237.104599
1684.327148	271.293884
1683.343750	132.413483
1682.360352	249.401108
1681.375977	281.234680
1680.392578	262.610565
1679.408203	292.025665
1678.423828	271.006165
1677.438477	274.071716
1676.453125	295.903351
1675.468750	280.659180
1674.482422	406.466034
1673.497070	378.219391
1672.511719	360.779022
1671.525391	412.582764
1670.539063	435.313843
1669.552734	325.422638
1668.565430	454.706604
1667.578125	414.220734
1666.591797	411.098236
1665.603516	527.539612
1664.616211	514.137390
1663.627930	495.611816
1662.640625	426.909546
1661.652344	443.247131
1660.663086	706.243896
1659.674805	619.545044
1658.685547	511.870636
1657.696289	422.973419
1656.707031	546.148682
1655.717773	407.358551
1654.727539	544.086243
1653.737305	437.482086
1652.747070	463.397827
1651.756836	571.486816
1650.765625	558.058716
1649.775391	309.515594
1648.784180	238.364792
1647.792969	172.713181
1646.800781	236.732376
1645.809570	277.134552
1644.817383	201.484680
1643.825195	104.920158
1642.832031	34.965916
1641.839844	142.051529
1640.846680	22.325974
1639.853516	53.194626
1638.860352	-45.025066
1637.867188	96.926170
1636.873047	-58.940922
1635.878906	-27.438763
1634.884766	64.816216
1633.890625	-32.511246
1632.895508	-16.384174
1631.900391	73.621918
1630.905273	-23.203892
1629.910156	-4.021286
1628.915039	-145.245865
1627.918945	-54.730846
1626.922852	27.986364
1625.926758	-102.234573
1624.930664	-6.138021
1623.933594	-57.178886
1622.937500	10.199905
1621.940430	30.365725
1620.942383	-43.942165
1619.945313	-20.919903
1618.947266	-129.102341
1617.949219	88.422943
1616.951172	80.216560
1615.953125	58.991489
1614.954102	19.503077
1613.956055	-35.613094
1612.957031	-40.788681
1611.957031	48.514717
1610.958008	80.190933
1609.958008	46.410385
1608.958984	-10.861626
1607.958008	-102.094521
1606.958008	89.651016
1605.958008	9.046866
1604.957031	30.641659
1603.956055	-49.793537
1602.955078	-72.565704
1601.953125	-40.333542
1600.951172	12.860428
1599.950195	45.157574
1598.947266	-123.841492
1597.945313	-57.462986
1596.942383	-35.505474
1595.940430	-5.684053
1594.937500	-77.725800
1593.933594	-165.379303
1592.930664	-44.073112
1591.926758	-32.444229
1590.922852	-73.002586
1589.918945	1.290881
1588.915039	-83.579422
1587.910156	19.399992
1586.906250	91.049095
1585.901367	-85.016266
1584.895508	-13.368646
1583.890625	-30.360847
1582.884766	155.884827
1581.878906	133.644318
1580.873047	4.624041
1579.867188	37.087551
1578.860352	165.846039
1577.854492	3.026527
1576.847656	97.874054
1575.839844	0.139628
1574.833008	-27.346369
1573.825195	36.170883
1572.817383	6.035704
1571.809570	-63.107117
1570.801758	49.665100
1569.792969	-68.890480
1568.784180	61.947212
1567.775391	280.993073
1566.766602	61.083591
1565.757813	67.079620
1564.748047	15.928824
1563.738281	125.637848
1562.728516	17.327518
1561.718750	95.767136
1560.708008	-48.896442
1559.697266	96.828194
1558.686523	105.054245
1557.675781	35.474560
1556.665039	59.143349
1555.653320	17.981384
1554.641602	59.652939
1553.629883	0.261205
1552.617188	124.633659
1551.605469	109.126747
1550.592773	59.920612
1549.580078	230.572159
1548.567383	132.083282
1547.553711	59.425884
1546.541016	87.563751
1545.527344	100.107780
1544.513672	102.237991
1543.499023	39.699196
1542.485352	-66.799004
1541.470703	-90.682190
1540.456055	-42.330917
1539.441406	70.463181
1538.425781	-67.225624
1537.410156	81.496384
1536.394531	106.243469
1535.378906	-26.437439
1534.363281	-148.824081
1533.346680	-95.919975
1532.331055	-19.915949
1531.314453	45.665718
1530.296875	121.442741
1529.280273	50.277599
1528.262695	61.474838
1527.245117	39.113426
1526.227539	-104.314011
1525.209961	-83.035988
1524.191406	71.959297
1523.172852	46.717602
1522.154297	34.267345
1521.135742	86.032021
1520.116211	-47.424938
1519.097656	35.021584
1518.078125	-62.548126
1517.058594	-0.851802
1516.038086	50.459484
1515.018555	19.487663
1513.998047	88.589432
1512.977539	83.133911
1511.956055	-9.667812
1510.935547	-48.614460
1509.914063	-110.716484
1508.892578	75.939125
1507.871094	-147.876526
1506.849609	-5.031470
1505.827148	-67.396408
1504.804688	-17.044247
1503.782227	-117.962074
1502.759766	-67.766815
1501.736328	-89.383537
1500.713867	-62.405643
1499.690430	-17.594193
1498.666016	-11.269334
1497.642578	-15.247641
1496.618164	-121.635696
1495.594727	-0.386493
1494.569336	-58.281628
1493.544922	-72.746086
1492.520508	122.344215
1491.495117	-50.740837
1490.469727	-131.828278
1489.444336	-21.346268
1488.417969	66.035515
1487.392578	199.289993
1486.366211	69.464874
1485.339844	-4.207892
1484.312500	59.890442
1483.286133	139.220581
1482.258789	50.103344
1481.231445	-8.426328
1480.204102	139.544876
1479.175781	42.675091
1478.148438	134.402130
1477.120117	93.534714
1476.091797	187.657867
1475.062500	286.782135
1474.034180	255.956604
1473.004883	237.824127
1471.975586	418.195557
1470.946289	422.856354
1469.916016	363.862366
1468.885742	429.497711
1467.855469	464.549835
1466.825195	517.349670
1465.794922	575.176880
1464.763672	521.110596
1463.732422	525.479065
1462.701172	542.517029
1461.669922	633.177063
1460.638672	596.800842
1459.606445	712.737854
1458.574219	826.061646
1457.541992	606.865906
1456.508789	786.078247
1455.476563	833.292236
1454.443359	710.538086
1453.410156	623.316162
1452.375977	779.472534
1451.342773	801.224365
1450.308594	792.537354
1449.274414	869.977783
1448.240234	828.327271
1447.206055	842.395813
1446.170898	798.210449
1445.135742	875.536743
1444.100586	780.734558
1443.064453	782.107239
1442.029297	603.877502
1440.993164	640.688599
1439.957031	710.353455
1438.920898	845.717529
1437.883789	738.379700
1436.847656	669.001160
1435.810547	531.435974
1434.773438	386.357391
1433.735352	312.049316
1432.698242	348.877838
1431.660156	496.759155
1430.622070	341.742859
1429.583008	244.830170
1428.544922	402.763031
1427.505859	149.535309
1426.466797	141.021225
1425.427734	175.383560
1424.387695	187.057144
1423.348633	130.712906
1422.308594	79.444412
1421.268555	28.218515
1420.227539	150.792831
1419.187500	155.008957
1418.146484	61.068504
1417.105469	183.629089
1416.064453	87.257202
1415.022461	53.837936
1413.980469	22.976059
1412.939453	27.366537
1411.896484	-174.375290
1410.854492	-71.864784
1409.811523	35.653236
1408.768555	-7.584376
1407.725586	-28.163134
1406.682617	-93.901970
1405.638672	68.897362
1404.595703	-72.068672
1403.551758	-112.554832
1402.506836	-127.900024
1401.462891	44.952782
1400.417969	-7.961452
1399.373047	74.595123
1398.328125	212.311722
1397.283203	46.729614
1396.237305	1.539913
1395.191406	106.737068
1394.145508	26.574671
1393.099609	-8.430506
1392.052734	-18.343090
1391.006836	31.879227
1389.959961	152.196899
1388.912109	149.898727
1387.865234	-27.458170
1386.817383	100.437950
1385.769531	-54.233994
1384.721680	21.211555
1383.673828	-110.781082
1382.625000	-265.161530
1381.576172	-7.187152
1380.527344	48.400734
1379.478516	46.578613
1378.429688	-52.564274
1377.379883	40.594887
1376.330078	-1.000976
1375.280273	79.739281
1374.229492	-103.938400
1373.178711	-63.012184
1372.128906	42.788525
1371.077148	-23.429596
1370.026367	64.976265
1368.974609	-68.389709
1367.923828	-9.797441
1366.871094	-38.364796
1365.819336	-74.329567
1364.767578	93.942520
1363.714844	45.626972
1362.662109	134.270264
1361.609375	198.050201
1360.555664	-26.714066
1359.501953	116.771767
1358.448242	-15.759871
1357.394531	97.943451
1356.340820	174.371933
1355.286133	94.266792
1354.231445	103.693451
1353.176758	38.655727
1352.122070	256.808777
1351.066406	147.185516
1350.011719	176.679779
1348.956055	82.125542
1347.899414	218.420746
1346.843750	138.896393
1345.787109	270.272919
1344.730469	317.341705
1343.673828	178.514557
1342.616211	419.018524
1341.559570	352.203491
1340.501953	394.478851
1339.444336	335.236206
1338.385742	387.509308
1337.328125	333.354614
1336.269531	368.386993
1335.210938	497.500610
1334.152344	329.699951
1333.092773	350.025909
1332.033203	239.316254
1330.973633	183.106262
1329.914063	329.685974
1328.853516	325.485046
1327.793945	378.173615
1326.733398	430.887329
1325.672852	239.100830
1324.611328	235.122818
1323.549805	315.138306
1322.489258	330.993225
1321.426758	255.574814
1320.365234	419.566986
1319.302734	455.261688
1318.241211	362.745605
1317.177734	378.802460
1316.115234	352.992523
1315.052734	448.004517
1313.989258	385.316864
1312.925781	310.382111
1311.862305	277.394867
1310.797852	355.273621
1309.733398	526.714844
1308.668945	464.288696
1307.604492	414.235168
1306.540039	342.099976
1305.474609	459.438416
1304.409180	436.586426
1303.343750	585.893311
1302.277344	494.268097
1301.211914	491.196350
1300.145508	311.247681
1299.079102	404.093201
1298.011719	325.007660
1296.945313	336.846069
1295.877930	385.535156
1294.810547	441.598419
1293.743164	370.065369
1292.674805	320.673248
1291.606445	212.464554
1290.538086	322.586884
1289.469727	265.969635
1288.400391	253.525452
1287.332031	277.874359
1286.262695	314.489014
1285.193359	137.995636
1284.123047	275.084808
1283.052734	252.982803
1281.982422	358.209290
1280.912109	270.060852
1279.841797	343.470673
1278.770508	179.566010
1277.699219	304.365479
1276.627930	243.283264
1275.556641	201.803894
1274.484375	421.894958
1273.412109	419.526703
1272.339844	424.504425
1271.267578	422.166626
1270.194336	449.147491
1269.121094	322.310699
1268.047852	464.055847
1266.974609	427.593018
1265.900391	398.475861
1264.827148	244.970612
1263.752930	352.503235
1262.677734	423.420074
1261.603516	482.124573
1260.528320	443.317169
1259.453125	558.048035
1258.377930	448.600983
1257.301758	417.146973
1256.226563	441.718689
1255.150391	354.289642
1254.073242	339.922058
1252.997070	337.729675
1251.919922	442.589813
1250.842773	513.348083
1249.765625	345.744385
1248.688477	472.411285
1247.610352	326.761932
1246.532227	489.824005
1245.454102	458.426361
1244.375000	380.881104
1243.296875	434.514923
1242.217773	534.252563
1241.138672	432.445068
1240.058594	430.184235
1238.979492	447.328644
1237.899414	386.822052
1236.819336	530.073120
1235.738281	372.554047
1234.658203	290.251007
1233.577148	314.621796
1232.496094	414.092285
1231.415039	305.143219
1230.333008	322.185364
1229.250977	414.278870
1228.168945	269.037842
1227.086914	189.202423
1226.003906	378.019196
1224.920898	436.076782
1223.837891	377.975159
1222.754883	247.325607
1221.670898	99.787773
1220.587891	131.187119
1219.503906	198.804489
1218.418945	143.134918
1217.334961	147.865799
1216.250000	193.631424
1215.165039	135.519180
1214.080078	159.493408
1212.994141	106.194206
1211.908203	188.030807
1210.822266	105.749352
1209.736328	158.555450
1208.649414	148.611130
1207.563477	223.031982
1206.476563	282.929108
1205.388672	284.933380
1204.301758	84.522408
1203.213867	115.421913
1202.125977	64.396416
1201.038086	92.822540
1199.949219	85.097565
1198.861328	-93.527664
1197.772461	108.070831
1196.682617	90.635872
1195.593750	-15.808084
1194.503906	-187.159134
1193.414063	-156.526474
1192.324219	-49.026539
1191.233398	-90.589790
1190.143555	-52.884808
1189.052734	15.995314
1187.960938	29.580093
1186.870117	-19.291512
1185.778320	-63.374355
1184.686523	-37.877907
1183.594727	-5.227097
1182.501953	41.766163
1181.410156	-100.742424
1180.317383	-34.632919
1179.223633	-83.645226
1178.130859	-144.648819
1177.037109	-47.526817
1175.943359	-89.416100
1174.849609	74.640839
1173.754883	42.252865
1172.661133	43.361397
1171.566406	37.254978
1170.470703	-23.917025
1169.375977	-192.740829
1168.280273	25.924047
1167.184570	-121.382683
1166.088867	-5.693160
1164.992188	-59.782898
1163.895508	-152.113525
1162.798828	-124.986656
1161.702148	43.012390
1160.605469	105.836403
1159.507813	-5.678875
1158.410156	66.608650
1157.311523	205.644547
1156.213867	120.329735
1155.115234	35.019047
1154.016602	21.255112
1152.917969	26.539642
1151.818359	122.364037
1150.718750	51.301823
1149.619141	42.186279
1148.519531	-112.255249
1147.418945	-4.702313
1146.319336	-9.126951
1145.217773	43.544323
1144.117188	-94.219810
1143.015625	89.249489
1141.915039	82.310989
1140.813477	-133.936371
1139.710938	13.665940
1138.609375	-197.768753
1137.506836	-66.909203
1136.404297	4.463130
1135.300781	113.782326
1134.197266	168.402206
1133.094727	196.856415
1131.990234	13.990679
1130.886719	51.907928
1129.782227	89.780991
1128.677734	222.504395
1127.573242	200.981934
1126.468750	129.651611
1125.363281	290.652496
1124.257813	269.059906
1123.152344	185.847015
1122.045898	145.291046
1120.940430	320.270264
1119.833984	175.471924
1118.726563	28.350166
1117.620117	91.933250
1116.512695	153.099777
1115.405273	79.370041
1114.297852	114.459969
1113.189453	71.478294
1112.082031	186.904633
1110.972656	75.346207
1109.864258	226.133530
1108.755859	62.615597
1107.646484	-37.069592
1106.537109	250.564728
1105.426758	70.582336
1104.317383	121.995262
1103.207031	324.403107
1102.096680	146.854675
1100.985352	162.796585
1099.875000	105.619347
1098.763672	206.424957
1097.652344	241.175369
1096.540039	129.788376
1095.427734	230.495483
1094.315430	156.839340
1093.203125	116.182457
1092.090820	82.604126
1090.977539	260.889801
1089.864258	34.304249
1088.750977	106.635239
1087.636719	275.374786
1086.522461	13.657765
1085.408203	198.799316
1084.293945	153.486649
1083.179688	49.441662
1082.064453	210.952286
1080.949219	207.955124
1079.833008	118.063339
1078.717773	220.757813
1077.601563	126.218224
1076.485352	282.850433
1075.368164	228.238266
1074.251953	68.097473
1073.134766	55.790394
1072.016602	71.631233
1070.899414	12.462089
1069.781250	72.855354
1068.663086	-61.250988
1067.544922	69.432320
1066.426758	24.411343
1065.307617	44.983894
1064.188477	86.629417
1063.068359	179.757080
1061.949219	17.807417
1060.829102	40.756298
1059.708984	82.421974
1058.588867	105.378822
1057.467773	100.286087
1056.346680	-38.008270
1055.225586	-17.324892
1054.104492	145.873489
1052.982422	59.103573
1051.860352	-114.003555
1050.738281	74.843750
1049.615234	-2.452498
1048.492188	64.984299
1047.369141	-61.219269
1046.246094	20.241598
1045.123047	-103.512878
1043.999023	-1.051300
1042.875000	154.995956
1041.750000	-152.718964
1040.625977	14.993090
1039.500977	-1.349315
1038.375977	40.558372
1037.250000	3.319053
1036.125000	-22.233334
1034.999023	-152.460907
1033.873047	-49.953293
1032.746094	-52.130463
1031.619141	68.969154
1030.492188	129.599472
1029.365234	108.884026
1028.237305	-132.547272
1027.110352	-153.125656
1025.982422	-157.404266
1024.853516	-143.071503
1023.725586	-349.259033
1022.596680	-93.428513
1021.467773	-21.001047
1020.337891	-129.531128
1019.208008	-31.544451
1018.078125	-135.309662
1016.948242	-99.887917
1015.818359	-124.707550
1014.687500	59.075493
1013.556641	-155.666748
1012.425781	51.277981
1011.293945	-3.505470
1010.162109	41.326977
1009.030273	76.920151
1007.898438	89.397385
1006.765625	125.042374
1005.632813	116.765884
1004.500000	478.522766
1003.366211	812.408325
1002.233398	1021.368896
1001.099609	610.976746
999.964844	420.292267
998.831055	40.343555
997.696289	152.471100
996.561523	102.983696
995.425781	-27.222376
994.291016	193.428543
993.155273	77.191696
992.019531	74.071518
990.882813	66.383301
989.747070	97.936737
988.610352	16.579622
987.472656	-124.609238
986.335938	36.112190
985.198242	97.761330
984.060547	-6.369669
982.921875	2.398942
981.784180	-9.505139
980.645508	75.286377
979.506836	-118.285172
978.367188	-58.719112
977.228516	159.530045
976.088867	35.177532
974.948242	136.171646
973.808594	-4.112806
972.667969	-59.285583
971.527344	-86.826607
970.385742	51.020840
969.245117	94.724464
968.103516	94.842728
966.961914	37.639172
965.819336	-58.493649
964.677734	-133.894043
963.534180	155.376328
962.391602	162.578430
961.249023	9.383638
960.105469	101.485901
958.961914	-5.718298
957.817383	109.334190
956.673828	112.175529
955.529297	208.918121
954.383789	-69.694542
953.239258	61.452930
952.093750	75.910637
950.948242	85.828621
949.802734	-91.716293
948.656250	-1.669543
947.509766	184.367310
946.363281	66.456421
945.216797	-7.954840
944.069336	77.581757
942.921875	-24.117573
941.774414	2.107917
940.625977	16.948696
939.478516	27.256998
938.330078	83.223274
937.180664	86.746109
936.032227	190.629181
934.882813	226.113373
933.732422	140.827271
932.583008	155.872131
931.432617	182.335724
930.282227	115.446426
929.131836	91.884392
927.980469	166.252930
926.830078	158.688675
925.677734	239.899597
924.526367	114.100502
923.374023	108.927826
922.221680	33.304993
921.069336	-17.246574
919.916992	-35.926643
918.763672	-9.125393
917.610352	13.149800
916.456055	-5.434076
915.302734	23.698931
914.148438	-92.429604
912.994141	-97.274452
911.838867	61.269436
910.683594	-9.337722
909.528320	-52.671722
908.373047	-166.245377
907.216797	-53.066853
906.061523	51.016556
904.904297	14.605160
903.748047	-12.706786
902.590820	-42.246933
901.433594	23.338778
900.276367	-26.524988
899.118164	-35.609962
897.960938	-83.134323
896.802734	-1.686301
895.643555	-26.541388
894.484375	-35.541443
893.325195	-51.300385
892.166016	-15.061046
891.006836	104.769691
889.846680	5.465599
888.686523	86.877625
887.526367	-55.241951
886.365234	30.689285
885.204102	-14.288798
884.042969	-144.962982
882.880859	69.530441
881.719727	-45.294186
880.556641	33.830338
879.394531	18.262014
878.232422	-53.624218
877.069336	153.885971
875.905273	-8.071321
874.742188	41.720840
873.578125	-50.330223
872.414063	8.465188
871.250000	186.497574
870.084961	134.989105
868.920898	-13.204157
867.754883	36.553841
866.589844	25.593121
865.423828	-23.566109
864.257813	-99.664330
863.091797	118.559586
861.924805	58.189194
860.758789	166.249496
859.590820	245.078278
858.423828	108.412781
857.255859	276.966644
856.087891	232.329941
854.919922	75.574921
853.751953	131.899750
852.583008	31.279152
851.414063	161.538620
850.244141	287.251953
849.075195	182.171860
847.905273	39.065136
846.734375	153.507446
845.564453	5.984896
844.393555	82.321922
843.222656	-22.615837
842.051758	118.545174
840.879883	98.614624
839.708008	49.618847
838.536133	-6.069066
837.363281	81.285858
836.190430	59.111347
835.017578	34.702900
833.844727	128.653381
832.670898	61.798321
831.497070	28.444460
830.323242	10.715440
829.149414	196.008850
827.974609	75.619209
826.799805	95.763489
825.624023	189.458862
824.449219	167.189011
823.273438	8.982288
822.097656	51.346260
820.920898	153.815689
819.744141	13.495824
818.567383	35.747250
817.390625	180.390015
816.212891	55.693703
815.035156	-73.410133
813.857422	-66.792824
812.679688	28.751463
811.500977	-40.278198
810.322266	-135.964325
809.142578	-207.178482
807.963867	-251.719147
806.784180	-140.782364
805.603516	30.038914
804.423828	29.820303
803.243164	-30.341290
802.062500	98.117287
800.881836	115.575317
799.700195	-33.334393
798.518555	-146.714615
797.336914	-162.519562
796.154297	-184.984085
794.972656	78.378876
793.789063	-132.467682
792.606445	-174.914108
791.422852	-33.578541
790.240234	43.472061
789.055664	-25.600752
787.872070	-70.321846
786.687500	11.049906
785.502930	83.517464
784.317383	131.610535
783.132813	42.605179
781.947266	192.306900
780.761719	-11.603034
779.575195	124.748314
778.388672	60.045704
777.202148	81.463501
776.015625	140.378250
774.828125	-17.029558
773.640625	94.795547
772.453125	27.874163
771.264648	-10.364211
770.076172	-72.856728
768.887695	-11.898678
767.699219	134.958771
766.509766	-75.197678
765.320313	36.325279
764.130859	169.798767
762.940430	-112.927849
761.750977	128.338715
760.559570	219.829819
759.369141	-53.962460
758.177734	44.091564
756.986328	40.923615
755.794922	178.447922
754.603516	227.967880
753.411133	347.768799
752.218750	219.233154
751.025391	106.116959
749.832031	179.695786
748.638672	130.277451
747.445313	186.223450
746.250977	88.517281
745.057617	45.688129
743.862305	125.694344
742.667969	-11.447919
741.472656	81.656784
740.277344	157.167953
739.082031	46.365078
737.885742	-62.208855
736.689453	103.039780
735.493164	55.787941
734.296875	28.247253
733.099609	81.689171
731.902344	97.891937
730.705078	11.250773
729.506836	29.622551
728.308594	69.839264
727.110352	83.789291
725.911133	178.590210
724.712891	24.226227
723.513672	49.062153
722.313477	67.322289
721.113281	85.560860
719.914063	23.004971
718.712891	130.707504
717.512695	175.068130
716.311523	132.134186
715.110352	156.821747
713.909180	279.610535
712.707031	60.067245
711.504883	123.952705
710.302734	76.668983
709.099609	142.678253
707.896484	134.595428
706.693359	4.568629
705.490234	-55.744675
704.286133	-48.569347
703.082031	126.141182
701.877930	174.585861
700.672852	5.507126
699.468750	145.265045
698.262695	132.776367
697.057617	20.309387
695.851563	14.358499
694.645508	-80.664909
693.439453	-45.338684
692.232422	-146.832031
691.026367	70.831490
689.818359	-108.787415
688.611328	-112.571114
687.403320	-59.956398
686.195313	-52.917004
684.987305	27.836971
683.778320	10.996742
682.569336	-86.030991
681.360352	33.663837
680.151367	-43.834358
678.941406	75.787773
677.731445	22.128437
676.521484	-25.014027
675.310547	-5.042988
674.099609	-82.452934
672.888672	-47.336540
671.677734	-103.073090
670.465820	122.312607
669.253906	-43.685539
668.041016	-4.284163
666.829102	28.620201
665.616211	-48.660767
664.403320	-13.593421
663.189453	-144.800461
661.975586	71.620987
660.761719	-31.473085
659.547852	-2.887772
658.333008	38.638260
657.118164	-8.271680
655.903320	-40.053841
654.688477	57.537720
653.472656	73.199219
652.256836	0.524925
651.040039	39.923637
649.824219	154.706024
648.607422	-10.468893
647.389648	52.650269
646.172852	-84.396652
644.955078	142.298309
643.737305	181.755753
642.519531	115.838226
641.300781	60.736771
640.082031	37.943924
638.863281	-83.667122
637.643555	-52.614338
636.423828	62.252346
635.204102	-69.884384
633.984375	-126.753311
632.763672	-16.088970
631.542969	98.875397
630.322266	-0.735973
629.100586	26.340111
627.878906	89.935730
626.657227	22.769907
625.435547	73.625313
624.212891	94.534218
622.990234	139.092468
621.767578	100.169807
620.543945	76.356995
619.320313	22.679071
618.096680	59.053833
616.873047	84.825119
615.648438	-34.808994
614.423828	40.431133
613.199219	-134.487793
611.973633	9.450398
610.748047	-19.704088
609.522461	-38.000225
608.296875	-45.437363
607.070313	24.220203
605.843750	-93.942284
604.617188	-51.692677
