# Supplementary material for: Raman spectroscopy accurately differentiates mucosal healing from non-healing and biochemical changes following biological therapy in inflammatory bowel disease
Source: PLoS One. 2021 Jun 2;16(6):e0252210. doi: 10.1371/journal.pone.0252210 (PMC8172032; doi:10.1371/journal.pone.0252210)
Supplement: S6 Dataset — (ZIP) [file pone.0252210.s008.zip › Post biologic CD/OC024 post treatment-1_base sub CR removed_6__X_-24601.5__Y_32778.4__Z_-658.132__Time_69.txt]

1714.837891	222.723343
1713.861328	210.263062
1712.884766	60.109634
1711.907227	98.947456
1710.930664	289.325531
1709.953125	191.330734
1708.975586	-221.529633
1707.997070	-190.931152
1707.019531	23.193544
1706.041016	-157.927139
1705.062500	-211.840088
1704.083984	13.932117
1703.104492	-99.082634
1702.125000	-210.780273
1701.145508	-267.665161
1700.166016	-232.343521
1699.186523	-128.949402
1698.206055	71.780006
1697.225586	-212.747162
1696.245117	-351.646454
1695.264648	-176.725143
1694.283203	167.494095
1693.301758	-189.493210
1692.320313	191.649292
1691.338867	98.722450
1690.357422	28.347216
1689.375000	-163.642960
1688.392578	672.431396
1687.410156	703.967896
1686.427734	203.426224
1685.444336	226.534134
1684.460938	152.133545
1683.477539	646.296936
1682.494141	443.463684
1681.509766	60.622936
1680.526367	536.334045
1679.541992	256.855286
1678.557617	265.919464
1677.572266	262.609039
1676.587891	518.365051
1675.602539	490.363647
1674.617188	883.415039
1673.630859	575.417542
1672.645508	940.913330
1671.659180	1118.457031
1670.672852	1001.963867
1669.686523	1300.711548
1668.699219	1424.899414
1667.712891	1303.068115
1666.725586	1208.612793
1665.738281	1213.209473
1664.750000	1489.150757
1663.762695	1341.458252
1662.774414	1854.830811
1661.786133	1607.882446
1660.797852	1385.652222
1659.808594	1900.881592
1658.820313	1756.975342
1657.831055	1505.198242
1656.841797	2143.996582
1655.851563	1382.598877
1654.862305	1294.572266
1653.872070	913.441284
1652.881836	863.832886
1651.891602	1412.684814
1650.900391	853.760498
1649.910156	1078.347290
1648.918945	1369.456543
1647.927734	585.353149
1646.935547	552.506042
1645.944336	237.581131
1644.952148	512.243042
1643.959961	417.613892
1642.966797	447.551819
1641.974609	185.019638
1640.981445	260.787933
1639.988281	91.617790
1638.995117	-132.438721
1638.001953	102.865822
1637.007813	3.603668
1636.013672	-126.852165
1635.019531	220.113266
1634.025391	69.326012
1633.031250	208.709854
1632.036133	50.741795
1631.041016	-409.624451
1630.045898	-256.128784
1629.049805	31.785213
1628.054688	-401.073456
1627.058594	-260.015747
1626.062500	-187.139679
1625.065430	109.425316
1624.069336	-261.626709
1623.072266	137.790512
1622.075195	43.215183
1621.078125	177.447754
1620.081055	382.730255
1619.083008	525.040833
1618.084961	89.835373
1617.086914	-295.151428
1616.088867	-173.325378
1615.089844	79.738213
1614.091797	-63.268845
1613.092773	197.756561
1612.092773	178.171326
1611.093750	61.713928
1610.093750	170.758133
1609.094727	-238.981049
1608.093750	-116.724014
1607.093750	272.718170
1606.093750	44.022251
1605.092773	24.873159
1604.091797	230.860275
1603.090820	237.876831
1602.088867	-97.879982
1601.087891	-88.182755
1600.085938	54.840935
1599.083984	-183.964890
1598.081055	-247.585968
1597.079102	5.049564
1596.076172	-121.384499
1595.073242	-441.141052
1594.070313	124.592628
1593.067383	-156.046280
1592.063477	-387.066254
1591.059570	175.409576
1590.055664	-447.195953
1589.051758	-289.541931
1588.046875	-429.456726
1587.041992	-37.414070
1586.037109	-378.314697
1585.032227	34.155670
1584.027344	8.475597
1583.021484	-90.319786
1582.015625	79.105766
1581.009766	495.739075
1580.003906	232.410950
1578.997070	91.363655
1577.990234	158.438522
1576.984375	-164.995056
1575.976563	276.377563
1574.969727	4.701649
1573.961914	383.071991
1572.954102	-81.313034
1571.946289	163.960648
1570.938477	-108.243454
1569.929688	-393.550293
1568.921875	-13.876876
1567.913086	-216.379578
1566.903320	149.629395
1565.894531	-258.335754
1564.884766	296.571869
1563.875000	189.303604
1562.865234	234.935120
1561.855469	88.374268
1560.844727	-86.906616
1559.834961	453.289642
1558.824219	-100.910332
1557.813477	112.017227
1556.801758	21.435032
1555.790039	249.285477
1554.779297	303.308807
1553.766602	116.185410
1552.754883	216.302994
1551.743164	238.489395
1550.730469	211.220169
1549.717773	287.205414
1548.705078	370.678986
1547.691406	593.483337
1546.677734	704.771057
1545.665039	45.488621
1544.650391	264.862488
1543.636719	166.123367
1542.623047	397.844360
1541.608398	141.047028
1540.593750	139.749252
1539.579102	-50.247620
1538.563477	46.050339
1537.547852	-332.748138
1536.533203	-33.056835
1535.516602	-136.201019
1534.500977	93.166283
1533.485352	-116.113243
1532.468750	256.992737
1531.452148	292.087036
1530.435547	393.921204
1529.417969	-12.050857
1528.400391	308.219910
1527.383789	334.611603
1526.365234	425.048065
1525.347656	391.707062
1524.329102	376.130493
1523.311523	131.394363
1522.292969	71.704048
1521.273438	508.115997
1520.254883	121.399117
1519.235352	235.855469
1518.215820	31.365093
1517.196289	194.188492
1516.176758	297.648682
1515.156250	241.576996
1514.136719	54.412888
1513.116211	128.944992
1512.094727	-66.300728
1511.074219	-156.399185
1510.052734	76.578056
1509.031250	70.712502
1508.009766	-261.031677
1506.988281	181.512939
1505.965820	-314.581085
1504.943359	160.706085
1503.920898	-110.028305
1502.898438	-255.288528
1501.875000	-646.576599
1500.852539	-223.506760
1499.829102	-118.281960
1498.805664	-389.521820
1497.781250	-627.572388
1496.757813	-492.078033
1495.733398	-451.480743
1494.708984	-265.262787
1493.684570	-5.111681
1492.659180	-195.162903
1491.633789	82.445496
1490.608398	12.299535
1489.583008	-147.354568
1488.557617	-61.856522
1487.531250	-129.767914
1486.504883	246.469116
1485.478516	696.464172
1484.452148	255.530029
1483.424805	62.132141
1482.398438	-31.749660
1481.371094	-156.325226
1480.342773	134.632126
1479.315430	932.735413
1478.287109	208.797897
1477.259766	680.229736
1476.230469	501.660461
1475.202148	710.301086
1474.173828	722.714478
1473.144531	1012.529846
1472.115234	1426.896118
1471.085938	1057.215698
1470.055664	1369.485229
1469.025391	1536.587769
1467.996094	1678.199585
1466.964844	1669.605835
1465.934570	1976.268066
1464.904297	2211.608398
1463.873047	1778.478638
1462.841797	2110.226807
1461.809570	2045.536621
1460.778320	2034.240723
1459.746094	2271.721924
1458.713867	2605.558838
1457.681641	2616.958496
1456.649414	2496.421143
1455.616211	2852.818359
1454.583008	2793.142334
1453.549805	2878.049316
1452.516602	3510.535889
1451.483398	2741.156250
1450.449219	2874.212158
1449.415039	3334.078369
1448.380859	3292.262207
1447.345703	3040.272705
1446.311523	3411.334717
1445.276367	3303.820801
1444.241211	2548.531006
1443.205078	2947.376465
1442.169922	2463.292236
1441.133789	2153.952393
1440.097656	2049.640625
1439.061523	2329.720215
1438.024414	2685.543457
1436.988281	2733.052979
1435.951172	2434.454102
1434.914063	2287.632080
1433.875977	1595.439331
1432.838867	2317.602783
1431.800781	1613.281372
1430.762695	1202.121582
1429.724609	1399.348999
1428.685547	1488.082764
1427.646484	517.589478
1426.607422	621.840881
1425.568359	680.789368
1424.529297	122.309074
1423.489258	635.148254
1422.449219	54.455399
1421.409180	363.323334
1420.369141	367.477478
1419.328125	379.275940
1418.288086	892.202454
1417.247070	222.130524
1416.205078	-49.983570
1415.164063	95.815453
1414.122070	-85.301178
1413.080078	221.645294
1412.038086	8.211980
1410.996094	3.655137
1409.953125	-33.451290
1408.910156	27.616644
1407.867188	8.443176
1406.824219	9.542167
1405.780273	-54.511940
1404.737305	-243.834290
1403.693359	23.839169
1402.648438	296.553894
1401.604492	-341.279205
1400.559570	-140.973236
1399.514648	1.760016
1398.469727	300.055054
1397.424805	-28.219324
1396.378906	-25.409290
1395.333984	112.924599
1394.288086	73.502510
1393.241211	384.873352
1392.195313	536.096252
1391.148438	59.087769
1390.101563	395.883789
1389.054688	409.950317
1388.006836	-298.815460
1386.959961	316.076813
1385.912109	-169.399796
1384.864258	148.066574
1383.815430	-384.278625
1382.767578	88.451508
1381.718750	-108.440422
1380.669922	-247.584991
1379.621094	380.244995
1378.571289	-222.973770
1377.522461	38.045528
1376.472656	289.146423
1375.421875	156.048721
1374.372070	68.162758
1373.321289	254.852722
1372.270508	0.306170
1371.219727	-465.832214
1370.168945	20.609615
1369.117188	332.582428
1368.066406	-309.576721
1367.014648	-116.802094
1365.961914	-11.089245
1364.910156	117.233315
1363.857422	19.154345
1362.804688	264.792480
1361.751953	-362.848633
1360.698242	-201.418503
1359.645508	-198.990250
1358.591797	94.559601
1357.538086	-26.983683
1356.483398	-58.811844
1355.429688	138.246078
1354.375000	491.924500
1353.320313	184.925552
1352.264648	310.358948
1351.209961	145.483551
1350.154297	258.882965
1349.098633	139.152786
1348.042969	754.151428
1346.986328	694.294067
1345.930664	907.524780
1344.874023	857.995361
1343.817383	1049.171265
1342.759766	1941.890259
1341.703125	1203.875610
1340.645508	1212.097168
1339.587891	1314.640503
1338.529297	1377.691406
1337.471680	1403.799927
1336.413086	1603.350952
1335.354492	1496.124634
1334.295898	1210.986450
1333.236328	1250.209229
1332.176758	1398.427368
1331.117188	1348.955688
1330.057617	1255.194824
1328.998047	1045.494629
1327.937500	1127.636353
1326.876953	1555.812134
1325.816406	929.269836
1324.754883	809.404724
1323.694336	1047.800049
1322.632813	1594.798584
1321.571289	1090.403931
1320.508789	1139.073975
1319.447266	1274.253784
1318.384766	1707.939941
1317.322266	1729.826416
1316.259766	1327.848511
1315.196289	1212.090088
1314.132813	1606.623413
1313.069336	1510.883667
1312.005859	1518.794434
1310.942383	1605.654297
1309.877930	1992.977295
1308.813477	1245.537964
1307.749023	1581.384644
1306.683594	1850.778076
1305.619141	1591.350098
1304.553711	1401.015015
1303.488281	1387.937134
1302.421875	1699.471436
1301.356445	2114.248291
1300.290039	1774.597534
1299.223633	1329.584717
1298.157227	1754.363892
1297.089844	1442.388062
1296.022461	1965.382690
1294.955078	1651.282959
1293.887695	1604.918213
1292.819336	1840.816162
1291.751953	1480.687134
1290.683594	1316.995483
1289.614258	1060.289795
1288.545898	1666.681885
1287.476563	1319.543091
1286.407227	1791.031494
1285.337891	1596.093628
1284.268555	1616.859741
1283.198242	1383.034058
1282.127930	1501.926758
1281.057617	1674.695190
1279.986328	900.466003
1278.916016	929.114746
1277.844727	1593.756714
1276.773438	1177.314697
1275.701172	1927.310181
1274.629883	1420.684326
1273.557617	1696.342407
1272.485352	1209.648071
1271.413086	1490.247070
1270.339844	1021.012939
1269.266602	1797.281860
1268.193359	1462.562866
1267.120117	1520.970581
1266.045898	1528.148193
1264.972656	1833.008423
1263.898438	1432.895142
1262.823242	1586.508911
1261.749023	1676.727295
1260.673828	1316.015259
1259.598633	1533.021240
1258.523438	1825.488770
1257.448242	1574.688721
1256.372070	1621.100708
1255.295898	1540.912109
1254.219727	1446.178955
1253.142578	1864.982544
1252.066406	1809.183960
1250.989258	1320.417358
1249.912109	1464.194092
1248.833984	1498.490234
1247.756836	1586.272095
1246.678711	1503.877319
1245.599609	1649.912842
1244.521484	1188.567749
1243.442383	1487.617065
1242.364258	1514.585938
1241.285156	1415.280640
1240.205078	1488.316284
1239.125977	1619.569336
1238.045898	1170.897217
1236.965820	1401.561279
1235.884766	1098.588867
1234.804688	1472.176880
1233.723633	1229.878052
1232.642578	1530.508667
1231.561523	895.746460
1230.479492	1360.966431
1229.397461	816.055054
1228.315430	886.358276
1227.233398	1159.936646
1226.150391	1184.063599
1225.068359	1065.397705
1223.985352	1019.304016
1222.901367	772.429321
1221.818359	1110.807129
1220.734375	600.423889
1219.650391	962.752625
1218.566406	206.057343
1217.481445	906.424072
1216.396484	659.603455
1215.311523	272.781494
1214.226563	381.007446
1213.141602	481.889252
1212.055664	367.872406
1210.969727	618.164856
1209.883789	687.374634
1208.796875	756.478455
1207.709961	673.586853
1206.623047	1359.632324
1205.536133	1259.648682
1204.449219	342.834137
1203.361328	683.802063
1202.273438	769.261108
1201.185547	255.057846
1200.096680	-104.936470
1199.008789	-101.396774
1197.919922	258.170258
1196.830078	59.365242
1195.741211	380.107422
1194.651367	-76.078819
1193.561523	-77.765343
1192.471680	-291.042664
1191.381836	267.069092
1190.291016	-599.832458
1189.200195	-289.475067
1188.109375	-500.437347
1187.017578	-694.598267
1185.926758	117.001930
1184.834961	-511.730164
1183.742188	-151.791153
1182.650391	-99.107536
1181.557617	-176.050262
1180.464844	-178.713470
1179.372070	-6.468380
1178.279297	424.446625
1177.185547	-534.624878
1176.091797	15.805470
1174.998047	180.323578
1173.903320	-218.019943
1172.808594	3.743975
1171.713867	610.654541
1170.619141	-77.291847
1169.524414	-4.270770
1168.428711	192.987061
1167.333008	-561.615173
1166.237305	-292.764587
1165.140625	162.296326
1164.044922	143.956238
1162.948242	142.249268
1161.850586	231.207123
1160.753906	671.097778
1159.656250	239.283295
1158.558594	34.339554
1157.460938	678.950867
1156.362305	342.609070
1155.263672	77.905914
1154.165039	521.514160
1153.066406	235.278412
1151.967773	149.336411
1150.868164	187.258072
1149.768555	-134.673019
1148.667969	65.116959
1147.568359	138.550049
1146.467773	-173.856094
1145.367188	-117.219841
1144.266602	-267.719635
1143.165039	-82.750458
1142.063477	-173.867905
1140.961914	51.300465
1139.860352	-142.165817
1138.757813	199.244553
1137.655273	198.202805
1136.552734	211.358902
1135.450195	-374.180145
1134.346680	30.858746
1133.244141	288.469360
1132.139648	472.272369
1131.036133	224.013763
1129.931641	229.691177
1128.827148	920.929504
1127.722656	665.464966
1126.618164	1384.666504
1125.512695	899.154968
1124.407227	921.047607
1123.301758	502.135468
1122.196289	893.623596
1121.089844	778.007874
1119.983398	825.804260
1118.876953	430.835083
1117.769531	97.541580
1116.663086	48.367828
1115.555664	716.030273
1114.447266	314.226318
1113.339844	222.392349
1112.231445	-82.216064
1111.123047	355.510986
1110.014648	162.060150
1108.905273	226.201050
1107.795898	675.324951
1106.686523	675.551270
1105.577148	99.679359
1104.466797	206.236740
1103.357422	234.894135
1102.247070	296.556000
1101.135742	445.451385
1100.025391	603.750977
1098.914063	681.804626
1097.802734	604.261475
1096.690430	604.524475
1095.579102	8.724916
1094.466797	793.596008
1093.353516	831.554382
1092.241211	862.473450
1091.127930	476.735107
1090.014648	321.855408
1088.901367	216.485352
1087.788086	694.611938
1086.673828	989.083984
1085.559570	784.995422
1084.445313	1537.817749
1083.330078	595.790588
1082.214844	838.507751
1081.099609	686.511047
1079.984375	785.943726
1078.868164	737.444031
1077.751953	503.582336
1076.635742	992.767456
1075.519531	444.658386
1074.402344	408.268707
1073.285156	-3.292523
1072.167969	403.766388
1071.050781	611.455933
1069.932617	287.079163
1068.814453	16.830704
1067.696289	423.830383
1066.578125	612.924561
1065.458984	85.463570
1064.339844	668.016663
1063.220703	452.281677
1062.100586	292.890533
1060.980469	82.208992
1059.860352	599.138062
1058.740234	285.813202
1057.619141	38.186893
1056.498047	225.530716
1055.376953	6.315968
1054.255859	-105.212639
1053.133789	180.483810
1052.011719	62.191982
1050.889648	418.015900
1049.767578	122.598679
1048.644531	67.792152
1047.521484	167.124603
1046.398438	240.887512
1045.274414	172.503387
1044.150391	206.875046
1043.026367	-54.635807
1041.902344	194.457535
1040.778320	171.008911
1039.653320	-162.074158
1038.528320	-1.170949
1037.402344	-254.600250
1036.277344	43.899460
1035.151367	-274.256805
1034.024414	275.675720
1032.898438	-625.870544
1031.771484	184.676437
1030.644531	55.764305
1029.517578	34.012230
1028.390625	-538.304382
1027.262695	-111.175018
1026.134766	-566.699768
1025.005859	-654.938110
1023.877930	-241.460663
1022.749023	-784.294434
1021.620117	-700.134033
1020.490234	-339.749420
1019.361328	-805.072083
1018.231445	-678.651184
1017.101563	-259.971344
1015.970703	-381.372223
1014.839844	-553.495056
1013.708984	-259.650909
1012.578125	175.544510
1011.447266	98.975357
1010.315430	-164.892563
1009.183594	-227.061050
1008.050781	458.459412
1006.918945	551.607727
1005.786133	788.330627
1004.653320	1707.336182
1003.519531	2381.052002
1002.386719	3366.727783
1001.252930	2471.093018
1000.118164	1576.086548
998.984375	808.769104
997.849609	388.410187
996.714844	263.989716
995.580078	202.164642
994.444336	-180.175293
993.308594	166.933441
992.172852	322.663239
991.036133	460.091888
989.900391	364.839050
988.763672	-29.791819
987.626953	292.653687
986.489258	209.699249
985.351563	14.142444
984.213867	426.850677
983.076172	206.472504
981.937500	115.321281
980.798828	475.474792
979.660156	-10.949770
978.521484	172.422470
977.381836	507.702362
976.242188	72.888481
975.102539	576.285278
973.961914	633.871277
972.822266	395.305847
971.681641	115.733887
970.540039	539.194519
969.399414	202.791199
968.257813	934.060364
967.116211	249.381378
965.973633	283.319641
964.832031	319.773560
963.689453	379.359131
962.545898	510.216705
961.403320	169.087021
960.259766	758.688721
959.116211	33.227383
957.972656	185.561279
956.828125	546.421021
955.683594	119.800545
954.539063	284.120361
953.393555	116.775604
952.249023	446.167419
951.103516	235.853073
949.957031	588.362854
948.811523	259.659119
947.665039	427.300079
946.518555	-92.730209
945.371094	-358.715393
944.224609	-94.491722
943.077148	21.390903
941.929688	269.829651
940.781250	146.338226
939.632813	488.594543
938.484375	-51.958130
937.335938	477.599884
936.186523	416.540588
935.038086	-170.897400
933.887695	78.567612
932.738281	31.899229
931.587891	131.230209
930.437500	488.057007
929.287109	236.947403
928.135742	120.455414
926.985352	-132.362701
925.833984	-118.669716
924.681641	-102.530388
923.530273	-20.272348
922.377930	-101.596672
921.224609	-80.412018
920.072266	54.554512
918.918945	-189.834915
917.765625	-229.500153
916.612305	-37.342663
915.458008	100.387962
914.303711	-18.306797
913.149414	-397.789459
911.995117	-105.352303
910.839844	96.364807
909.684570	-35.262329
908.529297	-17.041693
907.373047	57.972984
906.216797	155.735184
905.060547	-557.547607
903.904297	-144.574066
902.747070	5.625725
901.589844	-186.010925
900.432617	82.059326
899.274414	105.697281
898.117188	-76.454323
896.958984	37.900055
895.799805	193.007019
894.641602	282.563416
893.482422	62.497978
892.322266	-17.263060
891.163086	-203.093735
890.002930	-180.939865
888.842773	-79.693565
887.682617	199.938278
886.521484	-19.315800
885.360352	-55.621548
884.199219	-477.646881
883.038086	-236.278427
881.875977	510.165619
880.713867	235.019211
879.551758	-62.502750
878.388672	336.484772
877.225586	431.174988
876.062500	372.688995
874.899414	188.163498
873.735352	267.155548
872.571289	172.826965
871.407227	389.087891
870.242188	177.823532
869.077148	522.219055
867.912109	293.051910
866.747070	313.536896
865.581055	868.942139
864.415039	590.429321
863.249023	370.440002
862.083008	438.032837
860.916016	215.921188
859.749023	492.266907
858.581055	627.064636
857.414063	427.431030
856.246094	847.023193
855.077148	894.079529
853.909180	795.334106
852.740234	929.732971
851.571289	819.727417
850.402344	595.454407
849.232422	754.299255
848.062500	785.361694
846.892578	711.107056
845.721680	495.803345
844.551758	253.677719
843.380859	553.066467
842.208984	266.169220
841.038086	504.877747
839.866211	665.145264
838.694336	161.353622
837.521484	435.442535
836.348633	528.325378
835.175781	585.335022
834.002930	646.687317
832.829102	676.665649
831.655273	416.332245
830.481445	642.528137
829.307617	723.485046
828.132813	516.548584
826.958008	318.516144
825.783203	657.783630
824.607422	247.829483
823.431641	80.849930
822.255859	867.397339
821.079102	25.200125
819.903320	423.654144
818.726563	207.312241
817.548828	209.086121
816.372070	3.755371
815.194336	100.973953
814.016602	395.962952
812.837891	-103.197891
811.659180	-42.013664
810.480469	-305.517120
809.301758	84.282562
808.122070	-330.480316
806.942383	45.525887
805.762695	-380.426483
804.583008	-606.525940
803.402344	-75.794533
802.221680	-220.048172
801.041016	19.407726
799.859375	-741.691162
798.677734	-655.527161
797.496094	-352.303925
796.313477	-195.652969
795.131836	-245.312149
793.949219	-425.801971
792.765625	-287.427551
791.583008	-180.269379
790.399414	-228.285919
789.215820	-433.571777
788.031250	208.561707
786.846680	-120.924957
785.662109	-47.874821
784.477539	243.884781
783.291992	22.495564
782.106445	453.036224
780.920898	580.515747
779.735352	38.435364
778.548828	510.186798
777.362305	80.701241
776.174805	518.815796
774.988281	596.845520
773.800781	297.392761
772.613281	88.389694
771.424805	437.313965
770.236328	355.988892
769.047852	384.783997
767.859375	256.959564
766.669922	552.110474
765.480469	562.826660
764.291016	5.235849
763.101563	335.098846
761.911133	343.299774
760.720703	630.874634
759.529297	746.590454
758.338867	818.157593
757.147461	207.841187
755.955078	745.402527
754.763672	673.732544
753.571289	562.447876
752.378906	457.726563
751.186523	831.814941
749.993164	472.160156
748.799805	141.151688
747.606445	192.153427
746.412109	444.956360
745.217773	583.489685
744.023438	417.015961
742.829102	568.540161
741.633789	511.666077
740.438477	275.042145
739.243164	56.025246
738.046875	12.344330
736.850586	397.968658
735.654297	281.911591
734.458008	-208.469711
733.260742	-203.969330
732.063477	266.640259
730.866211	-22.135098
729.667969	-26.417313
728.469727	446.021362
727.271484	242.718369
726.073242	157.570511
724.874023	-178.817200
723.674805	437.533264
722.474609	494.484924
721.275391	178.049850
720.075195	470.932251
718.875000	-17.647598
717.673828	59.244129
716.473633	387.072388
715.272461	123.752953
714.070313	222.620987
712.869141	458.898926
711.666992	272.331299
710.463867	255.933014
709.261719	259.269836
708.058594	81.954086
706.855469	144.385330
705.652344	-102.202980
704.448242	250.014954
703.244141	391.157074
702.040039	132.097488
700.834961	275.709198
699.630859	12.805966
698.424805	-91.092476
697.219727	370.351471
696.013672	47.338497
694.807617	-171.038010
693.601563	223.392593
692.395508	-322.370941
691.188477	-49.220295
689.981445	-179.656845
688.773438	-338.001709
687.566406	-159.765533
686.358398	-20.401552
685.149414	-17.450071
683.941406	35.623631
682.732422	-290.343781
681.523438	-358.027740
680.313477	-252.084702
679.104492	-176.224442
677.894531	-392.429504
676.683594	-238.037949
675.473633	9.652448
674.262695	95.246033
673.051758	-136.896408
671.839844	156.959671
670.628906	-167.431610
669.416992	81.550789
668.204102	-32.362434
666.992188	275.478943
665.779297	205.454559
664.566406	256.757568
663.352539	424.981842
662.138672	10.592821
660.924805	32.724880
659.710938	214.871414
658.497070	-191.669846
657.282227	-77.867821
656.066406	-453.245026
654.851563	-681.511658
653.635742	-174.348557
652.419922	-376.006531
651.204102	-2.026211
649.987305	105.067902
648.770508	25.116610
647.553711	281.390320
646.336914	331.252747
645.119141	493.334686
643.901367	328.669067
642.682617	-91.535698
641.464844	533.826965
640.246094	-496.157898
639.027344	50.125175
637.807617	396.617523
636.587891	169.635971
635.368164	59.023273
634.148438	363.176117
632.927734	238.096420
631.707031	-15.465094
630.486328	229.190765
629.264648	289.470490
628.043945	435.726196
626.822266	459.891296
625.599609	196.966888
624.376953	390.885315
623.155273	-64.453812
621.931641	129.745621
620.708984	718.089050
619.485352	809.459106
618.261719	551.884521
617.037109	140.381058
615.813477	212.734894
614.588867	342.856323
613.364258	-662.917786
612.138672	-42.966553
610.913086	279.458710
609.687500	20.220781
608.461914	-177.037399
607.235352	-26.074928
606.008789	-197.921082
604.782227	-132.842850
