# Supplementary material for: Raman spectroscopy accurately differentiates mucosal healing from non-healing and biochemical changes following biological therapy in inflammatory bowel disease
Source: PLoS One. 2021 Jun 2;16(6):e0252210. doi: 10.1371/journal.pone.0252210 (PMC8172032; doi:10.1371/journal.pone.0252210)
Supplement: S6 Dataset — (ZIP) [file pone.0252210.s008.zip › Post biologic CD/OC030-1 post_base sub cr removed_39__X_-19542.5__Y_47769.5__Time_434.txt]

1714.774414	-64.883179
1713.797852	-28.564804
1712.820313	-44.209820
1711.843750	-72.723938
1710.866211	183.740646
1709.888672	97.933807
1708.911133	109.753288
1707.933594	181.801193
1706.955078	41.002384
1705.976563	311.618225
1704.998047	305.456146
1704.019531	269.124390
1703.040039	264.342834
1702.061523	419.678528
1701.082031	596.056824
1700.101563	405.824493
1699.122070	608.732605
1698.141602	616.534729
1697.161133	525.721924
1696.180664	574.289001
1695.200195	679.457153
1694.218750	763.831238
1693.238281	536.563293
1692.256836	643.932007
1691.274414	749.540100
1690.292969	944.287231
1689.310547	841.335205
1688.328125	926.430420
1687.345703	1034.225342
1686.363281	908.875610
1685.379883	995.692871
1684.396484	812.357544
1683.413086	814.698059
1682.429688	1008.001709
1681.445313	1117.899780
1680.461914	1056.762573
1679.477539	1064.244263
1678.493164	1071.229248
1677.507813	1048.478027
1676.523438	1067.991577
1675.538086	1004.726563
1674.552734	1084.841797
1673.566406	1180.665161
1672.581055	1172.753662
1671.594727	1127.562378
1670.608398	1159.443237
1669.622070	1111.708740
1668.634766	1037.519775
1667.648438	1242.313599
1666.661133	1216.292114
1665.673828	1294.029907
1664.685547	1332.204468
1663.698242	1235.496826
1662.709961	1404.339844
1661.721680	1266.016357
1660.733398	1244.839722
1659.744141	1454.665771
1658.755859	1410.646606
1657.766602	1406.897705
1656.777344	1401.096191
1655.787109	1242.322510
1654.797852	1272.240723
1653.807617	1159.876099
1652.817383	1135.570190
1651.827148	850.121826
1650.835938	668.641602
1649.844727	580.541748
1648.853516	493.258667
1647.862305	422.666901
1646.871094	70.196320
1645.878906	175.678696
1644.886719	292.516937
1643.894531	29.923471
1642.902344	61.336098
1641.910156	-62.115131
1640.916992	-42.171127
1639.923828	26.138376
1638.930664	-123.609520
1637.936523	38.748188
1636.943359	201.965286
1635.949219	97.135437
1634.955078	-54.173935
1633.960938	-122.828880
1632.965820	9.629495
1631.970703	-70.373360
1630.975586	37.512764
1629.980469	19.909767
1628.985352	-94.153984
1627.989258	-109.924026
1626.993164	-6.404094
1625.997070	-88.766151
1625.000977	66.457794
1624.003906	346.046539
1623.007813	458.196472
1622.010742	484.441772
1621.012695	671.791687
1620.015625	883.573486
1619.017578	820.367737
1618.020508	592.638977
1617.021484	394.698578
1616.023438	113.699989
1615.025391	219.331512
1614.026367	26.670065
1613.027344	-104.794899
1612.028320	-72.852852
1611.028320	77.805664
1610.029297	64.044182
1609.029297	22.206085
1608.029297	62.330936
1607.028320	160.777634
1606.028320	215.372452
1605.027344	283.724030
1604.026367	297.757660
1603.025391	194.687042
1602.023438	186.501099
1601.022461	218.188232
1600.020508	321.093964
1599.018555	267.681305
1598.016602	-15.157252
1597.013672	-28.103624
1596.010742	-61.388443
1595.007813	70.464371
1594.004883	59.137852
1593.001953	43.105949
1591.998047	100.680954
1590.994141	487.586121
1589.990234	287.638977
1588.986328	213.456757
1587.981445	330.160919
1586.976563	634.995117
1585.971680	316.954559
1584.966797	557.273560
1583.961914	672.758789
1582.956055	663.485657
1581.950195	654.551453
1580.944336	687.608521
1579.938477	731.370056
1578.931641	543.710449
1577.924805	595.857788
1576.917969	510.318329
1575.911133	484.890259
1574.904297	464.897339
1573.896484	455.533020
1572.888672	560.760864
1571.880859	452.966431
1570.873047	636.447571
1569.864258	765.442627
1568.855469	720.461792
1567.846680	956.108032
1566.837891	719.165894
1565.829102	767.973999
1564.819336	879.135132
1563.809570	933.213379
1562.799805	989.901306
1561.790039	916.898376
1560.779297	921.749573
1559.768555	978.448181
1558.757813	765.521423
1557.747070	1058.016235
1556.736328	668.897705
1555.724609	857.579712
1554.712891	872.583862
1553.701172	1048.039063
1552.689453	1070.582031
1551.676758	782.430664
1550.664063	851.383301
1549.651367	1034.005981
1548.638672	1024.998047
1547.625977	1041.697510
1546.612305	1053.062744
1545.598633	976.356873
1544.584961	894.323730
1543.571289	858.633423
1542.556641	765.926270
1541.541992	724.690369
1540.527344	742.628723
1539.512695	938.447449
1538.498047	669.342163
1537.482422	472.356506
1536.466797	615.733826
1535.451172	557.579712
1534.434570	568.799805
1533.418945	574.551392
1532.402344	466.585236
1531.385742	443.398315
1530.369141	334.872803
1529.351563	370.332092
1528.334961	343.621155
1527.317383	520.007568
1526.299805	572.397278
1525.281250	320.700317
1524.263672	308.059174
1523.245117	266.761200
1522.226563	237.966614
1521.208008	293.669159
1520.188477	305.258667
1519.168945	241.905991
1518.150391	260.420441
1517.129883	376.174438
1516.110352	85.583015
1515.089844	228.762482
1514.070313	11.972209
1513.049805	102.931374
1512.028320	83.065315
1511.007813	8.892889
1509.986328	65.173531
1508.964844	-53.423481
1507.943359	60.969284
1506.921875	-86.645767
1505.899414	-21.870363
1504.876953	-37.009724
1503.854492	-1.336636
1502.832031	-7.108537
1501.808594	-26.128157
1500.786133	20.995735
1499.762695	-137.156876
1498.739258	-37.169621
1497.714844	-109.129257
1496.691406	-114.979683
1495.666992	-13.843673
1494.642578	-35.951241
1493.617188	59.115341
1492.592773	-25.239405
1491.567383	-28.222847
1490.541992	203.431610
1489.516602	23.244114
1488.491211	3.604116
1487.464844	-1.152572
1486.438477	187.686432
1485.412109	240.727936
1484.385742	334.145844
1483.358398	401.569916
1482.331055	315.485443
1481.303711	387.132751
1480.276367	557.766968
1479.249023	602.997803
1478.220703	775.214783
1477.192383	720.162781
1476.164063	746.246887
1475.135742	901.812988
1474.106445	1092.548340
1473.077148	1096.949951
1472.047852	1324.951172
1471.018555	1397.228149
1469.989258	1614.115723
1468.958984	1675.344116
1467.928711	1929.455933
1466.898438	1816.939453
1465.868164	1930.355713
1464.836914	2203.467285
1463.805664	2227.080078
1462.774414	2191.899902
1461.743164	2418.006836
1460.710938	2313.531494
1459.679688	2419.511719
1458.647461	2484.486572
1457.615234	2556.723389
1456.582031	2659.040283
1455.549805	2875.172363
1454.516602	2738.359619
1453.483398	2852.332520
1452.449219	2859.470703
1451.416016	2949.979248
1450.381836	2850.097656
1449.347656	2858.923584
1448.313477	3042.251709
1447.279297	2908.692139
1446.244141	2904.038574
1445.208984	2671.321777
1444.173828	2871.227051
1443.138672	2473.679199
1442.102539	2888.083252
1441.066406	2586.342285
1440.030273	2504.506348
1438.994141	2460.422852
1437.958008	2451.545410
1436.920898	2263.041992
1435.883789	1907.691895
1434.846680	1792.278687
1433.808594	1755.009399
1432.771484	1654.498657
1431.733398	1478.125000
1430.695313	1220.920532
1429.657227	1205.915161
1428.618164	1046.969604
1427.579102	1031.730469
1426.540039	670.924194
1425.500977	884.962708
1424.461914	604.789124
1423.421875	556.455078
1422.381836	538.289368
1421.341797	409.222534
1420.301758	516.865723
1419.260742	279.434265
1418.219727	371.812927
1417.178711	245.147064
1416.137695	70.689354
1415.096680	-93.664940
1414.054688	162.026840
1413.012695	158.589050
1411.970703	-88.718895
1410.928711	171.803864
1409.885742	123.100853
1408.842773	-16.016356
1407.799805	81.063110
1406.756836	-123.234482
1405.712891	-116.527100
1404.668945	75.979958
1403.625000	-35.224663
1402.581055	506.065399
1401.537109	249.432449
1400.492188	198.621872
1399.447266	313.411255
1398.402344	222.657166
1397.357422	347.593048
1396.311523	597.848206
1395.265625	479.802246
1394.219727	324.345642
1393.173828	289.282867
1392.126953	522.246460
1391.081055	212.052582
1390.034180	372.621918
1388.986328	75.341072
1387.939453	58.548687
1386.891602	226.982407
1385.843750	140.446777
1384.795898	144.120712
1383.748047	82.981834
1382.699219	-17.954720
1381.651367	118.713593
1380.602539	113.115639
1379.552734	155.148254
1378.503906	45.082703
1377.454102	65.061470
1376.404297	72.769569
1375.354492	227.915390
1374.303711	280.919281
1373.253906	32.361504
1372.203125	242.952606
1371.152344	69.762787
1370.100586	14.025466
1369.049805	78.200447
1367.998047	-49.256023
1366.946289	110.062790
1365.894531	75.328278
1364.841797	157.885971
1363.789063	-72.969772
1362.736328	-12.258292
1361.683594	-140.394547
1360.630859	-168.678375
1359.577148	-79.777046
1358.523438	-57.756485
1357.469727	26.708170
1356.415039	-107.304710
1355.361328	-134.079987
1354.306641	125.168526
1353.251953	208.259674
1352.197266	68.125175
1351.141602	218.855103
1350.085938	345.020996
1349.030273	357.297424
1347.974609	168.914520
1346.918945	367.942108
1345.862305	587.047424
1344.805664	707.209106
1343.749023	554.955688
1342.691406	856.682556
1341.634766	791.882446
1340.577148	658.074829
1339.519531	670.817139
1338.460938	517.972473
1337.403320	588.388977
1336.344727	545.252258
1335.286133	423.295776
1334.226563	432.877686
1333.167969	598.672058
1332.108398	366.554199
1331.048828	273.370148
1329.989258	492.080475
1328.928711	476.246613
1327.869141	527.510376
1326.808594	549.461853
1325.748047	275.367645
1324.686523	545.037109
1323.625977	340.923370
1322.564453	421.125641
1321.502930	568.292480
1320.440430	246.960770
1319.378906	473.770905
1318.316406	444.351715
1317.253906	427.639069
1316.190430	413.760590
1315.127930	301.669922
1314.064453	404.367371
1313.000977	344.787018
1311.937500	517.121033
1310.873047	426.250122
1309.809570	256.998169
1308.745117	282.631012
1307.679688	192.946854
1306.615234	302.949890
1305.549805	231.231796
1304.484375	410.746643
1303.418945	396.294189
1302.353516	160.955414
1301.287109	218.535980
1300.220703	202.722580
1299.154297	243.761902
1298.087891	265.477722
1297.020508	196.670731
1295.954102	86.493958
1294.886719	-79.750343
1293.818359	34.164482
1292.750977	-280.990479
1291.682617	-156.611633
1290.614258	39.155025
1289.545898	-56.605717
1288.476563	2.429035
1287.407227	167.135574
1286.338867	-69.753593
1285.268555	-80.850807
1284.199219	111.635857
1283.128906	12.966347
1282.058594	201.062012
1280.988281	266.995331
1279.917969	144.776138
1278.846680	238.193985
1277.775391	309.842712
1276.704102	115.196793
1275.632813	422.106689
1274.560547	176.751312
1273.488281	122.388260
1272.416016	393.264221
1271.343750	327.192291
1270.270508	534.938049
1269.197266	864.927734
1268.124023	977.765320
1267.050781	939.484314
1265.977539	962.461975
1264.903320	1027.146362
1263.829102	1033.500366
1262.753906	1222.969482
1261.679688	1432.069702
1260.604492	1268.395874
1259.529297	1214.662964
1258.454102	1302.466675
1257.378906	1234.547974
1256.302734	1049.981201
1255.226563	1150.544678
1254.150391	1426.508789
1253.073242	1174.461914
1251.997070	1263.318604
1250.919922	1296.375854
1249.841797	1351.487427
1248.764648	1406.727173
1247.686523	1177.699341
1246.608398	1335.354858
1245.530273	1446.922729
1244.452148	1366.669922
1243.373047	1330.323730
1242.293945	1413.108398
1241.214844	1381.883789
1240.135742	1341.087036
1239.055664	1273.747192
1237.975586	1323.000244
1236.895508	1292.296997
1235.815430	1431.457031
1234.734375	1197.299805
1233.654297	1600.813843
1232.573242	1463.833984
1231.491211	1632.288574
1230.410156	1388.934937
1229.328125	1404.903564
1228.246094	1353.134033
1227.163086	1700.876221
1226.081055	1651.596069
1224.998047	1498.354736
1223.915039	1468.598022
1222.832031	1317.963867
1221.748047	1476.950317
1220.664063	1142.724365
1219.580078	1134.955566
1218.496094	887.981445
1217.412109	703.940002
1216.327148	879.885925
1215.242188	674.214050
1214.157227	683.498047
1213.071289	700.023132
1211.985352	718.936951
1210.899414	624.427795
1209.813477	662.599854
1208.727539	621.140259
1207.640625	705.051941
1206.553711	547.834473
1205.466797	573.797302
1204.378906	450.325958
1203.291016	444.888062
1202.203125	417.716003
1201.115234	173.785385
1200.027344	112.844238
1198.938477	150.545578
1197.849609	221.834106
1196.760742	9.136729
1195.670898	97.097534
1194.582031	4.565674
1193.492188	-90.416039
1192.401367	88.553825
1191.311523	-25.842836
1190.220703	-154.703293
1189.129883	-103.482155
1188.039063	-64.414192
1186.947266	-121.511070
1185.856445	152.513046
1184.764648	39.930107
1183.671875	59.227840
1182.580078	97.548470
1181.487305	270.012970
1180.394531	85.003105
1179.301758	55.728912
1178.208984	440.908295
1177.115234	454.382355
1176.021484	496.427338
1174.927734	588.575745
1173.833008	436.290497
1172.738281	549.611145
1171.643555	401.827271
1170.548828	430.988312
1169.454102	498.222809
1168.358398	572.419983
1167.262695	584.216309
1166.166992	504.965088
1165.070313	528.329651
1163.973633	324.471649
1162.876953	629.354004
1161.780273	585.172302
1160.683594	600.493164
1159.585938	687.221497
1158.488281	709.244873
1157.389648	769.225647
1156.291992	714.429321
1155.193359	742.920410
1154.094727	697.243774
1152.996094	739.569214
1151.896484	669.618103
1150.796875	489.840515
1149.697266	569.602783
1148.597656	756.278076
1147.498047	585.406738
1146.397461	585.802246
1145.296875	671.645630
1144.195313	764.347778
1143.094727	614.062012
1141.993164	851.339905
1140.891602	793.356934
1139.789063	925.368103
1138.687500	862.131409
1137.584961	962.659912
1136.482422	1124.664429
1135.379883	1250.703735
1134.276367	1355.056763
1133.172852	1461.477051
1132.069336	1636.431885
1130.964844	1502.509277
1129.861328	1726.682373
1128.756836	2014.548340
1127.652344	1988.946411
1126.546875	1894.328979
1125.442383	2088.714600
1124.336914	2161.873779
1123.230469	2248.955078
1122.125000	1895.082275
1121.018555	1948.498291
1119.912109	2027.676270
1118.805664	1855.603149
1117.699219	1789.857666
1116.591797	1927.391113
1115.484375	1700.260132
1114.376953	1960.226318
1113.268555	2023.537354
1112.160156	1743.746826
1111.051758	1773.470337
1109.943359	1625.685425
1108.833984	1614.743896
1107.725586	1738.191284
1106.616211	1707.828003
1105.505859	1755.137451
1104.396484	1773.850464
1103.286133	1742.744751
1102.175781	1680.733521
1101.064453	1484.046875
1099.954102	1737.645630
1098.842773	1663.152588
1097.731445	1487.091431
1096.619141	1666.729126
1095.507813	1506.765503
1094.395508	1579.841675
1093.282227	1697.393066
1092.169922	1572.148193
1091.056641	1409.064819
1089.943359	1641.209351
1088.830078	1338.913452
1087.716797	1295.296021
1086.602539	1399.640747
1085.488281	1517.829468
1084.373047	1363.057495
1083.258789	1443.174194
1082.143555	1652.273438
1081.028320	1431.180664
1079.913086	1536.442749
1078.796875	1479.435303
1077.680664	1560.762573
1076.564453	1557.369507
1075.448242	1495.128540
1074.331055	1535.943115
1073.213867	1215.370605
1072.096680	1427.041504
1070.979492	1204.748657
1069.861328	1289.408447
1068.743164	1326.997437
1067.625000	1132.479980
1066.505859	1127.596069
1065.386719	1150.656250
1064.267578	1058.841309
1063.148438	1105.009521
1062.029297	966.153503
1060.909180	1037.760376
1059.789063	1153.634888
1058.667969	1082.245728
1057.547852	1015.444336
1056.426758	918.153992
1055.305664	921.268066
1054.183594	1171.890625
1053.062500	1088.294922
1051.940430	1172.748413
1050.818359	1021.265991
1049.695313	953.768860
1048.572266	1023.883606
1047.449219	923.569641
1046.326172	963.158630
1045.203125	1016.639404
1044.079102	867.180237
1042.955078	755.009460
1041.830078	754.664368
1040.706055	605.162292
1039.581055	809.695129
1038.456055	769.569824
1037.331055	564.117126
1036.205078	698.527405
1035.079102	772.331482
1033.953125	769.288818
1032.826172	738.294800
1031.700195	709.622314
1030.573242	827.395508
1029.445313	694.058411
1028.318359	630.493347
1027.190430	569.260925
1026.062500	287.394867
1024.934570	70.681175
1023.805664	-157.546341
1022.676758	71.595772
1021.547852	279.761536
1020.418945	369.527832
1019.289063	176.289093
1018.159180	324.051697
1017.029297	367.450104
1015.898438	547.608337
1014.767578	533.069641
1013.636719	727.093567
1012.505859	754.308533
1011.375000	749.146667
1010.243164	968.607239
1009.111328	880.184387
1007.978516	1030.211304
1006.846680	1568.927246
1005.713867	2070.450439
1004.581055	2870.129150
1003.447266	3593.218506
1002.313477	3116.450684
1001.179688	2261.021973
1000.045898	1764.187500
998.912109	1205.324463
997.777344	845.413086
996.642578	1019.087830
995.506836	1045.067261
994.372070	1022.702637
993.236328	862.037354
992.100586	1024.490601
990.963867	1009.427734
989.828125	1010.653809
988.691406	873.715088
987.553711	808.409485
986.416992	853.874268
985.279297	696.767578
984.141602	705.687988
983.003906	698.644653
981.865234	682.551392
980.726563	772.481750
979.587891	1041.984741
978.448242	879.112244
977.309570	1038.430298
976.169922	1048.409424
975.030273	1113.726440
973.889648	988.461975
972.749023	1136.830444
971.608398	1110.758545
970.467773	1140.000732
969.326172	1107.432861
968.184570	861.620850
967.042969	1033.756836
965.901367	877.950439
964.758789	1066.458618
963.616211	846.917847
962.473633	985.324402
961.330078	924.469727
960.186523	783.655457
959.042969	759.959717
957.899414	633.426208
956.754883	667.456116
955.610352	584.937073
954.465820	575.919434
953.321289	466.449402
952.175781	448.760773
951.030273	538.804382
949.884766	505.557037
948.738281	458.836639
947.591797	780.342346
946.445313	619.792786
945.298828	576.060791
944.151367	728.998962
943.003906	539.592346
941.856445	480.632507
940.708008	499.535767
939.559570	639.600769
938.411133	533.463501
937.262695	600.948242
936.113281	499.906525
934.964844	586.080933
933.814453	601.800537
932.665039	617.751587
931.514648	310.453827
930.364258	374.769928
929.213867	336.830231
928.062500	296.870667
926.912109	232.131454
925.759766	311.008606
924.608398	260.417816
923.456055	382.932861
922.303711	87.257027
921.151367	178.396927
919.999023	174.274155
918.845703	-63.642124
917.692383	84.953773
916.539063	90.631554
915.384766	73.831429
914.230469	-38.075405
913.076172	-201.903290
911.920898	-45.510574
910.766602	-72.714622
909.611328	-140.505569
908.455078	-137.756180
907.299805	-125.732460
906.143555	-197.347534
904.987305	-91.996094
903.830078	101.860634
902.673828	105.595512
901.516602	23.500551
900.359375	75.194679
899.201172	65.965034
898.042969	54.670273
896.884766	25.477253
895.726563	84.681641
894.567383	272.920502
893.408203	248.778076
892.249023	285.841827
891.088867	162.661087
889.929688	213.627792
888.769531	106.670334
887.608398	169.261978
886.448242	159.749680
885.287109	118.814339
884.125977	-14.445889
882.963867	150.246323
881.801758	66.956512
880.639648	168.715744
879.477539	284.088226
878.315430	340.952606
877.152344	215.444824
875.989258	308.601227
874.825195	178.913376
873.661133	-0.122802
872.497070	208.166931
871.333008	87.936264
870.168945	-77.126984
869.003906	160.593918
867.838867	45.265114
866.672852	-92.390144
865.506836	172.417099
864.340820	3.506272
863.174805	-5.747534
862.008789	268.064911
860.841797	117.439407
859.674805	353.068726
858.506836	198.135269
857.339844	151.021225
856.171875	281.207611
855.003906	420.344910
853.834961	586.371399
852.666016	568.532166
851.497070	279.546844
850.328125	333.539276
849.158203	409.935059
847.988281	219.796585
846.818359	329.788727
845.647461	370.346863
844.477539	267.642700
843.306641	189.600891
842.134766	207.780807
840.963867	248.289841
839.791992	284.293762
838.619141	201.790405
837.447266	387.461609
836.274414	316.073608
835.101563	360.832550
833.928711	474.752075
832.754883	213.483307
831.581055	452.285278
830.407227	443.200104
829.232422	721.874878
828.058594	456.076324
826.883789	221.556564
825.708008	377.242401
824.533203	387.874786
823.357422	249.113724
822.181641	215.037506
821.004883	200.932678
819.828125	249.083893
818.651367	61.110886
817.474609	102.374725
816.296875	101.230194
815.119141	82.166672
813.941406	-157.212402
812.763672	1.438717
811.584961	-162.472580
810.406250	71.413925
809.226563	-57.150658
808.047852	180.759033
806.868164	-59.117733
805.688477	-205.767548
804.507813	16.030272
803.327148	-102.019981
802.146484	6.160675
800.965820	100.816376
799.784180	84.368851
798.603516	183.058914
797.420898	117.493118
796.239258	-56.823952
795.056641	-111.576569
793.874023	-49.072075
792.691406	-55.437595
791.507813	-95.192032
790.324219	-11.146792
789.140625	41.685665
787.956055	-109.258575
786.772461	-101.052742
785.586914	63.991329
784.402344	93.879295
783.216797	97.035439
782.032227	-65.766869
780.845703	157.989227
779.660156	81.009201
778.473633	94.418770
777.287109	131.910858
776.100586	3.624993
774.913086	67.206070
773.725586	212.194641
772.538086	-48.969448
771.349609	245.546143
770.161133	43.632599
768.972656	308.933350
767.784180	166.206207
766.594727	217.241592
765.405273	287.882172
764.215820	334.070892
763.026367	648.656067
761.835938	538.069763
760.645508	759.650085
759.454102	591.510803
758.262695	940.182983
757.072266	1103.779785
755.879883	1229.744873
754.688477	1098.296265
753.496094	885.424683
752.303711	911.961792
751.110352	852.653259
749.917969	900.812744
748.724609	878.533081
747.530273	744.161438
746.336914	831.341003
745.142578	604.594849
743.948242	702.438354
742.752930	876.847107
741.558594	682.714844
740.363281	545.531189
739.166992	449.919983
737.971680	566.746826
736.775391	429.321533
735.579102	414.480743
734.381836	646.931763
733.185547	395.453705
731.988281	189.951889
730.790039	310.434143
729.592773	566.388367
728.394531	465.709229
727.196289	496.181152
725.997070	340.789368
724.797852	427.972015
723.598633	353.398071
722.399414	429.524628
721.199219	370.192688
719.999023	433.116455
718.798828	563.650757
717.598633	508.632050
716.397461	353.277649
715.196289	352.854858
713.994141	430.939545
712.792969	413.084320
711.590820	279.744110
710.388672	440.668854
709.185547	287.847809
707.982422	226.623749
706.779297	60.963509
705.576172	182.808502
704.372070	115.312378
703.167969	193.717178
701.963867	-4.111805
700.759766	124.492401
699.554688	283.579193
698.349609	160.091431
697.143555	143.276871
695.938477	-64.620064
694.732422	-48.526649
693.525391	-58.362804
692.319336	3.613031
691.112305	-84.076797
689.905273	-132.493652
688.697266	-57.034153
687.490234	-68.205360
686.282227	-87.862350
685.073242	-131.170029
683.865234	-141.740433
682.656250	6.114717
681.447266	21.934326
680.237305	50.962189
679.028320	-108.229454
677.818359	18.705236
676.607422	124.167160
675.397461	11.218762
674.186523	73.835976
672.975586	214.549561
671.763672	104.562454
670.551758	83.534164
669.339844	73.581635
668.127930	115.762787
666.915039	106.328560
665.703125	144.683640
664.489258	124.976280
663.276367	155.202988
662.062500	207.271042
660.848633	2.739754
659.634766	197.759140
658.419922	24.054392
657.205078	113.818092
655.990234	-63.585808
654.775391	0.793839
653.559570	41.687183
652.343750	-76.652374
651.126953	-207.620834
649.911133	-62.617123
648.694336	-46.652172
647.477539	122.368141
646.259766	33.243355
645.041992	198.267578
643.824219	251.529984
642.606445	141.475266
641.387695	-11.370874
640.168945	25.181437
638.950195	25.305161
637.730469	-47.513107
636.511719	-51.465496
635.291016	77.840240
634.071289	3.134756
632.850586	-80.085014
631.629883	-169.694824
630.409180	75.479431
629.188477	30.874159
627.966797	24.838739
626.745117	-101.376381
625.522461	-30.411362
624.300781	145.384613
623.078125	320.917023
621.854492	151.218033
620.631836	379.731323
619.408203	164.565170
618.184570	184.662476
616.960938	28.850649
615.736328	-54.550518
614.511719	-54.945782
613.287109	74.618301
612.061523	92.353691
610.835938	53.871117
609.610352	61.754478
608.384766	167.206619
607.158203	-55.074387
605.931641	-92.268860
604.705078	51.162891
