# Supplementary material for: Raman spectroscopy accurately differentiates mucosal healing from non-healing and biochemical changes following biological therapy in inflammatory bowel disease
Source: PLoS One. 2021 Jun 2;16(6):e0252210. doi: 10.1371/journal.pone.0252210 (PMC8172032; doi:10.1371/journal.pone.0252210)
Supplement: S6 Dataset — (ZIP) [file pone.0252210.s008.zip › Post biologic CD/OC004-1a post treatment_BL sub CR removed_12__X_-21967.4__Y_3639.5__Time_133.txt]

1714.780273	142.750305
1713.803711	-209.784195
1712.827148	10.242643
1711.849609	-83.936272
1710.873047	-33.510883
1709.895508	-291.645935
1708.917969	20.923031
1707.939453	19.656433
1706.961914	-80.808128
1705.983398	11.411918
1705.004883	-91.947556
1704.025391	165.975906
1703.046875	-100.718399
1702.067383	-150.648178
1701.087891	189.991287
1700.108398	-79.234268
1699.127930	210.463043
1698.148438	-63.863205
1697.167969	4.052240
1696.187500	-208.498138
1695.206055	185.507187
1694.225586	-18.691027
1693.244141	-292.104858
1692.262695	104.826057
1691.281250	360.328308
1690.298828	4.842618
1689.317383	164.662689
1688.334961	145.907898
1687.352539	207.411407
1686.369141	466.378021
1685.386719	189.844666
1684.403320	249.422638
1683.419922	319.933655
1682.435547	-64.779961
1681.452148	123.573570
1680.467773	-28.648113
1679.483398	415.755981
1678.499023	415.906647
1677.514648	496.228973
1676.529297	781.638367
1675.543945	990.170166
1674.558594	329.583862
1673.573242	522.929443
1672.586914	695.266541
1671.600586	976.849792
1670.614258	846.968079
1669.627930	521.017212
1668.641602	723.986450
1667.654297	1014.824097
1666.666992	955.614502
1665.679688	973.787170
1664.692383	811.970459
1663.704102	1517.862671
1662.715820	1120.783569
1661.727539	1360.537964
1660.739258	1213.633789
1659.750977	1059.261841
1658.761719	1186.148682
1657.772461	1321.336670
1656.783203	1075.551025
1655.793945	652.899536
1654.803711	1096.347412
1653.813477	976.336670
1652.823242	999.653931
1651.833008	748.269287
1650.841797	404.793091
1649.851563	334.236664
1648.860352	652.649536
1647.869141	54.253056
1646.876953	331.052765
1645.885742	5.854778
1644.893555	74.662239
1643.901367	101.571014
1642.908203	292.476166
1641.916016	-347.685272
1640.922852	-411.989746
1639.929688	-338.720612
1638.936523	-299.417999
1637.943359	-225.501175
1636.949219	-169.761292
1635.955078	-5.635986
1634.960938	-455.267517
1633.966797	-330.009216
1632.971680	-238.756805
1631.977539	-86.622597
1630.982422	-326.587494
1629.986328	-129.197586
1628.991211	39.491203
1627.995117	-396.814850
1627.000000	-211.776489
1626.003906	-5.522334
1625.006836	-25.255163
1624.010742	-299.682617
1623.013672	-137.445435
1622.016602	211.546402
1621.019531	87.739403
1620.021484	221.613754
1619.024414	-137.998062
1618.026367	127.613289
1617.028320	115.091034
1616.029297	-427.349457
1615.031250	232.372360
1614.032227	86.666794
1613.033203	109.066704
1612.034180	247.022369
1611.035156	-144.433899
1610.035156	145.867599
1609.035156	-271.275482
1608.035156	-77.662842
1607.035156	176.265244
1606.034180	280.948700
1605.033203	-127.409187
1604.032227	344.028687
1603.031250	608.661926
1602.030273	46.538704
1601.028320	-81.025223
1600.026367	-200.573273
1599.024414	498.419342
1598.022461	-91.526436
1597.019531	-153.219223
1596.016602	-18.823854
1595.013672	-129.967682
1594.010742	-413.363953
1593.007813	-171.710266
1592.003906	25.497990
1591.000000	-315.001862
1589.996094	38.834957
1588.992188	-77.048233
1587.987305	323.599701
1586.983398	306.876251
1585.978516	55.512363
1584.972656	177.018127
1583.967773	191.658966
1582.961914	333.959229
1581.956055	288.640778
1580.950195	225.116211
1579.944336	125.157631
1578.937500	48.642029
1577.931641	55.456211
1576.924805	-15.839725
1575.916992	58.538326
1574.910156	65.254807
1573.902344	-120.532356
1572.894531	120.122055
1571.886719	43.498604
1570.878906	86.413101
1569.870117	269.536072
1568.862305	29.118761
1567.853516	-26.876053
1566.843750	-207.577667
1565.834961	14.144656
1564.825195	303.155975
1563.815430	145.640930
1562.805664	154.150436
1561.795898	564.614441
1560.785156	165.692001
1559.775391	-33.484810
1558.764648	366.085541
1557.752930	208.172989
1556.742188	-159.620941
1555.730469	-216.533173
1554.718750	21.723993
1553.707031	18.956232
1552.695313	60.086514
1551.682617	176.117706
1550.670898	64.285927
1549.658203	104.998146
1548.644531	150.712555
1547.631836	98.041153
1546.618164	-277.949249
1545.604492	155.171387
1544.590820	-55.536446
1543.577148	167.792465
1542.562500	5.953782
1541.547852	-135.289536
1540.533203	-346.333679
1539.518555	69.893967
1538.503906	-208.498703
1537.488281	153.014267
1536.472656	-110.119476
1535.457031	315.407440
1534.441406	-61.417847
1533.424805	260.453918
1532.408203	496.971252
1531.391602	264.187958
1530.375000	198.829849
1529.358398	323.974335
1528.340820	291.772003
1527.323242	107.504494
1526.305664	118.815903
1525.287109	402.762878
1524.269531	-113.835358
1523.250977	419.279388
1522.232422	213.784363
1521.213867	586.843628
1520.194336	62.236271
1519.175781	547.955078
1518.156250	275.124481
1517.136719	557.254883
1516.116211	35.007832
1515.096680	93.303444
1514.076172	256.667633
1513.055664	114.299179
1512.034180	261.843750
1511.013672	416.898621
1509.992188	204.817032
1508.970703	244.048569
1507.949219	234.383240
1506.927734	32.271263
1505.905273	-5.880306
1504.882813	-218.441406
1503.860352	-223.512375
1502.837891	152.970535
1501.815430	-492.780396
1500.791992	-365.112366
1499.768555	-544.859192
1498.745117	-727.230286
1497.720703	-697.299622
1496.697266	-521.656860
1495.672852	-397.420197
1494.648438	-470.293671
1493.623047	-461.484253
1492.598633	-238.053162
1491.573242	-247.455246
1490.547852	-98.561798
1489.522461	-340.726349
1488.497070	-153.817932
1487.470703	-248.043930
1486.444336	-46.204716
1485.417969	165.639359
1484.391602	247.127213
1483.364258	366.699707
1482.336914	465.697632
1481.309570	273.806915
1480.282227	622.436157
1479.254883	792.365112
1478.226563	956.983582
1477.198242	986.379028
1476.169922	676.831421
1475.141602	1034.640137
1474.112305	1084.042358
1473.083008	1021.305847
1472.053711	1258.862915
1471.024414	1101.774658
1469.995117	1364.485229
1468.964844	1466.704468
1467.934570	1545.907471
1466.904297	1652.971924
1465.874023	1500.615479
1464.842773	1800.621826
1463.811523	1747.224487
1462.780273	1757.293457
1461.749023	2026.370361
1460.717773	1899.118408
1459.685547	2094.266602
1458.653320	1860.294434
1457.621094	2085.712891
1456.587891	1907.524170
1455.555664	1967.849365
1454.522461	2096.545654
1453.489258	2034.972290
1452.455078	2323.193604
1451.421875	2504.839111
1450.387695	2587.511719
1449.353516	2409.172119
1448.319336	2742.530273
1447.285156	2419.835205
1446.250000	2383.315674
1445.214844	2278.451904
1444.179688	2532.981201
1443.144531	2134.593750
1442.108398	2287.799805
1441.072266	1960.395752
1440.036133	2020.005737
1439.000000	1862.171509
1437.963867	2164.415771
1436.926758	1587.111694
1435.889648	1502.715820
1434.852539	1612.860107
1433.814453	1498.179565
1432.777344	1189.185913
1431.739258	1077.197266
1430.701172	1030.900635
1429.663086	709.615112
1428.624023	963.628418
1427.584961	718.177979
1426.545898	291.313416
1425.506836	230.217087
1424.467773	529.618225
1423.427734	241.742188
1422.387695	-0.619230
1421.347656	39.286579
1420.307617	129.587219
1419.266602	310.512085
1418.226563	159.164795
1417.184570	55.685646
1416.143555	95.767502
1415.102539	301.924896
1414.060547	17.578848
1413.018555	-42.784302
1411.976563	2.537039
1410.934570	-193.388367
1409.891602	-454.522064
1408.848633	-160.229736
1407.805664	-328.169281
1406.762695	-159.436096
1405.718750	94.641304
1404.674805	223.181137
1403.630859	-69.880875
1402.586914	-61.628544
1401.542969	52.076908
1400.498047	-195.373917
1399.453125	68.921677
1398.408203	-27.811676
1397.363281	-39.185329
1396.317383	445.695526
1395.271484	341.697845
1394.225586	197.772690
1393.179688	99.093719
1392.132813	556.380249
1391.086914	147.480194
1390.040039	221.861755
1388.992188	216.226151
1387.945313	460.908722
1386.897461	-82.285797
1385.849609	-135.011307
1384.801758	-12.590588
1383.753906	-87.561264
1382.705078	-184.898529
1381.657227	77.738960
1380.608398	-169.213791
1379.558594	41.053490
1378.509766	-95.665672
1377.459961	-112.408241
1376.410156	-24.189079
1375.360352	-33.186794
1374.309570	-164.317215
1373.259766	-25.854792
1372.208984	-453.397827
1371.158203	111.623863
1370.106445	-136.056732
1369.055664	107.464279
1368.003906	186.554474
1366.952148	285.677765
1365.900391	-242.676834
1364.847656	232.720276
1363.794922	257.488708
1362.742188	-26.214672
1361.689453	85.973915
1360.636719	-18.163767
1359.583008	176.317276
1358.529297	-156.304138
1357.475586	-150.527664
1356.420898	-77.521233
1355.367188	57.755249
1354.312500	317.317169
1353.257813	-133.495087
1352.203125	620.494385
1351.147461	68.282204
1350.091797	82.434753
1349.036133	478.928589
1347.980469	654.568359
1346.923828	440.777008
1345.868164	326.466461
1344.811523	549.560730
1343.754883	1035.492188
1342.697266	574.520142
1341.640625	703.699646
1340.583008	818.076843
1339.524414	736.851135
1338.466797	836.611755
1337.409180	787.922729
1336.350586	793.840881
1335.291992	517.765747
1334.232422	1283.617676
1333.173828	562.577942
1332.114258	524.577637
1331.054688	392.781189
1329.995117	577.621460
1328.934570	873.730286
1327.875000	517.505981
1326.814453	675.431824
1325.753906	529.620422
1324.692383	324.719666
1323.630859	611.373169
1322.570313	577.169250
1321.507813	750.374268
1320.446289	741.083191
1319.383789	1161.136353
1318.322266	843.749451
1317.259766	903.872925
1316.196289	1038.037231
1315.133789	1071.246216
1314.070313	1040.486084
1313.006836	1229.129150
1311.943359	1028.654663
1310.878906	1274.090698
1309.814453	1160.102051
1308.750977	1100.458618
1307.685547	1269.790771
1306.621094	1131.645020
1305.555664	1064.997437
1304.490234	1298.531738
1303.424805	1325.551025
1302.359375	1588.666992
1301.292969	952.244751
1300.226563	1031.252319
1299.160156	1527.961670
1298.093750	1270.546753
1297.026367	1249.072144
1295.958984	1316.095459
1294.891602	1429.829590
1293.824219	1173.073730
1292.756836	1360.603516
1291.688477	1170.390137
1290.620117	1461.021606
1289.551758	1072.472656
1288.482422	1061.671875
1287.413086	1060.769165
1286.343750	1456.895752
1285.274414	1218.475464
1284.205078	1271.697876
1283.134766	1466.987915
1282.064453	1233.866211
1280.994141	1448.827026
1279.923828	797.548035
1278.852539	1164.337402
1277.781250	863.312988
1276.709961	1164.058716
1275.637695	980.652588
1274.566406	892.745422
1273.494141	787.823059
1272.421875	1276.721802
1271.349609	866.564514
1270.276367	1340.694946
1269.203125	1507.039063
1268.129883	1299.883667
1267.056641	1231.992554
1265.982422	1349.611938
1264.909180	1203.786133
1263.834961	1004.408203
1262.759766	1173.351563
1261.685547	1217.956665
1260.610352	1104.144531
1259.535156	1377.879395
1258.459961	1741.678711
1257.383789	984.910461
1256.308594	1558.145142
1255.232422	1344.757324
1254.155273	1296.999146
1253.079102	1195.776855
1252.001953	1617.715210
1250.924805	1487.321045
1249.847656	1211.092529
1248.770508	1460.203125
1247.692383	1152.536865
1246.614258	1389.424561
1245.536133	958.028442
1244.458008	1233.760376
1243.378906	851.184265
1242.299805	867.013550
1241.220703	1176.597900
1240.141602	830.728394
1239.061523	1174.156250
1237.981445	1308.798218
1236.901367	1123.214844
1235.821289	821.318237
1234.740234	1069.887329
1233.659180	1114.737061
1232.578125	1079.592163
1231.497070	1090.493774
1230.415039	1464.713013
1229.333984	1446.444336
1228.251953	1222.352783
1227.168945	906.343079
1226.086914	701.804871
1225.003906	843.333069
1223.920898	672.715576
1222.837891	676.290466
1221.753906	459.786011
1220.669922	485.103363
1219.585938	541.807251
1218.501953	516.298401
1217.416992	601.891052
1216.333008	291.315216
1215.248047	159.525146
1214.162109	66.370804
1213.077148	530.812866
1211.991211	205.883743
1210.905273	411.844238
1209.819336	540.485901
1208.732422	406.154266
1207.646484	264.622772
1206.559570	506.361176
1205.471680	314.141541
1204.384766	280.999329
1203.296875	226.126816
1202.208984	260.343933
1201.121094	284.860382
1200.032227	78.201279
1198.944336	-518.292725
1197.855469	-209.859207
1196.765625	-296.163452
1195.676758	-596.524658
1194.586914	-545.754761
1193.497070	-672.963074
1192.407227	-247.369263
1191.316406	-821.678772
1190.226563	-401.163452
1189.135742	-396.447845
1188.044922	-197.281616
1186.953125	-221.565460
1185.861328	-313.111298
1184.769531	-267.892578
1183.677734	-445.890503
1182.585938	-206.504166
1181.493164	-27.263363
1180.400391	144.633713
1179.307617	-457.864349
1178.213867	-355.599792
1177.120117	252.100464
1176.026367	-285.568756
1174.932617	-209.971207
1173.838867	112.146614
1172.744141	27.071222
1171.649414	248.308197
1170.554688	50.638477
1169.458984	223.762604
1168.364258	-177.256577
1167.268555	-28.220747
1166.171875	68.065041
1165.076172	482.128937
1163.979492	179.051788
1162.882813	449.398499
1161.786133	330.227631
1160.688477	562.044250
1159.590820	325.749481
1158.493164	421.261322
1157.395508	786.310364
1156.297852	1012.740479
1155.199219	430.384857
1154.100586	313.230927
1153.000977	672.865662
1151.902344	517.424438
1150.802734	187.995117
1149.703125	623.440430
1148.603516	229.674911
1147.502930	-13.972365
1146.402344	6.701542
1145.301758	339.122925
1144.201172	204.874329
1143.099609	227.632462
1141.999023	366.885468
1140.896484	-95.724457
1139.794922	485.634460
1138.692383	96.760239
1137.590820	297.415009
1136.487305	611.928040
1135.384766	567.541870
1134.281250	784.339661
1133.178711	509.482269
1132.074219	142.060318
1130.970703	676.653076
1129.866211	850.245667
1128.761719	741.393860
1127.657227	639.645569
1126.552734	886.455017
1125.447266	1137.818970
1124.341797	1106.961670
1123.236328	467.067657
1122.130859	658.958618
1121.024414	289.346100
1119.917969	616.040466
1118.811523	603.988281
1117.704102	949.276184
1116.596680	-47.379082
1115.489258	356.949646
1114.381836	467.752014
1113.274414	420.021667
1112.166016	537.743713
1111.057617	241.724945
1109.949219	491.685669
1108.839844	597.360962
1107.730469	780.893799
1106.621094	399.902954
1105.511719	413.339172
1104.401367	396.027557
1103.291016	407.017365
1102.180664	462.794708
1101.070313	145.826080
1099.958984	-24.829065
1098.847656	285.554535
1097.736328	176.185669
1096.625000	608.886414
1095.512695	383.985870
1094.400391	394.728821
1093.288086	235.890640
1092.174805	595.085510
1091.062500	586.903076
1089.949219	468.081696
1088.835938	299.897614
1087.721680	261.144867
1086.607422	297.666077
1085.493164	338.869507
1084.378906	311.882111
1083.263672	769.037048
1082.149414	702.025452
1081.034180	285.011810
1079.917969	657.302856
1078.802734	491.749847
1077.686523	211.240005
1076.570313	773.436279
1075.453125	237.238541
1074.336914	405.091553
1073.219727	495.476593
1072.101563	649.130249
1070.984375	204.965775
1069.866211	-192.109436
1068.748047	95.243149
1067.629883	263.013885
1066.511719	435.427551
1065.392578	277.618713
1064.273438	464.046936
1063.154297	273.612732
1062.034180	-174.107697
1060.914063	98.962166
1059.793945	180.168198
1058.673828	593.426514
1057.552734	321.551880
1056.431641	-60.000546
1055.310547	332.138550
1054.189453	-338.813934
1053.067383	81.335869
1051.945313	634.449158
1050.823242	127.477188
1049.701172	-129.452942
1048.578125	-59.526081
1047.455078	17.435102
1046.332031	192.397476
1045.208008	204.102203
1044.083984	-378.613495
1042.959961	-24.001507
1041.835938	-95.911438
1040.710938	-128.117477
1039.585938	-251.064011
1038.460938	126.793877
1037.335938	92.489357
1036.209961	-123.274933
1035.083984	-241.115631
1033.958008	-7.503545
1032.832031	2.801465
1031.705078	-49.599201
1030.578125	112.009377
1029.451172	-93.597572
1028.323242	-178.185593
1027.195313	-515.860413
1026.067383	-579.194580
1024.939453	-268.518402
1023.810547	-689.206421
1022.682617	-854.250549
1021.552734	-631.601807
1020.423828	-427.485565
1019.293945	-541.128845
1018.164063	-675.470459
1017.034180	-559.243286
1015.904297	-241.289581
1014.773438	-148.159027
1013.642578	-518.298828
1012.511719	-302.129517
1011.379883	-294.360596
1010.248047	-64.209312
1009.116211	267.806091
1007.984375	585.921265
1006.851563	809.149658
1005.718750	1286.839844
1004.585938	1880.067261
1003.452148	2135.603271
1002.319336	1700.072510
1001.185547	1234.829346
1000.050781	749.136963
998.916992	450.919586
997.782227	589.415344
996.647461	30.772171
995.512695	84.190155
994.376953	130.797104
993.241211	202.908447
992.105469	226.696793
990.969727	368.229218
989.833008	675.829224
988.696289	167.491211
987.559570	327.817291
986.421875	119.592239
985.284180	-111.412788
984.146484	309.525299
983.008789	157.164658
981.870117	113.200615
980.731445	87.821556
979.592773	202.945694
978.454102	210.073212
977.314453	109.259163
976.174805	252.343552
975.035156	331.166260
973.894531	-171.279877
972.754883	309.957031
971.613281	79.082474
970.472656	264.117279
969.331055	538.746887
968.190430	441.589813
967.047852	-31.717234
965.906250	626.383728
964.763672	100.817322
963.621094	414.917603
962.478516	637.328552
961.334961	378.462006
960.192383	516.301392
959.048828	828.331116
957.904297	331.859436
956.759766	263.973175
955.616211	81.813087
954.470703	364.496521
953.326172	49.978588
952.180664	1.124040
951.035156	-564.457947
949.889648	109.723839
948.743164	107.050896
947.596680	13.104556
946.450195	371.778168
945.303711	35.953259
944.156250	93.253952
943.008789	242.010818
941.861328	299.523224
940.713867	-65.081322
939.565430	150.192627
938.416992	-63.371910
937.267578	65.400368
936.119141	337.904144
934.969727	336.847168
933.820313	294.902313
932.669922	198.413223
931.520508	448.367126
930.370117	206.382706
929.218750	-76.354149
928.068359	-254.110855
926.916992	-176.772141
925.765625	-208.568558
924.613281	-19.577957
923.461914	-321.799286
922.309570	-121.276733
921.156250	61.073704
920.003906	-149.720306
918.850586	-58.120472
917.697266	-386.702118
916.543945	209.294128
915.389648	-287.017761
914.235352	-185.990829
913.081055	166.993515
911.926758	-187.996933
910.771484	-395.289368
909.616211	-126.151466
908.460938	25.047003
907.304688	-152.431213
906.148438	-336.541595
904.992188	-305.243866
903.835938	-364.493958
902.678711	156.096069
901.521484	182.937515
900.364258	-260.988098
899.206055	19.523687
898.047852	143.856506
896.889648	-279.207367
895.731445	26.161108
894.572266	60.131340
893.413086	-66.350815
892.253906	211.778030
891.094727	263.893768
889.934570	112.732269
888.774414	271.059448
887.613281	-132.822418
886.453125	-105.363060
885.291992	357.635040
884.130859	150.386826
882.968750	134.975891
881.807617	-284.051697
880.645508	444.658020
879.482422	239.902725
878.320313	145.673645
877.157227	197.934174
875.994141	211.879501
874.830078	61.433147
873.666016	-318.569092
872.501953	201.893021
871.337891	168.554642
870.173828	-56.005379
869.008789	376.273163
867.843750	223.687057
866.677734	199.292572
865.512695	1.827072
864.346680	323.484406
863.179688	626.984070
862.013672	647.317566
860.846680	240.975403
859.679688	436.410858
858.511719	687.820801
857.344727	609.224243
856.176758	546.318726
855.008789	896.053711
853.839844	913.719788
852.670898	678.004822
851.501953	507.331726
850.333008	1129.865601
849.163086	596.139099
847.993164	609.051392
846.823242	521.127014
845.652344	439.882996
844.482422	508.546722
843.311523	364.537689
842.139648	104.189056
840.968750	608.728760
839.796875	560.681519
838.624023	483.497711
837.452148	725.843445
836.279297	617.188354
835.106445	568.799988
833.933594	473.437775
832.759766	494.114502
831.585938	465.566803
830.412109	378.902008
829.238281	666.997009
828.063477	524.337097
826.888672	189.850937
825.712891	437.305054
824.538086	292.227295
823.362305	-115.859154
822.186523	246.986725
821.009766	159.601624
819.833008	-326.479340
818.656250	327.437683
817.479492	-296.703247
816.301758	-17.213987
815.124023	224.195175
813.946289	251.831741
812.768555	39.163471
811.589844	135.480042
810.411133	-148.455490
809.232422	140.918640
808.052734	-27.635281
806.873047	-331.732513
805.693359	83.642075
804.512695	-140.694580
803.332031	18.912373
802.151367	-256.611450
800.970703	-705.184143
799.789063	-297.566956
798.608398	-245.057678
797.425781	-354.557404
796.244141	-628.145020
795.061523	-527.272888
793.878906	-464.241455
792.696289	-104.600990
791.512695	-411.761200
790.329102	-165.478989
789.145508	171.297333
787.960938	226.759583
786.777344	299.769379
785.591797	155.857071
784.407227	-56.649635
783.221680	-138.770554
782.037109	-66.267815
780.850586	253.532669
779.665039	-38.836609
778.478516	428.529938
777.291992	144.838669
776.105469	103.990105
774.917969	-73.796463
773.730469	81.553101
772.542969	-39.013474
771.354492	241.734894
770.166016	-66.451279
768.977539	-304.053650
767.789063	-47.995087
766.599609	-34.524906
765.410156	163.877686
764.220703	-78.354439
763.030273	135.189713
761.840820	410.190216
760.650391	363.669006
759.458984	411.688171
758.267578	637.781189
757.076172	571.213501
755.884766	45.106289
754.693359	411.604095
753.500977	257.036224
752.308594	344.163574
751.115234	70.960052
749.922852	601.588196
748.729492	490.827759
747.535156	6.929269
746.341797	232.047821
745.147461	465.795319
743.953125	591.933411
742.757813	-78.043999
741.563477	262.987366
740.368164	-1.122131
739.171875	-348.394836
737.976563	91.028084
736.780273	2.368267
735.583984	47.337055
734.386719	-148.528183
733.189453	117.554260
731.992188	103.445137
730.794922	459.102875
729.596680	-60.274734
728.399414	207.866379
727.200195	180.773193
726.001953	-167.540512
724.802734	288.511139
723.603516	141.444153
722.404297	339.611542
721.204102	131.598297
720.003906	-50.040791
718.803711	148.273880
717.603516	355.313202
716.402344	390.002228
715.201172	191.399277
713.999023	-85.508080
712.797852	121.808800
711.595703	263.753540
710.393555	512.532227
709.190430	136.074112
707.987305	493.920807
706.784180	91.791847
705.581055	-5.226116
704.376953	102.530487
703.172852	142.938370
701.968750	111.693115
700.763672	406.856750
699.559570	27.981398
698.353516	82.053703
697.148438	27.609880
695.942383	168.922272
694.736328	-337.029114
693.530273	130.453949
692.324219	-283.684448
691.117188	-224.187408
689.910156	9.099336
688.702148	-237.075333
687.494141	-107.640045
686.286133	93.508080
685.078125	-95.547905
683.870117	-78.365913
682.661133	-624.510315
681.452148	-123.615234
680.242188	-205.503326
679.032227	-159.368454
677.822266	-407.543823
676.612305	167.230698
675.401367	-238.513000
674.191406	-336.606873
672.979492	-252.752350
671.768555	175.140121
670.556641	-216.505432
669.344727	4.006613
668.132813	-125.543640
666.919922	281.009857
665.707031	-286.756622
664.494141	117.802399
663.281250	92.624794
662.067383	136.679276
660.853516	379.406189
659.639648	380.471832
658.424805	388.120422
657.209961	104.696030
655.995117	162.190826
654.779297	-73.453857
653.563477	130.751831
652.347656	177.617874
651.131836	416.226807
649.915039	12.911201
648.698242	-88.753044
647.481445	306.911469
646.264648	28.686672
645.046875	236.842499
643.829102	246.907898
642.610352	5.220840
641.392578	-66.594711
640.173828	-3.085329
638.955078	-427.675537
637.735352	-186.130157
636.515625	93.745132
635.295898	330.284454
634.076172	31.738558
632.855469	-121.007164
631.634766	-76.563721
630.414063	66.178802
629.192383	232.030258
627.971680	64.897766
626.749023	-124.119751
625.527344	108.767853
624.304688	478.137695
623.082031	411.698425
621.859375	389.607666
620.636719	64.790749
619.413086	163.349152
618.189453	-171.431396
616.964844	-70.290527
615.741211	68.402725
614.516602	-29.310135
613.291016	-55.318237
612.066406	140.000275
610.840820	-35.839870
609.615234	-46.108749
608.388672	-177.371338
607.163086	-134.741135
605.936523	113.603897
604.708984	-9.167616
