# Supplementary material for: Raman spectroscopy accurately differentiates mucosal healing from non-healing and biochemical changes following biological therapy in inflammatory bowel disease
Source: PLoS One. 2021 Jun 2;16(6):e0252210. doi: 10.1371/journal.pone.0252210 (PMC8172032; doi:10.1371/journal.pone.0252210)
Supplement: S6 Dataset — (ZIP) [file pone.0252210.s008.zip › Post biologic CD/OC017 post treatment-1_BL sub CR removed_16__X_-6108.39__Y_10943.1__Z_-134.677__Time_179.txt]

1714.708984	385.551331
1713.732422	168.801895
1712.755859	-20.742592
1711.779297	40.764404
1710.801758	33.994434
1709.824219	-38.278553
1708.846680	617.150574
1707.868164	290.386719
1706.890625	142.020828
1705.912109	120.848793
1704.933594	-370.201752
1703.954102	-193.329239
1702.975586	-98.180283
1701.996094	-553.081421
1701.016602	-415.450592
1700.037109	9.406266
1699.056641	-102.281044
1698.077148	-453.342651
1697.096680	-234.022842
1696.116211	-256.909332
1695.134766	-214.737610
1694.154297	-64.722191
1693.172852	331.755524
1692.191406	56.278355
1691.209961	211.508133
1690.227539	41.955807
1689.245117	145.426041
1688.263672	185.728470
1687.280273	66.718666
1686.297852	252.507156
1685.314453	524.204468
1684.332031	415.530304
1683.347656	307.519867
1682.364258	-132.617935
1681.380859	-76.584564
1680.396484	65.226463
1679.412109	-95.808235
1678.427734	209.539291
1677.442383	712.187500
1676.458008	651.364807
1675.472656	633.646057
1674.487305	334.676514
1673.500977	-120.484497
1672.515625	389.802551
1671.529297	775.462524
1670.542969	332.686981
1669.556641	1083.012451
1668.569336	951.936462
1667.583008	993.970276
1666.595703	1145.202026
1665.608398	620.205383
1664.620117	1130.398926
1663.632813	1081.213623
1662.644531	666.496399
1661.656250	907.148438
1660.667969	784.971191
1659.678711	1187.839966
1658.689453	1018.659546
1657.700195	984.986145
1656.710938	1147.626221
1655.721680	1204.624512
1654.731445	907.199524
1653.742188	440.894562
1652.750977	750.216919
1651.760742	948.645508
1650.770508	732.075623
1649.779297	402.157959
1648.788086	445.370514
1647.796875	853.537476
1646.804688	233.924210
1645.813477	-60.210175
1644.821289	-63.494576
1643.829102	263.517365
1642.836914	279.107788
1641.843750	170.829285
1640.850586	110.315506
1639.857422	284.829498
1638.864258	-218.381134
1637.871094	-214.873337
1636.876953	-45.120018
1635.882813	-46.581650
1634.888672	-263.951477
1633.894531	167.073456
1632.899414	-221.150345
1631.905273	-150.781738
1630.910156	-185.633072
1629.915039	53.451958
1628.918945	253.069229
1627.922852	186.992126
1626.927734	-7.783868
1625.930664	157.911285
1624.934570	102.820084
1623.938477	-65.160027
1622.941406	376.790924
1621.944336	25.086611
1620.947266	-229.144455
1619.949219	-83.944969
1618.952148	87.586166
1617.954102	190.852402
1616.956055	-33.939903
1615.957031	-271.692078
1614.958984	75.871353
1613.959961	370.873718
1612.960938	-220.603775
1611.961914	69.251595
1610.961914	-207.206833
1609.962891	-155.833099
1608.962891	-146.369919
1607.962891	140.845795
1606.961914	247.242081
1605.961914	267.269165
1604.960938	297.786743
1603.959961	-64.276657
1602.958984	34.435150
1601.957031	167.131973
1600.956055	-170.994125
1599.954102	-208.215546
1598.952148	102.357170
1597.949219	-172.745529
1596.947266	67.183792
1595.944336	-152.865005
1594.941406	11.216219
1593.938477	104.733170
1592.934570	-647.830200
1591.931641	-84.262749
1590.927734	165.832138
1589.923828	-471.398376
1588.918945	-484.841217
1587.915039	-65.254059
1586.910156	-94.419701
1585.905273	528.238770
1584.900391	126.199158
1583.894531	334.129456
1582.889648	463.822815
1581.883789	98.473167
1580.877930	189.044250
1579.871094	-522.463867
1578.865234	-541.175964
1577.858398	-416.776764
1576.851563	1.591949
1575.844727	-43.333851
1574.836914	85.973305
1573.829102	85.168724
1572.822266	235.153931
1571.813477	161.437881
1570.805664	-185.129608
1569.797852	-199.013184
1568.789063	-202.572083
1567.780273	-125.658493
1566.770508	-20.295748
1565.761719	-257.670227
1564.751953	-253.646729
1563.742188	-275.624115
1562.732422	153.766693
1561.722656	-164.093552
1560.711914	-245.923553
1559.702148	48.188602
1558.691406	-51.919086
1557.679688	617.610718
1556.668945	359.237091
1555.657227	271.848694
1554.645508	-258.444977
1553.633789	58.123867
1552.622070	211.393250
1551.609375	229.902039
1550.596680	393.232819
1549.583984	261.481506
1548.571289	566.833984
1547.558594	90.999573
1546.544922	277.130188
1545.531250	121.887032
1544.517578	-38.547882
1543.503906	-131.824478
1542.489258	131.298889
1541.474609	89.464233
1540.459961	367.732635
1539.445313	52.028542
1538.429688	157.034775
1537.415039	184.514374
1536.399414	77.697678
1535.383789	226.176590
1534.367188	258.415009
1533.351563	267.360382
1532.334961	461.758087
1531.318359	449.798218
1530.301758	656.741394
1529.284180	234.906784
1528.266602	366.867554
1527.249023	331.294678
1526.231445	362.554413
1525.213867	95.126350
1524.195313	136.458252
1523.177734	-38.418217
1522.159180	406.526031
1521.139648	74.500931
1520.121094	135.906036
1519.101563	189.422318
1518.082031	525.491516
1517.062500	830.464722
1516.042969	-136.400864
1515.022461	152.900604
1514.001953	277.620056
1512.981445	502.288330
1511.960938	2.932416
1510.939453	32.257130
1509.918945	518.152710
1508.897461	-158.271790
1507.875000	157.885513
1506.853516	45.640602
1505.831055	158.863785
1504.809570	120.743423
1503.787109	195.219803
1502.763672	102.991898
1501.741211	31.201927
1500.717773	223.031891
1499.694336	25.519888
1498.670898	-100.361206
1497.646484	-13.954254
1496.623047	-203.986862
1495.598633	-363.398926
1494.574219	-215.987579
1493.549805	-357.678131
1492.524414	328.760498
1491.499023	682.543335
1490.473633	-126.551720
1489.448242	-345.305237
1488.422852	-209.068176
1487.396484	547.464539
1486.370117	203.215622
1485.343750	246.963303
1484.317383	693.778687
1483.290039	566.193176
1482.262695	571.188721
1481.235352	591.363953
1480.208008	644.563599
1479.180664	-95.164398
1478.152344	531.336121
1477.124023	431.254822
1476.095703	1108.108521
1475.067383	1323.554688
1474.038086	1174.616455
1473.008789	1114.745728
1471.979492	1507.869629
1470.950195	1211.071655
1469.919922	1229.749634
1468.890625	1044.858154
1467.860352	1538.937744
1466.830078	1496.210693
1465.798828	1488.953491
1464.768555	1761.215332
1463.737305	1494.532349
1462.706055	1984.927979
1461.674805	1979.739868
1460.642578	1781.432251
1459.610352	1798.919434
1458.578125	2232.601563
1457.545898	1965.586304
1456.513672	2102.020020
1455.480469	2187.546143
1454.447266	2166.438965
1453.414063	2036.232178
1452.380859	2547.376709
1451.346680	2226.867676
1450.313477	2030.627563
1449.279297	2221.984131
1448.244141	2106.670166
1447.209961	2530.772217
1446.174805	2511.524658
1445.139648	2112.537842
1444.104492	2569.045166
1443.069336	2461.072266
1442.033203	1745.938110
1440.998047	2181.843750
1439.961914	1568.116333
1438.924805	2175.606201
1437.888672	2302.607910
1436.851563	1785.105347
1435.814453	1780.647217
1434.777344	1417.482300
1433.740234	1622.632690
1432.702148	1479.210815
1431.664063	828.445251
1430.625977	712.956055
1429.587891	847.288696
1428.548828	764.559570
1427.509766	586.009277
1426.471680	309.218323
1425.431641	357.663086
1424.392578	373.353119
1423.352539	-167.915115
1422.312500	-202.557190
1421.272461	470.609375
1420.232422	302.372528
1419.191406	-6.819122
1418.150391	275.677429
1417.109375	245.993958
1416.068359	706.984802
1415.027344	357.766174
1413.985352	-51.685822
1412.943359	-206.974350
1411.901367	9.903471
1410.858398	485.560669
1409.816406	86.588448
1408.773438	421.393677
1407.730469	173.345596
1406.687500	-92.134872
1405.643555	-483.039917
1404.599609	50.034798
1403.555664	-31.950827
1402.511719	-279.450928
1401.466797	381.288727
1400.422852	93.787949
1399.377930	129.900009
1398.333008	43.220230
1397.287109	828.854675
1396.242188	45.541279
1395.196289	442.641754
1394.150391	323.641693
1393.104492	-125.795921
1392.057617	236.224457
1391.010742	-180.339188
1389.963867	-51.046570
1388.916992	-444.672211
1387.870117	-57.533649
1386.822266	-205.734894
1385.774414	-268.756012
1384.726563	-386.652893
1383.677734	-64.525307
1382.629883	-57.259117
1381.581055	-317.255798
1380.532227	59.929688
1379.483398	-4.965609
1378.433594	120.005898
1377.383789	137.702896
1376.333984	-119.012627
1375.284180	128.529861
1374.234375	61.770393
1373.183594	-286.702240
1372.132813	-295.768372
1371.082031	109.152542
1370.031250	-131.522934
1368.979492	-170.143066
1367.927734	-71.573257
1366.875977	12.153712
1365.824219	-412.041870
1364.771484	-420.136597
1363.718750	-241.383377
1362.666016	114.149765
1361.613281	-388.742004
1360.560547	83.904442
1359.506836	-110.074379
1358.453125	-109.854156
1357.399414	37.211727
1356.344727	-253.102280
1355.291016	-175.311478
1354.236328	158.486572
1353.181641	-131.150497
1352.126953	19.072212
1351.071289	288.554840
1350.015625	-544.044067
1348.959961	-93.023445
1347.904297	581.294189
1346.847656	265.680634
1345.791992	644.863098
1344.735352	518.200134
1343.677734	178.549362
1342.621094	362.246002
1341.563477	-180.033981
1340.505859	462.354218
1339.448242	116.361206
1338.390625	424.488342
1337.332031	574.196350
1336.273438	21.047029
1335.214844	463.213470
1334.156250	620.853088
1333.097656	375.408417
1332.038086	765.864441
1330.978516	535.719238
1329.917969	-20.459965
1328.858398	-393.265594
1327.797852	10.186173
1326.737305	366.736053
1325.676758	244.169983
1324.616211	257.691864
1323.554688	641.733276
1322.493164	954.243347
1321.431641	338.925720
1320.370117	353.257568
1319.307617	621.850830
1318.245117	550.208191
1317.182617	720.455017
1316.120117	259.767548
1315.056641	400.844269
1313.993164	372.061798
1312.929688	328.732849
1311.866211	381.697418
1310.802734	530.904785
1309.738281	739.327881
1308.673828	539.291077
1307.609375	649.634216
1306.543945	376.318970
1305.479492	819.167908
1304.414063	1099.713989
1303.347656	797.617676
1302.282227	490.985382
1301.215820	312.483917
1300.150391	682.242065
1299.083008	570.531372
1298.016602	822.602722
1296.949219	640.140137
1295.882813	688.770508
1294.815430	462.678619
1293.747070	499.454163
1292.679688	234.687439
1291.611328	426.462799
1290.542969	481.045471
1289.474609	700.086853
1288.405273	127.484993
1287.335938	300.359833
1286.266602	274.913361
1285.197266	911.085938
1284.127930	251.630219
1283.057617	-267.777557
1281.987305	79.848404
1280.916992	195.022400
1279.845703	589.288269
1278.775391	227.667694
1277.704102	20.484198
1276.632813	388.245758
1275.560547	203.512466
1274.489258	251.284668
1273.416992	164.813080
1272.344727	762.671082
1271.271484	493.306152
1270.199219	402.544983
1269.125977	-5.403298
1268.052734	487.764221
1266.979492	849.123840
1265.905273	449.221222
1264.831055	237.522766
1263.756836	552.901428
1262.682617	202.652039
1261.607422	8.746690
1260.533203	570.680359
1259.458008	469.731445
1258.381836	739.292786
1257.306641	482.815308
1256.230469	316.711090
1255.154297	-85.309380
1254.078125	657.028931
1253.001953	593.704041
1251.924805	593.814270
1250.847656	737.600525
1249.770508	339.158020
1248.692383	658.300232
1247.615234	248.205276
1246.537109	625.854248
1245.458984	238.104416
1244.379883	120.304817
1243.300781	364.577942
1242.222656	324.799561
1241.142578	49.671440
1240.063477	148.584045
1238.983398	233.016373
1237.904297	-56.055424
1236.823242	242.075775
1235.743164	583.857422
1234.662109	464.960785
1233.582031	763.157898
1232.500977	140.452454
1231.418945	303.115417
1230.337891	235.714874
1229.255859	413.032562
1228.173828	236.884201
1227.090820	213.409531
1226.008789	252.976501
1224.925781	132.918472
1223.842773	54.132664
1222.759766	-176.895630
1221.675781	8.153454
1220.591797	-99.311432
1219.507813	308.159790
1218.423828	227.419601
1217.338867	255.495132
1216.254883	385.080841
1215.169922	268.363037
1214.083984	173.487335
1212.999023	549.393799
1211.913086	464.273132
1210.827148	321.345734
1209.741211	460.749176
1208.654297	173.288467
1207.567383	401.965118
1206.480469	425.690125
1205.393555	242.198761
1204.306641	372.046539
1203.218750	224.847382
1202.130859	-350.932648
1201.042969	-562.851196
1199.954102	-700.028687
1198.865234	-606.077209
1197.776367	-394.241974
1196.687500	-79.041496
1195.598633	-379.670166
1194.508789	-30.927845
1193.418945	-333.821259
1192.329102	-547.642395
1191.238281	-694.089417
1190.147461	-261.485504
1189.056641	-520.817871
1187.965820	-340.597168
1186.875000	-275.697235
1185.783203	-623.691223
1184.691406	-287.617035
1183.599609	-134.051575
1182.506836	-810.509338
1181.414063	-304.418762
1180.321289	71.955788
1179.228516	-50.450832
1178.135742	-218.359955
1177.041992	-122.680489
1175.948242	-360.039917
1174.854492	-103.983681
1173.759766	-58.791790
1172.665039	36.611568
1171.570313	-179.197876
1170.475586	-191.574066
1169.380859	145.265839
1168.285156	455.588776
1167.189453	12.517699
1166.093750	291.542633
1164.997070	-548.159424
1163.900391	-49.422180
1162.803711	-16.822014
1161.707031	-149.099243
1160.609375	-56.928371
1159.512695	-184.497650
1158.415039	65.029526
1157.316406	-22.098877
1156.218750	231.905914
1155.120117	-41.420460
1154.021484	-295.618011
1152.922852	301.350647
1151.823242	554.721069
1150.723633	38.172310
1149.624023	134.077850
1148.524414	172.686188
1147.423828	168.318771
1146.323242	-583.739441
1145.222656	266.432159
1144.122070	-287.964630
1143.020508	14.329065
1141.918945	221.243256
1140.817383	-259.336456
1139.715820	194.631851
1138.613281	-174.198517
1137.510742	-55.760319
1136.408203	245.480713
1135.305664	-474.984039
1134.202148	58.752510
1133.098633	-10.964478
1131.995117	2.336987
1130.891602	309.824280
1129.787109	265.884888
1128.682617	556.348938
1127.578125	687.669006
1126.473633	1112.852661
1125.368164	888.166260
1124.262695	891.006714
1123.157227	711.280151
1122.050781	368.057556
1120.944336	58.041031
1119.837891	413.457153
1118.731445	264.345093
1117.625000	361.345551
1116.517578	261.779419
1115.410156	-8.185609
1114.302734	109.771103
1113.194336	-30.197638
1112.085938	137.131027
1110.977539	183.738052
1109.869141	230.213882
1108.759766	784.511963
1107.651367	575.524109
1106.541016	260.234436
1105.431641	395.945496
1104.321289	337.926819
1103.211914	501.672607
1102.100586	318.396729
1100.990234	335.617859
1099.878906	727.683228
1098.768555	539.486328
1097.656250	563.400574
1096.544922	778.113647
1095.432617	764.078003
1094.320313	688.714050
1093.208008	785.210754
1092.095703	956.917297
1090.982422	64.458900
1089.869141	671.447876
1088.755859	423.983582
1087.641602	468.222473
1086.527344	620.546753
1085.413086	318.931000
1084.298828	920.052856
1083.183594	1372.748535
1082.069336	826.578369
1080.954102	658.782898
1079.837891	537.950134
1078.722656	910.207214
1077.606445	481.724365
1076.490234	135.517548
1075.373047	408.848755
1074.255859	928.312256
1073.139648	492.947968
1072.021484	1042.513428
1070.904297	1069.025757
1069.786133	455.631317
1068.667969	796.143738
1067.549805	768.667236
1066.430664	645.120239
1065.312500	381.119507
1064.193359	922.495239
1063.073242	913.570496
1061.954102	773.599182
1060.833984	1024.329346
1059.713867	736.989197
1058.592773	657.856506
1057.472656	513.302551
1056.351563	679.641968
1055.230469	214.981903
1054.108398	460.713715
1052.987305	218.197037
1051.865234	435.785706
1050.743164	541.223755
1049.620117	499.558868
1048.497070	730.941406
1047.374023	61.722298
1046.250977	-63.723965
1045.127930	230.637253
1044.003906	14.318841
1042.879883	488.033569
1041.754883	297.431152
1040.630859	146.570190
1039.505859	149.524139
1038.380859	669.470520
1037.254883	672.375671
1036.129883	333.196411
1035.003906	336.279999
1033.876953	309.161438
1032.750977	110.008026
1031.624023	422.577667
1030.497070	425.867859
1029.370117	454.792389
1028.242188	-392.287292
1027.115234	-61.017002
1025.986328	-363.932373
1024.858398	-309.002380
1023.730469	-214.545090
1022.601563	-674.780640
1021.471680	-387.513763
1020.342773	-522.504700
1019.212891	-133.150040
1018.083008	-156.632843
1016.953125	-156.809021
1015.823242	-145.284454
1014.692383	531.397156
1013.561523	116.704681
1012.430664	-100.796051
1011.298828	-135.140564
1010.166992	85.327011
1009.035156	81.309242
1007.903320	167.684464
1006.770508	591.917542
1005.637695	886.573853
1004.504883	1222.867554
1003.371094	1818.072510
1002.238281	2057.221191
1001.104492	1494.557129
999.969727	673.556580
998.835938	746.977600
997.701172	291.720795
996.566406	42.315067
995.430664	420.999786
994.295898	518.172180
993.160156	96.386322
992.024414	120.135109
990.887695	21.834171
989.750977	140.479828
988.614258	21.855951
987.477539	320.574463
986.340820	-62.580910
985.203125	441.395966
984.065430	114.054909
982.926758	480.023376
981.789063	468.565247
980.650391	178.882385
979.511719	-64.441216
978.372070	-309.746368
977.233398	36.260277
976.093750	25.981031
974.953125	604.312866
973.813477	376.051575
972.672852	717.854431
971.532227	-81.786377
970.390625	203.008041
969.250000	214.711273
968.108398	304.677124
966.966797	-116.876671
965.824219	512.702637
964.681641	433.507111
963.539063	494.459747
962.396484	493.729370
961.253906	440.519928
960.110352	495.273895
958.966797	403.620941
957.822266	44.284992
956.678711	134.163742
955.534180	-178.670486
954.388672	149.732422
953.244141	148.725632
952.098633	67.894173
950.953125	-147.591461
949.807617	53.424866
948.661133	501.484406
947.514648	97.080940
946.368164	99.842949
945.221680	-262.663696
944.074219	-104.026169
942.926758	198.630829
941.779297	330.177551
940.630859	210.855225
939.483398	137.463821
938.334961	-58.837463
937.185547	119.228088
936.037109	60.310379
934.887695	40.413319
933.737305	86.856247
932.587891	231.490646
931.437500	153.043976
930.287109	4.266988
929.136719	-123.717339
927.985352	-37.432316
926.834961	-76.134476
925.682617	-155.545395
924.531250	140.637665
923.378906	-138.480850
922.226563	-246.718735
921.074219	-86.461563
919.921875	-116.966118
918.768555	-242.673035
917.615234	93.008850
916.460938	-14.107040
915.307617	-166.383575
914.153320	101.551369
912.999023	-451.973846
911.843750	-687.403381
910.688477	-248.835251
909.533203	58.179893
908.377930	29.669397
907.221680	-32.646633
906.066406	143.181976
904.909180	-136.289490
903.752930	-252.382614
902.595703	-393.164581
901.438477	-305.059540
900.281250	208.701309
899.123047	-212.243591
897.965820	68.506454
896.807617	-483.122650
895.648438	589.325439
894.489258	280.015076
893.331055	321.313263
892.170898	-224.819275
891.011719	63.072113
889.851563	-322.152283
888.691406	-237.391556
887.531250	-416.721436
886.370117	-101.557991
885.208984	-86.585938
884.047852	-1.599969
882.885742	216.503357
881.724609	299.261810
880.562500	97.997253
879.399414	-76.065536
878.237305	468.829498
877.074219	74.082451
875.911133	-25.386761
874.747070	113.923660
873.583008	669.671692
872.418945	495.952850
871.254883	326.827301
870.089844	301.781250
868.925781	-110.105812
867.759766	179.769577
866.594727	381.815002
865.428711	430.930603
864.262695	210.360016
863.096680	286.401703
861.930664	530.815002
860.763672	761.605286
859.596680	736.328918
858.428711	601.045776
857.260742	465.765320
856.092773	604.164978
854.924805	188.472900
853.756836	835.698547
852.587891	538.800171
851.418945	786.549316
850.249023	429.130676
849.080078	562.344177
847.910156	578.936279
846.739258	557.350098
845.569336	343.140076
844.398438	652.591431
843.227539	852.128967
842.056641	465.368195
840.884766	530.399719
839.712891	380.609772
838.541016	666.621948
837.368164	836.136047
836.196289	163.087875
835.022461	406.021027
833.849609	885.373962
832.675781	477.961578
831.501953	226.804565
830.328125	-53.437645
829.154297	538.609253
827.979492	541.312805
826.804688	367.644073
825.628906	722.239990
824.454102	135.829880
823.278320	434.168396
822.102539	88.282639
820.925781	-188.612442
819.749023	22.077337
818.572266	579.735474
817.395508	128.616806
816.217773	-133.380264
815.040039	-90.703003
813.862305	47.353130
812.684570	-226.284424
811.505859	-299.955536
810.327148	-231.594162
809.147461	-423.501129
807.968750	-442.290680
806.789063	-185.914124
805.609375	110.055664
804.428711	-40.592232
803.248047	143.710800
802.067383	-193.781616
800.886719	-100.999168
799.705078	-19.609661
798.523438	-517.249695
797.341797	-646.918518
796.160156	-29.880732
794.977539	-255.393799
793.794922	92.696648
792.611328	-91.167458
791.428711	397.924652
790.245117	140.523285
789.060547	102.095375
787.876953	328.963898
786.692383	763.421082
785.507813	288.468445
784.323242	202.656693
783.137695	96.752754
781.952148	61.400276
780.766602	273.307129
779.580078	195.514053
778.393555	298.642731
777.207031	-35.656609
776.020508	296.645447
774.833008	260.039459
773.645508	-90.042336
772.458008	362.793701
771.270508	100.711060
770.082031	-203.306808
768.893555	-33.415642
767.704102	319.153534
766.514648	301.269318
765.325195	677.549927
764.135742	260.731110
762.946289	667.427734
761.755859	224.171616
760.565430	516.048340
759.374023	585.480713
758.183594	736.201233
756.992188	288.627960
755.799805	177.592316
754.608398	128.116974
753.416016	54.460449
752.223633	-124.632973
751.030273	388.245850
749.837891	244.296600
748.644531	194.841339
747.450195	81.783974
746.256836	-509.550171
745.062500	275.033020
743.868164	153.451447
742.672852	360.948334
741.477539	233.016174
740.282227	392.399994
739.086914	-298.389313
737.890625	111.076286
736.695313	240.161514
735.498047	-219.690918
734.301758	-193.111801
733.104492	-4.363925
731.907227	-194.044327
730.709961	-136.180222
729.511719	-82.458496
728.313477	-174.996017
727.115234	-168.815887
725.916992	172.074448
724.717773	-424.299805
723.518555	-336.259491
722.318359	-95.017113
721.119141	87.529411
719.918945	67.353325
718.718750	353.155884
717.517578	36.991158
716.316406	-36.428776
715.115234	387.919189
713.914063	350.261108
712.711914	252.069748
711.509766	463.914276
710.307617	161.930099
709.104492	169.965439
707.902344	121.912743
706.698242	516.472900
705.495117	465.135162
704.291016	666.883423
703.086914	-14.300979
701.882813	377.929291
700.678711	-53.700207
699.473633	-225.735809
698.268555	63.819107
697.062500	-330.726654
695.857422	257.711090
694.651367	144.869141
693.444336	28.419533
692.238281	75.546127
691.031250	-176.236359
689.824219	-422.866730
688.616211	-482.073761
687.409180	-393.057098
686.200195	228.003036
684.992188	136.075058
683.784180	-139.378738
682.575195	-13.051464
681.366211	-44.269409
680.156250	-521.039978
678.946289	-332.017853
677.736328	-278.829956
676.526367	164.645065
675.315430	210.344482
674.104492	90.034256
672.893555	20.146624
671.682617	318.553253
670.470703	641.193237
669.258789	201.127106
668.046875	647.907532
666.833984	453.249207
665.621094	-15.209663
664.408203	-122.333954
663.194336	-4.427174
661.981445	42.524815
660.767578	517.132568
659.552734	391.962219
658.338867	204.494339
657.124023	153.190933
655.908203	833.038147
654.693359	135.080124
653.477539	969.874817
652.261719	759.168640
651.045898	587.214539
649.829102	537.935486
648.612305	684.359375
647.395508	412.731110
646.177734	1008.183105
644.959961	1346.785767
643.742188	1359.770996
642.524414	868.756470
641.305664	841.643066
640.086914	676.031006
638.868164	1199.394287
637.648438	1106.819092
636.429688	978.627136
635.208984	870.597168
633.989258	836.219849
632.768555	667.091614
631.547852	779.525879
630.327148	720.409607
629.106445	749.283569
627.884766	539.912354
626.663086	1305.983765
625.440430	840.599426
624.217773	1056.315430
622.995117	773.875427
621.772461	1049.621338
620.549805	955.516052
619.326172	866.321106
618.102539	332.225464
616.877930	250.119339
615.654297	-236.498734
614.429688	179.567261
613.204102	256.814850
611.979492	74.385612
610.753906	63.986263
609.528320	84.156059
608.301758	-15.068262
607.075195	-30.905748
605.848633	-422.993866
604.622070	-339.316711
