# Supplementary material for: Raman spectroscopy accurately differentiates mucosal healing from non-healing and biochemical changes following biological therapy in inflammatory bowel disease
Source: PLoS One. 2021 Jun 2;16(6):e0252210. doi: 10.1371/journal.pone.0252210 (PMC8172032; doi:10.1371/journal.pone.0252210)
Supplement: S6 Dataset — (ZIP) [file pone.0252210.s008.zip › Post biologic CD/OC011 post treatment-2_base sub CR removed_56__X_-11935.7__Y_291.434__Z_-7194.88__Time_641.txt]

1714.705078	-147.988876
1713.728516	106.628296
1712.751953	150.474518
1711.774414	-71.108299
1710.797852	-48.457092
1709.820313	-122.205063
1708.842773	-110.006317
1707.864258	1.451506
1706.886719	-10.123912
1705.908203	-40.269421
1704.929688	114.552734
1703.950195	167.784058
1702.971680	36.629734
1701.992188	317.776886
1701.012695	-101.746017
1700.033203	62.190941
1699.052734	-30.360991
1698.073242	139.426453
1697.092773	-110.161888
1696.112305	-124.193649
1695.130859	230.703842
1694.150391	257.326721
1693.168945	126.712395
1692.187500	124.641434
1691.206055	251.033920
1690.223633	641.851746
1689.241211	467.326050
1688.258789	581.291626
1687.276367	330.282013
1686.293945	410.332214
1685.310547	450.720306
1684.327148	358.247711
1683.343750	450.028320
1682.360352	446.279236
1681.375977	408.282471
1680.392578	695.524475
1679.408203	397.446106
1678.423828	427.211334
1677.438477	731.366150
1676.453125	740.541809
1675.468750	875.131226
1674.482422	948.858948
1673.497070	674.774658
1672.511719	874.247864
1671.525391	1036.809692
1670.539063	870.317505
1669.552734	858.330139
1668.565430	1160.023560
1667.578125	1292.087402
1666.591797	827.375183
1665.603516	1238.815552
1664.616211	1165.028809
1663.627930	959.029114
1662.640625	1252.021484
1661.652344	1282.792725
1660.663086	1292.697388
1659.674805	1581.223145
1658.685547	1493.777466
1657.696289	1359.059692
1656.707031	1494.860107
1655.717773	1270.900635
1654.727539	1484.106323
1653.737305	1520.261841
1652.747070	1305.401611
1651.756836	1186.197876
1650.765625	1276.277710
1649.775391	520.596375
1648.784180	735.668701
1647.792969	813.538757
1646.800781	571.959106
1645.809570	452.323669
1644.817383	480.922852
1643.825195	293.285339
1642.832031	420.145020
1641.839844	481.268250
1640.846680	542.623047
1639.853516	480.229034
1638.860352	286.249725
1637.867188	26.688652
1636.873047	220.939163
1635.878906	-6.380942
1634.884766	-80.516388
1633.890625	-133.311539
1632.895508	-246.450317
1631.900391	91.006187
1630.905273	-53.292294
1629.910156	23.794149
1628.915039	324.749176
1627.918945	199.503113
1626.922852	169.202713
1625.926758	-47.635181
1624.930664	-17.032755
1623.933594	-67.781670
1622.937500	120.842010
1621.940430	362.082031
1620.942383	-56.059864
1619.945313	209.047562
1618.947266	-237.483810
1617.949219	82.938637
1616.951172	424.345551
1615.953125	209.371185
1614.954102	47.065102
1613.956055	73.815002
1612.957031	90.150467
1611.957031	-63.866108
1610.958008	-21.113165
1609.958008	13.832164
1608.958984	88.149788
1607.958008	91.753174
1606.958008	205.431610
1605.958008	-73.670601
1604.957031	312.366547
1603.956055	-68.628860
1602.955078	-56.889130
1601.953125	-16.349459
1600.951172	3.275340
1599.950195	30.768440
1598.947266	204.666183
1597.945313	20.386080
1596.942383	19.126480
1595.940430	-94.475998
1594.937500	113.273285
1593.933594	7.501943
1592.930664	-140.006683
1591.926758	182.432449
1590.922852	-32.967178
1589.918945	-240.472137
1588.915039	8.641317
1587.910156	150.655762
1586.906250	313.437286
1585.901367	191.901581
1584.895508	195.475723
1583.890625	126.030212
1582.884766	-162.323990
1581.878906	59.961632
1580.873047	-121.607277
1579.867188	-89.653877
1578.860352	-52.594555
1577.854492	93.690521
1576.847656	65.472221
1575.839844	120.416557
1574.833008	24.394077
1573.825195	157.150040
1572.817383	164.951172
1571.809570	29.680874
1570.801758	71.080078
1569.792969	-7.179724
1568.784180	-4.989275
1567.775391	241.214890
1566.766602	14.617403
1565.757813	154.031937
1564.748047	-57.133808
1563.738281	224.693314
1562.728516	316.881897
1561.718750	312.927612
1560.708008	225.845474
1559.697266	-133.565964
1558.686523	-163.763885
1557.675781	-17.867521
1556.665039	122.642677
1555.653320	19.431911
1554.641602	92.229530
1553.629883	164.846359
1552.617188	190.670090
1551.605469	462.221313
1550.592773	327.228210
1549.580078	171.440811
1548.567383	281.975037
1547.553711	-0.777774
1546.541016	-4.330328
1545.527344	46.226181
1544.513672	347.277679
1543.499023	25.336349
1542.485352	75.365593
1541.470703	194.927673
1540.456055	195.495377
1539.441406	208.804550
1538.425781	-51.660328
1537.410156	-36.072250
1536.394531	-10.337709
1535.378906	275.730652
1534.363281	-85.765724
1533.346680	197.266647
1532.331055	39.242325
1531.314453	265.092346
1530.296875	-14.345618
1529.280273	2.426150
1528.262695	147.781372
1527.245117	192.484894
1526.227539	49.072407
1525.209961	271.036652
1524.191406	266.277039
1523.172852	-132.272751
1522.154297	-168.141205
1521.135742	78.719406
1520.116211	-158.067291
1519.097656	44.660343
1518.078125	-9.874773
1517.058594	53.647141
1516.038086	-168.181854
1515.018555	213.498550
1513.998047	27.363497
1512.977539	85.038261
1511.956055	258.014984
1510.935547	-77.309532
1509.914063	26.049526
1508.892578	-160.631393
1507.871094	-224.288147
1506.849609	155.493027
1505.827148	276.045593
1504.804688	-93.099350
1503.782227	88.661606
1502.759766	247.148697
1501.736328	-9.502215
1500.713867	-71.553291
1499.690430	-85.092148
1498.666016	-21.994049
1497.642578	48.643757
1496.618164	24.440107
1495.594727	-240.305237
1494.569336	44.727707
1493.544922	-110.233604
1492.520508	-37.743069
1491.495117	52.465336
1490.469727	88.862488
1489.444336	367.816010
1488.417969	480.503876
1487.392578	534.323425
1486.366211	424.598907
1485.339844	327.581085
1484.312500	684.715210
1483.286133	610.442627
1482.258789	576.893372
1481.231445	505.010223
1480.204102	466.211853
1479.175781	593.015503
1478.148438	622.851624
1477.120117	945.597778
1476.091797	931.847595
1475.062500	1004.600464
1474.034180	1110.373535
1473.004883	918.131653
1471.975586	1448.785278
1470.946289	1124.083252
1469.916016	1486.388184
1468.885742	1306.659424
1467.855469	1409.241699
1466.825195	1427.815552
1465.794922	1629.358398
1464.763672	1696.037476
1463.732422	1777.886597
1462.701172	1976.516113
1461.669922	1750.848755
1460.638672	2076.285889
1459.606445	2008.000488
1458.574219	1939.711914
1457.541992	1988.157715
1456.508789	2033.993042
1455.476563	2092.490234
1454.443359	2143.306641
1453.410156	2287.900146
1452.375977	2495.765869
1451.342773	2234.668213
1450.308594	2667.954102
1449.274414	2543.692627
1448.240234	2497.998291
1447.206055	2470.047363
1446.170898	2191.434814
1445.135742	2290.104736
1444.100586	2335.591309
1443.064453	2234.293945
1442.029297	2360.742676
1440.993164	2315.147461
1439.957031	1905.477661
1438.920898	1799.365234
1437.883789	1983.957520
1436.847656	2345.405518
1435.810547	1726.458130
1434.773438	1779.686401
1433.735352	1567.743896
1432.698242	1497.339600
1431.660156	1172.033447
1430.622070	1344.075684
1429.583008	963.493225
1428.544922	464.580353
1427.505859	397.184570
1426.466797	602.196594
1425.427734	378.603241
1424.387695	258.480225
1423.348633	85.572426
1422.308594	167.235672
1421.268555	349.682465
1420.227539	398.627258
1419.187500	127.884682
1418.146484	287.754333
1417.105469	65.092873
1416.064453	91.703331
1415.022461	314.575867
1413.980469	202.930054
1412.939453	380.610077
1411.896484	181.154602
1410.854492	100.029251
1409.811523	252.706696
1408.768555	28.554338
1407.725586	123.595703
1406.682617	-32.436741
1405.638672	-5.038612
1404.595703	150.490387
1403.551758	208.155167
1402.506836	308.536041
1401.462891	12.639174
1400.417969	-79.889328
1399.373047	-29.337587
1398.328125	88.993385
1397.283203	-50.779499
1396.237305	0.053915
1395.191406	50.982269
1394.145508	71.948540
1393.099609	-227.524261
1392.052734	-73.585022
1391.006836	-54.741962
1389.959961	-120.893883
1388.912109	115.853539
1387.865234	155.014633
1386.817383	-133.371231
1385.769531	-146.441895
1384.721680	18.126143
1383.673828	-17.203058
1382.625000	-232.323639
1381.576172	12.491139
1380.527344	117.457176
1379.478516	-124.613968
1378.429688	-219.131454
1377.379883	30.999323
1376.330078	49.060871
1375.280273	54.780605
1374.229492	-19.203573
1373.178711	71.597313
1372.128906	-101.795174
1371.077148	-70.573677
1370.026367	77.946037
1368.974609	49.602261
1367.923828	213.274399
1366.871094	70.613167
1365.819336	32.773552
1364.767578	37.427170
1363.714844	-94.697182
1362.662109	121.811447
1361.609375	2.469008
1360.555664	47.500721
1359.501953	80.229080
1358.448242	3.685537
1357.394531	-42.838718
1356.340820	0.287296
1355.286133	-3.679393
1354.231445	-131.714127
1353.176758	-110.506332
1352.122070	139.316986
1351.066406	282.409790
1350.011719	-63.405067
1348.956055	655.748840
1347.899414	454.194000
1346.843750	647.322571
1345.787109	505.687592
1344.730469	364.267059
1343.673828	525.507874
1342.616211	842.969177
1341.559570	362.535645
1340.501953	846.191162
1339.444336	470.287872
1338.385742	666.738892
1337.328125	982.107117
1336.269531	686.070984
1335.210938	756.581482
1334.152344	579.786316
1333.092773	811.368713
1332.033203	543.415771
1330.973633	730.694336
1329.914063	816.682190
1328.853516	665.494446
1327.793945	712.214722
1326.733398	652.814575
1325.672852	482.434875
1324.611328	512.288940
1323.549805	781.753479
1322.489258	695.808228
1321.426758	740.816528
1320.365234	1003.075073
1319.302734	1021.139160
1318.241211	1135.525024
1317.177734	887.523499
1316.115234	883.821777
1315.052734	944.337036
1313.989258	874.353882
1312.925781	1016.397827
1311.862305	1136.342651
1310.797852	911.607849
1309.733398	1258.271484
1308.668945	1206.162109
1307.604492	868.739197
1306.540039	893.255310
1305.474609	1154.017212
1304.409180	1161.483032
1303.343750	1181.358154
1302.277344	1289.830688
1301.211914	1167.359741
1300.145508	1357.106201
1299.079102	1529.685791
1298.011719	1213.542358
1296.945313	1300.357178
1295.877930	1247.305420
1294.810547	1140.384766
1293.743164	1207.843628
1292.674805	1032.488037
1291.606445	636.555542
1290.538086	1452.333374
1289.469727	1083.651978
1288.400391	889.260742
1287.332031	1187.645508
1286.262695	829.344482
1285.193359	1081.248901
1284.123047	1036.788452
1283.052734	696.162659
1281.982422	722.975220
1280.912109	992.159729
1279.841797	1175.667358
1278.770508	918.816956
1277.699219	1065.729370
1276.627930	508.396942
1275.556641	1115.108643
1274.484375	751.253662
1273.412109	949.685242
1272.339844	715.655212
1271.267578	1092.460449
1270.194336	1183.431885
1269.121094	937.492554
1268.047852	1299.542847
1266.974609	985.473267
1265.900391	1027.831787
1264.827148	1192.204102
1263.752930	1002.914795
1262.677734	1013.702026
1261.603516	1165.934570
1260.528320	823.372559
1259.453125	980.544067
1258.377930	1093.839722
1257.301758	1165.717773
1256.226563	979.484070
1255.150391	1104.994995
1254.073242	1106.346191
1252.997070	1100.436890
1251.919922	1053.196045
1250.842773	1139.793823
1249.765625	1014.804504
1248.688477	1120.880249
1247.610352	881.747559
1246.532227	888.205383
1245.454102	858.236145
1244.375000	901.171692
1243.296875	795.959534
1242.217773	664.093689
1241.138672	983.841736
1240.058594	956.379517
1238.979492	1045.418091
1237.899414	884.539307
1236.819336	968.712158
1235.738281	742.454285
1234.658203	812.082031
1233.577148	782.294800
1232.496094	856.723511
1231.415039	955.344788
1230.333008	867.397156
1229.250977	425.906006
1228.168945	384.100037
1227.086914	988.619995
1226.003906	883.759094
1224.920898	694.242065
1223.837891	635.422668
1222.754883	501.636993
1221.670898	365.469269
1220.587891	613.718628
1219.503906	617.723145
1218.418945	423.555389
1217.334961	548.340759
1216.250000	363.880127
1215.165039	37.000202
1214.080078	538.314575
1212.994141	324.917206
1211.908203	536.293030
1210.822266	525.579163
1209.736328	440.059326
1208.649414	523.341003
1207.563477	633.069946
1206.476563	761.988098
1205.388672	579.920166
1204.301758	405.121429
1203.213867	444.738037
1202.125977	171.206619
1201.038086	157.789520
1199.949219	252.648880
1198.861328	-11.180192
1197.772461	-82.454132
1196.682617	264.821808
1195.593750	111.634239
1194.503906	73.873009
1193.414063	31.260406
1192.324219	15.049217
1191.233398	30.016678
1190.143555	222.698807
1189.052734	-41.126175
1187.960938	-132.008270
1186.870117	223.641678
1185.778320	-234.626862
1184.686523	-40.032421
1183.594727	-174.280960
1182.501953	104.025635
1181.410156	202.283859
1180.317383	-263.004120
1179.223633	-83.360741
1178.130859	235.134369
1177.037109	-0.057899
1175.943359	277.403229
1174.849609	-32.080597
1173.754883	5.673714
1172.661133	-81.137367
1171.566406	808.464172
1170.470703	163.842911
1169.375977	119.881294
1168.280273	353.287567
1167.184570	208.713745
1166.088867	88.032494
1164.992188	-82.870293
1163.895508	-112.793449
1162.798828	-85.450188
1161.702148	292.901428
1160.605469	391.618561
1159.507813	-175.866165
1158.410156	533.769958
1157.311523	553.361877
1156.213867	653.987305
1155.115234	263.128723
1154.016602	158.525223
1152.917969	387.663177
1151.818359	158.959259
1150.718750	349.695923
1149.619141	256.744324
1148.519531	568.688538
1147.418945	299.333832
1146.319336	294.306427
1145.217773	301.086121
1144.117188	267.332214
1143.015625	159.746689
1141.915039	399.432892
1140.813477	82.424721
1139.710938	250.515259
1138.609375	370.913879
1137.506836	251.136490
1136.404297	133.710938
1135.300781	379.701904
1134.197266	753.752563
1133.094727	764.278015
1131.990234	656.007996
1130.886719	637.907288
1129.782227	674.305603
1128.677734	1158.969604
1127.573242	886.755615
1126.468750	804.287231
1125.363281	973.064514
1124.257813	798.022461
1123.152344	803.077942
1122.045898	888.598022
1120.940430	666.110779
1119.833984	656.763611
1118.726563	708.897034
1117.620117	981.067017
1116.512695	739.539795
1115.405273	419.985443
1114.297852	538.084717
1113.189453	559.104797
1112.082031	343.641296
1110.972656	572.562134
1109.864258	307.435272
1108.755859	337.692047
1107.646484	724.535095
1106.537109	534.937927
1105.426758	432.716431
1104.317383	1010.297119
1103.207031	532.683716
1102.096680	859.771667
1100.985352	863.494202
1099.875000	1159.596436
1098.763672	632.660034
1097.652344	994.576965
1096.540039	1009.844543
1095.427734	970.870544
1094.315430	802.314514
1093.203125	918.752258
1092.090820	827.900085
1090.977539	981.852966
1089.864258	867.407593
1088.750977	814.153320
1087.636719	854.974304
1086.522461	999.219971
1085.408203	743.655640
1084.293945	803.175354
1083.179688	881.441101
1082.064453	741.118042
1080.949219	1054.210205
1079.833008	1230.908325
1078.717773	977.828125
1077.601563	844.554443
1076.485352	833.362915
1075.368164	803.381714
1074.251953	574.009888
1073.134766	358.793335
1072.016602	837.708374
1070.899414	669.394287
1069.781250	644.104004
1068.663086	607.105408
1067.544922	511.552551
1066.426758	811.855469
1065.307617	528.962830
1064.188477	686.312439
1063.068359	773.368652
1061.949219	361.993347
1060.829102	516.937683
1059.708984	856.588684
1058.588867	634.899292
1057.467773	534.878845
1056.346680	453.615570
1055.225586	795.347595
1054.104492	246.865845
1052.982422	555.818481
1051.860352	649.822754
1050.738281	367.947052
1049.615234	172.573929
1048.492188	612.019836
1047.369141	391.077759
1046.246094	422.165466
1045.123047	467.261414
1043.999023	414.447571
1042.875000	578.458252
1041.750000	353.271942
1040.625977	584.861023
1039.500977	378.495239
1038.375977	265.414490
1037.250000	208.296738
1036.125000	393.324860
1034.999023	154.796234
1033.873047	358.456512
1032.746094	494.614655
1031.619141	395.902893
1030.492188	473.981201
1029.365234	266.197021
1028.237305	28.349747
1027.110352	269.267822
1025.982422	-128.604095
1024.853516	126.284767
1023.725586	-46.040329
1022.596680	-364.450745
1021.467773	-188.371521
1020.337891	-153.829086
1019.208008	-54.281837
1018.078125	38.340199
1016.948242	-181.980881
1015.818359	-212.057953
1014.687500	77.735229
1013.556641	416.131195
1012.425781	-79.378281
1011.293945	233.589066
1010.162109	27.910040
1009.030273	382.547058
1007.898438	621.407776
1006.765625	291.120941
1005.632813	800.689758
1004.500000	1363.301270
1003.366211	1599.765747
1002.233398	1972.595703
1001.099609	1566.601807
999.964844	1073.104248
998.831055	256.583099
997.696289	112.516060
996.561523	114.067581
995.425781	30.318163
994.291016	486.696442
993.155273	255.467728
992.019531	356.592896
990.882813	598.441833
989.747070	482.955933
988.610352	374.549591
987.472656	28.954649
986.335938	-26.075718
985.198242	345.135193
984.060547	193.572739
982.921875	152.703018
981.784180	408.889587
980.645508	349.819641
979.506836	33.239738
978.367188	-216.373978
977.228516	267.796112
976.088867	-73.462387
974.948242	215.324142
973.808594	262.831970
972.667969	135.843323
971.527344	321.406525
970.385742	224.566635
969.245117	311.565277
968.103516	410.126862
966.961914	203.582321
965.819336	137.205566
964.677734	-0.106623
963.534180	291.568604
962.391602	269.172302
961.249023	201.079941
960.105469	398.956512
958.961914	239.495087
957.817383	364.241669
956.673828	381.448578
955.529297	302.627594
954.383789	361.300598
953.239258	156.943680
952.093750	46.606365
950.948242	46.240425
949.802734	32.289108
948.656250	349.953369
947.509766	-66.042046
946.363281	146.658112
945.216797	-113.481583
944.069336	218.160080
942.921875	173.027939
941.774414	112.072762
940.625977	658.365234
939.478516	262.174988
938.330078	393.262970
937.180664	216.531296
936.032227	475.520355
934.882813	367.505249
933.732422	467.067780
932.583008	199.872467
931.432617	49.109081
930.282227	96.685616
929.131836	312.863007
927.980469	203.542831
926.830078	-35.318714
925.677734	-41.860691
924.526367	149.632278
923.374023	-13.617440
922.221680	-203.950974
921.069336	-28.093941
919.916992	-4.459524
918.763672	146.522415
917.610352	-40.907787
916.456055	260.140472
915.302734	18.521250
914.148438	301.489594
912.994141	14.822378
911.838867	55.123367
910.683594	-117.703850
909.528320	-77.162598
908.373047	-63.736694
907.216797	-50.203003
906.061523	149.257523
904.904297	-34.159203
903.748047	-160.759521
902.590820	-108.286819
901.433594	263.493530
900.276367	-77.806808
899.118164	-158.600998
897.960938	39.022297
896.802734	-156.923706
895.643555	-74.526428
894.484375	-55.378105
893.325195	-103.957062
892.166016	114.232941
891.006836	61.297512
889.846680	-246.754227
888.686523	95.777954
887.526367	-144.238724
886.365234	-40.978565
885.204102	111.959511
884.042969	-150.207687
882.880859	-46.781315
881.719727	104.022560
880.556641	153.386597
879.394531	290.694427
878.232422	-88.017250
877.069336	107.995567
875.905273	60.734859
874.742188	499.938843
873.578125	256.873016
872.414063	137.769638
871.250000	196.542603
870.084961	167.609924
868.920898	57.769798
867.754883	271.837311
866.589844	38.485214
865.423828	133.430771
864.257813	174.446854
863.091797	458.101563
861.924805	159.973312
860.758789	151.674133
859.590820	327.500275
858.423828	651.397156
857.255859	764.260193
856.087891	428.445923
854.919922	590.702209
853.751953	586.983887
852.583008	850.051025
851.414063	628.928162
850.244141	685.768127
849.075195	697.787964
847.905273	595.606018
846.734375	571.852966
845.564453	225.773254
844.393555	296.127808
843.222656	283.669617
842.051758	186.218765
840.879883	44.090260
839.708008	219.515594
838.536133	-7.499555
837.363281	-37.749535
836.190430	224.692490
835.017578	67.060776
833.844727	32.318089
832.670898	292.293152
831.497070	467.305481
830.323242	325.331604
829.149414	631.848022
827.974609	460.867035
826.799805	385.833374
825.624023	199.337433
824.449219	467.604706
823.273438	-111.080452
822.097656	74.642860
820.920898	244.658051
819.744141	18.179609
818.567383	43.344440
817.390625	-109.605042
816.212891	149.155975
815.035156	-37.196827
813.857422	159.059509
812.679688	166.163651
811.500977	93.188400
810.322266	442.495300
809.142578	42.745022
807.963867	-81.396103
806.784180	-234.403976
805.603516	-245.274231
804.423828	94.558243
803.243164	-54.107197
802.062500	-185.008072
800.881836	-142.872147
799.700195	78.836227
798.518555	-282.790131
797.336914	-294.047180
796.154297	-143.569214
794.972656	-55.274345
793.789063	-339.245087
792.606445	-202.351913
791.422852	-258.225708
790.240234	283.553955
789.055664	-60.256123
787.872070	217.775314
786.687500	522.153809
785.502930	207.068954
784.317383	186.134506
783.132813	-71.394119
781.947266	316.457092
780.761719	118.532578
779.575195	468.457672
778.388672	294.735260
777.202148	156.349487
776.015625	300.501404
774.828125	323.134674
773.640625	-47.053970
772.453125	99.025291
771.264648	97.206772
770.076172	64.447281
768.887695	0.766537
767.699219	-170.942642
766.509766	216.980209
765.320313	146.478668
764.130859	203.664520
762.940430	304.786041
761.750977	146.045288
760.559570	313.006531
759.369141	222.401627
758.177734	512.300903
756.986328	527.105835
755.794922	423.110138
754.603516	160.836197
753.411133	116.174873
752.218750	368.063232
751.025391	531.909668
749.832031	289.354675
748.638672	521.071167
747.445313	107.300575
746.250977	292.742340
745.057617	291.551971
743.862305	224.505051
742.667969	466.623596
741.472656	35.518105
740.277344	159.097382
739.082031	56.857037
737.885742	116.732841
736.689453	-84.114220
735.493164	382.963928
734.296875	453.519745
733.099609	351.084625
731.902344	579.075806
730.705078	406.565247
729.506836	30.684078
728.308594	72.599625
727.110352	5.147683
725.911133	171.558929
724.712891	-70.765045
723.513672	139.211456
722.313477	200.541000
721.113281	294.567047
719.914063	50.140911
718.712891	146.290497
717.512695	425.665588
716.311523	399.469635
715.110352	194.423141
713.909180	425.563202
712.707031	285.975800
711.504883	288.108032
710.302734	159.489197
709.099609	115.882904
707.896484	220.392517
706.693359	348.801117
705.490234	63.522617
704.286133	868.777588
703.082031	89.569687
701.877930	174.375183
700.672852	485.336426
699.468750	143.833801
698.262695	235.105377
697.057617	163.336014
695.851563	319.763641
694.645508	261.063324
693.439453	-286.269501
692.232422	13.500847
691.026367	-12.484126
689.818359	-99.211281
688.611328	-192.391052
687.403320	-105.453949
686.195313	111.590820
684.987305	-272.074524
683.778320	-213.304718
682.569336	-128.535217
681.360352	-212.797028
680.151367	125.429420
678.941406	-36.779476
677.731445	115.073822
676.521484	-79.491554
675.310547	-317.231720
674.099609	31.541746
672.888672	259.025146
671.677734	-114.831459
670.465820	-8.474355
669.253906	-271.817535
668.041016	139.289932
666.829102	319.013275
665.616211	209.186981
664.403320	23.823803
663.189453	121.411652
661.975586	370.068207
660.761719	156.737457
659.547852	-65.132980
658.333008	114.338181
657.118164	-64.310654
655.903320	-167.429657
654.688477	-5.365439
653.472656	-127.900177
652.256836	-101.736977
651.040039	-282.434204
649.824219	127.034660
648.607422	-163.551468
647.389648	232.669449
646.172852	140.072556
644.955078	161.486069
643.737305	570.034424
642.519531	238.431641
641.300781	444.449463
640.082031	91.314674
638.863281	26.224182
637.643555	-163.598862
636.423828	127.741005
635.204102	130.982086
633.984375	-33.438629
632.763672	76.828239
631.542969	103.141243
630.322266	152.836044
629.100586	348.167908
627.878906	101.327980
626.657227	343.261414
625.435547	-199.847153
624.212891	133.644760
622.990234	53.098301
621.767578	237.920685
620.543945	41.048286
619.320313	49.473610
618.096680	175.259842
616.873047	80.113922
615.648438	-21.844645
614.423828	-53.611691
613.199219	-94.400696
611.973633	159.429504
610.748047	32.047600
609.522461	-157.823120
608.296875	102.717506
607.070313	240.732880
605.843750	-235.004883
604.617188	-123.924736
