# Supplementary material for: Raman spectroscopy accurately differentiates mucosal healing from non-healing and biochemical changes following biological therapy in inflammatory bowel disease
Source: PLoS One. 2021 Jun 2;16(6):e0252210. doi: 10.1371/journal.pone.0252210 (PMC8172032; doi:10.1371/journal.pone.0252210)
Supplement: S6 Dataset — (ZIP) [file pone.0252210.s008.zip › Post biologic CD/OC024 post treatment-1_base sub CR removed_89__X_-24598.5__Y_32786.4__Z_-652.825__Time_1026.txt]

1714.837891	-54.933281
1713.861328	-13.729086
1712.884766	-169.303391
1711.907227	-71.032227
1710.930664	173.773895
1709.953125	-115.808151
1708.975586	164.745743
1707.997070	23.764191
1707.019531	-195.497360
1706.041016	-107.367546
1705.062500	73.830383
1704.083984	117.877800
1703.104492	8.821959
1702.125000	83.962395
1701.145508	97.118492
1700.166016	61.745052
1699.186523	36.737957
1698.206055	281.386261
1697.225586	314.523376
1696.245117	534.443909
1695.264648	494.947144
1694.283203	465.947510
1693.301758	338.032593
1692.320313	370.240509
1691.338867	479.757660
1690.357422	610.526123
1689.375000	741.184265
1688.392578	813.117493
1687.410156	919.717102
1686.427734	746.409424
1685.444336	695.834900
1684.460938	959.827148
1683.477539	1141.242432
1682.494141	1125.628296
1681.509766	1187.385010
1680.526367	991.092773
1679.541992	1149.076050
1678.557617	1184.804810
1677.572266	1034.494263
1676.587891	1312.794800
1675.602539	1253.479614
1674.617188	1518.851807
1673.630859	1720.585205
1672.645508	1662.138672
1671.659180	1702.328735
1670.672852	1780.035278
1669.686523	1634.977417
1668.699219	1755.841064
1667.712891	1935.458984
1666.725586	2033.080566
1665.738281	1799.376465
1664.750000	1956.118896
1663.762695	1932.877808
1662.774414	2342.257324
1661.786133	2253.480469
1660.797852	2204.931152
1659.808594	2342.306396
1658.820313	2204.560791
1657.831055	2061.998291
1656.841797	2457.519043
1655.851563	2201.998779
1654.862305	2042.362305
1653.872070	1997.025269
1652.881836	1721.986084
1651.891602	1883.989014
1650.900391	1469.836792
1649.910156	1320.755737
1648.918945	1415.381226
1647.927734	1341.286987
1646.935547	1066.857300
1645.944336	940.968262
1644.952148	1000.455017
1643.959961	886.102783
1642.966797	793.362549
1641.974609	645.713135
1640.981445	522.315063
1639.988281	460.103882
1638.995117	298.140839
1638.001953	484.785583
1637.007813	334.308380
1636.013672	197.516922
1635.019531	-239.202484
1634.025391	-150.988220
1633.031250	124.638336
1632.036133	37.121201
1631.041016	-2.546759
1630.045898	-36.518421
1629.049805	-20.075726
1628.054688	-240.039597
1627.058594	-293.788574
1626.062500	73.693634
1625.065430	-118.701225
1624.069336	-237.011703
1623.072266	-21.104147
1622.075195	37.406685
1621.078125	1.671136
1620.081055	194.822845
1619.083008	59.966858
1618.084961	185.434692
1617.086914	116.933876
1616.088867	103.899384
1615.089844	106.923462
1614.091797	63.045471
1613.092773	226.672379
1612.092773	154.530746
1611.093750	-74.576454
1610.093750	53.137218
1609.094727	73.639549
1608.093750	136.303070
1607.093750	44.668049
1606.093750	312.077881
1605.092773	14.101620
1604.091797	185.023727
1603.090820	319.461151
1602.088867	174.100647
1601.087891	18.554344
1600.085938	198.024399
1599.083984	37.703312
1598.081055	-15.186215
1597.079102	-337.067780
1596.076172	-154.337357
1595.073242	-193.577545
1594.070313	-235.259262
1593.067383	-169.714767
1592.063477	-307.695923
1591.059570	-338.471436
1590.055664	-220.364609
1589.051758	-250.907761
1588.046875	-200.470337
1587.041992	-37.814518
1586.037109	-10.718554
1585.032227	167.641907
1584.027344	116.656693
1583.021484	211.677765
1582.015625	252.013031
1581.009766	172.578903
1580.003906	88.018394
1578.997070	276.887024
1577.990234	93.505470
1576.984375	11.716802
1575.976563	112.098999
1574.969727	-149.106949
1573.961914	44.903324
1572.954102	72.427330
1571.946289	47.941742
1570.938477	223.564911
1569.929688	248.387299
1568.921875	36.773849
1567.913086	131.686600
1566.903320	234.306686
1565.894531	-42.193825
1564.884766	299.106140
1563.875000	253.549988
1562.865234	239.080124
1561.855469	1.473998
1560.844727	184.005081
1559.834961	234.147583
1558.824219	76.803871
1557.813477	269.303741
1556.801758	-149.871262
1555.790039	130.466492
1554.779297	-27.124769
1553.766602	-109.673622
1552.754883	53.634754
1551.743164	-145.609314
1550.730469	198.522995
1549.717773	131.014542
1548.705078	236.701843
1547.691406	355.128906
1546.677734	126.901367
1545.665039	392.350189
1544.650391	45.023453
1543.636719	217.043228
1542.623047	32.333729
1541.608398	72.232681
1540.593750	-112.703453
1539.579102	-119.600990
1538.563477	175.309341
1537.547852	49.291813
1536.533203	139.866440
1535.516602	310.171722
1534.500977	-30.393316
1533.485352	77.622444
1532.468750	87.439064
1531.452148	140.869476
1530.435547	142.546249
1529.417969	149.168701
1528.400391	153.010635
1527.383789	159.227585
1526.365234	-76.772499
1525.347656	178.738724
1524.329102	73.657303
1523.311523	-83.039345
1522.292969	4.474940
1521.273438	140.591934
1520.254883	34.756428
1519.235352	183.230209
1518.215820	177.220825
1517.196289	176.135757
1516.176758	223.641357
1515.156250	-32.170700
1514.136719	7.215823
1513.116211	-84.574837
1512.094727	110.917442
1511.074219	52.061058
1510.052734	-201.988464
1509.031250	-48.303005
1508.009766	79.450653
1506.988281	81.291389
1505.965820	-250.347336
1504.943359	-259.140656
1503.920898	-29.851639
1502.898438	-154.410248
1501.875000	-361.105133
1500.852539	-427.081329
1499.829102	-257.723572
1498.805664	-114.251129
1497.781250	-37.604446
1496.757813	-196.576981
1495.733398	-179.207062
1494.708984	-72.547768
1493.684570	-336.892487
1492.659180	-192.333633
1491.633789	72.076622
1490.608398	170.076340
1489.583008	-97.492813
1488.557617	219.749985
1487.531250	87.206932
1486.504883	-30.161123
1485.478516	135.651855
1484.452148	89.385376
1483.424805	111.819138
1482.398438	460.578186
1481.371094	490.193268
1480.342773	371.705353
1479.315430	602.345276
1478.287109	702.705383
1477.259766	677.998779
1476.230469	795.760437
1475.202148	864.919861
1474.173828	918.598083
1473.144531	1376.879395
1472.115234	1493.709473
1471.085938	1185.329590
1470.055664	1574.056274
1469.025391	1573.258545
1467.996094	1666.421265
1466.964844	1830.557617
1465.934570	1900.430542
1464.904297	2130.252930
1463.873047	2354.735107
1462.841797	2312.224121
1461.809570	2444.840332
1460.778320	2513.798340
1459.746094	2701.909668
1458.713867	2724.820801
1457.681641	2671.464844
1456.649414	3150.845215
1455.616211	2764.855957
1454.583008	2868.408936
1453.549805	2753.742432
1452.516602	3075.061523
1451.483398	3185.773926
1450.449219	3270.981934
1449.415039	3044.440186
1448.380859	3362.494629
1447.345703	3272.586914
1446.311523	3197.846680
1445.276367	3310.358887
1444.241211	3212.695313
1443.205078	2849.305420
1442.169922	3009.674805
1441.133789	2661.528809
1440.097656	2978.505371
1439.061523	2610.177246
1438.024414	2709.532715
1436.988281	2538.428955
1435.951172	2177.848389
1434.914063	2077.554932
1433.875977	1871.183228
1432.838867	1808.803711
1431.800781	1446.010010
1430.762695	1393.773071
1429.724609	1066.506714
1428.685547	1122.793091
1427.646484	856.208435
1426.607422	846.934448
1425.568359	588.074524
1424.529297	654.474487
1423.489258	650.268921
1422.449219	515.062439
1421.409180	392.519989
1420.369141	642.765564
1419.328125	376.745361
1418.288086	329.887024
1417.247070	418.961029
1416.205078	246.321854
1415.164063	219.719070
1414.122070	7.025911
1413.080078	194.288895
1412.038086	34.576138
1410.996094	189.171585
1409.953125	107.513916
1408.910156	211.870041
1407.867188	137.894897
1406.824219	18.810787
1405.780273	-90.130951
1404.737305	-23.214401
1403.693359	13.612344
1402.648438	-97.562088
1401.604492	222.904388
1400.559570	222.259415
1399.514648	196.624451
1398.469727	-157.333176
1397.424805	128.122192
1396.378906	393.487518
1395.333984	80.094955
1394.288086	312.999695
1393.241211	-7.576099
1392.195313	45.187244
1391.148438	60.476307
1390.101563	103.405441
1389.054688	11.315441
1388.006836	112.000725
1386.959961	72.722946
1385.912109	228.620819
1384.864258	-252.937225
1383.815430	-46.794151
1382.767578	-120.475655
1381.718750	-21.608749
1380.669922	209.751419
1379.621094	-335.536224
1378.571289	-34.019238
1377.522461	22.892200
1376.472656	-49.863277
1375.421875	97.135040
1374.372070	-70.091476
1373.321289	124.553802
1372.270508	12.559065
1371.219727	-266.259155
1370.168945	16.034712
1369.117188	26.731012
1368.066406	-119.356209
1367.014648	-133.202927
1365.961914	-2.437713
1364.910156	68.705460
1363.857422	-163.719254
1362.804688	-22.542021
1361.751953	-30.538630
1360.698242	192.996231
1359.645508	165.426147
1358.591797	43.548954
1357.538086	177.982513
1356.483398	-67.758766
1355.429688	181.335464
1354.375000	276.460724
1353.320313	287.284729
1352.264648	402.589966
1351.209961	570.195618
1350.154297	516.984009
1349.098633	650.129639
1348.042969	388.891235
1346.986328	800.241333
1345.930664	1112.416870
1344.874023	933.668884
1343.817383	866.762634
1342.759766	1253.667236
1341.703125	1117.740845
1340.645508	1207.527100
1339.587891	1047.297607
1338.529297	1040.877930
1337.471680	1269.889771
1336.413086	1120.262939
1335.354492	1312.438110
1334.295898	1296.893921
1333.236328	1439.876221
1332.176758	1093.299561
1331.117188	1051.224487
1330.057617	954.986694
1328.998047	1145.710938
1327.937500	792.903687
1326.876953	951.868774
1325.816406	1138.140991
1324.754883	1080.051392
1323.694336	958.005066
1322.632813	1292.871582
1321.571289	1097.199707
1320.508789	1308.926514
1319.447266	1254.353882
1318.384766	1150.676758
1317.322266	1180.398193
1316.259766	1375.479980
1315.196289	1205.897095
1314.132813	1206.616577
1313.069336	1185.361816
1312.005859	1383.530273
1310.942383	1084.376709
1309.877930	1125.302246
1308.813477	989.179016
1307.749023	914.831909
1306.683594	1106.432007
1305.619141	1180.070801
1304.553711	1288.296875
1303.488281	1362.239136
1302.421875	1293.758545
1301.356445	1105.066040
1300.290039	1356.477173
1299.223633	1040.473389
1298.157227	1220.927856
1297.089844	1015.954468
1296.022461	997.832642
1294.955078	1279.347656
1293.887695	962.144165
1292.819336	929.849976
1291.751953	1013.029968
1290.683594	593.607727
1289.614258	902.730164
1288.545898	751.041199
1287.476563	915.728882
1286.407227	788.932434
1285.337891	875.471802
1284.268555	785.794067
1283.198242	723.244812
1282.127930	910.583557
1281.057617	921.766846
1279.986328	1065.232422
1278.916016	922.547180
1277.844727	804.526367
1276.773438	662.247009
1275.701172	911.350342
1274.629883	1060.261353
1273.557617	1138.374390
1272.485352	1184.824585
1271.413086	1478.099243
1270.339844	1292.705688
1269.266602	1620.264404
1268.193359	1210.585327
1267.120117	1277.120972
1266.045898	1534.067871
1264.972656	1332.387695
1263.898438	1518.705444
1262.823242	1373.428833
1261.749023	1625.696289
1260.673828	1205.246582
1259.598633	1428.404541
1258.523438	1627.200439
1257.448242	1519.100098
1256.372070	1601.089966
1255.295898	1446.967163
1254.219727	1378.197388
1253.142578	1367.948975
1252.066406	1705.714355
1250.989258	1359.870483
1249.912109	1578.477295
1248.833984	1383.715210
1247.756836	1254.740112
1246.678711	1364.069946
1245.599609	1582.764282
1244.521484	1070.191650
1243.442383	1298.688721
1242.364258	1311.020020
1241.285156	1153.461914
1240.205078	1263.015381
1239.125977	1333.737793
1238.045898	1389.919312
1236.965820	1222.963257
1235.884766	1509.600952
1234.804688	1303.971680
1233.723633	1585.684204
1232.642578	1297.795898
1231.561523	1228.120117
1230.479492	1102.787109
1229.397461	914.560974
1228.315430	886.239624
1227.233398	1175.060303
1226.150391	1183.024414
1225.068359	924.825317
1223.985352	908.662170
1222.901367	916.697998
1221.818359	835.257263
1220.734375	778.025330
1219.650391	505.702026
1218.566406	460.636017
1217.481445	604.022095
1216.396484	232.853104
1215.311523	323.065643
1214.226563	589.457703
1213.141602	534.678894
1212.055664	557.125000
1210.969727	536.101685
1209.883789	794.864014
1208.796875	624.214050
1207.709961	562.100159
1206.623047	637.375061
1205.536133	471.571259
1204.449219	823.828796
1203.361328	417.076630
1202.273438	521.028992
1201.185547	415.400085
1200.096680	285.693146
1199.008789	21.200878
1197.919922	317.422394
1196.830078	-84.201500
1195.741211	173.298080
1194.651367	36.259872
1193.561523	38.646709
1192.471680	-120.076889
1191.381836	-247.567490
1190.291016	-139.632706
1189.200195	-99.080818
1188.109375	59.039177
1187.017578	-99.906662
1185.926758	-138.856094
1184.834961	-108.279930
1183.742188	-188.170654
1182.650391	-196.162720
1181.557617	-134.694092
1180.464844	-226.800644
1179.372070	-115.210793
1178.279297	60.934986
1177.185547	157.832428
1176.091797	158.762589
1174.998047	111.686661
1173.903320	378.192810
1172.808594	199.208954
1171.713867	367.227692
1170.619141	166.567841
1169.524414	188.362656
1168.428711	190.897293
1167.333008	-36.237484
1166.237305	-98.437553
1165.140625	4.189466
1164.044922	216.567795
1162.948242	228.049850
1161.850586	119.977890
1160.753906	319.874603
1159.656250	519.554810
1158.558594	501.809662
1157.460938	567.466370
1156.362305	702.151123
1155.263672	576.649780
1154.165039	575.080627
1153.066406	523.310181
1151.967773	573.925537
1150.868164	233.552597
1149.768555	267.263214
1148.667969	-25.518080
1147.568359	74.644936
1146.467773	43.672272
1145.367188	-99.304993
1144.266602	57.509659
1143.165039	-33.336498
1142.063477	32.717819
1140.961914	158.061081
1139.860352	418.738037
1138.757813	115.762489
1137.655273	-54.125854
1136.552734	108.580818
1135.450195	97.655983
1134.346680	269.470581
1133.244141	419.698975
1132.139648	650.430115
1131.036133	645.948486
1129.931641	774.208496
1128.827148	1032.748047
1127.722656	1170.071411
1126.618164	1048.723999
1125.512695	1313.716797
1124.407227	1045.160767
1123.301758	895.070129
1122.196289	929.701477
1121.089844	878.907349
1119.983398	844.578552
1118.876953	869.315552
1117.769531	671.410095
1116.663086	601.250000
1115.555664	516.790894
1114.447266	597.806885
1113.339844	872.571350
1112.231445	660.041382
1111.123047	449.839722
1110.014648	400.305420
1108.905273	605.825439
1107.795898	773.331604
1106.686523	777.690491
1105.577148	746.508850
1104.466797	896.970459
1103.357422	912.733704
1102.247070	1081.724976
1101.135742	955.656555
1100.025391	1157.345703
1098.914063	861.325928
1097.802734	1152.286011
1096.690430	1096.557861
1095.579102	955.928406
1094.466797	968.367920
1093.353516	945.362488
1092.241211	992.904907
1091.127930	936.742310
1090.014648	1106.437744
1088.901367	1005.368164
1087.788086	908.953674
1086.673828	1057.076294
1085.559570	835.879639
1084.445313	964.963501
1083.330078	941.125854
1082.214844	968.905151
1081.099609	930.813416
1079.984375	798.712402
1078.868164	866.173401
1077.751953	762.155090
1076.635742	892.810364
1075.519531	927.127991
1074.402344	785.409668
1073.285156	690.596863
1072.167969	834.938354
1071.050781	843.180725
1069.932617	600.567139
1068.814453	608.736572
1067.696289	745.695679
1066.578125	465.634644
1065.458984	574.356934
1064.339844	771.941467
1063.220703	824.279663
1062.100586	841.444519
1060.980469	963.839294
1059.860352	674.494141
1058.740234	721.976379
1057.619141	280.788727
1056.498047	438.129517
1055.376953	483.206757
1054.255859	163.794876
1053.133789	285.947327
1052.011719	543.466125
1050.889648	254.557419
1049.767578	600.638184
1048.644531	475.174133
1047.521484	340.434082
1046.398438	408.676971
1045.274414	353.294250
1044.150391	318.925934
1043.026367	370.821136
1041.902344	378.432159
1040.778320	295.191711
1039.653320	277.219971
1038.528320	114.900970
1037.402344	29.503368
1036.277344	290.989380
1035.151367	356.906891
1034.024414	376.288361
1032.898438	321.275513
1031.771484	619.787537
1030.644531	562.493469
1029.517578	484.355377
1028.390625	364.473969
1027.262695	-75.920883
1026.134766	-7.373198
1025.005859	-215.149063
1023.877930	-104.691521
1022.749023	-145.100220
1021.620117	-150.614731
1020.490234	-237.262680
1019.361328	-10.655622
1018.231445	-236.283340
1017.101563	-153.374039
1015.970703	-364.798828
1014.839844	-68.541924
1013.708984	-75.832863
1012.578125	178.708176
1011.447266	289.652405
1010.315430	500.189575
1009.183594	187.618134
1008.050781	470.014740
1006.918945	703.808777
1005.786133	1129.578491
1004.653320	2050.135498
1003.519531	2894.078125
1002.386719	3266.221924
1001.252930	2933.489258
1000.118164	1827.068604
998.984375	1072.383911
997.849609	639.161072
996.714844	450.996094
995.580078	385.385498
994.444336	19.943998
993.308594	132.382233
992.172852	90.368553
991.036133	318.318726
989.900391	271.960968
988.763672	184.280777
987.626953	179.749710
986.489258	-20.458302
985.351563	-400.077148
984.213867	-104.643806
983.076172	-11.787149
981.937500	200.874161
980.798828	112.146553
979.660156	-29.288418
978.521484	264.229279
977.381836	-42.408875
976.242188	373.161377
975.102539	168.119461
973.961914	264.378632
972.822266	356.175903
971.681641	262.062805
970.540039	459.803040
969.399414	269.648071
968.257813	410.279175
967.116211	346.801147
965.973633	267.477600
964.832031	92.046860
963.689453	132.439255
962.545898	120.273544
961.403320	234.366959
960.259766	362.347900
959.116211	325.514984
957.972656	591.226440
956.828125	188.367813
955.683594	314.731171
954.539063	530.494873
953.393555	91.913986
952.249023	264.560333
951.103516	162.863419
949.957031	77.423729
948.811523	53.946678
947.665039	279.811798
946.518555	188.151031
945.371094	160.704544
944.224609	316.187836
943.077148	197.792068
941.929688	486.007660
940.781250	326.952118
939.632813	33.546986
938.484375	452.241241
937.335938	469.532562
936.186523	281.800720
935.038086	361.076172
933.887695	492.944550
932.738281	287.717560
931.587891	328.819641
930.437500	244.840347
929.287109	231.687057
928.135742	243.783188
926.985352	199.170059
925.833984	-170.597610
924.681641	103.788208
923.530273	253.148911
922.377930	143.428650
921.224609	40.780952
920.072266	-195.722015
918.918945	-268.318909
917.765625	-136.248917
916.612305	157.195374
915.458008	80.596611
914.303711	24.648510
913.149414	-37.898724
911.995117	-43.507820
910.839844	35.001869
909.684570	-176.631912
908.529297	-238.346710
907.373047	-25.565128
906.216797	-241.034454
905.060547	-315.756836
903.904297	-136.572433
902.747070	-201.880096
901.589844	-133.410339
900.432617	-171.196823
899.274414	-57.173355
898.117188	-155.731628
896.958984	-102.525818
895.799805	16.398846
894.641602	-72.594421
893.482422	-204.336929
892.322266	-28.522549
891.163086	169.933716
890.002930	-87.826233
888.842773	-13.366971
887.682617	210.199112
886.521484	11.710408
885.360352	36.849915
884.199219	23.749239
883.038086	152.877838
881.875977	11.470804
880.713867	156.566010
879.551758	-81.468803
878.388672	133.669983
877.225586	378.099884
876.062500	313.942474
874.899414	252.166916
873.735352	201.782059
872.571289	-24.046238
871.407227	56.354233
870.242188	139.062744
869.077148	10.391324
867.912109	23.521852
866.747070	77.188911
865.581055	184.852753
864.415039	88.053566
863.249023	139.631332
862.083008	265.363525
860.916016	43.058147
859.749023	-21.946064
858.581055	157.780045
857.414063	359.892059
856.246094	604.582214
855.077148	654.083008
853.909180	815.696350
852.740234	676.880249
851.571289	549.363708
850.402344	495.869354
849.232422	657.482788
848.062500	556.999329
846.892578	467.768646
845.721680	369.645752
844.551758	70.137451
843.380859	-14.421183
842.208984	232.135895
841.038086	214.657318
839.866211	210.601212
838.694336	-106.422501
837.521484	146.577957
836.348633	19.603193
835.175781	49.024479
834.002930	382.121277
832.829102	232.768173
831.655273	87.909332
830.481445	358.166138
829.307617	518.923645
828.132813	271.365021
826.958008	639.368286
825.783203	275.851837
824.607422	402.838654
823.431641	268.968719
822.255859	184.109863
821.079102	61.363029
819.903320	36.574951
818.726563	-23.890844
817.548828	0.183000
816.372070	21.926985
815.194336	-40.959679
814.016602	-8.261756
812.837891	139.971252
811.659180	-3.203349
810.480469	-30.829311
809.301758	-160.762833
808.122070	91.391838
806.942383	-43.151115
805.762695	-335.403900
804.583008	2.867423
803.402344	-180.714890
802.221680	-235.627365
801.041016	-28.848667
799.859375	-272.526154
798.677734	-329.948303
797.496094	-163.560287
796.313477	-219.005600
795.131836	-174.850189
793.949219	-110.896767
792.765625	61.427094
791.583008	-249.187714
790.399414	-30.690767
789.215820	200.845978
788.031250	-178.566772
786.846680	125.630348
785.662109	197.319336
784.477539	122.897903
783.291992	92.591599
782.106445	546.169678
780.920898	422.692322
779.735352	407.376068
778.548828	263.837067
777.362305	405.054535
776.174805	340.775452
774.988281	289.617493
773.800781	-92.616745
772.613281	85.490410
771.424805	117.822701
770.236328	165.434998
769.047852	-9.757783
767.859375	8.930900
766.669922	269.843811
765.480469	89.937187
764.291016	105.983902
763.101563	198.948334
761.911133	355.577606
760.720703	190.698090
759.529297	630.824524
758.338867	478.897949
757.147461	643.602356
755.955078	566.260071
754.763672	662.479126
753.571289	622.289001
752.378906	518.285339
751.186523	572.369263
749.993164	318.876068
748.799805	475.958740
747.606445	593.352783
746.412109	401.168976
745.217773	610.476929
744.023438	556.375793
742.829102	443.000122
741.633789	325.208862
740.438477	360.824310
739.243164	455.508667
738.046875	100.949142
736.850586	156.079926
735.654297	136.665054
734.458008	71.218658
733.260742	397.545380
732.063477	364.785095
730.866211	253.229538
729.667969	467.587799
728.469727	334.111481
727.271484	235.641388
726.073242	615.864136
724.874023	510.766388
723.674805	589.213318
722.474609	451.377319
721.275391	503.573822
720.075195	579.759460
718.875000	442.008850
717.673828	640.381104
716.473633	596.510254
715.272461	336.747589
714.070313	367.155273
712.869141	462.972778
711.666992	395.315186
710.463867	216.598175
709.261719	388.754425
708.058594	275.559357
706.855469	264.813934
705.652344	49.496132
704.448242	156.470047
703.244141	-123.862007
702.040039	70.270683
700.834961	92.573036
699.630859	84.504822
698.424805	61.321098
697.219727	73.016632
696.013672	132.615280
694.807617	33.703743
693.601563	-56.364029
692.395508	73.038200
691.188477	-203.460236
689.981445	-182.360550
688.773438	-109.061928
687.566406	-70.384186
686.358398	-87.978256
685.149414	-157.463943
683.941406	-189.930984
682.732422	-287.257019
681.523438	-310.721069
680.313477	-63.228245
679.104492	-47.456326
677.894531	-139.805756
676.683594	-63.099659
675.473633	93.795883
674.262695	88.484863
673.051758	59.529633
671.839844	78.324989
670.628906	-101.682388
669.416992	73.086212
668.204102	-28.726675
666.992188	38.187687
665.779297	66.328003
664.566406	176.663406
663.352539	-30.338049
662.138672	255.093079
660.924805	82.946053
659.710938	-39.380363
658.497070	-96.824043
657.282227	1.153334
656.066406	-4.320968
654.851563	-20.501387
653.635742	40.994305
652.419922	55.113506
651.204102	-55.680202
649.987305	-78.073906
648.770508	2.920873
647.553711	88.189713
646.336914	237.976563
645.119141	107.934105
643.901367	141.408020
642.682617	194.166870
641.464844	255.409210
640.246094	-128.496796
639.027344	61.524441
637.807617	-176.314545
636.587891	69.162987
635.368164	28.653196
634.148438	108.181976
632.927734	67.192009
631.707031	169.735886
630.486328	12.251084
629.264648	51.861477
628.043945	-112.714470
626.822266	-161.844391
625.599609	84.442665
624.376953	319.386444
623.155273	350.082031
621.931641	230.196381
620.708984	236.092636
619.485352	256.282623
618.261719	14.516417
617.037109	33.203369
615.813477	-30.292023
614.588867	-21.926300
613.364258	-65.870567
612.138672	-33.840538
610.913086	-54.234180
609.687500	33.235596
608.461914	-57.943417
607.235352	-133.295456
606.008789	97.609032
604.782227	55.730534
