# Supplementary material for: Raman spectroscopy accurately differentiates mucosal healing from non-healing and biochemical changes following biological therapy in inflammatory bowel disease
Source: PLoS One. 2021 Jun 2;16(6):e0252210. doi: 10.1371/journal.pone.0252210 (PMC8172032; doi:10.1371/journal.pone.0252210)
Supplement: S6 Dataset — (ZIP) [file pone.0252210.s008.zip › Post biologic CD/OC010 post treatment 17.04.19_base sub CR removed_2__X_-20440.9__Y_438.14__Z_-7227.81__Time_23.txt]

1714.705078	216.219528
1713.728516	130.549728
1712.751953	-56.414925
1711.774414	-4.768780
1710.797852	140.666107
1709.820313	9.881248
1708.842773	171.236221
1707.864258	94.044800
1706.886719	27.684107
1705.908203	-108.254578
1704.929688	-174.438934
1703.950195	-369.015564
1702.971680	-327.842133
1701.992188	-184.917969
1701.012695	-223.789642
1700.033203	2.286939
1699.052734	-137.877213
1698.073242	-31.801943
1697.092773	117.169556
1696.112305	-30.260252
1695.130859	159.168808
1694.150391	279.385071
1693.168945	258.274994
1692.187500	23.914141
1691.206055	171.604401
1690.223633	-14.022865
1689.241211	206.235916
1688.258789	112.020592
1687.276367	420.819977
1686.293945	556.554016
1685.310547	354.061768
1684.327148	293.251160
1683.343750	432.643921
1682.360352	420.532745
1681.375977	472.683929
1680.392578	448.031097
1679.408203	154.917664
1678.423828	527.595703
1677.438477	570.575439
1676.453125	597.978333
1675.468750	381.156250
1674.482422	683.214661
1673.497070	637.371643
1672.511719	894.913513
1671.525391	677.135498
1670.539063	813.156250
1669.552734	551.170959
1668.565430	786.193909
1667.578125	639.270996
1666.591797	681.286072
1665.603516	988.967834
1664.616211	920.260254
1663.627930	960.701355
1662.640625	1043.982422
1661.652344	955.288940
1660.663086	851.105835
1659.674805	977.927551
1658.685547	1067.974609
1657.696289	962.374084
1656.707031	745.989197
1655.717773	882.200745
1654.727539	703.728088
1653.737305	750.646790
1652.747070	1165.671021
1651.756836	940.758911
1650.765625	911.983948
1649.775391	650.936401
1648.784180	432.629669
1647.792969	338.977875
1646.800781	385.725281
1645.809570	276.958710
1644.817383	366.627380
1643.825195	208.381775
1642.832031	208.898621
1641.839844	-109.601677
1640.846680	-150.609131
1639.853516	6.564078
1638.860352	192.979874
1637.867188	147.549683
1636.873047	-311.507446
1635.878906	-68.958382
1634.884766	10.369839
1633.890625	168.968475
1632.895508	-46.298073
1631.900391	-18.938250
1630.905273	-170.384750
1629.910156	-208.333969
1628.915039	146.097733
1627.918945	-123.009407
1626.922852	-199.747238
1625.926758	-105.286850
1624.930664	107.663521
1623.933594	-163.014313
1622.937500	160.631424
1621.940430	618.316895
1620.942383	135.441818
1619.945313	83.722534
1618.947266	152.970032
1617.949219	445.506683
1616.951172	168.468048
1615.953125	196.112839
1614.954102	166.142792
1613.956055	180.922913
1612.957031	-74.319778
1611.957031	-190.384720
1610.958008	47.617870
1609.958008	-104.902550
1608.958984	-42.384666
1607.958008	-3.408282
1606.958008	-105.787643
1605.958008	-22.128500
1604.957031	90.350479
1603.956055	438.413879
1602.955078	108.612015
1601.953125	40.621120
1600.951172	-16.831345
1599.950195	77.472183
1598.947266	72.387817
1597.945313	28.133375
1596.942383	-138.925934
1595.940430	-279.756897
1594.937500	-78.314392
1593.933594	-360.145020
1592.930664	-38.654865
1591.926758	-289.052399
1590.922852	-74.763992
1589.918945	-335.513672
1588.915039	-139.611374
1587.910156	-95.119781
1586.906250	-319.274445
1585.901367	-53.218990
1584.895508	51.049442
1583.890625	-16.766680
1582.884766	238.470306
1581.878906	79.346756
1580.873047	-69.354660
1579.867188	-30.577759
1578.860352	-20.539154
1577.854492	12.857418
1576.847656	194.472183
1575.839844	11.685740
1574.833008	125.425133
1573.825195	207.804352
1572.817383	79.460052
1571.809570	-2.140645
1570.801758	121.498817
1569.792969	73.482300
1568.784180	-26.576244
1567.775391	140.800491
1566.766602	45.734474
1565.757813	-7.870997
1564.748047	117.498070
1563.738281	112.942963
1562.728516	227.603638
1561.718750	-67.731445
1560.708008	62.201653
1559.697266	-46.578911
1558.686523	191.889481
1557.675781	419.753113
1556.665039	-179.150162
1555.653320	-306.494110
1554.641602	327.492554
1553.629883	57.390091
1552.617188	325.698517
1551.605469	8.824993
1550.592773	41.251667
1549.580078	76.096649
1548.567383	330.628235
1547.553711	362.482880
1546.541016	334.720062
1545.527344	229.244781
1544.513672	154.668533
1543.499023	214.303391
1542.485352	126.524750
1541.470703	250.381393
1540.456055	151.960358
1539.441406	-47.260269
1538.425781	166.380875
1537.410156	281.709808
1536.394531	159.476395
1535.378906	202.205917
1534.363281	-224.585983
1533.346680	359.289093
1532.331055	-222.344299
1531.314453	162.511658
1530.296875	206.909592
1529.280273	112.040443
1528.262695	-155.530289
1527.245117	135.607773
1526.227539	207.636902
1525.209961	68.421082
1524.191406	-88.932007
1523.172852	16.039673
1522.154297	-126.121933
1521.135742	73.640808
1520.116211	44.316135
1519.097656	-396.416962
1518.078125	154.868103
1517.058594	109.658051
1516.038086	-190.025955
1515.018555	44.496460
1513.998047	-60.200573
1512.977539	55.778717
1511.956055	76.570404
1510.935547	-20.813740
1509.914063	-118.323845
1508.892578	-100.510651
1507.871094	-141.831345
1506.849609	114.139717
1505.827148	-186.411011
1504.804688	-305.010101
1503.782227	-211.024765
1502.759766	-86.474388
1501.736328	-254.104477
1500.713867	18.660231
1499.690430	27.467299
1498.666016	-40.661861
1497.642578	-362.203918
1496.618164	-238.584122
1495.594727	38.363937
1494.569336	-191.328552
1493.544922	-139.762238
1492.520508	1.137445
1491.495117	-162.285797
1490.469727	34.531437
1489.444336	-182.687607
1488.417969	115.982643
1487.392578	171.864670
1486.366211	194.412521
1485.339844	91.785881
1484.312500	198.343735
1483.286133	195.081146
1482.258789	479.949677
1481.231445	384.625092
1480.204102	64.883560
1479.175781	247.361130
1478.148438	299.729492
1477.120117	275.535278
1476.091797	475.464478
1475.062500	479.098267
1474.034180	602.370544
1473.004883	363.985779
1471.975586	1024.157593
1470.946289	752.584045
1469.916016	855.057190
1468.885742	1054.097290
1467.855469	1125.844116
1466.825195	981.390198
1465.794922	1131.840088
1464.763672	1172.872437
1463.732422	1295.163818
1462.701172	1417.369507
1461.669922	1028.963257
1460.638672	1278.084595
1459.606445	1265.544678
1458.574219	1146.379883
1457.541992	1433.288452
1456.508789	1430.788452
1455.476563	1504.401001
1454.443359	1610.915405
1453.410156	1605.809448
1452.375977	1603.208740
1451.342773	1387.733765
1450.308594	1478.935669
1449.274414	1679.040283
1448.240234	1676.432983
1447.206055	1749.804077
1446.170898	1595.269531
1445.135742	1711.658447
1444.100586	1683.762451
1443.064453	1956.965210
1442.029297	1468.675659
1440.993164	1309.376953
1439.957031	1372.686890
1438.920898	1296.957642
1437.883789	1216.213623
1436.847656	1277.074219
1435.810547	1072.647705
1434.773438	941.600708
1433.735352	1020.226929
1432.698242	937.305481
1431.660156	869.585754
1430.622070	584.907593
1429.583008	658.668640
1428.544922	424.717621
1427.505859	309.437134
1426.466797	398.510437
1425.427734	406.935883
1424.387695	160.829971
1423.348633	45.954708
1422.308594	39.509624
1421.268555	2.909915
1420.227539	104.881645
1419.187500	113.752441
1418.146484	-23.326462
1417.105469	207.169037
1416.064453	-17.776676
1415.022461	-86.597435
1413.980469	-24.521452
1412.939453	110.562508
1411.896484	187.806625
1410.854492	51.490017
1409.811523	73.612755
1408.768555	-12.210284
1407.725586	228.639755
1406.682617	-85.515213
1405.638672	2.264596
1404.595703	-421.958069
1403.551758	-404.211487
1402.506836	133.004211
1401.462891	93.135742
1400.417969	-312.809448
1399.373047	119.045921
1398.328125	107.085945
1397.283203	35.089218
1396.237305	-54.328056
1395.191406	109.451004
1394.145508	115.468552
1393.099609	-254.045822
1392.052734	333.135712
1391.006836	-246.302567
1389.959961	-22.027090
1388.912109	304.840363
1387.865234	-78.753113
1386.817383	138.182892
1385.769531	75.086090
1384.721680	9.642771
1383.673828	46.830200
1382.625000	-55.833973
1381.576172	14.061877
1380.527344	56.580833
1379.478516	-48.135948
1378.429688	-100.244225
1377.379883	304.594421
1376.330078	-131.670212
1375.280273	290.725952
1374.229492	109.348099
1373.178711	87.801834
1372.128906	-0.911379
1371.077148	32.665886
1370.026367	-48.274998
1368.974609	5.498382
1367.923828	154.073853
1366.871094	-53.517467
1365.819336	-285.771515
1364.767578	82.252373
1363.714844	39.503151
1362.662109	128.807297
1361.609375	103.746696
1360.555664	-239.608337
1359.501953	143.560349
1358.448242	24.402876
1357.394531	196.295868
1356.340820	-26.948544
1355.286133	87.972870
1354.231445	173.164520
1353.176758	-434.561584
1352.122070	-53.512573
1351.066406	195.896378
1350.011719	23.351475
1348.956055	513.624573
1347.899414	356.197754
1346.843750	464.416565
1345.787109	716.549561
1344.730469	390.947754
1343.673828	715.133728
1342.616211	848.439148
1341.559570	672.075317
1340.501953	922.022827
1339.444336	649.350525
1338.385742	951.427612
1337.328125	807.854797
1336.269531	736.232727
1335.210938	1016.182434
1334.152344	595.911804
1333.092773	734.989624
1332.033203	517.983765
1330.973633	711.646973
1329.914063	1075.915527
1328.853516	977.940552
1327.793945	539.127136
1326.733398	695.995605
1325.672852	514.517334
1324.611328	617.197327
1323.549805	645.873779
1322.489258	768.452820
1321.426758	602.319824
1320.365234	705.311279
1319.302734	852.747559
1318.241211	1002.699646
1317.177734	918.417358
1316.115234	1078.333252
1315.052734	624.583862
1313.989258	760.030212
1312.925781	543.222229
1311.862305	824.127075
1310.797852	661.742981
1309.733398	666.929932
1308.668945	792.807495
1307.604492	709.543762
1306.540039	929.018005
1305.474609	843.453369
1304.409180	856.375366
1303.343750	817.737427
1302.277344	892.258850
1301.211914	802.169617
1300.145508	930.867249
1299.079102	976.054688
1298.011719	792.867554
1296.945313	600.019409
1295.877930	915.488586
1294.810547	762.088867
1293.743164	503.298889
1292.674805	750.067139
1291.606445	962.447449
1290.538086	787.328613
1289.469727	855.066162
1288.400391	819.864624
1287.332031	517.616028
1286.262695	414.002899
1285.193359	947.383301
1284.123047	488.688538
1283.052734	840.706299
1281.982422	774.005066
1280.912109	758.768494
1279.841797	1022.529785
1278.770508	1017.099304
1277.699219	551.881836
1276.627930	705.570801
1275.556641	746.761841
1274.484375	795.289063
1273.412109	484.593994
1272.339844	518.551758
1271.267578	716.176147
1270.194336	701.262146
1269.121094	835.311829
1268.047852	998.614380
1266.974609	554.173706
1265.900391	746.767517
1264.827148	736.825317
1263.752930	734.204956
1262.677734	773.039368
1261.603516	975.207336
1260.528320	682.512024
1259.453125	940.656677
1258.377930	996.485046
1257.301758	879.345276
1256.226563	759.828979
1255.150391	484.538269
1254.073242	822.742920
1252.997070	1192.434937
1251.919922	802.851379
1250.842773	980.193420
1249.765625	833.998352
1248.688477	969.897461
1247.610352	1154.328735
1246.532227	974.114441
1245.454102	684.620178
1244.375000	1063.268433
1243.296875	965.707642
1242.217773	800.170959
1241.138672	848.314758
1240.058594	682.815491
1238.979492	512.518982
1237.899414	948.765869
1236.819336	902.114929
1235.738281	576.574707
1234.658203	869.379883
1233.577148	859.027283
1232.496094	647.503601
1231.415039	821.262695
1230.333008	798.691772
1229.250977	722.812988
1228.168945	513.759827
1227.086914	752.577881
1226.003906	676.619202
1224.920898	564.355469
1223.837891	926.228699
1222.754883	557.501526
1221.670898	793.373596
1220.587891	465.834717
1219.503906	546.838074
1218.418945	342.611023
1217.334961	580.528442
1216.250000	453.564972
1215.165039	476.317627
1214.080078	479.689880
1212.994141	420.234680
1211.908203	594.824890
1210.822266	680.010376
1209.736328	678.260986
1208.649414	372.588715
1207.563477	484.101929
1206.476563	609.956299
1205.388672	513.967224
1204.301758	658.903809
1203.213867	273.753296
1202.125977	514.869751
1201.038086	594.492737
1199.949219	-137.240891
1198.861328	-105.778412
1197.772461	-245.246017
1196.682617	19.412315
1195.593750	209.337646
1194.503906	264.440643
1193.414063	86.259506
1192.324219	30.663002
1191.233398	-234.046234
1190.143555	363.767700
1189.052734	-6.723165
1187.960938	345.668243
1186.870117	37.623222
1185.778320	-23.143524
1184.686523	-537.501343
1183.594727	15.934491
1182.501953	-11.436009
1181.410156	-177.944489
1180.317383	17.568676
1179.223633	-141.851746
1178.130859	269.101685
1177.037109	114.342232
1175.943359	88.929024
1174.849609	-5.997171
1173.754883	11.568984
1172.661133	79.336052
1171.566406	-77.980370
1170.470703	118.813179
1169.375977	-31.410248
1168.280273	167.531494
1167.184570	72.204079
1166.088867	-262.208496
1164.992188	125.234436
1163.895508	-192.467590
1162.798828	254.369522
1161.702148	-146.954926
1160.605469	349.676819
1159.507813	-20.605213
1158.410156	93.736015
1157.311523	406.002380
1156.213867	350.672058
1155.115234	519.496643
1154.016602	266.093597
1152.917969	499.098358
1151.818359	0.162332
1150.718750	78.082893
1149.619141	-125.228973
1148.519531	114.534225
1147.418945	242.185883
1146.319336	226.881119
1145.217773	4.403992
1144.117188	-34.769844
1143.015625	-219.135681
1141.915039	-179.858261
1140.813477	40.074837
1139.710938	171.865707
1138.609375	-266.952789
1137.506836	154.684296
1136.404297	191.159256
1135.300781	362.957184
1134.197266	206.882370
1133.094727	475.866180
1131.990234	595.097839
1130.886719	206.347580
1129.782227	413.289520
1128.677734	378.122681
1127.573242	670.229248
1126.468750	623.081238
1125.363281	585.382446
1124.257813	538.183716
1123.152344	602.337952
1122.045898	690.105652
1120.940430	524.382263
1119.833984	185.827911
1118.726563	548.137268
1117.620117	212.036133
1116.512695	136.344666
1115.405273	387.141357
1114.297852	-36.304718
1113.189453	204.895828
1112.082031	263.935699
1110.972656	459.989624
1109.864258	341.655579
1108.755859	258.797546
1107.646484	296.410370
1106.537109	577.225098
1105.426758	468.326416
1104.317383	437.376007
1103.207031	375.736969
1102.096680	248.056427
1100.985352	568.587097
1099.875000	502.225006
1098.763672	388.722046
1097.652344	353.057373
1096.540039	489.429108
1095.427734	724.699158
1094.315430	632.441589
1093.203125	142.232315
1092.090820	250.293732
1090.977539	315.931519
1089.864258	-25.590090
1088.750977	421.269745
1087.636719	195.156555
1086.522461	378.377533
1085.408203	342.864166
1084.293945	377.911102
1083.179688	549.272095
1082.064453	401.012695
1080.949219	584.070923
1079.833008	534.549500
1078.717773	362.998169
1077.601563	229.101257
1076.485352	297.134430
1075.368164	543.483826
1074.251953	-68.816750
1073.134766	210.411423
1072.016602	304.299133
1070.899414	-33.141647
1069.781250	-18.841248
1068.663086	157.172958
1067.544922	211.338226
1066.426758	148.421875
1065.307617	-15.115380
1064.188477	97.712555
1063.068359	334.573547
1061.949219	-46.347492
1060.829102	59.545277
1059.708984	640.231812
1058.588867	88.971535
1057.467773	40.633739
1056.346680	242.463791
1055.225586	224.619507
1054.104492	288.614197
1052.982422	51.340771
1051.860352	110.802109
1050.738281	149.296600
1049.615234	-38.563892
1048.492188	373.434174
1047.369141	-14.869839
1046.246094	-95.044792
1045.123047	102.387314
1043.999023	-301.680115
1042.875000	-129.778168
1041.750000	-53.425381
1040.625977	-123.779648
1039.500977	355.649841
1038.375977	52.536709
1037.250000	52.290352
1036.125000	-57.247849
1034.999023	338.298279
1033.873047	-236.368820
1032.746094	38.267998
1031.619141	98.940269
1030.492188	113.184311
1029.365234	-2.639384
1028.237305	-278.657959
1027.110352	-336.057098
1025.982422	-165.715210
1024.853516	-404.054810
1023.725586	-263.750488
1022.596680	-383.373535
1021.467773	-205.808731
1020.337891	-311.266693
1019.208008	-263.483978
1018.078125	-322.282013
1016.948242	31.722832
1015.818359	-207.685425
1014.687500	-275.400665
1013.556641	30.023516
1012.425781	-150.984482
1011.293945	-30.765545
1010.162109	209.897766
1009.030273	103.381065
1007.898438	61.821655
1006.765625	251.738327
1005.632813	309.847931
1004.500000	786.600220
1003.366211	1693.248535
1002.233398	1568.744629
1001.099609	1377.395630
999.964844	740.366211
998.831055	475.630829
997.696289	324.282318
996.561523	526.348938
995.425781	273.736969
994.291016	69.837677
993.155273	251.420517
992.019531	495.313904
990.882813	374.873627
989.747070	498.989990
988.610352	401.901886
987.472656	535.406494
986.335938	106.854317
985.198242	-10.444924
984.060547	-106.835678
982.921875	-115.582680
981.784180	554.792358
980.645508	35.295292
979.506836	84.405296
978.367188	4.811051
977.228516	-93.014099
976.088867	121.983353
974.948242	107.150986
973.808594	-4.054263
972.667969	-25.496292
971.527344	212.736618
970.385742	147.861008
969.245117	-63.780449
968.103516	222.843582
966.961914	302.937225
965.819336	316.580597
964.677734	6.943481
963.534180	46.103825
962.391602	383.392273
961.249023	211.822510
960.105469	-74.126534
958.961914	315.982635
957.817383	128.855637
956.673828	129.695694
955.529297	437.407196
954.383789	392.614410
953.239258	-86.796509
952.093750	-163.248840
950.948242	-56.591167
949.802734	198.757385
948.656250	67.745148
947.509766	160.878601
946.363281	-100.097412
945.216797	178.276764
944.069336	193.973145
942.921875	-73.373360
941.774414	111.505386
940.625977	294.108948
939.478516	91.109856
938.330078	159.762558
937.180664	344.788483
936.032227	322.332245
934.882813	582.644775
933.732422	416.736511
932.583008	230.489731
931.432617	142.370667
930.282227	36.157475
929.131836	460.598511
927.980469	227.049347
926.830078	-42.721790
925.677734	304.312408
924.526367	-142.628860
923.374023	-318.648865
922.221680	-167.102921
921.069336	-351.985046
919.916992	-100.363426
918.763672	14.879571
917.610352	93.790665
916.456055	352.136047
915.302734	88.217560
914.148438	-48.403160
912.994141	-250.710968
911.838867	53.091740
910.683594	-6.128478
909.528320	-13.104064
908.373047	-15.493255
907.216797	66.036835
906.061523	-119.833961
904.904297	-33.692745
903.748047	0.356041
902.590820	91.042816
901.433594	-31.094435
900.276367	111.696144
899.118164	21.368725
897.960938	-91.506821
896.802734	103.319786
895.643555	374.975433
894.484375	58.704952
893.325195	-157.931290
892.166016	278.631042
891.006836	159.237534
889.846680	301.928467
888.686523	-97.395294
887.526367	-67.560013
886.365234	95.443382
885.204102	-305.761597
884.042969	157.295609
882.880859	90.096802
881.719727	117.644890
880.556641	138.416718
879.394531	132.134445
878.232422	33.467407
877.069336	209.690399
875.905273	331.766235
874.742188	-1.075589
873.578125	427.146271
872.414063	355.500641
871.250000	31.852785
870.084961	378.739197
868.920898	430.811432
867.754883	-90.547440
866.589844	134.670181
865.423828	478.879211
864.257813	328.562744
863.091797	225.468918
861.924805	677.134277
860.758789	407.788879
859.590820	542.612366
858.423828	428.218414
857.255859	369.939697
856.087891	269.029175
854.919922	428.282013
853.751953	757.829407
852.583008	564.867981
851.414063	672.268127
850.244141	367.300690
849.075195	378.282471
847.905273	525.819397
846.734375	391.120728
845.564453	222.859100
844.393555	426.124603
843.222656	-73.309608
842.051758	9.027787
840.879883	359.630249
839.708008	224.833710
838.536133	463.340027
837.363281	142.974686
836.190430	459.460541
835.017578	219.538696
833.844727	281.145538
832.670898	-103.870018
831.497070	-60.206669
830.323242	420.763550
829.149414	180.805405
827.974609	424.916107
826.799805	338.795837
825.624023	-12.659719
824.449219	193.216690
823.273438	285.275818
822.097656	51.944817
820.920898	-306.087738
819.744141	126.507858
818.567383	-113.526703
817.390625	-164.328583
816.212891	-57.189693
815.035156	-56.963509
813.857422	321.298889
812.679688	-14.496475
811.500977	118.874054
810.322266	-323.555847
809.142578	-390.320282
807.963867	-10.589571
806.784180	-55.342007
805.603516	-20.214439
804.423828	-264.896118
803.243164	-114.474953
802.062500	-385.803192
800.881836	-472.950897
799.700195	-422.628052
798.518555	-350.229523
797.336914	-49.610329
796.154297	18.078064
794.972656	-195.742798
793.789063	-230.106415
792.606445	-271.169434
791.422852	-161.723618
790.240234	67.145462
789.055664	145.329605
787.872070	163.665222
786.687500	97.860374
785.502930	98.365150
784.317383	485.739014
783.132813	322.436432
781.947266	156.930801
780.761719	539.395325
779.575195	353.905090
778.388672	88.934296
777.202148	24.949091
776.015625	122.075844
774.828125	-12.625959
773.640625	311.599487
772.453125	302.538849
771.264648	397.068054
770.076172	110.072052
768.887695	228.747833
767.699219	345.116608
766.509766	104.452736
765.320313	394.711853
764.130859	156.262985
762.940430	149.056274
761.750977	218.857132
760.559570	88.320930
759.369141	243.831345
758.177734	577.396240
756.986328	519.335022
755.794922	575.595093
754.603516	368.033997
753.411133	55.059059
752.218750	95.927361
751.025391	182.878265
749.832031	212.672882
748.638672	477.348602
747.445313	-43.904778
746.250977	365.507568
745.057617	335.941803
743.862305	523.513977
742.667969	-174.922440
741.472656	71.870819
740.277344	283.471497
739.082031	10.698367
737.885742	206.880783
736.689453	78.815224
735.493164	23.082212
734.296875	63.711460
733.099609	-86.088722
731.902344	-69.498444
730.705078	32.426079
729.506836	333.354126
728.308594	258.050812
727.110352	250.581009
725.911133	212.535889
724.712891	-356.443604
723.513672	125.682007
722.313477	260.332977
721.113281	163.496872
719.914063	-193.042099
718.712891	190.520523
717.512695	373.197083
716.311523	187.148270
715.110352	310.939423
713.909180	419.463165
712.707031	30.935671
711.504883	137.394669
710.302734	36.853687
709.099609	69.302368
707.896484	-35.421139
706.693359	-0.670658
705.490234	-161.804001
704.286133	497.723083
703.082031	186.533447
701.877930	193.175278
700.672852	143.325577
699.468750	389.298096
698.262695	176.523743
697.057617	-107.801346
695.851563	12.238027
694.645508	-315.216858
693.439453	-336.208282
692.232422	109.721710
691.026367	-28.435019
689.818359	-10.192395
688.611328	-52.633659
687.403320	-231.652191
686.195313	183.751404
684.987305	80.807350
683.778320	-84.882317
682.569336	-94.373520
681.360352	71.727585
680.151367	62.353756
678.941406	-286.971466
677.731445	-257.136963
676.521484	-131.995636
675.310547	-357.457855
674.099609	18.782074
672.888672	72.585571
671.677734	-185.010391
670.465820	119.766838
669.253906	433.104797
668.041016	225.490616
666.829102	339.980865
665.616211	-163.369781
664.403320	-46.585705
663.189453	391.921051
661.975586	117.867699
660.761719	-24.363096
659.547852	-125.502190
658.333008	84.080513
657.118164	-161.488754
655.903320	-176.203323
654.688477	-31.373211
653.472656	87.533012
652.256836	31.847464
651.040039	-51.820873
649.824219	-131.154053
648.607422	-51.127754
647.389648	134.321243
646.172852	-65.607124
644.955078	270.313568
643.737305	188.682877
642.519531	492.019867
641.300781	76.958160
640.082031	220.959747
638.863281	126.237961
637.643555	7.827561
636.423828	314.736511
635.204102	202.563873
633.984375	4.431733
632.763672	173.353470
631.542969	384.984375
630.322266	308.812653
629.100586	434.166534
627.878906	70.251297
626.657227	-34.227299
625.435547	294.193939
624.212891	17.805820
622.990234	322.027466
621.767578	21.699755
620.543945	404.506165
619.320313	591.982239
618.096680	278.096527
616.873047	83.902977
615.648438	-161.902008
614.423828	60.599133
613.199219	-339.814392
611.973633	20.860132
610.748047	-138.569656
609.522461	201.822525
608.296875	35.142155
607.070313	-283.630829
605.843750	87.197350
604.617188	122.066673
