# Supplementary material for: Raman spectroscopy accurately differentiates mucosal healing from non-healing and biochemical changes following biological therapy in inflammatory bowel disease
Source: PLoS One. 2021 Jun 2;16(6):e0252210. doi: 10.1371/journal.pone.0252210 (PMC8172032; doi:10.1371/journal.pone.0252210)
Supplement: S6 Dataset — (ZIP) [file pone.0252210.s008.zip › Post biologic CD/OC017 post treatment-1_BL sub CR removed_59__X_-6111.39__Y_10947.1__Z_-134.795__Time_665.txt]

1714.708984	153.012024
1713.732422	-25.725580
1712.755859	121.922386
1711.779297	-105.569534
1710.801758	155.299118
1709.824219	102.815842
1708.846680	-136.847275
1707.868164	-33.125767
1706.890625	-25.450466
1705.912109	28.108078
1704.933594	-140.169128
1703.954102	-171.481628
1702.975586	-97.962784
1701.996094	-96.328163
1701.016602	-5.997567
1700.037109	108.790504
1699.056641	-211.880295
1698.077148	227.211411
1697.096680	150.729340
1696.116211	-88.260315
1695.134766	7.175931
1694.154297	-57.192928
1693.172852	-33.003780
1692.191406	-24.392916
1691.209961	-106.078796
1690.227539	218.263260
1689.245117	81.408699
1688.263672	110.449150
1687.280273	-116.110062
1686.297852	84.444244
1685.314453	216.030807
1684.332031	76.234489
1683.347656	395.109894
1682.364258	128.351959
1681.380859	152.402832
1680.396484	-52.098499
1679.412109	68.647461
1678.427734	-23.112495
1677.442383	335.190979
1676.458008	324.061493
1675.472656	113.891220
1674.487305	135.536987
1673.500977	314.393280
1672.515625	498.918640
1671.529297	380.859406
1670.542969	648.419678
1669.556641	709.112183
1668.569336	547.121826
1667.583008	648.408081
1666.595703	582.816406
1665.608398	639.686768
1664.620117	543.027344
1663.632813	733.231567
1662.644531	475.579132
1661.656250	851.986206
1660.667969	417.552460
1659.678711	460.609528
1658.689453	782.158203
1657.700195	621.844788
1656.710938	803.532166
1655.721680	410.960327
1654.731445	744.110535
1653.742188	646.091370
1652.750977	297.049774
1651.760742	617.691162
1650.770508	219.168930
1649.779297	283.787964
1648.788086	435.889069
1647.796875	358.274292
1646.804688	125.059814
1645.813477	203.929260
1644.821289	140.393311
1643.829102	24.320574
1642.836914	288.684906
1641.843750	217.966904
1640.850586	134.313751
1639.857422	-28.224562
1638.864258	115.480080
1637.871094	45.735516
1636.876953	-105.511681
1635.882813	-6.095881
1634.888672	19.679451
1633.894531	-30.776215
1632.899414	-236.452972
1631.905273	-223.280624
1630.910156	55.966629
1629.915039	-125.409874
1628.918945	-343.407257
1627.922852	-29.663891
1626.927734	71.009476
1625.930664	127.045311
1624.934570	-116.567749
1623.938477	-15.566579
1622.941406	-56.433594
1621.944336	118.303635
1620.947266	416.541443
1619.949219	100.118179
1618.952148	-32.246494
1617.954102	42.934978
1616.956055	-115.449196
1615.957031	70.084427
1614.958984	297.594940
1613.959961	-73.019051
1612.960938	-170.662384
1611.961914	85.759109
1610.961914	-140.235306
1609.962891	92.569443
1608.962891	-148.972061
1607.962891	70.696373
1606.961914	180.283859
1605.961914	-16.521805
1604.960938	114.019241
1603.959961	215.723145
1602.958984	121.126175
1601.957031	37.029701
1600.956055	-196.122375
1599.954102	117.382973
1598.952148	12.407177
1597.949219	-118.687561
1596.947266	37.744217
1595.944336	-148.213120
1594.941406	-80.721199
1593.938477	279.227692
1592.934570	-131.328171
1591.931641	-79.654762
1590.927734	-28.054264
1589.923828	-234.865494
1588.918945	-97.264839
1587.915039	19.361301
1586.910156	-33.634972
1585.905273	-3.236483
1584.900391	-1.590978
1583.894531	-7.837574
1582.889648	220.353180
1581.883789	8.120318
1580.877930	225.636063
1579.871094	54.991814
1578.865234	95.215202
1577.858398	-72.890900
1576.851563	66.043617
1575.844727	-190.616486
1574.836914	137.972168
1573.829102	151.662628
1572.822266	334.255615
1571.813477	56.562996
1570.805664	-130.143280
1569.797852	-75.234413
1568.789063	278.271576
1567.780273	60.146774
1566.770508	213.310608
1565.761719	-36.076912
1564.751953	210.254532
1563.742188	67.132423
1562.732422	165.229248
1561.722656	260.573059
1560.711914	169.038254
1559.702148	46.319771
1558.691406	234.577774
1557.679688	-15.347219
1556.668945	-39.860909
1555.657227	111.651489
1554.645508	397.649994
1553.633789	137.053864
1552.622070	156.032516
1551.609375	164.512711
1550.596680	100.408333
1549.583984	131.928040
1548.571289	8.112593
1547.558594	329.014526
1546.544922	316.118958
1545.531250	347.043884
1544.517578	351.984589
1543.503906	44.159924
1542.489258	-75.097527
1541.474609	319.516479
1540.459961	125.113548
1539.445313	237.871750
1538.429688	301.402740
1537.415039	173.839783
1536.399414	71.991776
1535.383789	119.662079
1534.367188	285.800018
1533.351563	201.663086
1532.334961	455.102417
1531.318359	259.890839
1530.301758	402.169830
1529.284180	29.048584
1528.266602	-166.326538
1527.249023	104.322807
1526.231445	258.890259
1525.213867	279.433594
1524.195313	268.960175
1523.177734	194.069977
1522.159180	291.417206
1521.139648	67.143494
1520.121094	-154.560562
1519.101563	-170.654541
1518.082031	34.163734
1517.062500	251.635956
1516.042969	340.462860
1515.022461	-17.754959
1514.001953	312.236389
1512.981445	-92.239204
1511.960938	-219.441803
1510.939453	30.514130
1509.918945	-53.244892
1508.897461	50.167667
1507.875000	163.684998
1506.853516	-161.354858
1505.831055	59.635422
1504.809570	-152.658066
1503.787109	-21.620932
1502.763672	-231.448746
1501.741211	14.634963
1500.717773	-97.974525
1499.694336	-8.367410
1498.670898	-59.651043
1497.646484	-290.135834
1496.623047	162.525818
1495.598633	-42.472584
1494.574219	-270.472717
1493.549805	-7.533035
1492.524414	81.385468
1491.499023	234.093674
1490.473633	44.283173
1489.448242	63.973732
1488.422852	32.515190
1487.396484	491.280334
1486.370117	120.072578
1485.343750	236.489822
1484.317383	230.315536
1483.290039	203.672409
1482.262695	304.535889
1481.235352	137.535217
1480.208008	131.199951
1479.180664	601.524536
1478.152344	584.807312
1477.124023	392.246582
1476.095703	444.301666
1475.067383	712.799011
1474.038086	695.935364
1473.008789	681.600464
1471.979492	598.525146
1470.950195	955.719482
1469.919922	674.114441
1468.890625	959.882080
1467.860352	836.042419
1466.830078	946.170715
1465.798828	875.735229
1464.768555	873.962585
1463.737305	1001.761414
1462.706055	1068.533203
1461.674805	876.200195
1460.642578	1311.167847
1459.610352	1167.093628
1458.578125	1155.081299
1457.545898	1394.320435
1456.513672	1384.820923
1455.480469	1106.431885
1454.447266	1299.900391
1453.414063	1105.355469
1452.380859	1352.013916
1451.346680	1089.133179
1450.313477	1330.665771
1449.279297	1192.089111
1448.244141	1395.522217
1447.209961	1340.615112
1446.174805	1230.048096
1445.139648	1327.124512
1444.104492	1211.611938
1443.069336	1346.676392
1442.033203	707.633972
1440.998047	1050.215576
1439.961914	942.592529
1438.924805	1186.438599
1437.888672	1109.254028
1436.851563	1006.864624
1435.814453	886.885437
1434.777344	761.957031
1433.740234	829.061584
1432.702148	646.224243
1431.664063	695.751404
1430.625977	386.949402
1429.587891	368.505371
1428.548828	435.886108
1427.509766	114.899612
1426.471680	333.742126
1425.431641	345.805481
1424.392578	259.648071
1423.352539	160.983627
1422.312500	193.441833
1421.272461	-28.446613
1420.232422	157.802063
1419.191406	162.752747
1418.150391	243.294525
1417.109375	321.364197
1416.068359	245.994263
1415.027344	-121.073837
1413.985352	-2.505406
1412.943359	28.084154
1411.901367	-56.895832
1410.858398	-254.876129
1409.816406	-113.423515
1408.773438	38.091595
1407.730469	-38.948723
1406.687500	-43.035694
1405.643555	0.659985
1404.599609	114.715332
1403.555664	-177.755508
1402.511719	-156.361069
1401.466797	3.079786
1400.422852	4.551031
1399.377930	-66.613197
1398.333008	-92.524147
1397.287109	77.167534
1396.242188	241.884399
1395.196289	110.982704
1394.150391	-27.278212
1393.104492	192.738922
1392.057617	-120.553696
1391.010742	-15.568995
1389.963867	-80.710823
1388.916992	-368.414307
1387.870117	129.619797
1386.822266	177.337250
1385.774414	-89.931442
1384.726563	-216.978928
1383.677734	13.547023
1382.629883	11.688926
1381.581055	64.891251
1380.532227	50.733849
1379.483398	-135.626877
1378.433594	-324.309021
1377.383789	-105.912849
1376.333984	107.505089
1375.284180	151.267075
1374.234375	17.994177
1373.183594	141.771820
1372.132813	265.600647
1371.082031	-61.755764
1370.031250	27.384106
1368.979492	-107.694817
1367.927734	173.460693
1366.875977	362.438354
1365.824219	235.165604
1364.771484	-1.505870
1363.718750	-38.828461
1362.666016	110.629158
1361.613281	68.534599
1360.560547	16.614065
1359.506836	-7.831213
1358.453125	99.629326
1357.399414	-135.928589
1356.344727	-18.344128
1355.291016	161.426865
1354.236328	296.493713
1353.181641	66.469902
1352.126953	189.288498
1351.071289	160.692719
1350.015625	176.891418
1348.959961	396.690582
1347.904297	365.890320
1346.847656	166.505676
1345.791992	441.026062
1344.735352	618.812317
1343.677734	571.014404
1342.621094	139.166031
1341.563477	475.777008
1340.505859	485.312866
1339.448242	703.001343
1338.390625	410.546631
1337.332031	586.247620
1336.273438	598.590942
1335.214844	744.659607
1334.156250	677.968323
1333.097656	512.445801
1332.038086	492.996796
1330.978516	508.259705
1329.917969	590.344421
1328.858398	410.496918
1327.797852	794.205688
1326.737305	567.616516
1325.676758	647.484192
1324.616211	292.776428
1323.554688	291.351532
1322.493164	623.237793
1321.431641	555.268005
1320.370117	941.390259
1319.307617	444.310913
1318.245117	766.313599
1317.182617	770.176514
1316.120117	468.429657
1315.056641	768.248291
1313.993164	752.605347
1312.929688	488.220215
1311.866211	610.710876
1310.802734	450.031128
1309.738281	631.692444
1308.673828	879.798218
1307.609375	606.153748
1306.543945	945.309753
1305.479492	824.403259
1304.414063	703.603455
1303.347656	1032.856445
1302.282227	678.652283
1301.215820	735.082458
1300.150391	585.148621
1299.083008	592.547302
1298.016602	509.126160
1296.949219	823.580505
1295.882813	649.411438
1294.815430	615.265686
1293.747070	662.157715
1292.679688	544.703552
1291.611328	687.341187
1290.542969	719.606567
1289.474609	602.342041
1288.405273	693.520996
1287.335938	654.812012
1286.266602	292.739136
1285.197266	606.955383
1284.127930	445.947693
1283.057617	586.213013
1281.987305	748.482300
1280.916992	563.170227
1279.845703	661.810974
1278.775391	393.480713
1277.704102	690.288208
1276.632813	519.934937
1275.560547	603.935730
1274.489258	646.374268
1273.416992	681.484558
1272.344727	616.427124
1271.271484	685.763550
1270.199219	571.933044
1269.125977	912.300598
1268.052734	674.007019
1266.979492	696.967102
1265.905273	395.412628
1264.831055	664.832031
1263.756836	646.352966
1262.682617	413.317963
1261.607422	987.312500
1260.533203	508.154266
1259.458008	769.986084
1258.381836	817.316589
1257.306641	572.352112
1256.230469	639.194641
1255.154297	684.098022
1254.078125	879.897156
1253.001953	742.213928
1251.924805	271.264832
1250.847656	347.827332
1249.770508	363.554626
1248.692383	532.446411
1247.615234	676.951294
1246.537109	765.485779
1245.458984	472.497314
1244.379883	716.491516
1243.300781	843.790771
1242.222656	633.508728
1241.142578	707.335999
1240.063477	518.994080
1238.983398	211.817459
1237.904297	688.374084
1236.823242	749.938660
1235.743164	627.164429
1234.662109	853.544067
1233.582031	660.475830
1232.500977	457.776520
1231.418945	514.386780
1230.337891	544.310364
1229.255859	385.299683
1228.173828	461.193237
1227.090820	648.379517
1226.008789	571.669128
1224.925781	456.251923
1223.842773	292.478241
1222.759766	319.816162
1221.675781	339.859283
1220.591797	335.690430
1219.507813	551.435974
1218.423828	419.101105
1217.338867	62.119331
1216.254883	284.942383
1215.169922	524.535339
1214.083984	269.073395
1212.999023	428.852295
1211.913086	383.407318
1210.827148	284.872467
1209.741211	526.452393
1208.654297	423.039490
1207.567383	363.035431
1206.480469	406.676147
1205.393555	409.295349
1204.306641	438.380951
1203.218750	226.532318
1202.130859	46.049835
1201.042969	120.837532
1199.954102	-6.655622
1198.865234	-52.299042
1197.776367	-52.241367
1196.687500	-85.898796
1195.598633	144.984375
1194.508789	171.335571
1193.418945	-76.419426
1192.329102	-18.858858
1191.238281	-115.152954
1190.147461	-132.160980
1189.056641	-199.636856
1187.965820	117.091255
1186.875000	138.345627
1185.783203	-322.905334
1184.691406	-92.864410
1183.599609	-186.855728
1182.506836	-98.547653
1181.414063	-36.695526
1180.321289	99.417580
1179.228516	-47.419132
1178.135742	146.077713
1177.041992	97.454552
1175.948242	10.491452
1174.854492	52.854656
1173.759766	-22.165277
1172.665039	56.016544
1171.570313	98.230476
1170.475586	1.609644
1169.380859	-63.902283
1168.285156	-40.932743
1167.189453	-70.613411
1166.093750	-195.936096
1164.997070	-165.887650
1163.900391	19.431644
1162.803711	54.129642
1161.707031	67.282959
1160.609375	99.498489
1159.512695	-9.180303
1158.415039	-125.006882
1157.316406	26.444986
1156.218750	108.619347
1155.120117	219.344681
1154.021484	-235.174255
1152.922852	4.264302
1151.823242	234.026962
1150.723633	63.306881
1149.624023	147.567581
1148.524414	-256.539886
1147.423828	-155.633316
1146.323242	216.627075
1145.222656	-4.013866
1144.122070	-46.090599
1143.020508	-76.281448
1141.918945	-173.082443
1140.817383	127.296227
1139.715820	25.695152
1138.613281	-90.147964
1137.510742	86.364708
1136.408203	-176.791443
1135.305664	-100.146828
1134.202148	-225.430573
1133.098633	337.912292
1131.995117	-1.095899
1130.891602	208.282013
1129.787109	301.279877
1128.682617	107.177277
1127.578125	316.346222
1126.473633	387.879425
1125.368164	416.696259
1124.262695	208.476776
1123.157227	294.173096
1122.050781	472.212433
1120.944336	107.776886
1119.837891	179.207214
1118.731445	94.352051
1117.625000	66.337341
1116.517578	116.418480
1115.410156	140.451416
1114.302734	65.132416
1113.194336	126.998177
1112.085938	-71.222313
1110.977539	-106.258537
1109.869141	57.226463
1108.759766	-6.170056
1107.651367	-64.801704
1106.541016	46.617447
1105.431641	174.526154
1104.321289	311.823120
1103.211914	446.711243
1102.100586	102.593872
1100.990234	173.798248
1099.878906	186.023956
1098.768555	313.790253
1097.656250	87.926414
1096.544922	517.335693
1095.432617	326.905304
1094.320313	386.270355
1093.208008	297.260010
1092.095703	5.826479
1090.982422	557.256775
1089.869141	423.613617
1088.755859	353.585541
1087.641602	163.637390
1086.527344	300.704865
1085.413086	421.275299
1084.298828	367.867340
1083.183594	269.854034
1082.069336	397.486389
1080.954102	419.376862
1079.837891	476.512817
1078.722656	254.246613
1077.606445	-7.795458
1076.490234	2.562241
1075.373047	-76.215149
1074.255859	159.426834
1073.139648	129.981934
1072.021484	-79.966705
1070.904297	172.040695
1069.786133	46.632904
1068.667969	94.719620
1067.549805	65.520515
1066.430664	97.270515
1065.312500	0.268174
1064.193359	167.886749
1063.073242	227.810883
1061.954102	402.414948
1060.833984	584.002197
1059.713867	127.048294
1058.592773	240.899750
1057.472656	102.276276
1056.351563	190.475540
1055.230469	49.691772
1054.108398	-81.630730
1052.987305	37.074966
1051.865234	1.663524
1050.743164	223.125778
1049.620117	155.123016
1048.497070	269.218201
1047.374023	157.029221
1046.250977	273.523621
1045.127930	12.266521
1044.003906	201.130356
1042.879883	222.152359
1041.754883	-17.759792
1040.630859	-31.513214
1039.505859	8.368937
1038.380859	185.685318
1037.254883	-7.179659
1036.129883	98.036278
1035.003906	-82.951324
1033.876953	-114.897606
1032.750977	-72.329773
1031.624023	63.300056
1030.497070	87.342743
1029.370117	-39.632881
1028.242188	-64.238129
1027.115234	45.985397
1025.986328	-224.691513
1024.858398	-272.243896
1023.730469	-205.945190
1022.601563	-46.763882
1021.471680	-435.226776
1020.342773	-143.682999
1019.212891	-538.753357
1018.083008	-312.103546
1016.953125	-122.577026
1015.823242	-454.573944
1014.692383	-3.103461
1013.561523	-161.067947
1012.430664	-54.838287
1011.298828	127.834297
1010.166992	37.312817
1009.035156	171.425537
1007.903320	344.889374
1006.770508	354.089996
1005.637695	580.780762
1004.504883	911.504578
1003.371094	1209.782227
1002.238281	1175.164185
1001.104492	708.518127
999.969727	593.326538
998.835938	99.471672
997.701172	104.709991
996.566406	306.256927
995.430664	175.420593
994.295898	125.486900
993.160156	6.441278
992.024414	65.129684
990.887695	158.458054
989.750977	175.740891
988.614258	-177.994644
987.477539	-95.967552
986.340820	-4.685907
985.203125	54.383404
984.065430	276.993927
982.926758	41.440617
981.789063	-21.302862
980.650391	65.631050
979.511719	-61.352104
978.372070	27.999832
977.233398	-167.752167
976.093750	280.369263
974.953125	250.283798
973.813477	250.157440
972.672852	139.833115
971.532227	413.198212
970.390625	259.403656
969.250000	94.273056
968.108398	248.321640
966.966797	374.834930
965.824219	267.358551
964.681641	208.168030
963.539063	208.692474
962.396484	411.024963
961.253906	159.524200
960.110352	-52.838165
958.966797	161.070450
957.822266	-14.413018
956.678711	284.240570
955.534180	395.100342
954.388672	178.683258
953.244141	243.879456
952.098633	391.463379
950.953125	127.358170
949.807617	167.553253
948.661133	-0.237189
947.514648	220.646103
946.368164	80.458130
945.221680	40.910915
944.074219	-55.658134
942.926758	-197.791214
941.779297	212.639694
940.630859	212.124420
939.483398	42.811451
938.334961	-3.181880
937.185547	163.002991
936.037109	221.992767
934.887695	-79.171165
933.737305	164.557236
932.587891	335.302399
931.437500	86.865746
930.287109	34.454464
929.136719	198.421051
927.985352	248.536987
926.834961	-24.497580
925.682617	-94.854439
924.531250	-312.998627
923.378906	35.285828
922.226563	135.613983
921.074219	81.357834
919.921875	154.432343
918.768555	-1.968938
917.615234	-49.227169
916.460938	78.443039
915.307617	-57.292053
914.153320	72.655060
912.999023	-96.989494
911.843750	-282.403107
910.688477	-34.445663
909.533203	-156.229568
908.377930	23.617144
907.221680	-286.205902
906.066406	104.394897
904.909180	34.911304
903.752930	35.698982
902.595703	77.275589
901.438477	91.683411
900.281250	-154.199722
899.123047	-311.689667
897.965820	-48.273136
896.807617	34.085247
895.648438	-78.056946
894.489258	-262.475861
893.331055	-105.492577
892.170898	76.295334
891.011719	140.522369
889.851563	80.505379
888.691406	-38.186123
887.531250	127.648010
886.370117	-83.520805
885.208984	-134.367172
884.047852	-40.796402
882.885742	-44.249146
881.724609	-198.784576
880.562500	262.222870
879.399414	157.285919
878.237305	320.546570
877.074219	26.405846
875.911133	31.960632
874.747070	8.243018
873.583008	259.181976
872.418945	298.432831
871.254883	150.895126
870.089844	34.921234
868.925781	123.661140
867.759766	158.390656
866.594727	262.783447
865.428711	230.021805
864.262695	163.562195
863.096680	144.296387
861.930664	214.866196
860.763672	42.893620
859.596680	297.509033
858.428711	204.125427
857.260742	335.148651
856.092773	470.583862
854.924805	431.004608
853.756836	308.466858
852.587891	446.004730
851.418945	254.014435
850.249023	487.815247
849.080078	109.940643
847.910156	341.387207
846.739258	6.234403
845.569336	239.793182
844.398438	-66.125427
843.227539	-85.529282
842.056641	405.063568
840.884766	327.370880
839.712891	173.671997
838.541016	-0.095979
837.368164	156.944839
836.196289	456.875366
835.022461	184.814423
833.849609	234.431580
832.675781	-126.804146
831.501953	175.045135
830.328125	217.861954
829.154297	166.925354
827.979492	127.144478
826.804688	323.734711
825.628906	194.704758
824.454102	94.681168
823.278320	155.126907
822.102539	88.527061
820.925781	44.206783
819.749023	37.737186
818.572266	55.733452
817.395508	-86.566177
816.217773	-73.053375
815.040039	-77.371681
813.862305	120.684013
812.684570	-201.720230
811.505859	5.111810
810.327148	-252.709335
809.147461	-12.684726
807.968750	-66.050186
806.789063	-70.552063
805.609375	44.828552
804.428711	-41.887917
803.248047	-35.373863
802.067383	-264.097809
800.886719	-86.768486
799.705078	-153.515869
798.523438	74.653816
797.341797	116.473312
796.160156	-178.631271
794.977539	-165.621964
793.794922	11.284240
792.611328	-150.769211
791.428711	147.783524
790.245117	-87.323784
789.060547	-165.207947
787.876953	-41.726799
786.692383	-77.597794
785.507813	-228.477112
784.323242	-85.233383
783.137695	11.505307
781.952148	271.717651
780.766602	-53.730556
779.580078	151.114624
778.393555	22.366756
777.207031	132.120163
776.020508	-71.651901
774.833008	-173.821640
773.645508	-8.988304
772.458008	-91.305550
771.270508	137.356171
770.082031	41.788708
768.893555	-139.714523
767.704102	77.741859
766.514648	10.861478
765.325195	100.396973
764.135742	121.610771
762.946289	-24.523773
761.755859	236.619156
760.565430	-15.121945
759.374023	168.878723
758.183594	194.408829
756.992188	147.354050
755.799805	232.232651
754.608398	88.465179
753.416016	-50.840076
752.223633	66.967957
751.030273	96.858833
749.837891	247.510910
748.644531	323.448486
747.450195	186.441879
746.256836	60.470192
745.062500	-58.858265
743.868164	-4.849452
742.672852	49.140022
741.477539	-100.783691
740.282227	-195.836655
739.086914	189.063919
737.890625	-13.348768
736.695313	222.396591
735.498047	-157.284988
734.301758	93.728058
733.104492	55.715927
731.907227	-12.900838
730.709961	3.843302
729.511719	42.464790
728.313477	192.602875
727.115234	156.855881
725.916992	110.210815
724.717773	240.600143
723.518555	12.663030
722.318359	236.962830
721.119141	100.876740
719.918945	261.772980
718.718750	280.743774
717.517578	79.334877
716.316406	222.726379
715.115234	67.264542
713.914063	125.588631
712.711914	83.625298
711.509766	-119.580261
710.307617	228.618988
709.104492	93.052071
707.902344	157.943436
706.698242	161.865005
705.495117	2.531041
704.291016	102.296349
703.086914	45.371971
701.882813	16.779882
700.678711	40.426811
699.473633	74.960205
698.268555	155.157425
697.062500	-140.650452
695.857422	-86.460129
694.651367	-75.713402
693.444336	-34.532818
692.238281	160.821136
691.031250	245.402847
689.824219	-256.020233
688.616211	-186.507538
687.409180	-179.907623
686.200195	299.530182
684.992188	115.265091
683.784180	63.354946
682.575195	-55.679424
681.366211	-29.449638
680.156250	-46.522678
678.946289	-290.961365
677.736328	-78.372551
676.526367	-290.146332
675.315430	-114.374947
674.104492	50.533123
672.893555	-212.927383
671.682617	254.791046
670.470703	-58.245338
669.258789	305.537354
668.046875	-37.543751
666.833984	164.093445
665.621094	-113.900970
664.408203	-54.797611
663.194336	64.784668
661.981445	164.924377
660.767578	234.851746
659.552734	-8.078497
658.338867	18.807850
657.124023	144.946518
655.908203	-26.481375
654.693359	132.049942
653.477539	335.828217
652.261719	257.293030
651.045898	-64.579407
649.829102	38.052364
648.612305	-113.387581
647.395508	150.794159
646.177734	102.841843
644.959961	472.425873
643.742188	205.128677
642.524414	264.950867
641.305664	333.424591
640.086914	-174.199356
638.868164	418.937531
637.648438	-30.282343
636.429688	90.092957
635.208984	55.870968
633.989258	184.954544
632.768555	65.049866
631.547852	149.207474
630.327148	-163.544830
629.106445	21.682343
627.884766	16.054995
626.663086	25.563749
625.440430	-5.528947
624.217773	115.709290
622.995117	209.173080
621.772461	105.644066
620.549805	280.763550
619.326172	23.403519
618.102539	57.497349
616.877930	-132.988281
615.654297	-42.873642
614.429688	-106.642235
613.204102	114.308876
611.979492	-113.715332
610.753906	-142.575073
609.528320	108.823059
608.301758	69.723213
607.075195	3.117808
605.848633	26.522160
604.622070	-90.752998
