# Supplementary material for: Raman spectroscopy accurately differentiates mucosal healing from non-healing and biochemical changes following biological therapy in inflammatory bowel disease
Source: PLoS One. 2021 Jun 2;16(6):e0252210. doi: 10.1371/journal.pone.0252210 (PMC8172032; doi:10.1371/journal.pone.0252210)
Supplement: S6 Dataset — (ZIP) [file pone.0252210.s008.zip › Post biologic CD/OC024 post treatment-1_base sub CR removed_40__X_-24607.5__Y_32782.4__Z_-653.272__Time_461.txt]

1714.837891	246.695328
1713.861328	-33.677341
1712.884766	310.924744
1711.907227	-132.522964
1710.930664	-87.192688
1709.953125	-97.647018
1708.975586	-252.218430
1707.997070	-6.976850
1707.019531	13.807044
1706.041016	35.135281
1705.062500	91.874283
1704.083984	12.689780
1703.104492	67.922081
1702.125000	-109.015732
1701.145508	-140.795059
1700.166016	108.882004
1699.186523	16.845222
1698.206055	-53.171177
1697.225586	254.313980
1696.245117	78.688942
1695.264648	61.397263
1694.283203	82.108986
1693.301758	124.821777
1692.320313	250.921539
1691.338867	132.076126
1690.357422	320.790894
1689.375000	462.011139
1688.392578	390.451233
1687.410156	714.216309
1686.427734	475.978638
1685.444336	547.632141
1684.460938	785.113037
1683.477539	602.200256
1682.494141	561.180115
1681.509766	677.894531
1680.526367	614.190369
1679.541992	976.990845
1678.557617	959.719055
1677.572266	924.425415
1676.587891	966.943115
1675.602539	980.779602
1674.617188	1149.432617
1673.630859	1268.087280
1672.645508	1105.629395
1671.659180	1403.470947
1670.672852	1449.424927
1669.686523	1464.083496
1668.699219	1747.471802
1667.712891	1800.394409
1666.725586	1583.137939
1665.738281	1700.882202
1664.750000	1620.152344
1663.762695	1914.013184
1662.774414	1847.651733
1661.786133	1779.216064
1660.797852	2010.859375
1659.808594	1887.829468
1658.820313	1889.923462
1657.831055	1964.034302
1656.841797	1885.039185
1655.851563	1946.888428
1654.862305	1863.653931
1653.872070	1757.113403
1652.881836	1725.192017
1651.891602	1439.829468
1650.900391	1147.115112
1649.910156	1542.464966
1648.918945	1182.057617
1647.927734	1078.618286
1646.935547	854.108887
1645.944336	701.480774
1644.952148	623.282959
1643.959961	696.053223
1642.966797	687.352478
1641.974609	568.224243
1640.981445	354.537109
1639.988281	328.647339
1638.995117	329.527100
1638.001953	146.189560
1637.007813	290.207550
1636.013672	39.138775
1635.019531	110.039307
1634.025391	-113.837502
1633.031250	78.914024
1632.036133	-59.934387
1631.041016	-116.779961
1630.045898	-36.404526
1629.049805	-142.633087
1628.054688	-280.084595
1627.058594	14.232394
1626.062500	-75.297630
1625.065430	74.759262
1624.069336	-177.208267
1623.072266	191.477066
1622.075195	155.565903
1621.078125	232.878113
1620.081055	89.745354
1619.083008	280.403931
1618.084961	274.279419
1617.086914	45.244579
1616.088867	5.461248
1615.089844	333.209656
1614.091797	-99.729164
1613.092773	36.801350
1612.092773	8.245030
1611.093750	3.458137
1610.093750	-98.155487
1609.094727	41.498219
1608.093750	-20.507984
1607.093750	53.847263
1606.093750	89.013580
1605.092773	179.251694
1604.091797	185.795990
1603.090820	-30.003424
1602.088867	-41.543564
1601.087891	166.738953
1600.085938	-30.356453
1599.083984	-245.599457
1598.081055	-225.419678
1597.079102	-56.214996
1596.076172	-80.396080
1595.073242	-342.254059
1594.070313	-89.428421
1593.067383	-183.980438
1592.063477	-367.235504
1591.059570	-179.754166
1590.055664	-195.888428
1589.051758	-525.091858
1588.046875	22.279337
1587.041992	110.418739
1586.037109	177.650467
1585.032227	96.247894
1584.027344	-146.728348
1583.021484	157.545456
1582.015625	18.792791
1581.009766	119.672165
1580.003906	82.451576
1578.997070	198.788971
1577.990234	130.218826
1576.984375	150.096298
1575.976563	-12.230964
1574.969727	233.820786
1573.961914	94.799309
1572.954102	174.153961
1571.946289	266.383972
1570.938477	28.424219
1569.929688	-45.840603
1568.921875	108.431747
1567.913086	65.140182
1566.903320	307.383759
1565.894531	-174.896744
1564.884766	74.847672
1563.875000	72.648109
1562.865234	205.235184
1561.855469	114.562241
1560.844727	-28.077950
1559.834961	-46.336323
1558.824219	-25.850286
1557.813477	-54.759281
1556.801758	-68.264839
1555.790039	3.574158
1554.779297	155.521744
1553.766602	-21.618567
1552.754883	109.234711
1551.743164	-26.723267
1550.730469	59.749043
1549.717773	45.117653
1548.705078	164.825500
1547.691406	227.406906
1546.677734	101.045456
1545.665039	-90.055000
1544.650391	13.350983
1543.636719	338.748505
1542.623047	219.500122
1541.608398	205.999130
1540.593750	70.954102
1539.579102	-118.433319
1538.563477	79.218163
1537.547852	121.762474
1536.533203	130.568054
1535.516602	92.724098
1534.500977	93.393173
1533.485352	243.407867
1532.468750	-1.245639
1531.452148	290.063660
1530.435547	127.557747
1529.417969	-27.359467
1528.400391	373.904755
1527.383789	113.033821
1526.365234	202.173279
1525.347656	110.913422
1524.329102	81.237488
1523.311523	125.992523
1522.292969	106.210014
1521.273438	-21.792118
1520.254883	48.047451
1519.235352	133.065964
1518.215820	171.583511
1517.196289	32.586872
1516.176758	65.568771
1515.156250	-35.236328
1514.136719	89.784454
1513.116211	-126.912308
1512.094727	-182.025558
1511.074219	-19.173489
1510.052734	-0.281276
1509.031250	0.452052
1508.009766	-91.337601
1506.988281	-65.338478
1505.965820	-149.787796
1504.943359	-157.506622
1503.920898	54.945934
1502.898438	-263.174774
1501.875000	-115.215714
1500.852539	-277.337738
1499.829102	-349.986450
1498.805664	-481.661163
1497.781250	-262.887024
1496.757813	-341.157227
1495.733398	-322.389221
1494.708984	-4.587237
1493.684570	-231.714081
1492.659180	-72.926285
1491.633789	-39.614178
1490.608398	192.824066
1489.583008	-96.162041
1488.557617	140.963013
1487.531250	99.464088
1486.504883	131.858139
1485.478516	197.264816
1484.452148	211.446381
1483.424805	368.329437
1482.398438	257.169891
1481.371094	380.521484
1480.342773	243.574005
1479.315430	545.033508
1478.287109	481.738220
1477.259766	736.869385
1476.230469	833.766174
1475.202148	882.112671
1474.173828	1080.553955
1473.144531	996.158203
1472.115234	1079.673462
1471.085938	1381.893677
1470.055664	1276.748291
1469.025391	1464.067749
1467.996094	1651.218018
1466.964844	1672.859619
1465.934570	1839.309082
1464.904297	1944.585449
1463.873047	2136.092529
1462.841797	2408.717773
1461.809570	2480.449219
1460.778320	2407.332764
1459.746094	2311.287842
1458.713867	2415.729736
1457.681641	2591.106934
1456.649414	2530.362305
1455.616211	2631.897461
1454.583008	2525.350586
1453.549805	2925.914795
1452.516602	2935.831543
1451.483398	3044.533691
1450.449219	2947.850586
1449.415039	2841.020508
1448.380859	3093.865234
1447.345703	3197.117676
1446.311523	2925.585693
1445.276367	2752.829590
1444.241211	3035.652832
1443.205078	3017.198242
1442.169922	2781.185791
1441.133789	2641.334229
1440.097656	2744.267090
1439.061523	2834.495361
1438.024414	2692.109375
1436.988281	2504.306152
1435.951172	2089.168945
1434.914063	1888.907593
1433.875977	1746.787964
1432.838867	1516.381836
1431.800781	1503.147705
1430.762695	1303.166138
1429.724609	1052.813721
1428.685547	903.469604
1427.646484	812.214478
1426.607422	622.676514
1425.568359	516.437256
1424.529297	546.380859
1423.489258	639.318481
1422.449219	361.890930
1421.409180	671.525269
1420.369141	477.392670
1419.328125	361.415771
1418.288086	416.735565
1417.247070	316.020294
1416.205078	187.699036
1415.164063	494.724854
1414.122070	316.233093
1413.080078	273.670471
1412.038086	193.479523
1410.996094	178.743332
1409.953125	184.166168
1408.910156	146.952225
1407.867188	62.104416
1406.824219	193.350266
1405.780273	-77.129166
1404.737305	-199.279129
1403.693359	-50.254017
1402.648438	128.890640
1401.604492	-100.841850
1400.559570	168.720779
1399.514648	-100.866821
1398.469727	13.347219
1397.424805	64.955345
1396.378906	116.629456
1395.333984	-247.493851
1394.288086	205.237274
1393.241211	-50.871624
1392.195313	101.397247
1391.148438	53.436584
1390.101563	0.616116
1389.054688	-107.106789
1388.006836	103.043968
1386.959961	-39.410576
1385.912109	-76.664558
1384.864258	-113.767059
1383.815430	-405.687714
1382.767578	32.386284
1381.718750	-144.228577
1380.669922	-173.246124
1379.621094	-99.711334
1378.571289	-105.978111
1377.522461	67.661148
1376.472656	29.215599
1375.421875	-21.550863
1374.372070	-129.501999
1373.321289	-2.815379
1372.270508	-70.526703
1371.219727	11.535480
1370.168945	121.144127
1369.117188	-147.936493
1368.066406	-42.994179
1367.014648	149.234558
1365.961914	5.327674
1364.910156	-43.716660
1363.857422	29.391289
1362.804688	-16.821608
1361.751953	176.034409
1360.698242	-71.365311
1359.645508	-24.977625
1358.591797	198.105820
1357.538086	242.268204
1356.483398	120.040878
1355.429688	316.148956
1354.375000	159.537155
1353.320313	517.357300
1352.264648	279.164642
1351.209961	274.665131
1350.154297	270.335938
1349.098633	501.970581
1348.042969	532.702271
1346.986328	762.053711
1345.930664	807.969055
1344.874023	987.940674
1343.817383	892.835144
1342.759766	1372.986206
1341.703125	1013.055115
1340.645508	1369.469116
1339.587891	1299.869141
1338.529297	1220.570068
1337.471680	992.948242
1336.413086	857.189880
1335.354492	1016.189087
1334.295898	1049.115479
1333.236328	978.306091
1332.176758	821.150146
1331.117188	1074.721680
1330.057617	784.488831
1328.998047	885.089966
1327.937500	1250.233643
1326.876953	1111.405762
1325.816406	876.490662
1324.754883	913.501831
1323.694336	809.956909
1322.632813	1299.057983
1321.571289	1208.172607
1320.508789	912.707642
1319.447266	1310.743530
1318.384766	877.633789
1317.322266	1142.706177
1316.259766	1001.078857
1315.196289	1288.537964
1314.132813	1080.756470
1313.069336	1126.994873
1312.005859	1552.703003
1310.942383	1195.307495
1309.877930	1217.386230
1308.813477	1059.937134
1307.749023	1242.337646
1306.683594	1129.574219
1305.619141	1457.349731
1304.553711	1381.812134
1303.488281	1291.720215
1302.421875	1125.619385
1301.356445	1102.306641
1300.290039	1374.023193
1299.223633	1247.802124
1298.157227	1060.389771
1297.089844	1064.746460
1296.022461	988.238647
1294.955078	1169.640015
1293.887695	1093.446533
1292.819336	973.269470
1291.751953	1216.326416
1290.683594	939.515076
1289.614258	922.859375
1288.545898	668.579895
1287.476563	1076.255005
1286.407227	1140.857056
1285.337891	730.325256
1284.268555	824.634155
1283.198242	1132.059692
1282.127930	971.895935
1281.057617	968.574280
1279.986328	723.120911
1278.916016	942.730591
1277.844727	885.973694
1276.773438	1054.335083
1275.701172	758.212280
1274.629883	1132.082397
1273.557617	1149.104492
1272.485352	1364.131836
1271.413086	1330.015625
1270.339844	1471.853149
1269.266602	1564.897705
1268.193359	1338.215210
1267.120117	1526.629272
1266.045898	1270.963989
1264.972656	1308.247314
1263.898438	1294.383789
1262.823242	1458.617310
1261.749023	1513.160522
1260.673828	1631.131592
1259.598633	1086.316162
1258.523438	1160.631470
1257.448242	1590.612183
1256.372070	1579.697998
1255.295898	1430.080444
1254.219727	1458.290283
1253.142578	1411.109253
1252.066406	1519.725220
1250.989258	1380.234253
1249.912109	1530.268677
1248.833984	1548.991699
1247.756836	1404.885498
1246.678711	1158.812012
1245.599609	1598.114380
1244.521484	1665.577515
1243.442383	1546.036011
1242.364258	1198.327393
1241.285156	1397.044312
1240.205078	1496.188110
1239.125977	1454.574585
1238.045898	1243.177368
1236.965820	1116.792603
1235.884766	1201.462769
1234.804688	1278.841064
1233.723633	1348.927002
1232.642578	1339.022461
1231.561523	1270.984131
1230.479492	1166.649170
1229.397461	815.339294
1228.315430	1122.774292
1227.233398	868.461243
1226.150391	1025.692627
1225.068359	747.309326
1223.985352	839.166321
1222.901367	693.952515
1221.818359	732.559509
1220.734375	809.813049
1219.650391	741.997620
1218.566406	584.780640
1217.481445	591.891968
1216.396484	371.928680
1215.311523	178.599167
1214.226563	465.768188
1213.141602	521.054382
1212.055664	296.345886
1210.969727	546.997681
1209.883789	691.362915
1208.796875	671.632324
1207.709961	642.217773
1206.623047	817.663879
1205.536133	657.993713
1204.449219	741.695251
1203.361328	420.605713
1202.273438	412.691925
1201.185547	236.174377
1200.096680	324.476105
1199.008789	258.641083
1197.919922	414.142517
1196.830078	141.292618
1195.741211	22.424822
1194.651367	18.957422
1193.561523	-51.895943
1192.471680	-45.879387
1191.381836	-56.766296
1190.291016	-161.424927
1189.200195	-153.229111
1188.109375	-82.684586
1187.017578	4.547344
1185.926758	-287.596832
1184.834961	-181.334503
1183.742188	-58.419510
1182.650391	-396.203827
1181.557617	-179.954056
1180.464844	26.511522
1179.372070	91.359398
1178.279297	304.664307
1177.185547	225.457840
1176.091797	131.810913
1174.998047	212.933136
1173.903320	42.498566
1172.808594	290.963257
1171.713867	273.546661
1170.619141	21.536755
1169.524414	226.449966
1168.428711	203.944473
1167.333008	-57.780815
1166.237305	72.564148
1165.140625	-36.278637
1164.044922	31.643412
1162.948242	3.854294
1161.850586	143.151733
1160.753906	248.840622
1159.656250	139.491364
1158.558594	354.686829
1157.460938	409.779938
1156.362305	486.195801
1155.263672	462.275604
1154.165039	347.622345
1153.066406	304.425110
1151.967773	158.626816
1150.868164	212.947311
1149.768555	391.011688
1148.667969	144.865768
1147.568359	-29.844589
1146.467773	-76.033333
1145.367188	-191.359894
1144.266602	-113.986420
1143.165039	-62.953285
1142.063477	25.992647
1140.961914	178.984299
1139.860352	-112.851196
1138.757813	46.978748
1137.655273	166.208374
1136.552734	-289.759674
1135.450195	83.430435
1134.346680	541.821838
1133.244141	415.759186
1132.139648	629.095398
1131.036133	507.566467
1129.931641	670.709106
1128.827148	866.866211
1127.722656	927.622559
1126.618164	1116.275635
1125.512695	747.596802
1124.407227	853.003723
1123.301758	832.653564
1122.196289	743.488647
1121.089844	699.244934
1119.983398	659.639465
1118.876953	667.288635
1117.769531	478.354004
1116.663086	114.285339
1115.555664	412.709290
1114.447266	533.480347
1113.339844	519.299133
1112.231445	422.260498
1111.123047	540.256592
1110.014648	568.294739
1108.905273	645.821228
1107.795898	505.896606
1106.686523	564.307556
1105.577148	924.803833
1104.466797	706.708496
1103.357422	903.978027
1102.247070	770.735474
1101.135742	774.267578
1100.025391	624.423950
1098.914063	960.255127
1097.802734	798.467163
1096.690430	846.404480
1095.579102	1054.466187
1094.466797	1092.735718
1093.353516	1173.291016
1092.241211	639.201599
1091.127930	835.017456
1090.014648	731.779419
1088.901367	844.989624
1087.788086	489.949280
1086.673828	1120.426392
1085.559570	838.237427
1084.445313	786.492432
1083.330078	1141.293213
1082.214844	936.646057
1081.099609	870.637512
1079.984375	623.762268
1078.868164	750.288269
1077.751953	818.018982
1076.635742	768.324158
1075.519531	392.452606
1074.402344	621.951477
1073.285156	288.415558
1072.167969	414.589722
1071.050781	613.347778
1069.932617	617.444092
1068.814453	633.227417
1067.696289	426.423218
1066.578125	479.674957
1065.458984	603.121765
1064.339844	431.522705
1063.220703	618.091675
1062.100586	558.858398
1060.980469	448.175903
1059.860352	470.859558
1058.740234	243.328323
1057.619141	296.432404
1056.498047	48.009182
1055.376953	360.530396
1054.255859	163.622040
1053.133789	291.470398
1052.011719	405.266357
1050.889648	124.483635
1049.767578	165.953384
1048.644531	373.102203
1047.521484	80.927567
1046.398438	-66.467850
1045.274414	10.092669
1044.150391	226.540115
1043.026367	35.035751
1041.902344	139.611908
1040.778320	-51.689316
1039.653320	-14.599140
1038.528320	-33.358673
1037.402344	96.939629
1036.277344	150.437103
1035.151367	145.787643
1034.024414	-12.351235
1032.898438	266.946533
1031.771484	199.688782
1030.644531	234.833145
1029.517578	153.823990
1028.390625	-43.257576
1027.262695	-72.894081
1026.134766	-179.079391
1025.005859	-222.432587
1023.877930	-114.753540
1022.749023	-25.607523
1021.620117	-119.725121
1020.490234	-229.945847
1019.361328	-230.984421
1018.231445	-183.223801
1017.101563	-406.627502
1015.970703	-242.733871
1014.839844	-250.282059
1013.708984	-76.995918
1012.578125	-12.530977
1011.447266	-290.697113
1010.315430	301.897430
1009.183594	264.762787
1008.050781	202.318237
1006.918945	542.608032
1005.786133	767.220093
1004.653320	1486.742065
1003.519531	2557.484375
1002.386719	2798.083740
1001.252930	2474.859375
1000.118164	1227.798462
998.984375	743.710693
997.849609	601.771606
996.714844	249.964111
995.580078	182.388031
994.444336	-0.379987
993.308594	-62.927822
992.172852	163.041443
991.036133	22.413342
989.900391	-117.971825
988.763672	11.555543
987.626953	60.545269
986.489258	-5.507304
985.351563	-75.957062
984.213867	150.869507
983.076172	43.944679
981.937500	-131.798264
980.798828	-5.818580
979.660156	274.433960
978.521484	166.027145
977.381836	271.718903
976.242188	21.207256
975.102539	65.212166
973.961914	240.370804
972.822266	507.545074
971.681641	297.039520
970.540039	47.793095
969.399414	336.080566
968.257813	167.676025
967.116211	98.226883
965.973633	235.486298
964.832031	363.713715
963.689453	251.307449
962.545898	244.616150
961.403320	251.886261
960.259766	252.483780
959.116211	255.581696
957.972656	240.559113
956.828125	198.273621
955.683594	85.247086
954.539063	137.274399
953.393555	-133.159561
952.249023	129.781967
951.103516	198.396957
949.957031	86.543060
948.811523	32.102634
947.665039	153.886215
946.518555	227.833603
945.371094	-8.737607
944.224609	319.147003
943.077148	352.521729
941.929688	347.278503
940.781250	394.737305
939.632813	294.061005
938.484375	478.793488
937.335938	497.148499
936.186523	413.088989
935.038086	-60.556614
933.887695	307.226379
932.738281	239.817001
931.587891	67.849991
930.437500	183.126846
929.287109	79.952606
928.135742	143.202972
926.985352	106.471100
925.833984	-25.616802
924.681641	104.154617
923.530273	-2.480090
922.377930	7.086483
921.224609	-69.549690
920.072266	-139.155182
918.918945	-63.129715
917.765625	103.901871
916.612305	-158.207382
915.458008	-27.211712
914.303711	-245.691711
913.149414	-259.649994
911.995117	-414.112701
910.839844	-382.325989
909.684570	-57.840008
908.529297	196.357971
907.373047	-159.171371
906.216797	-151.781525
905.060547	-160.108398
903.904297	78.618340
902.747070	-198.962296
901.589844	-116.276802
900.432617	27.618778
899.274414	76.537453
898.117188	93.878311
896.958984	149.796112
895.799805	95.006393
894.641602	103.657455
893.482422	40.093952
892.322266	-27.839859
891.163086	146.103226
890.002930	195.842468
888.842773	-190.181168
887.682617	-34.079002
886.521484	-44.978985
885.360352	-49.016731
884.199219	134.288132
883.038086	58.197208
881.875977	25.070917
880.713867	1.052508
879.551758	400.858551
878.388672	412.956940
877.225586	258.396942
876.062500	396.771912
874.899414	-79.617622
873.735352	-49.182655
872.571289	291.889435
871.407227	160.287704
870.242188	121.028946
869.077148	90.816261
867.912109	276.514404
866.747070	351.988190
865.581055	151.002441
864.415039	556.824585
863.249023	295.249084
862.083008	170.808594
860.916016	434.896942
859.749023	490.078339
858.581055	455.459412
857.414063	571.171143
856.246094	648.683228
855.077148	712.690369
853.909180	731.784607
852.740234	820.341858
851.571289	814.692017
850.402344	719.379639
849.232422	525.511353
848.062500	578.042236
846.892578	290.157654
845.721680	398.583130
844.551758	276.372498
843.380859	283.938202
842.208984	481.582642
841.038086	296.621826
839.866211	156.397629
838.694336	224.047623
837.521484	135.150757
836.348633	171.329193
835.175781	93.473717
834.002930	281.314972
832.829102	332.779449
831.655273	426.528992
830.481445	426.394043
829.307617	584.560547
828.132813	655.550720
826.958008	505.610931
825.783203	415.819977
824.607422	539.940125
823.431641	327.372681
822.255859	411.091187
821.079102	227.353912
819.903320	63.600529
818.726563	262.692322
817.548828	56.450592
816.372070	-38.580547
815.194336	111.022308
814.016602	-195.572281
812.837891	-4.049538
811.659180	138.318146
810.480469	-50.717258
809.301758	-199.825546
808.122070	-42.428349
806.942383	-131.812668
805.762695	-43.671371
804.583008	-357.568298
803.402344	-52.225876
802.221680	-217.625397
801.041016	-187.890823
799.859375	94.515137
798.677734	-15.870383
797.496094	-157.411163
796.313477	-287.970337
795.131836	-602.561035
793.949219	33.210163
792.765625	101.518684
791.583008	-135.952011
790.399414	-36.986626
789.215820	-31.196056
788.031250	430.244171
786.846680	285.155365
785.662109	102.366676
784.477539	260.014069
783.291992	382.050995
782.106445	572.376160
780.920898	194.588913
779.735352	305.017273
778.548828	161.253479
777.362305	255.863510
776.174805	469.478790
774.988281	415.794739
773.800781	24.402145
772.613281	16.874027
771.424805	-94.447067
770.236328	-36.085171
769.047852	46.359600
767.859375	117.609550
766.669922	3.614884
765.480469	288.253143
764.291016	284.133850
763.101563	279.894073
761.911133	354.787048
760.720703	359.109375
759.529297	235.712082
758.338867	413.626190
757.147461	509.990723
755.955078	423.730591
754.763672	471.508606
753.571289	484.022430
752.378906	507.439545
751.186523	500.023651
749.993164	321.257385
748.799805	443.303040
747.606445	426.955994
746.412109	375.458984
745.217773	65.058884
744.023438	281.203827
742.829102	648.533508
741.633789	228.593826
740.438477	271.333435
739.243164	132.163910
738.046875	69.742805
736.850586	48.982052
735.654297	-15.548306
734.458008	-252.979294
733.260742	319.597168
732.063477	202.634323
730.866211	195.163467
729.667969	200.880157
728.469727	84.200623
727.271484	391.783295
726.073242	80.741768
724.874023	110.830597
723.674805	486.186646
722.474609	680.187744
721.275391	367.600830
720.075195	179.726273
718.875000	430.782623
717.673828	92.687149
716.473633	573.006653
715.272461	178.632034
714.070313	201.104858
712.869141	116.912849
711.666992	109.228722
710.463867	173.648499
709.261719	122.770027
708.058594	167.954086
706.855469	-254.840729
705.652344	6.367260
704.448242	184.972397
703.244141	265.809143
702.040039	-105.657013
700.834961	-22.127529
699.630859	111.625778
698.424805	152.101440
697.219727	36.327656
696.013672	38.221405
694.807617	62.113842
693.601563	64.554283
692.395508	-0.037240
691.188477	-36.083755
689.981445	-178.174530
688.773438	-118.096268
687.566406	-181.414108
686.358398	-133.783081
685.149414	-246.330170
683.941406	-217.615692
682.732422	-229.789078
681.523438	-211.319977
680.313477	-23.575472
679.104492	-132.350815
677.894531	-167.149673
676.683594	-108.543022
675.473633	15.248364
674.262695	95.997261
673.051758	3.920512
671.839844	-139.741470
670.628906	-153.337723
669.416992	14.931989
668.204102	-134.335754
666.992188	-0.238320
665.779297	194.524567
664.566406	108.632034
663.352539	29.466991
662.138672	-271.835144
660.924805	-41.880535
659.710938	-53.555836
658.497070	198.100540
657.282227	-46.305859
656.066406	-202.087509
654.851563	-198.208664
653.635742	-170.569275
652.419922	-315.309723
651.204102	87.206123
649.987305	75.969070
648.770508	314.454651
647.553711	214.727417
646.336914	304.314850
645.119141	380.782013
643.901367	441.938995
642.682617	558.744812
641.464844	126.843781
640.246094	430.059509
639.027344	313.614166
637.807617	295.638306
636.587891	223.463242
635.368164	120.700424
634.148438	64.618980
632.927734	125.982193
631.707031	173.704559
630.486328	96.146843
629.264648	191.542542
628.043945	-22.917173
626.822266	152.000946
625.599609	149.950058
624.376953	328.918732
623.155273	384.403931
621.931641	569.209534
620.708984	384.079987
619.485352	495.170288
618.261719	255.601425
617.037109	264.848450
615.813477	139.580063
614.588867	78.743950
613.364258	-9.793101
612.138672	427.743927
610.913086	-62.998299
609.687500	194.343567
608.461914	-219.896774
607.235352	-145.243240
606.008789	-45.688572
604.782227	-218.248978
