# Supplementary material for: Raman spectroscopy accurately differentiates mucosal healing from non-healing and biochemical changes following biological therapy in inflammatory bowel disease
Source: PLoS One. 2021 Jun 2;16(6):e0252210. doi: 10.1371/journal.pone.0252210 (PMC8172032; doi:10.1371/journal.pone.0252210)
Supplement: S6 Dataset — (ZIP) [file pone.0252210.s008.zip › Post biologic CD/OC021 post treatment-1_base sub CR removed_80__X_-12382.1__Y_18936.6__Z_-16.5964__Time_914.txt]

1714.640625	-38.928650
1713.664063	-76.700974
1712.687500	99.503799
1711.709961	-7.840171
1710.733398	92.159004
1709.755859	15.979432
1708.778320	-166.543823
1707.799805	-219.626724
1706.821289	-121.889305
1705.843750	-1.935446
1704.864258	-7.158044
1703.885742	58.042755
1702.907227	81.178490
1701.927734	-119.695206
1700.948242	135.015717
1699.968750	-13.430537
1698.988281	79.541679
1698.007813	141.151627
1697.028320	72.570953
1696.046875	-38.052174
1695.066406	127.281281
1694.084961	95.615814
1693.104492	329.052704
1692.123047	317.488373
1691.140625	343.976654
1690.159180	381.863678
1689.176758	585.796997
1688.194336	374.281769
1687.211914	408.858612
1686.228516	694.659668
1685.246094	842.443604
1684.262695	716.347900
1683.279297	684.210693
1682.295898	817.872070
1681.311523	986.713257
1680.327148	810.031616
1679.342773	1001.364319
1678.358398	927.134094
1677.374023	1148.861206
1676.388672	1251.385986
1675.403320	1306.602173
1674.417969	1277.311523
1673.432617	1453.291748
1672.446289	1467.648926
1671.459961	1732.317505
1670.473633	1702.585938
1669.487305	1734.505615
1668.500977	1708.546509
1667.513672	1863.629761
1666.526367	1825.441650
1665.539063	1755.955078
1664.550781	1859.429565
1663.563477	2003.162964
1662.575195	2298.456787
1661.586914	1957.882813
1660.598633	2267.284424
1659.609375	2452.473877
1658.620117	2410.219238
1657.631836	2416.128174
1656.641602	2629.010986
1655.652344	2416.016846
1654.662109	2227.363281
1653.672852	2036.583618
1652.681641	1949.471924
1651.691406	1717.337769
1650.701172	1681.400269
1649.709961	1548.040894
1648.718750	1364.901978
1647.727539	1256.219116
1646.735352	1108.315063
1645.744141	950.276733
1644.751953	784.732300
1643.759766	770.108459
1642.766602	808.620056
1641.774414	425.166809
1640.781250	443.276093
1639.788086	580.403625
1638.794922	406.547882
1637.801758	412.375275
1636.807617	268.212982
1635.813477	174.473618
1634.819336	231.252441
1633.825195	35.345894
1632.830078	140.059875
1631.834961	-10.469854
1630.839844	-92.239189
1629.844727	-73.713242
1628.849609	-83.921036
1627.853516	-225.466476
1626.857422	-243.104401
1625.861328	44.546436
1624.865234	-41.114552
1623.868164	-92.377350
1622.871094	-273.024384
1621.874023	50.130497
1620.876953	-89.622581
1619.879883	19.299561
1618.881836	23.775776
1617.883789	106.834541
1616.885742	-66.089340
1615.887695	90.418716
1614.888672	257.452454
1613.889648	238.921646
1612.890625	205.005768
1611.891602	74.189461
1610.892578	226.631760
1609.892578	124.873848
1608.892578	156.870667
1607.892578	220.359512
1606.892578	194.834671
1605.891602	436.472626
1604.890625	180.640381
1603.889648	118.651237
1602.888672	153.549545
1601.887695	133.522797
1600.885742	-19.868687
1599.883789	164.177811
1598.881836	-106.777916
1597.879883	-50.859127
1596.876953	-44.616470
1595.874023	-30.542900
1594.871094	-71.344917
1593.868164	-206.168381
1592.864258	-66.780525
1591.861328	-266.862030
1590.857422	-106.703278
1589.853516	-118.877205
1588.848633	-58.039021
1587.844727	-67.704269
1586.839844	86.872337
1585.834961	-71.543274
1584.830078	9.855938
1583.824219	106.788895
1582.819336	195.786499
1581.813477	18.962482
1580.807617	128.613785
1579.800781	81.900764
1578.794922	45.525719
1577.788086	209.479004
1576.781250	214.527969
1575.773438	346.947174
1574.766602	190.484024
1573.758789	153.595673
1572.750977	134.804153
1571.743164	165.284821
1570.735352	47.495373
1569.726563	-36.595966
1568.718750	-74.027946
1567.708984	54.633659
1566.700195	-11.642074
1565.691406	106.280792
1564.681641	83.852180
1563.671875	-32.132957
1562.662109	-0.347087
1561.652344	59.798664
1560.641602	140.503479
1559.630859	52.489029
1558.620117	112.094444
1557.609375	96.351334
1556.597656	31.214453
1555.586914	118.766281
1554.575195	146.536499
1553.563477	269.918671
1552.550781	180.790070
1551.539063	148.458054
1550.526367	266.033752
1549.513672	88.446999
1548.500977	244.406403
1547.487305	239.775635
1546.473633	51.390011
1545.459961	100.696274
1544.446289	162.706665
1543.432617	126.310966
1542.417969	203.387894
1541.404297	27.137527
1540.389648	21.174046
1539.374023	-36.624741
1538.359375	-61.046124
1537.343750	2.067104
1536.328125	-208.517273
1535.312500	-71.012833
1534.296875	-70.448479
1533.280273	-44.316605
1532.263672	118.210266
1531.247070	-149.916077
1530.230469	-39.386314
1529.212891	70.878929
1528.196289	-30.292526
1527.178711	12.555618
1526.160156	-14.339891
1525.142578	112.998627
1524.124023	-73.869499
1523.106445	-39.610657
1522.087891	-23.589983
1521.068359	64.209427
1520.049805	-71.910126
1519.030273	-28.256153
1518.010742	-20.809832
1516.991211	-16.144682
1515.971680	65.374832
1514.951172	-17.727350
1513.930664	68.469543
1512.910156	38.900089
1511.889648	-24.228630
1510.868164	56.156643
1509.846680	-68.939278
1508.826172	-96.704109
1507.803711	-104.163437
1506.782227	-88.733841
1505.759766	-76.083908
1504.737305	-25.195354
1503.714844	-202.564194
1502.692383	-203.295273
1501.668945	-71.049828
1500.646484	-207.905289
1499.623047	-22.336779
1498.599609	111.775063
1497.575195	-33.297428
1496.550781	-37.778679
1495.527344	39.422054
1494.502930	-39.600018
1493.477539	-26.736855
1492.453125	154.668259
1491.427734	39.348366
1490.402344	189.638931
1489.376953	219.628189
1488.350586	451.192474
1487.325195	388.852600
1486.298828	318.701599
1485.272461	406.668793
1484.245117	486.768677
1483.218750	597.307678
1482.191406	605.599548
1481.164063	646.887695
1480.136719	593.670959
1479.108398	785.032715
1478.080078	988.911316
1477.052734	937.771118
1476.023438	990.930542
1474.995117	1041.399048
1473.965820	1206.286377
1472.937500	1383.717407
1471.908203	1520.203735
1470.877930	1493.623901
1469.848633	1810.421997
1468.818359	1773.375610
1467.788086	2117.702148
1466.757813	2212.591797
1465.727539	2238.695557
1464.696289	2750.095459
1463.665039	2806.336426
1462.633789	2560.138428
1461.602539	2865.106445
1460.570313	2882.885498
1459.539063	3083.376221
1458.506836	3116.149414
1457.473633	3153.882080
1456.441406	3237.202148
1455.408203	3284.876709
1454.375000	3215.795166
1453.341797	3334.301758
1452.308594	3358.892090
1451.274414	3654.578369
1450.241211	3615.613281
1449.207031	3784.326172
1448.171875	3583.095703
1447.137695	3716.181396
1446.102539	3436.464355
1445.067383	3574.473389
1444.032227	3527.640625
1442.997070	3167.048340
1441.960938	3317.539063
1440.924805	3252.960693
1439.888672	3142.867432
1438.852539	2977.178467
1437.816406	2755.933838
1436.779297	2529.692871
1435.742188	2288.375488
1434.705078	2244.161377
1433.666992	2068.625244
1432.629883	1814.908813
1431.591797	1644.578979
1430.553711	1348.138672
1429.514648	1208.246094
1428.476563	1025.554443
1427.437500	865.632080
1426.398438	879.776428
1425.359375	878.806274
1424.320313	746.795105
1423.280273	761.000061
1422.240234	671.932251
1421.200195	336.090088
1420.159180	710.560730
1419.119141	543.612000
1418.078125	399.412262
1417.037109	416.383514
1415.996094	383.070892
1414.954102	422.757019
1413.912109	331.696838
1412.870117	391.601379
1411.828125	227.796906
1410.786133	219.956375
1409.743164	131.754211
1408.700195	206.960526
1407.657227	15.954232
1406.614258	139.012634
1405.570313	166.669739
1404.527344	272.228485
1403.483398	197.111511
1402.438477	-8.378358
1401.394531	17.114914
1400.349609	90.324936
1399.304688	163.597015
1398.259766	139.162308
1397.214844	-10.484366
1396.168945	45.502125
1395.123047	234.354263
1394.077148	-22.625643
1393.031250	63.700645
1391.984375	74.974449
1390.937500	-56.323288
1389.890625	72.829330
1388.843750	152.002991
1387.796875	76.166801
1386.749023	-34.542408
1385.701172	-80.063408
1384.653320	-90.436012
1383.604492	-158.174469
1382.556641	46.644871
1381.507813	-148.241974
1380.458984	-75.638855
1379.410156	24.544054
1378.360352	129.804703
1377.310547	-94.337090
1376.260742	-113.590424
1375.210938	39.477142
1374.161133	-114.207825
1373.110352	41.576736
1372.059570	67.783302
1371.008789	-152.672440
1369.957031	-200.909912
1368.906250	35.124081
1367.854492	-197.177002
1366.802734	14.154955
1365.750000	63.676754
1364.698242	73.517296
1363.645508	-30.997240
1362.592773	11.534027
1361.540039	285.616180
1360.486328	146.791000
1359.433594	40.539997
1358.379883	327.374329
1357.326172	191.632324
1356.271484	252.467514
1355.216797	141.991211
1354.163086	287.643097
1353.107422	413.519592
1352.052734	420.329498
1350.998047	539.041931
1349.942383	561.064148
1348.886719	630.412292
1347.830078	704.864014
1346.774414	868.779968
1345.717773	936.073181
1344.661133	909.296204
1343.604492	1043.853638
1342.546875	1260.319580
1341.490234	1129.967773
1340.432617	1279.800537
1339.375000	1330.677124
1338.316406	1366.851440
1337.258789	1309.121338
1336.200195	1254.070313
1335.141602	1394.736328
1334.082031	1102.529175
1333.023438	1280.644409
1331.963867	1149.716675
1330.904297	1273.712524
1329.844727	1197.600342
1328.784180	1141.473511
1327.723633	1125.092896
1326.663086	1054.553467
1325.602539	1154.656738
1324.541992	1326.512451
1323.480469	1214.552368
1322.418945	1603.897583
1321.357422	1329.417480
1320.295898	1514.150269
1319.233398	1242.634888
1318.170898	1486.852661
1317.108398	1311.983398
1316.045898	1531.788818
1314.982422	1571.758545
1313.918945	1375.340698
1312.855469	1329.459229
1311.791992	1293.625610
1310.728516	1516.538818
1309.664063	1224.986938
1308.599609	1566.307617
1307.535156	1427.787964
1306.469727	1365.766846
1305.404297	1517.940796
1304.338867	1522.663208
1303.273438	1323.479248
1302.208008	1237.621948
1301.141602	1380.522583
1300.075195	1363.813477
1299.008789	1366.925537
1297.942383	1542.115845
1296.875000	1511.126953
1295.807617	1325.646729
1294.740234	1272.939087
1293.672852	992.198669
1292.604492	1204.851563
1291.537109	1042.283081
1290.468750	1071.208862
1289.399414	1038.976318
1288.331055	1016.705566
1287.261719	1063.205200
1286.192383	791.310120
1285.123047	843.016296
1284.052734	1049.127930
1282.983398	914.938538
1281.913086	920.475586
1280.841797	899.219666
1279.771484	843.843628
1278.700195	1023.470032
1277.628906	990.353516
1276.557617	1050.294556
1275.486328	1176.336548
1274.414063	1241.336182
1273.341797	1142.694092
1272.269531	1288.522827
1271.197266	1260.972412
1270.124023	1353.204346
1269.050781	1428.409790
1267.977539	1296.199341
1266.904297	1178.789185
1265.830078	1337.243652
1264.756836	1310.325928
1263.681641	1324.979248
1262.607422	1544.532471
1261.533203	1437.412231
1260.458008	1435.227783
1259.382813	1364.898804
1258.307617	1384.819092
1257.231445	1326.868652
1256.155273	1422.430542
1255.079102	1350.035278
1254.002930	1360.498535
1252.926758	1480.530273
1251.849609	1464.330200
1250.772461	1151.439331
1249.695313	1210.825439
1248.617188	1331.027344
1247.540039	1312.668091
1246.461914	1209.308350
1245.382813	1225.103760
1244.304688	1318.666382
1243.225586	1225.223999
1242.146484	1194.992065
1241.067383	1159.953979
1239.988281	1154.088257
1238.908203	1371.499268
1237.828125	1101.215698
1236.748047	1231.275635
1235.667969	1019.385193
1234.586914	962.771790
1233.505859	1228.569458
1232.424805	1012.023376
1231.343750	1047.550659
1230.261719	1184.807373
1229.179688	990.233215
1228.097656	945.858521
1227.015625	857.930481
1225.932617	929.766418
1224.850586	795.895996
1223.767578	715.297485
1222.683594	685.513123
1221.600586	527.571472
1220.516602	512.311279
1219.432617	646.882263
1218.347656	288.440643
1217.263672	430.196869
1216.178711	315.847046
1215.093750	276.371033
1214.008789	306.889191
1212.922852	445.972626
1211.836914	609.084839
1210.750977	740.717285
1209.665039	717.874146
1208.579102	641.938538
1207.492188	727.523499
1206.405273	398.421875
1205.318359	565.847900
1204.230469	480.161560
1203.142578	367.952789
1202.054688	417.085297
1200.966797	203.684555
1199.877930	45.677814
1198.790039	-93.079979
1197.701172	-63.417442
1196.611328	115.304466
1195.522461	91.838623
1194.432617	73.113914
1193.342773	-22.613937
1192.252930	64.276863
1191.162109	-67.622719
1190.072266	-96.254211
1188.981445	-249.859283
1187.889648	-129.740112
1186.798828	-89.000679
1185.707031	-204.390900
1184.615234	-91.860191
1183.523438	-39.463245
1182.430664	-39.963066
1181.337891	-54.959076
1180.245117	-12.517594
1179.152344	130.467957
1178.059570	117.505562
1176.965820	356.006714
1175.872070	266.115845
1174.778320	164.172104
1173.683594	234.544800
1172.588867	331.094574
1171.494141	135.502548
1170.399414	143.251572
1169.303711	172.400131
1168.208984	-83.196617
1167.113281	27.027973
1166.016602	98.822227
1164.920898	27.049942
1163.824219	79.428558
1162.727539	148.370926
1161.630859	372.389557
1160.533203	280.973053
1159.435547	187.069870
1158.337891	40.559898
1157.240234	383.153107
1156.141602	358.050629
1155.043945	318.505615
1153.944336	111.908165
1152.845703	241.415405
1151.747070	220.554749
1150.647461	120.915588
1149.547852	-26.476805
1148.447266	-50.090786
1147.347656	104.762497
1146.247070	126.065811
1145.146484	54.376377
1144.044922	-5.534247
1142.944336	-146.461304
1141.842773	-51.986347
1140.741211	-166.985992
1139.638672	-20.548401
1138.537109	21.081301
1137.434570	190.869522
1136.332031	224.995071
1135.228516	368.221039
1134.125977	292.739105
1133.022461	542.425964
1131.917969	756.235535
1130.814453	744.334045
1129.709961	962.441345
1128.605469	1339.236572
1127.500977	1018.428101
1126.396484	1058.031128
1125.291016	1092.718140
1124.185547	1008.734375
1123.080078	960.182190
1121.973633	759.879333
1120.868164	786.897156
1119.761719	472.767181
1118.654297	809.659729
1117.547852	684.720398
1116.440430	827.080627
1115.333008	557.583801
1114.225586	623.930176
1113.117188	725.566833
1112.008789	507.853485
1110.900391	788.821472
1109.791992	915.921387
1108.682617	768.762085
1107.573242	888.438293
1106.463867	1062.237427
1105.354492	1127.219727
1104.244141	1166.067017
1103.133789	1091.490723
1102.023438	1281.059937
1100.913086	1361.910156
1099.801758	1317.601929
1098.690430	1207.172485
1097.579102	1285.240112
1096.467773	1134.558228
1095.355469	1198.219727
1094.243164	1245.244019
1093.130859	1113.149536
1092.017578	1296.488647
1090.905273	1131.258423
1089.791992	1166.022583
1088.677734	1153.595337
1087.564453	1058.744019
1086.450195	1267.200684
1085.335938	1348.491821
1084.221680	1145.212524
1083.106445	1125.230347
1081.991211	1243.788696
1080.875977	1263.536621
1079.760742	1191.592651
1078.644531	934.091919
1077.528320	1035.782227
1076.412109	1069.282471
1075.295898	821.120605
1074.178711	967.084778
1073.061523	833.815857
1071.944336	773.220947
1070.826172	785.245300
1069.708984	780.799561
1068.590820	949.672974
1067.471680	804.488342
1066.353516	757.686951
1065.234375	652.302979
1064.115234	837.193787
1062.996094	825.352661
1061.875977	761.980591
1060.755859	754.737976
1059.635742	738.100525
1058.515625	805.610352
1057.394531	770.182312
1056.273438	465.960510
1055.152344	470.286896
1054.031250	441.880432
1052.909180	443.815216
1051.787109	515.780334
1050.665039	685.744812
1049.541992	566.194885
1048.418945	577.360779
1047.295898	408.883392
1046.172852	562.342224
1045.048828	431.239136
1043.925781	533.336060
1042.801758	441.930420
1041.676758	329.594879
1040.552734	364.102142
1039.427734	489.434204
1038.302734	493.641724
1037.176758	325.585114
1036.050781	360.124542
1034.924805	538.947937
1033.798828	529.281250
1032.672852	473.138611
1031.545898	524.015442
1030.418945	605.134949
1029.291992	395.731049
1028.164063	126.047218
1027.036133	174.816422
1025.908203	54.067368
1024.780273	-15.479832
1023.651367	-15.295262
1022.522461	-305.170654
1021.393555	-158.592010
1020.264648	-288.080444
1019.134766	-106.642914
1018.004883	-203.472855
1016.875000	-98.480103
1015.744141	29.719185
1014.613281	185.754562
1013.482422	33.689777
1012.351563	407.561157
1011.219727	248.754822
1010.088867	296.176025
1008.956055	519.570740
1007.824219	618.021423
1006.691406	1040.415649
1005.558594	1828.172119
1004.425781	2738.236328
1003.292969	3338.208496
1002.159180	2937.218994
1001.025391	2109.051025
999.891602	1214.402588
998.756836	666.751587
997.622070	89.472824
996.487305	320.619781
995.352539	7.093646
994.216797	-63.855999
993.081055	-7.739786
991.945313	2.371634
990.808594	51.825817
989.672852	76.059425
988.536133	91.214294
987.398438	-38.654984
986.261719	-99.180092
985.124023	63.896736
983.986328	12.914981
982.847656	19.676012
981.709961	-5.610469
980.571289	86.640488
979.432617	153.719696
978.292969	-48.156994
977.153320	-35.907177
976.013672	139.744492
974.874023	28.201233
973.734375	201.832031
972.593750	308.945068
971.453125	409.309143
970.311523	238.861572
969.170898	380.906525
968.029297	314.220367
966.886719	116.966194
965.745117	135.653015
964.602539	-10.606042
963.459961	113.981621
962.317383	144.723801
961.173828	336.090942
960.030273	351.137543
958.886719	249.552124
957.743164	333.739838
956.598633	113.556366
955.454102	79.115776
954.309570	138.740036
953.165039	232.872177
952.019531	118.998146
950.874023	101.450752
949.727539	-2.762333
948.582031	153.894669
947.435547	36.436726
946.289063	166.024719
945.141602	181.547638
943.995117	258.944733
942.847656	199.524155
941.699219	151.762909
940.551758	181.837189
939.403320	291.974976
938.254883	199.254272
937.105469	125.040382
935.957031	534.458862
934.807617	57.151062
933.658203	314.130341
932.507813	284.116028
931.357422	286.222565
930.207031	265.767456
929.056641	202.275040
927.906250	154.958191
926.754883	-128.806137
925.603516	258.980042
924.451172	144.078644
923.298828	-4.673983
922.146484	-150.875015
920.994141	-167.233994
919.841797	-226.560150
918.688477	111.957794
917.535156	-101.462326
916.380859	-130.628204
915.227539	-148.234558
914.073242	-120.233818
912.918945	-221.407135
911.763672	-93.182007
910.608398	-171.244354
909.453125	-144.763504
908.297852	-251.876556
907.141602	-179.680603
905.985352	-157.193558
904.829102	-43.913155
903.672852	-36.968979
902.515625	-7.203907
901.358398	-13.504917
900.201172	79.958130
899.042969	-113.845894
897.884766	-63.054607
896.726563	69.300598
895.568359	-1.771688
894.409180	38.130276
893.250000	155.014572
892.090820	55.054619
890.930664	-13.077144
889.771484	38.665718
888.611328	-33.667397
887.450195	40.919312
886.289063	-44.650173
885.128906	109.132614
883.966797	138.903351
882.805664	308.609680
881.643555	169.433807
880.481445	438.483459
879.319336	286.040924
878.156250	564.171692
876.993164	285.827789
875.830078	212.669312
874.666016	344.555786
873.502930	125.271523
872.338867	268.543610
871.173828	-76.442467
870.009766	26.473022
868.844727	39.458893
867.679688	270.615753
866.513672	128.566071
865.348633	67.543259
864.182617	280.741821
863.015625	253.534424
861.849609	228.622009
860.682617	241.943344
859.515625	282.235321
858.347656	450.475922
857.180664	546.855042
856.012695	371.793091
854.843750	744.062012
853.675781	757.413147
852.506836	604.899658
851.337891	815.521973
850.167969	571.222046
848.999023	575.671021
847.829102	356.169281
846.658203	233.046387
845.488281	387.525330
844.317383	36.150646
843.146484	94.361267
841.975586	20.540543
840.803711	139.056152
839.631836	206.055176
838.459961	243.922043
837.287109	69.435532
836.114258	332.886475
834.941406	86.879128
833.768555	383.586151
832.594727	492.558716
831.420898	326.866394
830.247070	540.548157
829.072266	539.883667
827.898438	425.376099
826.722656	259.569458
825.547852	367.967865
824.372070	222.137375
823.196289	49.542946
822.020508	191.060913
820.844727	408.140961
819.667969	184.115402
818.491211	29.102104
817.313477	5.379637
816.136719	130.637131
814.958984	340.264069
813.781250	47.008953
812.602539	13.944236
811.423828	36.347134
810.245117	-61.409027
809.066406	-52.591438
807.886719	-23.910891
806.707031	-26.474087
805.527344	4.132776
804.346680	72.329735
803.166992	-157.059677
801.985352	6.276587
800.804688	-145.630447
799.623047	-217.763931
798.441406	-137.017960
797.259766	-420.018890
796.078125	-91.344101
794.895508	-86.473976
793.712891	-152.649216
792.529297	-99.349174
791.346680	-170.232803
790.163086	-64.141655
788.978516	212.158844
787.794922	30.151600
786.610352	124.588463
785.425781	170.167206
784.241211	394.659515
783.055664	128.155487
781.870117	221.848862
780.684570	399.299927
779.498047	342.365448
778.311523	340.512482
777.125000	22.773500
775.938477	340.758209
774.750977	62.589153
773.563477	27.098860
772.375977	-32.788963
771.187500	145.380386
769.999023	-124.250122
768.810547	29.319910
767.622070	336.938690
766.432617	75.846252
765.243164	156.159424
764.053711	205.471039
762.863281	190.784027
761.672852	288.235565
760.482422	405.323303
759.291992	399.030457
758.100586	238.656036
756.909180	232.179184
755.717773	458.643097
754.525391	256.284637
753.333008	289.054291
752.140625	185.500702
750.948242	275.195038
749.754883	142.973099
748.561523	142.458221
747.368164	253.809982
746.173828	270.681763
744.979492	399.369476
743.785156	484.070160
742.590820	152.037674
741.395508	142.388687
740.200195	95.442261
739.003906	52.867008
737.808594	86.959526
736.612305	107.872375
735.416016	141.898819
734.218750	77.386566
733.021484	225.207214
731.824219	410.162476
730.626953	227.509171
729.428711	217.748672
728.230469	337.031250
727.032227	255.163681
725.833984	391.937256
724.634766	399.771576
723.435547	477.564087
722.235352	302.027557
721.036133	615.761780
719.835938	582.317139
718.635742	479.129883
717.434570	550.645386
716.233398	318.991211
715.032227	440.875519
713.831055	362.205688
712.628906	209.573746
711.426758	314.317535
710.224609	209.962296
709.021484	249.574707
707.818359	-9.064699
706.615234	41.765232
705.412109	38.304989
704.208008	163.421875
703.003906	-76.903534
701.799805	105.087196
700.594727	141.459396
699.389648	45.362427
698.184570	75.587181
696.979492	79.911537
695.773438	-50.278423
694.567383	-182.376175
693.361328	-136.114624
692.154297	-239.480347
690.947266	-145.039352
689.740234	-72.130280
688.533203	-189.980896
687.325195	-207.763443
686.117188	-34.463512
684.909180	-95.200058
683.700195	-90.647415
682.491211	-270.097107
681.282227	-180.564453
680.072266	-58.355968
678.863281	-109.259476
677.653320	-60.321629
676.442383	116.527832
675.232422	25.119907
674.021484	72.437775
672.810547	-14.201212
671.598633	-3.287786
670.386719	107.254959
669.174805	49.292233
667.962891	58.507591
666.750000	108.918495
665.537109	40.620567
664.324219	41.579189
663.110352	-13.497046
661.897461	188.413940
660.683594	-0.336950
659.468750	69.980270
658.254883	-75.442787
657.040039	277.416595
655.824219	153.571075
654.609375	137.515396
653.393555	33.038055
652.177734	64.254990
650.960938	127.647957
649.745117	268.373627
648.528320	327.023315
647.311523	256.247162
646.093750	264.874207
644.875977	479.756042
643.658203	507.027008
642.440430	497.327118
641.221680	401.185699
640.002930	386.289429
638.784180	201.067429
637.564453	288.234924
636.344727	250.111084
635.125000	-82.949852
633.905273	227.559952
632.684570	232.250122
631.463867	-75.176216
630.243164	35.001049
629.021484	287.820862
627.799805	513.666992
626.578125	347.941833
625.356445	296.780762
624.133789	552.914978
622.911133	505.332947
621.688477	526.921631
620.464844	369.071564
619.241211	93.912209
618.017578	-11.699213
616.793945	126.925621
615.569336	-14.784783
614.344727	-40.951473
613.120117	78.172768
611.894531	-72.516594
610.668945	-135.908371
609.443359	60.939240
608.216797	147.983383
606.991211	-24.347677
605.764648	5.296690
604.537109	-177.675629
