# Supplementary material for: Raman spectroscopy accurately differentiates mucosal healing from non-healing and biochemical changes following biological therapy in inflammatory bowel disease
Source: PLoS One. 2021 Jun 2;16(6):e0252210. doi: 10.1371/journal.pone.0252210 (PMC8172032; doi:10.1371/journal.pone.0252210)
Supplement: S6 Dataset — (ZIP) [file pone.0252210.s008.zip › Post biologic CD/OC017 post treatment-1_BL sub CR removed_26__X_-6105.39__Y_10944.1__Z_-134.808__Time_292.txt]

1714.708984	224.430801
1713.732422	93.639397
1712.755859	48.651627
1711.779297	-212.834763
1710.801758	204.713181
1709.824219	-200.109085
1708.846680	106.067184
1707.868164	48.371857
1706.890625	45.004463
1705.912109	69.042000
1704.933594	-61.538227
1703.954102	-97.755013
1702.975586	-237.604843
1701.996094	-234.974945
1701.016602	-159.463989
1700.037109	61.077713
1699.056641	-175.069534
1698.077148	54.695389
1697.096680	148.658920
1696.116211	-216.338669
1695.134766	-57.017147
1694.154297	145.630707
1693.172852	-107.807304
1692.191406	-240.388733
1691.209961	-220.176468
1690.227539	318.231171
1689.245117	200.756668
1688.263672	65.298546
1687.280273	125.060272
1686.297852	129.432007
1685.314453	89.031769
1684.332031	289.067932
1683.347656	334.990814
1682.364258	171.069839
1681.380859	180.853683
1680.396484	-162.940765
1679.412109	127.424263
1678.427734	122.808235
1677.442383	-112.779617
1676.458008	471.517761
1675.472656	598.631226
1674.487305	181.155029
1673.500977	234.805130
1672.515625	429.785919
1671.529297	569.328918
1670.542969	440.988983
1669.556641	522.962952
1668.569336	562.840149
1667.583008	778.368774
1666.595703	346.644318
1665.608398	658.476868
1664.620117	299.412537
1663.632813	402.420532
1662.644531	749.705139
1661.656250	646.561096
1660.667969	999.716309
1659.678711	833.705139
1658.689453	339.631592
1657.700195	677.813477
1656.710938	719.615479
1655.721680	907.355530
1654.731445	817.403625
1653.742188	838.989258
1652.750977	768.242310
1651.760742	642.313171
1650.770508	418.898712
1649.779297	402.087433
1648.788086	602.327820
1647.796875	149.996475
1646.804688	62.741631
1645.813477	107.891556
1644.821289	330.209961
1643.829102	-231.533722
1642.836914	128.529617
1641.843750	87.479332
1640.850586	450.396759
1639.857422	6.108162
1638.864258	73.912552
1637.871094	-53.244522
1636.876953	83.475441
1635.882813	-219.854858
1634.888672	-230.356079
1633.894531	9.614828
1632.899414	-134.942474
1631.905273	-239.753860
1630.910156	-104.785156
1629.915039	-43.433098
1628.918945	7.490367
1627.922852	-33.564030
1626.927734	-111.286644
1625.930664	-162.582794
1624.934570	157.027374
1623.938477	32.324326
1622.941406	75.973892
1621.944336	172.254623
1620.947266	-398.714783
1619.949219	5.097233
1618.952148	269.646149
1617.954102	255.839462
1616.956055	417.969330
1615.957031	-70.750381
1614.958984	149.215652
1613.959961	426.830475
1612.960938	345.071899
1611.961914	-203.331177
1610.961914	-169.519745
1609.962891	-43.950665
1608.962891	102.533363
1607.962891	-18.243891
1606.961914	164.850494
1605.961914	248.379379
1604.960938	363.275970
1603.959961	101.206131
1602.958984	422.803864
1601.957031	223.591217
1600.956055	87.238953
1599.954102	-198.155212
1598.952148	128.368027
1597.949219	329.227539
1596.947266	190.231277
1595.944336	-45.434906
1594.941406	-267.981201
1593.938477	-101.323486
1592.934570	-175.032867
1591.931641	-157.376709
1590.927734	-71.938606
1589.923828	65.591454
1588.918945	103.843742
1587.915039	-74.467850
1586.910156	354.830841
1585.905273	38.198822
1584.900391	183.008179
1583.894531	205.172516
1582.889648	-132.306061
1581.883789	306.549133
1580.877930	153.918640
1579.871094	108.009094
1578.865234	-221.721313
1577.858398	-80.321587
1576.851563	191.028198
1575.844727	-104.992470
1574.836914	145.217590
1573.829102	5.140939
1572.822266	-288.360535
1571.813477	60.168919
1570.805664	143.377518
1569.797852	70.540512
1568.789063	49.561737
1567.780273	189.497101
1566.770508	-16.103113
1565.761719	-52.976334
1564.751953	-108.135849
1563.742188	464.572662
1562.732422	377.950928
1561.722656	83.742134
1560.711914	186.283508
1559.702148	-203.934021
1558.691406	-150.873795
1557.679688	-134.263321
1556.668945	177.606033
1555.657227	-13.348672
1554.645508	186.721954
1553.633789	272.649597
1552.622070	236.740677
1551.609375	117.876953
1550.596680	-73.519165
1549.583984	376.640167
1548.571289	285.888214
1547.558594	-60.966377
1546.544922	298.002899
1545.531250	90.602180
1544.517578	43.388390
1543.503906	319.039642
1542.489258	-157.291260
1541.474609	-8.541575
1540.459961	-17.492010
1539.445313	-23.983747
1538.429688	320.395599
1537.415039	378.094727
1536.399414	451.101776
1535.383789	315.029358
1534.367188	116.979073
1533.351563	81.340172
1532.334961	432.225159
1531.318359	226.180878
1530.301758	161.817810
1529.284180	76.733406
1528.266602	102.312866
1527.249023	161.241043
1526.231445	256.068085
1525.213867	44.457439
1524.195313	298.562958
1523.177734	-41.825108
1522.159180	55.068226
1521.139648	362.662201
1520.121094	261.239899
1519.101563	103.183365
1518.082031	402.543243
1517.062500	141.540009
1516.042969	11.560134
1515.022461	-151.871902
1514.001953	-27.742010
1512.981445	-178.454620
1511.960938	4.472620
1510.939453	153.847198
1509.918945	26.007042
1508.897461	69.969528
1507.875000	-283.689362
1506.853516	-27.047155
1505.831055	-26.954042
1504.809570	-142.248978
1503.787109	157.496994
1502.763672	-413.975952
1501.741211	-434.600037
1500.717773	-63.534542
1499.694336	-22.947571
1498.670898	-207.686523
1497.646484	-141.653381
1496.623047	-157.560989
1495.598633	-35.416714
1494.574219	-396.726196
1493.549805	83.253128
1492.524414	-137.466843
1491.499023	48.213924
1490.473633	-93.297943
1489.448242	-68.746193
1488.422852	195.834396
1487.396484	278.934204
1486.370117	47.938625
1485.343750	130.955505
1484.317383	-36.186596
1483.290039	278.891266
1482.262695	257.096161
1481.235352	273.533966
1480.208008	646.898499
1479.180664	232.387512
1478.152344	302.245087
1477.124023	774.651855
1476.095703	184.512512
1475.067383	221.173248
1474.038086	492.057861
1473.008789	324.917297
1471.979492	934.175781
1470.950195	553.236145
1469.919922	467.567139
1468.890625	692.293030
1467.860352	891.470154
1466.830078	981.234070
1465.798828	1414.125732
1464.768555	1074.226563
1463.737305	1107.995117
1462.706055	1090.949829
1461.674805	1172.987305
1460.642578	1414.961426
1459.610352	1722.866821
1458.578125	1220.944214
1457.545898	1536.418457
1456.513672	1202.256592
1455.480469	1707.886719
1454.447266	1797.404785
1453.414063	1253.020142
1452.380859	1641.805298
1451.346680	1315.703979
1450.313477	1081.030640
1449.279297	1150.486938
1448.244141	1640.399292
1447.209961	1659.152222
1446.174805	1736.158569
1445.139648	1537.271729
1444.104492	1492.895874
1443.069336	1491.611328
1442.033203	1551.073120
1440.998047	1524.602295
1439.961914	1475.424683
1438.924805	1229.120728
1437.888672	1283.784302
1436.851563	1202.012939
1435.814453	1307.299683
1434.777344	1349.466919
1433.740234	1053.293579
1432.702148	1098.146118
1431.664063	544.814209
1430.625977	541.959778
1429.587891	677.963318
1428.548828	352.328247
1427.509766	142.933640
1426.471680	102.677628
1425.431641	332.231506
1424.392578	60.224014
1423.352539	370.508362
1422.312500	209.623169
1421.272461	230.257385
1420.232422	386.967133
1419.191406	-7.708434
1418.150391	116.436707
1417.109375	129.892197
1416.068359	-186.176590
1415.027344	46.399609
1413.985352	223.625122
1412.943359	63.931904
1411.901367	-98.096832
1410.858398	79.344269
1409.816406	-240.719147
1408.773438	-161.087616
1407.730469	-307.447083
1406.687500	-220.077820
1405.643555	143.533020
1404.599609	-193.254089
1403.555664	82.585205
1402.511719	-73.155235
1401.466797	-211.169281
1400.422852	132.566299
1399.377930	-263.473755
1398.333008	143.019287
1397.287109	18.070702
1396.242188	11.089321
1395.196289	16.746016
1394.150391	235.434891
1393.104492	23.406527
1392.057617	-73.246979
1391.010742	53.055492
1389.963867	-5.771506
1388.916992	-484.813446
1387.870117	-170.503510
1386.822266	-93.823357
1385.774414	-147.079376
1384.726563	242.318588
1383.677734	36.783710
1382.629883	13.908594
1381.581055	-138.765823
1380.532227	-108.898315
1379.483398	163.327698
1378.433594	-23.861673
1377.383789	28.804026
1376.333984	-23.249371
1375.284180	-92.611679
1374.234375	47.736622
1373.183594	105.830765
1372.132813	46.834888
1371.082031	-331.118286
1370.031250	-287.540619
1368.979492	227.111313
1367.927734	-23.194277
1366.875977	239.862686
1365.824219	-62.378231
1364.771484	342.740112
1363.718750	-93.568680
1362.666016	102.585701
1361.613281	146.999725
1360.560547	116.895660
1359.506836	377.911560
1358.453125	129.193878
1357.399414	288.421814
1356.344727	-7.153028
1355.291016	-128.511932
1354.236328	73.270836
1353.181641	727.169067
1352.126953	238.553238
1351.071289	179.792633
1350.015625	-119.600319
1348.959961	233.963486
1347.904297	71.397362
1346.847656	420.039795
1345.791992	542.969421
1344.735352	348.563293
1343.677734	320.445862
1342.621094	411.445038
1341.563477	455.426727
1340.505859	573.835571
1339.448242	608.088623
1338.390625	872.755249
1337.332031	553.100403
1336.273438	290.630859
1335.214844	691.634583
1334.156250	684.325317
1333.097656	971.502869
1332.038086	956.928711
1330.978516	524.589417
1329.917969	582.012268
1328.858398	602.455627
1327.797852	398.123932
1326.737305	959.842896
1325.676758	533.427734
1324.616211	783.931885
1323.554688	989.977051
1322.493164	971.411926
1321.431641	834.496948
1320.370117	761.890991
1319.307617	758.469910
1318.245117	821.738220
1317.182617	680.417297
1316.120117	630.462708
1315.056641	950.305420
1313.993164	614.652588
1312.929688	951.788025
1311.866211	976.057922
1310.802734	926.527344
1309.738281	741.689941
1308.673828	749.006409
1307.609375	825.307251
1306.543945	1000.063049
1305.479492	1164.988647
1304.414063	941.346741
1303.347656	904.737854
1302.282227	934.594971
1301.215820	1067.732178
1300.150391	874.090027
1299.083008	1078.557007
1298.016602	1010.390015
1296.949219	974.231873
1295.882813	746.678711
1294.815430	1059.260498
1293.747070	655.217834
1292.679688	813.244263
1291.611328	706.350464
1290.542969	1075.304199
1289.474609	1005.291321
1288.405273	822.603882
1287.335938	841.005432
1286.266602	435.572632
1285.197266	846.096863
1284.127930	857.287476
1283.057617	486.542145
1281.987305	835.721924
1280.916992	594.950195
1279.845703	513.374878
1278.775391	781.719055
1277.704102	546.131592
1276.632813	528.320984
1275.560547	549.665527
1274.489258	896.134399
1273.416992	819.708557
1272.344727	462.389404
1271.271484	579.121948
1270.199219	878.999878
1269.125977	814.977234
1268.052734	948.731079
1266.979492	1014.119263
1265.905273	840.375977
1264.831055	910.678162
1263.756836	866.344604
1262.682617	665.991028
1261.607422	1097.136963
1260.533203	648.254761
1259.458008	1006.146484
1258.381836	1061.799194
1257.306641	942.075623
1256.230469	854.063293
1255.154297	656.548340
1254.078125	707.400513
1253.001953	845.845032
1251.924805	558.456299
1250.847656	553.364258
1249.770508	696.622192
1248.692383	762.011719
1247.615234	307.172729
1246.537109	513.576050
1245.458984	598.398438
1244.379883	513.128540
1243.300781	869.915771
1242.222656	580.647888
1241.142578	607.086548
1240.063477	351.967621
1238.983398	325.039459
1237.904297	708.121704
1236.823242	899.394043
1235.743164	835.955811
1234.662109	787.074768
1233.582031	655.789612
1232.500977	405.801697
1231.418945	652.574768
1230.337891	489.862427
1229.255859	642.022278
1228.173828	714.196289
1227.090820	425.631165
1226.008789	471.154785
1224.925781	516.628723
1223.842773	179.851288
1222.759766	404.290344
1221.675781	669.704285
1220.591797	122.715828
1219.507813	552.370972
1218.423828	633.848511
1217.338867	316.641418
1216.254883	144.472565
1215.169922	213.816681
1214.083984	408.633942
1212.999023	299.213898
1211.913086	373.203094
1210.827148	507.439392
1209.741211	631.933838
1208.654297	266.788696
1207.567383	420.138824
1206.480469	592.663330
1205.393555	492.756195
1204.306641	-11.918940
1203.218750	-85.232590
1202.130859	10.032394
1201.042969	134.109970
1199.954102	-59.671127
1198.865234	-111.406090
1197.776367	60.611759
1196.687500	167.561783
1195.598633	-163.302414
1194.508789	49.363522
1193.418945	-127.554878
1192.329102	-314.053925
1191.238281	225.175552
1190.147461	-98.347923
1189.056641	-265.640137
1187.965820	191.443344
1186.875000	103.296951
1185.783203	-71.262367
1184.691406	15.780284
1183.599609	-81.996979
1182.506836	-266.128784
1181.414063	-313.529755
1180.321289	1.081449
1179.228516	-341.275604
1178.135742	272.676575
1177.041992	-148.749008
1175.948242	-138.849518
1174.854492	-267.902100
1173.759766	-104.832054
1172.665039	441.130066
1171.570313	96.507927
1170.475586	48.700291
1169.380859	98.953552
1168.285156	-223.966202
1167.189453	-49.422073
1166.093750	-506.112885
1164.997070	-52.038204
1163.900391	33.806236
1162.803711	57.463852
1161.707031	64.353104
1160.609375	118.951004
1159.512695	37.418327
1158.415039	101.470337
1157.316406	79.545036
1156.218750	360.592499
1155.120117	28.472424
1154.021484	-17.372992
1152.922852	8.291302
1151.823242	-268.811584
1150.723633	293.014557
1149.624023	146.946289
1148.524414	-3.847691
1147.423828	-111.749718
1146.323242	239.881927
1145.222656	-139.440216
1144.122070	95.370636
1143.020508	-171.985809
1141.918945	245.831528
1140.817383	275.784515
1139.715820	239.127975
1138.613281	-44.766502
1137.510742	-271.514709
1136.408203	221.759384
1135.305664	-57.247952
1134.202148	-326.657257
1133.098633	208.966568
1131.995117	119.999611
1130.891602	401.302307
1129.787109	27.551031
1128.682617	306.337250
1127.578125	214.990189
1126.473633	21.710249
1125.368164	511.251953
1124.262695	149.687332
1123.157227	473.091797
1122.050781	365.161346
1120.944336	53.589130
1119.837891	177.856857
1118.731445	-19.905293
1117.625000	168.225800
1116.517578	192.981384
1115.410156	156.214844
1114.302734	-91.037384
1113.194336	-80.430695
1112.085938	-100.557007
1110.977539	-26.122030
1109.869141	-204.565811
1108.759766	4.534466
1107.651367	258.434937
1106.541016	68.252922
1105.431641	88.307465
1104.321289	179.169510
1103.211914	536.681030
1102.100586	377.330719
1100.990234	-267.828247
1099.878906	377.287018
1098.768555	234.658951
1097.656250	198.175034
1096.544922	416.259247
1095.432617	167.748611
1094.320313	150.230728
1093.208008	196.332047
1092.095703	124.718079
1090.982422	272.077789
1089.869141	205.244766
1088.755859	432.587646
1087.641602	-135.235748
1086.527344	294.401031
1085.413086	239.518997
1084.298828	346.904755
1083.183594	66.497581
1082.069336	-79.799255
1080.954102	521.020264
1079.837891	205.664719
1078.722656	461.080139
1077.606445	479.327484
1076.490234	-63.303192
1075.373047	49.006638
1074.255859	135.515701
1073.139648	158.724686
1072.021484	-5.616604
1070.904297	13.037873
1069.786133	245.011536
1068.667969	233.250320
1067.549805	184.079865
1066.430664	149.041733
1065.312500	263.951569
1064.193359	144.766205
1063.073242	489.116089
1061.954102	131.402420
1060.833984	-59.984058
1059.713867	-54.742519
1058.592773	196.087006
1057.472656	180.377731
1056.351563	3.477979
1055.230469	-33.057854
1054.108398	255.222641
1052.987305	272.524048
1051.865234	159.132767
1050.743164	90.235634
1049.620117	182.496262
1048.497070	95.124748
1047.374023	10.216043
1046.250977	-69.900536
1045.127930	188.229294
1044.003906	70.988243
1042.879883	-57.757851
1041.754883	-263.255035
1040.630859	83.582054
1039.505859	-70.415535
1038.380859	143.672302
1037.254883	6.224794
1036.129883	-89.165672
1035.003906	-584.651794
1033.876953	92.720825
1032.750977	-393.069336
1031.624023	-441.361969
1030.497070	-50.136211
1029.370117	-263.297394
1028.242188	-562.239136
1027.115234	-263.859100
1025.986328	-376.628601
1024.858398	100.585464
1023.730469	-288.258911
1022.601563	-140.652679
1021.471680	-204.172897
1020.342773	-207.226349
1019.212891	-59.400810
1018.083008	-215.305664
1016.953125	-71.952026
1015.823242	-183.511200
1014.692383	-88.664909
1013.561523	-16.909828
1012.430664	-60.878262
1011.298828	-412.697021
1010.166992	-83.581947
1009.035156	194.580688
1007.903320	387.111572
1006.770508	734.681030
1005.637695	517.842285
1004.504883	997.271423
1003.371094	1465.037476
1002.238281	1551.339111
1001.104492	944.478333
999.969727	684.561035
998.835938	101.531273
997.701172	-33.120895
996.566406	206.418274
995.430664	30.507425
994.295898	390.159912
993.160156	152.245422
992.024414	-159.235367
990.887695	55.306988
989.750977	41.642422
988.614258	348.481720
987.477539	318.875458
986.340820	197.249237
985.203125	237.036575
984.065430	127.252823
982.926758	137.359039
981.789063	322.510315
980.650391	116.508034
979.511719	168.390411
978.372070	-149.931976
977.233398	143.679321
976.093750	-125.961838
974.953125	459.652130
973.813477	289.112030
972.672852	29.177628
971.532227	180.616531
970.390625	58.847664
969.250000	-88.000076
968.108398	-46.455311
966.966797	176.467789
965.824219	-135.120163
964.681641	159.055435
963.539063	-12.275846
962.396484	554.771790
961.253906	223.216904
960.110352	77.541512
958.966797	145.097687
957.822266	537.965271
956.678711	131.614258
955.534180	-66.114899
954.388672	-105.711380
953.244141	24.137966
952.098633	389.664612
950.953125	-52.229450
949.807617	77.837265
948.661133	-333.847900
947.514648	-240.141190
946.368164	-130.379913
945.221680	-134.795959
944.074219	-18.062719
942.926758	-79.388451
941.779297	3.225336
940.630859	396.289001
939.483398	239.355423
938.334961	-1.814874
937.185547	530.366577
936.037109	116.127899
934.887695	135.292496
933.737305	259.378387
932.587891	611.335876
931.437500	482.555115
930.287109	408.572754
929.136719	22.765936
927.985352	176.723602
926.834961	116.746780
925.682617	-163.823547
924.531250	197.288971
923.378906	233.088516
922.226563	-244.916199
921.074219	-74.781815
919.921875	-38.748596
918.768555	99.577400
917.615234	-257.303253
916.460938	71.894104
915.307617	292.004272
914.153320	-28.178764
912.999023	30.829653
911.843750	71.716599
910.688477	-166.377090
909.533203	78.730042
908.377930	24.485065
907.221680	-424.100647
906.066406	140.549179
904.909180	18.484760
903.752930	-228.078964
902.595703	-207.261536
901.438477	-70.961548
900.281250	-90.880463
899.123047	192.485382
897.965820	179.348572
896.807617	-75.777451
895.648438	248.152008
894.489258	409.167816
893.331055	-37.910091
892.170898	297.133118
891.011719	214.058548
889.851563	-29.331156
888.691406	366.463593
887.531250	378.276459
886.370117	58.294792
885.208984	284.553284
884.047852	111.381714
882.885742	96.178345
881.724609	85.479759
880.562500	135.647217
879.399414	314.260498
878.237305	546.848450
877.074219	468.424561
875.911133	124.246422
874.747070	262.095001
873.583008	224.255157
872.418945	116.638824
871.254883	56.298496
870.089844	353.651886
868.925781	387.685303
867.759766	484.636536
866.594727	64.451088
865.428711	379.368774
864.262695	345.815369
863.096680	305.495941
861.930664	294.345947
860.763672	289.896271
859.596680	444.783905
858.428711	489.582611
857.260742	431.093597
856.092773	670.932190
854.924805	567.459717
853.756836	939.326843
852.587891	299.970459
851.418945	362.328827
850.249023	758.448303
849.080078	419.566986
847.910156	492.861267
846.739258	447.387939
845.569336	650.334778
844.398438	376.432617
843.227539	160.757080
842.056641	412.623108
840.884766	384.748718
839.712891	54.975403
838.541016	270.688568
837.368164	542.094421
836.196289	370.905579
835.022461	233.231323
833.849609	390.311493
832.675781	348.528412
831.501953	208.462662
830.328125	166.566376
829.154297	390.100281
827.979492	406.000885
826.804688	147.509430
825.628906	323.804565
824.454102	129.913269
823.278320	190.060822
822.102539	116.414825
820.925781	249.856903
819.749023	231.715073
818.572266	465.059143
817.395508	-71.927666
816.217773	325.854919
815.040039	40.360485
813.862305	-276.235443
812.684570	-96.897873
811.505859	297.903107
810.327148	-196.632248
809.147461	-342.157684
807.968750	-21.186045
806.789063	-49.165340
805.609375	-352.574432
804.428711	-318.496826
803.248047	-366.653229
802.067383	-39.879177
800.886719	-283.494537
799.705078	-635.766357
798.523438	-152.016403
797.341797	-262.704926
796.160156	-116.342880
794.977539	-333.533325
793.794922	47.406502
792.611328	-156.614761
791.428711	-161.348984
790.245117	39.699886
789.060547	-129.033569
787.876953	-5.706857
786.692383	-117.007698
785.507813	180.806290
784.323242	67.131096
783.137695	119.223038
781.952148	109.328812
780.766602	220.883698
779.580078	80.483887
778.393555	187.419449
777.207031	-50.202240
776.020508	32.288754
774.833008	375.086304
773.645508	-14.866622
772.458008	93.826675
771.270508	-150.448746
770.082031	346.145599
768.893555	128.256256
767.704102	318.112427
766.514648	166.321808
765.325195	477.125275
764.135742	118.255966
762.946289	217.466553
761.755859	274.763672
760.565430	285.779022
759.374023	435.359131
758.183594	305.483704
756.992188	439.526581
755.799805	465.748596
754.608398	450.172699
753.416016	318.110321
752.223633	495.869507
751.030273	333.070465
749.837891	-20.716555
748.644531	308.448792
747.450195	165.534760
746.256836	659.072632
745.062500	125.627968
743.868164	178.075577
742.672852	33.145397
741.477539	-94.162621
740.282227	50.389553
739.086914	4.250902
737.890625	21.690571
736.695313	-153.599838
735.498047	435.461090
734.301758	-11.247426
733.104492	-76.866341
731.907227	37.026241
730.709961	-61.296345
729.511719	153.244003
728.313477	-100.212166
727.115234	24.717897
725.916992	9.764565
724.717773	206.845978
723.518555	56.547806
722.318359	209.983612
721.119141	234.593948
719.918945	78.074829
718.718750	96.324104
717.517578	273.943787
716.316406	19.620638
715.115234	531.065308
713.914063	183.234467
712.711914	509.304535
711.509766	235.957870
710.307617	566.432251
709.104492	-9.381013
707.902344	99.073662
706.698242	109.616028
705.495117	388.042053
704.291016	287.767914
703.086914	-34.279079
701.882813	-140.674194
700.678711	205.503296
699.473633	440.761993
698.268555	60.836998
697.062500	26.807205
695.857422	147.213348
694.651367	150.406082
693.444336	-215.467712
692.238281	-244.458313
691.031250	61.035233
689.824219	-260.691376
688.616211	-67.848465
687.409180	-267.593445
686.200195	-76.684898
684.992188	-9.303890
683.784180	-11.161367
682.575195	-290.268768
681.366211	-211.559204
680.156250	226.889297
678.946289	32.881142
677.736328	3.689205
676.526367	-92.437363
675.315430	-41.178669
674.104492	-197.509201
672.893555	126.639671
671.682617	-314.827789
670.470703	-85.623589
669.258789	208.475250
668.046875	-359.756866
666.833984	70.697853
665.621094	-84.333511
664.408203	89.129410
663.194336	-268.525269
661.981445	71.385468
660.767578	346.528259
659.552734	93.011047
658.338867	402.768982
657.124023	-72.567207
655.908203	116.550499
654.693359	-22.007133
653.477539	74.518600
652.261719	-48.711136
651.045898	364.595612
649.829102	349.178192
648.612305	-53.772663
647.395508	264.681793
646.177734	352.732483
644.959961	46.978416
643.742188	-110.186325
642.524414	369.342651
641.305664	102.484322
640.086914	29.194534
638.868164	398.646088
637.648438	445.548767
636.429688	337.658722
635.208984	29.986069
633.989258	98.115280
632.768555	462.345215
631.547852	223.134903
630.327148	181.277069
629.106445	42.704235
627.884766	197.826172
626.663086	-61.221104
625.440430	391.360687
624.217773	397.620209
622.995117	328.567719
621.772461	173.513336
620.549805	148.820908
619.326172	-173.904785
618.102539	188.190079
616.877930	44.527851
615.654297	-168.029800
614.429688	-207.708618
613.204102	42.980709
611.979492	-267.307922
610.753906	155.260208
609.528320	-218.172958
608.301758	-126.258629
607.075195	-90.668785
605.848633	142.783340
604.622070	114.775467
