# Supplementary material for: Raman spectroscopy accurately differentiates mucosal healing from non-healing and biochemical changes following biological therapy in inflammatory bowel disease
Source: PLoS One. 2021 Jun 2;16(6):e0252210. doi: 10.1371/journal.pone.0252210 (PMC8172032; doi:10.1371/journal.pone.0252210)
Supplement: S6 Dataset — (ZIP) [file pone.0252210.s008.zip › Post biologic CD/OC017 post treatment-1_BL sub CR removed_78__X_-6110.39__Y_10949.1__Z_-135.24__Time_882.txt]

1714.708984	47.229706
1713.732422	96.806847
1712.755859	53.401356
1711.779297	94.431343
1710.801758	-2.752219
1709.824219	233.705963
1708.846680	-91.481766
1707.868164	-171.581604
1706.890625	-65.631119
1705.912109	143.119629
1704.933594	-16.588482
1703.954102	-62.759682
1702.975586	-86.409676
1701.996094	56.825470
1701.016602	-53.110210
1700.037109	-116.549522
1699.056641	29.513254
1698.077148	-157.650909
1697.096680	-84.618332
1696.116211	-272.565308
1695.134766	-34.856003
1694.154297	62.082317
1693.172852	-21.782930
1692.191406	23.332687
1691.209961	207.998093
1690.227539	78.473114
1689.245117	136.491867
1688.263672	32.551445
1687.280273	59.978771
1686.297852	98.773376
1685.314453	103.557320
1684.332031	-48.196522
1683.347656	37.816994
1682.364258	-27.381180
1681.380859	3.916319
1680.396484	222.128586
1679.412109	-11.666353
1678.427734	135.731537
1677.442383	126.619888
1676.458008	134.011261
1675.472656	125.937325
1674.487305	471.964966
1673.500977	241.499390
1672.515625	301.280731
1671.529297	252.540054
1670.542969	307.853058
1669.556641	289.202667
1668.569336	547.090332
1667.583008	391.164307
1666.595703	357.758881
1665.608398	133.696930
1664.620117	201.883881
1663.632813	490.525513
1662.644531	641.479492
1661.656250	543.493103
1660.667969	639.339539
1659.678711	711.582153
1658.689453	548.298157
1657.700195	345.633392
1656.710938	405.478210
1655.721680	449.666565
1654.731445	509.951782
1653.742188	321.700226
1652.750977	369.207794
1651.760742	612.654602
1650.770508	364.312561
1649.779297	359.513367
1648.788086	-7.241565
1647.796875	289.683228
1646.804688	227.297180
1645.813477	159.821518
1644.821289	-39.531708
1643.829102	-6.294178
1642.836914	-123.410568
1641.843750	18.297230
1640.850586	-48.396656
1639.857422	111.928848
1638.864258	-165.545212
1637.871094	-23.522413
1636.876953	171.250977
1635.882813	-5.628348
1634.888672	12.654120
1633.894531	-71.753914
1632.899414	-174.505020
1631.905273	20.435884
1630.910156	-113.776413
1629.915039	341.759003
1628.918945	-110.829353
1627.922852	-118.514420
1626.927734	173.726028
1625.930664	-160.096954
1624.934570	42.659042
1623.938477	13.997345
1622.941406	64.199799
1621.944336	243.141830
1620.947266	188.186935
1619.949219	-32.229324
1618.952148	-73.987648
1617.954102	62.782990
1616.956055	-49.888020
1615.957031	304.586700
1614.958984	233.840729
1613.959961	215.554062
1612.960938	110.694122
1611.961914	163.162659
1610.961914	37.304291
1609.962891	45.124645
1608.962891	-75.506645
1607.962891	-12.756153
1606.961914	39.430962
1605.961914	164.862885
1604.960938	198.545029
1603.959961	415.371002
1602.958984	388.666382
1601.957031	265.097534
1600.956055	5.498164
1599.954102	-44.852989
1598.952148	166.202148
1597.949219	-28.091805
1596.947266	31.131035
1595.944336	325.402100
1594.941406	-7.497772
1593.938477	-63.491234
1592.934570	-41.216434
1591.931641	-5.981058
1590.927734	44.803577
1589.923828	25.017723
1588.918945	39.058361
1587.915039	321.667633
1586.910156	-29.646229
1585.905273	200.512329
1584.900391	221.939163
1583.894531	11.306578
1582.889648	56.016201
1581.883789	337.654785
1580.877930	-3.390063
1579.871094	22.750105
1578.865234	207.584396
1577.858398	129.351440
1576.851563	35.434551
1575.844727	-19.521149
1574.836914	224.555756
1573.829102	299.389893
1572.822266	257.097015
1571.813477	-21.842789
1570.805664	156.632095
1569.797852	207.607803
1568.789063	157.138901
1567.780273	96.196060
1566.770508	45.550556
1565.761719	101.266556
1564.751953	234.706802
1563.742188	199.316193
1562.732422	91.192680
1561.722656	-1.427068
1560.711914	-130.426392
1559.702148	259.066986
1558.691406	241.319183
1557.679688	205.324554
1556.668945	195.160202
1555.657227	280.734375
1554.645508	164.158234
1553.633789	88.958870
1552.622070	282.923096
1551.609375	171.284241
1550.596680	139.810318
1549.583984	165.166183
1548.571289	182.653458
1547.558594	99.181213
1546.544922	222.472748
1545.531250	216.371841
1544.517578	179.165619
1543.503906	-64.820732
1542.489258	47.677841
1541.474609	-82.735603
1540.459961	254.177307
1539.445313	133.920609
1538.429688	122.016930
1537.415039	174.551254
1536.399414	291.462219
1535.383789	426.292999
1534.367188	76.157784
1533.351563	-65.063774
1532.334961	267.974640
1531.318359	87.939606
1530.301758	178.442780
1529.284180	168.351028
1528.266602	307.563629
1527.249023	99.025269
1526.231445	-114.648422
1525.213867	19.161110
1524.195313	-137.950043
1523.177734	34.253845
1522.159180	51.972343
1521.139648	43.886379
1520.121094	-46.525742
1519.101563	24.965508
1518.082031	-1.297411
1517.062500	80.303177
1516.042969	-28.288881
1515.022461	176.427383
1514.001953	34.349377
1512.981445	-82.053635
1511.960938	86.436653
1510.939453	8.441155
1509.918945	346.060394
1508.897461	-24.474081
1507.875000	-17.936308
1506.853516	111.631966
1505.831055	-130.605377
1504.809570	-208.751465
1503.787109	-35.816376
1502.763672	-157.611191
1501.741211	4.910610
1500.717773	44.398888
1499.694336	55.670666
1498.670898	-145.540100
1497.646484	-93.372673
1496.623047	-256.158173
1495.598633	-63.371040
1494.574219	-31.810329
1493.549805	-41.201065
1492.524414	-267.910187
1491.499023	100.933266
1490.473633	124.646240
1489.448242	10.375771
1488.422852	246.042328
1487.396484	320.701752
1486.370117	-46.356041
1485.343750	81.899796
1484.317383	-11.930617
1483.290039	111.116699
1482.262695	-61.794254
1481.235352	101.993286
1480.208008	-63.214516
1479.180664	62.245926
1478.152344	317.614899
1477.124023	460.752716
1476.095703	173.289688
1475.067383	155.930405
1474.038086	347.372192
1473.008789	505.635406
1471.979492	541.657104
1470.950195	325.727631
1469.919922	738.319763
1468.890625	629.289185
1467.860352	843.282959
1466.830078	645.286255
1465.798828	640.570618
1464.768555	618.091125
1463.737305	727.752869
1462.706055	707.818237
1461.674805	926.661499
1460.642578	1127.640259
1459.610352	1023.887817
1458.578125	1062.344971
1457.545898	1032.286377
1456.513672	1139.271973
1455.480469	916.452271
1454.447266	1193.374512
1453.414063	859.121948
1452.380859	897.693787
1451.346680	1146.629395
1450.313477	1068.617432
1449.279297	1205.998901
1448.244141	1160.972412
1447.209961	1153.993774
1446.174805	1217.931885
1445.139648	1226.188721
1444.104492	1231.947388
1443.069336	1012.554321
1442.033203	957.707458
1440.998047	978.809326
1439.961914	939.244690
1438.924805	990.733398
1437.888672	1135.773438
1436.851563	1106.423584
1435.814453	824.489990
1434.777344	775.100464
1433.740234	753.558716
1432.702148	598.246338
1431.664063	574.310974
1430.625977	353.585602
1429.587891	122.912811
1428.548828	15.984948
1427.509766	310.168121
1426.471680	102.500122
1425.431641	409.238098
1424.392578	103.436996
1423.352539	218.639145
1422.312500	298.575531
1421.272461	83.828926
1420.232422	73.216454
1419.191406	148.258926
1418.150391	-18.326639
1417.109375	160.007324
1416.068359	94.257545
1415.027344	43.690300
1413.985352	106.375450
1412.943359	28.281590
1411.901367	30.731565
1410.858398	-115.060074
1409.816406	201.664886
1408.773438	171.598663
1407.730469	-21.659683
1406.687500	-244.906540
1405.643555	36.666641
1404.599609	172.590302
1403.555664	-251.137070
1402.511719	5.365814
1401.466797	123.845230
1400.422852	-88.715431
1399.377930	37.392757
1398.333008	123.404800
1397.287109	-138.956268
1396.242188	142.659485
1395.196289	-49.302135
1394.150391	24.405203
1393.104492	58.082573
1392.057617	29.215012
1391.010742	-157.273651
1389.963867	302.089478
1388.916992	75.734299
1387.870117	19.661026
1386.822266	-56.332531
1385.774414	-289.754639
1384.726563	82.000366
1383.677734	88.738251
1382.629883	-71.872810
1381.581055	19.989622
1380.532227	-72.956581
1379.483398	14.023027
1378.433594	-93.720535
1377.383789	178.088913
1376.333984	-61.765385
1375.284180	-194.150620
1374.234375	77.732040
1373.183594	-169.211411
1372.132813	-74.353653
1371.082031	75.385315
1370.031250	162.821854
1368.979492	38.473526
1367.927734	8.926254
1366.875977	-85.294678
1365.824219	-5.076112
1364.771484	97.584137
1363.718750	-6.335784
1362.666016	191.003799
1361.613281	-49.592609
1360.560547	53.286911
1359.506836	86.551094
1358.453125	174.579987
1357.399414	304.908508
1356.344727	74.847916
1355.291016	118.314072
1354.236328	191.642685
1353.181641	103.557098
1352.126953	437.758209
1351.071289	439.180573
1350.015625	-25.999523
1348.959961	280.924591
1347.904297	-22.596298
1346.847656	133.009399
1345.791992	320.869049
1344.735352	449.200317
1343.677734	478.376129
1342.621094	477.872925
1341.563477	363.445984
1340.505859	231.796158
1339.448242	437.135895
1338.390625	607.786987
1337.332031	409.522705
1336.273438	632.217407
1335.214844	444.067902
1334.156250	256.065857
1333.097656	471.429504
1332.038086	590.307373
1330.978516	350.663300
1329.917969	437.503326
1328.858398	309.347015
1327.797852	359.222687
1326.737305	648.779358
1325.676758	498.618134
1324.616211	615.283264
1323.554688	475.189301
1322.493164	453.699951
1321.431641	629.707153
1320.370117	418.333374
1319.307617	685.657410
1318.245117	597.788696
1317.182617	618.505981
1316.120117	585.040955
1315.056641	600.933594
1313.993164	476.425964
1312.929688	613.161865
1311.866211	725.265686
1310.802734	871.851990
1309.738281	535.880737
1308.673828	468.404388
1307.609375	816.896729
1306.543945	744.570007
1305.479492	586.236023
1304.414063	762.478088
1303.347656	614.137451
1302.282227	424.125153
1301.215820	652.042480
1300.150391	484.317841
1299.083008	527.970947
1298.016602	817.259949
1296.949219	384.546112
1295.882813	602.638367
1294.815430	558.050537
1293.747070	736.828979
1292.679688	535.301758
1291.611328	596.356140
1290.542969	412.195709
1289.474609	654.763123
1288.405273	740.384521
1287.335938	605.443237
1286.266602	637.211792
1285.197266	651.855591
1284.127930	539.178345
1283.057617	260.082703
1281.987305	59.480976
1280.916992	343.602844
1279.845703	434.323608
1278.775391	564.181274
1277.704102	488.560181
1276.632813	435.011078
1275.560547	608.880127
1274.489258	633.607422
1273.416992	365.100952
1272.344727	394.811768
1271.271484	895.966980
1270.199219	610.568970
1269.125977	457.166595
1268.052734	606.544739
1266.979492	531.356995
1265.905273	480.621460
1264.831055	95.730576
1263.756836	289.048737
1262.682617	384.770477
1261.607422	655.992188
1260.533203	529.839050
1259.458008	484.168732
1258.381836	462.898529
1257.306641	490.372101
1256.230469	454.533325
1255.154297	262.911041
1254.078125	784.574829
1253.001953	692.769958
1251.924805	564.522766
1250.847656	494.723450
1249.770508	512.517700
1248.692383	420.900574
1247.615234	438.725372
1246.537109	517.309265
1245.458984	338.309906
1244.379883	382.886566
1243.300781	609.605103
1242.222656	241.330139
1241.142578	463.136719
1240.063477	454.280396
1238.983398	530.357849
1237.904297	550.610840
1236.823242	599.960144
1235.743164	591.094910
1234.662109	781.035706
1233.582031	583.073059
1232.500977	479.709991
1231.418945	444.227112
1230.337891	411.186462
1229.255859	198.946548
1228.173828	132.073242
1227.090820	128.161499
1226.008789	419.505768
1224.925781	280.029114
1223.842773	46.266132
1222.759766	211.657623
1221.675781	268.159912
1220.591797	266.612366
1219.507813	291.645203
1218.423828	26.693451
1217.338867	225.691940
1216.254883	296.583679
1215.169922	-175.887955
1214.083984	247.516693
1212.999023	378.668457
1211.913086	-153.867065
1210.827148	327.122620
1209.741211	323.056946
1208.654297	126.056320
1207.567383	136.477829
1206.480469	139.649139
1205.393555	229.563889
1204.306641	141.129837
1203.218750	52.719364
1202.130859	0.457224
1201.042969	-6.049594
1199.954102	-207.557617
1198.865234	50.688835
1197.776367	68.185448
1196.687500	157.828308
1195.598633	153.613144
1194.508789	-35.771255
1193.418945	169.171112
1192.329102	-82.657761
1191.238281	-127.742928
1190.147461	-14.267974
1189.056641	-49.778149
1187.965820	-123.715149
1186.875000	-154.424988
1185.783203	-269.152466
1184.691406	-278.260803
1183.599609	106.079880
1182.506836	89.650085
1181.414063	255.463715
1180.321289	8.797864
1179.228516	124.171875
1178.135742	-14.555087
1177.041992	38.430698
1175.948242	-83.495422
1174.854492	-128.751587
1173.759766	58.235668
1172.665039	58.400375
1171.570313	94.441628
1170.475586	-17.906324
1169.380859	-36.932632
1168.285156	-177.950592
1167.189453	-177.854141
1166.093750	-53.469536
1164.997070	6.300092
1163.900391	-29.560213
1162.803711	25.351864
1161.707031	-15.323071
1160.609375	53.837986
1159.512695	17.903072
1158.415039	230.184998
1157.316406	-25.365084
1156.218750	93.738983
1155.120117	-68.690071
1154.021484	67.012772
1152.922852	154.947189
1151.823242	2.075215
1150.723633	-67.346268
1149.624023	80.048103
1148.524414	36.793610
1147.423828	-4.083306
1146.323242	-109.251404
1145.222656	35.543396
1144.122070	-138.647949
1143.020508	77.417770
1141.918945	-23.010105
1140.817383	112.027618
1139.715820	178.029205
1138.613281	6.263263
1137.510742	-148.809845
1136.408203	85.835556
1135.305664	6.787610
1134.202148	56.000446
1133.098633	328.366211
1131.995117	301.476959
1130.891602	79.965881
1129.787109	318.857391
1128.682617	370.211639
1127.578125	381.204834
1126.473633	456.194733
1125.368164	450.527985
1124.262695	670.007141
1123.157227	235.363007
1122.050781	338.668854
1120.944336	363.750702
1119.837891	97.544502
1118.731445	309.663971
1117.625000	29.359575
1116.517578	160.907669
1115.410156	84.189049
1114.302734	45.337006
1113.194336	-28.985367
1112.085938	92.940674
1110.977539	-73.567955
1109.869141	102.639656
1108.759766	37.767616
1107.651367	268.174927
1106.541016	269.390808
1105.431641	405.176208
1104.321289	392.179047
1103.211914	228.150986
1102.100586	335.506012
1100.990234	180.981689
1099.878906	344.882233
1098.768555	270.574524
1097.656250	259.931610
1096.544922	289.355164
1095.432617	101.995102
1094.320313	197.384827
1093.208008	323.341400
1092.095703	279.715088
1090.982422	203.149551
1089.869141	340.775879
1088.755859	210.112366
1087.641602	286.509674
1086.527344	381.686890
1085.413086	455.660248
1084.298828	278.075043
1083.183594	471.899170
1082.069336	228.609070
1080.954102	389.475861
1079.837891	129.877228
1078.722656	236.697739
1077.606445	24.214481
1076.490234	461.941376
1075.373047	165.045670
1074.255859	175.601868
1073.139648	71.246895
1072.021484	269.420593
1070.904297	183.862350
1069.786133	185.070129
1068.667969	277.673065
1067.549805	168.779297
1066.430664	287.130493
1065.312500	89.335571
1064.193359	174.906296
1063.073242	351.730225
1061.954102	350.656433
1060.833984	489.962433
1059.713867	231.617065
1058.592773	427.039856
1057.472656	379.269165
1056.351563	156.244766
1055.230469	73.546791
1054.108398	103.042099
1052.987305	-23.936209
1051.865234	213.438568
1050.743164	-158.585571
1049.620117	43.748932
1048.497070	-118.003334
1047.374023	-340.308380
1046.250977	76.588455
1045.127930	143.545395
1044.003906	182.525192
1042.879883	51.369419
1041.754883	132.355362
1040.630859	-21.959867
1039.505859	61.401409
1038.380859	105.169281
1037.254883	318.898499
1036.129883	239.300201
1035.003906	80.653107
1033.876953	-31.356396
1032.750977	84.666191
1031.624023	-120.230682
1030.497070	-15.789849
1029.370117	65.399559
1028.242188	-83.460953
1027.115234	14.050063
1025.986328	-157.874390
1024.858398	-129.970825
1023.730469	111.552109
1022.601563	14.128488
1021.471680	-231.717438
1020.342773	-122.445610
1019.212891	-68.844666
1018.083008	-131.167725
1016.953125	-165.591858
1015.823242	-135.051987
1014.692383	-62.768063
1013.561523	-55.337151
1012.430664	211.555817
1011.298828	17.560120
1010.166992	43.641052
1009.035156	319.738647
1007.903320	211.630798
1006.770508	367.363464
1005.637695	590.155579
1004.504883	1104.263550
1003.371094	924.622131
1002.238281	851.443481
1001.104492	810.705994
999.969727	536.705261
998.835938	276.752777
997.701172	-13.041998
996.566406	71.357727
995.430664	317.347900
994.295898	-4.381490
993.160156	70.910210
992.024414	319.216583
990.887695	-94.345543
989.750977	43.346165
988.614258	210.997147
987.477539	-45.364895
986.340820	18.684196
985.203125	-94.584259
984.065430	169.910721
982.926758	132.758881
981.789063	121.010147
980.650391	148.447281
979.511719	265.660736
978.372070	-51.820068
977.233398	26.425289
976.093750	198.957352
974.953125	318.610474
973.813477	176.318344
972.672852	369.569580
971.532227	64.391571
970.390625	-183.168396
969.250000	-8.132218
968.108398	139.346497
966.966797	135.378860
965.824219	152.127548
964.681641	61.137081
963.539063	256.889893
962.396484	269.216095
961.253906	343.488617
960.110352	101.579384
958.966797	272.208313
957.822266	39.727776
956.678711	70.751152
955.534180	170.506775
954.388672	224.508331
953.244141	63.462521
952.098633	179.367508
950.953125	32.266899
949.807617	-0.368814
948.661133	99.670509
947.514648	208.873566
946.368164	57.603336
945.221680	201.162277
944.074219	34.114193
942.926758	-93.974419
941.779297	188.972275
940.630859	120.379486
939.483398	207.042145
938.334961	42.799400
937.185547	-25.513081
936.037109	86.399208
934.887695	223.399139
933.737305	-6.527290
932.587891	246.761688
931.437500	176.521805
930.287109	110.930038
929.136719	225.308105
927.985352	255.470291
926.834961	101.331177
925.682617	311.379852
924.531250	193.817352
923.378906	185.536697
922.226563	61.356972
921.074219	-224.101456
919.921875	172.420471
918.768555	198.461868
917.615234	197.286865
916.460938	-42.286034
915.307617	-129.571945
914.153320	-189.522919
912.999023	-74.650497
911.843750	-34.647804
910.688477	180.045776
909.533203	-6.711294
908.377930	137.687515
907.221680	41.797188
906.066406	-90.264580
904.909180	99.512924
903.752930	-236.265778
902.595703	-98.540413
901.438477	-12.909019
900.281250	54.615646
899.123047	153.832870
897.965820	-113.474281
896.807617	264.032074
895.648438	-16.660732
894.489258	-100.490944
893.331055	301.720276
892.170898	-109.738007
891.011719	140.987381
889.851563	37.011990
888.691406	-17.204170
887.531250	120.536919
886.370117	91.220261
885.208984	-77.963791
884.047852	224.471817
882.885742	-95.726189
881.724609	143.482117
880.562500	-144.935883
879.399414	-101.868156
878.237305	164.281723
877.074219	76.629639
875.911133	-35.735867
874.747070	-53.452770
873.583008	93.192429
872.418945	152.006989
871.254883	314.313782
870.089844	143.611572
868.925781	155.174210
867.759766	164.498688
866.594727	47.932968
865.428711	318.003235
864.262695	414.934540
863.096680	186.086884
861.930664	300.974518
860.763672	321.508209
859.596680	362.233429
858.428711	373.764069
857.260742	423.432648
856.092773	430.448730
854.924805	177.299133
853.756836	451.177856
852.587891	458.163635
851.418945	274.639771
850.249023	203.224091
849.080078	248.307648
847.910156	340.391113
846.739258	208.518036
845.569336	52.061974
844.398438	347.732513
843.227539	-27.985340
842.056641	10.280074
840.884766	218.470703
839.712891	263.321594
838.541016	232.128296
837.368164	-11.378218
836.196289	285.885010
835.022461	66.998169
833.849609	520.368713
832.675781	263.510651
831.501953	203.168930
830.328125	305.729065
829.154297	374.736725
827.979492	385.686371
826.804688	360.911194
825.628906	106.473946
824.454102	124.046249
823.278320	275.278381
822.102539	170.185272
820.925781	-17.308964
819.749023	262.875183
818.572266	226.744476
817.395508	90.422874
816.217773	-57.005440
815.040039	-13.085702
813.862305	6.294407
812.684570	3.378095
811.505859	-179.660690
810.327148	59.633083
809.147461	23.220440
807.968750	175.600601
806.789063	-7.520349
805.609375	66.967239
804.428711	-89.514755
803.248047	-137.225677
802.067383	54.671680
800.886719	31.231382
799.705078	-63.226318
798.523438	-69.007324
797.341797	-101.448090
796.160156	-111.771767
794.977539	-131.013641
793.794922	-331.963623
792.611328	58.458221
791.428711	213.922913
790.245117	187.727417
789.060547	219.025650
787.876953	-46.253139
786.692383	97.771835
785.507813	268.205841
784.323242	93.564415
783.137695	445.052399
781.952148	210.652313
780.766602	133.172791
779.580078	-160.816101
778.393555	-4.202649
777.207031	220.716476
776.020508	275.492279
774.833008	102.870583
773.645508	203.854156
772.458008	328.992188
771.270508	92.332047
770.082031	243.767929
768.893555	82.060837
767.704102	171.599152
766.514648	69.351120
765.325195	268.864319
764.135742	263.416840
762.946289	249.105179
761.755859	285.370514
760.565430	152.109344
759.374023	285.073334
758.183594	292.537415
756.992188	227.375214
755.799805	210.558411
754.608398	136.547913
753.416016	148.225067
752.223633	96.133522
751.030273	15.462605
749.837891	222.456985
748.644531	163.656082
747.450195	120.203896
746.256836	15.284961
745.062500	189.001144
743.868164	268.281586
742.672852	172.054031
741.477539	327.960663
740.282227	-143.109879
739.086914	8.346294
737.890625	-33.088665
736.695313	240.868362
735.498047	83.284119
734.301758	241.006302
733.104492	175.378983
731.907227	13.480591
730.709961	177.610306
729.511719	413.827148
728.313477	20.154999
727.115234	4.863965
725.916992	-27.910620
724.717773	48.581829
723.518555	216.793213
722.318359	212.378494
721.119141	-75.899712
719.918945	111.879250
718.718750	85.686989
717.517578	-21.219740
716.316406	253.712799
715.115234	33.434822
713.914063	122.920013
712.711914	186.224197
711.509766	-1.116395
710.307617	77.497063
709.104492	-127.094299
707.902344	260.856598
706.698242	47.681549
705.495117	91.533684
704.291016	80.998703
703.086914	-194.945724
701.882813	12.238869
700.678711	-17.684471
699.473633	211.221619
698.268555	196.604660
697.062500	318.988068
695.857422	-30.133688
694.651367	-342.090027
693.444336	130.226044
692.238281	-25.124884
691.031250	-63.093021
689.824219	61.822289
688.616211	-127.858986
687.409180	1.534436
686.200195	-79.408836
684.992188	50.113914
683.784180	66.950790
682.575195	-65.653343
681.366211	46.762432
680.156250	-89.883080
678.946289	-18.429989
677.736328	-117.949471
676.526367	59.795853
675.315430	-219.079712
674.104492	-144.996948
672.893555	262.328186
671.682617	124.578148
670.470703	-41.076008
669.258789	-65.997177
668.046875	116.719460
666.833984	249.801712
665.621094	-62.045597
664.408203	95.072281
663.194336	-19.792589
661.981445	66.312599
660.767578	70.523018
659.552734	-112.831177
658.338867	16.859869
657.124023	21.563677
655.908203	2.713488
654.693359	-91.418030
653.477539	81.916214
652.261719	-50.640514
651.045898	77.699402
649.829102	102.768951
648.612305	82.776802
647.395508	-31.759584
646.177734	193.988617
644.959961	239.051254
643.742188	168.089615
642.524414	26.350651
641.305664	123.529877
640.086914	186.430984
638.868164	227.969986
637.648438	71.965004
636.429688	158.942902
635.208984	-73.979691
633.989258	270.980804
632.768555	-8.789919
631.547852	18.637608
630.327148	-123.330734
629.106445	-39.836319
627.884766	135.985825
626.663086	219.645187
625.440430	110.443581
624.217773	166.444092
622.995117	473.245422
621.772461	349.381317
620.549805	367.033508
619.326172	57.128792
618.102539	89.991119
616.877930	65.118584
615.654297	-15.333657
614.429688	7.000141
613.204102	-342.816681
611.979492	68.841736
610.753906	-49.892941
609.528320	-192.085907
608.301758	227.811508
607.075195	8.666330
605.848633	37.358273
604.622070	125.772186
