# Supplementary material for: Raman spectroscopy accurately differentiates mucosal healing from non-healing and biochemical changes following biological therapy in inflammatory bowel disease
Source: PLoS One. 2021 Jun 2;16(6):e0252210. doi: 10.1371/journal.pone.0252210 (PMC8172032; doi:10.1371/journal.pone.0252210)
Supplement: S6 Dataset — (ZIP) [file pone.0252210.s008.zip › Post biologic CD/OC030-1 post_base sub cr removed_79__X_-19542.5__Y_47773.5__Time_881.txt]

1714.774414	47.726269
1713.797852	48.882023
1712.820313	44.666798
1711.843750	90.261177
1710.866211	156.146652
1709.888672	-20.255760
1708.911133	-28.700043
1707.933594	-118.390175
1706.955078	-61.564209
1705.976563	7.888160
1704.998047	-70.614380
1704.019531	107.279846
1703.040039	102.530304
1702.061523	-175.558182
1701.082031	-226.620300
1700.101563	56.217510
1699.122070	4.448319
1698.141602	-26.215675
1697.161133	-174.662308
1696.180664	-56.008930
1695.200195	49.126320
1694.218750	172.802246
1693.238281	-13.278325
1692.256836	174.433777
1691.274414	9.793103
1690.292969	186.920288
1689.310547	107.974182
1688.328125	130.597855
1687.345703	254.759216
1686.363281	189.843170
1685.379883	170.511597
1684.396484	50.251637
1683.413086	124.875237
1682.429688	349.001556
1681.445313	134.016785
1680.461914	209.795242
1679.477539	38.421040
1678.493164	333.301025
1677.507813	282.650970
1676.523438	299.091431
1675.538086	369.221436
1674.552734	317.589722
1673.566406	707.780945
1672.581055	415.457489
1671.594727	583.500000
1670.608398	598.039551
1669.622070	522.930054
1668.634766	605.139954
1667.648438	597.771912
1666.661133	564.525269
1665.673828	646.091370
1664.685547	624.842346
1663.698242	752.880310
1662.709961	680.036743
1661.721680	997.663757
1660.733398	838.815369
1659.744141	898.045776
1658.755859	987.175354
1657.766602	986.942383
1656.777344	847.124207
1655.787109	872.253845
1654.797852	826.700195
1653.807617	789.851563
1652.817383	856.975525
1651.827148	551.873718
1650.835938	289.970398
1649.844727	211.390396
1648.853516	120.398354
1647.862305	188.784744
1646.871094	252.621704
1645.878906	245.851212
1644.886719	20.633610
1643.894531	-142.997574
1642.902344	-52.372532
1641.910156	-16.468403
1640.916992	9.592750
1639.923828	-11.108986
1638.930664	69.155998
1637.936523	-39.767609
1636.943359	-53.003246
1635.949219	-115.616196
1634.955078	-90.536751
1633.960938	8.997066
1632.965820	16.970325
1631.970703	244.200638
1630.975586	261.363098
1629.980469	184.410919
1628.985352	247.627014
1627.989258	206.201431
1626.993164	194.360199
1625.997070	296.238098
1625.000977	361.867126
1624.003906	743.534546
1623.007813	689.318359
1622.010742	704.022095
1621.012695	905.816345
1620.015625	871.680603
1619.017578	972.030518
1618.020508	933.717163
1617.021484	751.570435
1616.023438	496.528595
1615.025391	580.557495
1614.026367	428.946991
1613.027344	537.513611
1612.028320	512.765015
1611.028320	501.583984
1610.029297	587.810120
1609.029297	493.619629
1608.029297	792.842957
1607.028320	675.883850
1606.028320	844.781555
1605.027344	820.244507
1604.026367	1047.352539
1603.025391	725.151917
1602.023438	874.372131
1601.022461	780.568604
1600.020508	799.572083
1599.018555	894.682434
1598.016602	838.413696
1597.013672	996.750793
1596.010742	716.296387
1595.007813	718.341064
1594.004883	686.656921
1593.001953	814.486816
1591.998047	579.586487
1590.994141	746.934570
1589.990234	911.776123
1588.986328	896.689270
1587.981445	1012.190308
1586.976563	1169.506470
1585.971680	1214.766113
1584.966797	1129.783813
1583.961914	1310.767212
1582.956055	1215.580078
1581.950195	1271.602173
1580.944336	1481.330322
1579.938477	1201.485962
1578.931641	1598.685791
1577.924805	1386.693237
1576.917969	1187.822021
1575.911133	1186.770020
1574.904297	1318.371582
1573.896484	1153.451904
1572.888672	1277.174561
1571.880859	1226.646118
1570.873047	1170.895752
1569.864258	977.412292
1568.855469	1189.192017
1567.846680	1307.303833
1566.837891	1186.387085
1565.829102	1361.375366
1564.819336	1396.034058
1563.809570	1469.483643
1562.799805	1579.096680
1561.790039	1488.801392
1560.779297	1691.449097
1559.768555	1585.322876
1558.757813	1497.223389
1557.747070	1600.768188
1556.736328	1261.021240
1555.724609	1506.689331
1554.712891	1197.812012
1553.701172	1297.981079
1552.689453	1563.579346
1551.676758	1469.084351
1550.664063	1376.990967
1549.651367	1579.634888
1548.638672	1409.482788
1547.625977	1319.322021
1546.612305	1402.177612
1545.598633	1314.132202
1544.584961	1442.941650
1543.571289	1359.550171
1542.556641	1304.335693
1541.541992	1145.550049
1540.527344	1226.679932
1539.512695	982.197876
1538.498047	995.621155
1537.482422	848.746460
1536.466797	879.637268
1535.451172	827.657349
1534.434570	857.904602
1533.418945	962.578552
1532.402344	806.531738
1531.385742	897.624023
1530.369141	916.195740
1529.351563	792.735657
1528.334961	735.944580
1527.317383	779.255615
1526.299805	598.222656
1525.281250	558.476501
1524.263672	590.441101
1523.245117	637.470398
1522.226563	725.272705
1521.208008	509.218262
1520.188477	532.001465
1519.168945	438.732574
1518.150391	378.545013
1517.129883	338.564667
1516.110352	234.008179
1515.089844	308.905975
1514.070313	401.374329
1513.049805	213.593903
1512.028320	289.884613
1511.007813	129.683731
1509.986328	238.558960
1508.964844	234.148285
1507.943359	121.653221
1506.921875	129.334976
1505.899414	-63.313953
1504.876953	-20.473827
1503.854492	-1.088035
1502.832031	20.477331
1501.808594	-94.093193
1500.786133	-29.732050
1499.762695	-139.866394
1498.739258	-48.116791
1497.714844	15.066680
1496.691406	-4.005801
1495.666992	48.177807
1494.642578	-229.928360
1493.617188	41.435730
1492.592773	125.725151
1491.567383	120.160210
1490.541992	14.589979
1489.516602	84.985123
1488.491211	17.079119
1487.464844	150.575623
1486.438477	81.983749
1485.412109	107.522682
1484.385742	191.408798
1483.358398	325.939697
1482.331055	210.099838
1481.303711	407.670410
1480.276367	528.340881
1479.249023	549.221680
1478.220703	528.984497
1477.192383	610.369751
1476.164063	671.032104
1475.135742	876.547363
1474.106445	1010.357849
1473.077148	988.513123
1472.047852	1070.749390
1471.018555	1277.364380
1469.989258	1379.292603
1468.958984	1587.721558
1467.928711	1688.975342
1466.898438	1736.522705
1465.868164	1829.545654
1464.836914	1830.757446
1463.805664	2060.412842
1462.774414	2208.426514
1461.743164	2043.718994
1460.710938	2259.741211
1459.679688	2335.822266
1458.647461	2589.309814
1457.615234	2421.193848
1456.582031	2458.434326
1455.549805	2282.385986
1454.516602	2686.976074
1453.483398	2591.673828
1452.449219	2726.895020
1451.416016	2768.115234
1450.381836	2771.107666
1449.347656	2773.924072
1448.313477	2850.027344
1447.279297	2743.604248
1446.244141	2690.217285
1445.208984	2484.826172
1444.173828	2545.108398
1443.138672	2425.582275
1442.102539	2371.725830
1441.066406	2332.941406
1440.030273	2294.055908
1438.994141	2222.207764
1437.958008	2097.206787
1436.920898	1908.961914
1435.883789	1596.907349
1434.846680	1588.006714
1433.808594	1308.791992
1432.771484	1436.141602
1431.733398	1124.118652
1430.695313	1130.159546
1429.657227	1136.140747
1428.618164	882.212463
1427.579102	673.747925
1426.540039	581.327637
1425.500977	620.010681
1424.461914	547.749634
1423.421875	520.838135
1422.381836	415.823273
1421.341797	323.441742
1420.301758	205.917572
1419.260742	98.497490
1418.219727	192.519485
1417.178711	243.734879
1416.137695	143.981812
1415.096680	-3.495317
1414.054688	42.769981
1413.012695	-147.311325
1411.970703	-224.129684
1410.928711	25.896055
1409.885742	-209.149353
1408.842773	-172.683395
1407.799805	-274.314453
1406.756836	-242.720352
1405.712891	-153.328812
1404.668945	-116.599815
1403.625000	33.148109
1402.581055	77.548531
1401.537109	74.372643
1400.492188	154.059189
1399.447266	128.511734
1398.402344	338.762054
1397.357422	203.155365
1396.311523	338.366058
1395.265625	318.322388
1394.219727	378.591034
1393.173828	218.601990
1392.126953	168.985031
1391.081055	189.664764
1390.034180	210.482712
1388.986328	213.927689
1387.939453	127.508003
1386.891602	221.369751
1385.843750	87.823006
1384.795898	-75.474319
1383.748047	91.431519
1382.699219	-33.934097
1381.651367	-189.002991
1380.602539	128.290756
1379.552734	63.545727
1378.503906	14.047402
1377.454102	234.375412
1376.404297	200.268066
1375.354492	218.806427
1374.303711	162.713303
1373.253906	186.714905
1372.203125	195.969864
1371.152344	103.252068
1370.100586	185.285934
1369.049805	80.654831
1367.998047	-61.061104
1366.946289	196.094330
1365.894531	89.805954
1364.841797	197.944504
1363.789063	104.672218
1362.736328	11.715649
1361.683594	36.023911
1360.630859	68.065559
1359.577148	13.310868
1358.523438	55.846104
1357.469727	-45.543056
1356.415039	-144.123093
1355.361328	93.124825
1354.306641	156.640045
1353.251953	-15.549614
1352.197266	180.182877
1351.141602	170.043686
1350.085938	127.943283
1349.030273	381.504547
1347.974609	444.207611
1346.918945	581.617554
1345.862305	565.497131
1344.805664	673.682800
1343.749023	516.870056
1342.691406	633.080200
1341.634766	895.772644
1340.577148	955.506226
1339.519531	817.377197
1338.460938	1028.802124
1337.403320	866.603821
1336.344727	712.218323
1335.286133	664.643433
1334.226563	736.175537
1333.167969	689.269409
1332.108398	536.356384
1331.048828	475.326172
1329.989258	427.011932
1328.928711	386.457245
1327.869141	526.642639
1326.808594	521.329102
1325.748047	360.735535
1324.686523	531.447449
1323.625977	408.613373
1322.564453	377.487701
1321.502930	351.640259
1320.440430	713.501160
1319.378906	485.968109
1318.316406	478.357178
1317.253906	616.552979
1316.190430	587.378113
1315.127930	489.532257
1314.064453	601.502441
1313.000977	585.638611
1311.937500	338.576019
1310.873047	498.256561
1309.809570	338.129364
1308.745117	591.911621
1307.679688	370.944244
1306.615234	482.538757
1305.549805	572.259521
1304.484375	300.734650
1303.418945	501.720947
1302.353516	363.691925
1301.287109	412.815826
1300.220703	250.906815
1299.154297	231.854218
1298.087891	55.919315
1297.020508	231.506470
1295.954102	260.007721
1294.886719	40.889736
1293.818359	-77.225380
1292.750977	42.974476
1291.682617	-81.874702
1290.614258	-71.508659
1289.545898	-9.378572
1288.476563	-32.787518
1287.407227	-28.953650
1286.338867	16.797377
1285.268555	72.607628
1284.199219	96.813919
1283.128906	160.456131
1282.058594	74.998161
1280.988281	38.785194
1279.917969	112.953384
1278.846680	317.008881
1277.775391	320.655609
1276.704102	561.744385
1275.632813	470.469818
1274.560547	548.134460
1273.488281	621.110229
1272.416016	652.747681
1271.343750	770.088867
1270.270508	902.262207
1269.197266	897.863098
1268.124023	1115.818237
1267.050781	1128.880249
1265.977539	1212.902466
1264.903320	1321.492676
1263.829102	1244.873901
1262.753906	1441.592651
1261.679688	1528.699707
1260.604492	1559.905518
1259.529297	1579.093506
1258.454102	1722.698730
1257.378906	1637.455078
1256.302734	1681.492676
1255.226563	1574.725586
1254.150391	1640.987061
1253.073242	1734.154785
1251.997070	1496.526367
1250.919922	1801.608765
1249.841797	1603.292236
1248.764648	1653.194092
1247.686523	1693.495483
1246.608398	1767.931519
1245.530273	1652.931030
1244.452148	1720.296997
1243.373047	1795.045410
1242.293945	1597.910767
1241.214844	1905.924316
1240.135742	1738.182129
1239.055664	1575.475952
1237.975586	1796.250610
1236.895508	1672.588135
1235.815430	1738.211548
1234.734375	1908.147217
1233.654297	1859.912720
1232.573242	1756.042603
1231.491211	1703.173828
1230.410156	1744.842163
1229.328125	1856.791382
1228.246094	1799.250977
1227.163086	1811.994507
1226.081055	1856.218140
1224.998047	1653.668579
1223.915039	1772.977417
1222.832031	1749.561768
1221.748047	1481.971191
1220.664063	1330.552979
1219.580078	1295.225342
1218.496094	1221.256958
1217.412109	1118.332642
1216.327148	822.236267
1215.242188	890.898193
1214.157227	928.131348
1213.071289	673.283875
1211.985352	715.349976
1210.899414	651.213623
1209.813477	806.576477
1208.727539	780.966125
1207.640625	897.593262
1206.553711	601.926697
1205.466797	783.515808
1204.378906	618.026123
1203.291016	401.965851
1202.203125	409.916626
1201.115234	302.220825
1200.027344	314.867401
1198.938477	151.753143
1197.849609	-71.523369
1196.760742	-78.272919
1195.670898	35.162910
1194.582031	-104.040154
1193.492188	62.051113
1192.401367	26.084808
1191.311523	-50.832985
1190.220703	-187.872009
1189.129883	136.203018
1188.039063	-29.861666
1186.947266	-116.732330
1185.856445	-71.683434
1184.764648	-233.149231
1183.671875	125.968849
1182.580078	175.349365
1181.487305	37.526245
1180.394531	146.575912
1179.301758	236.254761
1178.208984	364.089752
1177.115234	129.930573
1176.021484	444.280151
1174.927734	377.538666
1173.833008	490.253784
1172.738281	528.543335
1171.643555	506.815460
1170.548828	415.535004
1169.454102	522.675720
1168.358398	364.123688
1167.262695	506.747711
1166.166992	221.204361
1165.070313	523.572693
1163.973633	347.708649
1162.876953	491.857819
1161.780273	497.217957
1160.683594	609.836609
1159.585938	538.385010
1158.488281	777.055298
1157.389648	674.179626
1156.291992	826.415344
1155.193359	751.784241
1154.094727	564.896484
1152.996094	754.578308
1151.896484	672.235657
1150.796875	670.738953
1149.697266	607.078918
1148.597656	707.586975
1147.498047	522.052673
1146.397461	505.432953
1145.296875	562.387878
1144.195313	561.981506
1143.094727	604.169678
1141.993164	700.828857
1140.891602	687.815552
1139.789063	767.312439
1138.687500	889.326111
1137.584961	775.770752
1136.482422	780.837952
1135.379883	1004.218445
1134.276367	1018.265259
1133.172852	1307.508667
1132.069336	1442.079102
1130.964844	1547.873047
1129.861328	1762.530029
1128.756836	1964.992554
1127.652344	1858.793579
1126.546875	1870.968628
1125.442383	1885.267578
1124.336914	2086.566162
1123.230469	1763.850342
1122.125000	1846.152832
1121.018555	2020.553345
1119.912109	1827.595581
1118.805664	2079.571045
1117.699219	1905.147095
1116.591797	1957.739136
1115.484375	1863.387085
1114.376953	1747.553467
1113.268555	1723.763672
1112.160156	1619.364746
1111.051758	1831.515137
1109.943359	1558.888794
1108.833984	1647.633423
1107.725586	1740.830933
1106.616211	1578.709106
1105.505859	1572.257080
1104.396484	1551.418579
1103.286133	1662.517090
1102.175781	1572.792114
1101.064453	1508.828979
1099.954102	1456.467651
1098.842773	1250.652588
1097.731445	1553.874268
1096.619141	1489.093384
1095.507813	1614.978149
1094.395508	1307.157227
1093.282227	1241.834229
1092.169922	1352.924683
1091.056641	1338.992798
1089.943359	1353.103149
1088.830078	1447.002441
1087.716797	1326.593262
1086.602539	1304.814087
1085.488281	1247.579102
1084.373047	1154.910278
1083.258789	1322.973389
1082.143555	1349.784668
1081.028320	1327.066772
1079.913086	1311.222046
1078.796875	1328.071777
1077.680664	1246.140991
1076.564453	1243.871338
1075.448242	1271.934814
1074.331055	1295.119263
1073.213867	1397.870605
1072.096680	1284.687988
1070.979492	983.857056
1069.861328	1067.375366
1068.743164	1162.418823
1067.625000	1097.969360
1066.505859	993.579102
1065.386719	1099.838501
1064.267578	1053.741577
1063.148438	981.784851
1062.029297	879.311096
1060.909180	968.580811
1059.789063	821.457825
1058.667969	968.905823
1057.547852	880.057617
1056.426758	1066.927612
1055.305664	889.071350
1054.183594	923.777588
1053.062500	738.821716
1051.940430	799.032776
1050.818359	1020.207336
1049.695313	930.754761
1048.572266	829.589050
1047.449219	852.035645
1046.326172	760.105469
1045.203125	789.402283
1044.079102	639.093140
1042.955078	609.988953
1041.830078	534.223511
1040.706055	612.206909
1039.581055	515.402649
1038.456055	455.852417
1037.331055	505.706970
1036.205078	446.092163
1035.079102	533.072327
1033.953125	626.959290
1032.826172	609.121155
1031.700195	714.523132
1030.573242	508.317047
1029.445313	399.803009
1028.318359	368.024536
1027.190430	373.416504
1026.062500	60.593128
1024.934570	124.109520
1023.805664	238.669662
1022.676758	107.152435
1021.547852	-19.646845
1020.418945	16.033922
1019.289063	74.906593
1018.159180	163.927094
1017.029297	301.626038
1015.898438	416.109894
1014.767578	412.397949
1013.636719	316.063721
1012.505859	796.565552
1011.375000	552.085266
1010.243164	692.084045
1009.111328	760.327820
1007.978516	1016.036682
1006.846680	1315.663818
1005.713867	2024.618652
1004.581055	2772.633789
1003.447266	3365.476318
1002.313477	3107.538330
1001.179688	2269.790039
1000.045898	1635.833496
998.912109	1193.982544
997.777344	1034.158447
996.642578	842.193665
995.506836	876.620178
994.372070	899.614685
993.236328	892.716980
992.100586	830.587036
990.963867	847.008972
989.828125	888.919250
988.691406	635.905273
987.553711	797.927917
986.416992	649.002625
985.279297	716.793701
984.141602	588.964661
983.003906	668.545105
981.865234	752.839417
980.726563	545.004822
979.587891	728.530640
978.448242	893.726318
977.309570	1049.818848
976.169922	918.626343
975.030273	1033.601929
973.889648	863.750732
972.749023	1155.929810
971.608398	1105.923706
970.467773	1320.198120
969.326172	1155.751587
968.184570	782.703796
967.042969	1162.680176
965.901367	939.308838
964.758789	798.803772
963.616211	784.681213
962.473633	825.785889
961.330078	692.876953
960.186523	752.717896
959.042969	734.843750
957.899414	714.896729
956.754883	608.150208
955.610352	622.999329
954.465820	386.289368
953.321289	520.597839
952.175781	483.480652
951.030273	288.784119
949.884766	457.970306
948.738281	384.970398
947.591797	483.641693
946.445313	456.813171
945.298828	439.357605
944.151367	479.232025
943.003906	569.547485
941.856445	404.365021
940.708008	568.140930
939.559570	428.588989
938.411133	480.954529
937.262695	585.978821
936.113281	326.354065
934.964844	561.759705
933.814453	418.953033
932.665039	492.904907
931.514648	457.705170
930.364258	434.136566
929.213867	301.513000
928.062500	314.871033
926.912109	248.792099
925.759766	162.495895
924.608398	108.309875
923.456055	93.039803
922.303711	223.520111
921.151367	40.458626
919.999023	-24.115629
918.845703	-104.341103
917.692383	1.961225
916.539063	-93.692604
915.384766	19.807291
914.230469	-132.119705
913.076172	-365.461700
911.920898	-178.728699
910.766602	-175.617249
909.611328	-18.080959
908.455078	-107.544327
907.299805	18.577013
906.143555	-27.388542
904.987305	-25.552053
903.830078	60.296806
902.673828	198.381332
901.516602	-70.937851
900.359375	133.144196
899.201172	283.009979
898.042969	34.792027
896.884766	166.881897
895.726563	93.297997
894.567383	76.454330
893.408203	68.833115
892.249023	56.864647
891.088867	219.040268
889.929688	119.281242
888.769531	10.702545
887.608398	247.764832
886.448242	175.630554
885.287109	-169.363083
884.125977	-13.197432
882.963867	183.642670
881.801758	242.973328
880.639648	119.796410
879.477539	145.568756
878.315430	200.748199
877.152344	5.963366
875.989258	162.755127
874.825195	42.621357
873.661133	-104.360298
872.497070	-17.089746
871.333008	47.737160
870.168945	38.391323
869.003906	-92.303047
867.838867	-117.162521
866.672852	-58.739799
865.506836	87.389526
864.340820	-56.342716
863.174805	175.224762
862.008789	117.019806
860.841797	150.974213
859.674805	124.355659
858.506836	122.497307
857.339844	203.696869
856.171875	271.448700
855.003906	368.360138
853.834961	297.098297
852.666016	320.047760
851.497070	228.707504
850.328125	312.197540
849.158203	288.142090
847.988281	51.345512
846.818359	255.754059
845.647461	75.047539
844.477539	136.110229
843.306641	49.467873
842.134766	157.470978
840.963867	169.224609
839.791992	-4.623468
838.619141	266.419830
837.447266	132.785965
836.274414	282.936066
835.101563	281.071289
833.928711	254.590195
832.754883	254.865829
831.581055	326.507813
830.407227	244.066132
829.232422	436.027100
828.058594	268.688477
826.883789	228.470810
825.708008	214.950470
824.533203	352.908264
823.357422	267.868896
822.181641	262.977112
821.004883	144.395721
819.828125	25.763885
818.651367	47.335323
817.474609	-0.218198
816.296875	70.079544
815.119141	-95.605263
813.941406	-67.829140
812.763672	-95.791069
811.584961	-66.063766
810.406250	-63.160942
809.226563	-9.284277
808.047852	-13.349240
806.868164	-61.974464
805.688477	-81.862228
804.507813	-44.167450
803.327148	82.131699
802.146484	-58.068146
800.965820	-43.074318
799.784180	58.252132
798.603516	-166.603790
797.420898	-12.425447
796.239258	37.329758
795.056641	-59.351917
793.874023	45.425510
792.691406	6.012824
791.507813	-53.486313
790.324219	-26.804932
789.140625	-42.372101
787.956055	-80.240448
786.772461	52.053059
785.586914	49.195496
784.402344	-4.711797
783.216797	20.802124
782.032227	39.478531
780.845703	203.793274
779.660156	-109.314827
778.473633	-53.643013
777.287109	87.921875
776.100586	105.610710
774.913086	-42.416237
773.725586	122.746201
772.538086	-5.742855
771.349609	31.045462
770.161133	191.100327
768.972656	302.397797
767.784180	118.146492
766.594727	110.064445
765.405273	203.132401
764.215820	346.627899
763.026367	406.211456
761.835938	472.197937
760.645508	696.429688
759.454102	621.165039
758.262695	739.335938
757.072266	804.507813
755.879883	1082.755127
754.688477	1052.980225
753.496094	1023.066772
752.303711	865.586975
751.110352	949.655884
749.917969	802.961121
748.724609	1137.012085
747.530273	825.448853
746.336914	1009.852722
745.142578	917.609009
743.948242	759.487244
742.752930	803.074646
741.558594	885.997009
740.363281	675.066162
739.166992	580.280029
737.971680	684.814941
736.775391	657.796387
735.579102	396.400940
734.381836	480.965363
733.185547	429.720001
731.988281	468.158539
730.790039	497.774902
729.592773	365.475891
728.394531	370.964264
727.196289	490.101440
725.997070	434.300995
724.797852	280.177551
723.598633	543.388916
722.399414	485.402588
721.199219	560.651062
719.999023	677.357727
718.798828	575.767639
717.598633	496.075104
716.397461	407.730499
715.196289	393.627289
713.994141	379.584229
712.792969	265.324524
711.590820	44.388920
710.388672	381.467682
709.185547	308.909119
707.982422	232.121094
706.779297	257.811615
705.576172	316.254150
704.372070	220.254150
703.167969	231.046127
701.963867	259.368134
700.759766	261.716858
699.554688	264.211365
698.349609	190.770859
697.143555	-19.400686
695.938477	24.927099
694.732422	60.719398
693.525391	-137.887909
692.319336	-56.104408
691.112305	-102.244919
689.905273	-22.282244
688.697266	-35.453232
687.490234	7.996049
686.282227	-156.567429
685.073242	-62.794743
683.865234	52.836498
682.656250	-56.757896
681.447266	28.949686
680.237305	156.018066
679.028320	129.489929
677.818359	155.188095
676.607422	-9.383236
675.397461	226.765198
674.186523	188.248779
672.975586	-3.598204
671.763672	213.667496
670.551758	255.929321
669.339844	101.692200
668.127930	226.576584
666.915039	403.505157
665.703125	291.101471
664.489258	414.407867
663.276367	175.113571
662.062500	268.609955
660.848633	-58.594543
659.634766	108.690948
658.419922	133.716293
657.205078	-61.078846
655.990234	-11.951043
654.775391	2.820594
653.559570	9.117924
652.343750	9.078704
651.126953	2.699761
649.911133	9.337576
648.694336	-44.234058
647.477539	61.587791
646.259766	160.949127
645.041992	161.297546
643.824219	79.887100
642.606445	97.417534
641.387695	24.571636
640.168945	-136.473938
638.950195	104.358437
637.730469	84.922859
636.511719	-22.781664
635.291016	-66.213142
634.071289	-75.536713
632.850586	-149.560349
631.629883	-114.430199
630.409180	-86.144653
629.188477	-49.728619
627.966797	1.203431
626.745117	291.747650
625.522461	195.665695
624.300781	120.410980
623.078125	188.062515
621.854492	218.495178
620.631836	209.524216
619.408203	126.848801
618.184570	92.484123
616.960938	-73.475662
615.736328	178.957764
614.511719	94.177719
613.287109	25.269213
612.061523	-130.518509
610.835938	67.224434
609.610352	-12.411202
608.384766	66.627769
607.158203	-74.049332
605.931641	24.871101
604.705078	-76.813812
