# Supplementary material for: Raman spectroscopy accurately differentiates mucosal healing from non-healing and biochemical changes following biological therapy in inflammatory bowel disease
Source: PLoS One. 2021 Jun 2;16(6):e0252210. doi: 10.1371/journal.pone.0252210 (PMC8172032; doi:10.1371/journal.pone.0252210)
Supplement: S6 Dataset — (ZIP) [file pone.0252210.s008.zip › Post biologic CD/OC030-1 post_base sub cr removed_51__X_-19534.5__Y_47771.5__Time_569.txt]

1714.774414	10.424262
1713.797852	3.831600
1712.820313	-13.155710
1711.843750	14.502919
1710.866211	38.511860
1709.888672	-37.523964
1708.911133	-15.172482
1707.933594	140.388336
1706.955078	-23.592468
1705.976563	-22.093029
1704.998047	-37.231461
1704.019531	19.388203
1703.040039	-44.953022
1702.061523	-18.675718
1701.082031	28.577320
1700.101563	-36.878437
1699.122070	103.335121
1698.141602	-29.446871
1697.161133	6.007558
1696.180664	22.594881
1695.200195	47.080353
1694.218750	47.406654
1693.238281	-35.026890
1692.256836	184.191147
1691.274414	141.759125
1690.292969	158.167816
1689.310547	227.989471
1688.328125	9.877647
1687.345703	5.355006
1686.363281	307.613953
1685.379883	290.093170
1684.396484	344.786804
1683.413086	415.726837
1682.429688	327.139465
1681.445313	326.762695
1680.461914	433.280212
1679.477539	372.406677
1678.493164	434.376770
1677.507813	366.342316
1676.523438	402.560944
1675.538086	556.200012
1674.552734	505.533905
1673.566406	564.338196
1672.581055	583.808838
1671.594727	547.972168
1670.608398	645.518005
1669.622070	661.254822
1668.634766	635.044312
1667.648438	697.068848
1666.661133	759.632385
1665.673828	825.434082
1664.685547	936.892639
1663.698242	865.963379
1662.709961	1002.500671
1661.721680	1004.423889
1660.733398	1052.060303
1659.744141	999.614197
1658.755859	1178.376587
1657.766602	984.241272
1656.777344	1063.627075
1655.787109	1040.381958
1654.797852	909.338013
1653.807617	710.213440
1652.817383	712.948242
1651.827148	748.120239
1650.835938	445.445251
1649.844727	529.627319
1648.853516	416.216278
1647.862305	356.411743
1646.871094	138.798691
1645.878906	122.726456
1644.886719	9.639668
1643.894531	-60.453743
1642.902344	128.888275
1641.910156	-5.799850
1640.916992	-23.651905
1639.923828	-22.344011
1638.930664	45.583824
1637.936523	8.664228
1636.943359	138.542694
1635.949219	-68.371986
1634.955078	-126.957405
1633.960938	-32.048271
1632.965820	50.288555
1631.970703	22.626654
1630.975586	-17.549778
1629.980469	156.145523
1628.985352	185.640564
1627.989258	171.000504
1626.993164	75.426750
1625.997070	93.590652
1625.000977	443.658447
1624.003906	583.838379
1623.007813	740.309143
1622.010742	878.880798
1621.012695	849.807373
1620.015625	963.138611
1619.017578	932.526245
1618.020508	839.449219
1617.021484	870.303101
1616.023438	416.154388
1615.025391	589.785217
1614.026367	370.354431
1613.027344	188.218079
1612.028320	389.451355
1611.028320	488.822540
1610.029297	612.187500
1609.029297	552.516846
1608.029297	695.024109
1607.028320	654.546204
1606.028320	782.081848
1605.027344	862.837952
1604.026367	904.681335
1603.025391	800.332886
1602.023438	680.699463
1601.022461	671.326538
1600.020508	745.989807
1599.018555	674.529663
1598.016602	613.872864
1597.013672	548.328125
1596.010742	428.234741
1595.007813	410.358307
1594.004883	627.823792
1593.001953	652.223022
1591.998047	642.928406
1590.994141	438.115845
1589.990234	627.658325
1588.986328	663.402710
1587.981445	738.469360
1586.976563	998.851685
1585.971680	1061.146484
1584.966797	1040.166626
1583.961914	1058.445435
1582.956055	1147.222656
1581.950195	1113.658813
1580.944336	1035.955688
1579.938477	1153.692017
1578.931641	1284.504272
1577.924805	1233.154785
1576.917969	1150.680298
1575.911133	1128.147095
1574.904297	1134.293335
1573.896484	1070.279053
1572.888672	1008.928894
1571.880859	1002.217590
1570.873047	1008.518555
1569.864258	1170.730347
1568.855469	1319.877197
1567.846680	1362.459717
1566.837891	1207.655518
1565.829102	1325.468140
1564.819336	1214.791992
1563.809570	1428.474976
1562.799805	1452.611084
1561.790039	1287.314087
1560.779297	1461.733032
1559.768555	1091.514893
1558.757813	1193.125854
1557.747070	1113.170654
1556.736328	1157.499756
1555.724609	1222.414795
1554.712891	1204.287476
1553.701172	1333.616211
1552.689453	1229.743408
1551.676758	1268.117065
1550.664063	1132.927368
1549.651367	1349.470337
1548.638672	1330.354492
1547.625977	1243.818481
1546.612305	1330.353394
1545.598633	956.528625
1544.584961	1068.509155
1543.571289	1030.359497
1542.556641	1185.748169
1541.541992	821.713684
1540.527344	1041.157104
1539.512695	880.764771
1538.498047	802.780518
1537.482422	737.477905
1536.466797	759.654541
1535.451172	732.541138
1534.434570	749.007690
1533.418945	705.878357
1532.402344	747.548706
1531.385742	616.238281
1530.369141	639.282288
1529.351563	610.497253
1528.334961	643.224792
1527.317383	562.331970
1526.299805	627.898071
1525.281250	662.233154
1524.263672	467.201508
1523.245117	307.946716
1522.226563	475.098297
1521.208008	369.247803
1520.188477	373.662567
1519.168945	292.905640
1518.150391	206.698395
1517.129883	384.834564
1516.110352	290.240631
1515.089844	177.355591
1514.070313	223.369217
1513.049805	114.969490
1512.028320	101.223984
1511.007813	79.426613
1509.986328	129.110916
1508.964844	50.156971
1507.943359	91.403069
1506.921875	88.677902
1505.899414	95.836594
1504.876953	87.245613
1503.854492	185.906464
1502.832031	-115.480927
1501.808594	-63.666237
1500.786133	44.095860
1499.762695	-104.577202
1498.739258	-69.268082
1497.714844	-152.066620
1496.691406	-132.853958
1495.666992	-4.034924
1494.642578	-70.002670
1493.617188	-164.444061
1492.592773	60.332951
1491.567383	49.509228
1490.541992	-2.559386
1489.516602	70.208786
1488.491211	134.920456
1487.464844	89.429527
1486.438477	-53.416981
1485.412109	181.207275
1484.385742	290.330444
1483.358398	151.556076
1482.331055	316.041199
1481.303711	370.442688
1480.276367	355.630035
1479.249023	473.039673
1478.220703	666.504211
1477.192383	541.031433
1476.164063	700.606079
1475.135742	849.590759
1474.106445	909.040955
1473.077148	1202.366699
1472.047852	1199.976685
1471.018555	1408.492188
1469.989258	1250.220581
1468.958984	1549.567871
1467.928711	1711.145386
1466.898438	1821.494263
1465.868164	2040.808350
1464.836914	1990.304321
1463.805664	2158.062012
1462.774414	2101.894043
1461.743164	2335.023438
1460.710938	2613.466553
1459.679688	2576.710693
1458.647461	2405.151123
1457.615234	2707.968994
1456.582031	2609.489990
1455.549805	2744.194580
1454.516602	2761.908447
1453.483398	2383.808838
1452.449219	2885.290283
1451.416016	2968.139404
1450.381836	2924.002686
1449.347656	3034.202148
1448.313477	3014.955811
1447.279297	2871.416016
1446.244141	2661.880615
1445.208984	2695.238525
1444.173828	2738.507324
1443.138672	2558.906738
1442.102539	2356.408203
1441.066406	2381.440430
1440.030273	2348.128418
1438.994141	2281.799072
1437.958008	2382.153076
1436.920898	2206.843506
1435.883789	1917.768799
1434.846680	1866.109741
1433.808594	1662.789185
1432.771484	1615.986206
1431.733398	1465.559448
1430.695313	1257.031250
1429.657227	1197.348511
1428.618164	976.110352
1427.579102	946.547546
1426.540039	763.087341
1425.500977	614.911987
1424.461914	585.182190
1423.421875	540.246826
1422.381836	480.145782
1421.341797	477.942078
1420.301758	344.729156
1419.260742	246.749283
1418.219727	257.011292
1417.178711	292.399597
1416.137695	96.252663
1415.096680	5.824025
1414.054688	-69.517128
1413.012695	33.698093
1411.970703	81.556190
1410.928711	-64.143440
1409.885742	-31.376329
1408.842773	-106.643372
1407.799805	-224.558304
1406.756836	-93.771042
1405.712891	117.315262
1404.668945	52.221970
1403.625000	54.965145
1402.581055	-4.968475
1401.537109	145.908783
1400.492188	244.093307
1399.447266	277.110016
1398.402344	234.979691
1397.357422	328.302185
1396.311523	228.692291
1395.265625	256.997681
1394.219727	312.948029
1393.173828	303.868530
1392.126953	239.801102
1391.081055	381.173950
1390.034180	314.860779
1388.986328	168.615814
1387.939453	177.697418
1386.891602	94.354996
1385.843750	61.209175
1384.795898	123.236229
1383.748047	62.920174
1382.699219	222.685547
1381.651367	90.256355
1380.602539	85.435272
1379.552734	-41.594166
1378.503906	81.323433
1377.454102	291.731873
1376.404297	217.732254
1375.354492	168.920380
1374.303711	150.255035
1373.253906	181.714523
1372.203125	213.359940
1371.152344	23.332041
1370.100586	30.506201
1369.049805	-96.638344
1367.998047	3.214863
1366.946289	43.486687
1365.894531	14.257660
1364.841797	25.112946
1363.789063	38.708797
1362.736328	35.139198
1361.683594	4.465821
1360.630859	41.243416
1359.577148	-8.789638
1358.523438	-125.663300
1357.469727	80.989433
1356.415039	-169.522171
1355.361328	-51.835815
1354.306641	66.077568
1353.251953	176.783890
1352.197266	161.089203
1351.141602	299.627930
1350.085938	358.979584
1349.030273	304.452850
1347.974609	466.133636
1346.918945	595.811951
1345.862305	552.126160
1344.805664	635.244751
1343.749023	666.591980
1342.691406	794.905762
1341.634766	628.618591
1340.577148	849.218201
1339.519531	946.208862
1338.460938	897.375122
1337.403320	762.256042
1336.344727	798.329712
1335.286133	550.125244
1334.226563	624.025635
1333.167969	530.035767
1332.108398	443.847870
1331.048828	531.138794
1329.989258	561.887268
1328.928711	469.387817
1327.869141	404.474426
1326.808594	574.644043
1325.748047	641.358276
1324.686523	387.364716
1323.625977	338.772644
1322.564453	169.605637
1321.502930	415.479919
1320.440430	306.308990
1319.378906	387.499878
1318.316406	392.561859
1317.253906	555.794983
1316.190430	433.356812
1315.127930	439.504852
1314.064453	485.440155
1313.000977	519.404358
1311.937500	334.509399
1310.873047	142.671951
1309.809570	246.724701
1308.745117	215.717331
1307.679688	155.558319
1306.615234	472.228455
1305.549805	459.507629
1304.484375	306.975830
1303.418945	358.952240
1302.353516	322.771667
1301.287109	390.193726
1300.220703	91.829834
1299.154297	277.910004
1298.087891	171.994171
1297.020508	17.371269
1295.954102	10.470527
1294.886719	-0.980045
1293.818359	2.654355
1292.750977	53.249977
1291.682617	-35.638302
1290.614258	-175.640106
1289.545898	-11.210821
1288.476563	-72.023575
1287.407227	4.773222
1286.338867	32.866753
1285.268555	-46.490463
1284.199219	4.318769
1283.128906	-15.565317
1282.058594	-96.312622
1280.988281	75.396194
1279.917969	-2.238744
1278.846680	18.346739
1277.775391	168.873810
1276.704102	238.953506
1275.632813	223.744598
1274.560547	397.070892
1273.488281	355.574982
1272.416016	602.701538
1271.343750	639.946960
1270.270508	762.957092
1269.197266	952.129028
1268.124023	1017.010742
1267.050781	1270.071899
1265.977539	1140.219727
1264.903320	1093.656616
1263.829102	1179.088623
1262.753906	1172.106323
1261.679688	1345.782837
1260.604492	1419.726440
1259.529297	1503.641846
1258.454102	1573.155640
1257.378906	1428.545288
1256.302734	1452.283569
1255.226563	1395.907715
1254.150391	1673.267822
1253.073242	1558.944092
1251.997070	1534.907715
1250.919922	1591.390381
1249.841797	1606.736450
1248.764648	1568.784058
1247.686523	1652.616333
1246.608398	1624.818726
1245.530273	1592.373535
1244.452148	1584.428955
1243.373047	1637.411377
1242.293945	1741.547729
1241.214844	1629.753906
1240.135742	1341.002075
1239.055664	1501.485596
1237.975586	1514.071411
1236.895508	1483.152588
1235.815430	1583.350952
1234.734375	1727.309204
1233.654297	1631.363403
1232.573242	1802.187622
1231.491211	1660.537476
1230.410156	1683.778564
1229.328125	1833.081543
1228.246094	1788.735596
1227.163086	1592.033813
1226.081055	1819.036987
1224.998047	1864.586426
1223.915039	1675.557983
1222.832031	1680.187256
1221.748047	1290.779297
1220.664063	1327.100952
1219.580078	1194.293335
1218.496094	967.372131
1217.412109	989.449158
1216.327148	832.855835
1215.242188	857.493713
1214.157227	906.309265
1213.071289	602.756287
1211.985352	806.143311
1210.899414	744.077087
1209.813477	614.522705
1208.727539	909.481384
1207.640625	765.530090
1206.553711	773.511414
1205.466797	745.340759
1204.378906	611.180847
1203.291016	301.222137
1202.203125	352.640717
1201.115234	225.835419
1200.027344	236.276337
1198.938477	128.767807
1197.849609	134.362732
1196.760742	91.797859
1195.670898	22.766134
1194.582031	-31.878599
1193.492188	-12.014655
1192.401367	19.811462
1191.311523	32.312443
1190.220703	42.347954
1189.129883	-185.489441
1188.039063	81.371284
1186.947266	-172.940796
1185.856445	55.206924
1184.764648	91.188110
1183.671875	35.893929
1182.580078	160.398102
1181.487305	174.431229
1180.394531	370.555664
1179.301758	381.892517
1178.208984	278.059052
1177.115234	476.047058
1176.021484	575.593323
1174.927734	662.973450
1173.833008	623.277649
1172.738281	715.107483
1171.643555	682.282593
1170.548828	694.772339
1169.454102	597.044861
1168.358398	602.045288
1167.262695	738.380188
1166.166992	561.301208
1165.070313	670.938721
1163.973633	541.382263
1162.876953	626.700073
1161.780273	833.592407
1160.683594	882.585571
1159.585938	735.597351
1158.488281	886.821228
1157.389648	1009.138550
1156.291992	1054.825195
1155.193359	837.905273
1154.094727	849.788147
1152.996094	804.217529
1151.896484	801.350525
1150.796875	955.531738
1149.697266	813.968079
1148.597656	824.673950
1147.498047	808.931458
1146.397461	792.958618
1145.296875	936.225525
1144.195313	781.701721
1143.094727	734.047119
1141.993164	1019.192749
1140.891602	899.643188
1139.789063	1043.815674
1138.687500	1078.294067
1137.584961	1091.104614
1136.482422	1341.242432
1135.379883	1298.799194
1134.276367	1669.354370
1133.172852	1612.056274
1132.069336	1874.981445
1130.964844	1912.036865
1129.861328	2295.216309
1128.756836	2371.911865
1127.652344	2621.420410
1126.546875	2386.797363
1125.442383	2505.214111
1124.336914	2507.148682
1123.230469	2586.988770
1122.125000	2446.163574
1121.018555	2229.314453
1119.912109	2365.095459
1118.805664	2356.097412
1117.699219	2415.440918
1116.591797	2209.423096
1115.484375	2410.120361
1114.376953	2078.225342
1113.268555	2387.032959
1112.160156	2101.970215
1111.051758	2251.650879
1109.943359	2013.398560
1108.833984	2112.804932
1107.725586	2107.924561
1106.616211	2123.994873
1105.505859	2194.055420
1104.396484	2150.473145
1103.286133	2111.324951
1102.175781	2022.341919
1101.064453	1987.346924
1099.954102	2029.886108
1098.842773	2041.449829
1097.731445	2050.347412
1096.619141	2028.300171
1095.507813	2027.166748
1094.395508	2098.756348
1093.282227	1863.851563
1092.169922	2007.836914
1091.056641	2078.482910
1089.943359	1788.721436
1088.830078	1936.440186
1087.716797	1768.580200
1086.602539	1950.926636
1085.488281	1928.336548
1084.373047	1931.324097
1083.258789	2159.648438
1082.143555	1868.301636
1081.028320	2100.664307
1079.913086	2125.964844
1078.796875	2007.739990
1077.680664	1828.258179
1076.564453	1995.939331
1075.448242	1956.787231
1074.331055	1757.859497
1073.213867	1708.861572
1072.096680	1790.934326
1070.979492	1661.724365
1069.861328	1658.874878
1068.743164	1693.265259
1067.625000	1558.717285
1066.505859	1527.031860
1065.386719	1605.171509
1064.267578	1727.515625
1063.148438	1535.939331
1062.029297	1536.095459
1060.909180	1521.977539
1059.789063	1568.452026
1058.667969	1504.772949
1057.547852	1464.290527
1056.426758	1458.664185
1055.305664	1406.095215
1054.183594	1386.041260
1053.062500	1522.292847
1051.940430	1485.476074
1050.818359	1441.478516
1049.695313	1436.981323
1048.572266	1569.976196
1047.449219	1376.115112
1046.326172	1373.426270
1045.203125	1302.941528
1044.079102	1451.458618
1042.955078	1173.207764
1041.830078	1025.411133
1040.706055	1238.648315
1039.581055	1151.162842
1038.456055	958.785034
1037.331055	1027.105103
1036.205078	1074.300781
1035.079102	1177.195435
1033.953125	1233.387817
1032.826172	1187.083130
1031.700195	1152.324951
1030.573242	1122.112305
1029.445313	922.121887
1028.318359	782.558228
1027.190430	747.499756
1026.062500	605.526672
1024.934570	651.632507
1023.805664	662.803345
1022.676758	639.081482
1021.547852	436.622772
1020.418945	454.597626
1019.289063	655.735229
1018.159180	529.760742
1017.029297	749.241211
1015.898438	861.946594
1014.767578	1023.229309
1013.636719	1154.292114
1012.505859	1090.707886
1011.375000	1189.235107
1010.243164	1259.911499
1009.111328	1300.458496
1007.978516	1424.281006
1006.846680	1675.308472
1005.713867	2407.322754
1004.581055	3469.693848
1003.447266	3773.267822
1002.313477	3718.463623
1001.179688	2903.449463
1000.045898	2155.853271
998.912109	1738.945801
997.777344	1578.595337
996.642578	1443.770874
995.506836	1239.812134
994.372070	1250.635986
993.236328	1390.709473
992.100586	1477.744751
990.963867	1391.859741
989.828125	1220.812744
988.691406	1086.805420
987.553711	1084.296387
986.416992	1033.523438
985.279297	853.885315
984.141602	1116.577393
983.003906	1289.477905
981.865234	1101.045288
980.726563	1285.616333
979.587891	1251.677246
978.448242	1199.481812
977.309570	1152.064453
976.169922	1332.407349
975.030273	1388.703735
973.889648	1339.416504
972.749023	1451.132202
971.608398	1507.839722
970.467773	1362.617554
969.326172	1330.122314
968.184570	1307.005371
967.042969	1254.253052
965.901367	1259.068726
964.758789	1126.451416
963.616211	1076.643799
962.473633	1066.035645
961.330078	1035.002075
960.186523	880.455078
959.042969	1042.341797
957.899414	769.196838
956.754883	945.203613
955.610352	819.164551
954.465820	572.107422
953.321289	709.822510
952.175781	806.522766
951.030273	843.950073
949.884766	842.728394
948.738281	702.295654
947.591797	761.018738
946.445313	570.899353
945.298828	449.656769
944.151367	570.818298
943.003906	550.610840
941.856445	800.052307
940.708008	565.782532
939.559570	607.985596
938.411133	659.560791
937.262695	827.698486
936.113281	503.507690
934.964844	658.469666
933.814453	542.414856
932.665039	624.930664
931.514648	552.777405
930.364258	519.654846
929.213867	470.890167
928.062500	467.957672
926.912109	433.449615
925.759766	274.094208
924.608398	269.787445
923.456055	363.560760
922.303711	218.835083
921.151367	56.278522
919.999023	-3.645018
918.845703	188.952805
917.692383	97.798096
916.539063	61.479385
915.384766	125.367805
914.230469	14.724479
913.076172	-156.855591
911.920898	-107.982361
910.766602	18.275574
909.611328	10.956932
908.455078	169.441101
907.299805	15.315907
906.143555	58.708992
904.987305	-97.018890
903.830078	-75.710327
902.673828	-33.755463
901.516602	-86.634644
900.359375	14.706753
899.201172	143.431458
898.042969	55.166637
896.884766	53.163734
895.726563	196.158478
894.567383	147.177292
893.408203	73.615471
892.249023	9.384140
891.088867	-212.705811
889.929688	12.786128
888.769531	172.937851
887.608398	73.632317
886.448242	44.580914
885.287109	15.788199
884.125977	145.170273
882.963867	141.650925
881.801758	-10.468621
880.639648	193.914993
879.477539	139.218491
878.315430	127.579208
877.152344	-73.078705
875.989258	37.391209
874.825195	80.464005
873.661133	161.987717
872.497070	47.852104
871.333008	-185.302200
870.168945	-136.950882
869.003906	-52.447647
867.838867	-28.522902
866.672852	85.493156
865.506836	-65.591270
864.340820	21.738926
863.174805	-25.607676
862.008789	37.268639
860.841797	84.549606
859.674805	12.966209
858.506836	91.930717
857.339844	117.121811
856.171875	84.106094
855.003906	140.931229
853.834961	184.393372
852.666016	232.421722
851.497070	289.488647
850.328125	230.105515
849.158203	220.128159
847.988281	207.993057
846.818359	272.063019
845.647461	89.941910
844.477539	196.656815
843.306641	263.109344
842.134766	132.738464
840.963867	4.693937
839.791992	75.747643
838.619141	106.568886
837.447266	123.976212
836.274414	87.777672
835.101563	20.330889
833.928711	191.871506
832.754883	276.260223
831.581055	315.954285
830.407227	116.826065
829.232422	486.708862
828.058594	412.489685
826.883789	320.436462
825.708008	319.804352
824.533203	417.184723
823.357422	191.345306
822.181641	34.614864
821.004883	185.279678
819.828125	64.117874
818.651367	74.284370
817.474609	-4.676225
816.296875	43.157066
815.119141	-4.799426
813.941406	2.764728
812.763672	79.147346
811.584961	-262.576416
810.406250	-144.172180
809.226563	-12.613694
808.047852	-25.668697
806.868164	-87.714493
805.688477	14.442102
804.507813	-74.516510
803.327148	33.944141
802.146484	-88.585289
800.965820	-106.958359
799.784180	-107.744713
798.603516	37.629780
797.420898	25.370794
796.239258	32.868214
795.056641	68.983353
793.874023	138.114197
792.691406	20.968679
791.507813	74.180115
790.324219	-116.354515
789.140625	144.483353
787.956055	55.384613
786.772461	-62.656712
785.586914	-61.423897
784.402344	36.866432
783.216797	2.251438
782.032227	44.768414
780.845703	153.329788
779.660156	252.762039
778.473633	245.907227
777.287109	218.943710
776.100586	216.033157
774.913086	131.229706
773.725586	143.304718
772.538086	9.539682
771.349609	160.089310
770.161133	164.800522
768.972656	222.167328
767.784180	356.393005
766.594727	65.077675
765.405273	414.658875
764.215820	325.581757
763.026367	511.517334
761.835938	435.181122
760.645508	752.561218
759.454102	803.332336
758.262695	906.631836
757.072266	972.258423
755.879883	1226.703613
754.688477	1096.128662
753.496094	1009.338989
752.303711	1212.375610
751.110352	1019.718384
749.917969	956.496704
748.724609	941.391418
747.530273	1057.781494
746.336914	1020.297974
745.142578	916.811157
743.948242	995.231262
742.752930	891.410828
741.558594	842.263672
740.363281	821.452637
739.166992	818.006836
737.971680	669.799805
736.775391	725.200317
735.579102	502.312897
734.381836	548.665649
733.185547	502.927979
731.988281	476.771393
730.790039	533.634094
729.592773	548.797119
728.394531	471.999481
727.196289	478.212402
725.997070	600.170959
724.797852	724.172119
723.598633	581.511230
722.399414	556.797119
721.199219	575.708801
719.999023	452.661560
718.798828	589.367310
717.598633	551.414185
716.397461	563.635986
715.196289	584.570801
713.994141	461.579193
712.792969	412.784912
711.590820	433.781616
710.388672	509.280731
709.185547	480.220398
707.982422	300.947906
706.779297	128.360931
705.576172	317.316132
704.372070	171.091980
703.167969	307.916565
701.963867	264.226685
700.759766	277.229614
699.554688	242.523575
698.349609	214.501175
697.143555	14.947271
695.938477	56.850136
694.732422	253.154282
693.525391	119.424385
692.319336	129.271454
691.112305	65.513512
689.905273	-119.535782
688.697266	-28.693085
687.490234	-11.410186
686.282227	25.634390
685.073242	19.553694
683.865234	-62.131577
682.656250	-74.146545
681.447266	-5.696660
680.237305	123.671150
679.028320	43.191936
677.818359	10.694396
676.607422	65.119827
675.397461	232.381897
674.186523	166.198807
672.975586	143.641083
671.763672	240.383362
670.551758	75.775543
669.339844	266.119568
668.127930	175.744904
666.915039	90.077171
665.703125	201.372559
664.489258	222.252594
663.276367	170.039566
662.062500	83.649200
660.848633	256.625244
659.634766	63.020901
658.419922	53.200989
657.205078	-53.357529
655.990234	66.847130
654.775391	-43.381836
653.559570	-45.505150
652.343750	144.418518
651.126953	-132.968613
649.911133	-97.693283
648.694336	-105.272964
647.477539	-58.826225
646.259766	32.987316
645.041992	144.282471
643.824219	285.778534
642.606445	278.908661
641.387695	257.076233
640.168945	140.708908
638.950195	-3.532065
637.730469	217.584106
636.511719	17.455284
635.291016	120.182274
634.071289	-22.085398
632.850586	-3.451998
631.629883	-23.697168
630.409180	58.783756
629.188477	143.033051
627.966797	123.898575
626.745117	217.971695
625.522461	223.587326
624.300781	168.594177
623.078125	179.407028
621.854492	343.746490
620.631836	359.407196
619.408203	207.144165
618.184570	143.901779
616.960938	71.069069
615.736328	7.818429
614.511719	-16.000591
613.287109	-32.602169
612.061523	54.134785
610.835938	23.813192
609.610352	96.565681
608.384766	-65.452461
607.158203	50.561436
605.931641	61.937183
604.705078	-176.610855
