# Supplementary material for: Raman spectroscopy accurately differentiates mucosal healing from non-healing and biochemical changes following biological therapy in inflammatory bowel disease
Source: PLoS One. 2021 Jun 2;16(6):e0252210. doi: 10.1371/journal.pone.0252210 (PMC8172032; doi:10.1371/journal.pone.0252210)
Supplement: S6 Dataset — (ZIP) [file pone.0252210.s008.zip › Post biologic CD/OC021 post treatment-1_base sub CR removed_76__X_-12379.1__Y_18935.6__Z_-16.2377__Time_867.txt]

1714.640625	18.168034
1713.664063	204.759476
1712.687500	90.301537
1711.709961	-146.637497
1710.733398	62.479885
1709.755859	-124.369171
1708.778320	129.199417
1707.799805	-66.620636
1706.821289	-47.214622
1705.843750	29.317944
1704.864258	-11.221296
1703.885742	-72.262444
1702.907227	-22.713333
1701.927734	27.612240
1700.948242	-49.639141
1699.968750	-45.795193
1698.988281	68.454720
1698.007813	39.135319
1697.028320	157.669128
1696.046875	180.703979
1695.066406	279.368378
1694.084961	282.615326
1693.104492	454.902954
1692.123047	211.444550
1691.140625	369.169861
1690.159180	386.222626
1689.176758	513.381409
1688.194336	323.878204
1687.211914	497.851227
1686.228516	461.873596
1685.246094	509.309052
1684.262695	805.242920
1683.279297	822.057434
1682.295898	820.945801
1681.311523	871.121338
1680.327148	884.714294
1679.342773	909.650818
1678.358398	1028.407837
1677.374023	958.907532
1676.388672	1203.955933
1675.403320	1244.805298
1674.417969	1296.933960
1673.432617	1418.803711
1672.446289	1512.014038
1671.459961	1528.771118
1670.473633	1585.995361
1669.487305	1553.521362
1668.500977	1619.911133
1667.513672	1673.586304
1666.526367	1897.682007
1665.539063	1772.025757
1664.550781	2021.022095
1663.563477	1859.408325
1662.575195	2082.886230
1661.586914	2240.539795
1660.598633	2252.893066
1659.609375	2286.959229
1658.620117	2218.213379
1657.631836	2099.698730
1656.641602	2153.839600
1655.652344	2285.237061
1654.662109	2202.656982
1653.672852	1996.223145
1652.681641	2031.086548
1651.691406	1838.922241
1650.701172	1660.512573
1649.709961	1561.929199
1648.718750	1355.442017
1647.727539	1136.252319
1646.735352	925.488647
1645.744141	1029.572754
1644.751953	769.539001
1643.759766	684.268433
1642.766602	681.239990
1641.774414	385.621368
1640.781250	552.251770
1639.788086	370.924866
1638.794922	432.663330
1637.801758	357.580688
1636.807617	164.208923
1635.813477	176.820969
1634.819336	108.034370
1633.825195	105.432045
1632.830078	79.404686
1631.834961	135.296478
1630.839844	-90.291931
1629.844727	-231.294540
1628.849609	12.240966
1627.853516	45.413319
1626.857422	-150.062271
1625.861328	-158.504807
1624.865234	-132.551590
1623.868164	-158.985168
1622.871094	-1.235503
1621.874023	90.935791
1620.876953	-8.538988
1619.879883	139.092346
1618.881836	18.969820
1617.883789	53.948551
1616.885742	81.178902
1615.887695	-130.276596
1614.888672	-87.013908
1613.889648	19.302275
1612.890625	20.779644
1611.891602	140.346786
1610.892578	-7.427002
1609.892578	135.864639
1608.892578	-9.055425
1607.892578	197.195847
1606.892578	144.129471
1605.891602	245.639709
1604.890625	352.390411
1603.889648	244.509079
1602.888672	60.820591
1601.887695	62.995125
1600.885742	39.035439
1599.883789	-147.038422
1598.881836	-66.338692
1597.879883	-37.953621
1596.876953	-1.743363
1595.874023	-245.138702
1594.871094	-248.115768
1593.868164	-91.801956
1592.864258	-173.199722
1591.861328	-184.118607
1590.857422	-187.242203
1589.853516	-96.474205
1588.848633	-164.940918
1587.844727	-61.292877
1586.839844	37.031403
1585.834961	124.810951
1584.830078	-1.271152
1583.824219	125.411392
1582.819336	-73.743370
1581.813477	31.877052
1580.807617	98.286476
1579.800781	193.207886
1578.794922	295.786621
1577.788086	210.814438
1576.781250	196.018387
1575.773438	121.271782
1574.766602	176.478607
1573.758789	273.138611
1572.750977	229.226257
1571.743164	281.367889
1570.735352	-33.084991
1569.726563	216.264206
1568.718750	195.195236
1567.708984	98.666504
1566.700195	56.545425
1565.691406	99.946144
1564.681641	-2.180835
1563.671875	152.456619
1562.662109	125.253342
1561.652344	64.165779
1560.641602	117.026016
1559.630859	91.901169
1558.620117	-29.304737
1557.609375	222.530685
1556.597656	189.060989
1555.586914	191.679001
1554.575195	261.434052
1553.563477	227.390076
1552.550781	195.746597
1551.539063	202.738266
1550.526367	248.334641
1549.513672	135.893265
1548.500977	152.616547
1547.487305	334.621002
1546.473633	255.208923
1545.459961	-116.469254
1544.446289	129.440094
1543.432617	80.481659
1542.417969	80.403229
1541.404297	165.335541
1540.389648	107.993080
1539.374023	68.520363
1538.359375	-177.631012
1537.343750	177.329605
1536.328125	85.599121
1535.312500	-26.951401
1534.296875	-54.580673
1533.280273	90.309563
1532.263672	134.382751
1531.247070	15.853077
1530.230469	-22.979712
1529.212891	-92.941711
1528.196289	-129.614716
1527.178711	-32.611408
1526.160156	138.771423
1525.142578	29.317799
1524.124023	-247.582611
1523.106445	15.678438
1522.087891	41.956741
1521.068359	-19.442999
1520.049805	98.937622
1519.030273	88.510468
1518.010742	54.734604
1516.991211	-71.747887
1515.971680	-0.599054
1514.951172	-114.627350
1513.930664	-41.383301
1512.910156	88.087463
1511.889648	-11.144888
1510.868164	-56.674992
1509.846680	-148.581085
1508.826172	-71.362877
1507.803711	5.587950
1506.782227	2.824499
1505.759766	-51.426487
1504.737305	-128.927948
1503.714844	-24.683920
1502.692383	-107.692993
1501.668945	-183.198929
1500.646484	-228.134766
1499.623047	-22.378229
1498.599609	-98.452477
1497.575195	152.843033
1496.550781	58.452427
1495.527344	206.920197
1494.502930	78.931999
1493.477539	209.032669
1492.453125	257.105469
1491.427734	184.845917
1490.402344	511.037415
1489.376953	448.614105
1488.350586	370.703247
1487.325195	417.788635
1486.298828	344.680542
1485.272461	605.802124
1484.245117	529.784912
1483.218750	650.105408
1482.191406	617.152893
1481.164063	846.731140
1480.136719	739.498352
1479.108398	960.984070
1478.080078	935.013062
1477.052734	1008.297424
1476.023438	1104.303955
1474.995117	1307.117920
1473.965820	1257.596436
1472.937500	1266.534424
1471.908203	1499.312012
1470.877930	1706.396973
1469.848633	1758.087891
1468.818359	1901.192017
1467.788086	2033.943848
1466.757813	2133.470703
1465.727539	2217.590576
1464.696289	2644.656738
1463.665039	2715.696289
1462.633789	2748.497559
1461.602539	2765.947266
1460.570313	2793.433350
1459.539063	3026.478271
1458.506836	3066.409424
1457.473633	3101.144775
1456.441406	3095.206543
1455.408203	3266.739258
1454.375000	3174.369873
1453.341797	3345.666260
1452.308594	3412.886719
1451.274414	3396.357666
1450.241211	3448.208008
1449.207031	3760.901123
1448.171875	3549.087158
1447.137695	3567.771973
1446.102539	3558.533936
1445.067383	3440.412354
1444.032227	3474.143311
1442.997070	3135.890381
1441.960938	3078.516602
1440.924805	3069.190430
1439.888672	2862.616455
1438.852539	2830.540039
1437.816406	2851.533447
1436.779297	2619.792725
1435.742188	2484.141113
1434.705078	2166.678223
1433.666992	1872.055664
1432.629883	1696.237793
1431.591797	1422.033936
1430.553711	1271.612549
1429.514648	1088.443848
1428.476563	991.151855
1427.437500	951.905579
1426.398438	779.054810
1425.359375	941.588196
1424.320313	904.963196
1423.280273	699.531189
1422.240234	665.535278
1421.200195	687.003174
1420.159180	542.274658
1419.119141	390.115417
1418.078125	519.974304
1417.037109	405.709259
1415.996094	377.092041
1414.954102	242.869827
1413.912109	234.514633
1412.870117	429.898682
1411.828125	223.027924
1410.786133	197.279419
1409.743164	277.134918
1408.700195	259.048431
1407.657227	130.524796
1406.614258	82.496635
1405.570313	-8.129301
1404.527344	41.956318
1403.483398	189.967545
1402.438477	157.331223
1401.394531	92.208588
1400.349609	72.337578
1399.304688	456.281494
1398.259766	-99.951172
1397.214844	-36.752388
1396.168945	56.580132
1395.123047	-35.414295
1394.077148	55.593952
1393.031250	-126.288208
1391.984375	207.778534
1390.937500	91.245010
1389.890625	-22.614981
1388.843750	-76.250343
1387.796875	30.365576
1386.749023	24.502172
1385.701172	-46.242081
1384.653320	-274.321136
1383.604492	-17.289524
1382.556641	-152.545563
1381.507813	-157.702301
1380.458984	-125.248085
1379.410156	-12.750347
1378.360352	24.928249
1377.310547	62.737297
1376.260742	138.115082
1375.210938	-110.757996
1374.161133	-22.598022
1373.110352	-143.836502
1372.059570	71.760376
1371.008789	-81.541222
1369.957031	71.943756
1368.906250	-41.100452
1367.854492	90.211441
1366.802734	32.325130
1365.750000	126.527672
1364.698242	-5.702252
1363.645508	26.572514
1362.592773	66.468704
1361.540039	235.903427
1360.486328	246.217056
1359.433594	144.791672
1358.379883	190.280670
1357.326172	258.298737
1356.271484	378.649628
1355.216797	153.717148
1354.163086	291.794495
1353.107422	392.713928
1352.052734	488.812531
1350.998047	413.735931
1349.942383	388.509277
1348.886719	795.298279
1347.830078	700.881226
1346.774414	844.841675
1345.717773	1043.478027
1344.661133	1130.630005
1343.604492	1203.055542
1342.546875	1156.656860
1341.490234	1226.937012
1340.432617	1185.878784
1339.375000	1325.838379
1338.316406	1314.856689
1337.258789	1452.624146
1336.200195	1390.010376
1335.141602	1171.699341
1334.082031	1307.477295
1333.023438	1050.072510
1331.963867	1094.683228
1330.904297	1253.200684
1329.844727	1231.372559
1328.784180	1058.968750
1327.723633	1069.679688
1326.663086	1157.155396
1325.602539	953.323853
1324.541992	1080.666016
1323.480469	1208.129150
1322.418945	1264.139038
1321.357422	1241.337402
1320.295898	1458.050537
1319.233398	1359.105347
1318.170898	1302.308350
1317.108398	1324.615723
1316.045898	1396.394653
1314.982422	1327.834595
1313.918945	1390.075317
1312.855469	1445.074829
1311.791992	1234.222656
1310.728516	1269.880615
1309.664063	1330.311401
1308.599609	1211.207275
1307.535156	1488.519165
1306.469727	1315.642578
1305.404297	1566.088745
1304.338867	1339.501709
1303.273438	1486.900635
1302.208008	1403.331665
1301.141602	1543.604126
1300.075195	1548.835571
1299.008789	1568.963989
1297.942383	1242.943604
1296.875000	1167.679810
1295.807617	1372.467285
1294.740234	1427.599243
1293.672852	1168.763184
1292.604492	917.548462
1291.537109	1115.455688
1290.468750	972.557007
1289.399414	883.803894
1288.331055	1035.447998
1287.261719	1015.621765
1286.192383	912.637756
1285.123047	1098.887451
1284.052734	954.569519
1282.983398	923.078430
1281.913086	967.620117
1280.841797	880.109619
1279.771484	949.365723
1278.700195	639.530334
1277.628906	1009.894348
1276.557617	927.836365
1275.486328	1095.297485
1274.414063	1033.046265
1273.341797	1083.344727
1272.269531	1011.575256
1271.197266	1159.781494
1270.124023	983.234070
1269.050781	1246.347046
1267.977539	1216.525146
1266.904297	1206.339111
1265.830078	1101.100220
1264.756836	1322.878662
1263.681641	1451.980469
1262.607422	1364.100464
1261.533203	1449.430664
1260.458008	1369.075562
1259.382813	1369.250854
1258.307617	1371.941284
1257.231445	1403.937744
1256.155273	1241.186401
1255.079102	1341.511597
1254.002930	1337.198730
1252.926758	1332.954224
1251.849609	1243.624023
1250.772461	1132.503296
1249.695313	1303.590332
1248.617188	1391.994019
1247.540039	1242.188477
1246.461914	970.988220
1245.382813	1134.883789
1244.304688	1400.776733
1243.225586	1384.870483
1242.146484	1123.769043
1241.067383	1110.435669
1239.988281	1080.153687
1238.908203	1244.041992
1237.828125	1247.771118
1236.748047	1132.677124
1235.667969	1163.152832
1234.586914	1164.545776
1233.505859	1132.022339
1232.424805	1024.406128
1231.343750	945.922852
1230.261719	937.733521
1229.179688	961.035889
1228.097656	1207.080078
1227.015625	922.897644
1225.932617	834.872314
1224.850586	802.527222
1223.767578	583.929504
1222.683594	636.293274
1221.600586	429.896545
1220.516602	467.740112
1219.432617	440.293182
1218.347656	410.426880
1217.263672	366.051208
1216.178711	169.512573
1215.093750	327.998077
1214.008789	247.377228
1212.922852	439.506409
1211.836914	588.077698
1210.750977	538.712646
1209.665039	607.519043
1208.579102	738.949463
1207.492188	609.895325
1206.405273	644.759033
1205.318359	373.500061
1204.230469	608.275330
1203.142578	267.183716
1202.054688	217.587067
1200.966797	182.398102
1199.877930	14.768769
1198.790039	133.538498
1197.701172	-130.383911
1196.611328	144.597733
1195.522461	-37.580025
1194.432617	30.322365
1193.342773	-48.526192
1192.252930	-271.625885
1191.162109	-148.685425
1190.072266	-206.063324
1188.981445	-160.219818
1187.889648	-131.291931
1186.798828	-217.705994
1185.707031	-143.355225
1184.615234	247.626404
1183.523438	-74.209328
1182.430664	162.878693
1181.337891	-3.115237
1180.245117	99.387146
1179.152344	-33.165714
1178.059570	126.604332
1176.965820	46.604111
1175.872070	81.509193
1174.778320	87.550400
1173.683594	220.376541
1172.588867	132.801285
1171.494141	107.374901
1170.399414	38.773647
1169.303711	65.771088
1168.208984	25.671230
1167.113281	-138.868042
1166.016602	-42.886425
1164.920898	-2.043031
1163.824219	-52.143383
1162.727539	162.822800
1161.630859	136.336823
1160.533203	85.854279
1159.435547	90.172058
1158.337891	438.052826
1157.240234	98.405769
1156.141602	312.261414
1155.043945	237.280457
1153.944336	341.043365
1152.845703	201.446579
1151.747070	383.554840
1150.647461	-27.929796
1149.547852	-101.055710
1148.447266	71.048889
1147.347656	-173.806778
1146.247070	36.048195
1145.146484	155.214554
1144.044922	-49.468430
1142.944336	-32.929642
1141.842773	97.633827
1140.741211	-2.687316
1139.638672	101.365784
1138.537109	-37.232204
1137.434570	33.220219
1136.332031	184.280273
1135.228516	316.120575
1134.125977	500.006989
1133.022461	346.497681
1131.917969	883.700684
1130.814453	917.375061
1129.709961	929.529480
1128.605469	917.811218
1127.500977	1138.379761
1126.396484	908.181702
1125.291016	1246.888916
1124.185547	954.855591
1123.080078	667.549805
1121.973633	624.234131
1120.868164	734.750366
1119.761719	679.313293
1118.654297	633.224060
1117.547852	655.658264
1116.440430	694.501099
1115.333008	586.506409
1114.225586	632.162354
1113.117188	940.135132
1112.008789	843.557983
1110.900391	841.432007
1109.791992	822.630249
1108.682617	914.735657
1107.573242	1122.401611
1106.463867	942.561096
1105.354492	899.602905
1104.244141	1005.232727
1103.133789	971.452332
1102.023438	1090.914551
1100.913086	1217.272095
1099.801758	1338.722412
1098.690430	1471.780884
1097.579102	1479.726318
1096.467773	1423.918457
1095.355469	1221.932983
1094.243164	1413.294922
1093.130859	1317.143066
1092.017578	1268.001587
1090.905273	1171.698120
1089.791992	1188.282593
1088.677734	1176.506470
1087.564453	1164.635620
1086.450195	1213.802368
1085.335938	1302.812744
1084.221680	1513.914795
1083.106445	1355.839478
1081.991211	967.476013
1080.875977	959.743591
1079.760742	1074.043823
1078.644531	1016.788086
1077.528320	1062.755859
1076.412109	857.495239
1075.295898	863.416809
1074.178711	974.806885
1073.061523	788.211853
1071.944336	765.757141
1070.826172	794.799438
1069.708984	708.924744
1068.590820	822.174988
1067.471680	708.063171
1066.353516	678.261841
1065.234375	772.500061
1064.115234	847.906982
1062.996094	970.028137
1061.875977	612.349854
1060.755859	687.563110
1059.635742	823.501526
1058.515625	793.310547
1057.394531	767.754761
1056.273438	585.575989
1055.152344	522.611145
1054.031250	609.150085
1052.909180	515.765991
1051.787109	555.491089
1050.665039	620.848633
1049.541992	413.068207
1048.418945	457.370483
1047.295898	433.979095
1046.172852	489.882385
1045.048828	592.372314
1043.925781	538.619019
1042.801758	489.534515
1041.676758	575.609131
1040.552734	489.259186
1039.427734	305.117401
1038.302734	435.423248
1037.176758	412.015656
1036.050781	507.332397
1034.924805	358.288605
1033.798828	314.019196
1032.672852	467.489197
1031.545898	641.830627
1030.418945	592.936218
1029.291992	406.963348
1028.164063	186.243408
1027.036133	88.790138
1025.908203	-106.129700
1024.780273	-168.556961
1023.651367	-149.665985
1022.522461	-130.736160
1021.393555	-315.964569
1020.264648	-16.186075
1019.134766	-261.557220
1018.004883	-133.417191
1016.875000	-26.137920
1015.744141	95.055809
1014.613281	7.711369
1013.482422	184.584702
1012.351563	326.710052
1011.219727	371.582581
1010.088867	455.882111
1008.956055	433.739746
1007.824219	735.666992
1006.691406	1023.655396
1005.558594	1769.563232
1004.425781	2677.088623
1003.292969	3073.371338
1002.159180	3000.366699
1001.025391	2091.002197
999.891602	1032.004883
998.756836	488.667877
997.622070	259.744904
996.487305	227.277786
995.352539	-33.553062
994.216797	19.678308
993.081055	31.485037
991.945313	80.317955
990.808594	-18.326401
989.672852	143.723907
988.536133	3.893979
987.398438	69.343887
986.261719	56.584576
985.124023	-25.129103
983.986328	-159.619202
982.847656	113.577248
981.709961	16.243467
980.571289	47.963318
979.432617	197.152344
978.292969	148.624496
977.153320	203.755890
976.013672	256.725372
974.874023	227.092545
973.734375	206.833038
972.593750	198.233932
971.453125	366.660675
970.311523	62.154491
969.170898	182.673645
968.029297	319.375977
966.886719	40.862301
965.745117	104.483322
964.602539	154.490463
963.459961	154.213516
962.317383	140.367844
961.173828	342.153717
960.030273	369.887634
958.886719	148.097244
957.743164	137.312119
956.598633	-17.533625
955.454102	109.464485
954.309570	131.318253
953.165039	93.866600
952.019531	187.023560
950.874023	85.933922
949.727539	136.002182
948.582031	314.267609
947.435547	211.535553
946.289063	86.205666
945.141602	267.247406
943.995117	92.127052
942.847656	127.360100
941.699219	135.387894
940.551758	159.593460
939.403320	243.320267
938.254883	172.094269
937.105469	374.786041
935.957031	226.453720
934.807617	335.990753
933.658203	454.800964
932.507813	90.723221
931.357422	225.898163
930.207031	274.675110
929.056641	-33.833950
927.906250	-11.919508
926.754883	30.675760
925.603516	-6.176274
924.451172	109.604179
923.298828	150.488113
922.146484	-222.247894
920.994141	-189.986542
919.841797	-73.451355
918.688477	-215.778839
917.535156	-273.790253
916.380859	-199.851334
915.227539	-332.361725
914.073242	-251.235458
912.918945	-231.221466
911.763672	-349.414642
910.608398	-84.012642
909.453125	-43.050228
908.297852	-160.620789
907.141602	-78.470192
905.985352	-41.490417
904.829102	-58.715488
903.672852	-148.228333
902.515625	-35.962936
901.358398	-188.457687
900.201172	-80.398262
899.042969	-3.885368
897.884766	-110.487366
896.726563	-58.532681
895.568359	-51.655483
894.409180	118.173706
893.250000	-53.210014
892.090820	107.835381
890.930664	88.238014
889.771484	3.303901
888.611328	-27.230185
887.450195	-19.205473
886.289063	151.477585
885.128906	130.416977
883.966797	55.385273
882.805664	160.965332
881.643555	97.524971
880.481445	61.306396
879.319336	20.733212
878.156250	449.015503
876.993164	259.956482
875.830078	194.989395
874.666016	177.470947
873.502930	333.415985
872.338867	100.046204
871.173828	-83.586929
870.009766	50.162575
868.844727	58.016811
867.679688	79.462402
866.513672	197.669861
865.348633	104.646622
864.182617	193.771545
863.015625	96.500069
861.849609	93.676971
860.682617	147.080841
859.515625	236.454346
858.347656	218.142029
857.180664	377.157013
856.012695	531.684509
854.843750	520.252869
853.675781	598.560486
852.506836	620.855103
851.337891	775.414124
850.167969	580.427856
848.999023	499.808136
847.829102	410.316711
846.658203	184.333405
845.488281	296.484558
844.317383	296.721588
843.146484	-0.590677
841.975586	-123.270821
840.803711	116.417534
839.631836	159.251282
838.459961	94.777069
837.287109	166.664886
836.114258	323.416199
834.941406	381.804260
833.768555	297.232208
832.594727	284.138519
831.420898	369.245514
830.247070	277.994415
829.072266	320.632324
827.898438	463.581665
826.722656	280.871033
825.547852	316.684601
824.372070	283.351532
823.196289	156.394272
822.020508	225.498367
820.844727	114.100433
819.667969	-24.015461
818.491211	31.559151
817.313477	-46.495213
816.136719	73.453156
814.958984	15.304191
813.781250	-140.756866
812.602539	119.005104
811.423828	2.852725
810.245117	-126.668594
809.066406	-56.233112
807.886719	11.861995
806.707031	-9.014664
805.527344	-65.509804
804.346680	-119.855263
803.166992	98.701164
801.985352	-155.569016
800.804688	-185.783005
799.623047	-211.655441
798.441406	-113.465027
797.259766	-385.648956
796.078125	-143.652191
794.895508	-3.813180
793.712891	-81.264351
792.529297	87.029816
791.346680	-79.240059
790.163086	11.224040
788.978516	185.613113
787.794922	107.532822
786.610352	283.744659
785.425781	355.784637
784.241211	423.221527
783.055664	311.432434
781.870117	382.977509
780.684570	485.269623
779.498047	291.367462
778.311523	212.242096
777.125000	148.455093
775.938477	155.178513
774.750977	84.508186
773.563477	75.492302
772.375977	57.499577
771.187500	-53.259941
769.999023	177.615265
768.810547	218.656403
767.622070	89.831329
766.432617	273.770966
765.243164	188.736313
764.053711	213.692657
762.863281	300.130341
761.672852	459.007416
760.482422	494.419495
759.291992	558.260193
758.100586	641.716064
756.909180	458.893860
755.717773	522.243103
754.525391	385.394928
753.333008	318.782806
752.140625	322.358856
750.948242	354.341827
749.754883	388.365784
748.561523	222.448288
747.368164	254.012726
746.173828	318.344513
744.979492	261.847778
743.785156	308.335968
742.590820	284.502380
741.395508	243.018417
740.200195	221.159286
739.003906	289.035858
737.808594	258.177765
736.612305	159.325958
735.416016	12.239060
734.218750	162.853256
733.021484	190.728348
731.824219	233.810852
730.626953	449.608917
729.428711	472.746429
728.230469	403.951019
727.032227	413.809235
725.833984	480.414703
724.634766	479.181488
723.435547	381.761719
722.235352	625.047119
721.036133	634.519287
719.835938	772.739014
718.635742	609.656860
717.434570	721.550476
716.233398	503.946838
715.032227	711.713684
713.831055	675.144653
712.628906	372.617188
711.426758	460.346069
710.224609	347.563538
709.021484	91.055344
707.818359	37.221981
706.615234	148.910019
705.412109	132.124222
704.208008	117.546013
703.003906	-27.552076
701.799805	-5.041244
700.594727	321.983582
699.389648	94.434486
698.184570	156.167694
696.979492	24.500315
695.773438	-143.979950
694.567383	-286.246185
693.361328	-11.377955
692.154297	-294.591400
690.947266	-117.372688
689.740234	-170.201187
688.533203	-97.061226
687.325195	-2.162295
686.117188	-76.369377
684.909180	-35.514957
683.700195	-150.644714
682.491211	-224.426239
681.282227	-12.037330
680.072266	-83.401993
678.863281	-87.470329
677.653320	140.280716
676.442383	49.842491
675.232422	26.672562
674.021484	44.765381
672.810547	24.052856
671.598633	113.794182
670.386719	-29.884405
669.174805	62.276489
667.962891	154.539719
666.750000	233.943527
665.537109	-81.869514
664.324219	75.588593
663.110352	-60.537647
661.897461	110.074150
660.683594	36.866108
659.468750	-10.279225
658.254883	145.502045
657.040039	-28.640224
655.824219	6.573929
654.609375	-35.725677
653.393555	-26.170071
652.177734	-91.936295
650.960938	-30.478432
649.745117	87.023903
648.528320	-4.317896
647.311523	108.953117
646.093750	368.575806
644.875977	318.260925
643.658203	392.763062
642.440430	544.662842
641.221680	150.320068
640.002930	205.432373
638.784180	82.082901
637.564453	14.597546
636.344727	84.545403
635.125000	-71.165977
633.905273	-65.891098
632.684570	-249.690567
631.463867	-15.060953
630.243164	-31.810211
629.021484	2.698242
627.799805	-42.440559
626.578125	64.383575
625.356445	134.373947
624.133789	341.134155
622.911133	476.672333
621.688477	519.574158
620.464844	214.978638
619.241211	154.103119
618.017578	13.458143
616.793945	56.320843
615.569336	-121.927879
614.344727	-138.231537
613.120117	62.856258
611.894531	-51.345917
610.668945	-1.777009
609.443359	-115.642220
608.216797	-8.242992
606.991211	36.059315
605.764648	12.955185
604.537109	52.683250
