# Supplementary material for: Raman spectroscopy accurately differentiates mucosal healing from non-healing and biochemical changes following biological therapy in inflammatory bowel disease
Source: PLoS One. 2021 Jun 2;16(6):e0252210. doi: 10.1371/journal.pone.0252210 (PMC8172032; doi:10.1371/journal.pone.0252210)
Supplement: S6 Dataset — (ZIP) [file pone.0252210.s008.zip › Post biologic CD/OC010 post treatment 17.04.19_base sub CR removed_88__X_-20434.9__Y_446.14__Z_-7231.67__Time_1003.txt]

1714.705078	-91.637207
1713.728516	14.291469
1712.751953	52.331425
1711.774414	-99.927322
1710.797852	69.747169
1709.820313	16.995571
1708.842773	-59.707165
1707.864258	64.689377
1706.886719	20.450722
1705.908203	72.775032
1704.929688	117.203194
1703.950195	-63.083687
1702.971680	-31.695730
1701.992188	-155.344894
1701.012695	-56.750988
1700.033203	39.300266
1699.052734	31.199411
1698.073242	-14.123925
1697.092773	-16.497963
1696.112305	-7.996864
1695.130859	43.414520
1694.150391	17.559614
1693.168945	66.655518
1692.187500	19.824406
1691.206055	85.301537
1690.223633	84.226768
1689.241211	120.698288
1688.258789	218.695053
1687.276367	226.190033
1686.293945	169.902618
1685.310547	148.478394
1684.327148	193.882965
1683.343750	154.220612
1682.360352	160.058884
1681.375977	110.166687
1680.392578	273.491699
1679.408203	200.049255
1678.423828	148.132172
1677.438477	205.510239
1676.453125	220.507828
1675.468750	291.556335
1674.482422	267.042603
1673.497070	327.810669
1672.511719	314.342133
1671.525391	298.413300
1670.539063	415.505951
1669.552734	394.647217
1668.565430	366.020966
1667.578125	319.021179
1666.591797	343.902344
1665.603516	395.482208
1664.616211	550.696777
1663.627930	406.329620
1662.640625	596.322388
1661.652344	598.190308
1660.663086	639.991150
1659.674805	666.066162
1658.685547	615.476868
1657.696289	448.550171
1656.707031	520.200562
1655.717773	531.103577
1654.727539	401.885284
1653.737305	439.613373
1652.747070	424.580475
1651.756836	293.336517
1650.765625	334.205780
1649.775391	277.400024
1648.784180	218.131210
1647.792969	201.332443
1646.800781	86.931519
1645.809570	83.687592
1644.817383	236.412872
1643.825195	125.175468
1642.832031	262.277161
1641.839844	27.326401
1640.846680	169.952850
1639.853516	48.842613
1638.860352	36.061310
1637.867188	160.542252
1636.873047	179.640152
1635.878906	-35.728123
1634.884766	-47.963768
1633.890625	-10.011973
1632.895508	-32.543480
1631.900391	-36.512074
1630.905273	-50.896164
1629.910156	48.029442
1628.915039	47.014347
1627.918945	-143.341660
1626.922852	-141.475388
1625.926758	-131.618698
1624.930664	-5.971213
1623.933594	-145.802872
1622.937500	77.228790
1621.940430	-41.354088
1620.942383	-31.068735
1619.945313	76.482468
1618.947266	16.001869
1617.949219	-12.867621
1616.951172	55.472260
1615.953125	34.630028
1614.954102	-30.736729
1613.956055	-46.165833
1612.957031	-35.297741
1611.957031	-16.506603
1610.958008	-107.763206
1609.958008	86.750900
1608.958984	42.789837
1607.958008	48.672436
1606.958008	38.887955
1605.958008	86.763893
1604.957031	100.627960
1603.956055	43.856739
1602.955078	18.551630
1601.953125	-6.706074
1600.951172	-58.076473
1599.950195	-30.937065
1598.947266	-124.053200
1597.945313	-52.417953
1596.942383	-46.126587
1595.940430	-26.751394
1594.937500	-127.533005
1593.933594	-181.242310
1592.930664	-73.019501
1591.926758	-178.903397
1590.922852	49.357056
1589.918945	-82.585167
1588.915039	-5.749404
1587.910156	8.454532
1586.906250	20.045681
1585.901367	104.633461
1584.895508	61.453518
1583.890625	67.803802
1582.884766	204.420746
1581.878906	119.544868
1580.873047	99.804527
1579.867188	17.566885
1578.860352	99.356415
1577.854492	66.573433
1576.847656	-46.882977
1575.839844	97.247971
1574.833008	20.204199
1573.825195	156.409180
1572.817383	50.734726
1571.809570	15.260644
1570.801758	156.491119
1569.792969	22.213415
1568.784180	126.947990
1567.775391	36.817287
1566.766602	53.148388
1565.757813	-0.658359
1564.748047	70.099823
1563.738281	44.775272
1562.728516	146.541901
1561.718750	128.906616
1560.708008	67.147873
1559.697266	-2.409029
1558.686523	-74.575905
1557.675781	122.760284
1556.665039	224.093964
1555.653320	35.202995
1554.641602	87.198746
1553.629883	40.724167
1552.617188	-3.197787
1551.605469	92.607460
1550.592773	30.466162
1549.580078	-0.661754
1548.567383	133.703278
1547.553711	37.796982
1546.541016	55.631100
1545.527344	3.602299
1544.513672	-12.286073
1543.499023	155.214310
1542.485352	90.091881
1541.470703	43.009064
1540.456055	34.612656
1539.441406	-17.733198
1538.425781	64.086395
1537.410156	86.453369
1536.394531	106.163132
1535.378906	-3.171008
1534.363281	29.305979
1533.346680	-7.915196
1532.331055	1.210175
1531.314453	-51.591961
1530.296875	-32.300621
1529.280273	-41.421871
1528.262695	91.037018
1527.245117	-10.949232
1526.227539	15.754448
1525.209961	-58.003937
1524.191406	110.080940
1523.172852	-10.122757
1522.154297	-1.738608
1521.135742	-16.575233
1520.116211	66.218437
1519.097656	-15.604676
1518.078125	-2.380049
1517.058594	23.613123
1516.038086	-6.995922
1515.018555	-14.545899
1513.998047	-76.091461
1512.977539	16.350302
1511.956055	-42.757065
1510.935547	-58.282879
1509.914063	-76.442863
1508.892578	-84.407059
1507.871094	-48.842121
1506.849609	-3.107559
1505.827148	34.842461
1504.804688	-165.636841
1503.782227	54.113667
1502.759766	-128.490524
1501.736328	24.424868
1500.713867	-86.534775
1499.690430	-187.278625
1498.666016	-60.253094
1497.642578	-33.144344
1496.618164	-11.235394
1495.594727	-20.091999
1494.569336	27.242208
1493.544922	-38.003281
1492.520508	-1.034448
1491.495117	51.184708
1490.469727	-11.664214
1489.444336	12.308680
1488.417969	133.259872
1487.392578	8.965039
1486.366211	99.108444
1485.339844	33.455566
1484.312500	238.267242
1483.286133	213.318161
1482.258789	86.284927
1481.231445	188.773621
1480.204102	207.022430
1479.175781	227.752472
1478.148438	98.056885
1477.120117	167.108917
1476.091797	197.866547
1475.062500	287.135223
1474.034180	305.021179
1473.004883	152.268707
1471.975586	470.425781
1470.946289	505.925110
1469.916016	312.371765
1468.885742	307.092255
1467.855469	596.781006
1466.825195	652.379517
1465.794922	616.396118
1464.763672	473.635529
1463.732422	729.835632
1462.701172	571.789490
1461.669922	685.546082
1460.638672	794.138184
1459.606445	763.005127
1458.574219	693.775696
1457.541992	827.563782
1456.508789	674.548889
1455.476563	810.756653
1454.443359	726.224731
1453.410156	654.377808
1452.375977	909.548706
1451.342773	906.070496
1450.308594	796.133728
1449.274414	990.230835
1448.240234	849.880066
1447.206055	1031.175293
1446.170898	911.079529
1445.135742	839.108643
1444.100586	891.155396
1443.064453	740.740356
1442.029297	840.814087
1440.993164	652.505066
1439.957031	790.446777
1438.920898	624.953430
1437.883789	646.545044
1436.847656	569.572754
1435.810547	555.777100
1434.773438	531.874695
1433.735352	371.601013
1432.698242	438.626373
1431.660156	316.292969
1430.622070	241.958038
1429.583008	223.154800
1428.544922	254.816864
1427.505859	142.699432
1426.466797	199.573318
1425.427734	110.206749
1424.387695	159.499634
1423.348633	193.662384
1422.308594	182.459961
1421.268555	156.154861
1420.227539	147.489777
1419.187500	-42.435814
1418.146484	-103.899376
1417.105469	43.559772
1416.064453	90.321114
1415.022461	33.928150
1413.980469	-72.728821
1412.939453	-78.736626
1411.896484	56.043911
1410.854492	29.928814
1409.811523	3.836609
1408.768555	90.831299
1407.725586	42.168766
1406.682617	-13.985440
1405.638672	128.250168
1404.595703	-10.691062
1403.551758	-19.051527
1402.506836	-22.372187
1401.462891	99.772308
1400.417969	129.085495
1399.373047	88.202835
1398.328125	64.915291
1397.283203	1.564083
1396.237305	0.912206
1395.191406	40.378174
1394.145508	-75.441452
1393.099609	51.740807
1392.052734	-144.091278
1391.006836	-24.390047
1389.959961	-32.348427
1388.912109	-5.242851
1387.865234	99.445259
1386.817383	29.044170
1385.769531	-31.285364
1384.721680	-94.049438
1383.673828	13.218500
1382.625000	165.456558
1381.576172	2.872167
1380.527344	82.693542
1379.478516	-149.642120
1378.429688	-17.302134
1377.379883	-184.530853
1376.330078	-94.583069
1375.280273	0.362643
1374.229492	-126.714844
1373.178711	-158.914230
1372.128906	-43.925743
1371.077148	98.474403
1370.026367	16.542994
1368.974609	69.256996
1367.923828	47.260971
1366.871094	5.387624
1365.819336	50.751011
1364.767578	26.431723
1363.714844	-12.765342
1362.662109	189.515060
1361.609375	-56.115826
1360.555664	-67.751434
1359.501953	-27.097754
1358.448242	26.025745
1357.394531	19.515396
1356.340820	167.165466
1355.286133	46.424229
1354.231445	64.920288
1353.176758	-58.119022
1352.122070	82.189850
1351.066406	18.896887
1350.011719	124.489815
1348.956055	175.491211
1347.899414	70.205635
1346.843750	98.985672
1345.787109	182.370300
1344.730469	146.755066
1343.673828	257.479950
1342.616211	271.547882
1341.559570	141.947525
1340.501953	289.935608
1339.444336	239.762787
1338.385742	229.289597
1337.328125	369.912354
1336.269531	362.008820
1335.210938	262.600830
1334.152344	304.327545
1333.092773	400.514038
1332.033203	378.005157
1330.973633	234.404846
1329.914063	207.115387
1328.853516	145.291595
1327.793945	147.803741
1326.733398	281.308258
1325.672852	241.915253
1324.611328	251.983795
1323.549805	328.766846
1322.489258	220.450821
1321.426758	201.075928
1320.365234	349.546814
1319.302734	305.601166
1318.241211	318.458191
1317.177734	358.484009
1316.115234	290.085876
1315.052734	441.126068
1313.989258	333.425415
1312.925781	309.589325
1311.862305	332.616425
1310.797852	414.787231
1309.733398	351.722992
1308.668945	308.432617
1307.604492	275.060211
1306.540039	310.645416
1305.474609	193.760452
1304.409180	337.661957
1303.343750	341.406586
1302.277344	414.030060
1301.211914	353.963104
1300.145508	168.659378
1299.079102	305.300995
1298.011719	144.750473
1296.945313	168.485916
1295.877930	275.728943
1294.810547	346.158508
1293.743164	92.691017
1292.674805	305.521698
1291.606445	250.948914
1290.538086	211.161057
1289.469727	230.280594
1288.400391	210.217194
1287.332031	209.815720
1286.262695	211.908386
1285.193359	292.432892
1284.123047	245.613022
1283.052734	220.894196
1281.982422	343.109741
1280.912109	225.461594
1279.841797	357.494507
1278.770508	213.066193
1277.699219	283.977783
1276.627930	54.122631
1275.556641	115.337402
1274.484375	-14.088910
1273.412109	223.137802
1272.339844	279.501190
1271.267578	140.464371
1270.194336	265.271515
1269.121094	343.669189
1268.047852	158.433502
1266.974609	305.221405
1265.900391	293.379211
1264.827148	152.284256
1263.752930	350.288666
1262.677734	280.016235
1261.603516	92.788925
1260.528320	166.462936
1259.453125	283.993500
1258.377930	269.944275
1257.301758	441.038696
1256.226563	332.042297
1255.150391	374.064423
1254.073242	345.503265
1252.997070	248.839508
1251.919922	234.962433
1250.842773	357.330933
1249.765625	375.093628
1248.688477	312.632477
1247.610352	386.345886
1246.532227	411.438812
1245.454102	349.066132
1244.375000	264.873901
1243.296875	290.027039
1242.217773	395.313568
1241.138672	257.804504
1240.058594	324.245544
1238.979492	380.964111
1237.899414	401.278564
1236.819336	249.384918
1235.738281	286.714966
1234.658203	341.009064
1233.577148	400.135010
1232.496094	279.915253
1231.415039	343.888519
1230.333008	264.925049
1229.250977	246.545532
1228.168945	254.811600
1227.086914	248.553513
1226.003906	251.981400
1224.920898	23.128597
1223.837891	82.246254
1222.754883	262.263245
1221.670898	260.851624
1220.587891	114.392387
1219.503906	171.016617
1218.418945	77.797272
1217.334961	156.139725
1216.250000	29.142862
1215.165039	100.207245
1214.080078	209.861389
1212.994141	3.267148
1211.908203	153.903214
1210.822266	133.168747
1209.736328	114.845695
1208.649414	86.875198
1207.563477	114.359093
1206.476563	149.050995
1205.388672	174.075638
1204.301758	71.378197
1203.213867	74.702477
1202.125977	-8.688004
1201.038086	117.419930
1199.949219	-21.340738
1198.861328	-68.600838
1197.772461	-36.453556
1196.682617	-66.884460
1195.593750	95.086563
1194.503906	-101.311958
1193.414063	-9.161067
1192.324219	82.928749
1191.233398	-70.143944
1190.143555	48.301865
1189.052734	58.588814
1187.960938	6.413043
1186.870117	-163.401718
1185.778320	-244.354675
1184.686523	-140.517883
1183.594727	-65.543228
1182.501953	-14.614275
1181.410156	62.645233
1180.317383	-6.408625
1179.223633	-73.062546
1178.130859	-58.233082
1177.037109	18.856161
1175.943359	182.116806
1174.849609	55.494232
1173.754883	-63.918388
1172.661133	36.923176
1171.566406	46.743835
1170.470703	-12.860690
1169.375977	-122.704880
1168.280273	6.632836
1167.184570	-165.400436
1166.088867	-31.394894
1164.992188	-112.586555
1163.895508	26.058722
1162.798828	-105.344635
1161.702148	97.656212
1160.605469	2.046328
1159.507813	-50.584213
1158.410156	92.492294
1157.311523	142.403976
1156.213867	72.971970
1155.115234	63.164677
1154.016602	65.249031
1152.917969	-16.147699
1151.818359	126.511208
1150.718750	52.212559
1149.619141	-7.794276
1148.519531	-115.450348
1147.418945	-154.033936
1146.319336	-68.830147
1145.217773	-26.551109
1144.117188	91.827156
1143.015625	-51.606880
1141.915039	-59.424644
1140.813477	11.202966
1139.710938	43.716755
1138.609375	-7.019408
1137.506836	94.329773
1136.404297	43.528072
1135.300781	-19.167349
1134.197266	20.251513
1133.094727	228.201492
1131.990234	8.715589
1130.886719	185.643311
1129.782227	141.780060
1128.677734	105.015892
1127.573242	151.242569
1126.468750	306.485626
1125.363281	250.630981
1124.257813	254.018097
1123.152344	236.040268
1122.045898	191.972992
1120.940430	159.734116
1119.833984	271.917908
1118.726563	144.902008
1117.620117	242.765594
1116.512695	191.466568
1115.405273	144.887741
1114.297852	133.774033
1113.189453	115.534645
1112.082031	206.024521
1110.972656	190.070587
1109.864258	93.746056
1108.755859	134.462555
1107.646484	106.625786
1106.537109	133.083221
1105.426758	376.702942
1104.317383	247.235870
1103.207031	209.829361
1102.096680	153.534164
1100.985352	234.042526
1099.875000	262.604645
1098.763672	206.243698
1097.652344	380.883667
1096.540039	409.300659
1095.427734	296.309906
1094.315430	296.410400
1093.203125	176.377655
1092.090820	282.404572
1090.977539	273.010437
1089.864258	327.137543
1088.750977	305.922699
1087.636719	82.390015
1086.522461	237.575150
1085.408203	58.787796
1084.293945	190.354752
1083.179688	201.980286
1082.064453	178.331528
1080.949219	67.757278
1079.833008	116.912453
1078.717773	224.729401
1077.601563	273.787842
1076.485352	238.316544
1075.368164	193.455765
1074.251953	197.865036
1073.134766	129.548340
1072.016602	133.933609
1070.899414	75.010559
1069.781250	-0.307700
1068.663086	83.730659
1067.544922	186.459396
1066.426758	221.208862
1065.307617	157.584152
1064.188477	44.817142
1063.068359	245.712646
1061.949219	263.995880
1060.829102	137.218094
1059.708984	176.550171
1058.588867	94.266327
1057.467773	119.549316
1056.346680	-84.232193
1055.225586	165.394775
1054.104492	129.893433
1052.982422	108.416756
1051.860352	96.289482
1050.738281	53.818588
1049.615234	156.072113
1048.492188	94.938255
1047.369141	204.137589
1046.246094	7.748093
1045.123047	135.578705
1043.999023	18.565641
1042.875000	-89.064987
1041.750000	159.881363
1040.625977	40.633350
1039.500977	12.281878
1038.375977	9.567174
1037.250000	-62.981216
1036.125000	43.736877
1034.999023	185.318771
1033.873047	70.938751
1032.746094	24.072689
1031.619141	23.749807
1030.492188	130.384018
1029.365234	2.231527
1028.237305	-30.574032
1027.110352	-84.253036
1025.982422	-5.499946
1024.853516	-1.075611
1023.725586	-228.788910
1022.596680	-133.753159
1021.467773	-152.444656
1020.337891	-203.587570
1019.208008	12.050707
1018.078125	-39.059307
1016.948242	-138.806976
1015.818359	-2.065061
1014.687500	201.837875
1013.556641	113.763680
1012.425781	-36.778568
1011.293945	79.075966
1010.162109	72.204689
1009.030273	208.870529
1007.898438	65.504875
1006.765625	260.006348
1005.632813	329.549561
1004.500000	570.212830
1003.366211	695.200562
1002.233398	868.705688
1001.099609	614.663574
999.964844	395.427032
998.831055	148.615570
997.696289	105.162300
996.561523	68.693657
995.425781	55.358982
994.291016	42.072372
993.155273	-31.153721
992.019531	59.456364
990.882813	-13.659848
989.747070	67.764435
988.610352	-25.979290
987.472656	30.143303
986.335938	-28.905460
985.198242	-7.269933
984.060547	-45.471184
982.921875	-106.633034
981.784180	-50.335514
980.645508	91.121033
979.506836	9.402322
978.367188	139.369995
977.228516	57.772747
976.088867	196.958923
974.948242	99.389465
973.808594	38.681904
972.667969	-58.707291
971.527344	121.911621
970.385742	-2.909092
969.245117	51.446201
968.103516	147.138367
966.961914	-34.816429
965.819336	42.598530
964.677734	170.487717
963.534180	11.736889
962.391602	82.362518
961.249023	171.342239
960.105469	40.355019
958.961914	-21.792402
957.817383	-19.729597
956.673828	99.165710
955.529297	126.486336
954.383789	43.986851
953.239258	16.495752
952.093750	140.055283
950.948242	-122.913513
949.802734	-26.712912
948.656250	58.064346
947.509766	-3.417242
946.363281	147.684525
945.216797	42.911533
944.069336	84.409920
942.921875	84.840515
941.774414	87.605965
940.625977	-5.433135
939.478516	-29.924242
938.330078	64.270973
937.180664	133.386292
936.032227	175.159180
934.882813	194.167648
933.732422	92.428123
932.583008	343.958527
931.432617	178.549438
930.282227	-0.395844
929.131836	185.098846
927.980469	167.958801
926.830078	125.841072
925.677734	49.663521
924.526367	-5.956957
923.374023	8.998224
922.221680	-35.122292
921.069336	-4.160814
919.916992	-48.163765
918.763672	62.403202
917.610352	-24.661798
916.456055	-82.116852
915.302734	39.866932
914.148438	-35.646927
912.994141	-52.077351
911.838867	-95.683327
910.683594	37.704018
909.528320	-69.316895
908.373047	-103.694031
907.216797	-108.546669
906.061523	-77.099342
904.904297	-41.094601
903.748047	78.739334
902.590820	-86.783028
901.433594	64.776810
900.276367	75.962448
899.118164	-105.174866
897.960938	-170.808945
896.802734	-84.829163
895.643555	-195.596176
894.484375	-25.934446
893.325195	53.264965
892.166016	8.169112
891.006836	-34.617466
889.846680	-93.165497
888.686523	-74.880714
887.526367	17.923904
886.365234	-103.714432
885.204102	-67.310448
884.042969	-26.389063
882.880859	-10.273398
881.719727	14.874099
880.556641	69.341003
879.394531	62.943634
878.232422	58.821255
877.069336	122.304588
875.905273	52.889679
874.742188	42.067177
873.578125	-112.814377
872.414063	11.478076
871.250000	173.976639
870.084961	39.458370
868.920898	37.708687
867.754883	40.469097
866.589844	81.450493
865.423828	54.995640
864.257813	-41.098042
863.091797	71.777718
861.924805	20.652885
860.758789	270.433929
859.590820	158.680252
858.423828	161.437637
857.255859	222.532303
856.087891	196.108795
854.919922	122.597160
853.751953	172.436249
852.583008	72.055939
851.414063	72.567604
850.244141	288.170654
849.075195	183.330688
847.905273	253.216171
846.734375	146.177078
845.564453	83.944221
844.393555	50.822739
843.222656	40.076946
842.051758	20.373291
840.879883	36.445816
839.708008	70.379707
838.536133	79.691055
837.363281	17.466917
836.190430	8.874098
835.017578	67.274925
833.844727	118.926743
832.670898	-72.827538
831.497070	280.122864
830.323242	148.625183
829.149414	224.652679
827.974609	59.720589
826.799805	169.129791
825.624023	135.773422
824.449219	164.811951
823.273438	75.701942
822.097656	37.844063
820.920898	122.479111
819.744141	-2.281697
818.567383	111.199127
817.390625	-31.374004
816.212891	-51.523502
815.035156	21.739990
813.857422	41.552109
812.679688	56.870304
811.500977	12.120391
810.322266	151.831985
809.142578	-28.542231
807.963867	-104.456894
806.784180	-115.963188
805.603516	-40.902420
804.423828	36.301838
803.243164	11.334618
802.062500	-62.478115
800.881836	-16.502346
799.700195	-181.288834
798.518555	-135.388367
797.336914	5.772627
796.154297	-236.596848
794.972656	32.953999
793.789063	-87.551140
792.606445	-70.727325
791.422852	-0.811734
790.240234	106.661011
789.055664	-20.554211
787.872070	-94.647575
786.687500	87.858459
785.502930	4.845541
784.317383	19.117928
783.132813	51.026402
781.947266	-3.311463
780.761719	79.325630
779.575195	159.675064
778.388672	259.823059
777.202148	218.576248
776.015625	100.050926
774.828125	109.544083
773.640625	-13.387075
772.453125	22.524235
771.264648	60.588238
770.076172	74.345749
768.887695	-0.108676
767.699219	114.962135
766.509766	210.116516
765.320313	21.042030
764.130859	91.886642
762.940430	118.633530
761.750977	121.126511
760.559570	-81.070175
759.369141	137.026382
758.177734	128.434830
756.986328	176.998947
755.794922	203.531052
754.603516	168.483582
753.411133	74.098679
752.218750	14.890798
751.025391	39.159725
749.832031	12.893644
748.638672	133.720505
747.445313	-24.280552
746.250977	109.639107
745.057617	146.954178
743.862305	127.213623
742.667969	105.282867
741.472656	50.471180
740.277344	-30.620619
739.082031	6.655681
737.885742	15.433161
736.689453	103.058823
735.493164	48.310837
734.296875	-48.001862
733.099609	-47.957996
731.902344	52.753372
730.705078	-54.404953
729.506836	35.347748
728.308594	-19.248846
727.110352	48.622593
725.911133	35.611015
724.712891	79.439880
723.513672	46.807564
722.313477	16.399136
721.113281	-11.785534
719.914063	82.325104
718.712891	62.926846
717.512695	170.129440
716.311523	91.883430
715.110352	124.942909
713.909180	79.525536
712.707031	-70.472488
711.504883	89.131477
710.302734	15.551107
709.099609	-14.379882
707.896484	-85.632370
706.693359	-115.431282
705.490234	-42.848759
704.286133	49.339039
703.082031	-4.251225
701.877930	-51.235798
700.672852	-80.742455
699.468750	-1.457888
698.262695	27.849068
697.057617	52.854866
695.851563	-39.425476
694.645508	-81.636375
693.439453	-80.327255
692.232422	-11.641758
691.026367	-64.492996
689.818359	-128.104980
688.611328	-28.884058
687.403320	9.615403
686.195313	0.449016
684.987305	47.729610
683.778320	-134.733841
682.569336	-20.124100
681.360352	-44.177933
680.151367	-1.000411
678.941406	-66.067177
677.731445	-57.419823
676.521484	-44.384670
675.310547	-18.307903
674.099609	44.601151
672.888672	-33.074310
671.677734	83.992355
670.465820	47.538738
669.253906	37.094631
668.041016	74.253654
666.829102	9.883697
665.616211	-6.886345
664.403320	49.822681
663.189453	130.294327
661.975586	-15.909833
660.761719	68.914764
659.547852	30.729649
658.333008	91.815697
657.118164	1.911303
655.903320	-62.070412
654.688477	11.946409
653.472656	55.749947
652.256836	-75.016228
651.040039	-54.943188
649.824219	62.009491
648.607422	-107.512093
647.389648	35.152195
646.172852	158.322861
644.955078	143.659515
643.737305	197.768997
642.519531	30.236839
641.300781	36.859322
640.082031	-53.370907
638.863281	11.068519
637.643555	56.005577
636.423828	139.443634
635.204102	7.899838
633.984375	230.546997
632.763672	6.359937
631.542969	-52.664936
630.322266	111.278908
629.100586	23.898060
627.878906	64.987579
626.657227	-65.772217
625.435547	-31.694403
624.212891	119.931435
622.990234	168.286301
621.767578	136.984833
620.543945	246.673523
619.320313	180.302612
618.096680	177.752686
616.873047	84.841400
615.648438	77.076866
614.423828	79.494797
613.199219	42.862110
611.973633	46.295380
610.748047	-66.333153
609.522461	-61.988720
608.296875	-66.868561
607.070313	-48.958755
605.843750	-63.842670
604.617188	33.683773
