# Supplementary material for: Raman spectroscopy accurately differentiates mucosal healing from non-healing and biochemical changes following biological therapy in inflammatory bowel disease
Source: PLoS One. 2021 Jun 2;16(6):e0252210. doi: 10.1371/journal.pone.0252210 (PMC8172032; doi:10.1371/journal.pone.0252210)
Supplement: S6 Dataset — (ZIP) [file pone.0252210.s008.zip › Post biologic CD/OC016 post treatment-1_base sub CR removed_67__X_-36037.8__Y_20319.7__Z_-4415.19__Time_765.txt]

1714.716797	37.683876
1713.740234	152.399994
1712.763672	257.190308
1711.787109	151.216019
1710.809570	62.434956
1709.832031	151.694839
1708.854492	11.535136
1707.875977	-240.068222
1706.898438	-77.970711
1705.919922	-80.993156
1704.941406	-224.895370
1703.962891	-100.063225
1702.983398	119.316902
1702.003906	-120.616302
1701.024414	-113.398788
1700.044922	-97.224571
1699.065430	-72.114716
1698.084961	-14.070689
1697.104492	-40.679821
1696.124023	112.615257
1695.143555	39.645485
1694.162109	-40.490974
1693.180664	-213.209839
1692.199219	-83.385887
1691.217773	121.909904
1690.235352	39.700291
1689.253906	94.382439
1688.271484	83.094215
1687.289063	165.881470
1686.305664	270.663025
1685.323242	42.986683
1684.339844	173.152985
1683.356445	74.841965
1682.372070	283.524536
1681.388672	317.052917
1680.404297	468.331299
1679.419922	319.410492
1678.435547	466.557983
1677.451172	457.282623
1676.465820	536.362549
1675.480469	626.628723
1674.495117	467.510254
1673.509766	447.243073
1672.523438	549.756531
1671.537109	666.043762
1670.550781	708.424988
1669.564453	629.133728
1668.578125	930.057922
1667.590820	841.100769
1666.603516	1012.744568
1665.616211	643.489929
1664.627930	696.625671
1663.640625	827.104309
1662.652344	804.146912
1661.664063	945.978210
1660.675781	1000.689331
1659.686523	1050.457520
1658.698242	997.280518
1657.708984	767.028748
1656.719727	735.846497
1655.729492	877.104187
1654.740234	857.191956
1653.750000	837.609375
1652.759766	654.322021
1651.768555	452.901520
1650.778320	770.212341
1649.787109	712.222900
1648.795898	633.393250
1647.804688	332.876678
1646.813477	481.932037
1645.821289	467.385315
1644.829102	315.755463
1643.836914	402.070282
1642.844727	290.581421
1641.851563	94.895523
1640.859375	234.628052
1639.866211	158.165894
1638.873047	-105.336967
1637.878906	8.540922
1636.885742	106.732300
1635.891602	-182.424744
1634.897461	16.224529
1633.902344	-24.821159
1632.908203	137.124054
1631.913086	-111.697685
1630.917969	187.367264
1629.922852	25.761585
1628.926758	164.357330
1627.931641	-123.250175
1626.935547	-218.601089
1625.939453	-32.403156
1624.942383	119.611076
1623.946289	153.343292
1622.949219	39.942986
1621.952148	-209.983978
1620.955078	-204.906906
1619.958008	196.836853
1618.959961	-79.064262
1617.961914	41.638397
1616.963867	99.327560
1615.965820	-45.050465
1614.966797	23.176758
1613.967773	-128.953751
1612.968750	28.461679
1611.969727	80.935280
1610.970703	-42.249153
1609.970703	128.151718
1608.970703	91.465439
1607.970703	44.304264
1606.970703	-15.949904
1605.969727	-47.400028
1604.968750	109.634430
1603.967773	49.319870
1602.966797	-92.127380
1601.965820	56.857735
1600.963867	-29.687740
1599.961914	-79.632408
1598.959961	92.635002
1597.958008	-56.756554
1596.955078	-33.659489
1595.952148	-31.539467
1594.949219	-183.615860
1593.946289	-233.838425
1592.943359	-36.048409
1591.939453	-277.015045
1590.935547	-66.416077
1589.931641	-85.628609
1588.927734	-84.048187
1587.922852	133.931015
1586.917969	-39.450123
1585.913086	3.549871
1584.908203	4.725269
1583.903320	18.830408
1582.897461	92.748428
1581.891602	236.862747
1580.885742	143.801971
1579.879883	22.028824
1578.873047	194.362885
1577.866211	-167.055817
1576.859375	83.079437
1575.852539	-33.841583
1574.845703	174.299545
1573.837891	-36.458992
1572.830078	-169.252563
1571.822266	-5.784789
1570.814453	-115.390076
1569.805664	141.269424
1568.796875	-2.356907
1567.788086	126.646774
1566.779297	-92.478432
1565.769531	134.863922
1564.760742	123.200508
1563.750977	-5.373377
1562.741211	236.963943
1561.730469	118.513763
1560.720703	119.273811
1559.709961	130.257584
1558.699219	34.819748
1557.688477	232.128830
1556.676758	48.327610
1555.666016	19.898857
1554.654297	120.826752
1553.642578	-27.005669
1552.629883	96.894684
1551.618164	16.139822
1550.605469	46.538322
1549.592773	-18.942034
1548.580078	329.311188
1547.566406	299.707703
1546.552734	295.829193
1545.540039	366.782227
1544.525391	383.271637
1543.511719	-47.369503
1542.498047	82.590820
1541.483398	-43.338512
1540.468750	83.691864
1539.453125	207.934799
1538.438477	-199.689819
1537.422852	68.788910
1536.407227	140.941757
1535.391602	50.427753
1534.375977	331.161804
1533.359375	54.729321
1532.342773	201.020126
1531.326172	-188.929626
1530.309570	0.885010
1529.292969	-41.356190
1528.275391	101.712059
1527.257813	244.588806
1526.240234	286.873901
1525.222656	-57.059376
1524.204102	131.681305
1523.185547	-114.574310
1522.166992	-126.780914
1521.148438	130.914413
1520.128906	51.554096
1519.110352	82.654160
1518.090820	157.296967
1517.071289	87.903000
1516.050781	82.629601
1515.031250	5.345355
1514.010742	102.575256
1512.990234	-167.460846
1511.968750	-52.505306
1510.948242	-227.665192
1509.926758	5.054507
1508.905273	32.368298
1507.883789	0.582615
1506.862305	43.063496
1505.839844	-199.124237
1504.817383	-261.909149
1503.794922	-127.468117
1502.772461	-144.321747
1501.749023	-189.450394
1500.726563	64.959862
1499.703125	-98.139511
1498.678711	-130.735107
1497.655273	15.743345
1496.630859	-167.981598
1495.607422	-3.817847
1494.582031	132.031754
1493.557617	-271.726959
1492.533203	76.154892
1491.507813	-95.015541
1490.482422	88.985840
1489.457031	178.316360
1488.430664	129.602386
1487.405273	88.522087
1486.378906	134.177689
1485.352539	371.187164
1484.325195	21.080065
1483.298828	362.499817
1482.271484	535.346130
1481.244141	419.884705
1480.216797	248.326584
1479.188477	97.166939
1478.161133	274.816284
1477.132813	289.249084
1476.104492	469.222504
1475.075195	356.153381
1474.046875	719.300232
1473.017578	634.154785
1471.988281	655.915710
1470.958984	545.301941
1469.928711	846.863098
1468.898438	934.590759
1467.869141	935.800964
1466.837891	1112.395996
1465.807617	1082.997314
1464.776367	1157.779907
1463.746094	1100.391357
1462.714844	1368.178345
1461.682617	1216.727173
1460.651367	1481.806274
1459.619141	1563.946045
1458.586914	1300.831665
1457.554688	1669.728882
1456.522461	1503.106445
1455.489258	1529.326172
1454.456055	1578.356567
1453.422852	1688.222900
1452.389648	1582.563843
1451.355469	1487.077271
1450.321289	1764.133911
1449.287109	1790.268555
1448.252930	1818.938599
1447.218750	1700.729614
1446.183594	1666.120850
1445.148438	1401.197632
1444.113281	1432.500732
1443.078125	1658.635620
1442.041992	1527.999390
1441.005859	1377.208374
1439.969727	1383.280029
1438.933594	1313.536499
1437.897461	1162.971680
1436.860352	1159.049072
1435.823242	1352.220947
1434.786133	1080.586548
1433.748047	776.256104
1432.710938	972.020142
1431.672852	708.310303
1430.634766	457.375122
1429.596680	436.196747
1428.557617	541.188232
1427.518555	232.556915
1426.479492	-2.767845
1425.440430	402.395142
1424.401367	454.568848
1423.361328	214.443863
1422.321289	375.061188
1421.281250	268.666412
1420.241211	258.069580
1419.200195	144.291412
1418.159180	196.759384
1417.118164	211.515839
1416.077148	367.233978
1415.035156	183.325394
1413.994141	27.242336
1412.952148	-118.665947
1411.910156	120.201248
1410.867188	167.995941
1409.825195	-10.306849
1408.782227	-70.394508
1407.739258	221.274689
1406.695313	128.647903
1405.652344	-16.575974
1404.608398	34.123245
1403.564453	-73.232658
1402.520508	213.472549
1401.475586	-74.352768
1400.431641	-158.805557
1399.386719	328.564728
1398.341797	-71.671814
1397.295898	12.082834
1396.250977	-142.165512
1395.205078	177.245193
1394.159180	43.224434
1393.112305	54.585342
1392.066406	-216.883881
1391.019531	130.137634
1389.972656	-18.433302
1388.925781	50.835625
1387.877930	-137.513626
1386.831055	169.538559
1385.783203	-101.092468
1384.735352	108.491974
1383.686523	-26.863148
1382.638672	105.333565
1381.589844	25.191484
1380.541016	145.007248
1379.492188	327.300781
1378.442383	17.731897
1377.392578	42.889790
1376.342773	-151.490814
1375.292969	38.570877
1374.243164	9.118111
1373.192383	361.363739
1372.141602	27.820215
1371.090820	118.337349
1370.039063	-244.733109
1368.988281	-51.826447
1367.936523	-177.819397
1366.884766	89.901421
1365.833008	-25.906086
1364.780273	-12.106618
1363.727539	-169.973877
1362.674805	-362.513702
1361.622070	-7.464446
1360.569336	29.109436
1359.515625	-31.242332
1358.461914	214.385605
1357.408203	54.776352
1356.353516	-117.100235
1355.299805	44.196587
1354.245117	123.524734
1353.190430	163.177643
1352.134766	-45.437027
1351.080078	327.134247
1350.024414	121.255966
1348.968750	272.941742
1347.913086	414.734192
1346.856445	328.330444
1345.800781	244.550125
1344.744141	334.469482
1343.686523	161.652847
1342.629883	385.589111
1341.572266	468.267120
1340.514648	548.527710
1339.457031	294.460236
1338.399414	511.118835
1337.340820	648.539124
1336.282227	597.870056
1335.223633	564.640320
1334.165039	494.402100
1333.106445	350.076538
1332.046875	450.744598
1330.987305	598.439453
1329.926758	612.658081
1328.867188	387.224762
1327.806641	599.349121
1326.746094	477.948669
1325.685547	450.548065
1324.625000	467.697235
1323.563477	438.008911
1322.501953	697.220520
1321.440430	798.462036
1320.378906	618.470825
1319.316406	426.299438
1318.253906	826.192566
1317.191406	678.608337
1316.128906	563.213745
1315.065430	691.942322
1314.001953	517.612732
1312.938477	836.145935
1311.875000	836.890442
1310.811523	835.245667
1309.747070	720.422852
1308.682617	526.958862
1307.618164	695.403442
1306.552734	605.503113
1305.488281	774.000061
1304.422852	691.642273
1303.356445	776.577332
1302.291016	773.054749
1301.224609	818.748657
1300.159180	729.353638
1299.091797	821.839050
1298.025391	482.086731
1296.958984	589.450928
1295.891602	652.635803
1294.824219	546.495544
1293.755859	489.535095
1292.688477	523.438293
1291.620117	780.587463
1290.551758	797.354065
1289.483398	392.465454
1288.414063	556.487366
1287.344727	767.054749
1286.275391	651.709473
1285.206055	612.403320
1284.136719	879.299194
1283.066406	573.160217
1281.996094	592.789185
1280.925781	717.694580
1279.855469	637.046936
1278.784180	659.223083
1277.712891	549.353516
1276.641602	336.868622
1275.569336	855.506531
1274.498047	806.890747
1273.425781	621.479248
1272.353516	668.289185
1271.281250	654.045776
1270.208008	598.319458
1269.134766	625.664185
1268.061523	860.518250
1266.988281	765.827515
1265.914063	746.840271
1264.839844	940.122131
1263.765625	689.460938
1262.691406	804.691223
1261.617188	456.704407
1260.541992	737.711609
1259.466797	365.561646
1258.391602	583.163330
1257.315430	686.204529
1256.239258	682.069153
1255.163086	860.548828
1254.086914	703.060303
1253.010742	419.108124
1251.933594	556.200562
1250.856445	744.324890
1249.779297	735.388123
1248.701172	891.793091
1247.624023	1028.693237
1246.545898	628.432678
1245.467773	580.672424
1244.388672	511.067383
1243.310547	749.946777
1242.231445	687.623474
1241.152344	787.977356
1240.072266	681.977722
1238.993164	685.221375
1237.913086	494.372864
1236.833008	507.345245
1235.751953	566.375427
1234.671875	622.950989
1233.590820	744.933594
1232.509766	675.408325
1231.427734	492.024200
1230.346680	584.854736
1229.264648	486.308624
1228.182617	554.853699
1227.100586	649.981018
1226.017578	440.107361
1224.934570	465.011108
1223.851563	509.238129
1222.768555	439.754181
1221.684570	425.890015
1220.601563	138.842453
1219.516602	42.828304
1218.432617	219.886642
1217.348633	133.514236
1216.263672	90.627678
1215.178711	245.742050
1214.093750	171.409180
1213.007813	246.725342
1211.921875	73.422485
1210.835938	363.390381
1209.750000	276.913330
1208.663086	460.530914
1207.577148	475.266907
1206.490234	285.068512
1205.402344	417.847015
1204.315430	205.991531
1203.227539	271.208984
1202.139648	172.593018
1201.051758	165.478851
1199.962891	33.150158
1198.875000	-10.107059
1197.786133	384.533020
1196.696289	216.034531
1195.607422	-29.390512
1194.517578	35.437103
1193.427734	-209.925690
1192.337891	-99.506821
1191.247070	-32.438778
1190.157227	-335.411407
1189.066406	27.019846
1187.974609	-211.094849
1186.883789	33.416271
1185.791992	-195.084442
1184.700195	37.216259
1183.608398	-227.266068
1182.515625	0.041046
1181.423828	35.352772
1180.331055	-178.751999
1179.238281	81.801979
1178.144531	71.380020
1177.050781	3.410992
1175.957031	196.521561
1174.863281	346.389191
1173.768555	187.259964
1172.674805	11.400687
1171.580078	96.430756
1170.484375	133.510025
1169.389648	29.386032
1168.293945	135.717072
1167.198242	-147.803757
1166.102539	-249.565247
1165.005859	-176.866379
1163.910156	15.228406
1162.813477	-122.499855
1161.715820	-126.471245
1160.619141	79.644653
1159.521484	132.820084
1158.423828	426.984955
1157.326172	327.231110
1156.227539	205.987930
1155.128906	461.611298
1154.030273	144.745819
1152.931641	94.993240
1151.832031	-35.838284
1150.733398	166.971283
1149.632813	109.928101
1148.533203	-206.768494
1147.433594	-147.107162
1146.333008	-235.147018
1145.232422	7.671502
1144.130859	2.820493
1143.030273	-311.377716
1141.928711	28.663307
1140.827148	-19.148937
1139.724609	230.212234
1138.623047	-83.961693
1137.520508	-17.793505
1136.417969	-65.756332
1135.314453	47.781902
1134.211914	111.355247
1133.108398	231.828995
1132.004883	-32.369392
1130.900391	106.970238
1129.796875	381.458466
1128.692383	447.007233
1127.586914	294.275269
1126.482422	440.346008
1125.376953	237.810974
1124.271484	412.174194
1123.166016	276.000763
1122.060547	113.787460
1120.954102	283.191559
1119.847656	156.478989
1118.741211	306.775513
1117.633789	454.589874
1116.526367	162.156967
1115.418945	35.424805
1114.311523	261.140259
1113.204102	280.985840
1112.095703	317.327637
1110.987305	280.344116
1109.877930	359.129913
1108.769531	274.834229
1107.660156	497.604492
1106.550781	7.066556
1105.441406	302.924469
1104.331055	204.419342
1103.220703	242.804092
1102.110352	189.128464
1101.000000	517.577087
1099.888672	360.039398
1098.777344	6.856405
1097.666016	419.900177
1096.553711	429.734070
1095.442383	302.896545
1094.330078	515.292603
1093.217773	376.669556
1092.104492	384.063385
1090.991211	264.321106
1089.877930	410.555115
1088.764648	333.182526
1087.651367	232.305984
1086.537109	225.529892
1085.422852	148.205231
1084.308594	122.620224
1083.193359	618.769897
1082.078125	365.147858
1080.962891	463.999420
1079.847656	320.897949
1078.731445	60.447945
1077.615234	288.391052
1076.499023	164.183533
1075.382813	483.502380
1074.265625	361.643433
1073.148438	115.537880
1072.031250	237.681046
1070.914063	228.492126
1069.795898	172.431107
1068.677734	413.981842
1067.559570	243.128021
1066.440430	308.901917
1065.321289	475.344025
1064.202148	445.072784
1063.083008	403.126556
1061.962891	155.289612
1060.843750	251.481445
1059.723633	392.074188
1058.602539	153.803497
1057.482422	55.936363
1056.361328	201.198578
1055.239258	187.511353
1054.118164	92.094673
1052.996094	199.936172
1051.874023	57.900349
1050.751953	-228.786957
1049.629883	289.916504
1048.506836	99.027794
1047.383789	150.880020
1046.260742	216.734177
1045.136719	-67.193382
1044.012695	17.389347
1042.888672	-19.231262
1041.764648	153.920609
1040.639648	128.998917
1039.515625	-26.298687
1038.389648	293.536255
1037.264648	231.468338
1036.138672	-30.701349
1035.012695	221.555176
1033.886719	166.649231
1032.760742	311.843689
1031.633789	312.835754
1030.506836	281.329041
1029.379883	287.072693
1028.251953	292.859741
1027.124023	3.645586
1025.996094	-245.894882
1024.868164	-207.323090
1023.739258	-140.859467
1022.610352	-301.836029
1021.481445	-316.486115
1020.352539	-240.593842
1019.222656	-359.516205
1018.092773	-306.724152
1016.962891	-66.109245
1015.832031	-48.059635
1014.702148	62.742973
1013.571289	110.999901
1012.439453	-211.299438
1011.308594	189.112030
1010.176758	274.541443
1009.044922	-28.851900
1007.912109	223.331360
1006.780273	38.219044
1005.647461	424.562103
1004.514648	942.607422
1003.380859	1495.154907
1002.247070	1474.304688
1001.113281	1328.755127
999.979492	839.115967
998.845703	151.143997
997.710938	174.799500
996.576172	18.443983
995.440430	-96.217979
994.305664	-12.288773
993.169922	20.919384
992.033203	88.786217
990.897461	9.124864
989.760742	-95.780815
988.624023	29.933960
987.487305	-93.195129
986.350586	34.930061
985.212891	43.305584
984.075195	77.092712
982.936523	39.576664
981.798828	209.317230
980.660156	-106.474907
979.521484	143.909943
978.381836	272.358795
977.242188	-84.360298
976.102539	28.165092
974.962891	115.443024
973.823242	-114.340729
972.682617	2.968687
971.541992	366.070496
970.400391	26.430166
969.259766	54.359432
968.118164	-53.054585
966.976563	154.039246
965.833984	173.005096
964.691406	175.998566
963.548828	-13.535034
962.406250	-129.529327
961.262695	70.909378
960.120117	65.118607
958.976563	-57.416943
957.832031	273.683685
956.688477	23.107122
955.543945	17.689983
954.398438	245.815125
953.253906	46.029884
952.108398	201.015091
950.962891	97.571526
949.817383	-92.623375
948.670898	304.873444
947.524414	-77.088676
946.377930	249.560150
945.231445	329.423004
944.083984	-86.271660
942.936523	-15.325360
941.789063	-28.791336
940.640625	195.191803
939.493164	277.688751
938.343750	248.450989
937.195313	59.665249
936.045898	377.244598
934.897461	106.618279
933.747070	310.249451
932.597656	213.101227
931.447266	95.577377
930.296875	-142.515335
929.146484	29.431664
927.995117	112.596657
926.843750	-147.850586
925.692383	181.208160
924.541016	-63.054173
923.388672	-27.394655
922.236328	58.346306
921.083984	28.189217
919.931641	-110.964600
918.778320	-34.133766
917.625000	176.756958
916.470703	15.169502
915.317383	110.294006
914.163086	130.533905
913.008789	237.069595
911.853516	82.700996
910.698242	-132.774475
909.542969	-1.109984
908.387695	-150.586075
907.231445	-218.326508
906.076172	-52.556274
904.918945	-183.604935
903.762695	113.573189
902.605469	-76.217186
901.448242	-7.761294
900.291016	112.779335
899.133789	-67.663101
897.975586	-247.968002
896.817383	-156.705994
895.658203	-140.063065
894.500000	86.877243
893.340820	89.984673
892.180664	-110.242172
891.021484	14.997653
889.861328	-49.509914
888.701172	150.259796
887.541016	158.074738
886.379883	84.665146
885.218750	124.157082
884.057617	44.093887
882.895508	52.067146
881.734375	87.125221
880.572266	9.474380
879.409180	159.534943
878.247070	341.097260
877.083984	382.922455
875.920898	-36.973125
874.756836	205.375290
873.592773	132.454727
872.428711	7.818237
871.264648	247.788330
870.100586	258.193420
868.935547	322.588135
867.770508	15.947684
866.604492	359.148987
865.438477	302.137970
864.272461	415.932434
863.106445	289.304169
861.940430	322.200714
860.773438	110.336830
859.606445	275.709259
858.438477	858.446838
857.271484	518.704712
856.103516	324.929932
854.934570	187.310181
853.766602	303.114014
852.597656	436.788361
851.428711	604.003723
850.259766	450.719513
849.089844	465.498138
847.919922	267.498505
846.750000	288.996338
845.579102	113.477966
844.408203	103.631638
843.237305	377.918701
842.066406	202.435287
840.894531	87.390289
839.722656	-43.275902
838.550781	163.618820
837.377930	234.066544
836.206055	152.518143
835.033203	414.969055
833.859375	132.363113
832.686523	-22.885698
831.512695	103.151535
830.337891	349.596436
829.164063	118.433594
827.989258	181.771484
826.814453	260.646698
825.639648	116.491669
824.463867	57.060070
823.288086	22.123114
822.112305	-50.720730
820.935547	301.850586
819.759766	-4.943137
818.583008	242.711273
817.405273	45.039249
816.228516	-163.719543
815.050781	-34.273533
813.872070	-51.740948
812.694336	335.452240
811.515625	-44.582275
810.336914	-59.982594
809.158203	46.779835
807.978516	-122.043343
806.798828	-281.961090
805.619141	-224.253311
804.438477	-133.332443
803.258789	-288.881195
802.077148	-218.083054
800.896484	61.148842
799.714844	-103.394653
798.534180	-188.096817
797.351563	-217.403305
796.169922	-87.185410
794.987305	11.886542
793.804688	-369.869171
792.622070	-5.138181
791.438477	-125.561516
790.254883	48.429413
789.071289	58.498718
787.886719	-31.072741
786.702148	131.516357
785.517578	134.727173
784.333008	186.516968
783.147461	-188.423233
781.961914	-6.319004
780.776367	107.140602
779.590820	-95.403305
778.404297	-229.453064
777.217773	82.504448
776.030273	330.236420
774.843750	63.581493
773.656250	255.919174
772.467773	108.404449
771.280273	373.298248
770.091797	31.683104
768.903320	-47.516960
767.714844	87.033066
766.525391	-128.856567
765.335938	69.416199
764.146484	137.614258
762.956055	267.372131
761.765625	335.385925
760.575195	269.078857
759.384766	57.548058
758.193359	143.015991
757.001953	54.671295
755.810547	148.806580
754.618164	365.947113
753.425781	134.645065
752.233398	-173.480637
751.041016	146.702652
749.847656	108.753487
748.654297	272.771240
747.460938	381.808655
746.266602	34.320778
745.072266	268.358429
743.877930	225.892426
742.683594	352.276428
741.488281	270.301544
740.292969	-4.533907
739.097656	141.479340
737.901367	-1.779621
736.705078	-138.411926
735.508789	86.324959
734.311523	15.396197
733.115234	12.349282
731.917969	116.522362
730.719727	146.263565
729.522461	9.766977
728.324219	-2.019815
727.125977	49.605011
725.926758	155.856781
724.727539	-17.629051
723.528320	165.079727
722.329102	-86.922539
721.128906	281.360840
719.928711	94.985199
718.728516	124.800751
717.528320	54.253399
716.327148	278.279358
715.125977	-5.950866
713.923828	-170.083084
712.722656	34.326359
711.520508	90.473633
710.317383	318.777313
709.115234	-56.422775
707.912109	-133.014297
706.708984	149.762665
705.505859	-66.062271
704.301758	66.499977
703.097656	-3.304625
701.893555	118.420601
700.688477	81.381500
699.483398	355.366669
698.278320	129.290192
697.073242	129.421478
695.867188	-0.750471
694.661133	-156.859482
693.455078	121.553078
692.248047	-201.557129
691.041016	-170.590012
689.833984	133.904922
688.626953	-173.559448
687.418945	-240.004272
686.210938	-22.218849
685.002930	-92.839165
683.793945	-13.765484
682.584961	204.063782
681.375977	12.346185
680.166992	-148.867416
678.957031	88.584831
677.747070	165.779144
676.537109	50.353714
675.326172	-274.871796
674.115234	-190.907959
672.904297	-76.615242
671.692383	-208.852234
670.481445	117.451370
669.269531	-25.422600
668.056641	348.387177
666.844727	119.240875
665.631836	-146.455170
664.417969	22.155592
663.205078	-122.345253
661.991211	249.229279
660.777344	119.966484
659.563477	36.131592
658.348633	-200.785141
657.133789	23.999622
655.918945	-1.410137
654.703125	277.187653
653.488281	79.367149
652.272461	58.346088
651.055664	-128.531006
649.839844	40.054722
648.623047	-133.813110
647.405273	94.958565
646.188477	50.263374
644.970703	268.073975
643.752930	210.379547
642.535156	361.286713
641.316406	290.581909
640.097656	232.733200
638.878906	15.777099
637.659180	252.218765
636.439453	110.337051
635.219727	202.504517
634.000000	11.038361
632.779297	109.327377
631.558594	286.810181
630.337891	315.956177
629.116211	33.801884
627.894531	96.873924
626.672852	-185.575455
625.451172	87.101707
624.228516	333.642944
623.005859	296.898560
621.783203	165.570541
620.559570	387.361786
619.336914	424.507843
618.112305	324.202393
616.888672	232.075104
615.664063	178.043793
614.439453	243.356415
613.214844	205.446487
611.989258	83.597115
610.764648	87.368088
609.538086	-161.718948
608.312500	-48.041134
607.085938	-135.944504
605.859375	-2.381285
604.632813	-89.601784
