# Supplementary material for: Raman spectroscopy accurately differentiates mucosal healing from non-healing and biochemical changes following biological therapy in inflammatory bowel disease
Source: PLoS One. 2021 Jun 2;16(6):e0252210. doi: 10.1371/journal.pone.0252210 (PMC8172032; doi:10.1371/journal.pone.0252210)
Supplement: S6 Dataset — (ZIP) [file pone.0252210.s008.zip › Post biologic CD/OC017 post treatment-1_BL sub CR removed_46__X_-6105.39__Y_10946.1__Z_-135.058__Time_519.txt]

1714.708984	27.993986
1713.732422	-85.739250
1712.755859	38.358696
1711.779297	-70.366234
1710.801758	-52.548138
1709.824219	48.888664
1708.846680	121.341484
1707.868164	54.950012
1706.890625	109.705719
1705.912109	280.094360
1704.933594	14.551969
1703.954102	-140.611176
1702.975586	26.012207
1701.996094	51.276096
1701.016602	-233.207489
1700.037109	-142.613083
1699.056641	-115.713326
1698.077148	-26.758680
1697.096680	177.583435
1696.116211	-15.725884
1695.134766	-5.419213
1694.154297	-42.613998
1693.172852	24.847927
1692.191406	36.760262
1691.209961	35.859932
1690.227539	54.138443
1689.245117	94.279678
1688.263672	73.617500
1687.280273	194.747345
1686.297852	-72.841141
1685.314453	131.923233
1684.332031	115.966576
1683.347656	17.883938
1682.364258	104.150116
1681.380859	262.769684
1680.396484	270.034180
1679.412109	38.231689
1678.427734	190.204025
1677.442383	286.689056
1676.458008	210.732544
1675.472656	300.123016
1674.487305	108.112259
1673.500977	437.597656
1672.515625	514.943054
1671.529297	292.440247
1670.542969	548.602356
1669.556641	475.768188
1668.569336	676.842773
1667.583008	384.515137
1666.595703	512.028259
1665.608398	581.507935
1664.620117	569.094910
1663.632813	827.611389
1662.644531	805.305176
1661.656250	568.650024
1660.667969	446.429413
1659.678711	663.779785
1658.689453	873.435242
1657.700195	598.640259
1656.710938	806.244629
1655.721680	717.570862
1654.731445	544.538269
1653.742188	612.725342
1652.750977	572.683289
1651.760742	559.423828
1650.770508	234.403641
1649.779297	224.428223
1648.788086	101.070068
1647.796875	392.950531
1646.804688	404.879791
1645.813477	226.871323
1644.821289	-40.618465
1643.829102	402.532440
1642.836914	-83.515457
1641.843750	-28.079517
1640.850586	-165.077423
1639.857422	180.973709
1638.864258	54.955250
1637.871094	-86.632248
1636.876953	-119.888145
1635.882813	-52.783718
1634.888672	-159.460846
1633.894531	-189.516418
1632.899414	-98.238373
1631.905273	11.596344
1630.910156	-75.946106
1629.915039	-10.632612
1628.918945	96.886414
1627.922852	143.968887
1626.927734	-32.439793
1625.930664	159.532166
1624.934570	30.742113
1623.938477	-168.869919
1622.941406	-108.101685
1621.944336	286.451324
1620.947266	-25.789345
1619.949219	116.574356
1618.952148	93.519234
1617.954102	-47.615204
1616.956055	228.727859
1615.957031	32.624748
1614.958984	185.618515
1613.959961	18.557293
1612.960938	205.654221
1611.961914	9.890207
1610.961914	-59.940979
1609.962891	-74.675171
1608.962891	-42.225159
1607.962891	55.714260
1606.961914	109.083763
1605.961914	-65.376076
1604.960938	22.029818
1603.959961	258.585480
1602.958984	262.124237
1601.957031	234.241470
1600.956055	151.428253
1599.954102	63.385929
1598.952148	61.633419
1597.949219	-183.264847
1596.947266	84.155426
1595.944336	212.923874
1594.941406	43.784504
1593.938477	-2.576973
1592.934570	-46.369301
1591.931641	-19.703445
1590.927734	-21.829063
1589.923828	-63.159641
1588.918945	213.744659
1587.915039	13.131129
1586.910156	112.423843
1585.905273	-36.092808
1584.900391	227.230637
1583.894531	193.254059
1582.889648	307.729858
1581.883789	414.245850
1580.877930	361.755280
1579.871094	100.877792
1578.865234	9.239880
1577.858398	-150.137314
1576.851563	-59.735455
1575.844727	7.111403
1574.836914	68.614716
1573.829102	20.764074
1572.822266	-6.366437
1571.813477	195.132614
1570.805664	243.114120
1569.797852	62.313244
1568.789063	65.904228
1567.780273	12.239134
1566.770508	158.408188
1565.761719	91.529900
1564.751953	-48.120235
1563.742188	30.138742
1562.732422	1.874270
1561.722656	165.440979
1560.711914	180.987503
1559.702148	372.714264
1558.691406	-169.342392
1557.679688	-63.415749
1556.668945	37.166233
1555.657227	114.253899
1554.645508	170.463531
1553.633789	260.181610
1552.622070	391.152161
1551.609375	9.462875
1550.596680	380.816742
1549.583984	133.565399
1548.571289	419.119141
1547.558594	544.091431
1546.544922	43.194733
1545.531250	196.359558
1544.517578	70.224968
1543.503906	-182.587479
1542.489258	101.876671
1541.474609	52.929474
1540.459961	-14.195994
1539.445313	179.317383
1538.429688	261.626984
1537.415039	72.846092
1536.399414	379.347290
1535.383789	370.916290
1534.367188	1.323557
1533.351563	366.578033
1532.334961	342.315277
1531.318359	116.927139
1530.301758	355.301575
1529.284180	253.409882
1528.266602	192.654190
1527.249023	322.354187
1526.231445	212.470276
1525.213867	53.619099
1524.195313	7.935774
1523.177734	206.588058
1522.159180	-27.090864
1521.139648	168.669830
1520.121094	-90.820747
1519.101563	99.522064
1518.082031	132.914291
1517.062500	-36.788784
1516.042969	281.566956
1515.022461	-3.876033
1514.001953	95.872200
1512.981445	2.944404
1511.960938	-87.466103
1510.939453	-85.562775
1509.918945	183.090500
1508.897461	-64.042084
1507.875000	45.293217
1506.853516	-1.879061
1505.831055	120.055298
1504.809570	-47.722614
1503.787109	61.207844
1502.763672	93.151352
1501.741211	-195.122665
1500.717773	-122.307167
1499.694336	-175.031906
1498.670898	-94.702888
1497.646484	-147.553391
1496.623047	-359.049683
1495.598633	74.064064
1494.574219	100.316597
1493.549805	141.846924
1492.524414	213.966522
1491.499023	35.546154
1490.473633	92.230682
1489.448242	-239.454147
1488.422852	59.818214
1487.396484	-126.263939
1486.370117	-322.517120
1485.343750	-33.755455
1484.317383	155.324219
1483.290039	66.179642
1482.262695	38.265888
1481.235352	257.712250
1480.208008	237.368698
1479.180664	382.710236
1478.152344	344.452393
1477.124023	191.528793
1476.095703	316.340210
1475.067383	726.349915
1474.038086	387.499878
1473.008789	662.352783
1471.979492	565.459656
1470.950195	702.729126
1469.919922	603.304382
1468.890625	511.573761
1467.860352	885.272583
1466.830078	935.900879
1465.798828	711.953430
1464.768555	790.574280
1463.737305	1097.850464
1462.706055	950.264160
1461.674805	1026.274780
1460.642578	794.988220
1459.610352	1358.482544
1458.578125	1302.412354
1457.545898	1319.988525
1456.513672	1388.328491
1455.480469	1410.993530
1454.447266	1507.229370
1453.414063	1314.401245
1452.380859	1392.942993
1451.346680	1294.056396
1450.313477	1256.083740
1449.279297	1271.356934
1448.244141	1603.262695
1447.209961	1560.302979
1446.174805	1476.884155
1445.139648	1527.708130
1444.104492	1439.372559
1443.069336	1287.873413
1442.033203	1146.598633
1440.998047	982.697571
1439.961914	1036.364258
1438.924805	961.126160
1437.888672	918.854797
1436.851563	828.639038
1435.814453	1107.385254
1434.777344	1108.233643
1433.740234	669.744507
1432.702148	519.325562
1431.664063	616.419922
1430.625977	483.888489
1429.587891	550.822510
1428.548828	307.505005
1427.509766	145.077850
1426.471680	219.842728
1425.431641	45.046577
1424.392578	11.570113
1423.352539	149.533035
1422.312500	239.654770
1421.272461	521.258789
1420.232422	253.836594
1419.191406	19.337614
1418.150391	170.164444
1417.109375	-28.799028
1416.068359	177.514679
1415.027344	147.368301
1413.985352	150.010513
1412.943359	-164.082535
1411.901367	354.189667
1410.858398	125.827965
1409.816406	342.464325
1408.773438	11.394448
1407.730469	245.732498
1406.687500	128.488983
1405.643555	21.428774
1404.599609	-346.545349
1403.555664	241.936462
1402.511719	-128.228714
1401.466797	26.161772
1400.422852	10.054122
1399.377930	-81.178200
1398.333008	-177.275787
1397.287109	155.366638
1396.242188	249.926697
1395.196289	134.089157
1394.150391	-109.336388
1393.104492	-57.037094
1392.057617	-149.881912
1391.010742	40.289925
1389.963867	107.859497
1388.916992	190.526230
1387.870117	115.665306
1386.822266	158.488235
1385.774414	-121.167191
1384.726563	-10.586073
1383.677734	112.546875
1382.629883	-131.595947
1381.581055	-105.702354
1380.532227	-249.562225
1379.483398	-168.488159
1378.433594	62.460548
1377.383789	-240.775970
1376.333984	37.733753
1375.284180	193.971954
1374.234375	185.610245
1373.183594	-9.705178
1372.132813	-70.171608
1371.082031	66.448914
1370.031250	108.407997
1368.979492	142.975174
1367.927734	269.819794
1366.875977	277.160187
1365.824219	-6.765825
1364.771484	147.739319
1363.718750	147.953827
1362.666016	195.560760
1361.613281	-52.838921
1360.560547	144.267883
1359.506836	5.626026
1358.453125	-83.117828
1357.399414	7.281741
1356.344727	-81.219238
1355.291016	118.689781
1354.236328	99.976295
1353.181641	123.600769
1352.126953	336.056549
1351.071289	464.098907
1350.015625	567.361755
1348.959961	479.586395
1347.904297	441.572754
1346.847656	249.865433
1345.791992	355.964386
1344.735352	519.139465
1343.677734	793.893921
1342.621094	627.447754
1341.563477	651.969727
1340.505859	505.627930
1339.448242	745.847046
1338.390625	698.790161
1337.332031	817.721191
1336.273438	706.483582
1335.214844	813.165955
1334.156250	682.359131
1333.097656	747.122375
1332.038086	527.517029
1330.978516	814.989380
1329.917969	296.499237
1328.858398	549.459473
1327.797852	503.386597
1326.737305	659.996155
1325.676758	495.519287
1324.616211	923.859070
1323.554688	687.946350
1322.493164	526.261902
1321.431641	549.808411
1320.370117	867.027832
1319.307617	666.154114
1318.245117	709.595398
1317.182617	647.059326
1316.120117	776.901978
1315.056641	638.105469
1313.993164	489.577728
1312.929688	562.899353
1311.866211	917.033875
1310.802734	879.540466
1309.738281	886.432678
1308.673828	703.854431
1307.609375	725.661804
1306.543945	912.354797
1305.479492	904.702576
1304.414063	621.661804
1303.347656	901.842651
1302.282227	1061.502075
1301.215820	1191.645874
1300.150391	751.732117
1299.083008	574.901611
1298.016602	670.819214
1296.949219	702.891663
1295.882813	958.396851
1294.815430	641.944763
1293.747070	836.075012
1292.679688	890.323181
1291.611328	863.633423
1290.542969	797.756104
1289.474609	925.629272
1288.405273	516.656189
1287.335938	794.085144
1286.266602	588.742798
1285.197266	846.495056
1284.127930	739.248596
1283.057617	617.379517
1281.987305	889.716125
1280.916992	559.878052
1279.845703	572.772705
1278.775391	556.329346
1277.704102	530.123779
1276.632813	799.833862
1275.560547	568.251831
1274.489258	412.562592
1273.416992	454.893036
1272.344727	1044.491211
1271.271484	617.694458
1270.199219	852.910156
1269.125977	1041.636475
1268.052734	854.367615
1266.979492	935.641296
1265.905273	772.882690
1264.831055	800.472778
1263.756836	671.964966
1262.682617	570.334534
1261.607422	858.797913
1260.533203	735.233154
1259.458008	850.519592
1258.381836	929.202759
1257.306641	705.823120
1256.230469	816.148560
1255.154297	1053.016968
1254.078125	1168.067993
1253.001953	1039.704590
1251.924805	887.051697
1250.847656	899.863098
1249.770508	667.028503
1248.692383	905.971313
1247.615234	797.183350
1246.537109	668.979370
1245.458984	662.304932
1244.379883	745.493652
1243.300781	780.051819
1242.222656	535.337280
1241.142578	856.342957
1240.063477	398.087738
1238.983398	757.761292
1237.904297	838.262085
1236.823242	792.569275
1235.743164	586.825134
1234.662109	754.504272
1233.582031	648.187073
1232.500977	738.174438
1231.418945	619.729248
1230.337891	743.537415
1229.255859	610.552124
1228.173828	438.854370
1227.090820	620.613586
1226.008789	465.867676
1224.925781	695.866516
1223.842773	427.404083
1222.759766	270.278687
1221.675781	234.081711
1220.591797	386.427582
1219.507813	550.753296
1218.423828	369.427490
1217.338867	229.211441
1216.254883	444.071350
1215.169922	320.725616
1214.083984	303.620941
1212.999023	576.128113
1211.913086	317.578705
1210.827148	360.681305
1209.741211	222.816498
1208.654297	343.005219
1207.567383	492.030579
1206.480469	508.372711
1205.393555	416.218903
1204.306641	444.533813
1203.218750	270.445709
1202.130859	240.890274
1201.042969	-82.441200
1199.954102	17.997520
1198.865234	41.335648
1197.776367	100.709808
1196.687500	275.487122
1195.598633	178.366760
1194.508789	-29.366793
1193.418945	73.066338
1192.329102	93.693520
1191.238281	-222.150024
1190.147461	-182.338547
1189.056641	-87.346565
1187.965820	62.792816
1186.875000	-60.871445
1185.783203	-184.525665
1184.691406	-41.799679
1183.599609	-98.312431
1182.506836	15.456745
1181.414063	133.927017
1180.321289	-92.946281
1179.228516	39.796108
1178.135742	-335.620911
1177.041992	108.501030
1175.948242	-77.610069
1174.854492	-117.592514
1173.759766	53.099674
1172.665039	137.497406
1171.570313	319.942902
1170.475586	76.360405
1169.380859	186.894943
1168.285156	3.160760
1167.189453	92.060135
1166.093750	133.068192
1164.997070	-12.405900
1163.900391	-191.303482
1162.803711	95.690453
1161.707031	143.678085
1160.609375	17.287273
1159.512695	15.068756
1158.415039	-187.683228
1157.316406	20.059259
1156.218750	146.567825
1155.120117	115.556557
1154.021484	187.068878
1152.922852	475.474640
1151.823242	-194.485031
1150.723633	210.583023
1149.624023	174.675644
1148.524414	336.459656
1147.423828	-4.343353
1146.323242	-133.117462
1145.222656	-85.711449
1144.122070	244.846252
1143.020508	-152.834137
1141.918945	65.736519
1140.817383	-29.733875
1139.715820	26.988007
1138.613281	152.594437
1137.510742	-161.542557
1136.408203	-135.779434
1135.305664	-38.779335
1134.202148	62.903938
1133.098633	314.115173
1131.995117	-40.144661
1130.891602	97.029739
1129.787109	471.402924
1128.682617	447.054138
1127.578125	640.906250
1126.473633	742.183044
1125.368164	343.191925
1124.262695	382.848236
1123.157227	375.088501
1122.050781	414.700836
1120.944336	243.495010
1119.837891	72.366608
1118.731445	-44.237961
1117.625000	158.742950
1116.517578	-69.051018
1115.410156	259.227081
1114.302734	19.691614
1113.194336	279.222534
1112.085938	224.203842
1110.977539	143.214813
1109.869141	76.449913
1108.759766	198.722748
1107.651367	302.059906
1106.541016	582.462463
1105.431641	338.619080
1104.321289	142.103241
1103.211914	-94.419945
1102.100586	129.242218
1100.990234	90.995033
1099.878906	385.292908
1098.768555	380.050873
1097.656250	226.315353
1096.544922	562.860535
1095.432617	258.406677
1094.320313	60.116848
1093.208008	168.095688
1092.095703	238.379517
1090.982422	174.477554
1089.869141	223.595779
1088.755859	157.430618
1087.641602	197.176971
1086.527344	389.802399
1085.413086	429.540436
1084.298828	182.507416
1083.183594	365.699158
1082.069336	569.996521
1080.954102	588.651794
1079.837891	278.533295
1078.722656	156.443573
1077.606445	41.488598
1076.490234	325.608215
1075.373047	396.112915
1074.255859	145.245193
1073.139648	239.305954
1072.021484	75.431786
1070.904297	192.995956
1069.786133	284.769073
1068.667969	219.557770
1067.549805	208.306427
1066.430664	131.526993
1065.312500	272.606781
1064.193359	490.922211
1063.073242	44.493969
1061.954102	223.091797
1060.833984	240.242844
1059.713867	332.286499
1058.592773	241.953781
1057.472656	55.877220
1056.351563	61.594135
1055.230469	174.859665
1054.108398	87.221397
1052.987305	114.135597
1051.865234	64.038406
1050.743164	-32.659069
1049.620117	83.141724
1048.497070	2.947457
1047.374023	81.493263
1046.250977	274.359985
1045.127930	-80.777847
1044.003906	284.688354
1042.879883	221.194550
1041.754883	404.802490
1040.630859	131.783340
1039.505859	19.670130
1038.380859	21.785231
1037.254883	72.858589
1036.129883	-111.093185
1035.003906	86.736877
1033.876953	238.021439
1032.750977	-201.465576
1031.624023	-240.709763
1030.497070	-186.865952
1029.370117	87.837822
1028.242188	48.786236
1027.115234	-206.224121
1025.986328	-96.381828
1024.858398	-153.700577
1023.730469	-166.801590
1022.601563	-126.432739
1021.471680	-99.925476
1020.342773	-122.064293
1019.212891	-125.558044
1018.083008	214.228470
1016.953125	48.541588
1015.823242	-154.071548
1014.692383	-113.194359
1013.561523	-23.598299
1012.430664	98.466820
1011.298828	-101.316643
1010.166992	20.877234
1009.035156	168.562256
1007.903320	232.957260
1006.770508	79.938217
1005.637695	493.754456
1004.504883	715.531067
1003.371094	1263.265137
1002.238281	1318.513306
1001.104492	837.715271
999.969727	468.119171
998.835938	221.199036
997.701172	431.697693
996.566406	201.234802
995.430664	197.159531
994.295898	211.632614
993.160156	-25.282240
992.024414	291.559631
990.887695	-166.461166
989.750977	-103.159134
988.614258	38.565075
987.477539	127.308846
986.340820	-117.953514
985.203125	-3.708301
984.065430	48.395504
982.926758	-28.362663
981.789063	104.447517
980.650391	23.277908
979.511719	59.559212
978.372070	300.610138
977.233398	235.797852
976.093750	345.818848
974.953125	320.266571
973.813477	253.443222
972.672852	191.328903
971.532227	-77.388527
970.390625	193.723282
969.250000	191.594788
968.108398	184.958511
966.966797	417.046875
965.824219	243.046371
964.681641	293.978302
963.539063	205.086090
962.396484	173.622955
961.253906	394.367432
960.110352	-42.554283
958.966797	-160.763901
957.822266	261.679260
956.678711	393.188416
955.534180	268.313690
954.388672	45.152119
953.244141	247.770737
952.098633	226.173187
950.953125	-44.639751
949.807617	215.227524
948.661133	198.432846
947.514648	266.275635
946.368164	215.333038
945.221680	338.096344
944.074219	97.727409
942.926758	133.820313
941.779297	140.282257
940.630859	158.216675
939.483398	21.040627
938.334961	303.731567
937.185547	162.146042
936.037109	355.862854
934.887695	118.701561
933.737305	109.614296
932.587891	264.638580
931.437500	337.637146
930.287109	91.808800
929.136719	251.439545
927.985352	249.424210
926.834961	208.764648
925.682617	-45.699867
924.531250	-231.758179
923.378906	169.070129
922.226563	-48.690273
921.074219	51.937923
919.921875	-1.980063
918.768555	14.607099
917.615234	47.126209
916.460938	9.271231
915.307617	-123.894287
914.153320	-79.899162
912.999023	-144.824554
911.843750	-268.671722
910.688477	-122.494568
909.533203	-33.052120
908.377930	90.388748
907.221680	-26.471960
906.066406	92.432739
904.909180	93.500336
903.752930	312.039825
902.595703	426.333435
901.438477	178.344635
900.281250	-60.449326
899.123047	6.395842
897.965820	41.550350
896.807617	-56.742466
895.648438	-78.083420
894.489258	131.209595
893.331055	-37.058273
892.170898	102.102776
891.011719	-63.791740
889.851563	-42.121380
888.691406	191.817413
887.531250	296.968750
886.370117	-35.799168
885.208984	114.502396
884.047852	145.169098
882.885742	135.227402
881.724609	32.835609
880.562500	216.811554
879.399414	150.519287
878.237305	354.658112
877.074219	200.499054
875.911133	93.708542
874.747070	333.742798
873.583008	301.254608
872.418945	325.041718
871.254883	294.806091
870.089844	-156.103470
868.925781	-17.548058
867.759766	345.796295
866.594727	254.847595
865.428711	321.255676
864.262695	342.679382
863.096680	87.764145
861.930664	538.169067
860.763672	238.389389
859.596680	630.146545
858.428711	299.029572
857.260742	726.451355
856.092773	307.938171
854.924805	268.621979
853.756836	599.263550
852.587891	822.125549
851.418945	489.056763
850.249023	492.212402
849.080078	329.570160
847.910156	455.879089
846.739258	349.247650
845.569336	117.276695
844.398438	198.701569
843.227539	271.105499
842.056641	79.489693
840.884766	196.552338
839.712891	170.433502
838.541016	157.702728
837.368164	424.290649
836.196289	152.261612
835.022461	351.643188
833.849609	227.078323
832.675781	178.448395
831.501953	62.837143
830.328125	226.189270
829.154297	271.178009
827.979492	280.419373
826.804688	117.903595
825.628906	20.080635
824.454102	167.441467
823.278320	345.892487
822.102539	185.572510
820.925781	196.796707
819.749023	-48.118240
818.572266	132.264740
817.395508	-161.576233
816.217773	129.923920
815.040039	49.707100
813.862305	80.690948
812.684570	-97.411980
811.505859	-168.763229
810.327148	-44.539822
809.147461	-82.631859
807.968750	90.292809
806.789063	5.446401
805.609375	-303.681824
804.428711	144.308929
803.248047	-164.800934
802.067383	-49.995945
800.886719	-414.473480
799.705078	-120.112144
798.523438	-322.629333
797.341797	-108.335648
796.160156	-82.580772
794.977539	87.141396
793.794922	90.586349
792.611328	-7.896109
791.428711	-84.241928
790.245117	136.035599
789.060547	-117.460068
787.876953	171.212372
786.692383	-15.907824
785.507813	299.044617
784.323242	56.605003
783.137695	41.919807
781.952148	5.092785
780.766602	-31.768459
779.580078	4.236407
778.393555	-76.872681
777.207031	210.732635
776.020508	235.470596
774.833008	355.046112
773.645508	6.766467
772.458008	335.797974
771.270508	466.148804
770.082031	424.414368
768.893555	182.062378
767.704102	462.072968
766.514648	285.833862
765.325195	239.589600
764.135742	158.088669
762.946289	409.034607
761.755859	223.987595
760.565430	340.472290
759.374023	221.443375
758.183594	474.162903
756.992188	36.203724
755.799805	416.281158
754.608398	262.007111
753.416016	-2.110153
752.223633	307.276703
751.030273	293.592865
749.837891	238.151825
748.644531	156.354187
747.450195	-19.826828
746.256836	271.449829
745.062500	323.416656
743.868164	68.247528
742.672852	262.703491
741.477539	310.144012
740.282227	-54.539509
739.086914	-64.088486
737.890625	46.830379
736.695313	-210.308456
735.498047	329.725677
734.301758	-4.042274
733.104492	126.334663
731.907227	24.665569
730.709961	277.429871
729.511719	-75.808670
728.313477	200.860703
727.115234	140.704620
725.916992	314.417419
724.717773	114.365631
723.518555	576.331299
722.318359	234.302002
721.119141	302.932770
719.918945	148.836487
718.718750	141.029694
717.517578	172.488388
716.316406	243.184341
715.115234	78.278976
713.914063	382.256012
712.711914	69.132553
711.509766	351.153961
710.307617	153.653717
709.104492	123.982948
707.902344	187.975037
706.698242	-126.946358
705.495117	30.679094
704.291016	42.407887
703.086914	49.780693
701.882813	-92.952698
700.678711	129.773972
699.473633	274.124756
698.268555	148.851471
697.062500	67.116386
695.857422	-27.604084
694.651367	-148.334930
693.444336	15.523709
692.238281	-63.867989
691.031250	-143.200745
689.824219	-42.331680
688.616211	-106.392845
687.409180	14.000719
686.200195	2.071174
684.992188	33.549038
683.784180	-69.355553
682.575195	31.556036
681.366211	167.134216
680.156250	179.218521
678.946289	-230.984970
677.736328	-60.642815
676.526367	-152.261230
675.315430	111.166008
674.104492	-34.418388
672.893555	12.665295
671.682617	12.221901
670.470703	195.647141
669.258789	-148.401062
668.046875	102.146301
666.833984	0.464926
665.621094	-75.150230
664.408203	56.708256
663.194336	-40.267506
661.981445	44.249584
660.767578	-58.921532
659.552734	99.170609
658.338867	-61.957386
657.124023	102.799835
655.908203	15.343675
654.693359	-160.309204
653.477539	-5.966087
652.261719	-146.731018
651.045898	-82.604248
649.829102	74.289925
648.612305	-179.974350
647.395508	214.062531
646.177734	231.476883
644.959961	51.138256
643.742188	391.718170
642.524414	-13.947483
641.305664	126.999001
640.086914	-15.636558
638.868164	127.918396
637.648438	-26.992273
636.429688	16.099106
635.208984	80.962967
633.989258	-203.906357
632.768555	121.389328
631.547852	73.417007
630.327148	34.409309
629.106445	115.929405
627.884766	79.838669
626.663086	-35.173889
625.440430	98.983353
624.217773	-6.545013
622.995117	94.148697
621.772461	130.996185
620.549805	-97.281158
619.326172	231.834976
618.102539	128.861572
616.877930	94.991020
615.654297	-197.236526
614.429688	-56.554165
613.204102	-195.514328
611.979492	74.668617
610.753906	-212.610214
609.528320	-144.242035
608.301758	132.117020
607.075195	186.892807
605.848633	43.764843
604.622070	61.667431
