# Supplementary material for: Raman spectroscopy accurately differentiates mucosal healing from non-healing and biochemical changes following biological therapy in inflammatory bowel disease
Source: PLoS One. 2021 Jun 2;16(6):e0252210. doi: 10.1371/journal.pone.0252210 (PMC8172032; doi:10.1371/journal.pone.0252210)
Supplement: S6 Dataset — (ZIP) [file pone.0252210.s008.zip › Post biologic CD/OC030-1 post_base sub cr removed_1__X_-19541.5__Y_47766.5__Time_11.txt]

1714.774414	6.171945
1713.797852	-97.112129
1712.820313	-7.904356
1711.843750	-11.486938
1710.866211	31.650276
1709.888672	-103.559280
1708.911133	-31.018394
1707.933594	75.070267
1706.955078	-104.018242
1705.976563	141.681992
1704.998047	78.366982
1704.019531	-26.002506
1703.040039	61.457729
1702.061523	-12.401793
1701.082031	-28.138500
1700.101563	-49.910320
1699.122070	192.478775
1698.141602	33.226933
1697.161133	71.348930
1696.180664	50.267582
1695.200195	-40.603592
1694.218750	-158.475540
1693.238281	9.210487
1692.256836	-23.619633
1691.274414	124.867981
1690.292969	30.432796
1689.310547	240.069412
1688.328125	201.577072
1687.345703	40.492191
1686.363281	263.454041
1685.379883	331.815063
1684.396484	125.850388
1683.413086	354.427979
1682.429688	295.487518
1681.445313	271.421356
1680.461914	354.208405
1679.477539	426.606781
1678.493164	289.114807
1677.507813	314.330750
1676.523438	449.057129
1675.538086	597.428772
1674.552734	389.942169
1673.566406	512.614258
1672.581055	635.793396
1671.594727	618.602783
1670.608398	596.670776
1669.622070	639.068665
1668.634766	631.562439
1667.648438	651.257629
1666.661133	772.393005
1665.673828	780.025208
1664.685547	931.531921
1663.698242	842.327820
1662.709961	973.901123
1661.721680	928.493225
1660.733398	796.348022
1659.744141	1054.474854
1658.755859	897.307251
1657.766602	852.156189
1656.777344	836.892090
1655.787109	1052.684204
1654.797852	943.587646
1653.807617	665.899719
1652.817383	804.476013
1651.827148	562.848022
1650.835938	528.341370
1649.844727	216.996796
1648.853516	255.485382
1647.862305	220.722763
1646.871094	123.326073
1645.878906	-176.690903
1644.886719	-148.318802
1643.894531	-50.545731
1642.902344	29.462919
1641.910156	75.880104
1640.916992	141.481400
1639.923828	-61.291794
1638.930664	-110.253326
1637.936523	63.040142
1636.943359	15.541469
1635.949219	10.950540
1634.955078	-303.881104
1633.960938	-51.402267
1632.965820	-182.920059
1631.970703	-8.190706
1630.975586	17.073181
1629.980469	-78.081551
1628.985352	56.445343
1627.989258	-203.113495
1626.993164	85.273651
1625.997070	-36.112240
1625.000977	140.324997
1624.003906	319.935638
1623.007813	397.582642
1622.010742	591.419617
1621.012695	551.942932
1620.015625	859.784729
1619.017578	682.243164
1618.020508	513.218201
1617.021484	357.940979
1616.023438	203.269608
1615.025391	130.528656
1614.026367	21.610146
1613.027344	-5.456560
1612.028320	-212.942902
1611.028320	-68.579865
1610.029297	47.352489
1609.029297	106.043892
1608.029297	275.179016
1607.028320	140.846634
1606.028320	258.371277
1605.027344	232.257339
1604.026367	277.216827
1603.025391	113.179817
1602.023438	237.380264
1601.022461	189.230591
1600.020508	144.059952
1599.018555	60.013020
1598.016602	-185.759506
1597.013672	107.263031
1596.010742	-22.853792
1595.007813	35.449001
1594.004883	73.090767
1593.001953	27.402046
1591.998047	52.463436
1590.994141	250.000534
1589.990234	160.608643
1588.986328	92.320694
1587.981445	248.578598
1586.976563	376.249939
1585.971680	407.552399
1584.966797	368.603180
1583.961914	616.479492
1582.956055	765.364624
1581.950195	901.266418
1580.944336	524.121826
1579.938477	608.114929
1578.931641	785.871094
1577.924805	672.097473
1576.917969	324.218750
1575.911133	600.923401
1574.904297	648.634399
1573.896484	901.789429
1572.888672	702.439697
1571.880859	627.936523
1570.873047	737.961060
1569.864258	705.010132
1568.855469	609.684448
1567.846680	854.573975
1566.837891	850.018860
1565.829102	962.212036
1564.819336	877.024597
1563.809570	996.778076
1562.799805	1318.736084
1561.790039	999.766968
1560.779297	1147.607300
1559.768555	1124.130371
1558.757813	911.294006
1557.747070	1009.388000
1556.736328	840.401733
1555.724609	894.108887
1554.712891	880.275146
1553.701172	1120.019165
1552.689453	953.021362
1551.676758	827.313354
1550.664063	967.980469
1549.651367	878.112976
1548.638672	1041.542236
1547.625977	1085.711670
1546.612305	891.765625
1545.598633	1160.354980
1544.584961	937.545654
1543.571289	861.848694
1542.556641	767.840149
1541.541992	727.834717
1540.527344	860.571716
1539.512695	755.458740
1538.498047	642.358398
1537.482422	531.594421
1536.466797	505.714264
1535.451172	466.641724
1534.434570	419.541962
1533.418945	325.732880
1532.402344	587.371582
1531.385742	382.105682
1530.369141	362.115814
1529.351563	339.226563
1528.334961	524.624268
1527.317383	194.612213
1526.299805	309.769165
1525.281250	306.134003
1524.263672	284.134674
1523.245117	174.319626
1522.226563	169.655426
1521.208008	270.072510
1520.188477	241.529800
1519.168945	53.262051
1518.150391	57.460590
1517.129883	94.691345
1516.110352	231.726425
1515.089844	49.854313
1514.070313	-16.756874
1513.049805	131.935181
1512.028320	64.582115
1511.007813	19.984533
1509.986328	167.446808
1508.964844	78.485268
1507.943359	-128.779953
1506.921875	-74.808601
1505.899414	45.407478
1504.876953	-60.335995
1503.854492	212.815186
1502.832031	-57.621563
1501.808594	-269.414246
1500.786133	-97.380516
1499.762695	-41.006672
1498.739258	-105.326950
1497.714844	-305.626801
1496.691406	-178.714569
1495.666992	-31.768265
1494.642578	109.635918
1493.617188	23.046684
1492.592773	-43.406448
1491.567383	-71.863617
1490.541992	185.517868
1489.516602	140.983871
1488.491211	62.915100
1487.464844	-184.018860
1486.438477	130.473801
1485.412109	76.929451
1484.385742	291.022308
1483.358398	333.728729
1482.331055	432.201691
1481.303711	344.129395
1480.276367	472.497040
1479.249023	406.745026
1478.220703	488.509857
1477.192383	687.136047
1476.164063	783.462708
1475.135742	762.275391
1474.106445	995.426697
1473.077148	1083.058594
1472.047852	1200.902100
1471.018555	1290.409180
1469.989258	1399.946899
1468.958984	1549.838501
1467.928711	1376.395874
1466.898438	1802.831055
1465.868164	1730.553223
1464.836914	2026.557983
1463.805664	2007.085205
1462.774414	2287.148926
1461.743164	1924.230957
1460.710938	2259.549072
1459.679688	2383.777588
1458.647461	2454.395264
1457.615234	2496.840088
1456.582031	2521.263184
1455.549805	2474.451660
1454.516602	2696.264648
1453.483398	2463.897705
1452.449219	2664.911133
1451.416016	2845.389160
1450.381836	2794.984619
1449.347656	2891.361816
1448.313477	2655.706787
1447.279297	2683.350098
1446.244141	2756.368408
1445.208984	2672.255859
1444.173828	2631.049805
1443.138672	2602.364746
1442.102539	2447.045166
1441.066406	2529.396240
1440.030273	2459.867920
1438.994141	2119.742676
1437.958008	2100.643799
1436.920898	1831.247437
1435.883789	1892.827271
1434.846680	1926.497070
1433.808594	1563.556641
1432.771484	1236.055054
1431.733398	1171.117798
1430.695313	1133.897095
1429.657227	965.417786
1428.618164	822.154114
1427.579102	850.402100
1426.540039	722.252075
1425.500977	452.935883
1424.461914	655.033936
1423.421875	358.039825
1422.381836	537.321045
1421.341797	419.279297
1420.301758	268.539917
1419.260742	140.496765
1418.219727	120.752678
1417.178711	123.675087
1416.137695	58.672421
1415.096680	89.313240
1414.054688	99.821510
1413.012695	82.697281
1411.970703	-29.914825
1410.928711	66.185463
1409.885742	-36.253407
1408.842773	-75.781494
1407.799805	115.862869
1406.756836	131.697174
1405.712891	-75.886444
1404.668945	-92.522453
1403.625000	-126.633926
1402.581055	170.573792
1401.537109	83.924591
1400.492188	240.679031
1399.447266	206.897247
1398.402344	348.736023
1397.357422	189.850067
1396.311523	78.747269
1395.265625	311.065277
1394.219727	205.256454
1393.173828	372.607208
1392.126953	181.962616
1391.081055	211.859528
1390.034180	216.848434
1388.986328	171.930740
1387.939453	184.754456
1386.891602	142.697006
1385.843750	75.825790
1384.795898	-80.840965
1383.748047	80.182693
1382.699219	-26.086302
1381.651367	107.752457
1380.602539	16.900337
1379.552734	76.110184
1378.503906	98.067146
1377.454102	172.627869
1376.404297	-27.163078
1375.354492	160.109344
1374.303711	28.184793
1373.253906	91.104340
1372.203125	19.554464
1371.152344	25.552914
1370.100586	218.710037
1369.049805	105.525726
1367.998047	-82.127464
1366.946289	-339.196899
1365.894531	-38.057335
1364.841797	-13.182624
1363.789063	-40.336502
1362.736328	-308.630310
1361.683594	13.171156
1360.630859	-229.610977
1359.577148	-238.238785
1358.523438	-20.306797
1357.469727	-35.886761
1356.415039	-190.387680
1355.361328	-66.204926
1354.306641	78.069710
1353.251953	-227.029190
1352.197266	-7.707585
1351.141602	142.275818
1350.085938	61.627403
1349.030273	189.780548
1347.974609	283.435181
1346.918945	166.484436
1345.862305	434.303436
1344.805664	293.162079
1343.749023	472.191620
1342.691406	554.772583
1341.634766	422.041168
1340.577148	614.220398
1339.519531	672.865356
1338.460938	768.932617
1337.403320	612.732544
1336.344727	434.624725
1335.286133	444.992920
1334.226563	458.135345
1333.167969	444.381042
1332.108398	413.626862
1331.048828	353.527435
1329.989258	301.184418
1328.928711	491.392181
1327.869141	543.457886
1326.808594	375.929230
1325.748047	334.760742
1324.686523	637.177246
1323.625977	487.965607
1322.564453	551.410950
1321.502930	425.117554
1320.440430	693.963501
1319.378906	444.980957
1318.316406	509.630859
1317.253906	520.319763
1316.190430	602.803406
1315.127930	498.251099
1314.064453	231.418610
1313.000977	494.682709
1311.937500	580.800842
1310.873047	630.248535
1309.809570	433.782654
1308.745117	498.619415
1307.679688	440.683807
1306.615234	609.429932
1305.549805	635.731750
1304.484375	586.082275
1303.418945	308.084015
1302.353516	372.196869
1301.287109	416.913727
1300.220703	380.815094
1299.154297	322.912354
1298.087891	346.372162
1297.020508	274.341492
1295.954102	55.321098
1294.886719	118.944435
1293.818359	123.925484
1292.750977	-13.120573
1291.682617	21.869762
1290.614258	-4.192045
1289.545898	325.534882
1288.476563	111.206841
1287.407227	208.476532
1286.338867	200.601135
1285.268555	325.275360
1284.199219	384.017914
1283.128906	65.907364
1282.058594	71.326385
1280.988281	311.949371
1279.917969	239.494583
1278.846680	411.958710
1277.775391	259.276978
1276.704102	268.287628
1275.632813	458.439240
1274.560547	409.197784
1273.488281	543.480957
1272.416016	643.716492
1271.343750	411.916382
1270.270508	703.055908
1269.197266	632.914063
1268.124023	1087.839355
1267.050781	971.673706
1265.977539	858.195129
1264.903320	1001.109253
1263.829102	900.254456
1262.753906	1053.229126
1261.679688	1230.685547
1260.604492	913.468201
1259.529297	1200.887451
1258.454102	1091.236694
1257.378906	1106.017700
1256.302734	1198.886963
1255.226563	1133.616089
1254.150391	1175.625366
1253.073242	1139.895996
1251.997070	1206.502319
1250.919922	1209.980469
1249.841797	1468.957275
1248.764648	1258.671265
1247.686523	1357.334961
1246.608398	1239.772461
1245.530273	1088.359863
1244.452148	1163.047852
1243.373047	1174.671875
1242.293945	1113.545654
1241.214844	1224.907715
1240.135742	1287.770996
1239.055664	1311.879517
1237.975586	1052.209595
1236.895508	1450.053589
1235.815430	1290.045288
1234.734375	1156.858887
1233.654297	1188.611084
1232.573242	1327.048828
1231.491211	1276.511597
1230.410156	1398.019775
1229.328125	1471.096558
1228.246094	1457.018188
1227.163086	1324.380859
1226.081055	1320.090942
1224.998047	1410.209351
1223.915039	1447.089722
1222.832031	1309.837036
1221.748047	1143.655640
1220.664063	999.314331
1219.580078	792.201050
1218.496094	577.931396
1217.412109	564.270325
1216.327148	601.341431
1215.242188	754.292358
1214.157227	595.718262
1213.071289	825.814880
1211.985352	592.449829
1210.899414	631.786499
1209.813477	745.846985
1208.727539	657.243958
1207.640625	587.936096
1206.553711	602.977478
1205.466797	564.941101
1204.378906	683.488403
1203.291016	626.072388
1202.203125	209.771759
1201.115234	214.954514
1200.027344	87.660431
1198.938477	104.760872
1197.849609	35.147686
1196.760742	-125.936066
1195.670898	-27.273474
1194.582031	-3.301535
1193.492188	-116.460396
1192.401367	-51.800098
1191.311523	-18.523548
1190.220703	-59.837952
1189.129883	119.727684
1188.039063	22.938240
1186.947266	-239.577744
1185.856445	-0.448636
1184.764648	-51.916687
1183.671875	78.857040
1182.580078	233.412018
1181.487305	234.287643
1180.394531	299.755035
1179.301758	324.296265
1178.208984	451.727478
1177.115234	653.234131
1176.021484	437.683716
1174.927734	492.697266
1173.833008	466.122101
1172.738281	623.719849
1171.643555	675.772888
1170.548828	631.918945
1169.454102	614.225525
1168.358398	311.758362
1167.262695	520.954895
1166.166992	526.671936
1165.070313	697.122192
1163.973633	499.319183
1162.876953	614.373718
1161.780273	511.832336
1160.683594	504.658630
1159.585938	1029.683838
1158.488281	735.582764
1157.389648	909.134766
1156.291992	975.037537
1155.193359	840.349854
1154.094727	853.364624
1152.996094	825.631836
1151.896484	785.785645
1150.796875	588.459595
1149.697266	695.971558
1148.597656	684.116760
1147.498047	650.614563
1146.397461	878.812378
1145.296875	823.417358
1144.195313	722.610657
1143.094727	654.929443
1141.993164	732.161133
1140.891602	752.051941
1139.789063	947.657471
1138.687500	862.435974
1137.584961	998.050171
1136.482422	1202.277954
1135.379883	1235.139893
1134.276367	1407.880737
1133.172852	1497.202637
1132.069336	1685.953857
1130.964844	1670.272949
1129.861328	1623.513550
1128.756836	1868.335693
1127.652344	1719.094727
1126.546875	1887.430420
1125.442383	2114.718994
1124.336914	2021.695435
1123.230469	2013.781982
1122.125000	1872.966553
1121.018555	1954.620972
1119.912109	1943.648071
1118.805664	1844.846313
1117.699219	1906.804932
1116.591797	1646.668701
1115.484375	1675.047852
1114.376953	1795.427368
1113.268555	1657.754272
1112.160156	1701.956055
1111.051758	1656.084351
1109.943359	1628.905884
1108.833984	1478.650391
1107.725586	1609.322632
1106.616211	1621.625977
1105.505859	1572.306152
1104.396484	1702.181030
1103.286133	1489.577881
1102.175781	1340.550537
1101.064453	1715.027954
1099.954102	1711.787842
1098.842773	1524.418945
1097.731445	1560.854980
1096.619141	1443.867188
1095.507813	1468.091553
1094.395508	1574.533325
1093.282227	1492.304565
1092.169922	1643.007202
1091.056641	1638.064697
1089.943359	1517.601074
1088.830078	1521.692993
1087.716797	1532.639648
1086.602539	1296.433838
1085.488281	1431.644165
1084.373047	1613.607910
1083.258789	1557.931274
1082.143555	1532.630249
1081.028320	1753.814087
1079.913086	1448.626343
1078.796875	1385.240723
1077.680664	1455.514282
1076.564453	1361.291748
1075.448242	1468.733521
1074.331055	1287.402466
1073.213867	1392.122437
1072.096680	1313.734497
1070.979492	1171.926270
1069.861328	1262.047729
1068.743164	1169.204590
1067.625000	1174.644287
1066.505859	1203.345337
1065.386719	1007.096558
1064.267578	1145.567505
1063.148438	1384.478516
1062.029297	1031.134033
1060.909180	1012.348938
1059.789063	1140.796753
1058.667969	1201.238647
1057.547852	1076.856689
1056.426758	1165.097168
1055.305664	1122.326660
1054.183594	1112.164429
1053.062500	987.464111
1051.940430	1110.232300
1050.818359	976.043884
1049.695313	995.858704
1048.572266	910.567505
1047.449219	1039.861694
1046.326172	896.122192
1045.203125	913.271179
1044.079102	934.990051
1042.955078	861.065369
1041.830078	854.676575
1040.706055	720.106018
1039.581055	781.180176
1038.456055	588.349915
1037.331055	665.620422
1036.205078	561.249207
1035.079102	959.522217
1033.953125	866.685913
1032.826172	801.760498
1031.700195	739.173340
1030.573242	1097.380493
1029.445313	723.227966
1028.318359	488.671570
1027.190430	470.264038
1026.062500	358.949768
1024.934570	301.094330
1023.805664	-2.836781
1022.676758	20.652632
1021.547852	255.310959
1020.418945	220.754745
1019.289063	137.512054
1018.159180	133.174683
1017.029297	214.647263
1015.898438	259.016479
1014.767578	620.873108
1013.636719	533.146118
1012.505859	681.760559
1011.375000	714.569275
1010.243164	830.749878
1009.111328	757.134094
1007.978516	1042.285400
1006.846680	1530.971069
1005.713867	1982.479858
1004.581055	2799.219482
1003.447266	3109.333496
1002.313477	2929.370850
1001.179688	2252.745117
1000.045898	1622.731079
998.912109	1071.635742
997.777344	823.393188
996.642578	776.224487
995.506836	856.120605
994.372070	739.951050
993.236328	799.276794
992.100586	683.394775
990.963867	775.217896
989.828125	599.697815
988.691406	802.384460
987.553711	670.964233
986.416992	592.737549
985.279297	510.070343
984.141602	657.859985
983.003906	527.156616
981.865234	624.522339
980.726563	731.198730
979.587891	693.042419
978.448242	749.356995
977.309570	948.387512
976.169922	818.725281
975.030273	824.899963
973.889648	932.344421
972.749023	842.338745
971.608398	929.409302
970.467773	828.321350
969.326172	920.301086
968.184570	753.062439
967.042969	737.540527
965.901367	749.746582
964.758789	670.389587
963.616211	611.903259
962.473633	759.970520
961.330078	692.715637
960.186523	634.861694
959.042969	494.766144
957.899414	650.403625
956.754883	593.216248
955.610352	458.431976
954.465820	422.340515
953.321289	461.992401
952.175781	435.496185
951.030273	290.297516
949.884766	360.330414
948.738281	590.574890
947.591797	423.249207
946.445313	263.081085
945.298828	402.480774
944.151367	574.013733
943.003906	519.638367
941.856445	527.155212
940.708008	489.249268
939.559570	625.008911
938.411133	530.530334
937.262695	365.627655
936.113281	299.080933
934.964844	362.741394
933.814453	447.114105
932.665039	315.220764
931.514648	281.578949
930.364258	223.135040
929.213867	190.001251
928.062500	138.906769
926.912109	83.520676
925.759766	214.973694
924.608398	130.493668
923.456055	298.732147
922.303711	76.042702
921.151367	81.013489
919.999023	-50.146355
918.845703	-142.383530
917.692383	-59.432533
916.539063	-182.956543
915.384766	-76.866806
914.230469	-149.927948
913.076172	-120.601288
911.920898	-143.244019
910.766602	-49.966255
909.611328	-78.970207
908.455078	-368.473816
907.299805	-163.467484
906.143555	3.138463
904.987305	-74.812508
903.830078	80.804543
902.673828	12.359707
901.516602	-83.005470
900.359375	23.339525
899.201172	-19.512247
898.042969	-23.676899
896.884766	1.768811
895.726563	237.714844
894.567383	132.359085
893.408203	95.059036
892.249023	1.472965
891.088867	59.499214
889.929688	-38.174465
888.769531	11.171467
887.608398	26.817499
886.448242	-4.773391
885.287109	-9.088017
884.125977	81.526123
882.963867	-46.515530
881.801758	69.209602
880.639648	241.403976
879.477539	316.755341
878.315430	236.739456
877.152344	301.105103
875.989258	174.137131
874.825195	9.100033
873.661133	82.915993
872.497070	186.091721
871.333008	93.583069
870.168945	104.729652
869.003906	46.280598
867.838867	89.165047
866.672852	-94.902946
865.506836	49.369720
864.340820	47.625118
863.174805	156.060959
862.008789	87.113174
860.841797	-89.479591
859.674805	212.261627
858.506836	118.946632
857.339844	223.203354
856.171875	305.061646
855.003906	398.167053
853.834961	374.706573
852.666016	192.157608
851.497070	191.286835
850.328125	466.066986
849.158203	409.236877
847.988281	287.528534
846.818359	253.237823
845.647461	133.942474
844.477539	211.663788
843.306641	101.434151
842.134766	33.785793
840.963867	98.120728
839.791992	327.897217
838.619141	166.392517
837.447266	329.000824
836.274414	149.689163
835.101563	298.812317
833.928711	304.923004
832.754883	308.784424
831.581055	294.761230
830.407227	258.397339
829.232422	226.485275
828.058594	446.592438
826.883789	477.005920
825.708008	340.148590
824.533203	56.178017
823.357422	202.384048
822.181641	185.816360
821.004883	166.968445
819.828125	201.499542
818.651367	120.165794
817.474609	-7.956241
816.296875	6.322129
815.119141	-86.288635
813.941406	-116.672775
812.763672	10.738632
811.584961	-139.905869
810.406250	-12.756599
809.226563	109.782173
808.047852	5.532002
806.868164	-12.162100
805.688477	363.064880
804.507813	-63.440533
803.327148	-37.099075
802.146484	-10.909548
800.965820	24.000446
799.784180	-100.935768
798.603516	84.468124
797.420898	52.389969
796.239258	-208.119263
795.056641	-34.355694
793.874023	-162.118301
792.691406	77.668129
791.507813	-37.102386
790.324219	104.803169
789.140625	-118.711533
787.956055	-45.792641
786.772461	37.968719
785.586914	-57.622883
784.402344	-210.849014
783.216797	-187.334747
782.032227	34.881290
780.845703	-6.124249
779.660156	100.698540
778.473633	-121.785919
777.287109	-30.825939
776.100586	40.026501
774.913086	123.894463
773.725586	37.630127
772.538086	59.296215
771.349609	184.407318
770.161133	126.255035
768.972656	50.295097
767.784180	190.141586
766.594727	162.272919
765.405273	493.267120
764.215820	370.239716
763.026367	462.837616
761.835938	526.577332
760.645508	618.695374
759.454102	675.369324
758.262695	953.980896
757.072266	941.977173
755.879883	885.812317
754.688477	1106.437500
753.496094	874.065063
752.303711	850.331299
751.110352	966.997803
749.917969	909.934326
748.724609	615.598816
747.530273	828.260864
746.336914	902.389465
745.142578	750.328735
743.948242	725.384216
742.752930	779.223938
741.558594	979.760010
740.363281	590.421082
739.166992	547.338440
737.971680	545.745850
736.775391	281.158600
735.579102	526.773987
734.381836	443.732941
733.185547	358.401733
731.988281	65.087318
730.790039	331.844055
729.592773	502.111542
728.394531	276.378265
727.196289	356.704742
725.997070	430.324127
724.797852	429.507477
723.598633	487.576965
722.399414	270.322723
721.199219	472.340424
719.999023	567.207642
718.798828	441.510834
717.598633	483.826752
716.397461	593.687805
715.196289	579.119690
713.994141	348.629639
712.792969	329.674744
711.590820	563.519714
710.388672	200.169296
709.185547	442.596802
707.982422	395.221283
706.779297	175.838135
705.576172	237.391296
704.372070	31.214792
703.167969	240.762100
701.963867	97.809341
700.759766	324.699127
699.554688	299.282288
698.349609	265.228271
697.143555	79.101952
695.938477	-11.262907
694.732422	-42.863285
693.525391	-115.638573
692.319336	-49.322773
691.112305	-30.706490
689.905273	-7.655927
688.697266	-136.401733
687.490234	-110.944382
686.282227	-133.090622
685.073242	87.758942
683.865234	-25.204641
682.656250	139.450485
681.447266	-192.025986
680.237305	74.720337
679.028320	109.765717
677.818359	56.188881
676.607422	106.728004
675.397461	155.265549
674.186523	20.046551
672.975586	-179.810440
671.763672	135.378677
670.551758	214.938675
669.339844	162.804062
668.127930	106.590706
666.915039	117.611122
665.703125	118.051506
664.489258	23.692463
663.276367	216.798065
662.062500	79.755211
660.848633	-18.135092
659.634766	9.414124
658.419922	-27.523411
657.205078	4.818100
655.990234	-1.424278
654.775391	-216.531998
653.559570	-179.122101
652.343750	-91.926941
651.126953	-75.618095
649.911133	63.685211
648.694336	63.198231
647.477539	-57.614571
646.259766	-25.324259
645.041992	110.460480
643.824219	145.286102
642.606445	158.797882
641.387695	30.587238
640.168945	42.368580
638.950195	-53.138329
637.730469	-30.237944
636.511719	134.599884
635.291016	-61.317348
634.071289	15.698914
632.850586	-27.417036
631.629883	84.129982
630.409180	-40.333405
629.188477	-91.726852
627.966797	-74.403107
626.745117	-89.225517
625.522461	26.751343
624.300781	292.692780
623.078125	309.895752
621.854492	406.300476
620.631836	371.900146
619.408203	123.251534
618.184570	54.400047
616.960938	-143.036560
615.736328	76.696381
614.511719	5.096650
613.287109	-128.799423
612.061523	175.427612
610.835938	-61.785107
609.610352	100.406570
608.384766	52.623127
607.158203	-100.344505
605.931641	94.370483
604.705078	2.206453
