# Supplementary material for: Raman spectroscopy accurately differentiates mucosal healing from non-healing and biochemical changes following biological therapy in inflammatory bowel disease
Source: PLoS One. 2021 Jun 2;16(6):e0252210. doi: 10.1371/journal.pone.0252210 (PMC8172032; doi:10.1371/journal.pone.0252210)
Supplement: S6 Dataset — (ZIP) [file pone.0252210.s008.zip › Post biologic CD/OC030-1 post_base sub cr removed_53__X_-19536.5__Y_47771.5__Time_591.txt]

1714.774414	108.612152
1713.797852	-19.945707
1712.820313	55.087414
1711.843750	-155.734055
1710.866211	-27.509243
1709.888672	91.200195
1708.911133	87.938110
1707.933594	-96.067657
1706.955078	13.457199
1705.976563	-124.517563
1704.998047	1.628193
1704.019531	35.785198
1703.040039	61.010223
1702.061523	29.302114
1701.082031	-147.584412
1700.101563	-30.898352
1699.122070	-232.965866
1698.141602	-13.145296
1697.161133	88.538780
1696.180664	64.210022
1695.200195	10.178553
1694.218750	177.519760
1693.238281	64.252350
1692.256836	20.230167
1691.274414	61.469849
1690.292969	241.418655
1689.310547	287.836670
1688.328125	203.571823
1687.345703	292.734283
1686.363281	395.296814
1685.379883	236.722458
1684.396484	99.726982
1683.413086	250.741776
1682.429688	303.403717
1681.445313	300.375946
1680.461914	207.206848
1679.477539	220.867096
1678.493164	370.631378
1677.507813	339.794556
1676.523438	360.002319
1675.538086	295.538208
1674.552734	590.532288
1673.566406	484.503326
1672.581055	575.767639
1671.594727	593.127991
1670.608398	488.879456
1669.622070	693.354675
1668.634766	638.123230
1667.648438	628.726135
1666.661133	750.002747
1665.673828	845.367554
1664.685547	715.857483
1663.698242	942.539063
1662.709961	856.908936
1661.721680	862.178589
1660.733398	937.093933
1659.744141	816.600952
1658.755859	1028.104736
1657.766602	1065.432251
1656.777344	886.368713
1655.787109	766.375610
1654.797852	800.763611
1653.807617	653.296204
1652.817383	578.116821
1651.827148	641.309753
1650.835938	398.471222
1649.844727	346.902466
1648.853516	140.190521
1647.862305	71.791901
1646.871094	64.989204
1645.878906	35.188084
1644.886719	122.399361
1643.894531	59.854530
1642.902344	-75.793602
1641.910156	0.547686
1640.916992	-38.485817
1639.923828	-174.339096
1638.930664	51.988701
1637.936523	107.563431
1636.943359	61.065498
1635.949219	-18.936960
1634.955078	-274.720703
1633.960938	-81.753372
1632.965820	-38.292706
1631.970703	-23.094952
1630.975586	-54.579525
1629.980469	-35.326813
1628.985352	16.198675
1627.989258	-76.333298
1626.993164	160.689850
1625.997070	253.624985
1625.000977	223.594299
1624.003906	383.507324
1623.007813	551.879028
1622.010742	810.146851
1621.012695	845.607666
1620.015625	705.677429
1619.017578	918.294617
1618.020508	598.430908
1617.021484	491.896545
1616.023438	443.705139
1615.025391	427.566711
1614.026367	398.857513
1613.027344	417.890503
1612.028320	510.843994
1611.028320	478.428345
1610.029297	425.540253
1609.029297	391.493622
1608.029297	454.852295
1607.028320	563.161011
1606.028320	698.036255
1605.027344	807.097778
1604.026367	872.021790
1603.025391	675.617798
1602.023438	835.509277
1601.022461	506.539124
1600.020508	400.364014
1599.018555	749.523254
1598.016602	730.271606
1597.013672	557.151184
1596.010742	582.988464
1595.007813	585.587952
1594.004883	682.482849
1593.001953	453.188843
1591.998047	420.049255
1590.994141	635.115845
1589.990234	646.762756
1588.986328	849.064392
1587.981445	840.199219
1586.976563	909.751526
1585.971680	890.792053
1584.966797	1218.685547
1583.961914	1095.711914
1582.956055	1121.447144
1581.950195	1238.462524
1580.944336	1196.654419
1579.938477	1209.634277
1578.931641	1011.825439
1577.924805	1188.967285
1576.917969	1202.143066
1575.911133	1254.376709
1574.904297	1054.308716
1573.896484	1070.199097
1572.888672	1106.885254
1571.880859	1047.369141
1570.873047	1039.835571
1569.864258	1110.235596
1568.855469	1196.149414
1567.846680	1201.460327
1566.837891	1082.065918
1565.829102	1354.653564
1564.819336	1466.128906
1563.809570	1315.370850
1562.799805	1164.571533
1561.790039	1529.890625
1560.779297	1407.405029
1559.768555	1284.834473
1558.757813	1226.974243
1557.747070	1391.859863
1556.736328	1419.186523
1555.724609	1153.613647
1554.712891	1281.639404
1553.701172	1083.159424
1552.689453	1410.092041
1551.676758	1340.682983
1550.664063	1452.225586
1549.651367	1372.046875
1548.638672	1338.229126
1547.625977	1389.524658
1546.612305	1334.553833
1545.598633	1382.748901
1544.584961	1244.586426
1543.571289	1157.891479
1542.556641	1070.964355
1541.541992	1017.367493
1540.527344	1033.223877
1539.512695	1164.948486
1538.498047	947.877380
1537.482422	1084.124512
1536.466797	985.228577
1535.451172	818.992188
1534.434570	949.075745
1533.418945	895.712891
1532.402344	805.956970
1531.385742	955.578735
1530.369141	746.646362
1529.351563	673.992493
1528.334961	691.158691
1527.317383	641.019226
1526.299805	564.799683
1525.281250	583.486755
1524.263672	681.572449
1523.245117	563.138916
1522.226563	441.814240
1521.208008	443.608276
1520.188477	375.606995
1519.168945	440.925507
1518.150391	385.046234
1517.129883	439.294952
1516.110352	195.145020
1515.089844	202.411087
1514.070313	365.925751
1513.049805	223.477173
1512.028320	265.501495
1511.007813	212.171921
1509.986328	166.168472
1508.964844	135.183960
1507.943359	85.869202
1506.921875	74.643227
1505.899414	-52.327610
1504.876953	22.829863
1503.854492	48.879429
1502.832031	66.841873
1501.808594	5.001835
1500.786133	42.671005
1499.762695	79.928932
1498.739258	-95.662483
1497.714844	9.921291
1496.691406	-58.895138
1495.666992	-166.443237
1494.642578	114.397133
1493.617188	-96.187286
1492.592773	-156.228851
1491.567383	21.054895
1490.541992	98.235298
1489.516602	175.011337
1488.491211	128.787689
1487.464844	46.456409
1486.438477	185.910110
1485.412109	95.219872
1484.385742	157.326553
1483.358398	234.348877
1482.331055	288.028503
1481.303711	285.230499
1480.276367	353.483032
1479.249023	615.106018
1478.220703	529.646790
1477.192383	752.214539
1476.164063	908.121033
1475.135742	954.112854
1474.106445	951.365601
1473.077148	1126.518799
1472.047852	1054.381714
1471.018555	1310.254028
1469.989258	1636.955200
1468.958984	1484.972168
1467.928711	1800.715088
1466.898438	1892.276733
1465.868164	1991.142944
1464.836914	2171.001221
1463.805664	2098.943848
1462.774414	2369.618408
1461.743164	2043.020020
1460.710938	2224.170410
1459.679688	2496.410645
1458.647461	2588.046143
1457.615234	2661.635986
1456.582031	2668.968994
1455.549805	2691.309570
1454.516602	2596.731934
1453.483398	2656.649414
1452.449219	2891.230957
1451.416016	3090.041260
1450.381836	3012.337158
1449.347656	2977.540771
1448.313477	3023.623291
1447.279297	2897.302002
1446.244141	2791.090576
1445.208984	2902.447754
1444.173828	2563.114990
1443.138672	2679.210938
1442.102539	2542.115479
1441.066406	2387.229248
1440.030273	2383.986084
1438.994141	2271.904297
1437.958008	2149.634766
1436.920898	2014.640381
1435.883789	1760.848145
1434.846680	1683.870239
1433.808594	1611.852417
1432.771484	1327.710205
1431.733398	1323.774536
1430.695313	1145.620605
1429.657227	985.132141
1428.618164	819.575562
1427.579102	858.320496
1426.540039	715.439880
1425.500977	678.456909
1424.461914	699.419189
1423.421875	443.117340
1422.381836	579.928040
1421.341797	298.522827
1420.301758	226.244141
1419.260742	440.994934
1418.219727	398.890045
1417.178711	-23.220341
1416.137695	25.387980
1415.096680	18.648123
1414.054688	-76.118988
1413.012695	-125.553581
1411.970703	-232.753860
1410.928711	-156.380569
1409.885742	-167.970139
1408.842773	-166.936539
1407.799805	-185.939636
1406.756836	-16.515312
1405.712891	-83.130562
1404.668945	-69.310097
1403.625000	-20.273529
1402.581055	141.745789
1401.537109	60.452938
1400.492188	282.758148
1399.447266	261.840118
1398.402344	301.215271
1397.357422	418.395172
1396.311523	239.924072
1395.265625	322.226105
1394.219727	194.218842
1393.173828	364.427246
1392.126953	366.933014
1391.081055	362.102539
1390.034180	299.848785
1388.986328	315.333710
1387.939453	18.293539
1386.891602	256.775909
1385.843750	402.814331
1384.795898	181.466461
1383.748047	90.377701
1382.699219	44.485237
1381.651367	106.263985
1380.602539	138.225204
1379.552734	175.357391
1378.503906	-76.926476
1377.454102	117.933701
1376.404297	110.776711
1375.354492	116.325500
1374.303711	44.748779
1373.253906	195.435455
1372.203125	124.347816
1371.152344	-38.710045
1370.100586	182.384323
1369.049805	159.434601
1367.998047	-154.768204
1366.946289	-132.300186
1365.894531	-0.003635
1364.841797	-9.434964
1363.789063	-43.485722
1362.736328	-0.096109
1361.683594	58.480118
1360.630859	-101.608559
1359.577148	109.229774
1358.523438	61.651615
1357.469727	-67.658676
1356.415039	-35.072506
1355.361328	151.877762
1354.306641	175.055206
1353.251953	136.423080
1352.197266	189.996338
1351.141602	300.944580
1350.085938	499.034607
1349.030273	349.894409
1347.974609	471.588318
1346.918945	385.160095
1345.862305	661.183655
1344.805664	768.787170
1343.749023	760.144104
1342.691406	964.974365
1341.634766	1004.017090
1340.577148	899.661316
1339.519531	827.876038
1338.460938	907.502197
1337.403320	764.598450
1336.344727	582.469788
1335.286133	611.111023
1334.226563	845.430420
1333.167969	778.186768
1332.108398	575.269348
1331.048828	667.023804
1329.989258	539.049011
1328.928711	369.438934
1327.869141	543.724182
1326.808594	676.262451
1325.748047	534.906250
1324.686523	487.780518
1323.625977	406.450256
1322.564453	643.909058
1321.502930	580.518433
1320.440430	522.420898
1319.378906	664.496033
1318.316406	515.819519
1317.253906	330.554108
1316.190430	342.914429
1315.127930	552.776245
1314.064453	368.614777
1313.000977	611.063904
1311.937500	506.444580
1310.873047	513.011658
1309.809570	421.422394
1308.745117	605.879456
1307.679688	537.105713
1306.615234	699.960632
1305.549805	548.204834
1304.484375	384.538391
1303.418945	484.348053
1302.353516	429.561462
1301.287109	448.845490
1300.220703	446.317657
1299.154297	421.991272
1298.087891	71.323975
1297.020508	121.373131
1295.954102	201.160522
1294.886719	79.949905
1293.818359	243.753128
1292.750977	29.951427
1291.682617	262.964264
1290.614258	165.100296
1289.545898	-18.245012
1288.476563	139.506821
1287.407227	45.047188
1286.338867	-27.044928
1285.268555	226.986832
1284.199219	287.696045
1283.128906	-48.015656
1282.058594	162.603012
1280.988281	307.311310
1279.917969	273.588165
1278.846680	347.788116
1277.775391	297.468811
1276.704102	499.296600
1275.632813	366.340912
1274.560547	421.906189
1273.488281	570.551941
1272.416016	672.947144
1271.343750	819.498962
1270.270508	873.422607
1269.197266	912.897644
1268.124023	1072.191406
1267.050781	1339.016724
1265.977539	1291.175781
1264.903320	1341.154419
1263.829102	1332.782959
1262.753906	1427.038452
1261.679688	1672.588135
1260.604492	1603.817993
1259.529297	1588.875244
1258.454102	1493.726929
1257.378906	1515.716309
1256.302734	1713.215698
1255.226563	1681.941650
1254.150391	1663.019653
1253.073242	1729.455933
1251.997070	1803.307129
1250.919922	1682.691162
1249.841797	1783.598999
1248.764648	1690.079346
1247.686523	1662.387817
1246.608398	1666.437744
1245.530273	1566.133789
1244.452148	1789.096069
1243.373047	1895.512329
1242.293945	1625.625977
1241.214844	1649.718140
1240.135742	1644.781982
1239.055664	1542.898438
1237.975586	1644.947754
1236.895508	1688.831299
1235.815430	1672.158569
1234.734375	1781.661865
1233.654297	1898.451660
1232.573242	1777.785767
1231.491211	1766.283569
1230.410156	1895.330444
1229.328125	1842.759766
1228.246094	1831.426880
1227.163086	1825.002930
1226.081055	1593.537109
1224.998047	1865.510620
1223.915039	1672.932007
1222.832031	1528.839111
1221.748047	1522.677124
1220.664063	1390.828125
1219.580078	1346.062744
1218.496094	982.361694
1217.412109	1022.279602
1216.327148	1009.056335
1215.242188	911.317505
1214.157227	929.497864
1213.071289	906.637939
1211.985352	837.920105
1210.899414	682.353333
1209.813477	775.276733
1208.727539	692.082153
1207.640625	700.520142
1206.553711	718.556519
1205.466797	387.092896
1204.378906	501.484344
1203.291016	565.184082
1202.203125	192.883011
1201.115234	251.683136
1200.027344	161.137680
1198.938477	121.115189
1197.849609	-24.839808
1196.760742	-33.688602
1195.670898	22.333687
1194.582031	-3.529319
1193.492188	42.659698
1192.401367	35.866081
1191.311523	-112.817245
1190.220703	-117.381142
1189.129883	-230.139435
1188.039063	-52.395859
1186.947266	-52.500229
1185.856445	-55.140575
1184.764648	-24.296864
1183.671875	30.407682
1182.580078	320.010498
1181.487305	2.627735
1180.394531	188.742737
1179.301758	314.702606
1178.208984	169.648376
1177.115234	240.157303
1176.021484	272.150970
1174.927734	497.960114
1173.833008	412.246643
1172.738281	546.637817
1171.643555	439.075897
1170.548828	441.457184
1169.454102	539.351013
1168.358398	428.954956
1167.262695	349.511627
1166.166992	482.684235
1165.070313	498.504028
1163.973633	428.104004
1162.876953	620.332092
1161.780273	432.511047
1160.683594	504.861023
1159.585938	650.994690
1158.488281	696.611755
1157.389648	701.442810
1156.291992	768.085144
1155.193359	791.559875
1154.094727	542.956238
1152.996094	628.031189
1151.896484	686.638672
1150.796875	611.547485
1149.697266	610.128052
1148.597656	506.060242
1147.498047	368.473389
1146.397461	547.392822
1145.296875	661.733093
1144.195313	525.912964
1143.094727	449.399536
1141.993164	515.420959
1140.891602	678.685974
1139.789063	829.758240
1138.687500	761.822632
1137.584961	731.709473
1136.482422	927.100464
1135.379883	1091.280884
1134.276367	1236.150513
1133.172852	1307.103760
1132.069336	1320.809082
1130.964844	1533.632690
1129.861328	1696.284058
1128.756836	1846.758789
1127.652344	2025.382080
1126.546875	2049.552246
1125.442383	1924.109253
1124.336914	2007.054321
1123.230469	2070.761963
1122.125000	2056.012451
1121.018555	1998.392456
1119.912109	1995.017822
1118.805664	1929.845947
1117.699219	1802.918335
1116.591797	1801.223389
1115.484375	1697.553833
1114.376953	1778.181885
1113.268555	1730.832642
1112.160156	1808.567383
1111.051758	1800.932007
1109.943359	1712.712646
1108.833984	1522.699463
1107.725586	1696.295776
1106.616211	1687.735107
1105.505859	1544.363770
1104.396484	1601.462524
1103.286133	1627.620361
1102.175781	1632.299316
1101.064453	1709.865967
1099.954102	1534.831299
1098.842773	1574.201904
1097.731445	1405.892212
1096.619141	1364.692871
1095.507813	1316.222412
1094.395508	1531.378662
1093.282227	1597.843872
1092.169922	1414.483887
1091.056641	1409.892090
1089.943359	1310.950317
1088.830078	1320.077026
1087.716797	1383.095947
1086.602539	1307.115234
1085.488281	1524.878052
1084.373047	1483.750244
1083.258789	1517.654663
1082.143555	1161.294678
1081.028320	1359.300171
1079.913086	1413.760010
1078.796875	1467.999390
1077.680664	1287.276733
1076.564453	1362.275024
1075.448242	1251.689697
1074.331055	1044.790649
1073.213867	1231.833618
1072.096680	1111.447754
1070.979492	1007.359131
1069.861328	1041.429077
1068.743164	1087.037109
1067.625000	991.907532
1066.505859	1077.002808
1065.386719	1002.680786
1064.267578	1248.969360
1063.148438	1085.410278
1062.029297	961.566895
1060.909180	818.919983
1059.789063	865.656189
1058.667969	795.315857
1057.547852	928.279846
1056.426758	1054.041138
1055.305664	871.177307
1054.183594	795.740356
1053.062500	904.753662
1051.940430	766.078613
1050.818359	842.146973
1049.695313	845.717468
1048.572266	844.524780
1047.449219	787.252869
1046.326172	837.211548
1045.203125	686.524109
1044.079102	752.633667
1042.955078	709.091797
1041.830078	569.950928
1040.706055	540.315369
1039.581055	554.878418
1038.456055	543.762207
1037.331055	534.928223
1036.205078	537.677734
1035.079102	575.288330
1033.953125	461.620026
1032.826172	652.659424
1031.700195	631.977600
1030.573242	715.888306
1029.445313	406.917297
1028.318359	342.080139
1027.190430	228.461945
1026.062500	186.892502
1024.934570	54.773697
1023.805664	57.360775
1022.676758	92.447380
1021.547852	50.949055
1020.418945	120.843842
1019.289063	70.102859
1018.159180	68.104645
1017.029297	223.786194
1015.898438	409.548370
1014.767578	351.941498
1013.636719	356.955231
1012.505859	487.087097
1011.375000	519.948792
1010.243164	763.517517
1009.111328	703.815979
1007.978516	1046.843750
1006.846680	1396.727661
1005.713867	2162.850342
1004.581055	2970.315674
1003.447266	3384.445313
1002.313477	3266.846436
1001.179688	2285.133789
1000.045898	1766.029907
998.912109	1194.139526
997.777344	1276.119019
996.642578	1097.281006
995.506836	925.549438
994.372070	1021.701355
993.236328	776.468628
992.100586	794.413452
990.963867	918.542175
989.828125	853.698914
988.691406	830.497314
987.553711	770.564331
986.416992	614.042114
985.279297	515.310425
984.141602	518.091370
983.003906	585.483093
981.865234	680.607727
980.726563	649.279724
979.587891	740.058838
978.448242	755.048035
977.309570	933.468933
976.169922	1003.915894
975.030273	1067.606567
973.889648	1161.308350
972.749023	1092.031250
971.608398	960.952087
970.467773	1165.378174
969.326172	1170.158203
968.184570	734.441223
967.042969	1028.832275
965.901367	912.625610
964.758789	759.969421
963.616211	839.183472
962.473633	792.474121
961.330078	658.890015
960.186523	718.057922
959.042969	727.006165
957.899414	621.641907
956.754883	649.348267
955.610352	473.506805
954.465820	556.596619
953.321289	514.011963
952.175781	558.598267
951.030273	493.600250
949.884766	472.302399
948.738281	627.266357
947.591797	418.980133
946.445313	453.230927
945.298828	505.969879
944.151367	424.160461
943.003906	383.720184
941.856445	357.228882
940.708008	337.828033
939.559570	455.575928
938.411133	477.690765
937.262695	388.274445
936.113281	449.627106
934.964844	481.549774
933.814453	290.342102
932.665039	243.009125
931.514648	120.759895
930.364258	338.150360
929.213867	389.455597
928.062500	13.008727
926.912109	230.977402
925.759766	194.242004
924.608398	128.185532
923.456055	116.978127
922.303711	169.674683
921.151367	6.623831
919.999023	-40.211613
918.845703	-218.574875
917.692383	-124.033333
916.539063	-126.963326
915.384766	-16.135117
914.230469	13.147692
913.076172	-254.655579
911.920898	-295.214325
910.766602	-129.114716
909.611328	-287.170380
908.455078	-73.089821
907.299805	-255.583588
906.143555	-129.564133
904.987305	1.139291
903.830078	-76.397949
902.673828	50.119576
901.516602	56.792221
900.359375	104.408806
899.201172	77.530373
898.042969	-23.799889
896.884766	180.476685
895.726563	203.936218
894.567383	39.928196
893.408203	106.739899
892.249023	121.727516
891.088867	353.787567
889.929688	125.124115
888.769531	115.797119
887.608398	95.364059
886.448242	-62.584419
885.287109	16.656818
884.125977	235.898666
882.963867	202.581039
881.801758	22.856239
880.639648	177.028900
879.477539	24.737614
878.315430	75.467567
877.152344	173.629654
875.989258	33.130096
874.825195	111.260719
873.661133	115.188133
872.497070	-36.066628
871.333008	-205.134949
870.168945	15.183782
869.003906	-11.890677
867.838867	-151.279388
866.672852	37.725750
865.506836	55.922150
864.340820	92.176193
863.174805	-15.276643
862.008789	-28.268286
860.841797	39.666321
859.674805	186.210754
858.506836	-37.556625
857.339844	169.646896
856.171875	186.139191
855.003906	119.692345
853.834961	169.929718
852.666016	72.232643
851.497070	109.088272
850.328125	89.941750
849.158203	243.329514
847.988281	145.832932
846.818359	108.852180
845.647461	-31.060675
844.477539	37.222031
843.306641	154.706970
842.134766	-47.738907
840.963867	-6.340446
839.791992	66.336723
838.619141	16.025753
837.447266	32.748985
836.274414	-4.177453
835.101563	119.707756
833.928711	285.925995
832.754883	54.612156
831.581055	218.451401
830.407227	214.784500
829.232422	431.950409
828.058594	343.349304
826.883789	205.669846
825.708008	179.466690
824.533203	304.758606
823.357422	164.730179
822.181641	153.899277
821.004883	116.261925
819.828125	96.358765
818.651367	22.930456
817.474609	51.818310
816.296875	69.463531
815.119141	-55.400253
813.941406	-126.943253
812.763672	-25.126587
811.584961	-192.482819
810.406250	-168.744400
809.226563	45.960323
808.047852	-130.589401
806.868164	-133.947098
805.688477	-15.320005
804.507813	-98.914696
803.327148	-109.381332
802.146484	61.954540
800.965820	-8.762788
799.784180	-75.168732
798.603516	73.369423
797.420898	84.234550
796.239258	-66.879745
795.056641	83.260468
793.874023	42.633991
792.691406	-122.183388
791.507813	-59.030418
790.324219	76.958298
789.140625	130.806198
787.956055	47.257481
786.772461	-43.086952
785.586914	-38.469616
784.402344	19.010231
783.216797	169.115997
782.032227	16.169209
780.845703	-165.619919
779.660156	92.067978
778.473633	49.081501
777.287109	-40.453709
776.100586	59.692520
774.913086	38.211510
773.725586	186.431046
772.538086	202.025177
771.349609	87.296532
770.161133	-76.087219
768.972656	13.902001
767.784180	246.896912
766.594727	318.743164
765.405273	278.016052
764.215820	340.616394
763.026367	332.536041
761.835938	509.167572
760.645508	496.264404
759.454102	720.796326
758.262695	639.283142
757.072266	902.882935
755.879883	946.315918
754.688477	1110.441772
753.496094	1006.208496
752.303711	818.362122
751.110352	953.323853
749.917969	1004.603394
748.724609	1003.002869
747.530273	1117.577637
746.336914	898.381653
745.142578	837.100647
743.948242	709.896912
742.752930	852.337585
741.558594	628.442200
740.363281	639.049561
739.166992	588.164490
737.971680	591.950378
736.775391	345.917725
735.579102	397.704437
734.381836	418.707275
733.185547	463.677887
731.988281	353.163757
730.790039	323.559723
729.592773	348.569550
728.394531	327.568878
727.196289	302.136780
725.997070	287.582672
724.797852	526.461609
723.598633	603.514221
722.399414	558.177490
721.199219	528.112671
719.999023	476.205597
718.798828	502.878967
717.598633	512.072144
716.397461	444.900879
715.196289	384.310059
713.994141	408.802368
712.792969	285.061462
711.590820	388.080017
710.388672	310.227966
709.185547	337.026886
707.982422	344.264648
706.779297	186.070633
705.576172	167.350586
704.372070	244.481873
703.167969	112.771774
701.963867	129.150436
700.759766	195.650482
699.554688	312.243317
698.349609	196.290451
697.143555	134.857117
695.938477	-11.155073
694.732422	-215.608170
693.525391	105.788231
692.319336	-46.169796
691.112305	-87.172028
689.905273	-151.852570
688.697266	-123.015266
687.490234	-254.533722
686.282227	-47.449818
685.073242	-98.291595
683.865234	26.697556
682.656250	-145.079620
681.447266	-0.194382
680.237305	-41.451008
679.028320	110.304947
677.818359	175.619049
676.607422	65.798210
675.397461	92.628441
674.186523	117.538185
672.975586	43.180893
671.763672	101.052811
670.551758	70.505280
669.339844	5.649656
668.127930	131.285217
666.915039	185.826935
665.703125	160.677643
664.489258	176.852402
663.276367	210.557602
662.062500	300.647247
660.848633	84.480934
659.634766	88.772453
658.419922	-14.540000
657.205078	89.501808
655.990234	47.116150
654.775391	-5.786170
653.559570	-60.577164
652.343750	-41.851696
651.126953	18.023514
649.911133	-83.461670
648.694336	-55.496456
647.477539	-107.011551
646.259766	41.844387
645.041992	-35.150028
643.824219	75.200600
642.606445	172.722275
641.387695	63.884926
640.168945	62.680374
638.950195	-20.128929
637.730469	34.680775
636.511719	33.625313
635.291016	-115.617882
634.071289	-224.027115
632.850586	15.356126
631.629883	-142.535065
630.409180	-32.236301
629.188477	73.568565
627.966797	-88.966087
626.745117	-11.477556
625.522461	228.655930
624.300781	191.866196
623.078125	227.611252
621.854492	301.514801
620.631836	130.755966
619.408203	169.450287
618.184570	96.252930
616.960938	97.405418
615.736328	-24.073383
614.511719	29.224384
613.287109	-104.375504
612.061523	103.406631
610.835938	30.098295
609.610352	-20.646982
608.384766	107.086151
607.158203	-93.269333
605.931641	47.024128
604.705078	-142.924088
