# Supplementary material for: Raman spectroscopy accurately differentiates mucosal healing from non-healing and biochemical changes following biological therapy in inflammatory bowel disease
Source: PLoS One. 2021 Jun 2;16(6):e0252210. doi: 10.1371/journal.pone.0252210 (PMC8172032; doi:10.1371/journal.pone.0252210)
Supplement: S6 Dataset — (ZIP) [file pone.0252210.s008.zip › Post biologic CD/OC017 post treatment-1_BL sub CR removed_64__X_-6107.39__Y_10948.1__Z_-135.234__Time_723.txt]

1714.708984	148.540863
1713.732422	71.615044
1712.755859	37.261818
1711.779297	118.575424
1710.801758	60.755608
1709.824219	215.063110
1708.846680	64.167175
1707.868164	-190.816391
1706.890625	63.630714
1705.912109	-356.533630
1704.933594	-267.447845
1703.954102	65.521614
1702.975586	-34.779259
1701.996094	57.949989
1701.016602	105.545715
1700.037109	-60.438068
1699.056641	-46.855644
1698.077148	4.556417
1697.096680	-34.559067
1696.116211	25.587948
1695.134766	136.822403
1694.154297	-109.446083
1693.172852	-109.598885
1692.191406	-90.679581
1691.209961	-130.096405
1690.227539	-73.080238
1689.245117	93.668221
1688.263672	175.403549
1687.280273	204.106216
1686.297852	-169.341904
1685.314453	124.041779
1684.332031	169.879623
1683.347656	237.338623
1682.364258	294.506256
1681.380859	293.433502
1680.396484	87.712845
1679.412109	68.762917
1678.427734	292.337250
1677.442383	252.762268
1676.458008	327.952026
1675.472656	366.209473
1674.487305	340.987000
1673.500977	289.519165
1672.515625	392.566315
1671.529297	355.069519
1670.542969	392.296631
1669.556641	413.899567
1668.569336	457.038849
1667.583008	548.277649
1666.595703	408.878265
1665.608398	723.574219
1664.620117	409.716492
1663.632813	520.661255
1662.644531	830.705322
1661.656250	729.999573
1660.667969	642.876892
1659.678711	487.165985
1658.689453	474.858551
1657.700195	603.205261
1656.710938	554.343506
1655.721680	442.225037
1654.731445	576.560486
1653.742188	451.764435
1652.750977	620.917664
1651.760742	454.319366
1650.770508	393.811127
1649.779297	465.747314
1648.788086	482.366730
1647.796875	348.560425
1646.804688	402.613007
1645.813477	126.660843
1644.821289	157.385208
1643.829102	66.832420
1642.836914	332.897400
1641.843750	102.836464
1640.850586	155.404297
1639.857422	-121.641846
1638.864258	-26.496817
1637.871094	-105.266594
1636.876953	-86.302330
1635.882813	6.614653
1634.888672	12.679225
1633.894531	55.773777
1632.899414	117.420883
1631.905273	-257.975433
1630.910156	140.994858
1629.915039	-120.800919
1628.918945	-92.873726
1627.922852	-177.984344
1626.927734	-84.057068
1625.930664	70.411682
1624.934570	-143.204010
1623.938477	-235.700806
1622.941406	292.209991
1621.944336	13.261354
1620.947266	183.760956
1619.949219	-126.408356
1618.952148	67.832924
1617.954102	251.546448
1616.956055	157.009918
1615.957031	31.075401
1614.958984	7.581826
1613.959961	178.255630
1612.960938	230.884232
1611.961914	-133.366776
1610.961914	24.236036
1609.962891	-93.378731
1608.962891	100.894997
1607.962891	130.065399
1606.961914	23.042063
1605.961914	206.751633
1604.960938	165.240082
1603.959961	275.566528
1602.958984	262.856110
1601.957031	140.262878
1600.956055	151.131699
1599.954102	-36.770370
1598.952148	-201.069458
1597.949219	-51.630795
1596.947266	-93.048683
1595.944336	-37.798027
1594.941406	25.243364
1593.938477	-37.132767
1592.934570	-47.293339
1591.931641	-78.359474
1590.927734	-151.214157
1589.923828	-15.314836
1588.918945	-88.237267
1587.915039	284.866730
1586.910156	78.823105
1585.905273	50.112373
1584.900391	5.722210
1583.894531	146.326965
1582.889648	23.658417
1581.883789	41.645950
1580.877930	46.544060
1579.871094	-21.539255
1578.865234	-27.172283
1577.858398	-77.125038
1576.851563	-62.070248
1575.844727	-140.752029
1574.836914	64.033325
1573.829102	19.008022
1572.822266	257.326233
1571.813477	56.151424
1570.805664	-74.841301
1569.797852	-107.127724
1568.789063	-92.730721
1567.780273	230.633270
1566.770508	-201.841843
1565.761719	360.065460
1564.751953	59.941589
1563.742188	-6.603128
1562.732422	27.967358
1561.722656	-75.039352
1560.711914	130.490433
1559.702148	-34.907845
1558.691406	-49.994125
1557.679688	-259.546753
1556.668945	-114.131149
1555.657227	75.152573
1554.645508	108.865273
1553.633789	173.533813
1552.622070	28.386263
1551.609375	82.483299
1550.596680	-65.381172
1549.583984	169.608994
1548.571289	-32.728046
1547.558594	284.701294
1546.544922	198.559082
1545.531250	104.595032
1544.517578	196.641205
1543.503906	-93.851173
1542.489258	3.150889
1541.474609	131.001221
1540.459961	261.278198
1539.445313	295.880463
1538.429688	64.512787
1537.415039	153.127991
1536.399414	215.797256
1535.383789	324.765900
1534.367188	106.072426
1533.351563	212.242889
1532.334961	-127.683334
1531.318359	-16.561939
1530.301758	63.492535
1529.284180	120.221489
1528.266602	86.689552
1527.249023	140.622131
1526.231445	426.131439
1525.213867	39.655861
1524.195313	-79.137634
1523.177734	103.046738
1522.159180	115.288055
1521.139648	-32.020287
1520.121094	77.765747
1519.101563	292.793213
1518.082031	433.114319
1517.062500	-38.232689
1516.042969	166.149918
1515.022461	-168.997070
1514.001953	40.281303
1512.981445	-230.679672
1511.960938	39.961193
1510.939453	-84.785942
1509.918945	-9.431470
1508.897461	-16.276768
1507.875000	69.113014
1506.853516	72.360764
1505.831055	-162.872299
1504.809570	142.695206
1503.787109	73.956711
1502.763672	-197.209442
1501.741211	-112.308540
1500.717773	-165.795105
1499.694336	-93.876961
1498.670898	47.056904
1497.646484	-96.192802
1496.623047	-44.980335
1495.598633	67.528404
1494.574219	-4.196321
1493.549805	-63.158653
1492.524414	138.578690
1491.499023	-7.396664
1490.473633	324.458069
1489.448242	-92.378784
1488.422852	336.317230
1487.396484	62.553608
1486.370117	-121.781029
1485.343750	-137.614532
1484.317383	-199.411880
1483.290039	32.172199
1482.262695	-141.953934
1481.235352	165.963531
1480.208008	527.262329
1479.180664	276.575287
1478.152344	130.450607
1477.124023	305.421844
1476.095703	434.442017
1475.067383	517.538391
1474.038086	272.073700
1473.008789	253.282684
1471.979492	494.112518
1470.950195	477.799408
1469.919922	685.362366
1468.890625	707.149902
1467.860352	929.817200
1466.830078	826.925232
1465.798828	609.664734
1464.768555	677.161682
1463.737305	823.389526
1462.706055	928.907288
1461.674805	754.990173
1460.642578	1010.293884
1459.610352	904.980896
1458.578125	1010.400635
1457.545898	1016.812744
1456.513672	1160.244385
1455.480469	1080.386353
1454.447266	1175.572998
1453.414063	1214.952515
1452.380859	1051.528564
1451.346680	1227.808472
1450.313477	1069.563965
1449.279297	1359.815918
1448.244141	1196.570068
1447.209961	1390.494385
1446.174805	1313.449585
1445.139648	1208.625000
1444.104492	1194.983276
1443.069336	958.727051
1442.033203	1365.123779
1440.998047	1007.608582
1439.961914	1196.440796
1438.924805	1043.936768
1437.888672	1000.236328
1436.851563	850.454590
1435.814453	746.257019
1434.777344	738.133362
1433.740234	452.276489
1432.702148	540.246887
1431.664063	454.059326
1430.625977	264.488586
1429.587891	133.086838
1428.548828	132.959717
1427.509766	258.996582
1426.471680	276.623688
1425.431641	367.385925
1424.392578	173.369858
1423.352539	160.922424
1422.312500	176.258743
1421.272461	181.577286
1420.232422	154.221039
1419.191406	-150.022369
1418.150391	318.723969
1417.109375	208.500229
1416.068359	108.457870
1415.027344	267.638977
1413.985352	59.612671
1412.943359	153.495621
1411.901367	26.179420
1410.858398	-181.446304
1409.816406	-120.011375
1408.773438	-272.091003
1407.730469	75.833290
1406.687500	19.367832
1405.643555	-162.540848
1404.599609	-33.023029
1403.555664	76.445511
1402.511719	-157.802444
1401.466797	149.982620
1400.422852	119.143761
1399.377930	-242.603897
1398.333008	-255.635437
1397.287109	162.527405
1396.242188	64.387054
1395.196289	267.014709
1394.150391	128.985962
1393.104492	-11.399792
1392.057617	-59.003853
1391.010742	-151.555603
1389.963867	-21.234303
1388.916992	-86.047348
1387.870117	-5.644741
1386.822266	24.784437
1385.774414	60.295368
1384.726563	100.884445
1383.677734	-343.359863
1382.629883	-282.519836
1381.581055	-174.153152
1380.532227	24.185396
1379.483398	339.910034
1378.433594	226.134979
1377.383789	-167.075790
1376.333984	113.822731
1375.284180	-9.522885
1374.234375	191.584656
1373.183594	41.023571
1372.132813	-179.197433
1371.082031	-169.865509
1370.031250	21.509520
1368.979492	35.960445
1367.927734	-121.406860
1366.875977	35.243412
1365.824219	22.577116
1364.771484	214.170288
1363.718750	-17.400974
1362.666016	186.751770
1361.613281	-223.672501
1360.560547	-1.957291
1359.506836	132.700348
1358.453125	46.088844
1357.399414	56.563293
1356.344727	37.295994
1355.291016	30.562410
1354.236328	207.768082
1353.181641	131.632507
1352.126953	420.678619
1351.071289	34.350582
1350.015625	186.943665
1348.959961	91.387054
1347.904297	105.135269
1346.847656	262.843628
1345.791992	259.367828
1344.735352	275.815979
1343.677734	277.465088
1342.621094	472.533539
1341.563477	528.833008
1340.505859	468.751617
1339.448242	309.706635
1338.390625	470.273468
1337.332031	568.953735
1336.273438	519.154724
1335.214844	486.783722
1334.156250	343.170105
1333.097656	664.762268
1332.038086	486.704681
1330.978516	442.329865
1329.917969	593.348877
1328.858398	529.356567
1327.797852	687.859985
1326.737305	535.087708
1325.676758	377.519257
1324.616211	412.710327
1323.554688	480.053986
1322.493164	579.530396
1321.431641	580.324158
1320.370117	827.918640
1319.307617	498.250092
1318.245117	750.825684
1317.182617	606.384583
1316.120117	410.304718
1315.056641	485.483459
1313.993164	333.999939
1312.929688	367.413635
1311.866211	1063.428467
1310.802734	715.111877
1309.738281	689.519592
1308.673828	762.456970
1307.609375	677.926758
1306.543945	659.918579
1305.479492	637.059265
1304.414063	518.350708
1303.347656	832.485229
1302.282227	603.278809
1301.215820	647.020630
1300.150391	555.659302
1299.083008	631.430481
1298.016602	699.853882
1296.949219	589.041443
1295.882813	709.093628
1294.815430	591.058105
1293.747070	639.982666
1292.679688	779.707581
1291.611328	480.353119
1290.542969	458.282166
1289.474609	301.413452
1288.405273	492.725555
1287.335938	649.682861
1286.266602	446.434448
1285.197266	512.770203
1284.127930	601.153748
1283.057617	557.307922
1281.987305	364.185272
1280.916992	628.856750
1279.845703	719.707458
1278.775391	534.104248
1277.704102	502.697479
1276.632813	635.169861
1275.560547	415.555115
1274.489258	518.706055
1273.416992	638.939392
1272.344727	622.320557
1271.271484	610.613708
1270.199219	679.525208
1269.125977	638.549500
1268.052734	585.404419
1266.979492	407.830902
1265.905273	830.581543
1264.831055	772.592896
1263.756836	663.422363
1262.682617	305.599945
1261.607422	740.235840
1260.533203	582.430542
1259.458008	782.901611
1258.381836	505.792480
1257.306641	589.291443
1256.230469	682.498962
1255.154297	498.121033
1254.078125	557.234558
1253.001953	516.549500
1251.924805	789.736572
1250.847656	371.980316
1249.770508	523.478882
1248.692383	762.436218
1247.615234	590.470459
1246.537109	384.549408
1245.458984	601.494202
1244.379883	483.098816
1243.300781	379.319244
1242.222656	515.967041
1241.142578	570.000122
1240.063477	342.456726
1238.983398	529.943176
1237.904297	491.714539
1236.823242	455.910339
1235.743164	577.731018
1234.662109	883.734070
1233.582031	615.127869
1232.500977	639.846802
1231.418945	364.102936
1230.337891	517.208130
1229.255859	403.833252
1228.173828	687.561523
1227.090820	421.651733
1226.008789	584.201172
1224.925781	410.327759
1223.842773	374.396240
1222.759766	394.079681
1221.675781	229.961075
1220.591797	467.182526
1219.507813	515.755127
1218.423828	602.939880
1217.338867	240.708450
1216.254883	45.267948
1215.169922	395.617004
1214.083984	313.631897
1212.999023	627.500427
1211.913086	62.807083
1210.827148	330.684540
1209.741211	224.538513
1208.654297	407.789856
1207.567383	535.471741
1206.480469	287.029053
1205.393555	513.420349
1204.306641	281.889252
1203.218750	81.739395
1202.130859	88.756187
1201.042969	-142.634979
1199.954102	155.631149
1198.865234	-232.185257
1197.776367	-13.512258
1196.687500	-138.979050
1195.598633	-139.363251
1194.508789	180.017502
1193.418945	102.552528
1192.329102	-71.055244
1191.238281	-105.256317
1190.147461	-38.581123
1189.056641	20.819782
1187.965820	274.661102
1186.875000	43.388020
1185.783203	-135.018372
1184.691406	104.165665
1183.599609	4.916610
1182.506836	176.717484
1181.414063	151.755051
1180.321289	-72.236328
1179.228516	-61.258579
1178.135742	-7.188638
1177.041992	37.229881
1175.948242	48.051193
1174.854492	-48.943356
1173.759766	-102.839233
1172.665039	140.082001
1171.570313	-215.464645
1170.475586	-20.563019
1169.380859	33.070282
1168.285156	-226.669800
1167.189453	-208.963013
1166.093750	-251.068863
1164.997070	-27.903013
1163.900391	11.132304
1162.803711	-38.282932
1161.707031	112.916046
1160.609375	77.749100
1159.512695	68.823975
1158.415039	4.965222
1157.316406	191.653610
1156.218750	142.038132
1155.120117	66.165878
1154.021484	-133.710663
1152.922852	-52.204338
1151.823242	129.335510
1150.723633	165.391953
1149.624023	-220.304031
1148.524414	-17.513618
1147.423828	-183.974899
1146.323242	13.883271
1145.222656	-19.272503
1144.122070	-76.244370
1143.020508	4.772524
1141.918945	-211.619247
1140.817383	-268.604584
1139.715820	-190.065689
1138.613281	304.401917
1137.510742	235.365814
1136.408203	-144.927246
1135.305664	-95.107399
1134.202148	-52.463585
1133.098633	172.964478
1131.995117	16.070129
1130.891602	262.693970
1129.787109	378.674011
1128.682617	390.199127
1127.578125	228.561218
1126.473633	579.153625
1125.368164	445.949127
1124.262695	362.558624
1123.157227	257.861877
1122.050781	233.739838
1120.944336	-3.553906
1119.837891	152.327225
1118.731445	28.764975
1117.625000	196.375488
1116.517578	131.988968
1115.410156	29.767275
1114.302734	36.383209
1113.194336	102.100586
1112.085938	-35.543697
1110.977539	119.963051
1109.869141	81.613976
1108.759766	-15.789973
1107.651367	172.654205
1106.541016	139.019272
1105.431641	282.472748
1104.321289	317.275696
1103.211914	252.950333
1102.100586	101.348732
1100.990234	242.314194
1099.878906	241.717239
1098.768555	160.964783
1097.656250	297.106293
1096.544922	145.684219
1095.432617	319.475433
1094.320313	467.282532
1093.208008	483.149506
1092.095703	480.182922
1090.982422	281.846008
1089.869141	45.955006
1088.755859	212.526611
1087.641602	153.207703
1086.527344	291.480530
1085.413086	236.904724
1084.298828	83.639572
1083.183594	367.591797
1082.069336	376.529327
1080.954102	564.008667
1079.837891	389.741882
1078.722656	274.283875
1077.606445	6.308487
1076.490234	322.872009
1075.373047	510.258301
1074.255859	214.337997
1073.139648	21.778543
1072.021484	220.908035
1070.904297	58.966896
1069.786133	61.185989
1068.667969	211.056931
1067.549805	203.934265
1066.430664	56.320805
1065.312500	142.969910
1064.193359	86.810013
1063.073242	363.055145
1061.954102	161.870514
1060.833984	14.618388
1059.713867	403.073242
1058.592773	134.322098
1057.472656	132.246643
1056.351563	155.920334
1055.230469	121.211250
1054.108398	105.249496
1052.987305	129.051147
1051.865234	159.891174
1050.743164	270.139343
1049.620117	184.326370
1048.497070	212.942978
1047.374023	64.296722
1046.250977	305.279114
1045.127930	-36.757401
1044.003906	269.518799
1042.879883	25.647005
1041.754883	-22.320333
1040.630859	-128.446457
1039.505859	-64.443741
1038.380859	-58.624691
1037.254883	82.276161
1036.129883	-128.283401
1035.003906	91.806877
1033.876953	-23.155207
1032.750977	-31.005236
1031.624023	91.429855
1030.497070	-144.153152
1029.370117	-40.214523
1028.242188	17.265474
1027.115234	-366.623627
1025.986328	-274.124603
1024.858398	-441.677032
1023.730469	-421.034607
1022.601563	-237.859024
1021.471680	-207.856567
1020.342773	-249.713928
1019.212891	12.362258
1018.083008	-161.562943
1016.953125	-277.377716
1015.823242	-196.050323
1014.692383	12.759814
1013.561523	-95.845459
1012.430664	-176.531738
1011.298828	13.824920
1010.166992	148.605392
1009.035156	-36.014194
1007.903320	54.900112
1006.770508	273.089630
1005.637695	507.446594
1004.504883	822.703735
1003.371094	1003.801697
1002.238281	852.061157
1001.104492	788.277283
999.969727	694.567627
998.835938	249.902847
997.701172	94.172150
996.566406	-121.432121
995.430664	101.685356
994.295898	61.715172
993.160156	153.342041
992.024414	129.683685
990.887695	-96.810867
989.750977	151.798203
988.614258	379.626099
987.477539	-51.612370
986.340820	-173.860626
985.203125	-146.261185
984.065430	-49.511433
982.926758	3.533327
981.789063	-76.863892
980.650391	6.234884
979.511719	-37.157162
978.372070	135.755249
977.233398	-10.966704
976.093750	49.369339
974.953125	10.923447
973.813477	138.020020
972.672852	-143.788910
971.532227	95.985809
970.390625	207.135834
969.250000	265.510315
968.108398	167.861008
966.966797	102.459839
965.824219	-277.125916
964.681641	263.266113
963.539063	319.651062
962.396484	373.790131
961.253906	240.038208
960.110352	39.974506
958.966797	-120.977295
957.822266	130.484726
956.678711	-284.436493
955.534180	76.974884
954.388672	101.847252
953.244141	158.808884
952.098633	170.066162
950.953125	-3.871894
949.807617	-1.591979
948.661133	169.924957
947.514648	133.449417
946.368164	46.785263
945.221680	74.451202
944.074219	-185.599976
942.926758	127.659721
941.779297	338.106384
940.630859	176.509277
939.483398	-32.872108
938.334961	161.685364
937.185547	98.497269
936.037109	172.201645
934.887695	202.621460
933.737305	157.876953
932.587891	224.855774
931.437500	132.400711
930.287109	240.460861
929.136719	-27.169916
927.985352	-101.124329
926.834961	-113.550407
925.682617	-62.205265
924.531250	-24.488346
923.378906	-50.415749
922.226563	62.412411
921.074219	-158.923019
919.921875	-11.942778
918.768555	73.665977
917.615234	-149.654114
916.460938	-141.180038
915.307617	-55.476746
914.153320	-112.778572
912.999023	-115.551277
911.843750	104.066917
910.688477	-0.755045
909.533203	243.747162
908.377930	159.412079
907.221680	-92.587875
906.066406	188.115387
904.909180	-25.192646
903.752930	112.717476
902.595703	-147.976028
901.438477	123.532234
900.281250	-213.950516
899.123047	-277.429474
897.965820	-24.116980
896.807617	-178.045563
895.648438	-92.173584
894.489258	-166.846176
893.331055	197.030899
892.170898	-24.527807
891.011719	-11.010281
889.851563	-110.419617
888.691406	-4.276815
887.531250	171.809341
886.370117	334.280975
885.208984	76.960838
884.047852	72.441307
882.885742	189.728989
881.724609	219.015594
880.562500	-19.985069
879.399414	162.610397
878.237305	324.831635
877.074219	378.841644
875.911133	133.263977
874.747070	142.251724
873.583008	121.961632
872.418945	83.665840
871.254883	-19.877172
870.089844	130.831390
868.925781	198.235397
867.759766	135.185349
866.594727	256.484497
865.428711	74.297668
864.262695	213.500565
863.096680	455.953308
861.930664	462.451538
860.763672	349.923737
859.596680	423.747650
858.428711	436.922028
857.260742	447.820770
856.092773	324.093170
854.924805	456.068146
853.756836	321.131348
852.587891	524.724854
851.418945	580.275574
850.249023	593.202026
849.080078	357.437347
847.910156	291.958496
846.739258	419.037903
845.569336	210.243561
844.398438	158.171524
843.227539	-25.919014
842.056641	127.808960
840.884766	227.756439
839.712891	92.854668
838.541016	232.917282
837.368164	144.929245
836.196289	141.838211
835.022461	147.645462
833.849609	-14.083340
832.675781	203.772797
831.501953	182.643585
830.328125	427.038177
829.154297	173.743103
827.979492	11.975646
826.804688	287.320099
825.628906	203.540573
824.454102	8.302628
823.278320	96.121391
822.102539	179.391983
820.925781	-9.162528
819.749023	22.778923
818.572266	-232.539841
817.395508	-285.242126
816.217773	169.391235
815.040039	94.271385
813.862305	-94.299072
812.684570	-24.884731
811.505859	-164.530151
810.327148	-75.230087
809.147461	-168.234177
807.968750	-96.853752
806.789063	-67.756027
805.609375	-98.677628
804.428711	-187.356506
803.248047	-291.579895
802.067383	-249.355423
800.886719	-329.216064
799.705078	-355.858765
798.523438	-508.929810
797.341797	-311.717926
796.160156	222.230362
794.977539	57.901718
793.794922	-119.687744
792.611328	-27.043600
791.428711	-202.414902
790.245117	-103.250793
789.060547	42.296883
787.876953	116.922791
786.692383	182.621033
785.507813	369.878998
784.323242	278.408417
783.137695	10.094284
781.952148	104.309029
780.766602	85.750778
779.580078	223.999908
778.393555	130.253220
777.207031	-272.599609
776.020508	75.221771
774.833008	142.567230
773.645508	92.905365
772.458008	91.760757
771.270508	180.999802
770.082031	351.743927
768.893555	-136.707932
767.704102	0.912124
766.514648	292.664886
765.325195	238.424728
764.135742	408.808258
762.946289	444.781708
761.755859	238.587662
760.565430	278.939514
759.374023	204.847443
758.183594	159.363922
756.992188	164.462936
755.799805	-142.650833
754.608398	104.272476
753.416016	39.017429
752.223633	66.055527
751.030273	11.801359
749.837891	93.715927
748.644531	120.699036
747.450195	-36.710487
746.256836	297.503143
745.062500	100.632339
743.868164	298.666382
742.672852	-3.366751
741.477539	98.141396
740.282227	26.450451
739.086914	29.308355
737.890625	25.602539
736.695313	177.421112
735.498047	-110.963982
734.301758	-31.401035
733.104492	59.086185
731.907227	66.397148
730.709961	36.533733
729.511719	-72.030571
728.313477	-9.956875
727.115234	113.328941
725.916992	173.199844
724.717773	-16.032724
723.518555	13.319618
722.318359	147.531250
721.119141	52.435867
719.918945	-92.784843
718.718750	2.184287
717.517578	129.885269
716.316406	-56.577770
715.115234	68.984367
713.914063	-60.588745
712.711914	-96.311684
711.509766	147.013153
710.307617	279.145172
709.104492	73.602982
707.902344	223.223099
706.698242	72.341621
705.495117	104.453423
704.291016	169.256424
703.086914	188.396866
701.882813	-264.479492
700.678711	-62.428085
699.473633	50.444725
698.268555	-6.234802
697.062500	-67.164856
695.857422	32.794186
694.651367	206.637421
693.444336	122.018150
692.238281	-140.545654
691.031250	-103.334198
689.824219	-176.755325
688.616211	-15.724202
687.409180	-58.616230
686.200195	-18.994202
684.992188	-254.697266
683.784180	-167.211227
682.575195	-242.238571
681.366211	-184.983185
680.156250	-227.327347
678.946289	18.471966
677.736328	-23.753756
676.526367	102.965530
675.315430	-157.707825
674.104492	103.282913
672.893555	82.993294
671.682617	-45.355251
670.470703	152.928574
669.258789	210.670197
668.046875	86.901146
666.833984	58.329945
665.621094	-45.777214
664.408203	96.434891
663.194336	-13.993559
661.981445	106.666206
660.767578	-159.005371
659.552734	9.207637
658.338867	132.082016
657.124023	224.748581
655.908203	151.381638
654.693359	-219.416687
653.477539	168.644119
652.261719	173.001465
651.045898	-3.579570
649.829102	-317.900696
648.612305	-319.839691
647.395508	14.063053
646.177734	162.719971
644.959961	72.455566
643.742188	225.316605
642.524414	-32.708984
641.305664	34.059589
640.086914	57.769989
638.868164	-0.239174
637.648438	64.217796
636.429688	199.483398
635.208984	154.218521
633.989258	227.003784
632.768555	97.880493
631.547852	-114.976311
630.327148	219.359634
629.106445	12.806435
627.884766	-62.926029
626.663086	24.220959
625.440430	-34.588600
624.217773	24.367519
622.995117	108.851318
621.772461	-57.535728
620.549805	125.100441
619.326172	232.511063
618.102539	-28.577101
616.877930	-7.230385
615.654297	-76.009232
614.429688	120.286316
613.204102	-79.482086
611.979492	-148.996063
610.753906	57.027702
609.528320	-70.808800
608.301758	254.130417
607.075195	67.942978
605.848633	-41.626816
604.622070	27.856247
