# Supplementary material for: Raman spectroscopy accurately differentiates mucosal healing from non-healing and biochemical changes following biological therapy in inflammatory bowel disease
Source: PLoS One. 2021 Jun 2;16(6):e0252210. doi: 10.1371/journal.pone.0252210 (PMC8172032; doi:10.1371/journal.pone.0252210)
Supplement: S6 Dataset — (ZIP) [file pone.0252210.s008.zip › Post biologic CD/OC016 post treatment-1_base sub CR removed_26__X_-36038.8__Y_20315.7__Z_-4414.27__Time_297.txt]

1714.716797	179.265640
1713.740234	91.076813
1712.763672	-126.307442
1711.787109	30.631323
1710.809570	-218.615234
1709.832031	2.747813
1708.854492	-61.311260
1707.875977	-148.127945
1706.898438	-104.915146
1705.919922	35.960926
1704.941406	44.222610
1703.962891	64.475998
1702.983398	120.723366
1702.003906	76.521561
1701.024414	-284.749298
1700.044922	53.324425
1699.065430	76.927994
1698.084961	10.742720
1697.104492	-86.351601
1696.124023	-102.139725
1695.143555	-60.736252
1694.162109	-66.399918
1693.180664	17.093023
1692.199219	80.216515
1691.217773	-2.473236
1690.235352	169.299255
1689.253906	144.587128
1688.271484	48.776943
1687.289063	100.585640
1686.305664	99.918320
1685.323242	276.071472
1684.339844	330.398895
1683.356445	321.606903
1682.372070	497.386078
1681.388672	373.019135
1680.404297	76.414375
1679.419922	326.347809
1678.435547	395.966431
1677.451172	261.425293
1676.465820	332.438477
1675.480469	640.789551
1674.495117	386.038544
1673.509766	326.099152
1672.523438	468.774902
1671.537109	627.951050
1670.550781	612.350586
1669.564453	754.034485
1668.578125	280.241852
1667.590820	547.811523
1666.603516	476.101318
1665.616211	1206.262939
1664.627930	745.500916
1663.640625	892.808472
1662.652344	703.761536
1661.664063	910.263306
1660.675781	878.589539
1659.686523	781.104309
1658.698242	856.303284
1657.708984	709.373352
1656.719727	907.151917
1655.729492	845.755432
1654.740234	737.128296
1653.750000	689.750427
1652.759766	772.376526
1651.768555	789.152466
1650.778320	528.573425
1649.787109	495.781158
1648.795898	495.012085
1647.804688	465.454956
1646.813477	385.972595
1645.821289	338.467712
1644.829102	486.666656
1643.836914	133.342926
1642.844727	83.981232
1641.851563	235.427383
1640.859375	-37.814960
1639.866211	3.176358
1638.873047	-92.825691
1637.878906	-17.225765
1636.885742	243.059174
1635.891602	-92.331734
1634.897461	73.261238
1633.902344	38.663254
1632.908203	-32.668053
1631.913086	-119.669853
1630.917969	72.557999
1629.922852	-64.249321
1628.926758	-143.026962
1627.931641	-98.018585
1626.935547	-8.253256
1625.939453	28.929329
1624.942383	45.098873
1623.946289	-309.359192
1622.949219	106.458855
1621.952148	1.828994
1620.955078	152.099319
1619.958008	-41.768650
1618.959961	297.526428
1617.961914	-11.815055
1616.963867	4.456003
1615.965820	222.774460
1614.966797	-146.749146
1613.967773	-182.997803
1612.968750	234.442337
1611.969727	-27.440506
1610.970703	64.638901
1609.970703	-176.233688
1608.970703	439.782288
1607.970703	-60.541084
1606.970703	-97.119171
1605.969727	107.143906
1604.968750	28.493824
1603.967773	-31.880775
1602.966797	-60.914162
1601.965820	116.662674
1600.963867	113.568939
1599.961914	-7.307974
1598.959961	198.592377
1597.958008	-160.339371
1596.955078	123.676689
1595.952148	216.710510
1594.949219	-186.760925
1593.946289	-281.989014
1592.943359	-69.180122
1591.939453	-297.802307
1590.935547	-181.928925
1589.931641	1.607037
1588.927734	247.539215
1587.922852	-91.067276
1586.917969	131.012024
1585.913086	73.872391
1584.908203	97.415894
1583.903320	53.040783
1582.897461	11.122599
1581.891602	-28.327780
1580.885742	-8.013323
1579.879883	324.595551
1578.873047	151.846832
1577.866211	77.912621
1576.859375	-115.852997
1575.852539	116.966667
1574.845703	-100.463516
1573.837891	368.549927
1572.830078	257.404938
1571.822266	369.686584
1570.814453	172.487808
1569.805664	201.238220
1568.796875	133.686356
1567.788086	120.532875
1566.779297	166.931686
1565.769531	65.149956
1564.760742	311.042969
1563.750977	99.938309
1562.741211	187.099731
1561.730469	133.965958
1560.720703	34.020828
1559.709961	-14.221486
1558.699219	-233.695526
1557.688477	373.456482
1556.676758	143.262665
1555.666016	47.712803
1554.654297	130.716309
1553.642578	353.335907
1552.629883	347.855255
1551.618164	290.460999
1550.605469	227.725632
1549.592773	226.935394
1548.580078	163.901840
1547.566406	400.681610
1546.552734	443.282379
1545.540039	356.474182
1544.525391	316.017914
1543.511719	319.356354
1542.498047	-245.776154
1541.483398	-92.868431
1540.468750	318.022034
1539.453125	245.808578
1538.438477	354.155212
1537.422852	82.953491
1536.407227	131.621307
1535.391602	66.621292
1534.375977	158.804764
1533.359375	304.918488
1532.342773	553.929993
1531.326172	578.475769
1530.309570	72.091072
1529.292969	-22.056257
1528.275391	190.155136
1527.257813	-164.347427
1526.240234	438.830658
1525.222656	66.136795
1524.204102	94.875565
1523.185547	133.762024
1522.166992	18.171377
1521.148438	432.254272
1520.128906	113.260300
1519.110352	385.519165
1518.090820	94.693764
1517.071289	-3.419936
1516.050781	-127.318771
1515.031250	290.659973
1514.010742	-95.389923
1512.990234	383.769440
1511.968750	123.390923
1510.948242	173.544357
1509.926758	-27.878355
1508.905273	-42.068523
1507.883789	-248.685776
1506.862305	65.164978
1505.839844	112.175629
1504.817383	79.625961
1503.794922	-242.538132
1502.772461	-108.659790
1501.749023	63.472179
1500.726563	-222.883194
1499.703125	-104.722107
1498.678711	-319.454285
1497.655273	54.425797
1496.630859	-42.703407
1495.607422	-50.310738
1494.582031	23.809397
1493.557617	-129.699631
1492.533203	72.117188
1491.507813	59.083847
1490.482422	-86.868515
1489.457031	-357.989258
1488.430664	-307.253326
1487.405273	-248.902267
1486.378906	-70.656227
1485.352539	-71.201065
1484.325195	-87.123199
1483.298828	287.308716
1482.271484	258.489502
1481.244141	237.301804
1480.216797	312.982513
1479.188477	92.872787
1478.161133	199.081131
1477.132813	63.129089
1476.104492	367.938385
1475.075195	708.234863
1474.046875	332.839905
1473.017578	525.306213
1471.988281	735.496948
1470.958984	1103.369629
1469.928711	1013.083496
1468.898438	770.208801
1467.869141	835.186646
1466.837891	795.841858
1465.807617	1196.327026
1464.776367	1464.462280
1463.746094	1412.344360
1462.714844	1487.262085
1461.682617	1221.782349
1460.651367	1428.782593
1459.619141	1308.177246
1458.586914	1273.945923
1457.554688	1460.536255
1456.522461	1380.663208
1455.489258	1559.568481
1454.456055	1718.135986
1453.422852	1387.295410
1452.389648	1665.045166
1451.355469	1590.386475
1450.321289	1508.195190
1449.287109	1687.024170
1448.252930	1470.684082
1447.218750	1505.182617
1446.183594	1618.175659
1445.148438	1609.663574
1444.113281	1765.705078
1443.078125	1562.440674
1442.041992	1559.135498
1441.005859	1234.688354
1439.969727	1355.466064
1438.933594	1521.753784
1437.897461	1397.369507
1436.860352	1399.424438
1435.823242	1328.275635
1434.786133	1168.817505
1433.748047	749.360413
1432.710938	724.042114
1431.672852	751.792603
1430.634766	459.089600
1429.596680	532.444397
1428.557617	792.495789
1427.518555	585.924438
1426.479492	155.100754
1425.440430	495.969513
1424.401367	393.168701
1423.361328	240.073837
1422.321289	298.757446
1421.281250	-45.519470
1420.241211	275.273560
1419.200195	-63.663540
1418.159180	282.321381
1417.118164	268.360260
1416.077148	133.717865
1415.035156	64.609955
1413.994141	-79.807961
1412.952148	175.720932
1411.910156	129.553070
1410.867188	178.992447
1409.825195	243.605713
1408.782227	129.886673
1407.739258	-81.646637
1406.695313	-31.836454
1405.652344	-192.829956
1404.608398	-255.777161
1403.564453	108.054230
1402.520508	-132.878098
1401.475586	120.576157
1400.431641	-72.395462
1399.386719	-42.028019
1398.341797	5.978467
1397.295898	21.466026
1396.250977	320.244263
1395.205078	238.158890
1394.159180	-24.133224
1393.112305	194.602829
1392.066406	193.038925
1391.019531	-98.812431
1389.972656	185.193314
1388.925781	56.325897
1387.877930	-7.353201
1386.831055	89.191856
1385.783203	93.265533
1384.735352	12.445285
1383.686523	34.230400
1382.638672	281.038513
1381.589844	-56.795834
1380.541016	-12.201631
1379.492188	-89.887947
1378.442383	-307.267181
1377.392578	-82.606636
1376.342773	-167.402588
1375.292969	-34.973579
1374.243164	142.414520
1373.192383	-186.490112
1372.141602	230.437088
1371.090820	103.809067
1370.039063	-154.776154
1368.988281	0.543068
1367.936523	53.736568
1366.884766	-254.165527
1365.833008	-71.228104
1364.780273	14.617932
1363.727539	68.173798
1362.674805	81.991684
1361.622070	66.049545
1360.569336	-166.207886
1359.515625	-67.488434
1358.461914	195.408829
1357.408203	197.256668
1356.353516	79.886574
1355.299805	238.520325
1354.245117	59.282547
1353.190430	123.648918
1352.134766	-154.636673
1351.080078	344.443542
1350.024414	9.335199
1348.968750	349.513489
1347.913086	190.911118
1346.856445	342.545837
1345.800781	774.485046
1344.744141	261.577606
1343.686523	413.367798
1342.629883	389.221252
1341.572266	692.260742
1340.514648	754.944946
1339.457031	792.921265
1338.399414	553.612366
1337.340820	616.536743
1336.282227	365.152466
1335.223633	561.901855
1334.165039	1137.215332
1333.106445	646.181702
1332.046875	365.653656
1330.987305	621.893494
1329.926758	188.367279
1328.867188	321.115906
1327.806641	350.086517
1326.746094	295.125000
1325.685547	356.351196
1324.625000	528.750183
1323.563477	891.241638
1322.501953	821.680725
1321.440430	414.126862
1320.378906	744.543518
1319.316406	591.385681
1318.253906	1045.055176
1317.191406	480.257782
1316.128906	891.976440
1315.065430	630.721069
1314.001953	544.592529
1312.938477	628.548279
1311.875000	914.493286
1310.811523	946.734680
1309.747070	885.454590
1308.682617	772.563904
1307.618164	955.082703
1306.552734	645.492004
1305.488281	623.897766
1304.422852	1047.476440
1303.356445	1104.556885
1302.291016	969.932129
1301.224609	1223.708618
1300.159180	956.519104
1299.091797	458.544861
1298.025391	680.464966
1296.958984	853.217773
1295.891602	971.911743
1294.824219	646.333984
1293.755859	809.253235
1292.688477	746.434387
1291.620117	752.342041
1290.551758	728.851074
1289.483398	639.202209
1288.414063	579.025696
1287.344727	1045.799683
1286.275391	821.448608
1285.206055	783.392822
1284.136719	813.949219
1283.066406	741.662170
1281.996094	676.769653
1280.925781	827.301392
1279.855469	566.697388
1278.784180	878.672058
1277.712891	1095.135010
1276.641602	705.069336
1275.569336	500.980438
1274.498047	783.409729
1273.425781	933.750488
1272.353516	724.883057
1271.281250	931.362732
1270.208008	873.995850
1269.134766	1119.412720
1268.061523	781.313110
1266.988281	626.398804
1265.914063	757.017273
1264.839844	809.513733
1263.765625	966.855469
1262.691406	936.367371
1261.617188	593.841064
1260.541992	668.225708
1259.466797	647.534424
1258.391602	695.054932
1257.315430	681.638733
1256.239258	799.713013
1255.163086	703.473938
1254.086914	699.756042
1253.010742	1073.222290
1251.933594	792.013123
1250.856445	751.723877
1249.779297	942.466736
1248.701172	885.089172
1247.624023	835.015625
1246.545898	967.202209
1245.467773	798.011902
1244.388672	910.653687
1243.310547	921.219971
1242.231445	878.321228
1241.152344	964.078369
1240.072266	1127.420898
1238.993164	914.553040
1237.913086	856.999084
1236.833008	1102.626099
1235.751953	676.381409
1234.671875	776.400879
1233.590820	1092.052490
1232.509766	787.148865
1231.427734	1058.961426
1230.346680	858.278748
1229.264648	720.597473
1228.182617	948.537170
1227.100586	948.792358
1226.017578	448.022949
1224.934570	712.024353
1223.851563	298.524323
1222.768555	289.057343
1221.684570	518.917969
1220.601563	248.225784
1219.516602	419.879669
1218.432617	342.532104
1217.348633	115.387917
1216.263672	390.665497
1215.178711	214.209625
1214.093750	252.644745
1213.007813	336.861053
1211.921875	686.433960
1210.835938	480.896240
1209.750000	453.887970
1208.663086	356.893066
1207.577148	534.752869
1206.490234	529.269653
1205.402344	195.972168
1204.315430	269.965790
1203.227539	454.665802
1202.139648	381.535004
1201.051758	168.729263
1199.962891	276.113220
1198.875000	-401.185730
1197.786133	-106.156914
1196.696289	183.857574
1195.607422	-26.565336
1194.517578	-215.323334
1193.427734	269.072235
1192.337891	-90.433441
1191.247070	-26.931000
1190.157227	38.899239
1189.066406	143.057709
1187.974609	136.636063
1186.883789	-186.735138
1185.791992	80.430687
1184.700195	85.847321
1183.608398	-184.705856
1182.515625	-42.641926
1181.423828	-92.536789
1180.331055	-271.949127
1179.238281	164.696548
1178.144531	-108.288345
1177.050781	-76.923904
1175.957031	-282.778229
1174.863281	189.154785
1173.768555	28.694332
1172.674805	-93.435776
1171.580078	121.867386
1170.484375	-182.218216
1169.389648	-65.185249
1168.293945	-86.991508
1167.198242	-283.394806
1166.102539	82.019417
1165.005859	-186.160324
1163.910156	-179.467148
1162.813477	132.941605
1161.715820	-1.494193
1160.619141	234.214111
1159.521484	92.547699
1158.423828	249.245377
1157.326172	74.126114
1156.227539	340.383820
1155.128906	294.009460
1154.030273	92.603294
1152.931641	-404.394501
1151.832031	52.206039
1150.733398	146.341644
1149.632813	-76.515076
1148.533203	57.994923
1147.433594	-279.127838
1146.333008	-89.978592
1145.232422	44.293430
1144.130859	23.760914
1143.030273	-125.275528
1141.928711	1.637187
1140.827148	261.629364
1139.724609	45.918167
1138.623047	-96.029480
1137.520508	-12.190310
1136.417969	57.320049
1135.314453	164.755859
1134.211914	215.123367
1133.108398	-97.870689
1132.004883	-59.415989
1130.900391	164.095230
1129.796875	387.489746
1128.692383	311.831665
1127.586914	143.666931
1126.482422	219.799072
1125.376953	227.106567
1124.271484	160.911682
1123.166016	443.053467
1122.060547	210.960922
1120.954102	49.991776
1119.847656	-46.988605
1118.741211	244.315933
1117.633789	118.882355
1116.526367	199.361206
1115.418945	187.521347
1114.311523	3.006641
1113.204102	109.427773
1112.095703	329.255859
1110.987305	102.241173
1109.877930	76.173203
1108.769531	128.088272
1107.660156	-148.363647
1106.550781	-77.553360
1105.441406	252.926758
1104.331055	219.733475
1103.220703	134.638580
1102.110352	-16.477646
1101.000000	169.784637
1099.888672	337.086212
1098.777344	39.843334
1097.666016	91.608231
1096.553711	-56.973904
1095.442383	322.304962
1094.330078	192.602936
1093.217773	359.707428
1092.104492	380.755859
1090.991211	11.053151
1089.877930	279.313629
1088.764648	105.126663
1087.651367	62.771011
1086.537109	-90.094208
1085.422852	196.820160
1084.308594	239.150345
1083.193359	443.637573
1082.078125	410.742798
1080.962891	453.063171
1079.847656	114.924393
1078.731445	110.380295
1077.615234	387.569458
1076.499023	150.682755
1075.382813	73.498993
1074.265625	40.943287
1073.148438	-83.025658
1072.031250	-103.724785
1070.914063	88.952812
1069.795898	-163.733582
1068.677734	132.041702
1067.559570	-115.760925
1066.440430	458.657013
1065.321289	168.828064
1064.202148	249.062225
1063.083008	135.052277
1061.962891	217.690643
1060.843750	354.163483
1059.723633	60.267918
1058.602539	159.388321
1057.482422	-50.049305
1056.361328	285.233002
1055.239258	160.078522
1054.118164	-63.059769
1052.996094	75.977287
1051.874023	56.231213
1050.751953	120.605629
1049.629883	175.681870
1048.506836	128.118622
1047.383789	138.972733
1046.260742	443.772736
1045.136719	186.519302
1044.012695	-42.564964
1042.888672	-143.273819
1041.764648	-134.338516
1040.639648	72.685188
1039.515625	63.091984
1038.389648	200.263321
1037.264648	25.505507
1036.138672	-28.069166
1035.012695	-153.670471
1033.886719	155.917465
1032.760742	139.822617
1031.633789	-22.687963
1030.506836	105.572014
1029.379883	-79.917984
1028.251953	-218.765701
1027.124023	-534.021484
1025.996094	-384.502808
1024.868164	-121.175591
1023.739258	-122.545738
1022.610352	-348.962860
1021.481445	-338.484772
1020.352539	-109.837181
1019.222656	-498.176178
1018.092773	-357.525635
1016.962891	-29.052807
1015.832031	-275.462341
1014.702148	-343.213867
1013.571289	-88.813011
1012.439453	-79.956161
1011.308594	51.742134
1010.176758	-6.365862
1009.044922	324.511414
1007.912109	-101.365372
1006.780273	296.683289
1005.647461	350.012268
1004.514648	1027.777832
1003.380859	1335.428589
1002.247070	1416.528687
1001.113281	1167.258057
999.979492	756.492249
998.845703	350.645569
997.710938	14.369938
996.576172	15.424302
995.440430	222.003769
994.305664	264.769623
993.169922	-105.341194
992.033203	253.679550
990.897461	63.836224
989.760742	153.140472
988.624023	-153.925095
987.487305	76.180527
986.350586	525.150696
985.212891	154.054245
984.075195	87.207176
982.936523	59.633556
981.798828	18.382710
980.660156	14.073178
979.521484	283.653290
978.381836	166.799683
977.242188	176.593246
976.102539	181.893051
974.962891	19.519098
973.823242	94.014000
972.682617	-189.804581
971.541992	443.045868
970.400391	79.125366
969.259766	197.593903
968.118164	504.321930
966.976563	244.232880
965.833984	-107.394272
964.691406	263.730835
963.548828	215.166122
962.406250	329.496918
961.262695	79.455589
960.120117	77.118294
958.976563	184.845108
957.832031	91.069099
956.688477	6.607967
955.543945	13.857394
954.398438	142.504288
953.253906	42.381287
952.108398	24.755655
950.962891	18.674011
949.817383	35.565044
948.670898	45.681370
947.524414	254.729401
946.377930	191.868225
945.231445	243.354523
944.083984	288.054413
942.936523	-406.982391
941.789063	-76.608658
940.640625	612.014587
939.493164	170.944016
938.343750	341.527313
937.195313	229.316620
936.045898	185.651459
934.897461	224.158188
933.747070	-131.553055
932.597656	-54.091328
931.447266	239.824860
930.296875	198.892426
929.146484	-33.198677
927.995117	69.523819
926.843750	172.272202
925.692383	138.525375
924.541016	-27.065901
923.388672	5.345820
922.236328	-64.500198
921.083984	-429.757965
919.931641	55.184158
918.778320	-43.962978
917.625000	-20.339336
916.470703	98.719170
915.317383	-138.687241
914.163086	-171.623169
913.008789	-245.342178
911.853516	-318.969116
910.698242	204.062622
909.542969	155.415222
908.387695	-4.256912
907.231445	-52.738686
906.076172	-89.817520
904.918945	233.401886
903.762695	-27.893673
902.605469	179.747574
901.448242	86.208153
900.291016	-4.986568
899.133789	35.149712
897.975586	-92.124756
896.817383	-153.708878
895.658203	-59.203754
894.500000	-61.932762
893.340820	-94.021843
892.180664	178.999695
891.021484	-67.715157
889.861328	51.617947
888.701172	64.775627
887.541016	-46.232464
886.379883	-48.831535
885.218750	95.258881
884.057617	390.442932
882.895508	159.959534
881.734375	85.184067
880.572266	269.705719
879.409180	231.002884
878.247070	12.044714
877.083984	446.514160
875.920898	371.746307
874.756836	463.640198
873.592773	231.296555
872.428711	113.838303
871.264648	441.958710
870.100586	398.714294
868.935547	339.726776
867.770508	406.667236
866.604492	284.715912
865.438477	162.797852
864.272461	220.672791
863.106445	80.799675
861.940430	471.004639
860.773438	306.378052
859.606445	424.645905
858.438477	486.710999
857.271484	346.769745
856.103516	251.719513
854.934570	656.796631
853.766602	610.959412
852.597656	594.237915
851.428711	339.917145
850.259766	551.710083
849.089844	555.027283
847.919922	553.806152
846.750000	536.861328
845.579102	544.490051
844.408203	561.004944
843.237305	485.716888
842.066406	336.589020
840.894531	-69.718231
839.722656	217.213531
838.550781	374.292908
837.377930	455.246643
836.206055	359.589447
835.033203	473.873871
833.859375	554.528076
832.686523	114.867981
831.512695	427.563110
830.337891	427.608093
829.164063	333.870117
827.989258	369.467712
826.814453	148.515533
825.639648	418.074982
824.463867	101.204544
823.288086	11.702823
822.112305	229.603973
820.935547	151.075760
819.759766	30.189901
818.583008	0.548524
817.405273	86.568565
816.228516	65.650406
815.050781	-8.744711
813.872070	245.983871
812.694336	-2.048051
811.515625	56.733761
810.336914	466.574524
809.158203	102.833122
807.978516	-72.002625
806.798828	-195.765259
805.619141	-90.845718
804.438477	-307.978912
803.258789	25.327530
802.077148	136.478714
800.896484	-16.508829
799.714844	-205.007172
798.534180	-377.991821
797.351563	-240.636520
796.169922	-14.786873
794.987305	73.473732
793.804688	-17.838135
792.622070	-233.229996
791.438477	-160.768997
790.254883	15.604789
789.071289	-104.768326
787.886719	131.056183
786.702148	253.857391
785.517578	16.010969
784.333008	518.900391
783.147461	73.126450
781.961914	-60.918022
780.776367	209.357742
779.590820	433.021088
778.404297	245.711731
777.217773	-204.340912
776.030273	268.428619
774.843750	246.548996
773.656250	118.685249
772.467773	-88.622421
771.280273	246.608292
770.091797	164.886032
768.903320	219.784790
767.714844	305.435028
766.525391	368.929596
765.335938	359.631866
764.146484	226.942062
762.956055	420.085785
761.765625	326.915100
760.575195	306.345978
759.384766	261.520935
758.193359	489.396118
757.001953	74.964676
755.810547	658.826294
754.618164	360.929413
753.425781	111.458740
752.233398	-17.110767
751.041016	164.039581
749.847656	296.737061
748.654297	137.327011
747.460938	8.679035
746.266602	200.432968
745.072266	269.196075
743.877930	269.896698
742.683594	-23.286791
741.488281	78.262039
740.292969	409.873383
739.097656	-41.000851
737.901367	-0.947285
736.705078	10.590981
735.508789	85.608910
734.311523	-288.230072
733.115234	-97.197548
731.917969	-9.117845
730.719727	-23.917810
729.522461	-34.329887
728.324219	68.962250
727.125977	183.136795
725.926758	-19.662220
724.727539	15.825436
723.528320	320.016724
722.329102	64.941902
721.128906	231.436447
719.928711	144.631607
718.728516	127.737320
717.528320	335.627533
716.327148	15.504912
715.125977	-1.272811
713.923828	38.684570
712.722656	-49.957523
711.520508	-108.011307
710.317383	8.318981
709.115234	383.889832
707.912109	110.287582
706.708984	337.681885
705.505859	-20.580984
704.301758	19.666481
703.097656	316.714752
701.893555	328.702820
700.688477	501.684937
699.483398	-45.080132
698.278320	193.261261
697.073242	322.886810
695.867188	374.295959
694.661133	215.032043
693.455078	51.573277
692.248047	166.200165
691.041016	5.146947
689.833984	178.489120
688.626953	-116.862030
687.418945	-67.071579
686.210938	-296.999817
685.002930	-240.521118
683.793945	-36.574196
682.584961	-27.699768
681.375977	-185.585175
680.166992	-180.843704
678.957031	135.854965
677.747070	47.574539
676.537109	-73.048874
675.326172	319.400574
674.115234	25.825541
672.904297	26.677874
671.692383	-143.259918
670.481445	-159.510834
669.269531	-175.684540
668.056641	-12.392555
666.844727	-78.143471
665.631836	191.038528
664.417969	188.029297
663.205078	27.459606
661.991211	393.753876
660.777344	58.498493
659.563477	109.688896
658.348633	-128.180298
657.133789	-55.320835
655.918945	-174.375061
654.703125	327.513824
653.488281	-2.737830
652.272461	-121.657295
651.055664	82.619286
649.839844	146.811554
648.623047	120.523788
647.405273	-131.815186
646.188477	93.747292
644.970703	76.009285
643.752930	135.683746
642.535156	350.131104
641.316406	422.488007
640.097656	17.477539
638.878906	38.122581
637.659180	316.503113
636.439453	414.180542
635.219727	187.359467
634.000000	177.372849
632.779297	-238.526505
631.558594	122.560455
630.337891	468.265442
629.116211	266.526245
627.894531	11.025404
626.672852	-208.158325
625.451172	425.756195
624.228516	135.281082
623.005859	333.201996
621.783203	327.172760
620.559570	387.178741
619.336914	305.449127
618.112305	109.865807
616.888672	14.543783
615.664063	331.811310
614.439453	-85.389931
613.214844	-244.103745
611.989258	-95.357658
610.764648	-135.388733
609.538086	67.646484
608.312500	-230.104218
607.085938	95.463448
605.859375	138.212784
604.632813	163.112198
