# Supplementary material for: Raman spectroscopy accurately differentiates mucosal healing from non-healing and biochemical changes following biological therapy in inflammatory bowel disease
Source: PLoS One. 2021 Jun 2;16(6):e0252210. doi: 10.1371/journal.pone.0252210 (PMC8172032; doi:10.1371/journal.pone.0252210)
Supplement: S6 Dataset — (ZIP) [file pone.0252210.s008.zip › Post biologic CD/OC021 post treatment-1_base sub CR removed_81__X_-12381.1__Y_18936.6__Z_-16.3035__Time_925.txt]

1714.640625	78.741631
1713.664063	-17.628819
1712.687500	96.977676
1711.709961	-40.088104
1710.733398	32.563648
1709.755859	-28.365152
1708.778320	-91.424126
1707.799805	-14.651965
1706.821289	89.412178
1705.843750	3.892339
1704.864258	-91.820213
1703.885742	-4.869040
1702.907227	-64.565979
1701.927734	-83.562347
1700.948242	71.902161
1699.968750	150.337219
1698.988281	-51.432556
1698.007813	137.754639
1697.028320	193.878983
1696.046875	84.866966
1695.066406	283.743744
1694.084961	314.867188
1693.104492	295.901306
1692.123047	285.542572
1691.140625	449.253662
1690.159180	328.052856
1689.176758	701.008911
1688.194336	525.024170
1687.211914	733.709106
1686.228516	537.698914
1685.246094	648.931274
1684.262695	686.104553
1683.279297	598.680237
1682.295898	900.776794
1681.311523	905.101196
1680.327148	819.531311
1679.342773	1096.598511
1678.358398	919.122803
1677.374023	1088.196533
1676.388672	1193.946167
1675.403320	1257.708618
1674.417969	1324.704102
1673.432617	1461.378540
1672.446289	1497.585327
1671.459961	1550.307373
1670.473633	1640.780518
1669.487305	1686.649170
1668.500977	1908.308960
1667.513672	1931.337891
1666.526367	1931.037109
1665.539063	1968.443359
1664.550781	2070.037354
1663.563477	2129.716309
1662.575195	2232.321777
1661.586914	2197.567383
1660.598633	2171.310303
1659.609375	2370.805420
1658.620117	2401.182129
1657.631836	2331.418213
1656.641602	2288.646240
1655.652344	2050.489258
1654.662109	2048.485107
1653.672852	1843.209961
1652.681641	1942.732056
1651.691406	1870.755371
1650.701172	1682.909912
1649.709961	1352.817261
1648.718750	1359.016968
1647.727539	1368.290771
1646.735352	1166.606079
1645.744141	1031.475708
1644.751953	812.296631
1643.759766	736.198486
1642.766602	562.848450
1641.774414	566.794800
1640.781250	589.583008
1639.788086	428.062744
1638.794922	298.624542
1637.801758	95.759651
1636.807617	230.776871
1635.813477	78.770828
1634.819336	48.376213
1633.825195	184.292664
1632.830078	20.176376
1631.834961	56.575207
1630.839844	-122.646667
1629.844727	-43.541069
1628.849609	-79.992348
1627.853516	-45.121235
1626.857422	-2.116124
1625.861328	-50.931625
1624.865234	8.320459
1623.868164	-3.200294
1622.871094	-59.173908
1621.874023	40.125774
1620.876953	-2.277177
1619.879883	-7.692162
1618.881836	29.101133
1617.883789	66.059021
1616.885742	129.421539
1615.887695	35.464935
1614.888672	130.612976
1613.889648	-4.967585
1612.890625	66.831673
1611.891602	141.353119
1610.892578	42.952377
1609.892578	7.612741
1608.892578	58.864338
1607.892578	207.122070
1606.892578	253.260376
1605.891602	168.539551
1604.890625	377.145355
1603.889648	172.177521
1602.888672	98.202713
1601.887695	79.255440
1600.885742	49.903267
1599.883789	96.441887
1598.881836	1.805460
1597.879883	-14.345213
1596.876953	-108.870827
1595.874023	-122.345612
1594.871094	-33.931248
1593.868164	-104.873802
1592.864258	-154.902756
1591.861328	-118.779861
1590.857422	-103.572456
1589.853516	-93.619843
1588.848633	-78.485718
1587.844727	-73.837463
1586.839844	84.622917
1585.834961	169.958511
1584.830078	210.884094
1583.824219	126.636948
1582.819336	261.214844
1581.813477	226.338501
1580.807617	170.558167
1579.800781	198.039444
1578.794922	95.247902
1577.788086	270.894287
1576.781250	331.866486
1575.773438	252.218781
1574.766602	162.084961
1573.758789	56.270115
1572.750977	51.772800
1571.743164	143.323822
1570.735352	187.924133
1569.726563	3.726535
1568.718750	74.034462
1567.708984	53.270878
1566.700195	63.522285
1565.691406	-56.184170
1564.681641	80.950623
1563.671875	7.679854
1562.662109	-76.102577
1561.652344	-79.612526
1560.641602	54.145679
1559.630859	29.519560
1558.620117	-16.012569
1557.609375	28.995008
1556.597656	58.251072
1555.586914	180.560242
1554.575195	256.008026
1553.563477	219.888992
1552.550781	165.466263
1551.539063	9.929661
1550.526367	177.708374
1549.513672	21.828098
1548.500977	28.757959
1547.487305	-42.104580
1546.473633	197.099579
1545.459961	22.413633
1544.446289	173.208496
1543.432617	-6.995854
1542.417969	161.385498
1541.404297	86.712013
1540.389648	73.815613
1539.374023	76.188675
1538.359375	-27.479158
1537.343750	69.941399
1536.328125	-85.731415
1535.312500	-156.447052
1534.296875	-90.685638
1533.280273	95.989754
1532.263672	-3.762029
1531.247070	71.542061
1530.230469	40.945724
1529.212891	56.495251
1528.196289	110.444633
1527.178711	99.763039
1526.160156	29.638885
1525.142578	-233.712769
1524.124023	40.616623
1523.106445	-35.279404
1522.087891	60.952805
1521.068359	-35.961754
1520.049805	36.631592
1519.030273	6.138175
1518.010742	-50.269592
1516.991211	42.143551
1515.971680	-96.904152
1514.951172	-94.871178
1513.930664	30.186581
1512.910156	-127.422554
1511.889648	-7.990774
1510.868164	429.352997
1509.846680	22.228825
1508.826172	51.117004
1507.803711	31.030876
1506.782227	-68.733543
1505.759766	23.570322
1504.737305	-135.532303
1503.714844	-107.734390
1502.692383	1.816048
1501.668945	-6.712257
1500.646484	-51.280392
1499.623047	1.237114
1498.599609	-61.647598
1497.575195	-91.451355
1496.550781	32.064060
1495.527344	50.470695
1494.502930	68.663437
1493.477539	45.735992
1492.453125	214.359100
1491.427734	211.479004
1490.402344	287.625885
1489.376953	317.575806
1488.350586	349.873352
1487.325195	570.953918
1486.298828	602.832703
1485.272461	644.737061
1484.245117	681.336304
1483.218750	541.727356
1482.191406	827.978943
1481.164063	983.887817
1480.136719	741.821167
1479.108398	933.042419
1478.080078	930.337036
1477.052734	1059.999023
1476.023438	1092.624023
1474.995117	1030.869751
1473.965820	1399.332520
1472.937500	1431.462769
1471.908203	1613.604248
1470.877930	1701.365601
1469.848633	1776.257690
1468.818359	1973.076782
1467.788086	1963.695923
1466.757813	2132.185059
1465.727539	2521.649902
1464.696289	2623.628418
1463.665039	2557.752441
1462.633789	2938.920410
1461.602539	2689.929443
1460.570313	3055.456543
1459.539063	2984.075684
1458.506836	3234.979492
1457.473633	2965.439209
1456.441406	3172.939941
1455.408203	3233.130371
1454.375000	3171.486572
1453.341797	3401.388184
1452.308594	3324.384521
1451.274414	3480.504883
1450.241211	3659.320801
1449.207031	3559.311768
1448.171875	3834.136475
1447.137695	3632.735107
1446.102539	3487.055664
1445.067383	3640.080078
1444.032227	3509.563232
1442.997070	3424.608154
1441.960938	3152.447998
1440.924805	3133.283447
1439.888672	3126.743408
1438.852539	2976.090088
1437.816406	2924.053955
1436.779297	2685.016846
1435.742188	2554.704346
1434.705078	2063.247070
1433.666992	1887.639404
1432.629883	1924.203125
1431.591797	1483.661499
1430.553711	1310.825195
1429.514648	1322.242188
1428.476563	1104.131592
1427.437500	946.643555
1426.398438	907.753662
1425.359375	823.527771
1424.320313	562.935059
1423.280273	647.693604
1422.240234	679.543274
1421.200195	635.852722
1420.159180	415.924927
1419.119141	500.800446
1418.078125	628.460999
1417.037109	517.036865
1415.996094	551.648315
1414.954102	342.275391
1413.912109	475.097870
1412.870117	200.576843
1411.828125	416.465424
1410.786133	215.101578
1409.743164	106.857124
1408.700195	199.723831
1407.657227	141.921448
1406.614258	332.842560
1405.570313	240.035873
1404.527344	180.007339
1403.483398	105.021500
1402.438477	-17.528938
1401.394531	98.402313
1400.349609	86.456238
1399.304688	74.617668
1398.259766	108.015213
1397.214844	131.479568
1396.168945	42.263187
1395.123047	148.615952
1394.077148	54.653603
1393.031250	-64.193703
1391.984375	59.978153
1390.937500	116.632309
1389.890625	-26.824650
1388.843750	-17.463713
1387.796875	-145.563934
1386.749023	9.127872
1385.701172	68.867935
1384.653320	-86.280136
1383.604492	-38.781658
1382.556641	11.350935
1381.507813	104.062004
1380.458984	2.048303
1379.410156	-29.851406
1378.360352	1456.428345
1377.310547	628.221375
1376.260742	-67.205917
1375.210938	53.734070
1374.161133	-206.898499
1373.110352	-65.727097
1372.059570	-133.913940
1371.008789	77.305122
1369.957031	14.412392
1368.906250	-135.494781
1367.854492	-237.847687
1366.802734	-23.650362
1365.750000	-85.814598
1364.698242	33.983013
1363.645508	29.425560
1362.592773	25.043316
1361.540039	115.386116
1360.486328	126.248795
1359.433594	77.602280
1358.379883	255.419159
1357.326172	279.203217
1356.271484	42.168732
1355.216797	240.282928
1354.163086	306.826721
1353.107422	318.857361
1352.052734	390.674225
1350.998047	537.126465
1349.942383	524.822632
1348.886719	542.488342
1347.830078	758.816406
1346.774414	920.670532
1345.717773	971.023804
1344.661133	1088.489746
1343.604492	1074.699341
1342.546875	1130.491455
1341.490234	1290.527588
1340.432617	1344.141724
1339.375000	1313.704102
1338.316406	1503.855957
1337.258789	1322.742310
1336.200195	1295.354736
1335.141602	1394.377930
1334.082031	1342.608887
1333.023438	1296.001587
1331.963867	1125.935669
1330.904297	1158.882935
1329.844727	1120.310669
1328.784180	1284.600342
1327.723633	1340.278931
1326.663086	1354.118164
1325.602539	1079.149658
1324.541992	1189.711548
1323.480469	1320.152832
1322.418945	1218.694580
1321.357422	1230.980469
1320.295898	1524.707764
1319.233398	1352.270996
1318.170898	1288.598267
1317.108398	1304.032471
1316.045898	1487.264771
1314.982422	1569.539551
1313.918945	1412.940796
1312.855469	1352.660278
1311.791992	1573.358154
1310.728516	1636.532959
1309.664063	1278.861572
1308.599609	1155.345581
1307.535156	1566.050781
1306.469727	1423.173828
1305.404297	1607.671875
1304.338867	1398.776733
1303.273438	1637.616699
1302.208008	1456.167725
1301.141602	1537.921021
1300.075195	1538.711304
1299.008789	1483.157227
1297.942383	1577.597900
1296.875000	1426.600830
1295.807617	1420.661621
1294.740234	1436.964844
1293.672852	1318.445068
1292.604492	1263.908813
1291.537109	1229.162598
1290.468750	1228.904907
1289.399414	1116.008301
1288.331055	817.008667
1287.261719	1121.136841
1286.192383	954.843689
1285.123047	1085.155396
1284.052734	1073.496338
1282.983398	990.962585
1281.913086	862.079956
1280.841797	877.778137
1279.771484	1030.617310
1278.700195	1014.709900
1277.628906	830.165588
1276.557617	1037.064331
1275.486328	1014.177917
1274.414063	1150.288208
1273.341797	1215.581543
1272.269531	1395.779175
1271.197266	1126.560425
1270.124023	1358.189575
1269.050781	1304.156372
1267.977539	1213.627197
1266.904297	1223.291992
1265.830078	1350.164307
1264.756836	1252.642334
1263.681641	1528.401611
1262.607422	1438.371826
1261.533203	1448.413086
1260.458008	1502.402588
1259.382813	1334.704224
1258.307617	1422.953247
1257.231445	1372.405640
1256.155273	1516.759155
1255.079102	1478.521851
1254.002930	1435.497803
1252.926758	1234.376709
1251.849609	1519.999023
1250.772461	1640.146973
1249.695313	1419.829590
1248.617188	1481.702026
1247.540039	1402.604370
1246.461914	1311.439209
1245.382813	1239.798706
1244.304688	1243.532471
1243.225586	1237.591309
1242.146484	1187.980713
1241.067383	1335.061157
1239.988281	1244.253906
1238.908203	1269.990601
1237.828125	1409.762817
1236.748047	1105.635498
1235.667969	1209.048096
1234.586914	1213.037109
1233.505859	1187.950439
1232.424805	1170.156494
1231.343750	997.321777
1230.261719	1013.506775
1229.179688	1007.893677
1228.097656	1208.082275
1227.015625	921.634521
1225.932617	811.978271
1224.850586	765.269287
1223.767578	786.306702
1222.683594	519.527161
1221.600586	528.492920
1220.516602	532.606384
1219.432617	657.541870
1218.347656	369.208832
1217.263672	419.188110
1216.178711	481.196503
1215.093750	618.004211
1214.008789	320.163422
1212.922852	435.158691
1211.836914	583.849182
1210.750977	676.944458
1209.665039	842.316101
1208.579102	889.406067
1207.492188	782.129517
1206.405273	764.037292
1205.318359	543.469849
1204.230469	590.388062
1203.142578	338.535492
1202.054688	399.812164
1200.966797	383.954163
1199.877930	254.902802
1198.790039	198.041412
1197.701172	40.082836
1196.611328	72.170273
1195.522461	24.801840
1194.432617	35.091393
1193.342773	136.651306
1192.252930	141.950287
1191.162109	-76.301186
1190.072266	36.987633
1188.981445	39.659531
1187.889648	-53.806126
1186.798828	-238.548523
1185.707031	-209.676422
1184.615234	3.867743
1183.523438	63.676937
1182.430664	-66.124680
1181.337891	-102.440178
1180.245117	-54.924503
1179.152344	21.233242
1178.059570	92.462173
1176.965820	170.744568
1175.872070	16.534401
1174.778320	264.621246
1173.683594	57.570225
1172.588867	209.568115
1171.494141	160.354813
1170.399414	151.726852
1169.303711	147.773514
1168.208984	215.454987
1167.113281	5.624894
1166.016602	125.665558
1164.920898	202.513519
1163.824219	248.143921
1162.727539	221.964554
1161.630859	293.598480
1160.533203	310.155914
1159.435547	264.510925
1158.337891	264.109863
1157.240234	296.990082
1156.141602	146.029053
1155.043945	307.464478
1153.944336	258.850128
1152.845703	233.968826
1151.747070	104.093613
1150.647461	83.761833
1149.547852	127.635063
1148.447266	54.640121
1147.347656	107.760742
1146.247070	115.486763
1145.146484	-55.449295
1144.044922	-17.023237
1142.944336	92.630630
1141.842773	133.114670
1140.741211	154.420837
1139.638672	16.278109
1138.537109	-55.376389
1137.434570	238.851913
1136.332031	209.673386
1135.228516	615.080383
1134.125977	473.936951
1133.022461	503.673981
1131.917969	659.073547
1130.814453	980.401917
1129.709961	914.682190
1128.605469	1114.547729
1127.500977	1330.789917
1126.396484	1288.341797
1125.291016	1153.320068
1124.185547	1113.029785
1123.080078	918.602173
1121.973633	989.455566
1120.868164	1050.674072
1119.761719	671.292908
1118.654297	727.548645
1117.547852	568.268555
1116.440430	640.825012
1115.333008	602.027161
1114.225586	719.224548
1113.117188	748.742126
1112.008789	863.228271
1110.900391	920.809082
1109.791992	867.174072
1108.682617	1007.162537
1107.573242	1043.035889
1106.463867	1019.733826
1105.354492	1121.451782
1104.244141	1206.473389
1103.133789	1229.982178
1102.023438	1121.242432
1100.913086	1396.914673
1099.801758	1420.009644
1098.690430	1471.274048
1097.579102	1199.471313
1096.467773	1389.580444
1095.355469	1367.439087
1094.243164	1448.844482
1093.130859	1245.152832
1092.017578	1387.547241
1090.905273	1275.559082
1089.791992	1154.099609
1088.677734	1345.517456
1087.564453	981.613647
1086.450195	1193.956787
1085.335938	1335.570679
1084.221680	1140.880859
1083.106445	1547.819458
1081.991211	1317.739624
1080.875977	1155.802490
1079.760742	1092.493652
1078.644531	888.244690
1077.528320	1090.117310
1076.412109	1167.433960
1075.295898	925.532898
1074.178711	1009.731323
1073.061523	849.908630
1071.944336	931.600403
1070.826172	985.048584
1069.708984	965.761353
1068.590820	529.335754
1067.471680	624.810120
1066.353516	1076.183228
1065.234375	876.343872
1064.115234	894.254089
1062.996094	855.934998
1061.875977	976.689880
1060.755859	917.213501
1059.635742	829.654907
1058.515625	856.671814
1057.394531	675.570679
1056.273438	686.167358
1055.152344	626.626587
1054.031250	560.075134
1052.909180	500.524200
1051.787109	625.443359
1050.665039	591.537415
1049.541992	643.973938
1048.418945	526.030212
1047.295898	543.432495
1046.172852	584.139587
1045.048828	678.441223
1043.925781	569.881348
1042.801758	463.691040
1041.676758	623.180664
1040.552734	649.817993
1039.427734	518.058777
1038.302734	679.768188
1037.176758	559.712646
1036.050781	532.825623
1034.924805	631.622620
1033.798828	623.376953
1032.672852	584.920532
1031.545898	658.113586
1030.418945	722.000916
1029.291992	481.411499
1028.164063	310.668549
1027.036133	225.999359
1025.908203	371.348145
1024.780273	193.899353
1023.651367	-27.541246
1022.522461	-125.817772
1021.393555	-147.423569
1020.264648	-71.528740
1019.134766	69.321144
1018.004883	3.785631
1016.875000	-119.617912
1015.744141	-59.802109
1014.613281	106.644356
1013.482422	516.337463
1012.351563	414.038605
1011.219727	675.407715
1010.088867	892.753174
1008.956055	605.490845
1007.824219	769.684753
1006.691406	1260.078857
1005.558594	1951.557617
1004.425781	2631.242676
1003.292969	3306.079834
1002.159180	2956.779297
1001.025391	2143.273926
999.891602	1221.667480
998.756836	718.643066
997.622070	474.585175
996.487305	265.378082
995.352539	305.653015
994.216797	85.264191
993.081055	211.143463
991.945313	309.405396
990.808594	315.498199
989.672852	277.916077
988.536133	136.751450
987.398438	276.900330
986.261719	265.070068
985.124023	165.848740
983.986328	165.824341
982.847656	83.052078
981.709961	334.197174
980.571289	352.951080
979.432617	482.264435
978.292969	285.057068
977.153320	163.969711
976.013672	406.317627
974.874023	283.259766
973.734375	148.920853
972.593750	304.255341
971.453125	356.318176
970.311523	442.953644
969.170898	270.298218
968.029297	364.117126
966.886719	352.499115
965.745117	212.584595
964.602539	194.455872
963.459961	476.885345
962.317383	438.404510
961.173828	283.220734
960.030273	265.764038
958.886719	468.407593
957.743164	458.130951
956.598633	294.615448
955.454102	303.045258
954.309570	229.254257
953.165039	244.914139
952.019531	260.741882
950.874023	313.335785
949.727539	409.527313
948.582031	508.142029
947.435547	293.781586
946.289063	171.100143
945.141602	343.347473
943.995117	348.974670
942.847656	510.049255
941.699219	328.814148
940.551758	305.323853
939.403320	444.032410
938.254883	459.676422
937.105469	511.989777
935.957031	539.382874
934.807617	557.831299
933.658203	346.274933
932.507813	640.829895
931.357422	527.678711
930.207031	455.759644
929.056641	190.525391
927.906250	105.432579
926.754883	36.497246
925.603516	202.132324
924.451172	144.950745
923.298828	47.044666
922.146484	-71.094421
920.994141	-77.612816
919.841797	-24.858042
918.688477	30.327244
917.535156	28.879850
916.380859	16.260036
915.227539	60.583385
914.073242	-74.255882
912.918945	-65.885284
911.763672	-5.154747
910.608398	19.427917
909.453125	-121.374016
908.297852	-30.680140
907.141602	-25.988483
905.985352	-102.711967
904.829102	83.582367
903.672852	106.867485
902.515625	236.746262
901.358398	18.066696
900.201172	166.336731
899.042969	-133.361984
897.884766	46.870697
896.726563	95.985909
895.568359	23.119299
894.409180	-2.077857
893.250000	343.573151
892.090820	169.466629
890.930664	81.445427
889.771484	-101.260048
888.611328	163.380051
887.450195	8.126350
886.289063	74.276649
885.128906	233.042313
883.966797	141.460831
882.805664	291.383118
881.643555	281.266846
880.481445	131.507629
879.319336	410.176971
878.156250	339.573486
876.993164	379.508423
875.830078	266.384155
874.666016	250.257324
873.502930	139.687729
872.338867	213.839310
871.173828	225.062836
870.009766	144.138214
868.844727	175.810837
867.679688	115.372314
866.513672	140.486023
865.348633	320.743591
864.182617	238.115524
863.015625	351.053833
861.849609	313.535431
860.682617	392.875824
859.515625	418.374695
858.347656	486.580444
857.180664	592.954773
856.012695	661.213867
854.843750	662.226563
853.675781	860.596741
852.506836	765.279236
851.337891	656.608337
850.167969	812.430481
848.999023	670.286682
847.829102	534.974609
846.658203	393.054474
845.488281	242.269150
844.317383	230.343353
843.146484	46.168739
841.975586	81.314072
840.803711	418.373871
839.631836	361.786621
838.459961	233.707993
837.287109	20.786234
836.114258	368.754761
834.941406	173.774109
833.768555	224.528320
832.594727	458.335541
831.420898	446.490723
830.247070	503.816650
829.072266	478.558167
827.898438	399.748383
826.722656	548.428650
825.547852	438.384766
824.372070	257.045532
823.196289	265.171021
822.020508	313.355560
820.844727	-1.578894
819.667969	108.920074
818.491211	-145.791473
817.313477	-122.205070
816.136719	10.343202
814.958984	62.690891
813.781250	137.195328
812.602539	69.295616
811.423828	-18.646833
810.245117	31.184381
809.066406	94.250237
807.886719	103.903816
806.707031	-6.461780
805.527344	-61.343426
804.346680	41.342369
803.166992	-69.181007
801.985352	-75.437119
800.804688	-103.973892
799.623047	-48.304420
798.441406	-236.665543
797.259766	-185.621109
796.078125	-167.946808
794.895508	-70.610077
793.712891	86.386253
792.529297	41.668430
791.346680	-27.501673
790.163086	55.998714
788.978516	-8.929185
787.794922	118.549576
786.610352	177.281052
785.425781	255.770447
784.241211	283.246735
783.055664	288.489380
781.870117	468.195496
780.684570	322.898102
779.498047	367.519104
778.311523	372.238678
777.125000	383.451447
775.938477	72.251213
774.750977	321.616577
773.563477	138.289993
772.375977	190.939896
771.187500	80.245918
769.999023	152.468796
768.810547	224.523315
767.622070	100.277481
766.432617	313.053497
765.243164	351.581726
764.053711	416.384735
762.863281	509.649017
761.672852	406.835022
760.482422	526.198120
759.291992	561.769165
758.100586	555.403564
756.909180	562.103699
755.717773	513.706360
754.525391	375.086517
753.333008	361.662231
752.140625	330.540192
750.948242	398.148529
749.754883	555.636597
748.561523	258.473114
747.368164	354.217438
746.173828	287.413391
744.979492	233.686661
743.785156	353.144684
742.590820	307.967377
741.395508	328.473053
740.200195	202.006912
739.003906	239.842438
737.808594	273.170502
736.612305	203.439987
735.416016	197.145325
734.218750	265.192871
733.021484	289.339142
731.824219	260.865479
730.626953	602.035706
729.428711	369.923340
728.230469	373.996460
727.032227	463.248688
725.833984	596.096619
724.634766	401.044403
723.435547	476.906464
722.235352	450.017181
721.036133	682.924072
719.835938	697.359619
718.635742	720.464905
717.434570	588.586975
716.233398	567.984436
715.032227	577.882935
713.831055	579.019165
712.628906	512.542969
711.426758	347.992523
710.224609	390.497070
709.021484	162.833557
707.818359	133.454346
706.615234	284.804199
705.412109	26.814220
704.208008	12.701826
703.003906	113.921417
701.799805	199.870895
700.594727	294.492279
699.389648	204.260452
698.184570	218.436539
696.979492	219.588272
695.773438	29.557035
694.567383	-51.736206
693.361328	19.073986
692.154297	3.037879
690.947266	104.278320
689.740234	-241.566040
688.533203	-72.952370
687.325195	76.115700
686.117188	21.306376
684.909180	31.633827
683.700195	-70.700729
682.491211	115.329735
681.282227	-36.671204
680.072266	-41.218449
678.863281	-80.339279
677.653320	-32.749260
676.442383	64.691727
675.232422	-166.795578
674.021484	30.335669
672.810547	130.118210
671.598633	152.085831
670.386719	219.542099
669.174805	135.736694
667.962891	-30.065369
666.750000	132.735214
665.537109	44.965801
664.324219	-10.275642
663.110352	213.141541
661.897461	93.303185
660.683594	178.642761
659.468750	-20.790033
658.254883	-25.899359
657.040039	72.597885
655.824219	67.628838
654.609375	45.484772
653.393555	98.854820
652.177734	40.214882
650.960938	41.979424
649.745117	170.859894
648.528320	86.555145
647.311523	187.460297
646.093750	243.150467
644.875977	468.821106
643.658203	360.949615
642.440430	429.486359
641.221680	300.156769
640.002930	179.457886
638.784180	168.387390
637.564453	-74.795715
636.344727	-249.191711
635.125000	-62.763546
633.905273	48.321712
632.684570	-197.128311
631.463867	10.266870
630.243164	-76.568123
629.021484	-58.418091
627.799805	28.157001
626.578125	52.283497
625.356445	54.710590
624.133789	202.612839
622.911133	401.574554
621.688477	400.875336
620.464844	198.482849
619.241211	194.940948
618.017578	75.368843
616.793945	107.363770
615.569336	192.350067
614.344727	107.752693
613.120117	-45.820133
611.894531	88.757767
610.668945	-42.483948
609.443359	-61.073936
608.216797	11.490864
606.991211	145.196625
605.764648	-68.033821
604.537109	14.776084
