# Supplementary material for: Raman spectroscopy accurately differentiates mucosal healing from non-healing and biochemical changes following biological therapy in inflammatory bowel disease
Source: PLoS One. 2021 Jun 2;16(6):e0252210. doi: 10.1371/journal.pone.0252210 (PMC8172032; doi:10.1371/journal.pone.0252210)
Supplement: S6 Dataset — (ZIP) [file pone.0252210.s008.zip › Post biologic CD/OC011 post treatment-2_base sub CR removed_61__X_-11937.7__Y_292.434__Z_-7195__Time_698.txt]

1714.705078	156.297623
1713.728516	20.323160
1712.751953	277.859344
1711.774414	131.002243
1710.797852	25.169422
1709.820313	174.657898
1708.842773	190.783905
1707.864258	-63.044441
1706.886719	-206.197937
1705.908203	-102.277542
1704.929688	10.319880
1703.950195	-13.001860
1702.971680	-107.835304
1701.992188	-258.169495
1701.012695	-110.842827
1700.033203	-19.063492
1699.052734	-194.054459
1698.073242	-239.942017
1697.092773	75.599068
1696.112305	129.827209
1695.130859	-157.263947
1694.150391	18.493710
1693.168945	-235.087662
1692.187500	-18.079409
1691.206055	159.442978
1690.223633	94.682434
1689.241211	161.305267
1688.258789	300.538147
1687.276367	272.349762
1686.293945	538.038696
1685.310547	276.472351
1684.327148	417.994568
1683.343750	280.331268
1682.360352	161.973740
1681.375977	720.590088
1680.392578	212.011703
1679.408203	31.591602
1678.423828	487.815674
1677.438477	460.170258
1676.453125	361.276489
1675.468750	741.675232
1674.482422	569.391663
1673.497070	506.727081
1672.511719	673.164429
1671.525391	720.462280
1670.539063	829.351257
1669.552734	718.272522
1668.565430	902.437134
1667.578125	858.724365
1666.591797	1290.591553
1665.603516	1080.586914
1664.616211	1099.303833
1663.627930	1227.191162
1662.640625	1127.458252
1661.652344	969.872131
1660.663086	1332.249756
1659.674805	1215.299683
1658.685547	1175.629517
1657.696289	1504.548828
1656.707031	1404.744385
1655.717773	1488.053467
1654.727539	1465.819824
1653.737305	1388.403931
1652.747070	1261.125610
1651.756836	1213.618896
1650.765625	843.840149
1649.775391	979.579834
1648.784180	758.730408
1647.792969	361.240387
1646.800781	717.258911
1645.809570	605.884399
1644.817383	320.541290
1643.825195	513.544006
1642.832031	231.560562
1641.839844	211.284805
1640.846680	14.485402
1639.853516	134.614380
1638.860352	191.645935
1637.867188	156.607086
1636.873047	50.630604
1635.878906	37.189091
1634.884766	-178.934448
1633.890625	92.666061
1632.895508	351.175293
1631.900391	-24.899763
1630.905273	-200.510223
1629.910156	50.580296
1628.915039	-177.239380
1627.918945	31.980251
1626.922852	49.237766
1625.926758	174.476852
1624.930664	-197.155609
1623.933594	-26.941626
1622.937500	-19.612387
1621.940430	-80.487999
1620.942383	-44.018559
1619.945313	-38.961197
1618.947266	-99.455376
1617.949219	236.617889
1616.951172	294.404144
1615.953125	84.574394
1614.954102	105.795532
1613.956055	-48.659008
1612.957031	-37.764977
1611.957031	93.791756
1610.958008	267.298126
1609.958008	194.409851
1608.958984	155.667770
1607.958008	-84.754341
1606.958008	-102.405533
1605.958008	94.700577
1604.957031	-187.361511
1603.956055	-94.992142
1602.955078	68.000397
1601.953125	-237.400925
1600.951172	-9.061041
1599.950195	-71.104576
1598.947266	-167.137772
1597.945313	55.771236
1596.942383	14.594314
1595.940430	-125.874901
1594.937500	-203.629288
1593.933594	-315.345551
1592.930664	69.079041
1591.926758	-259.420593
1590.922852	-183.268875
1589.918945	-349.890045
1588.915039	-216.469971
1587.910156	15.940056
1586.906250	-54.317844
1585.901367	44.845531
1584.895508	47.433937
1583.890625	169.831207
1582.884766	167.017029
1581.878906	166.720718
1580.873047	-94.108055
1579.867188	51.285149
1578.860352	180.888245
1577.854492	-48.833256
1576.847656	145.584244
1575.839844	-47.837170
1574.833008	299.741913
1573.825195	158.155899
1572.817383	39.915043
1571.809570	22.981581
1570.801758	39.718231
1569.792969	17.341324
1568.784180	181.879532
1567.775391	70.924362
1566.766602	-317.948212
1565.757813	-182.390656
1564.748047	222.889389
1563.738281	5.083757
1562.728516	-10.408959
1561.718750	-142.756485
1560.708008	113.782593
1559.697266	245.617752
1558.686523	136.186996
1557.675781	189.922592
1556.665039	196.846680
1555.653320	87.038284
1554.641602	220.574036
1553.629883	190.773224
1552.617188	147.876801
1551.605469	195.440994
1550.592773	-46.998581
1549.580078	-222.225540
1548.567383	230.993896
1547.553711	202.855438
1546.541016	200.438629
1545.527344	187.510437
1544.513672	182.182922
1543.499023	236.110474
1542.485352	-17.534052
1541.470703	214.296677
1540.456055	-122.196533
1539.441406	207.335999
1538.425781	-121.602074
1537.410156	34.563755
1536.394531	-2.990448
1535.378906	114.071594
1534.363281	192.244431
1533.346680	-111.371048
1532.331055	46.403614
1531.314453	59.619335
1530.296875	-17.522490
1529.280273	137.065857
1528.262695	306.870178
1527.245117	54.158485
1526.227539	182.404373
1525.209961	143.143951
1524.191406	-4.344878
1523.172852	-25.861622
1522.154297	237.989380
1521.135742	100.404655
1520.116211	-224.973022
1519.097656	10.025578
1518.078125	-104.752716
1517.058594	-301.848450
1516.038086	25.025366
1515.018555	-33.615070
1513.998047	-279.833954
1512.977539	-107.632027
1511.956055	97.705109
1510.935547	-220.652817
1509.914063	-223.462219
1508.892578	-295.660675
1507.871094	-124.336258
1506.849609	-124.996864
1505.827148	76.700378
1504.804688	-103.675629
1503.782227	97.679794
1502.759766	-172.532120
1501.736328	0.316339
1500.713867	-334.016449
1499.690430	-143.525177
1498.666016	-22.356411
1497.642578	-149.555801
1496.618164	40.414719
1495.594727	-204.628708
1494.569336	105.234467
1493.544922	143.855789
1492.520508	-45.147118
1491.495117	75.050102
1490.469727	13.682281
1489.444336	169.388489
1488.417969	284.047607
1487.392578	99.825005
1486.366211	71.302170
1485.339844	308.159760
1484.312500	407.010773
1483.286133	230.210754
1482.258789	683.436340
1481.231445	659.491638
1480.204102	885.355713
1479.175781	626.688171
1478.148438	421.603119
1477.120117	1126.182861
1476.091797	844.501465
1475.062500	794.632385
1474.034180	900.080750
1473.004883	985.037964
1471.975586	1049.541138
1470.946289	1279.380005
1469.916016	1575.200073
1468.885742	1303.595459
1467.855469	1512.726685
1466.825195	1620.018555
1465.794922	1879.754761
1464.763672	1580.176636
1463.732422	1964.227661
1462.701172	1715.504395
1461.669922	1761.491699
1460.638672	1728.711914
1459.606445	2010.718628
1458.574219	1957.527710
1457.541992	1815.518799
1456.508789	2333.212402
1455.476563	1711.723755
1454.443359	1937.538452
1453.410156	2135.355957
1452.375977	2249.407959
1451.342773	2211.356201
1450.308594	2254.387451
1449.274414	2267.000244
1448.240234	2234.021484
1447.206055	2388.457031
1446.170898	2198.489990
1445.135742	2497.149414
1444.100586	2178.199707
1443.064453	1973.241455
1442.029297	2362.875732
1440.993164	2168.123535
1439.957031	2451.375732
1438.920898	2127.807861
1437.883789	1950.982178
1436.847656	1930.954224
1435.810547	1777.047852
1434.773438	1577.778564
1433.735352	1426.594727
1432.698242	1262.911011
1431.660156	1157.377930
1430.622070	645.619934
1429.583008	454.548340
1428.544922	909.421265
1427.505859	610.028015
1426.466797	278.037720
1425.427734	382.380249
1424.387695	416.140930
1423.348633	500.368195
1422.308594	292.353760
1421.268555	653.750732
1420.227539	231.847748
1419.187500	416.995300
1418.146484	161.598892
1417.105469	200.838516
1416.064453	202.391815
1415.022461	128.534058
1413.980469	258.507446
1412.939453	94.325287
1411.896484	-19.465252
1410.854492	-200.966476
1409.811523	24.769196
1408.768555	335.916992
1407.725586	69.294922
1406.682617	151.949493
1405.638672	254.728775
1404.595703	159.269485
1403.551758	-66.577545
1402.506836	-51.371090
1401.462891	-196.605988
1400.417969	190.016373
1399.373047	-20.220545
1398.328125	37.985355
1397.283203	-59.132217
1396.237305	39.343784
1395.191406	-147.731476
1394.145508	123.770134
1393.099609	164.867340
1392.052734	115.903290
1391.006836	-90.615433
1389.959961	-36.667686
1388.912109	59.890465
1387.865234	141.527710
1386.817383	190.715012
1385.769531	-45.062950
1384.721680	-218.123642
1383.673828	-148.540482
1382.625000	-193.834793
1381.576172	-181.526413
1380.527344	-134.132187
1379.478516	88.176704
1378.429688	-276.231903
1377.379883	-31.291069
1376.330078	-53.372921
1375.280273	-110.252312
1374.229492	-32.285839
1373.178711	-44.016060
1372.128906	21.703367
1371.077148	-34.668392
1370.026367	367.746216
1368.974609	69.861145
1367.923828	108.588997
1366.871094	117.507484
1365.819336	56.838203
1364.767578	183.060944
1363.714844	75.351273
1362.662109	-37.159187
1361.609375	-440.609039
1360.555664	-214.390762
1359.501953	-112.494370
1358.448242	-149.759689
1357.394531	-256.489532
1356.340820	173.829712
1355.286133	44.960316
1354.231445	97.641945
1353.176758	195.141983
1352.122070	156.143829
1351.066406	102.382782
1350.011719	192.762558
1348.956055	141.759979
1347.899414	239.771545
1346.843750	474.319275
1345.787109	374.060303
1344.730469	477.305115
1343.673828	600.465332
1342.616211	602.238037
1341.559570	420.778534
1340.501953	611.133728
1339.444336	818.873108
1338.385742	798.807373
1337.328125	885.348511
1336.269531	729.384216
1335.210938	751.797791
1334.152344	744.633362
1333.092773	779.637695
1332.033203	646.574402
1330.973633	676.884216
1329.914063	662.802490
1328.853516	824.322388
1327.793945	719.025391
1326.733398	858.465210
1325.672852	918.922180
1324.611328	888.092896
1323.549805	857.390442
1322.489258	725.623657
1321.426758	579.201355
1320.365234	1039.921631
1319.302734	790.116882
1318.241211	945.001038
1317.177734	939.640442
1316.115234	833.329773
1315.052734	1412.336304
1313.989258	943.953430
1312.925781	1084.375732
1311.862305	1237.156860
1310.797852	1293.929932
1309.733398	902.705811
1308.668945	1314.172607
1307.604492	1019.288208
1306.540039	1300.349854
1305.474609	1187.809570
1304.409180	1368.066406
1303.343750	1137.732178
1302.277344	1219.774780
1301.211914	1134.758179
1300.145508	919.635254
1299.079102	1134.597290
1298.011719	1221.831299
1296.945313	1392.607422
1295.877930	1347.347900
1294.810547	1132.835571
1293.743164	960.215393
1292.674805	863.799500
1291.606445	1015.237610
1290.538086	1154.428589
1289.469727	817.989868
1288.400391	685.218445
1287.332031	1116.244385
1286.262695	694.491028
1285.193359	637.986633
1284.123047	821.577087
1283.052734	936.594910
1281.982422	1019.804077
1280.912109	647.808472
1279.841797	608.821289
1278.770508	790.081299
1277.699219	729.180420
1276.627930	753.949097
1275.556641	592.957947
1274.484375	925.824768
1273.412109	662.330811
1272.339844	699.513489
1271.267578	797.794861
1270.194336	1115.865356
1269.121094	1074.927734
1268.047852	1038.935547
1266.974609	1029.845825
1265.900391	1101.316162
1264.827148	1260.616577
1263.752930	1256.473511
1262.677734	957.321167
1261.603516	1277.544556
1260.528320	1029.766968
1259.453125	955.140137
1258.377930	909.806824
1257.301758	525.955933
1256.226563	1060.355225
1255.150391	791.118347
1254.073242	1067.247681
1252.997070	1204.569458
1251.919922	1125.308838
1250.842773	880.691589
1249.765625	1008.282471
1248.688477	1058.027222
1247.610352	983.784668
1246.532227	902.292358
1245.454102	913.179504
1244.375000	938.639160
1243.296875	828.091003
1242.217773	800.149353
1241.138672	1007.703857
1240.058594	999.150818
1238.979492	832.878662
1237.899414	652.118958
1236.819336	621.816162
1235.738281	889.786377
1234.658203	534.560791
1233.577148	901.796692
1232.496094	859.317566
1231.415039	455.846497
1230.333008	798.596252
1229.250977	605.978210
1228.168945	1006.625671
1227.086914	634.884949
1226.003906	321.371124
1224.920898	588.679260
1223.837891	248.665451
1222.754883	595.640808
1221.670898	-46.521656
1220.587891	133.514175
1219.503906	545.462280
1218.418945	188.788193
1217.334961	-34.878811
1216.250000	396.065826
1215.165039	389.715454
1214.080078	598.201721
1212.994141	179.001129
1211.908203	336.693451
1210.822266	503.931854
1209.736328	487.740692
1208.649414	389.522156
1207.563477	527.591675
1206.476563	525.748840
1205.388672	345.525818
1204.301758	548.441406
1203.213867	324.849823
1202.125977	438.477753
1201.038086	80.088028
1199.949219	208.069046
1198.861328	37.520222
1197.772461	-99.317825
1196.682617	-483.928436
1195.593750	-271.948242
1194.503906	-57.712933
1193.414063	-64.794090
1192.324219	194.864227
1191.233398	12.206953
1190.143555	-271.318024
1189.052734	-391.447052
1187.960938	-146.579361
1186.870117	-151.553787
1185.778320	-132.583466
1184.686523	-29.686707
1183.594727	46.716084
1182.501953	79.845093
1181.410156	-232.419250
1180.317383	-55.503262
1179.223633	82.916740
1178.130859	-85.528450
1177.037109	138.972931
1175.943359	80.655113
1174.849609	316.873291
1173.754883	378.130676
1172.661133	-5.939372
1171.566406	332.861298
1170.470703	51.727688
1169.375977	263.455627
1168.280273	-34.401501
1167.184570	-54.817822
1166.088867	-53.769966
1164.992188	-212.922852
1163.895508	-54.264050
1162.798828	-137.022064
1161.702148	19.035568
1160.605469	-78.151619
1159.507813	139.763062
1158.410156	376.614685
1157.311523	147.966736
1156.213867	-42.459637
1155.115234	53.354923
1154.016602	456.685242
1152.917969	-0.894189
1151.818359	66.053024
1150.718750	56.651543
1149.619141	-40.957653
1148.519531	213.948456
1147.418945	16.200741
1146.319336	-79.128906
1145.217773	-184.013672
1144.117188	189.444397
1143.015625	129.636948
1141.915039	169.716431
1140.813477	97.935692
1139.710938	61.791290
1138.609375	206.273911
1137.506836	208.034637
1136.404297	345.175659
1135.300781	277.896790
1134.197266	-12.648937
1133.094727	494.697662
1131.990234	180.382065
1130.886719	385.931030
1129.782227	569.971802
1128.677734	723.040649
1127.573242	489.398193
1126.468750	466.851959
1125.363281	678.955078
1124.257813	509.326111
1123.152344	467.686707
1122.045898	762.418152
1120.940430	524.067383
1119.833984	678.856995
1118.726563	137.502777
1117.620117	176.249237
1116.512695	558.053162
1115.405273	260.656555
1114.297852	327.611298
1113.189453	418.138489
1112.082031	546.424438
1110.972656	69.506905
1109.864258	424.598572
1108.755859	155.777924
1107.646484	449.205505
1106.537109	546.465454
1105.426758	490.185059
1104.317383	320.611603
1103.207031	422.467194
1102.096680	500.660309
1100.985352	467.921814
1099.875000	345.573364
1098.763672	470.813568
1097.652344	504.049133
1096.540039	702.208130
1095.427734	483.230530
1094.315430	556.428284
1093.203125	636.646606
1092.090820	629.701355
1090.977539	667.464172
1089.864258	622.833984
1088.750977	651.156006
1087.636719	493.616333
1086.522461	336.147186
1085.408203	282.201263
1084.293945	446.897278
1083.179688	451.707489
1082.064453	672.673462
1080.949219	473.055603
1079.833008	684.524475
1078.717773	414.567902
1077.601563	548.503967
1076.485352	557.999268
1075.368164	558.107239
1074.251953	375.262970
1073.134766	403.587372
1072.016602	406.113373
1070.899414	52.342319
1069.781250	303.420685
1068.663086	423.188843
1067.544922	280.552704
1066.426758	540.845886
1065.307617	541.124146
1064.188477	527.385803
1063.068359	560.487488
1061.949219	200.504257
1060.829102	437.256897
1059.708984	388.595337
1058.588867	506.013367
1057.467773	296.121552
1056.346680	488.369324
1055.225586	145.469238
1054.104492	335.413116
1052.982422	319.772705
1051.860352	350.887756
1050.738281	134.576340
1049.615234	261.503998
1048.492188	348.758484
1047.369141	401.030823
1046.246094	175.783524
1045.123047	193.205658
1043.999023	63.800934
1042.875000	302.775909
1041.750000	157.206635
1040.625977	533.625366
1039.500977	346.276489
1038.375977	33.335007
1037.250000	100.072540
1036.125000	24.878199
1034.999023	7.957755
1033.873047	281.923431
1032.746094	239.506073
1031.619141	76.264961
1030.492188	245.627335
1029.365234	-189.323395
1028.237305	-136.014374
1027.110352	-500.817535
1025.982422	-319.547516
1024.853516	149.660538
1023.725586	96.383392
1022.596680	-195.853333
1021.467773	-480.905182
1020.337891	-357.425446
1019.208008	-329.008179
1018.078125	-432.689240
1016.948242	-264.979156
1015.818359	-132.019287
1014.687500	-33.788818
1013.556641	-2.692822
1012.425781	-8.570035
1011.293945	-146.342743
1010.162109	74.892212
1009.030273	182.713989
1007.898438	292.902924
1006.765625	386.945221
1005.632813	450.981812
1004.500000	1063.138672
1003.366211	1633.501831
1002.233398	1713.704834
1001.099609	1135.397217
999.964844	811.594055
998.831055	460.342072
997.696289	109.363754
996.561523	93.416306
995.425781	174.525696
994.291016	-125.031624
993.155273	-11.378180
992.019531	37.758286
990.882813	204.587662
989.747070	-55.040348
988.610352	-217.626450
987.472656	-91.978401
986.335938	82.116066
985.198242	-192.892044
984.060547	-87.698242
982.921875	-99.847954
981.784180	143.616196
980.645508	-144.469315
979.506836	-29.697004
978.367188	43.741497
977.228516	50.587711
976.088867	-84.983223
974.948242	94.515511
973.808594	113.205528
972.667969	-102.319496
971.527344	42.979691
970.385742	571.810425
969.245117	377.365631
968.103516	-83.104095
966.961914	32.725105
965.819336	93.564796
964.677734	315.052124
963.534180	-123.833977
962.391602	13.028706
961.249023	301.220856
960.105469	270.895782
958.961914	332.343140
957.817383	174.015228
956.673828	130.375519
955.529297	59.409134
954.383789	41.238968
953.239258	238.292603
952.093750	240.924805
950.948242	35.551155
949.802734	52.194462
948.656250	340.991211
947.509766	387.508850
946.363281	-9.157640
945.216797	92.487099
944.069336	171.363007
942.921875	149.855347
941.774414	32.594120
940.625977	86.679153
939.478516	42.738232
938.330078	142.649673
937.180664	263.154968
936.032227	452.119476
934.882813	166.953247
933.732422	-40.477345
932.583008	173.825195
931.432617	-128.964920
930.282227	-69.391632
929.131836	10.754756
927.980469	-134.390091
926.830078	57.459286
925.677734	76.404030
924.526367	188.703568
923.374023	112.294876
922.221680	-54.929348
921.069336	-112.863144
919.916992	65.681442
918.763672	-67.038383
917.610352	197.920380
916.456055	99.486916
915.302734	-164.557281
914.148438	-140.100327
912.994141	-4.367602
911.838867	138.197205
910.683594	131.069656
909.528320	-32.449245
908.373047	24.113333
907.216797	-184.475189
906.061523	-164.003052
904.904297	-30.175962
903.748047	-349.366150
902.590820	103.894905
901.433594	-27.113293
900.276367	-167.045013
899.118164	-123.538849
897.960938	193.766388
896.802734	-40.920124
895.643555	0.456407
894.484375	14.745346
893.325195	-22.904966
892.166016	165.495590
891.006836	396.786713
889.846680	-232.544891
888.686523	107.228706
887.526367	-61.082123
886.365234	201.843353
885.204102	-15.962387
884.042969	199.533646
882.880859	54.091702
881.719727	339.448456
880.556641	124.228905
879.394531	-39.022507
878.232422	584.261108
877.069336	421.041229
875.905273	147.565735
874.742188	351.613922
873.578125	177.382507
872.414063	86.528610
871.250000	65.491386
870.084961	352.683594
868.920898	507.048431
867.754883	393.781769
866.589844	363.747742
865.423828	414.649139
864.257813	409.355804
863.091797	188.406555
861.924805	299.960297
860.758789	494.534424
859.590820	399.434204
858.423828	555.730896
857.255859	352.941650
856.087891	578.698242
854.919922	649.586304
853.751953	724.910400
852.583008	692.583374
851.414063	530.266235
850.244141	251.498688
849.075195	474.607147
847.905273	578.893921
846.734375	506.224030
845.564453	594.724854
844.393555	-3.893257
843.222656	245.716660
842.051758	331.880737
840.879883	431.386749
839.708008	483.853241
838.536133	55.661114
837.363281	365.107880
836.190430	341.460724
835.017578	346.813507
833.844727	247.156754
832.670898	431.043701
831.497070	-124.039398
830.323242	510.522949
829.149414	578.039734
827.974609	442.489960
826.799805	507.645325
825.624023	224.914490
824.449219	314.487366
823.273438	283.620331
822.097656	74.472137
820.920898	12.365507
819.744141	39.293388
818.567383	66.139320
817.390625	-56.226788
816.212891	250.873184
815.035156	246.291977
813.857422	83.718010
812.679688	-332.351654
811.500977	-34.664703
810.322266	-57.254692
809.142578	55.638458
807.963867	55.095638
806.784180	-165.405106
805.603516	4.930274
804.423828	-260.015961
803.243164	-298.529724
802.062500	-119.653397
800.881836	-136.162811
799.700195	-26.325336
798.518555	-147.229889
797.336914	-281.462646
796.154297	-205.164017
794.972656	-288.524445
793.789063	206.261673
792.606445	54.019554
791.422852	-211.156540
790.240234	6.289880
789.055664	-59.730717
787.872070	-128.018936
786.687500	-59.205456
785.502930	336.807831
784.317383	-143.031631
783.132813	270.333862
781.947266	281.197235
780.761719	9.159059
779.575195	-86.112526
778.388672	370.698212
777.202148	-22.845371
776.015625	148.820206
774.828125	137.154099
773.640625	399.009674
772.453125	181.995529
771.264648	-34.989700
770.076172	131.692902
768.887695	280.591583
767.699219	70.133553
766.509766	75.627663
765.320313	36.996555
764.130859	-113.994476
762.940430	98.301369
761.750977	46.294857
760.559570	192.311584
759.369141	309.598083
758.177734	725.920776
756.986328	55.642670
755.794922	67.183754
754.603516	494.102844
753.411133	24.177740
752.218750	356.340118
751.025391	139.176437
749.832031	271.235748
748.638672	-62.243153
747.445313	96.064484
746.250977	190.626068
745.057617	285.112122
743.862305	680.021362
742.667969	309.403351
741.472656	68.286209
740.277344	219.602402
739.082031	79.382133
737.885742	-231.668732
736.689453	20.321960
735.493164	-111.027618
734.296875	66.365578
733.099609	35.740768
731.902344	296.165558
730.705078	24.855898
729.506836	197.683899
728.308594	121.156685
727.110352	239.246140
725.911133	108.133026
724.712891	40.469116
723.513672	232.829666
722.313477	361.786255
721.113281	167.537369
719.914063	-35.322037
718.712891	10.765932
717.512695	109.237900
716.311523	318.964294
715.110352	341.067322
713.909180	306.512878
712.707031	407.189026
711.504883	165.686478
710.302734	194.551132
709.099609	206.032394
707.896484	245.886734
706.693359	122.476303
705.490234	462.885895
704.286133	26.214451
703.082031	-101.196053
701.877930	84.791649
700.672852	20.655394
699.468750	224.083496
698.262695	34.024124
697.057617	274.472931
695.851563	8.613561
694.645508	-187.515915
693.439453	42.226917
692.232422	178.587173
691.026367	-123.535767
689.818359	-223.573944
688.611328	-225.827133
687.403320	-54.431984
686.195313	-219.185944
684.987305	6.536655
683.778320	-157.949356
682.569336	-138.036026
681.360352	102.983772
680.151367	-130.427246
678.941406	-339.800476
677.731445	87.621223
676.521484	-195.108353
675.310547	72.125381
674.099609	88.334389
672.888672	-46.799419
671.677734	-231.518250
670.465820	-163.069717
669.253906	-198.328110
668.041016	140.419373
666.829102	161.458786
665.616211	184.729736
664.403320	-154.772614
663.189453	106.233650
661.975586	101.656822
660.761719	69.089394
659.547852	-54.032791
658.333008	101.242599
657.118164	-112.314781
655.903320	-198.516541
654.688477	-202.727478
653.472656	137.930679
652.256836	94.897400
651.040039	-185.077026
649.824219	120.897484
648.607422	484.856689
647.389648	73.627800
646.172852	15.523124
644.955078	17.650700
643.737305	462.883484
642.519531	374.440826
641.300781	245.099167
640.082031	208.157318
638.863281	-123.337318
637.643555	37.266209
636.423828	-6.442245
635.204102	252.545380
633.984375	94.646515
632.763672	250.057266
631.542969	177.661697
630.322266	102.905991
629.100586	0.033894
627.878906	192.907806
626.657227	-275.083405
625.435547	285.864136
624.212891	-51.885571
622.990234	306.569946
621.767578	190.975052
620.543945	359.861450
619.320313	414.699799
618.096680	-66.223915
616.873047	90.387009
615.648438	167.175385
614.423828	-58.340385
613.199219	-233.058563
611.973633	-74.773140
610.748047	69.897240
609.522461	115.421623
608.296875	61.826374
607.070313	-101.549583
605.843750	-35.038872
604.617188	-101.890739
