# Supplementary material for: Raman spectroscopy accurately differentiates mucosal healing from non-healing and biochemical changes following biological therapy in inflammatory bowel disease
Source: PLoS One. 2021 Jun 2;16(6):e0252210. doi: 10.1371/journal.pone.0252210 (PMC8172032; doi:10.1371/journal.pone.0252210)
Supplement: S6 Dataset — (ZIP) [file pone.0252210.s008.zip › Post biologic CD/OC010 post treatment 17.04.19_base sub CR removed_53__X_-20436.9__Y_443.14__Z_-7230.49__Time_605.txt]

1714.705078	-43.707565
1713.728516	74.391663
1712.751953	-61.086990
1711.774414	82.046082
1710.797852	15.711170
1709.820313	-5.315715
1708.842773	61.841885
1707.864258	-72.211807
1706.886719	-48.375050
1705.908203	-147.940445
1704.929688	89.702637
1703.950195	-10.196438
1702.971680	2.218311
1701.992188	-41.694736
1701.012695	-56.271069
1700.033203	-54.886311
1699.052734	-8.139286
1698.073242	38.539398
1697.092773	-29.778820
1696.112305	11.446643
1695.130859	159.469162
1694.150391	59.062840
1693.168945	89.524391
1692.187500	322.866119
1691.206055	51.721775
1690.223633	170.286285
1689.241211	86.107109
1688.258789	127.375229
1687.276367	251.352493
1686.293945	266.052765
1685.310547	182.205765
1684.327148	165.106949
1683.343750	230.703506
1682.360352	224.467163
1681.375977	183.720734
1680.392578	396.042358
1679.408203	320.927979
1678.423828	426.934845
1677.438477	216.428818
1676.453125	354.606323
1675.468750	389.174042
1674.482422	245.728333
1673.497070	466.676697
1672.511719	437.887207
1671.525391	467.719452
1670.539063	370.208344
1669.552734	333.998047
1668.565430	680.308228
1667.578125	445.304291
1666.591797	491.915833
1665.603516	581.125671
1664.616211	617.438660
1663.627930	574.349976
1662.640625	550.042175
1661.652344	555.088928
1660.663086	708.739136
1659.674805	536.598022
1658.685547	677.327576
1657.696289	579.812256
1656.707031	694.379639
1655.717773	512.576172
1654.727539	585.140076
1653.737305	557.308228
1652.747070	418.563538
1651.756836	338.266937
1650.765625	332.238922
1649.775391	418.950989
1648.784180	352.493683
1647.792969	352.325470
1646.800781	273.073669
1645.809570	175.558777
1644.817383	207.677002
1643.825195	221.482239
1642.832031	153.621567
1641.839844	220.580566
1640.846680	110.888786
1639.853516	19.888496
1638.860352	34.604160
1637.867188	218.250595
1636.873047	-56.751217
1635.878906	137.708511
1634.884766	50.277443
1633.890625	-87.012550
1632.895508	99.902931
1631.900391	-89.697365
1630.905273	-126.352074
1629.910156	-115.458786
1628.915039	108.749413
1627.918945	-27.472675
1626.922852	60.108215
1625.926758	-144.145920
1624.930664	-111.524521
1623.933594	-31.468708
1622.937500	-35.422981
1621.940430	94.761116
1620.942383	9.580026
1619.945313	126.804260
1618.947266	131.171768
1617.949219	85.764946
1616.951172	3.738015
1615.953125	-15.165479
1614.954102	-7.724247
1613.956055	83.754158
1612.957031	-10.917386
1611.957031	25.641144
1610.958008	109.459030
1609.958008	-94.972115
1608.958984	49.266327
1607.958008	-0.343159
1606.958008	143.960831
1605.958008	39.506561
1604.957031	18.939941
1603.956055	-35.581276
1602.955078	-82.168976
1601.953125	-3.097916
1600.951172	-122.804741
1599.950195	-109.035347
1598.947266	-42.935356
1597.945313	-34.329319
1596.942383	31.807932
1595.940430	-66.659538
1594.937500	-146.765442
1593.933594	-138.008072
1592.930664	-48.279823
1591.926758	62.317497
1590.922852	-4.598204
1589.918945	-89.734169
1588.915039	-10.456792
1587.910156	97.489273
1586.906250	12.418180
1585.901367	-15.251953
1584.895508	84.818710
1583.890625	-5.401793
1582.884766	76.379807
1581.878906	12.239164
1580.873047	62.711102
1579.867188	37.637112
1578.860352	28.178633
1577.854492	68.158554
1576.847656	95.089523
1575.839844	-86.143867
1574.833008	-20.223846
1573.825195	-73.983459
1572.817383	145.242844
1571.809570	140.795471
1570.801758	16.769772
1569.792969	129.199921
1568.784180	90.876297
1567.775391	107.066757
1566.766602	175.137848
1565.757813	115.928818
1564.748047	222.804932
1563.738281	59.716206
1562.728516	145.701752
1561.718750	130.438934
1560.708008	99.565941
1559.697266	63.463871
1558.686523	97.304367
1557.675781	-76.254539
1556.665039	40.389080
1555.653320	53.300159
1554.641602	-63.354511
1553.629883	-47.970898
1552.617188	50.176064
1551.605469	-14.844942
1550.592773	194.380020
1549.580078	69.706787
1548.567383	45.888103
1547.553711	161.646011
1546.541016	26.493015
1545.527344	147.221039
1544.513672	45.567371
1543.499023	-56.124439
1542.485352	175.383530
1541.470703	45.136677
1540.456055	43.968533
1539.441406	16.902802
1538.425781	-152.192230
1537.410156	37.382095
1536.394531	64.257530
1535.378906	134.884247
1534.363281	35.195393
1533.346680	110.779305
1532.331055	29.008789
1531.314453	-52.817444
1530.296875	48.237095
1529.280273	-87.830124
1528.262695	-12.742237
1527.245117	136.897446
1526.227539	16.076159
1525.209961	34.203991
1524.191406	150.015442
1523.172852	180.788589
1522.154297	-35.467690
1521.135742	103.161751
1520.116211	-7.753298
1519.097656	176.902939
1518.078125	37.572590
1517.058594	116.614067
1516.038086	131.307419
1515.018555	50.883507
1513.998047	62.841576
1512.977539	133.753891
1511.956055	53.110786
1510.935547	67.367065
1509.914063	-198.119644
1508.892578	-45.480225
1507.871094	-46.859074
1506.849609	13.212725
1505.827148	60.353653
1504.804688	-64.318176
1503.782227	-96.776619
1502.759766	-39.641991
1501.736328	-59.453209
1500.713867	12.852362
1499.690430	-99.283913
1498.666016	98.248024
1497.642578	-106.138084
1496.618164	-95.609612
1495.594727	-67.250534
1494.569336	-148.955688
1493.544922	-44.046951
1492.520508	-46.619087
1491.495117	-85.047859
1490.469727	24.669540
1489.444336	49.967342
1488.417969	-152.133865
1487.392578	-24.803219
1486.366211	140.694611
1485.339844	101.861404
1484.312500	190.568665
1483.286133	256.220062
1482.258789	204.437775
1481.231445	198.521713
1480.204102	177.251495
1479.175781	319.072174
1478.148438	254.343613
1477.120117	248.186539
1476.091797	224.144867
1475.062500	434.377899
1474.034180	323.623352
1473.004883	403.802429
1471.975586	402.446594
1470.946289	413.768677
1469.916016	437.753448
1468.885742	555.801758
1467.855469	455.041931
1466.825195	588.207336
1465.794922	627.217468
1464.763672	661.081299
1463.732422	621.203857
1462.701172	827.733521
1461.669922	739.507629
1460.638672	783.334900
1459.606445	702.700806
1458.574219	794.675476
1457.541992	909.421509
1456.508789	897.222717
1455.476563	872.327454
1454.443359	1004.651428
1453.410156	944.190186
1452.375977	1066.249878
1451.342773	904.378967
1450.308594	952.871216
1449.274414	1252.135010
1448.240234	966.157532
1447.206055	991.767517
1446.170898	954.050354
1445.135742	989.744751
1444.100586	881.162842
1443.064453	929.482666
1442.029297	884.185852
1440.993164	886.947571
1439.957031	750.633484
1438.920898	826.729004
1437.883789	713.221741
1436.847656	895.423340
1435.810547	622.788208
1434.773438	537.186462
1433.735352	608.188354
1432.698242	497.388977
1431.660156	500.226685
1430.622070	270.891907
1429.583008	316.681335
1428.544922	195.977646
1427.505859	264.486359
1426.466797	169.079300
1425.427734	101.459488
1424.387695	76.725441
1423.348633	208.262543
1422.308594	158.359360
1421.268555	171.468719
1420.227539	106.518768
1419.187500	56.733528
1418.146484	291.433441
1417.105469	125.904175
1416.064453	159.247955
1415.022461	8.957971
1413.980469	2.120043
1412.939453	83.331573
1411.896484	129.328247
1410.854492	140.156342
1409.811523	171.108826
1408.768555	-8.957710
1407.725586	-35.689220
1406.682617	-152.779510
1405.638672	76.696381
1404.595703	-35.272068
1403.551758	148.983444
1402.506836	170.098251
1401.462891	95.925278
1400.417969	14.294653
1399.373047	73.164490
1398.328125	36.787594
1397.283203	30.548105
1396.237305	39.386353
1395.191406	105.891052
1394.145508	-150.710938
1393.099609	26.091387
1392.052734	-37.502258
1391.006836	71.711510
1389.959961	148.387268
1388.912109	152.511673
1387.865234	159.194473
1386.817383	158.417145
1385.769531	-122.368439
1384.721680	-25.477131
1383.673828	101.420738
1382.625000	-41.572487
1381.576172	30.414192
1380.527344	157.378830
1379.478516	-105.237648
1378.429688	-132.985596
1377.379883	186.309799
1376.330078	-65.994049
1375.280273	-51.145775
1374.229492	-63.691673
1373.178711	120.861687
1372.128906	53.550434
1371.077148	13.740096
1370.026367	-150.611496
1368.974609	-10.817742
1367.923828	-112.685951
1366.871094	34.629009
1365.819336	-57.125786
1364.767578	62.854595
1363.714844	187.818649
1362.662109	-85.406998
1361.609375	-54.892078
1360.555664	-26.820080
1359.501953	150.530380
1358.448242	66.774567
1357.394531	40.297298
1356.340820	38.749447
1355.286133	99.385216
1354.231445	23.412888
1353.176758	108.991096
1352.122070	231.845840
1351.066406	108.904327
1350.011719	65.517471
1348.956055	54.470470
1347.899414	261.835144
1346.843750	278.163574
1345.787109	443.352661
1344.730469	368.008881
1343.673828	520.836060
1342.616211	391.100159
1341.559570	395.298889
1340.501953	528.381836
1339.444336	389.004913
1338.385742	457.763763
1337.328125	328.487122
1336.269531	365.170898
1335.210938	483.566833
1334.152344	352.070557
1333.092773	408.690521
1332.033203	430.720276
1330.973633	274.767792
1329.914063	353.792053
1328.853516	146.132751
1327.793945	385.884064
1326.733398	479.824951
1325.672852	292.203613
1324.611328	356.599609
1323.549805	282.764435
1322.489258	399.083099
1321.426758	285.891388
1320.365234	493.554535
1319.302734	474.235382
1318.241211	491.973358
1317.177734	376.602814
1316.115234	364.873077
1315.052734	545.439514
1313.989258	558.417358
1312.925781	364.501160
1311.862305	483.520355
1310.797852	316.886505
1309.733398	472.886902
1308.668945	375.341614
1307.604492	391.084351
1306.540039	497.898590
1305.474609	476.799042
1304.409180	480.345215
1303.343750	533.107117
1302.277344	571.138123
1301.211914	380.633820
1300.145508	423.677887
1299.079102	481.482391
1298.011719	458.250305
1296.945313	459.623016
1295.877930	458.576721
1294.810547	229.304642
1293.743164	368.254211
1292.674805	401.681763
1291.606445	317.393250
1290.538086	348.433197
1289.469727	303.487762
1288.400391	390.957947
1287.332031	377.944855
1286.262695	308.611786
1285.193359	214.842529
1284.123047	297.475189
1283.052734	284.605988
1281.982422	332.968842
1280.912109	254.067764
1279.841797	273.103973
1278.770508	353.314056
1277.699219	365.028015
1276.627930	332.742920
1275.556641	420.287964
1274.484375	370.935486
1273.412109	328.955261
1272.339844	340.761932
1271.267578	381.892609
1270.194336	410.810638
1269.121094	425.082123
1268.047852	446.685120
1266.974609	480.495209
1265.900391	502.102234
1264.827148	399.302246
1263.752930	508.741180
1262.677734	554.744385
1261.603516	386.208405
1260.528320	312.809082
1259.453125	375.907318
1258.377930	343.971954
1257.301758	453.325317
1256.226563	526.109070
1255.150391	567.213501
1254.073242	389.235870
1252.997070	447.392487
1251.919922	524.988220
1250.842773	534.441040
1249.765625	388.245331
1248.688477	407.447937
1247.610352	290.511017
1246.532227	431.236877
1245.454102	508.721802
1244.375000	413.690613
1243.296875	505.707336
1242.217773	456.842499
1241.138672	298.747589
1240.058594	351.871979
1238.979492	356.433167
1237.899414	416.780884
1236.819336	295.179504
1235.738281	387.015900
1234.658203	556.381653
1233.577148	437.216888
1232.496094	463.492004
1231.415039	390.406494
1230.333008	351.248596
1229.250977	423.492279
1228.168945	469.054260
1227.086914	311.242981
1226.003906	383.394958
1224.920898	295.803131
1223.837891	343.698273
1222.754883	260.951752
1221.670898	216.908447
1220.587891	197.038818
1219.503906	324.585968
1218.418945	162.088745
1217.334961	168.749725
1216.250000	262.333405
1215.165039	290.652924
1214.080078	174.081268
1212.994141	173.391937
1211.908203	182.329361
1210.822266	118.857338
1209.736328	327.951447
1208.649414	286.123444
1207.563477	167.134964
1206.476563	161.461151
1205.388672	194.318268
1204.301758	347.601929
1203.213867	-17.117577
1202.125977	128.858078
1201.038086	26.736506
1199.949219	-0.747985
1198.861328	-4.183334
1197.772461	153.562042
1196.682617	-121.810120
1195.593750	-38.731808
1194.503906	-1.412368
1193.414063	38.261440
1192.324219	-73.536354
1191.233398	35.751202
1190.143555	-13.601458
1189.052734	11.489074
1187.960938	-138.765610
1186.870117	27.918447
1185.778320	-155.946793
1184.686523	72.986656
1183.594727	-108.478653
1182.501953	-191.556396
1181.410156	3.549459
1180.317383	-38.829990
1179.223633	57.798706
1178.130859	44.111217
1177.037109	97.477547
1175.943359	28.617121
1174.849609	96.258415
1173.754883	233.266235
1172.661133	-5.649191
1171.566406	-29.102953
1170.470703	71.836517
1169.375977	72.223915
1168.280273	-13.527659
1167.184570	161.353821
1166.088867	-65.497269
1164.992188	-22.211386
1163.895508	-41.108631
1162.798828	64.191978
1161.702148	-64.657074
1160.605469	-0.065790
1159.507813	138.465179
1158.410156	85.952888
1157.311523	-9.527653
1156.213867	124.032295
1155.115234	-19.189112
1154.016602	109.469391
1152.917969	116.444565
1151.818359	-64.923981
1150.718750	42.102768
1149.619141	-132.088669
1148.519531	-34.691811
1147.418945	-54.065872
1146.319336	-73.461227
1145.217773	-54.801880
1144.117188	20.934547
1143.015625	22.843697
1141.915039	79.433769
1140.813477	-70.939903
1139.710938	-71.487930
1138.609375	15.890375
1137.506836	-10.881415
1136.404297	-16.286404
1135.300781	-119.118011
1134.197266	82.063576
1133.094727	183.402405
1131.990234	63.888241
1130.886719	112.911720
1129.782227	214.084152
1128.677734	89.817207
1127.573242	195.639267
1126.468750	187.569443
1125.363281	274.301025
1124.257813	249.572464
1123.152344	222.461533
1122.045898	195.335785
1120.940430	203.729904
1119.833984	276.029846
1118.726563	40.505680
1117.620117	276.081390
1116.512695	111.613075
1115.405273	58.392628
1114.297852	144.727844
1113.189453	13.446221
1112.082031	85.530502
1110.972656	-159.172470
1109.864258	101.929825
1108.755859	173.890976
1107.646484	148.956894
1106.537109	227.925049
1105.426758	245.454941
1104.317383	111.900131
1103.207031	35.027138
1102.096680	312.079285
1100.985352	246.963150
1099.875000	299.783325
1098.763672	310.127136
1097.652344	129.525543
1096.540039	238.861664
1095.427734	192.637680
1094.315430	195.895401
1093.203125	385.193176
1092.090820	174.135834
1090.977539	62.033234
1089.864258	383.005768
1088.750977	287.370636
1087.636719	184.716522
1086.522461	187.939240
1085.408203	259.346222
1084.293945	274.303955
1083.179688	178.798157
1082.064453	440.479034
1080.949219	117.117363
1079.833008	277.707214
1078.717773	163.513397
1077.601563	152.662827
1076.485352	193.456039
1075.368164	67.639061
1074.251953	77.951775
1073.134766	29.631481
1072.016602	82.164368
1070.899414	-57.540791
1069.781250	86.414024
1068.663086	-60.238590
1067.544922	20.424040
1066.426758	28.458364
1065.307617	191.041626
1064.188477	-18.655134
1063.068359	19.846127
1061.949219	79.409515
1060.829102	26.668606
1059.708984	170.433502
1058.588867	33.553600
1057.467773	-5.060354
1056.346680	155.028641
1055.225586	167.853058
1054.104492	70.895088
1052.982422	60.418571
1051.860352	38.294975
1050.738281	130.597778
1049.615234	-138.889130
1048.492188	-34.872955
1047.369141	87.785172
1046.246094	30.820807
1045.123047	78.843048
1043.999023	31.285313
1042.875000	97.986588
1041.750000	-128.924362
1040.625977	5.404368
1039.500977	74.483086
1038.375977	41.103752
1037.250000	-90.009552
1036.125000	-127.924164
1034.999023	13.387044
1033.873047	-52.385685
1032.746094	98.213264
1031.619141	74.375999
1030.492188	59.885807
1029.365234	24.521084
1028.237305	-1.497814
1027.110352	39.909607
1025.982422	-153.255447
1024.853516	-107.114410
1023.725586	-86.490364
1022.596680	-123.863853
1021.467773	-293.447968
1020.337891	-96.359062
1019.208008	-10.652141
1018.078125	-117.410728
1016.948242	-126.706184
1015.818359	23.975603
1014.687500	17.054501
1013.556641	-36.154114
1012.425781	-3.594195
1011.293945	28.994062
1010.162109	144.956635
1009.030273	29.453529
1007.898438	29.752161
1006.765625	210.548981
1005.632813	435.254181
1004.500000	574.343140
1003.366211	868.308777
1002.233398	944.920044
1001.099609	737.313843
999.964844	402.785461
998.831055	237.074692
997.696289	136.145355
996.561523	-1.625989
995.425781	-93.122704
994.291016	-25.303146
993.155273	-42.826740
992.019531	80.403526
990.882813	-17.746552
989.747070	-65.079994
988.610352	-40.890697
987.472656	-115.750244
986.335938	-59.206104
985.198242	-53.310745
984.060547	-91.118935
982.921875	2.364713
981.784180	-23.828590
980.645508	-52.261265
979.506836	-9.312056
978.367188	-56.034283
977.228516	-81.987488
976.088867	-36.610756
974.948242	114.521729
973.808594	104.783195
972.667969	-22.065004
971.527344	76.283501
970.385742	20.785372
969.245117	-78.253960
968.103516	141.832901
966.961914	-5.276801
965.819336	17.495758
964.677734	42.600632
963.534180	49.398426
962.391602	63.119789
961.249023	12.708768
960.105469	150.266312
958.961914	150.354492
957.817383	248.975189
956.673828	152.963501
955.529297	-18.501177
954.383789	109.984711
953.239258	192.693466
952.093750	28.342764
950.948242	47.085129
949.802734	40.711128
948.656250	-11.335253
947.509766	46.391785
946.363281	-26.107265
945.216797	-171.629776
944.069336	128.318649
942.921875	42.281712
941.774414	100.145134
940.625977	221.927277
939.478516	53.911579
938.330078	4.639228
937.180664	121.919807
936.032227	134.298233
934.882813	105.677666
933.732422	104.458000
932.583008	94.162903
931.432617	29.238697
930.282227	80.532303
929.131836	-22.992567
927.980469	-19.442806
926.830078	31.932428
925.677734	19.610773
924.526367	64.196701
923.374023	-39.029610
922.221680	-37.585285
921.069336	63.909328
919.916992	15.393433
918.763672	103.256882
917.610352	32.099590
916.456055	70.014580
915.302734	-28.290434
914.148438	-65.232178
912.994141	79.422440
911.838867	-197.974228
910.683594	-14.742864
909.528320	-81.032204
908.373047	15.976282
907.216797	-36.640881
906.061523	5.967211
904.904297	-62.438435
903.748047	82.128563
902.590820	47.745461
901.433594	-79.428619
900.276367	-41.288067
899.118164	98.687096
897.960938	91.552094
896.802734	-30.920837
895.643555	278.603424
894.484375	135.826401
893.325195	-149.269867
892.166016	-20.680359
891.006836	22.008650
889.846680	182.142395
888.686523	179.621048
887.526367	107.122955
886.365234	127.209709
885.204102	32.209175
884.042969	2.684979
882.880859	135.577621
881.719727	97.033386
880.556641	54.004868
879.394531	121.439682
878.232422	155.044464
877.069336	193.141586
875.905273	-97.613998
874.742188	59.869308
873.578125	-64.126221
872.414063	203.557877
871.250000	66.081451
870.084961	171.629684
868.920898	-6.265839
867.754883	9.298679
866.589844	-67.320847
865.423828	-123.681976
864.257813	96.355247
863.091797	35.474174
861.924805	71.189590
860.758789	122.594742
859.590820	133.560638
858.423828	95.134300
857.255859	193.587234
856.087891	318.900360
854.919922	269.209198
853.751953	374.238708
852.583008	156.406540
851.414063	153.811783
850.244141	146.722198
849.075195	137.379303
847.905273	83.234200
846.734375	255.238892
845.564453	71.224876
844.393555	-38.866550
843.222656	177.738266
842.051758	36.318577
840.879883	2.292491
839.708008	131.477692
838.536133	12.462590
837.363281	159.420624
836.190430	138.719391
835.017578	276.599213
833.844727	215.637772
832.670898	112.262924
831.497070	238.821899
830.323242	148.832413
829.149414	257.425964
827.974609	187.501541
826.799805	-38.515804
825.624023	226.035629
824.449219	100.368668
823.273438	-54.233006
822.097656	60.787624
820.920898	64.359833
819.744141	134.709167
818.567383	38.024906
817.390625	-147.671616
816.212891	-46.248486
815.035156	-109.530785
813.857422	0.677691
812.679688	-78.205650
811.500977	51.897366
810.322266	-31.460711
809.142578	-48.143105
807.963867	-71.510803
806.784180	-170.409866
805.603516	112.640152
804.423828	-334.849457
803.243164	107.852325
802.062500	-230.750488
800.881836	-158.813019
799.700195	-75.846992
798.518555	-46.163651
797.336914	3.430054
796.154297	-130.980392
794.972656	-119.111221
793.789063	-51.891499
792.606445	-159.694839
791.422852	27.018602
790.240234	-98.512543
789.055664	110.179939
787.872070	57.656345
786.687500	153.345612
785.502930	-25.272543
784.317383	112.354134
783.132813	-52.953346
781.947266	-17.092299
780.761719	23.148096
779.575195	109.737099
778.388672	68.172218
777.202148	13.359249
776.015625	79.959373
774.828125	-60.939968
773.640625	-20.868971
772.453125	23.576279
771.264648	-2.588072
770.076172	21.952616
768.887695	-48.319088
767.699219	53.320122
766.509766	38.123707
765.320313	-76.203445
764.130859	42.943371
762.940430	5.700911
761.750977	131.349518
760.559570	34.660881
759.369141	109.617226
758.177734	131.736511
756.986328	191.220352
755.794922	241.872269
754.603516	63.895191
753.411133	-10.722038
752.218750	264.015259
751.025391	141.050995
749.832031	180.641586
748.638672	156.541275
747.445313	136.838791
746.250977	44.727089
745.057617	-3.464873
743.862305	14.166324
742.667969	47.139355
741.472656	27.481421
740.277344	67.013435
739.082031	45.172771
737.885742	-59.905693
736.689453	132.950027
735.493164	82.654343
734.296875	67.416588
733.099609	120.043526
731.902344	98.253502
730.705078	41.478977
729.506836	8.798694
728.308594	85.478806
727.110352	87.803810
725.911133	-130.612411
724.712891	-49.548489
723.513672	-14.386815
722.313477	99.401230
721.113281	125.805817
719.914063	108.551399
718.712891	134.973328
717.512695	82.845078
716.311523	43.848316
715.110352	105.216698
713.909180	24.840504
712.707031	20.821899
711.504883	5.928620
710.302734	91.296494
709.099609	37.222965
707.896484	24.578197
706.693359	96.883194
705.490234	51.621811
704.286133	91.286301
703.082031	-147.563904
701.877930	-70.840561
700.672852	31.970537
699.468750	47.781979
698.262695	50.568718
697.057617	-35.730103
695.851563	-143.691483
694.645508	-208.128448
693.439453	-5.369004
692.232422	-30.671045
691.026367	-97.181129
689.818359	-76.819633
688.611328	78.089149
687.403320	-44.723171
686.195313	-239.022705
684.987305	9.132243
683.778320	-180.701920
682.569336	-66.997589
681.360352	68.347458
680.151367	28.183422
678.941406	-215.522308
677.731445	32.431923
676.521484	33.508457
675.310547	-56.292221
674.099609	72.513046
672.888672	71.483612
671.677734	-52.802700
670.465820	119.221329
669.253906	7.992160
668.041016	-70.746826
666.829102	-15.465292
665.616211	-25.000343
664.403320	23.798037
663.189453	-11.622876
661.975586	186.131409
660.761719	-75.904343
659.547852	61.377346
658.333008	110.156418
657.118164	-52.442478
655.903320	-128.710052
654.688477	60.219700
653.472656	-76.379822
652.256836	-77.166016
651.040039	-13.325076
649.824219	67.711723
648.607422	58.268566
647.389648	87.572792
646.172852	63.044998
644.955078	23.454412
643.737305	106.490311
642.519531	133.550156
641.300781	44.462208
640.082031	-5.910616
638.863281	3.895332
637.643555	9.371596
636.423828	-79.711372
635.204102	-27.030762
633.984375	-60.303886
632.763672	30.914980
631.542969	-47.511620
630.322266	82.198792
629.100586	33.736717
627.878906	-51.218021
626.657227	7.482065
625.435547	8.211464
624.212891	13.164117
622.990234	78.049034
621.767578	119.266869
620.543945	81.141563
619.320313	53.662365
618.096680	79.636955
616.873047	-82.844795
615.648438	-3.528317
614.423828	22.171368
613.199219	9.259963
611.973633	-74.318405
610.748047	-18.995796
609.522461	14.815387
608.296875	84.825249
607.070313	11.534980
605.843750	173.119156
604.617188	-175.897308
