# Supplementary material for: Raman spectroscopy accurately differentiates mucosal healing from non-healing and biochemical changes following biological therapy in inflammatory bowel disease
Source: PLoS One. 2021 Jun 2;16(6):e0252210. doi: 10.1371/journal.pone.0252210 (PMC8172032; doi:10.1371/journal.pone.0252210)
Supplement: S6 Dataset — (ZIP) [file pone.0252210.s008.zip › Post biologic CD/OC016 post treatment-1_base sub CR removed_11__X_-36036.8__Y_20314.7__Z_-4414.34__Time_126.txt]

1714.716797	213.187988
1713.740234	365.987793
1712.763672	581.081482
1711.787109	613.243042
1710.809570	371.310944
1709.832031	-173.952576
1708.854492	103.110588
1707.875977	127.479202
1706.898438	212.853531
1705.919922	115.289337
1704.941406	-12.434375
1703.962891	-95.383942
1702.983398	-155.117615
1702.003906	-180.902084
1701.024414	27.818598
1700.044922	123.194603
1699.065430	-212.900803
1698.084961	-103.515030
1697.104492	106.339905
1696.124023	194.800171
1695.143555	343.557068
1694.162109	82.438393
1693.180664	-297.211578
1692.199219	-216.073395
1691.217773	-613.924866
1690.235352	-228.454117
1689.253906	-116.493996
1688.271484	66.048096
1687.289063	-51.488094
1686.305664	98.843079
1685.323242	26.529781
1684.339844	-15.266706
1683.356445	303.795502
1682.372070	397.436005
1681.388672	207.294937
1680.404297	-72.218994
1679.419922	400.060944
1678.435547	186.629654
1677.451172	368.064545
1676.465820	52.976772
1675.480469	217.674759
1674.495117	167.893265
1673.509766	273.218964
1672.523438	142.838577
1671.537109	316.272919
1670.550781	251.406708
1669.564453	806.175720
1668.578125	833.117798
1667.590820	574.097412
1666.603516	812.234497
1665.616211	875.864807
1664.627930	958.711487
1663.640625	400.407837
1662.652344	765.729614
1661.664063	572.169800
1660.675781	405.815857
1659.686523	354.044434
1658.698242	763.866943
1657.708984	737.008423
1656.719727	914.593323
1655.729492	904.622803
1654.740234	635.781006
1653.750000	412.493988
1652.759766	570.748596
1651.768555	533.607727
1650.778320	483.706299
1649.787109	196.252502
1648.795898	115.490524
1647.804688	-118.144028
1646.813477	-39.547260
1645.821289	269.152649
1644.829102	234.699539
1643.836914	694.327148
1642.844727	69.050842
1641.851563	19.670525
1640.859375	437.641510
1639.866211	40.463066
1638.873047	-13.429562
1637.878906	-104.023323
1636.885742	90.374619
1635.891602	-86.799919
1634.897461	134.201065
1633.902344	-169.056732
1632.908203	-116.415970
1631.913086	-147.953949
1630.917969	4.948836
1629.922852	-144.829147
1628.926758	-144.446777
1627.931641	-99.234879
1626.935547	-174.994812
1625.939453	-21.844570
1624.942383	-5.457349
1623.946289	134.539642
1622.949219	521.549683
1621.952148	99.068871
1620.955078	202.220154
1619.958008	5.892430
1618.959961	418.867279
1617.961914	80.762726
1616.963867	-20.976946
1615.965820	-106.961884
1614.966797	247.816910
1613.967773	72.513588
1612.968750	151.620255
1611.969727	306.664398
1610.970703	191.560486
1609.970703	351.599579
1608.970703	278.269226
1607.970703	176.066574
1606.970703	31.895197
1605.969727	241.171692
1604.968750	-235.677750
1603.967773	381.653473
1602.966797	155.956467
1601.965820	-216.289886
1600.963867	-109.848259
1599.961914	-173.579971
1598.959961	-211.286819
1597.958008	179.573318
1596.955078	47.394249
1595.952148	-105.793442
1594.949219	-329.611145
1593.946289	-83.387032
1592.943359	-252.621048
1591.939453	-270.563812
1590.935547	324.687988
1589.931641	-66.900146
1588.927734	-72.378250
1587.922852	60.174900
1586.917969	-146.539124
1585.913086	175.910614
1584.908203	-250.099442
1583.903320	-167.931000
1582.897461	36.438591
1581.891602	-233.599915
1580.885742	329.693787
1579.879883	363.942993
1578.873047	-120.115013
1577.866211	-133.080307
1576.859375	35.893452
1575.852539	-55.581608
1574.845703	27.036461
1573.837891	372.027618
1572.830078	84.859802
1571.822266	151.114456
1570.814453	-50.560516
1569.805664	30.813745
1568.796875	-59.516125
1567.788086	203.180191
1566.779297	-100.515305
1565.769531	83.723534
1564.760742	-67.130455
1563.750977	178.852310
1562.741211	318.135254
1561.730469	65.450348
1560.720703	-91.372025
1559.709961	-22.813637
1558.699219	71.414337
1557.688477	87.633118
1556.676758	222.785141
1555.666016	282.566559
1554.654297	323.947174
1553.642578	196.783676
1552.629883	421.506378
1551.618164	234.418808
1550.605469	31.645781
1549.592773	-132.447067
1548.580078	57.681019
1547.566406	-29.216015
1546.552734	444.759521
1545.540039	277.303009
1544.525391	350.000061
1543.511719	135.694839
1542.498047	58.192089
1541.483398	-161.551804
1540.468750	142.772522
1539.453125	64.672035
1538.438477	-191.649521
1537.422852	336.381958
1536.407227	-41.548233
1535.391602	-164.144638
1534.375977	133.474228
1533.359375	121.365433
1532.342773	658.129211
1531.326172	215.178406
1530.309570	78.859520
1529.292969	-3.473094
1528.275391	143.244934
1527.257813	336.087463
1526.240234	253.229263
1525.222656	-190.088425
1524.204102	66.522568
1523.185547	-24.441317
1522.166992	-179.824692
1521.148438	-90.983849
1520.128906	-125.765373
1519.110352	386.876831
1518.090820	297.754242
1517.071289	100.622086
1516.050781	121.762321
1515.031250	248.100952
1514.010742	114.878349
1512.990234	525.842468
1511.968750	156.212357
1510.948242	-126.096710
1509.926758	199.608002
1508.905273	12.059228
1507.883789	109.143112
1506.862305	-22.109674
1505.839844	287.460968
1504.817383	-189.986069
1503.794922	34.740097
1502.772461	133.759995
1501.749023	396.526428
1500.726563	-188.438263
1499.703125	-251.005295
1498.678711	-126.816040
1497.655273	-115.312607
1496.630859	-73.218140
1495.607422	94.162140
1494.582031	54.190681
1493.557617	-328.402344
1492.533203	68.773033
1491.507813	-152.791840
1490.482422	-289.999756
1489.457031	-332.667664
1488.430664	237.578445
1487.405273	90.031555
1486.378906	215.643478
1485.352539	65.503731
1484.325195	45.509686
1483.298828	375.063782
1482.271484	431.480896
1481.244141	-63.004864
1480.216797	141.324478
1479.188477	220.608368
1478.161133	325.362488
1477.132813	371.425110
1476.104492	272.248871
1475.075195	366.649017
1474.046875	835.375427
1473.017578	550.274109
1471.988281	295.848450
1470.958984	540.324097
1469.928711	1006.024048
1468.898438	1069.631104
1467.869141	1311.285278
1466.837891	1268.008179
1465.807617	1051.943848
1464.776367	1326.485596
1463.746094	1278.261230
1462.714844	1631.453125
1461.682617	1423.165771
1460.651367	1626.421143
1459.619141	1220.269043
1458.586914	1141.774536
1457.554688	1667.346313
1456.522461	1322.471313
1455.489258	1540.906616
1454.456055	1498.075928
1453.422852	1465.458496
1452.389648	1810.638672
1451.355469	1674.139038
1450.321289	1324.902832
1449.287109	1751.112061
1448.252930	1979.643799
1447.218750	1600.375488
1446.183594	1864.392334
1445.148438	1660.082275
1444.113281	1663.455200
1443.078125	1760.521118
1442.041992	1313.713013
1441.005859	1608.211426
1439.969727	1202.252686
1438.933594	1661.139404
1437.897461	1129.142944
1436.860352	1421.212646
1435.823242	1180.180298
1434.786133	1058.055542
1433.748047	766.850281
1432.710938	814.221802
1431.672852	548.633423
1430.634766	967.182129
1429.596680	525.252319
1428.557617	772.262329
1427.518555	194.543045
1426.479492	434.166260
1425.440430	-74.948738
1424.401367	66.547089
1423.361328	-81.732170
1422.321289	316.871704
1421.281250	-216.558060
1420.241211	403.745361
1419.200195	260.982330
1418.159180	50.431492
1417.118164	31.355625
1416.077148	-20.298954
1415.035156	-107.061996
1413.994141	62.902412
1412.952148	-99.036453
1411.910156	118.836555
1410.867188	45.144382
1409.825195	-133.899353
1408.782227	46.497375
1407.739258	13.435751
1406.695313	-107.406212
1405.652344	-165.273163
1404.608398	7.928607
1403.564453	38.131626
1402.520508	-205.046448
1401.475586	-106.848999
1400.431641	-254.323029
1399.386719	-333.928314
1398.341797	72.993309
1397.295898	21.159819
1396.250977	84.780754
1395.205078	-104.563660
1394.159180	14.401242
1393.112305	8.206326
1392.066406	-62.920605
1391.019531	291.636810
1389.972656	390.902496
1388.925781	222.524902
1387.877930	-60.745888
1386.831055	-3.589870
1385.783203	301.208160
1384.735352	8.503311
1383.686523	133.444550
1382.638672	18.592794
1381.589844	-26.144371
1380.541016	-173.143005
1379.492188	-60.223766
1378.442383	-39.627792
1377.392578	-490.700409
1376.342773	59.339176
1375.292969	506.970947
1374.243164	-70.758713
1373.192383	169.932983
1372.141602	363.274109
1371.090820	464.420258
1370.039063	52.170223
1368.988281	-0.907363
1367.936523	110.578682
1366.884766	107.562607
1365.833008	54.867863
1364.780273	198.996841
1363.727539	238.633316
1362.674805	44.440491
1361.622070	-179.406723
1360.569336	84.551689
1359.515625	42.576462
1358.461914	-39.043976
1357.408203	341.896423
1356.353516	96.420395
1355.299805	5.256914
1354.245117	204.913437
1353.190430	51.880772
1352.134766	338.568756
1351.080078	391.881073
1350.024414	159.798752
1348.968750	-116.746620
1347.913086	100.708641
1346.856445	251.176392
1345.800781	612.527771
1344.744141	363.819092
1343.686523	417.752502
1342.629883	389.995331
1341.572266	721.647400
1340.514648	639.522095
1339.457031	686.332886
1338.399414	805.039368
1337.340820	834.642456
1336.282227	493.029327
1335.223633	569.905518
1334.165039	941.277466
1333.106445	567.991394
1332.046875	583.232178
1330.987305	578.773132
1329.926758	636.189941
1328.867188	622.014343
1327.806641	612.852356
1326.746094	1139.887085
1325.685547	612.089539
1324.625000	682.212097
1323.563477	589.416992
1322.501953	509.082031
1321.440430	505.365784
1320.378906	726.251038
1319.316406	836.091675
1318.253906	943.487854
1317.191406	1023.793396
1316.128906	628.350464
1315.065430	957.735779
1314.001953	902.643005
1312.938477	1222.101685
1311.875000	1314.887451
1310.811523	1306.733154
1309.747070	779.153442
1308.682617	1034.591309
1307.618164	1088.185913
1306.552734	1109.807373
1305.488281	915.030701
1304.422852	676.105835
1303.356445	1069.214966
1302.291016	604.303589
1301.224609	938.368347
1300.159180	1110.182617
1299.091797	1055.924194
1298.025391	945.259583
1296.958984	962.372009
1295.891602	881.300293
1294.824219	827.299255
1293.755859	822.419434
1292.688477	927.996277
1291.620117	1273.921631
1290.551758	1399.020630
1289.483398	1082.775879
1288.414063	695.593811
1287.344727	884.521912
1286.275391	1092.992188
1285.206055	1009.893616
1284.136719	1044.404297
1283.066406	873.227600
1281.996094	312.911011
1280.925781	915.409912
1279.855469	1231.371216
1278.784180	891.549194
1277.712891	847.838806
1276.641602	716.129211
1275.569336	865.623962
1274.498047	1144.622192
1273.425781	668.372681
1272.353516	1091.434204
1271.281250	1079.524292
1270.208008	789.197937
1269.134766	813.967529
1268.061523	965.659546
1266.988281	1156.331299
1265.914063	919.901306
1264.839844	576.233398
1263.765625	1066.818237
1262.691406	952.463196
1261.617188	735.760498
1260.541992	711.671997
1259.466797	690.022278
1258.391602	768.251465
1257.315430	1082.676758
1256.239258	1036.544800
1255.163086	949.026245
1254.086914	296.822845
1253.010742	934.667786
1251.933594	744.968262
1250.856445	830.201355
1249.779297	1231.522217
1248.701172	1180.388794
1247.624023	689.280029
1246.545898	881.265442
1245.467773	1092.580200
1244.388672	1021.959534
1243.310547	723.058472
1242.231445	900.165222
1241.152344	819.831360
1240.072266	950.639954
1238.993164	727.097717
1237.913086	1044.606079
1236.833008	316.544922
1235.751953	573.290222
1234.671875	1452.977905
1233.590820	916.665649
1232.509766	790.100525
1231.427734	687.760193
1230.346680	885.804260
1229.264648	623.571411
1228.182617	913.445801
1227.100586	280.868164
1226.017578	841.640137
1224.934570	620.587463
1223.851563	750.350159
1222.768555	780.849365
1221.684570	579.140686
1220.601563	479.025177
1219.516602	557.721558
1218.432617	343.970825
1217.348633	473.316986
1216.263672	249.897568
1215.178711	234.202866
1214.093750	269.158203
1213.007813	738.494873
1211.921875	423.293121
1210.835938	593.115112
1209.750000	540.897949
1208.663086	614.033081
1207.577148	602.713135
1206.490234	827.553406
1205.402344	603.971375
1204.315430	308.171906
1203.227539	742.312927
1202.139648	677.686157
1201.051758	519.123596
1199.962891	170.387512
1198.875000	19.120667
1197.786133	41.094120
1196.696289	-317.114197
1195.607422	-557.345642
1194.517578	77.713623
1193.427734	-8.773026
1192.337891	-6.348554
1191.247070	-28.031902
1190.157227	-189.078033
1189.066406	-90.731888
1187.974609	242.830734
1186.883789	-223.258087
1185.791992	-86.751282
1184.700195	-22.352221
1183.608398	214.704941
1182.515625	240.498795
1181.423828	52.810333
1180.331055	-50.949554
1179.238281	118.543404
1178.144531	-248.929108
1177.050781	37.808865
1175.957031	-128.375122
1174.863281	215.574036
1173.768555	-182.952682
1172.674805	29.092075
1171.580078	128.482117
1170.484375	79.405319
1169.389648	104.479614
1168.293945	38.588032
1167.198242	-77.538269
1166.102539	-521.172180
1165.005859	-123.379753
1163.910156	-425.921600
1162.813477	-183.711746
1161.715820	-254.558212
1160.619141	147.399750
1159.521484	176.681610
1158.423828	-70.961563
1157.326172	414.045197
1156.227539	56.604454
1155.128906	107.151039
1154.030273	377.021698
1152.931641	-1.755461
1151.832031	396.624512
1150.733398	-310.926239
1149.632813	37.212399
1148.533203	-79.308388
1147.433594	-212.484436
1146.333008	-431.370209
1145.232422	501.903046
1144.130859	225.745728
1143.030273	97.218849
1141.928711	570.517212
1140.827148	287.298767
1139.724609	123.040298
1138.623047	-112.466492
1137.520508	174.934052
1136.417969	-262.521820
1135.314453	326.396545
1134.211914	43.426334
1133.108398	-40.011211
1132.004883	296.749939
1130.900391	-0.375914
1129.796875	272.110229
1128.692383	124.535843
1127.586914	420.507568
1126.482422	289.528381
1125.376953	165.683594
1124.271484	56.100281
1123.166016	598.189819
1122.060547	405.613586
1120.954102	215.457870
1119.847656	200.611496
1118.741211	-105.436012
1117.633789	241.893875
1116.526367	-137.416245
1115.418945	181.357574
1114.311523	-240.349808
1113.204102	-501.068329
1112.095703	96.514954
1110.987305	135.999863
1109.877930	343.230652
1108.769531	167.651657
1107.660156	174.012619
1106.550781	485.007080
1105.441406	-122.551140
1104.331055	63.260464
1103.220703	-71.950546
1102.110352	557.340637
1101.000000	-23.712370
1099.888672	176.078751
1098.777344	411.157410
1097.666016	228.923370
1096.553711	105.682198
1095.442383	423.131592
1094.330078	443.631348
1093.217773	238.058289
1092.104492	173.854813
1090.991211	502.811829
1089.877930	325.661163
1088.764648	254.497925
1087.651367	517.425049
1086.537109	493.322571
1085.422852	203.571106
1084.308594	299.500092
1083.193359	-152.193848
1082.078125	676.912659
1080.962891	446.227234
1079.847656	149.927002
1078.731445	252.947006
1077.615234	290.229980
1076.499023	778.152283
1075.382813	759.066833
1074.265625	273.190063
1073.148438	76.058266
1072.031250	59.610264
1070.914063	230.761429
1069.795898	272.958923
1068.677734	-1.136236
1067.559570	446.477264
1066.440430	165.527954
1065.321289	135.309509
1064.202148	517.178650
1063.083008	353.601532
1061.962891	124.623268
1060.843750	242.059662
1059.723633	284.644440
1058.602539	626.554810
1057.482422	7.566963
1056.361328	358.864288
1055.239258	249.721634
1054.118164	166.410873
1052.996094	176.615707
1051.874023	418.058594
1050.751953	52.482815
1049.629883	324.334839
1048.506836	-437.608917
1047.383789	347.600128
1046.260742	199.576385
1045.136719	2.705813
1044.012695	109.081299
1042.888672	359.992950
1041.764648	238.031647
1040.639648	-9.607770
1039.515625	-52.069683
1038.389648	24.302847
1037.264648	-162.332657
1036.138672	-50.887959
1035.012695	195.557175
1033.886719	-111.715073
1032.760742	-218.727264
1031.633789	262.700409
1030.506836	116.296349
1029.379883	-29.950336
1028.251953	-80.773682
1027.124023	-352.187805
1025.996094	-414.340363
1024.868164	-601.761841
1023.739258	-155.217178
1022.610352	-101.041306
1021.481445	-438.960052
1020.352539	-324.222748
1019.222656	-93.484642
1018.092773	-370.592834
1016.962891	-292.757660
1015.832031	-154.610703
1014.702148	-44.214905
1013.571289	-130.705200
1012.439453	-390.779907
1011.308594	-62.432388
1010.176758	94.531166
1009.044922	45.528332
1007.912109	309.041321
1006.780273	181.572037
1005.647461	565.420410
1004.514648	1027.819946
1003.380859	1369.882202
1002.247070	1526.988647
1001.113281	1231.210083
999.979492	984.195129
998.845703	395.565308
997.710938	183.709747
996.576172	343.755585
995.440430	459.975006
994.305664	68.597794
993.169922	394.992401
992.033203	534.506958
990.897461	28.413443
989.760742	235.030151
988.624023	243.448120
987.487305	136.757217
986.350586	-112.605011
985.212891	18.290613
984.075195	-106.367722
982.936523	105.259491
981.798828	208.735336
980.660156	-37.507145
979.521484	-272.014679
978.381836	4.298705
977.242188	87.440666
976.102539	-63.838985
974.962891	366.568909
973.823242	171.863297
972.682617	416.146179
971.541992	-258.298096
970.400391	459.218567
969.259766	26.362099
968.118164	-98.635513
966.976563	311.193176
965.833984	287.345184
964.691406	220.041565
963.548828	207.914688
962.406250	590.214050
961.262695	275.679108
960.120117	625.927063
958.976563	501.894562
957.832031	542.924988
956.688477	302.408325
955.543945	174.277740
954.398438	-143.658493
953.253906	28.344318
952.108398	-229.713654
950.962891	38.492630
949.817383	-54.600109
948.670898	37.615658
947.524414	365.300537
946.377930	238.223206
945.231445	225.531250
944.083984	222.074661
942.936523	707.361206
941.789063	843.245483
940.640625	419.995575
939.493164	111.138817
938.343750	610.063843
937.195313	595.704224
936.045898	307.820251
934.897461	403.149292
933.747070	26.745129
932.597656	429.876007
931.447266	632.435669
930.296875	331.676819
929.146484	484.254425
927.995117	163.355423
926.843750	245.517227
925.692383	386.887054
924.541016	246.205841
923.388672	-69.452606
922.236328	63.042522
921.083984	-388.649933
919.931641	-296.886780
918.778320	44.835690
917.625000	-51.934113
916.470703	294.256836
915.317383	106.803047
914.163086	523.315125
913.008789	256.606720
911.853516	-12.177501
910.698242	318.076691
909.542969	131.180344
908.387695	-125.840767
907.231445	-384.951172
906.076172	196.890884
904.918945	-245.568329
903.762695	329.288940
902.605469	188.316605
901.448242	-2.336536
900.291016	114.991943
899.133789	-322.113678
897.975586	-218.234756
896.817383	-30.660341
895.658203	5.352463
894.500000	-166.593369
893.340820	93.306046
892.180664	9.631128
891.021484	206.195496
889.861328	11.943866
888.701172	325.914948
887.541016	-89.443840
886.379883	-251.776077
885.218750	-37.148693
884.057617	369.174805
882.895508	-451.667908
881.734375	-232.539658
880.572266	144.317261
879.409180	237.022156
878.247070	575.333130
877.083984	57.421982
875.920898	87.088737
874.756836	33.436035
873.592773	574.158264
872.428711	133.327805
871.264648	352.020844
870.100586	28.458168
868.935547	510.238556
867.770508	661.255554
866.604492	769.486816
865.438477	491.099335
864.272461	78.028603
863.106445	440.178986
861.940430	211.478241
860.773438	229.868912
859.606445	735.381165
858.438477	726.691895
857.271484	430.796967
856.103516	886.516907
854.934570	568.260010
853.766602	640.287659
852.597656	573.275940
851.428711	663.157349
850.259766	1176.449463
849.089844	1015.207947
847.919922	887.611633
846.750000	954.841980
845.579102	589.982117
844.408203	585.570068
843.237305	963.732849
842.066406	516.265381
840.894531	565.438110
839.722656	444.628998
838.550781	460.191681
837.377930	343.845734
836.206055	343.696930
835.033203	370.303619
833.859375	468.304413
832.686523	671.149048
831.512695	219.829330
830.337891	529.636108
829.164063	522.437500
827.989258	544.174133
826.814453	162.208817
825.639648	21.149097
824.463867	203.288452
823.288086	396.415619
822.112305	384.419403
820.935547	49.382206
819.759766	293.422882
818.583008	178.832993
817.405273	482.665344
816.228516	367.933594
815.050781	106.339226
813.872070	314.091278
812.694336	-107.628166
811.515625	175.499191
810.336914	300.602692
809.158203	-21.081062
807.978516	290.443909
806.798828	-246.712402
805.619141	-130.867981
804.438477	-44.038757
803.258789	-203.701584
802.077148	351.106537
800.896484	84.739845
799.714844	-181.605682
798.534180	-39.917927
797.351563	-541.305054
796.169922	-36.337559
794.987305	53.922138
793.804688	-236.993011
792.622070	-612.041382
791.438477	-68.122429
790.254883	254.054977
789.071289	-8.307364
787.886719	224.961288
786.702148	168.218735
785.517578	394.475494
784.333008	580.703003
783.147461	227.341263
781.961914	523.775940
780.776367	561.435547
779.590820	587.912781
778.404297	318.307617
777.217773	388.728760
776.030273	57.233025
774.843750	-110.913399
773.656250	504.146240
772.467773	459.227173
771.280273	575.197815
770.091797	682.152771
768.903320	610.381348
767.714844	580.378967
766.525391	671.432373
765.335938	374.624268
764.146484	782.528381
762.956055	450.329590
761.765625	620.017456
760.575195	567.220276
759.384766	685.926025
758.193359	936.401367
757.001953	522.491882
755.810547	1115.591797
754.618164	637.807556
753.425781	647.961670
752.233398	521.757202
751.041016	384.490784
749.847656	117.573364
748.654297	489.523499
747.460938	654.837280
746.266602	765.054382
745.072266	324.412506
743.877930	318.126801
742.683594	381.881073
741.488281	625.226563
740.292969	276.518768
739.097656	-451.265167
737.901367	54.578094
736.705078	43.131256
735.508789	-169.909698
734.311523	96.455376
733.115234	106.486206
731.917969	-152.790283
730.719727	239.853104
729.522461	385.032440
728.324219	-53.846867
727.125977	206.928268
725.926758	12.818720
724.727539	142.076996
723.528320	-358.033752
722.329102	83.327873
721.128906	441.364929
719.928711	607.002502
718.728516	375.207306
717.528320	440.164825
716.327148	145.000000
715.125977	107.224670
713.923828	307.022400
712.722656	68.442886
711.520508	119.726204
710.317383	436.706696
709.115234	41.083313
707.912109	638.689758
706.708984	552.191528
705.505859	539.658142
704.301758	61.261730
703.097656	66.062996
701.893555	7.686438
700.688477	473.402161
699.483398	406.087799
698.278320	466.993347
697.073242	4.009472
695.867188	240.832428
694.661133	71.250877
693.455078	551.081726
692.248047	342.295105
691.041016	200.856003
689.833984	324.222504
688.626953	-131.854156
687.418945	-71.461945
686.210938	-230.177948
685.002930	-35.402744
683.793945	-363.192474
682.584961	82.891991
681.375977	422.595245
680.166992	-271.189575
678.957031	46.775246
677.747070	135.089844
676.537109	-114.320671
675.326172	-15.147583
674.115234	66.709923
672.904297	-67.752052
671.692383	219.631577
670.481445	-120.101074
669.269531	9.489827
668.056641	398.440674
666.844727	134.762680
665.631836	188.850037
664.417969	-139.267761
663.205078	-257.649506
661.991211	163.830948
660.777344	237.776703
659.563477	-76.555260
658.348633	90.477043
657.133789	-165.116394
655.918945	-40.901821
654.703125	-164.470123
653.488281	54.936779
652.272461	110.688263
651.055664	-266.365845
649.839844	166.841187
648.623047	184.520874
647.405273	-406.776428
646.188477	153.984589
644.970703	151.022034
643.752930	-228.085495
642.535156	-101.235847
641.316406	6.557432
640.097656	172.725082
638.878906	594.987854
637.659180	351.326813
636.439453	28.731848
635.219727	63.276764
634.000000	-133.628189
632.779297	92.974312
631.558594	4.477210
630.337891	-124.207603
629.116211	15.891953
627.894531	66.427124
626.672852	-49.715763
625.451172	321.494751
624.228516	-52.714783
623.005859	81.799667
621.783203	7.005109
620.559570	372.073212
619.336914	427.236786
618.112305	286.196014
616.888672	240.224762
615.664063	178.005600
614.439453	-71.578224
613.214844	-153.289001
611.989258	-225.460617
610.764648	282.776154
609.538086	41.536491
608.312500	113.455940
607.085938	382.995026
605.859375	166.514221
604.632813	-204.606064
