# Supplementary material for: Raman spectroscopy accurately differentiates mucosal healing from non-healing and biochemical changes following biological therapy in inflammatory bowel disease
Source: PLoS One. 2021 Jun 2;16(6):e0252210. doi: 10.1371/journal.pone.0252210 (PMC8172032; doi:10.1371/journal.pone.0252210)
Supplement: S6 Dataset — (ZIP) [file pone.0252210.s008.zip › Post biologic CD/OC011 post treatment-2_base sub CR removed_63__X_-11935.7__Y_292.434__Z_-7195__Time_720.txt]

1714.705078	175.729492
1713.728516	-29.922169
1712.751953	147.164139
1711.774414	64.221222
1710.797852	0.347890
1709.820313	-15.050975
1708.842773	23.408348
1707.864258	-205.830414
1706.886719	-185.534927
1705.908203	142.972458
1704.929688	134.303909
1703.950195	144.667282
1702.971680	-122.909630
1701.992188	-109.126144
1701.012695	121.676727
1700.033203	-404.067230
1699.052734	-191.299866
1698.073242	13.780993
1697.092773	224.478806
1696.112305	-195.067932
1695.130859	75.135826
1694.150391	262.884735
1693.168945	-248.606339
1692.187500	-132.114853
1691.206055	134.219681
1690.223633	120.681068
1689.241211	168.953949
1688.258789	-22.376060
1687.276367	394.785950
1686.293945	76.448570
1685.310547	185.124191
1684.327148	296.881653
1683.343750	310.486084
1682.360352	625.520569
1681.375977	283.132660
1680.392578	425.925934
1679.408203	191.143784
1678.423828	422.621368
1677.438477	587.926636
1676.453125	868.002625
1675.468750	425.127899
1674.482422	644.876892
1673.497070	668.321899
1672.511719	713.479614
1671.525391	881.272522
1670.539063	972.418335
1669.552734	928.538879
1668.565430	728.457764
1667.578125	789.062378
1666.591797	871.341492
1665.603516	874.381653
1664.616211	1106.021851
1663.627930	1162.931885
1662.640625	1408.531494
1661.652344	996.984375
1660.663086	1190.313965
1659.674805	1296.552368
1658.685547	1252.132446
1657.696289	1367.058350
1656.707031	1315.510010
1655.717773	1296.153442
1654.727539	972.788330
1653.737305	1176.564819
1652.747070	1317.134888
1651.756836	973.959106
1650.765625	1001.525513
1649.775391	1053.251221
1648.784180	595.126709
1647.792969	592.111755
1646.800781	597.355469
1645.809570	690.119629
1644.817383	482.080505
1643.825195	422.323273
1642.832031	354.976624
1641.839844	219.359818
1640.846680	84.094948
1639.853516	112.748001
1638.860352	212.889832
1637.867188	184.059998
1636.873047	34.230453
1635.878906	253.749069
1634.884766	-127.401344
1633.890625	74.127281
1632.895508	-114.039833
1631.900391	-72.770813
1630.905273	-20.756721
1629.910156	-84.366333
1628.915039	-74.040688
1627.918945	-10.893713
1626.922852	-110.671654
1625.926758	-136.569427
1624.930664	-88.643288
1623.933594	46.187023
1622.937500	-71.176956
1621.940430	95.464127
1620.942383	138.706940
1619.945313	-7.024413
1618.947266	52.275112
1617.949219	148.443802
1616.951172	228.951050
1615.953125	-57.854790
1614.954102	4.528054
1613.956055	-27.430817
1612.957031	82.337982
1611.957031	134.464554
1610.958008	170.935623
1609.958008	100.012711
1608.958984	-4.860620
1607.958008	-109.633675
1606.958008	155.010437
1605.958008	47.756199
1604.957031	-9.666684
1603.956055	79.557945
1602.955078	32.703075
1601.953125	46.067089
1600.951172	-97.492752
1599.950195	-31.752043
1598.947266	-2.642642
1597.945313	-130.375458
1596.942383	-265.897736
1595.940430	-147.910553
1594.937500	-118.808212
1593.933594	-79.293610
1592.930664	-18.920984
1591.926758	-110.025909
1590.922852	-94.109734
1589.918945	-339.189392
1588.915039	-221.561020
1587.910156	-179.681046
1586.906250	49.897224
1585.901367	107.232880
1584.895508	73.242889
1583.890625	-20.734831
1582.884766	-36.582657
1581.878906	161.109436
1580.873047	267.479675
1579.867188	186.242569
1578.860352	8.621642
1577.854492	-25.858179
1576.847656	12.434069
1575.839844	209.300903
1574.833008	156.281784
1573.825195	316.411682
1572.817383	81.170631
1571.809570	-73.505356
1570.801758	187.575684
1569.792969	147.018082
1568.784180	-5.351587
1567.775391	333.076904
1566.766602	333.669769
1565.757813	22.607748
1564.748047	129.401321
1563.738281	-161.012466
1562.728516	70.018135
1561.718750	181.490677
1560.708008	207.181137
1559.697266	-267.673737
1558.686523	-167.031128
1557.675781	60.397926
1556.665039	287.574371
1555.653320	105.193863
1554.641602	91.072495
1553.629883	-135.527710
1552.617188	163.311356
1551.605469	153.869873
1550.592773	229.647751
1549.580078	-253.590408
1548.567383	225.402283
1547.553711	323.867828
1546.541016	160.998596
1545.527344	207.391022
1544.513672	95.945770
1543.499023	28.283442
1542.485352	329.885193
1541.470703	6.164868
1540.456055	-51.637989
1539.441406	-42.472961
1538.425781	7.791903
1537.410156	220.424240
1536.394531	-243.144394
1535.378906	-85.076164
1534.363281	8.277452
1533.346680	-17.202026
1532.331055	171.111359
1531.314453	119.478539
1530.296875	85.711922
1529.280273	108.466034
1528.262695	177.376053
1527.245117	112.182800
1526.227539	8.222897
1525.209961	251.596710
1524.191406	160.151764
1523.172852	-60.065495
1522.154297	-95.169319
1521.135742	3.294444
1520.116211	209.510864
1519.097656	145.577881
1518.078125	-44.440208
1517.058594	48.086456
1516.038086	217.457809
1515.018555	-134.763824
1513.998047	-96.716286
1512.977539	-133.300110
1511.956055	30.153402
1510.935547	-50.389603
1509.914063	-74.630447
1508.892578	-140.062592
1507.871094	-20.979124
1506.849609	-176.440659
1505.827148	34.554955
1504.804688	153.048279
1503.782227	-128.374695
1502.759766	-153.651337
1501.736328	-40.775887
1500.713867	115.455437
1499.690430	-209.834763
1498.666016	135.456955
1497.642578	321.824341
1496.618164	310.957764
1495.594727	-150.207123
1494.569336	-133.118179
1493.544922	-182.623413
1492.520508	79.632149
1491.495117	144.844894
1490.469727	100.036186
1489.444336	203.294586
1488.417969	132.699036
1487.392578	337.822052
1486.366211	420.182220
1485.339844	438.588715
1484.312500	395.618256
1483.286133	469.945770
1482.258789	459.944733
1481.231445	434.547760
1480.204102	656.392456
1479.175781	801.553406
1478.148438	1038.335327
1477.120117	877.409668
1476.091797	1014.530090
1475.062500	634.452393
1474.034180	898.730164
1473.004883	966.766724
1471.975586	797.984009
1470.946289	911.679871
1469.916016	1244.047485
1468.885742	1128.512817
1467.855469	1424.965576
1466.825195	1217.789673
1465.794922	1529.238037
1464.763672	1540.576050
1463.732422	1905.063843
1462.701172	2043.247314
1461.669922	1833.360107
1460.638672	1869.842651
1459.606445	1797.081299
1458.574219	2008.609741
1457.541992	1854.579590
1456.508789	2139.503662
1455.476563	2038.730347
1454.443359	2011.503296
1453.410156	2288.543945
1452.375977	2286.570557
1451.342773	1889.224243
1450.308594	2449.857910
1449.274414	2141.279053
1448.240234	2352.070801
1447.206055	2339.925293
1446.170898	2198.644775
1445.135742	2216.897949
1444.100586	2187.068604
1443.064453	2217.966553
1442.029297	2011.097656
1440.993164	1897.891479
1439.957031	1741.766602
1438.920898	2050.887695
1437.883789	1599.110107
1436.847656	1726.241699
1435.810547	1560.267090
1434.773438	1576.260620
1433.735352	1688.223877
1432.698242	1348.261597
1431.660156	1000.895569
1430.622070	1123.129639
1429.583008	1197.398926
1428.544922	847.905396
1427.505859	892.036438
1426.466797	124.268219
1425.427734	461.085663
1424.387695	205.490540
1423.348633	706.062927
1422.308594	332.239502
1421.268555	255.869034
1420.227539	116.621468
1419.187500	513.810486
1418.146484	231.232727
1417.105469	99.855568
1416.064453	242.872696
1415.022461	104.141808
1413.980469	-52.049641
1412.939453	239.517059
1411.896484	98.600533
1410.854492	75.987328
1409.811523	0.684098
1408.768555	-11.682479
1407.725586	53.920799
1406.682617	4.073977
1405.638672	-211.380310
1404.595703	17.688898
1403.551758	-36.849411
1402.506836	-86.258781
1401.462891	298.469910
1400.417969	101.251114
1399.373047	-138.401108
1398.328125	78.438683
1397.283203	187.522064
1396.237305	121.241158
1395.191406	167.849670
1394.145508	141.917404
1393.099609	98.586403
1392.052734	-24.741131
1391.006836	44.874798
1389.959961	184.643539
1388.912109	19.199533
1387.865234	-8.439993
1386.817383	-23.449806
1385.769531	-340.890167
1384.721680	104.443108
1383.673828	-52.655964
1382.625000	-147.096878
1381.576172	-138.928879
1380.527344	-248.026047
1379.478516	25.151535
1378.429688	-233.467575
1377.379883	97.262291
1376.330078	-138.537125
1375.280273	-27.263544
1374.229492	64.129356
1373.178711	18.450298
1372.128906	-39.519951
1371.077148	-182.113647
1370.026367	-52.806129
1368.974609	81.559883
1367.923828	-28.133270
1366.871094	98.973152
1365.819336	-55.225006
1364.767578	-82.229759
1363.714844	-41.878532
1362.662109	8.555483
1361.609375	-112.570152
1360.555664	79.936760
1359.501953	230.226273
1358.448242	-161.478912
1357.394531	-20.850693
1356.340820	10.503447
1355.286133	163.743011
1354.231445	-122.684029
1353.176758	184.815918
1352.122070	542.000427
1351.066406	484.529419
1350.011719	121.920288
1348.956055	330.409210
1347.899414	625.787231
1346.843750	464.748566
1345.787109	631.293762
1344.730469	614.423828
1343.673828	590.267151
1342.616211	536.513794
1341.559570	666.311340
1340.501953	679.745605
1339.444336	705.701538
1338.385742	897.699585
1337.328125	572.308105
1336.269531	680.375427
1335.210938	852.879639
1334.152344	837.407715
1333.092773	663.752197
1332.033203	848.923706
1330.973633	462.970123
1329.914063	566.800659
1328.853516	853.610535
1327.793945	942.756348
1326.733398	849.170654
1325.672852	553.220581
1324.611328	553.855652
1323.549805	836.077454
1322.489258	528.375122
1321.426758	546.672607
1320.365234	774.818970
1319.302734	1210.193726
1318.241211	636.826538
1317.177734	904.615417
1316.115234	933.300293
1315.052734	1013.850830
1313.989258	899.817078
1312.925781	1000.281128
1311.862305	829.888000
1310.797852	1085.686035
1309.733398	839.252991
1308.668945	1449.608887
1307.604492	1065.619263
1306.540039	1146.911377
1305.474609	1053.624146
1304.409180	1122.797241
1303.343750	1383.825684
1302.277344	1266.278076
1301.211914	1057.957520
1300.145508	1321.590942
1299.079102	983.344543
1298.011719	824.629089
1296.945313	1142.453979
1295.877930	1052.704956
1294.810547	1061.264526
1293.743164	900.589966
1292.674805	1257.733032
1291.606445	790.655945
1290.538086	1098.794556
1289.469727	921.432129
1288.400391	793.251404
1287.332031	753.434021
1286.262695	980.777161
1285.193359	740.219299
1284.123047	925.978638
1283.052734	1016.235596
1281.982422	905.787048
1280.912109	893.357666
1279.841797	1003.345825
1278.770508	768.403748
1277.699219	780.662537
1276.627930	827.212097
1275.556641	1147.616821
1274.484375	971.751709
1273.412109	1028.173462
1272.339844	1018.657532
1271.267578	1009.197876
1270.194336	838.611206
1269.121094	1090.537964
1268.047852	1000.655701
1266.974609	1025.562256
1265.900391	891.896545
1264.827148	1146.204590
1263.752930	1112.645508
1262.677734	1101.078735
1261.603516	892.091125
1260.528320	1126.812500
1259.453125	939.902710
1258.377930	706.814636
1257.301758	1165.586182
1256.226563	1232.125977
1255.150391	1099.017700
1254.073242	1002.497498
1252.997070	889.007385
1251.919922	955.621155
1250.842773	883.572388
1249.765625	942.892395
1248.688477	1459.298096
1247.610352	944.799927
1246.532227	1154.772339
1245.454102	1211.580566
1244.375000	1020.580933
1243.296875	635.373535
1242.217773	859.803772
1241.138672	872.931580
1240.058594	810.804810
1238.979492	627.374878
1237.899414	832.180908
1236.819336	757.954590
1235.738281	691.023071
1234.658203	648.355591
1233.577148	751.124023
1232.496094	715.696838
1231.415039	857.134766
1230.333008	569.745605
1229.250977	732.903809
1228.168945	939.551086
1227.086914	744.250183
1226.003906	757.136963
1224.920898	767.572449
1223.837891	538.486572
1222.754883	466.674683
1221.670898	358.589020
1220.587891	414.906525
1219.503906	401.072174
1218.418945	495.937988
1217.334961	184.866592
1216.250000	311.060791
1215.165039	396.104523
1214.080078	423.127319
1212.994141	498.362549
1211.908203	532.495972
1210.822266	561.743042
1209.736328	383.489227
1208.649414	342.719788
1207.563477	473.102997
1206.476563	458.743469
1205.388672	738.344971
1204.301758	429.880829
1203.213867	461.140961
1202.125977	10.669150
1201.038086	123.759270
1199.949219	188.591736
1198.861328	-13.806822
1197.772461	50.907925
1196.682617	-86.548332
1195.593750	4.482277
1194.503906	-195.546768
1193.414063	191.030014
1192.324219	252.897308
1191.233398	31.118191
1190.143555	174.542618
1189.052734	-184.161499
1187.960938	-216.198151
1186.870117	-147.453278
1185.778320	113.207581
1184.686523	-63.068951
1183.594727	65.357170
1182.501953	-82.193436
1181.410156	201.909668
1180.317383	63.837643
1179.223633	-150.959015
1178.130859	-51.786911
1177.037109	135.909592
1175.943359	-9.517076
1174.849609	120.458130
1173.754883	185.643875
1172.661133	-98.763695
1171.566406	272.626526
1170.470703	205.898071
1169.375977	179.794464
1168.280273	-42.494671
1167.184570	237.370193
1166.088867	-63.878624
1164.992188	-200.163177
1163.895508	-66.452232
1162.798828	45.619431
1161.702148	83.522560
1160.605469	-105.522072
1159.507813	252.139481
1158.410156	241.990097
1157.311523	-204.925705
1156.213867	4.365990
1155.115234	304.114227
1154.016602	584.573730
1152.917969	418.996704
1151.818359	367.822083
1150.718750	83.056847
1149.619141	455.914246
1148.519531	249.709183
1147.418945	-201.773926
1146.319336	-43.614391
1145.217773	226.262802
1144.117188	86.621590
1143.015625	-145.829132
1141.915039	161.730362
1140.813477	362.053711
1139.710938	381.502747
1138.609375	25.292135
1137.506836	351.245605
1136.404297	254.045135
1135.300781	118.801048
1134.197266	368.295135
1133.094727	574.875793
1131.990234	534.393677
1130.886719	707.474487
1129.782227	543.460938
1128.677734	657.016052
1127.573242	739.621216
1126.468750	677.482605
1125.363281	904.520752
1124.257813	581.529968
1123.152344	590.364746
1122.045898	594.391052
1120.940430	465.728027
1119.833984	540.703979
1118.726563	546.927429
1117.620117	564.935791
1116.512695	419.594299
1115.405273	399.656769
1114.297852	396.231903
1113.189453	534.634644
1112.082031	758.047546
1110.972656	444.742828
1109.864258	679.784973
1108.755859	425.623657
1107.646484	610.864807
1106.537109	408.694397
1105.426758	754.308105
1104.317383	571.000366
1103.207031	744.073425
1102.096680	775.469116
1100.985352	721.889099
1099.875000	682.460144
1098.763672	555.771362
1097.652344	490.399689
1096.540039	540.493896
1095.427734	708.343872
1094.315430	744.179749
1093.203125	742.296021
1092.090820	759.225708
1090.977539	573.678162
1089.864258	451.738220
1088.750977	1019.229919
1087.636719	532.591125
1086.522461	572.963440
1085.408203	620.358459
1084.293945	719.437927
1083.179688	700.953674
1082.064453	684.810364
1080.949219	534.772827
1079.833008	415.320007
1078.717773	589.434753
1077.601563	1014.637817
1076.485352	698.016235
1075.368164	534.050903
1074.251953	738.474792
1073.134766	417.451202
1072.016602	370.913635
1070.899414	347.860443
1069.781250	352.947327
1068.663086	280.720215
1067.544922	477.946625
1066.426758	316.759186
1065.307617	476.449646
1064.188477	774.208496
1063.068359	418.854828
1061.949219	438.085938
1060.829102	483.061768
1059.708984	528.044922
1058.588867	568.363403
1057.467773	222.953705
1056.346680	204.951370
1055.225586	217.371857
1054.104492	159.740433
1052.982422	401.124603
1051.860352	226.796417
1050.738281	80.609276
1049.615234	167.923737
1048.492188	385.921936
1047.369141	160.613419
1046.246094	-120.517616
1045.123047	314.409454
1043.999023	124.394135
1042.875000	284.135803
1041.750000	338.995361
1040.625977	174.908539
1039.500977	553.640381
1038.375977	161.493530
1037.250000	181.653305
1036.125000	164.638870
1034.999023	110.459869
1033.873047	454.199890
1032.746094	407.093262
1031.619141	429.842621
1030.492188	341.064697
1029.365234	-49.750610
1028.237305	122.031631
1027.110352	-240.513977
1025.982422	15.011837
1024.853516	-256.627472
1023.725586	-567.514099
1022.596680	-369.867493
1021.467773	-408.917542
1020.337891	-134.669449
1019.208008	-34.415848
1018.078125	-186.874115
1016.948242	-144.427673
1015.818359	-164.485382
1014.687500	12.524031
1013.556641	110.782028
1012.425781	0.635555
1011.293945	205.562317
1010.162109	0.721973
1009.030273	46.055138
1007.898438	126.180130
1006.765625	470.110107
1005.632813	744.596008
1004.500000	1069.935791
1003.366211	1429.904541
1002.233398	1461.611450
1001.099609	1135.234619
999.964844	811.427673
998.831055	372.404663
997.696289	69.937851
996.561523	174.050674
995.425781	234.370255
994.291016	-5.198895
993.155273	186.872116
992.019531	37.612011
990.882813	234.431412
989.747070	99.302223
988.610352	236.328278
987.472656	115.324951
986.335938	-76.914345
985.198242	246.986267
984.060547	-189.037292
982.921875	-106.745697
981.784180	-203.891510
980.645508	138.642166
979.506836	103.847282
978.367188	76.094330
977.228516	34.686390
976.088867	-119.225731
974.948242	99.403458
973.808594	214.655548
972.667969	249.572540
971.527344	13.578999
970.385742	262.334991
969.245117	270.055817
968.103516	-121.463760
966.961914	120.651352
965.819336	94.372086
964.677734	-172.591202
963.534180	-168.723755
962.391602	309.820679
961.249023	125.891891
960.105469	97.994408
958.961914	93.148788
957.817383	310.596008
956.673828	267.032898
955.529297	200.724991
954.383789	221.545212
953.239258	210.451324
952.093750	-120.782761
950.948242	234.401535
949.802734	24.759499
948.656250	23.370590
947.509766	136.384750
946.363281	176.350113
945.216797	179.871414
944.069336	117.280373
942.921875	66.259552
941.774414	-64.514160
940.625977	133.545059
939.478516	276.866547
938.330078	224.060349
937.180664	150.869934
936.032227	100.634048
934.882813	185.037491
933.732422	-31.318954
932.583008	246.978912
931.432617	201.788269
930.282227	168.120224
929.131836	-122.711975
927.980469	162.628220
926.830078	51.946445
925.677734	-388.491028
924.526367	-100.689415
923.374023	-69.903748
922.221680	-139.069107
921.069336	-3.517014
919.916992	170.710068
918.763672	120.021439
917.610352	-3.235284
916.456055	96.228218
915.302734	-15.417301
914.148438	16.093842
912.994141	-49.902882
911.838867	18.091982
910.683594	-36.346077
909.528320	-138.292984
908.373047	-221.967255
907.216797	-221.644653
906.061523	-37.681225
904.904297	-19.107576
903.748047	124.114990
902.590820	-224.063019
901.433594	-64.853973
900.276367	40.031246
899.118164	13.690252
897.960938	-220.714554
896.802734	-50.054394
895.643555	50.493168
894.484375	-38.853100
893.325195	-161.997543
892.166016	257.325439
891.006836	-23.856909
889.846680	88.172478
888.686523	30.839058
887.526367	375.447418
886.365234	31.533039
885.204102	-32.355728
884.042969	-12.693639
882.880859	38.586147
881.719727	236.455017
880.556641	57.789658
879.394531	-57.648270
878.232422	444.430756
877.069336	252.435455
875.905273	155.168518
874.742188	202.085297
873.578125	294.038696
872.414063	309.451599
871.250000	293.380463
870.084961	254.847473
868.920898	61.159325
867.754883	306.062622
866.589844	442.956909
865.423828	411.240265
864.257813	235.745636
863.091797	293.972900
861.924805	102.889587
860.758789	419.355072
859.590820	468.545837
858.423828	457.115204
857.255859	201.119644
856.087891	510.544464
854.919922	584.332886
853.751953	709.650940
852.583008	601.770935
851.414063	662.018066
850.244141	603.477173
849.075195	522.543030
847.905273	493.147064
846.734375	228.654541
845.564453	458.966125
844.393555	467.593384
843.222656	187.568726
842.051758	113.443130
840.879883	137.729187
839.708008	434.746613
838.536133	521.474182
837.363281	373.481110
836.190430	169.669296
835.017578	271.935577
833.844727	481.307587
832.670898	293.135895
831.497070	64.832352
830.323242	238.282211
829.149414	398.218353
827.974609	633.877991
826.799805	432.296387
825.624023	406.894348
824.449219	441.634766
823.273438	81.878197
822.097656	129.947342
820.920898	22.026669
819.744141	-70.309036
818.567383	251.439117
817.390625	45.465374
816.212891	-20.274347
815.035156	-250.671677
813.857422	92.825203
812.679688	-8.636182
811.500977	94.421577
810.322266	-27.117361
809.142578	153.546646
807.963867	-65.824646
806.784180	-280.711212
805.603516	-351.225159
804.423828	-153.154999
803.243164	40.317909
802.062500	36.148785
800.881836	147.268890
799.700195	-94.371750
798.518555	-220.663315
797.336914	43.200642
796.154297	-23.357222
794.972656	-222.901443
793.789063	-165.445023
792.606445	-1.779682
791.422852	-44.179111
790.240234	148.019379
789.055664	-259.703491
787.872070	-184.949112
786.687500	124.190262
785.502930	320.323761
784.317383	231.071335
783.132813	-79.264610
781.947266	216.030045
780.761719	422.738770
779.575195	353.163116
778.388672	393.979340
777.202148	4.162846
776.015625	31.671486
774.828125	-99.790764
773.640625	104.114891
772.453125	332.129700
771.264648	396.783813
770.076172	168.109711
768.887695	-47.287888
767.699219	354.416473
766.509766	207.266632
765.320313	139.432236
764.130859	-95.790405
762.940430	-11.705022
761.750977	158.134216
760.559570	479.692078
759.369141	429.231567
758.177734	209.380081
756.986328	260.077454
755.794922	504.182800
754.603516	207.414780
753.411133	424.973633
752.218750	246.930344
751.025391	224.889496
749.832031	231.375366
748.638672	130.251282
747.445313	167.427490
746.250977	75.090683
745.057617	432.524139
743.862305	-13.011131
742.667969	94.247711
741.472656	28.244291
740.277344	45.546265
739.082031	-112.478867
737.885742	-73.265411
736.689453	-351.671356
735.493164	-132.872162
734.296875	-56.482655
733.099609	-155.226135
731.902344	179.346085
730.705078	-76.917931
729.506836	141.567154
728.308594	88.810577
727.110352	182.562759
725.911133	66.461777
724.712891	197.351822
723.513672	131.580887
722.313477	133.571289
721.113281	129.033310
719.914063	262.056091
718.712891	272.820801
717.512695	503.998352
716.311523	630.384155
715.110352	438.313232
713.909180	82.828720
712.707031	364.115479
711.504883	100.434151
710.302734	318.478058
709.099609	81.158623
707.896484	124.958801
706.693359	273.302216
705.490234	369.380005
704.286133	-41.646641
703.082031	343.964600
701.877930	398.785461
700.672852	83.898857
699.468750	4.052854
698.262695	76.478065
697.057617	70.686150
695.851563	345.259491
694.645508	70.154137
693.439453	157.940964
692.232422	-134.238983
691.026367	-20.272070
689.818359	-149.370987
688.611328	-176.365921
687.403320	-118.680740
686.195313	-28.427240
684.987305	16.310015
683.778320	19.901659
682.569336	-11.126174
681.360352	209.268295
680.151367	-111.957375
678.941406	93.312881
677.731445	-221.128311
676.521484	-134.886597
675.310547	-29.153173
674.099609	87.396889
672.888672	-59.983452
671.677734	84.720177
670.465820	-123.053558
669.253906	-73.445847
668.041016	-110.278366
666.829102	226.739777
665.616211	14.917925
664.403320	-75.843575
663.189453	94.720192
661.975586	27.747103
660.761719	-65.097160
659.547852	180.860489
658.333008	-177.339249
657.118164	-19.931179
655.903320	1.528050
654.688477	53.120022
653.472656	-173.385956
652.256836	-113.259583
651.040039	-176.017761
649.824219	30.392670
648.607422	-17.461731
647.389648	-2.959535
646.172852	269.695435
644.955078	333.380157
643.737305	297.942841
642.519531	475.299835
641.300781	63.233829
640.082031	-86.545166
638.863281	90.246529
637.643555	127.074783
636.423828	260.335663
635.204102	159.178040
633.984375	440.031403
632.763672	-80.292274
631.542969	161.274826
630.322266	172.804596
629.100586	226.896988
627.878906	-60.432484
626.657227	-94.977547
625.435547	56.600082
624.212891	188.384201
622.990234	473.938995
621.767578	368.963562
620.543945	419.881592
619.320313	89.066315
618.096680	-96.582817
616.873047	-25.889927
615.648438	174.676453
614.423828	34.317486
613.199219	68.725662
611.973633	-96.490227
610.748047	-25.075863
609.522461	32.685444
608.296875	-19.402802
607.070313	-14.658668
605.843750	-245.792679
604.617188	9.133960
