# Supplementary material for: Raman spectroscopy accurately differentiates mucosal healing from non-healing and biochemical changes following biological therapy in inflammatory bowel disease
Source: PLoS One. 2021 Jun 2;16(6):e0252210. doi: 10.1371/journal.pone.0252210 (PMC8172032; doi:10.1371/journal.pone.0252210)
Supplement: S6 Dataset — (ZIP) [file pone.0252210.s008.zip › Post biologic CD/OC017 post treatment-1_BL sub CR removed_87__X_-6104.39__Y_10950.1__Z_-135.645__Time_984.txt]

1714.708984	0.684719
1713.732422	36.687500
1712.755859	82.950516
1711.779297	83.406937
1710.801758	102.431023
1709.824219	-47.571815
1708.846680	110.527542
1707.868164	-93.264488
1706.890625	0.275041
1705.912109	-104.491379
1704.933594	82.553551
1703.954102	82.080231
1702.975586	-129.808807
1701.996094	-122.245354
1701.016602	-221.677002
1700.037109	-21.526701
1699.056641	-3.265811
1698.077148	-14.348763
1697.096680	38.749073
1696.116211	-132.541168
1695.134766	99.664574
1694.154297	-202.247192
1693.172852	16.718330
1692.191406	203.667542
1691.209961	-76.390953
1690.227539	89.385902
1689.245117	60.492344
1688.263672	165.135406
1687.280273	339.176270
1686.297852	142.773544
1685.314453	250.448853
1684.332031	198.396515
1683.347656	237.091415
1682.364258	9.635629
1681.380859	195.218948
1680.396484	194.544281
1679.412109	257.955475
1678.427734	313.564972
1677.442383	441.178802
1676.458008	138.072922
1675.472656	412.367889
1674.487305	333.159668
1673.500977	259.512665
1672.515625	268.526886
1671.529297	450.449493
1670.542969	377.517944
1669.556641	546.523438
1668.569336	649.294922
1667.583008	420.455994
1666.595703	513.068298
1665.608398	706.702698
1664.620117	396.449799
1663.632813	579.892212
1662.644531	697.185425
1661.656250	472.685486
1660.667969	606.326233
1659.678711	665.935608
1658.689453	550.903503
1657.700195	669.236450
1656.710938	533.536377
1655.721680	535.794617
1654.731445	559.442993
1653.742188	308.106445
1652.750977	311.068939
1651.760742	467.682556
1650.770508	574.200989
1649.779297	514.309448
1648.788086	338.351990
1647.796875	284.253510
1646.804688	90.341042
1645.813477	126.553261
1644.821289	22.967129
1643.829102	6.764014
1642.836914	-120.109261
1641.843750	96.366264
1640.850586	305.021484
1639.857422	17.803919
1638.864258	-52.824265
1637.871094	-12.486945
1636.876953	-127.547417
1635.882813	66.006531
1634.888672	-51.312431
1633.894531	-310.686005
1632.899414	22.875492
1631.905273	-41.202274
1630.910156	-26.118429
1629.915039	-26.685284
1628.918945	172.900787
1627.922852	64.691383
1626.927734	88.206230
1625.930664	-43.343681
1624.934570	132.948151
1623.938477	46.400200
1622.941406	172.895859
1621.944336	57.702595
1620.947266	45.131565
1619.949219	114.091888
1618.952148	135.864883
1617.954102	99.962662
1616.956055	93.044678
1615.957031	-121.103554
1614.958984	37.504612
1613.959961	-47.831818
1612.960938	76.754326
1611.961914	99.102592
1610.961914	168.692337
1609.962891	-2.794194
1608.962891	-103.401863
1607.962891	63.305580
1606.961914	-50.259556
1605.961914	-27.552130
1604.960938	154.885559
1603.959961	-0.363873
1602.958984	-82.234024
1601.957031	-130.026047
1600.956055	-26.047586
1599.954102	30.835438
1598.952148	-9.022872
1597.949219	-67.147026
1596.947266	-169.653305
1595.944336	-10.816437
1594.941406	-6.166005
1593.938477	-335.818787
1592.934570	71.028130
1591.931641	-80.972809
1590.927734	-39.771770
1589.923828	48.375305
1588.918945	63.418034
1587.915039	70.620407
1586.910156	122.131088
1585.905273	53.666050
1584.900391	-12.185890
1583.894531	112.205750
1582.889648	-133.467819
1581.883789	-115.968956
1580.877930	-166.226791
1579.871094	207.925415
1578.865234	183.575836
1577.858398	31.654495
1576.851563	69.713104
1575.844727	-27.576942
1574.836914	93.609413
1573.829102	1.450173
1572.822266	223.874588
1571.813477	188.796005
1570.805664	73.117111
1569.797852	-11.394424
1568.789063	-134.902756
1567.780273	-3.903967
1566.770508	100.999313
1565.761719	-134.282257
1564.751953	100.237434
1563.742188	230.789368
1562.732422	278.191315
1561.722656	-125.819992
1560.711914	27.803232
1559.702148	-15.754702
1558.691406	46.896198
1557.679688	31.686090
1556.668945	148.546997
1555.657227	-45.583500
1554.645508	65.889091
1553.633789	-81.703232
1552.622070	32.146420
1551.609375	109.617508
1550.596680	96.397865
1549.583984	246.082443
1548.571289	307.670563
1547.558594	234.669373
1546.544922	321.897919
1545.531250	-9.753112
1544.517578	165.171875
1543.503906	368.351196
1542.489258	116.695557
1541.474609	92.328644
1540.459961	-48.317142
1539.445313	-36.685326
1538.429688	173.576080
1537.415039	275.281311
1536.399414	-61.741501
1535.383789	11.400723
1534.367188	123.089127
1533.351563	152.140839
1532.334961	268.717468
1531.318359	253.716537
1530.301758	-47.372337
1529.284180	68.880623
1528.266602	172.113617
1527.249023	-13.182653
1526.231445	79.539200
1525.213867	115.506302
1524.195313	205.394348
1523.177734	215.408401
1522.159180	-121.923988
1521.139648	139.973846
1520.121094	82.869133
1519.101563	-59.136738
1518.082031	4.427768
1517.062500	-16.913013
1516.042969	38.735413
1515.022461	-167.703552
1514.001953	-58.302830
1512.981445	-79.959808
1511.960938	52.310001
1510.939453	22.765789
1509.918945	131.705978
1508.897461	-100.638298
1507.875000	118.376541
1506.853516	119.297493
1505.831055	-151.586029
1504.809570	44.018383
1503.787109	-121.826622
1502.763672	-149.349350
1501.741211	-138.502029
1500.717773	-81.648087
1499.694336	-129.849289
1498.670898	-52.678352
1497.646484	-8.882417
1496.623047	-190.301636
1495.598633	50.338749
1494.574219	40.194195
1493.549805	42.779964
1492.524414	68.302887
1491.499023	152.540710
1490.473633	226.467728
1489.448242	149.587570
1488.422852	103.338409
1487.396484	62.156456
1486.370117	33.709412
1485.343750	122.640594
1484.317383	-2.869556
1483.290039	172.680496
1482.262695	274.140289
1481.235352	258.206940
1480.208008	201.446640
1479.180664	223.700043
1478.152344	409.011566
1477.124023	189.064926
1476.095703	249.412735
1475.067383	472.714996
1474.038086	377.575623
1473.008789	493.762451
1471.979492	299.342743
1470.950195	641.942322
1469.919922	653.607483
1468.890625	487.201355
1467.860352	689.601685
1466.830078	431.681000
1465.798828	639.052856
1464.768555	556.598999
1463.737305	819.739136
1462.706055	948.115356
1461.674805	885.934448
1460.642578	950.736816
1459.610352	754.008118
1458.578125	808.655579
1457.545898	886.123230
1456.513672	851.923645
1455.480469	723.874512
1454.447266	988.989868
1453.414063	855.912048
1452.380859	1133.584229
1451.346680	1020.820251
1450.313477	1202.073853
1449.279297	1124.842041
1448.244141	1067.913696
1447.209961	1076.882935
1446.174805	875.717651
1445.139648	996.132813
1444.104492	1043.130005
1443.069336	940.851440
1442.033203	1061.241943
1440.998047	868.014587
1439.961914	884.760315
1438.924805	770.062927
1437.888672	675.679993
1436.851563	649.589478
1435.814453	828.187561
1434.777344	620.290161
1433.740234	445.352905
1432.702148	636.614746
1431.664063	297.745911
1430.625977	375.479370
1429.587891	347.252991
1428.548828	97.084183
1427.509766	356.533600
1426.471680	373.866730
1425.431641	275.254364
1424.392578	368.304718
1423.352539	133.769211
1422.312500	297.454254
1421.272461	-50.201443
1420.232422	148.824814
1419.191406	-175.880890
1418.150391	118.851730
1417.109375	106.484756
1416.068359	106.766365
1415.027344	180.066788
1413.985352	235.784805
1412.943359	42.605888
1411.901367	38.128723
1410.858398	23.657494
1409.816406	-3.291120
1408.773438	-123.126289
1407.730469	48.536209
1406.687500	-121.339851
1405.643555	-17.405125
1404.599609	-81.625282
1403.555664	-110.606956
1402.511719	73.777596
1401.466797	24.850580
1400.422852	-44.033058
1399.377930	60.202023
1398.333008	116.840500
1397.287109	115.874718
1396.242188	215.238953
1395.196289	-63.683308
1394.150391	105.966408
1393.104492	182.964996
1392.057617	-93.025963
1391.010742	56.734463
1389.963867	-156.375336
1388.916992	-21.507290
1387.870117	13.322408
1386.822266	218.288300
1385.774414	60.671795
1384.726563	158.211487
1383.677734	-166.622971
1382.629883	-113.882248
1381.581055	-93.564827
1380.532227	-158.094925
1379.483398	44.705368
1378.433594	127.652672
1377.383789	-38.974449
1376.333984	-33.234493
1375.284180	12.515186
1374.234375	-93.840591
1373.183594	81.767044
1372.132813	-54.308712
1371.082031	113.912567
1370.031250	-66.799637
1368.979492	-97.831276
1367.927734	369.521942
1366.875977	52.134869
1365.824219	61.208538
1364.771484	82.810356
1363.718750	-99.629257
1362.666016	-82.801949
1361.613281	21.192411
1360.560547	68.015656
1359.506836	-56.713703
1358.453125	136.984970
1357.399414	-144.150406
1356.344727	-92.024574
1355.291016	139.092773
1354.236328	-111.792976
1353.181641	243.589264
1352.126953	256.199982
1351.071289	263.917938
1350.015625	112.849861
1348.959961	113.319443
1347.904297	161.015579
1346.847656	241.020416
1345.791992	566.613342
1344.735352	430.931854
1343.677734	459.006836
1342.621094	479.720673
1341.563477	436.072601
1340.505859	603.107910
1339.448242	458.056366
1338.390625	570.692627
1337.332031	334.253662
1336.273438	662.374146
1335.214844	594.459656
1334.156250	539.020996
1333.097656	496.051575
1332.038086	97.028801
1330.978516	467.251068
1329.917969	380.037689
1328.858398	567.286499
1327.797852	549.422302
1326.737305	304.348541
1325.676758	343.497894
1324.616211	412.332306
1323.554688	621.929321
1322.493164	520.486938
1321.431641	389.539368
1320.370117	863.202820
1319.307617	737.297180
1318.245117	488.197968
1317.182617	535.152161
1316.120117	490.936066
1315.056641	451.723328
1313.993164	656.533630
1312.929688	422.799561
1311.866211	605.475098
1310.802734	655.152893
1309.738281	672.854431
1308.673828	638.913574
1307.609375	545.979675
1306.543945	738.533203
1305.479492	724.434021
1304.414063	766.949097
1303.347656	494.774719
1302.282227	584.125732
1301.215820	653.818359
1300.150391	706.326965
1299.083008	707.266296
1298.016602	627.199097
1296.949219	640.515930
1295.882813	678.421387
1294.815430	426.720428
1293.747070	668.404114
1292.679688	637.694397
1291.611328	511.372955
1290.542969	706.393860
1289.474609	563.017700
1288.405273	248.151398
1287.335938	484.858368
1286.266602	312.317169
1285.197266	583.260925
1284.127930	707.168945
1283.057617	564.157410
1281.987305	479.984772
1280.916992	689.571777
1279.845703	488.003418
1278.775391	352.598450
1277.704102	581.707642
1276.632813	448.827789
1275.560547	575.170776
1274.489258	574.377625
1273.416992	532.055054
1272.344727	382.268158
1271.271484	809.023865
1270.199219	603.099792
1269.125977	631.667236
1268.052734	711.496338
1266.979492	649.750061
1265.905273	453.839691
1264.831055	531.240356
1263.756836	418.380737
1262.682617	681.081970
1261.607422	541.431213
1260.533203	504.211853
1259.458008	864.200928
1258.381836	349.428711
1257.306641	604.561218
1256.230469	579.535828
1255.154297	637.298340
1254.078125	592.800842
1253.001953	794.104919
1251.924805	608.469666
1250.847656	702.641846
1249.770508	585.188721
1248.692383	336.482910
1247.615234	715.040161
1246.537109	587.913147
1245.458984	732.967651
1244.379883	375.089966
1243.300781	558.962341
1242.222656	465.929230
1241.142578	588.979187
1240.063477	602.742981
1238.983398	349.560455
1237.904297	588.959351
1236.823242	345.556946
1235.743164	686.662109
1234.662109	474.827423
1233.582031	650.889343
1232.500977	632.982544
1231.418945	164.418640
1230.337891	669.796082
1229.255859	431.452576
1228.173828	665.324585
1227.090820	526.284790
1226.008789	459.886749
1224.925781	613.675110
1223.842773	397.252594
1222.759766	321.173340
1221.675781	373.253143
1220.591797	379.348816
1219.507813	250.067215
1218.423828	350.368744
1217.338867	262.159088
1216.254883	413.074524
1215.169922	259.630096
1214.083984	251.075287
1212.999023	326.974304
1211.913086	81.855713
1210.827148	319.336456
1209.741211	105.619270
1208.654297	270.574585
1207.567383	269.063629
1206.480469	103.605545
1205.393555	490.063324
1204.306641	165.542130
1203.218750	166.322540
1202.130859	244.135101
1201.042969	66.653397
1199.954102	98.640381
1198.865234	-88.431061
1197.776367	90.280685
1196.687500	35.531303
1195.598633	31.275728
1194.508789	173.659668
1193.418945	99.582031
1192.329102	172.114990
1191.238281	278.214752
1190.147461	-43.399277
1189.056641	84.243538
1187.965820	125.344353
1186.875000	75.157074
1185.783203	-133.461746
1184.691406	-152.448730
1183.599609	-1.122201
1182.506836	-180.918594
1181.414063	-178.413086
1180.321289	-17.707132
1179.228516	-0.933404
1178.135742	-166.335907
1177.041992	37.271915
1175.948242	87.444023
1174.854492	183.061493
1173.759766	-102.105209
1172.665039	-47.259754
1171.570313	-54.698769
1170.475586	-212.914169
1169.380859	-112.735741
1168.285156	37.583496
1167.189453	-149.347412
1166.093750	94.075401
1164.997070	155.708252
1163.900391	-16.892395
1162.803711	18.391020
1161.707031	158.717102
1160.609375	112.688263
1159.512695	-121.951790
1158.415039	223.475937
1157.316406	141.569473
1156.218750	2.414559
1155.120117	-172.489624
1154.021484	19.892275
1152.922852	-45.327908
1151.823242	-62.879879
1150.723633	-182.923508
1149.624023	159.266403
1148.524414	-72.780273
1147.423828	107.234055
1146.323242	-74.756577
1145.222656	69.420341
1144.122070	253.962708
1143.020508	100.535286
1141.918945	-86.146515
1140.817383	-232.339828
1139.715820	108.930649
1138.613281	-1.631278
1137.510742	18.547342
1136.408203	-220.292526
1135.305664	77.822487
1134.202148	-25.593250
1133.098633	-24.503799
1131.995117	116.626762
1130.891602	264.797241
1129.787109	92.549355
1128.682617	283.323425
1127.578125	436.049927
1126.473633	287.548035
1125.368164	366.681702
1124.262695	201.645264
1123.157227	67.476646
1122.050781	75.496841
1120.944336	161.665848
1119.837891	233.578262
1118.731445	-37.827545
1117.625000	119.291092
1116.517578	-2.901067
1115.410156	-84.824837
1114.302734	48.524567
1113.194336	87.216225
1112.085938	187.358643
1110.977539	17.993732
1109.869141	167.727875
1108.759766	173.272736
1107.651367	133.942093
1106.541016	403.978546
1105.431641	31.717508
1104.321289	141.153717
1103.211914	12.200507
1102.100586	76.768562
1100.990234	292.283051
1099.878906	399.221222
1098.768555	117.097878
1097.656250	228.755493
1096.544922	267.322235
1095.432617	74.978592
1094.320313	266.692352
1093.208008	291.126556
1092.095703	407.387634
1090.982422	154.037033
1089.869141	103.210495
1088.755859	160.658966
1087.641602	48.725208
1086.527344	254.355453
1085.413086	318.835754
1084.298828	232.862366
1083.183594	358.459808
1082.069336	467.581787
1080.954102	348.809631
1079.837891	363.980286
1078.722656	43.406693
1077.606445	119.726959
1076.490234	200.734711
1075.373047	54.128426
1074.255859	17.873558
1073.139648	-34.748173
1072.021484	369.911774
1070.904297	7.853063
1069.786133	135.825485
1068.667969	50.542339
1067.549805	377.637268
1066.430664	264.301178
1065.312500	-22.220196
1064.193359	-60.426773
1063.073242	170.572983
1061.954102	-122.635551
1060.833984	73.258423
1059.713867	280.797974
1058.592773	114.150711
1057.472656	158.022766
1056.351563	7.926385
1055.230469	178.068497
1054.108398	161.280899
1052.987305	-35.291183
1051.865234	-65.941864
1050.743164	132.254318
1049.620117	71.330467
1048.497070	138.821320
1047.374023	19.696264
1046.250977	91.932510
1045.127930	110.552162
1044.003906	73.260384
1042.879883	-3.586136
1041.754883	26.842838
1040.630859	3.730436
1039.505859	136.732651
1038.380859	-95.864403
1037.254883	4.611465
1036.129883	119.063629
1035.003906	128.802719
1033.876953	33.899681
1032.750977	-14.381123
1031.624023	14.152058
1030.497070	228.716537
1029.370117	87.623299
1028.242188	-48.699345
1027.115234	-291.766937
1025.986328	-107.293221
1024.858398	-138.802002
1023.730469	-198.095413
1022.601563	-83.223480
1021.471680	-360.511871
1020.342773	-229.291367
1019.212891	-248.835968
1018.083008	-131.495560
1016.953125	-99.924171
1015.823242	5.864726
1014.692383	39.829231
1013.561523	-139.296814
1012.430664	-237.210526
1011.298828	-149.762268
1010.166992	-48.400074
1009.035156	402.481628
1007.903320	385.779449
1006.770508	447.807220
1005.637695	613.956482
1004.504883	602.033813
1003.371094	856.048645
1002.238281	913.546936
1001.104492	525.096008
999.969727	162.303497
998.835938	264.002167
997.701172	261.802612
996.566406	12.644588
995.430664	105.268082
994.295898	-21.305197
993.160156	193.684174
992.024414	18.841663
990.887695	-26.719524
989.750977	17.715292
988.614258	149.778732
987.477539	-75.328270
986.340820	-39.935997
985.203125	27.750580
984.065430	97.769997
982.926758	-39.373638
981.789063	5.437585
980.650391	38.786415
979.511719	19.269676
978.372070	-94.475555
977.233398	281.685699
976.093750	41.611961
974.953125	148.775620
973.813477	267.438263
972.672852	200.021149
971.532227	167.149902
970.390625	51.688438
969.250000	-13.154920
968.108398	254.894989
966.966797	-46.194702
965.824219	-32.790413
964.681641	3.600265
963.539063	230.353714
962.396484	239.268188
961.253906	177.184891
960.110352	211.428970
958.966797	112.838203
957.822266	254.837418
956.678711	85.409088
955.534180	106.122253
954.388672	234.452942
953.244141	323.871582
952.098633	122.769722
950.953125	278.605835
949.807617	274.355713
948.661133	249.585098
947.514648	71.744446
946.368164	44.844723
945.221680	-61.950790
944.074219	62.025284
942.926758	-74.313896
941.779297	113.616798
940.630859	397.361786
939.483398	286.273163
938.334961	99.999199
937.185547	52.978607
936.037109	197.551544
934.887695	-59.112087
933.737305	131.084610
932.587891	250.592896
931.437500	222.016449
930.287109	184.379257
929.136719	3.350336
927.985352	-50.078365
926.834961	62.684689
925.682617	270.998077
924.531250	240.391998
923.378906	16.523254
922.226563	245.259308
921.074219	110.208595
919.921875	404.778381
918.768555	235.732269
917.615234	316.664185
916.460938	150.044754
915.307617	38.019684
914.153320	5.521496
912.999023	38.874481
911.843750	-143.304138
910.688477	-155.252625
909.533203	-65.122345
908.377930	34.054501
907.221680	205.740891
906.066406	-89.476418
904.909180	102.586487
903.752930	-56.523819
902.595703	239.641159
901.438477	168.903580
900.281250	-137.194550
899.123047	88.669228
897.965820	20.315882
896.807617	49.270195
895.648438	105.359367
894.489258	236.038315
893.331055	176.793213
892.170898	76.911804
891.011719	96.821251
889.851563	-100.107857
888.691406	82.432922
887.531250	197.161407
886.370117	-96.697510
885.208984	318.149017
884.047852	265.799652
882.885742	69.123878
881.724609	-150.014404
880.562500	-134.586349
879.399414	338.377869
878.237305	51.722698
877.074219	222.527756
875.911133	179.277328
874.747070	169.821381
873.583008	81.566116
872.418945	159.897430
871.254883	188.679764
870.089844	100.458374
868.925781	-61.955326
867.759766	86.005692
866.594727	65.276779
865.428711	204.123062
864.262695	-43.594021
863.096680	77.210762
861.930664	36.237858
860.763672	22.214182
859.596680	300.013000
858.428711	355.476410
857.260742	233.635971
856.092773	412.432404
854.924805	297.326080
853.756836	350.419861
852.587891	412.436737
851.418945	120.304886
850.249023	466.862488
849.080078	271.134521
847.910156	223.288300
846.739258	294.112213
845.569336	44.772144
844.398438	108.841446
843.227539	235.504379
842.056641	102.602303
840.884766	240.338608
839.712891	181.229691
838.541016	128.829834
837.368164	239.567047
836.196289	62.006027
835.022461	197.224472
833.849609	184.958466
832.675781	-66.220833
831.501953	104.560669
830.328125	357.800751
829.154297	459.178833
827.979492	292.816162
826.804688	229.083176
825.628906	341.481964
824.454102	-7.599803
823.278320	-28.964283
822.102539	-52.578823
820.925781	175.482498
819.749023	236.391098
818.572266	50.119518
817.395508	-185.064758
816.217773	138.375488
815.040039	221.357925
813.862305	-127.226852
812.684570	-119.886681
811.505859	-294.881256
810.327148	-16.407967
809.147461	-6.970659
807.968750	-93.098671
806.789063	-54.836830
805.609375	-123.210480
804.428711	28.198360
803.248047	-102.367981
802.067383	-35.419147
800.886719	-239.179596
799.705078	-145.674759
798.523438	-240.722687
797.341797	125.346741
796.160156	-67.298317
794.977539	-44.950890
793.794922	-9.350741
792.611328	-7.017498
791.428711	225.561478
790.245117	179.077148
789.060547	41.846157
787.876953	44.047329
786.692383	289.555145
785.507813	371.258972
784.323242	-26.909136
783.137695	1.722471
781.952148	-27.146128
780.766602	-56.030182
779.580078	-14.236535
778.393555	14.259200
777.207031	148.697662
776.020508	66.719910
774.833008	0.204599
773.645508	2.096163
772.458008	301.750519
771.270508	63.138847
770.082031	40.690529
768.893555	2.799353
767.704102	266.820465
766.514648	-53.164768
765.325195	91.754272
764.135742	199.148438
762.946289	220.604172
761.755859	41.724628
760.565430	270.030731
759.374023	353.002594
758.183594	325.935486
756.992188	298.865265
755.799805	188.245590
754.608398	101.838638
753.416016	283.557159
752.223633	-46.730183
751.030273	58.030918
749.837891	72.690681
748.644531	111.482040
747.450195	301.694641
746.256836	250.417023
745.062500	17.057920
743.868164	264.150177
742.672852	164.640640
741.477539	231.788727
740.282227	-12.346311
739.086914	252.013474
737.890625	-11.745692
736.695313	-113.308472
735.498047	98.312660
734.301758	-64.538498
733.104492	70.351311
731.907227	115.456490
730.709961	33.646816
729.511719	102.789001
728.313477	176.271530
727.115234	-30.115873
725.916992	56.471203
724.717773	121.167046
723.518555	-82.880043
722.318359	136.891953
721.119141	66.138374
719.918945	316.336121
718.718750	-7.598892
717.517578	72.303604
716.316406	25.641172
715.115234	9.541492
713.914063	54.509201
712.711914	14.440413
711.509766	-138.936417
710.307617	41.152908
709.104492	129.670975
707.902344	78.765327
706.698242	54.025284
705.495117	120.738182
704.291016	-71.564102
703.086914	6.052051
701.882813	64.067993
700.678711	2.449495
699.473633	167.014832
698.268555	20.650784
697.062500	74.328064
695.857422	54.118061
694.651367	25.250328
693.444336	161.477966
692.238281	-101.865906
691.031250	-130.612076
689.824219	-63.824783
688.616211	-164.118881
687.409180	100.108299
686.200195	99.644638
684.992188	-56.908276
683.784180	-167.833023
682.575195	-207.150330
681.366211	-172.744537
680.156250	-207.638138
678.946289	39.075634
677.736328	170.955200
676.526367	-8.917505
675.315430	-32.830170
674.104492	-255.754745
672.893555	-0.443045
671.682617	-6.896760
670.470703	12.655528
669.258789	12.796784
668.046875	136.187714
666.833984	-27.800180
665.621094	106.469002
664.408203	137.074295
663.194336	-11.483387
661.981445	32.227085
660.767578	-36.234539
659.552734	37.830639
658.338867	25.648741
657.124023	69.639725
655.908203	-160.145447
654.693359	-150.439529
653.477539	-32.874348
652.261719	-115.652809
651.045898	99.003166
649.829102	-35.234879
648.612305	-68.088989
647.395508	-27.608591
646.177734	114.140556
644.959961	113.942696
643.742188	118.188560
642.524414	-90.348007
641.305664	36.815571
640.086914	202.778610
638.868164	50.735703
637.648438	17.127745
636.429688	-80.734558
635.208984	70.795731
633.989258	-301.493988
632.768555	82.284569
631.547852	184.937057
630.327148	23.832335
629.106445	101.171600
627.884766	101.515221
626.663086	172.884628
625.440430	122.294586
624.217773	329.218201
622.995117	64.905731
621.772461	4.551260
620.549805	-14.760012
619.326172	-3.740194
618.102539	46.161293
616.877930	233.398056
615.654297	-28.466967
614.429688	24.690842
613.204102	127.441414
611.979492	-53.853558
610.753906	-52.880108
609.528320	239.260178
608.301758	-73.013382
607.075195	-70.571213
605.848633	43.472176
604.622070	-61.954037
