# Supplementary material for: Raman spectroscopy accurately differentiates mucosal healing from non-healing and biochemical changes following biological therapy in inflammatory bowel disease
Source: PLoS One. 2021 Jun 2;16(6):e0252210. doi: 10.1371/journal.pone.0252210 (PMC8172032; doi:10.1371/journal.pone.0252210)
Supplement: S6 Dataset — (ZIP) [file pone.0252210.s008.zip › Post biologic CD/OC011 post treatment-2_base sub CR removed_3__X_-11935.7__Y_286.434__Z_-7194.38__Time_34.txt]

1714.705078	233.971512
1713.728516	223.038681
1712.751953	-135.249817
1711.774414	144.729904
1710.797852	-71.168602
1709.820313	125.788017
1708.842773	-124.703003
1707.864258	120.608734
1706.886719	-110.595825
1705.908203	456.435181
1704.929688	-336.561676
1703.950195	921.315186
1702.971680	629.659668
1701.992188	-65.623512
1701.012695	-163.703537
1700.033203	-207.831161
1699.052734	-559.117554
1698.073242	60.683556
1697.092773	421.318665
1696.112305	857.101746
1695.130859	213.879547
1694.150391	-196.032715
1693.168945	-210.193710
1692.187500	-191.749542
1691.206055	-442.298004
1690.223633	332.309845
1689.241211	576.305725
1688.258789	28.690228
1687.276367	575.158386
1686.293945	188.958984
1685.310547	245.848694
1684.327148	298.012177
1683.343750	68.398682
1682.360352	-251.035660
1681.375977	-426.019135
1680.392578	-317.963501
1679.408203	-448.992523
1678.423828	-41.789738
1677.438477	81.088242
1676.453125	74.205101
1675.468750	642.503967
1674.482422	-14.720521
1673.497070	161.090408
1672.511719	-504.965424
1671.525391	455.790131
1670.539063	255.944321
1669.552734	1392.624512
1668.565430	798.157593
1667.578125	-228.130432
1666.591797	750.481812
1665.603516	1397.348999
1664.616211	736.820129
1663.627930	732.135376
1662.640625	1247.849121
1661.652344	926.062683
1660.663086	-275.075073
1659.674805	371.907349
1658.685547	534.207642
1657.696289	490.368347
1656.707031	1355.347778
1655.717773	655.799500
1654.727539	-111.883987
1653.737305	179.782104
1652.747070	1043.262939
1651.756836	655.679688
1650.765625	985.278015
1649.775391	458.633362
1648.784180	622.467529
1647.792969	577.854675
1646.800781	100.244728
1645.809570	130.529388
1644.817383	599.488098
1643.825195	297.591248
1642.832031	-77.842857
1641.839844	11.855134
1640.846680	-774.321533
1639.853516	-21.794950
1638.860352	-113.320190
1637.867188	259.597565
1636.873047	260.786224
1635.878906	-46.146526
1634.884766	-31.190226
1633.890625	-245.217224
1632.895508	44.085876
1631.900391	717.958435
1630.905273	-32.667049
1629.910156	78.001198
1628.915039	309.856689
1627.918945	-255.574905
1626.922852	-155.062958
1625.926758	-99.166908
1624.930664	-532.250793
1623.933594	767.297974
1622.937500	736.568848
1621.940430	-284.825256
1620.942383	-273.317902
1619.945313	757.468994
1618.947266	566.657166
1617.949219	144.937683
1616.951172	382.267731
1615.953125	708.745239
1614.954102	-161.429443
1613.956055	1209.043701
1612.957031	97.842537
1611.957031	256.050201
1610.958008	713.099609
1609.958008	601.075623
1608.958984	1115.395996
1607.958008	1047.638794
1606.958008	293.721436
1605.958008	42.814438
1604.957031	-349.552063
1603.956055	-45.622696
1602.955078	-194.648895
1601.953125	77.376274
1600.951172	409.318298
1599.950195	364.488617
1598.947266	606.933960
1597.945313	692.364197
1596.942383	523.989990
1595.940430	347.772339
1594.937500	325.476563
1593.933594	-146.334976
1592.930664	-450.918610
1591.926758	-293.595245
1590.922852	-817.785278
1589.918945	-376.456329
1588.915039	-279.919586
1587.910156	298.785858
1586.906250	548.516296
1585.901367	474.496857
1584.895508	121.236931
1583.890625	25.977442
1582.884766	-30.525810
1581.878906	32.560276
1580.873047	-389.081604
1579.867188	444.247040
1578.860352	160.007080
1577.854492	0.638628
1576.847656	46.521065
1575.839844	-553.232910
1574.833008	-416.813965
1573.825195	-366.679474
1572.817383	273.312256
1571.809570	-160.833908
1570.801758	-353.409790
1569.792969	-81.236206
1568.784180	632.103821
1567.775391	108.584694
1566.766602	358.743500
1565.757813	102.250397
1564.748047	297.034210
1563.738281	-22.376450
1562.728516	449.282867
1561.718750	-181.941925
1560.708008	-235.052032
1559.697266	-451.806061
1558.686523	-168.532532
1557.675781	-199.286423
1556.665039	-137.091232
1555.653320	289.879547
1554.641602	884.674255
1553.629883	676.183960
1552.617188	-876.226074
1551.605469	-631.972046
1550.592773	10.222801
1549.580078	-67.403404
1548.567383	317.658417
1547.553711	298.702698
1546.541016	905.207336
1545.527344	32.462875
1544.513672	353.725159
1543.499023	997.381897
1542.485352	188.788803
1541.470703	178.141083
1540.456055	25.164999
1539.441406	179.144440
1538.425781	386.825958
1537.410156	397.999420
1536.394531	336.605438
1535.378906	607.678467
1534.363281	409.002960
1533.346680	998.918701
1532.331055	88.209572
1531.314453	630.973450
1530.296875	1219.463379
1529.280273	905.933777
1528.262695	1029.981445
1527.245117	502.228119
1526.227539	896.052979
1525.209961	648.554016
1524.191406	254.101395
1523.172852	698.271057
1522.154297	864.192566
1521.135742	674.901978
1520.116211	-345.121765
1519.097656	1059.161987
1518.078125	303.722076
1517.058594	221.542435
1516.038086	570.617371
1515.018555	243.989151
1513.998047	250.953735
1512.977539	-389.222687
1511.956055	325.735046
1510.935547	-483.972992
1509.914063	43.010712
1508.892578	-353.828094
1507.871094	-4.421245
1506.849609	-239.934982
1505.827148	49.858620
1504.804688	800.664795
1503.782227	231.411224
1502.759766	310.353790
1501.736328	570.829529
1500.713867	-546.443054
1499.690430	36.391758
1498.666016	-702.004028
1497.642578	154.151199
1496.618164	-292.552887
1495.594727	151.087494
1494.569336	238.711365
1493.544922	-46.980019
1492.520508	-307.087250
1491.495117	-845.867310
1490.469727	-786.613586
1489.444336	-403.022919
1488.417969	-538.258728
1487.392578	-252.069641
1486.366211	592.914673
1485.339844	373.119843
1484.312500	1153.585693
1483.286133	466.766632
1482.258789	695.814270
1481.231445	651.857361
1480.204102	273.870728
1479.175781	1369.331787
1478.148438	1128.944702
1477.120117	1286.017456
1476.091797	1068.553589
1475.062500	135.343109
1474.034180	659.230286
1473.004883	859.461060
1471.975586	1324.335449
1470.946289	967.078186
1469.916016	1446.932617
1468.885742	2430.276611
1467.855469	2314.600098
1466.825195	2150.706055
1465.794922	1323.443604
1464.763672	1800.291138
1463.732422	1428.313232
1462.701172	1907.624756
1461.669922	2109.949951
1460.638672	1398.075684
1459.606445	1988.917969
1458.574219	2589.759277
1457.541992	1964.698486
1456.508789	1969.121094
1455.476563	2306.069336
1454.443359	2528.745850
1453.410156	1967.947876
1452.375977	2375.779541
1451.342773	2616.422363
1450.308594	2557.955078
1449.274414	2568.064453
1448.240234	2393.411377
1447.206055	2039.188354
1446.170898	2211.765869
1445.135742	2670.454834
1444.100586	2405.337646
1443.064453	1970.848267
1442.029297	1564.663696
1440.993164	2157.709473
1439.957031	2588.857666
1438.920898	2120.033936
1437.883789	1815.766602
1436.847656	1686.292847
1435.810547	2324.993164
1434.773438	2127.550537
1433.735352	1465.618530
1432.698242	1342.088379
1431.660156	1683.170410
1430.622070	439.421143
1429.583008	1358.682617
1428.544922	1811.187256
1427.505859	1108.490967
1426.466797	91.148888
1425.427734	876.992126
1424.387695	14.238703
1423.348633	-207.741425
1422.308594	467.406830
1421.268555	361.674225
1420.227539	296.420227
1419.187500	15.027731
1418.146484	-434.755554
1417.105469	479.950226
1416.064453	322.647400
1415.022461	-58.319183
1413.980469	-182.336380
1412.939453	46.113880
1411.896484	-736.108398
1410.854492	249.359299
1409.811523	422.878143
1408.768555	340.340546
1407.725586	57.154308
1406.682617	-105.085304
1405.638672	433.437347
1404.595703	-516.467102
1403.551758	-424.262421
1402.506836	-324.399567
1401.462891	498.304810
1400.417969	202.232513
1399.373047	-349.196503
1398.328125	874.846680
1397.283203	672.487793
1396.237305	833.747742
1395.191406	113.341736
1394.145508	165.035858
1393.099609	497.471100
1392.052734	166.450562
1391.006836	-396.818451
1389.959961	369.254608
1388.912109	79.295723
1387.865234	1098.197510
1386.817383	221.036469
1385.769531	214.743027
1384.721680	-28.776905
1383.673828	153.023148
1382.625000	-89.879585
1381.576172	-60.056435
1380.527344	437.148224
1379.478516	-191.875687
1378.429688	-216.113312
1377.379883	251.632568
1376.330078	-463.523895
1375.280273	531.119385
1374.229492	195.885437
1373.178711	571.902771
1372.128906	-243.795044
1371.077148	506.592773
1370.026367	155.340866
1368.974609	534.582520
1367.923828	119.258957
1366.871094	224.815262
1365.819336	71.693848
1364.767578	757.984558
1363.714844	147.247253
1362.662109	-54.784019
1361.609375	-475.439240
1360.555664	-482.767273
1359.501953	-139.144485
1358.448242	-541.385437
1357.394531	-20.851635
1356.340820	517.111023
1355.286133	-535.373291
1354.231445	-585.917114
1353.176758	-1351.538330
1352.122070	-383.176971
1351.066406	-604.364075
1350.011719	-482.544464
1348.956055	-52.887188
1347.899414	4.543529
1346.843750	672.550964
1345.787109	499.639526
1344.730469	1331.287476
1343.673828	871.210754
1342.616211	974.114441
1341.559570	685.752014
1340.501953	628.067932
1339.444336	694.491943
1338.385742	1313.245605
1337.328125	1607.689697
1336.269531	1211.536011
1335.210938	1894.775635
1334.152344	1491.718018
1333.092773	443.320251
1332.033203	686.588135
1330.973633	1001.659119
1329.914063	1470.061279
1328.853516	616.064880
1327.793945	1275.010376
1326.733398	999.910522
1325.672852	1019.050964
1324.611328	1872.952881
1323.549805	1899.573242
1322.489258	1770.946167
1321.426758	1617.689941
1320.365234	1528.898315
1319.302734	1422.977539
1318.241211	1827.842041
1317.177734	1786.253296
1316.115234	1828.724243
1315.052734	2238.558350
1313.989258	2458.544189
1312.925781	2582.496338
1311.862305	2585.863770
1310.797852	1089.639282
1309.733398	1654.839233
1308.668945	1730.100952
1307.604492	2602.795898
1306.540039	2284.420410
1305.474609	2401.608398
1304.409180	2287.703857
1303.343750	2791.109375
1302.277344	2495.396729
1301.211914	1939.505737
1300.145508	2754.943115
1299.079102	2860.177002
1298.011719	2218.748535
1296.945313	1995.221313
1295.877930	2407.634521
1294.810547	2422.330566
1293.743164	2513.181152
1292.674805	1747.759521
1291.606445	1882.954468
1290.538086	2560.106689
1289.469727	2391.197021
1288.400391	2241.939697
1287.332031	2242.396484
1286.262695	1858.171265
1285.193359	2267.840088
1284.123047	1802.976929
1283.052734	2217.407715
1281.982422	1182.473022
1280.912109	1897.997925
1279.841797	1842.447998
1278.770508	1569.163452
1277.699219	1785.219971
1276.627930	1480.348877
1275.556641	1517.906616
1274.484375	1445.421143
1273.412109	1280.124390
1272.339844	2497.763184
1271.267578	1604.444458
1270.194336	1361.055786
1269.121094	1676.906982
1268.047852	1985.307739
1266.974609	1395.474121
1265.900391	1818.419556
1264.827148	1550.906128
1263.752930	1207.822876
1262.677734	2113.245361
1261.603516	1760.420166
1260.528320	1127.392822
1259.453125	1342.613403
1258.377930	1248.329468
1257.301758	915.305298
1256.226563	1580.896362
1255.150391	1148.086426
1254.073242	1508.873169
1252.997070	1740.581177
1251.919922	2025.616211
1250.842773	2619.412842
1249.765625	1605.422363
1248.688477	1277.502075
1247.610352	1435.776001
1246.532227	1307.163452
1245.454102	1236.896851
1244.375000	1518.787964
1243.296875	1086.551880
1242.217773	1747.048462
1241.138672	1023.478210
1240.058594	719.981262
1238.979492	982.038391
1237.899414	993.978516
1236.819336	1292.064819
1235.738281	-15.421716
1234.658203	1228.187378
1233.577148	1753.643188
1232.496094	1566.334106
1231.415039	1497.790283
1230.333008	1172.371094
1229.250977	1353.183960
1228.168945	2424.868652
1227.086914	2401.861572
1226.003906	2049.600830
1224.920898	1520.803101
1223.837891	1369.546143
1222.754883	267.813416
1221.670898	740.543152
1220.587891	976.170105
1219.503906	991.602234
1218.418945	733.839172
1217.334961	1319.331665
1216.250000	1088.050171
1215.165039	924.431030
1214.080078	565.255371
1212.994141	346.086609
1211.908203	416.533020
1210.822266	1514.657227
1209.736328	680.146729
1208.649414	77.377693
1207.563477	1133.645264
1206.476563	391.107910
1205.388672	817.578430
1204.301758	1222.180298
1203.213867	108.868912
1202.125977	209.800156
1201.038086	320.255798
1199.949219	-26.871986
1198.861328	-441.209381
1197.772461	491.964935
1196.682617	572.979797
1195.593750	-846.806335
1194.503906	37.484245
1193.414063	531.867188
1192.324219	-132.515930
1191.233398	-626.116211
1190.143555	-72.043762
1189.052734	486.470032
1187.960938	247.363861
1186.870117	-135.659668
1185.778320	-657.863037
1184.686523	-231.980194
1183.594727	229.646576
1182.501953	491.863403
1181.410156	482.998077
1180.317383	-420.274078
1179.223633	-235.013916
1178.130859	388.778320
1177.037109	-533.237488
1175.943359	-434.419861
1174.849609	-714.063904
1173.754883	-258.635468
1172.661133	301.958984
1171.566406	-181.260788
1170.470703	-295.902130
1169.375977	-271.684021
1168.280273	-39.492695
1167.184570	-103.936562
1166.088867	-548.466614
1164.992188	-481.438660
1163.895508	-450.273651
1162.798828	443.265045
1161.702148	328.492310
1160.605469	397.613525
1159.507813	-3.679821
1158.410156	864.988220
1157.311523	795.387329
1156.213867	716.344849
1155.115234	687.366760
1154.016602	405.625763
1152.917969	-114.375580
1151.818359	941.336060
1150.718750	621.558411
1149.619141	282.887817
1148.519531	318.373871
1147.418945	-429.712799
1146.319336	753.547974
1145.217773	117.556526
1144.117188	479.105621
1143.015625	228.984177
1141.915039	706.971252
1140.813477	673.403076
1139.710938	706.392090
1138.609375	798.920105
1137.506836	168.886307
1136.404297	434.978394
1135.300781	610.640015
1134.197266	263.808594
1133.094727	947.749390
1131.990234	211.725616
1130.886719	-552.301208
1129.782227	169.397873
1128.677734	297.759857
1127.573242	1007.225281
1126.468750	1059.625366
1125.363281	23.889225
1124.257813	901.390991
1123.152344	264.414917
1122.045898	1037.343750
1120.940430	1108.999634
1119.833984	1244.582520
1118.726563	927.970825
1117.620117	576.157776
1116.512695	551.109802
1115.405273	-415.409393
1114.297852	-331.193634
1113.189453	103.015930
1112.082031	102.210983
1110.972656	-286.259430
1109.864258	-421.488190
1108.755859	-39.122593
1107.646484	371.472076
1106.537109	307.355042
1105.426758	181.958206
1104.317383	986.833313
1103.207031	238.622543
1102.096680	-874.787476
1100.985352	-105.292374
1099.875000	-250.919937
1098.763672	424.082733
1097.652344	-251.711014
1096.540039	307.772736
1095.427734	1258.294434
1094.315430	792.856934
1093.203125	1074.338135
1092.090820	-113.321663
1090.977539	286.233643
1089.864258	-580.330322
1088.750977	35.989124
1087.636719	452.204926
1086.522461	593.247620
1085.408203	560.447998
1084.293945	1237.777466
1083.179688	836.254395
1082.064453	465.611267
1080.949219	1572.918091
1079.833008	1092.251587
1078.717773	1844.778564
1077.601563	1942.181396
1076.485352	1474.138428
1075.368164	891.477234
1074.251953	1207.862549
1073.134766	752.634827
1072.016602	370.469086
1070.899414	127.106544
1069.781250	530.873474
1068.663086	1061.211670
1067.544922	661.545410
1066.426758	1475.485962
1065.307617	1914.597412
1064.188477	1323.711060
1063.068359	756.687988
1061.949219	1254.890381
1060.829102	1420.882446
1059.708984	1537.916138
1058.588867	1292.727905
1057.467773	683.164368
1056.346680	1062.773438
1055.225586	1227.510010
1054.104492	691.594482
1052.982422	1594.858887
1051.860352	1225.365479
1050.738281	835.303406
1049.615234	826.067749
1048.492188	1129.798096
1047.369141	409.526978
1046.246094	307.927643
1045.123047	246.313858
1043.999023	142.972656
1042.875000	522.432495
1041.750000	258.808929
1040.625977	-265.281891
1039.500977	252.234116
1038.375977	338.993378
1037.250000	647.128174
1036.125000	299.095703
1034.999023	-74.137115
1033.873047	355.721039
1032.746094	-186.618561
1031.619141	657.509766
1030.492188	253.122223
1029.365234	281.531860
1028.237305	-391.611542
1027.110352	-562.277710
1025.982422	-463.182953
1024.853516	-572.872986
1023.725586	-737.881958
1022.596680	-902.580811
1021.467773	-992.635193
1020.337891	-1727.346802
1019.208008	-482.944366
1018.078125	-324.052979
1016.948242	-157.985168
1015.818359	-255.912888
1014.687500	-221.464645
1013.556641	172.363281
1012.425781	-628.851196
1011.293945	316.576599
1010.162109	1298.899414
1009.030273	-70.539528
1007.898438	715.337524
1006.765625	1711.622559
1005.632813	1419.426025
1004.500000	1333.481934
1003.366211	1825.804688
1002.233398	2399.128906
1001.099609	1981.109863
999.964844	1729.888062
998.831055	497.477386
997.696289	979.331482
996.561523	1119.558228
995.425781	770.673889
994.291016	1206.861694
993.155273	750.264893
992.019531	826.989929
990.882813	1171.413452
989.747070	1338.497437
988.610352	904.184082
987.472656	1140.879150
986.335938	1698.027100
985.198242	866.290466
984.060547	1064.554688
982.921875	1548.432373
981.784180	1500.740479
980.645508	1103.534424
979.506836	764.323181
978.367188	236.892166
977.228516	770.103027
976.088867	1475.731689
974.948242	928.620850
973.808594	474.005371
972.667969	970.928284
971.527344	1238.208984
970.385742	1381.587769
969.245117	547.250061
968.103516	392.897278
966.961914	14.003860
965.819336	420.092102
964.677734	899.689087
963.534180	462.038849
962.391602	1189.470947
961.249023	-42.820278
960.105469	824.641724
958.961914	1116.923096
957.817383	1294.781982
956.673828	440.116791
955.529297	336.946594
954.383789	1515.722656
953.239258	779.013794
952.093750	575.855957
950.948242	425.657104
949.802734	426.664581
948.656250	87.232010
947.509766	219.016556
946.363281	531.484253
945.216797	492.210571
944.069336	-311.950134
942.921875	-314.060486
941.774414	384.876801
940.625977	-459.158356
939.478516	-109.196579
938.330078	521.350037
937.180664	1345.651123
936.032227	915.705994
934.882813	467.900635
933.732422	157.232681
932.583008	774.278320
931.432617	-7.481555
930.282227	798.700439
929.131836	-558.381714
927.980469	908.035156
926.830078	1195.087769
925.677734	-577.021545
924.526367	-571.501099
923.374023	-966.101929
922.221680	-218.952896
921.069336	-756.322754
919.916992	-416.042572
918.763672	80.995880
917.610352	686.975464
916.456055	709.161011
915.302734	95.779488
914.148438	679.066895
912.994141	41.299160
911.838867	468.038574
910.683594	325.357697
909.528320	-570.012207
908.373047	319.519501
907.216797	138.828293
906.061523	-177.580017
904.904297	-314.791565
903.748047	379.523651
902.590820	97.573265
901.433594	189.428619
900.276367	-15.147678
899.118164	276.048767
897.960938	19.725136
896.802734	914.934021
895.643555	-716.170898
894.484375	282.965240
893.325195	630.745789
892.166016	361.542755
891.006836	397.571838
889.846680	-329.805359
888.686523	133.309433
887.526367	873.991333
886.365234	54.711681
885.204102	438.649658
884.042969	1104.489868
882.880859	229.563156
881.719727	602.136536
880.556641	169.708847
879.394531	598.587891
878.232422	162.026596
877.069336	725.965698
875.905273	53.152435
874.742188	24.743605
873.578125	102.186249
872.414063	868.361938
871.250000	792.658508
870.084961	802.501404
868.920898	1300.453003
867.754883	1366.420898
866.589844	1315.538818
865.423828	817.426514
864.257813	70.168388
863.091797	623.996033
861.924805	2105.116699
860.758789	1921.748291
859.590820	1504.971313
858.423828	1409.387207
857.255859	1385.632080
856.087891	1548.087158
854.919922	1526.577637
853.751953	2392.991455
852.583008	2187.458008
851.414063	2631.951904
850.244141	2455.571533
849.075195	2019.440186
847.905273	1037.038452
846.734375	1311.144897
845.564453	1500.086182
844.393555	1194.311523
843.222656	573.186035
842.051758	1124.472778
840.879883	1067.160400
839.708008	806.379944
838.536133	1721.472168
837.363281	2070.676270
836.190430	1514.825806
835.017578	1446.137085
833.844727	924.122864
832.670898	1400.287598
831.497070	1617.246582
830.323242	1334.184326
829.149414	1381.410767
827.974609	1410.695923
826.799805	712.920532
825.624023	949.557556
824.449219	905.199585
823.273438	849.623474
822.097656	268.241302
820.920898	1166.010254
819.744141	172.701950
818.567383	-312.624084
817.390625	-192.361282
816.212891	270.416138
815.035156	-257.114014
813.857422	1244.014038
812.679688	258.250702
811.500977	711.239990
810.322266	-249.683792
809.142578	-59.220409
807.963867	-333.213806
806.784180	-240.748001
805.603516	-530.388733
804.423828	-595.745361
803.243164	577.253967
802.062500	240.693634
800.881836	-153.492004
799.700195	179.840347
798.518555	60.540878
797.336914	-437.924866
796.154297	120.898506
794.972656	-122.784691
793.789063	-23.164528
792.606445	-647.932617
791.422852	-479.878510
790.240234	55.452648
789.055664	238.432007
787.872070	695.556580
786.687500	1820.348267
785.502930	1062.376587
784.317383	1038.642700
783.132813	371.524506
781.947266	855.933411
780.761719	1680.205078
779.575195	1026.074097
778.388672	1264.298340
777.202148	1371.936401
776.015625	2179.093994
774.828125	1076.677002
773.640625	1576.412109
772.453125	1471.311401
771.264648	1888.686279
770.076172	1035.685791
768.887695	2195.384277
767.699219	1335.668457
766.509766	925.567932
765.320313	894.310364
764.130859	1360.532471
762.940430	1011.653992
761.750977	2236.557617
760.559570	1774.885132
759.369141	1698.236694
758.177734	2738.751953
756.986328	1814.721924
755.794922	2306.768066
754.603516	1417.917114
753.411133	872.025146
752.218750	1453.181152
751.025391	1240.818481
749.832031	1157.839355
748.638672	646.489563
747.445313	1285.265503
746.250977	1480.130981
745.057617	290.287079
743.862305	1837.992188
742.667969	1481.277344
741.472656	701.276611
740.277344	359.690887
739.082031	-148.592636
737.885742	-168.423737
736.689453	-111.912933
735.493164	1269.061523
734.296875	372.230988
733.099609	451.635681
731.902344	874.213379
730.705078	666.195679
729.506836	720.372498
728.308594	400.245300
727.110352	246.077408
725.911133	1169.142822
724.712891	797.840271
723.513672	882.907471
722.313477	1441.514038
721.113281	1361.882690
719.914063	987.253479
718.712891	171.480865
717.512695	1310.912109
716.311523	1195.017334
715.110352	1491.037842
713.909180	1444.208252
712.707031	819.302368
711.504883	1484.609985
710.302734	1543.476318
709.099609	1229.409668
707.896484	1461.795532
706.693359	1702.449097
705.490234	1045.732666
704.286133	1677.389526
703.082031	1294.433228
701.877930	1050.540039
700.672852	858.579102
699.468750	1488.373901
698.262695	1702.241455
697.057617	1778.799316
695.851563	1941.907104
694.645508	996.724731
693.439453	694.557434
692.232422	622.386658
691.026367	-251.034424
689.818359	251.611145
688.611328	187.481873
687.403320	409.455170
686.195313	683.150757
684.987305	1234.067139
683.778320	225.815323
682.569336	-86.434906
681.360352	140.833511
680.151367	10.419875
678.941406	-63.811195
677.731445	39.455509
676.521484	25.694519
675.310547	-384.226196
674.099609	1142.590576
672.888672	245.810440
671.677734	445.991241
670.465820	1024.474976
669.253906	1200.680054
668.041016	-462.392365
666.829102	-93.369904
665.616211	48.754089
664.403320	-217.158752
663.189453	-659.802979
661.975586	-247.095001
660.761719	783.005859
659.547852	-87.989021
658.333008	-188.062531
657.118164	-279.015167
655.903320	-76.157776
654.688477	-116.439743
653.472656	-656.146240
652.256836	-636.851990
651.040039	-84.773888
649.824219	239.571945
648.607422	-167.518799
647.389648	709.505249
646.172852	297.928162
644.955078	849.401917
643.737305	227.161957
642.519531	172.065338
641.300781	909.563965
640.082031	921.446533
638.863281	-109.764664
637.643555	-83.932747
636.423828	119.706146
635.204102	161.731186
633.984375	718.803101
632.763672	704.312866
631.542969	309.845642
630.322266	42.167126
629.100586	336.794373
627.878906	54.585274
626.657227	469.786316
625.435547	979.632568
624.212891	761.119324
622.990234	354.911011
621.767578	-705.790771
620.543945	139.233826
619.320313	475.406555
618.096680	853.490601
616.873047	348.925995
615.648438	242.198898
614.423828	988.912903
613.199219	188.711899
611.973633	184.515030
610.748047	-264.081909
609.522461	-1071.089355
608.296875	315.550568
607.070313	-350.702881
605.843750	-391.821777
604.617188	407.724396
