# Supplementary material for: Raman spectroscopy accurately differentiates mucosal healing from non-healing and biochemical changes following biological therapy in inflammatory bowel disease
Source: PLoS One. 2021 Jun 2;16(6):e0252210. doi: 10.1371/journal.pone.0252210 (PMC8172032; doi:10.1371/journal.pone.0252210)
Supplement: S6 Dataset — (ZIP) [file pone.0252210.s008.zip › Post biologic CD/OC016 post treatment-1_base sub CR removed_66__X_-36038.8__Y_20319.7__Z_-4415.04__Time_754.txt]

1714.716797	-4.475864
1713.740234	112.109138
1712.763672	100.279068
1711.787109	91.731087
1710.809570	113.234810
1709.832031	25.439978
1708.854492	58.882023
1707.875977	-62.510860
1706.898438	-6.409995
1705.919922	-142.568481
1704.941406	-162.921188
1703.962891	-182.645004
1702.983398	-196.423126
1702.003906	-137.336212
1701.024414	-131.150253
1700.044922	-78.882614
1699.065430	142.423584
1698.084961	110.273857
1697.104492	-41.502495
1696.124023	2.453648
1695.143555	-17.105362
1694.162109	-140.229492
1693.180664	145.829559
1692.199219	-146.901398
1691.217773	-27.893877
1690.235352	174.347351
1689.253906	161.043655
1688.271484	230.989441
1687.289063	389.486267
1686.305664	172.584488
1685.323242	89.649086
1684.339844	273.764404
1683.356445	128.024628
1682.372070	225.262741
1681.388672	272.447662
1680.404297	378.709564
1679.419922	461.515442
1678.435547	425.076477
1677.451172	218.919022
1676.465820	430.959351
1675.480469	462.595337
1674.495117	380.408539
1673.509766	492.805634
1672.523438	390.376343
1671.537109	737.503113
1670.550781	290.724091
1669.564453	734.288330
1668.578125	668.342102
1667.590820	626.761169
1666.603516	808.586304
1665.616211	791.775940
1664.627930	565.830139
1663.640625	791.301758
1662.652344	892.456909
1661.664063	1015.192200
1660.675781	746.019531
1659.686523	729.085205
1658.698242	635.735596
1657.708984	524.257324
1656.719727	656.823853
1655.729492	593.774353
1654.740234	726.991028
1653.750000	707.002686
1652.759766	684.718628
1651.768555	713.024048
1650.778320	627.937256
1649.787109	336.965210
1648.795898	466.725861
1647.804688	734.154846
1646.813477	494.451599
1645.821289	503.441681
1644.829102	581.368774
1643.836914	419.245819
1642.844727	363.047699
1641.851563	214.739807
1640.859375	441.444275
1639.866211	101.075371
1638.873047	243.753342
1637.878906	112.333344
1636.885742	-58.360004
1635.891602	-33.732796
1634.897461	159.731064
1633.902344	-110.412079
1632.908203	28.030188
1631.913086	-12.503704
1630.917969	-79.188599
1629.922852	-248.351639
1628.926758	-27.796715
1627.931641	195.435928
1626.935547	-117.950691
1625.939453	-107.580070
1624.942383	-26.106840
1623.946289	334.107727
1622.949219	-62.694939
1621.952148	3.254070
1620.955078	82.398842
1619.958008	269.279266
1618.959961	282.830627
1617.961914	167.795486
1616.963867	254.987427
1615.965820	56.146904
1614.966797	80.452965
1613.967773	-57.845871
1612.968750	165.867111
1611.969727	11.941147
1610.970703	33.741211
1609.970703	-46.669216
1608.970703	-171.579391
1607.970703	-8.259801
1606.970703	-46.687817
1605.969727	-37.975338
1604.968750	-3.097769
1603.967773	-99.125946
1602.966797	-51.206764
1601.965820	9.745420
1600.963867	94.176750
1599.961914	-22.836805
1598.959961	-160.759094
1597.958008	-58.176884
1596.955078	172.364014
1595.952148	-104.156517
1594.949219	147.073486
1593.946289	-139.896576
1592.943359	11.871466
1591.939453	-230.712875
1590.935547	-42.607376
1589.931641	-107.789566
1588.927734	-206.944839
1587.922852	69.454552
1586.917969	150.054123
1585.913086	-184.032410
1584.908203	-80.150177
1583.903320	-36.358074
1582.897461	312.153961
1581.891602	256.629059
1580.885742	174.970566
1579.879883	121.874908
1578.873047	222.271240
1577.866211	371.956299
1576.859375	245.619019
1575.852539	142.624161
1574.845703	88.965523
1573.837891	139.211868
1572.830078	22.906122
1571.822266	93.670334
1570.814453	57.713543
1569.805664	19.028196
1568.796875	-108.103577
1567.788086	-43.136486
1566.779297	120.328354
1565.769531	-113.623024
1564.760742	52.086987
1563.750977	116.368217
1562.741211	113.017853
1561.730469	-43.523766
1560.720703	227.739456
1559.709961	172.046661
1558.699219	98.079750
1557.688477	265.003113
1556.676758	167.408127
1555.666016	240.675659
1554.654297	150.583801
1553.642578	314.126221
1552.629883	-24.790537
1551.618164	58.168041
1550.605469	301.357361
1549.592773	308.856903
1548.580078	117.030060
1547.566406	-85.226707
1546.552734	245.043732
1545.540039	270.008179
1544.525391	-23.089268
1543.511719	66.189766
1542.498047	70.026993
1541.483398	-42.526310
1540.468750	43.634815
1539.453125	121.846672
1538.438477	65.669250
1537.422852	73.860336
1536.407227	-54.840469
1535.391602	-121.734924
1534.375977	-230.013367
1533.359375	9.654170
1532.342773	-60.254612
1531.326172	114.545708
1530.309570	34.041771
1529.292969	-103.247505
1528.275391	83.874649
1527.257813	85.378113
1526.240234	218.030991
1525.222656	-218.329208
1524.204102	58.140430
1523.185547	-61.845325
1522.166992	5.852916
1521.148438	65.671471
1520.128906	130.459793
1519.110352	-25.963032
1518.090820	87.385223
1517.071289	-79.510124
1516.050781	-10.138803
1515.031250	-66.754845
1514.010742	87.073410
1512.990234	-75.052879
1511.968750	-55.008484
1510.948242	-55.604050
1509.926758	-120.467224
1508.905273	-41.774609
1507.883789	-24.773006
1506.862305	120.310341
1505.839844	47.322918
1504.817383	-69.304932
1503.794922	-121.928291
1502.772461	55.928818
1501.749023	-194.120758
1500.726563	-88.213608
1499.703125	-95.103035
1498.678711	-245.431366
1497.655273	-139.865921
1496.630859	-292.850800
1495.607422	47.839554
1494.582031	22.568962
1493.557617	-212.411011
1492.533203	-253.090378
1491.507813	-94.493561
1490.482422	-22.912474
1489.457031	166.084152
1488.430664	191.456131
1487.405273	147.825653
1486.378906	70.947632
1485.352539	83.380089
1484.325195	1.315082
1483.298828	105.498268
1482.271484	275.891235
1481.244141	163.083435
1480.216797	572.973022
1479.188477	128.651184
1478.161133	229.905060
1477.132813	366.734894
1476.104492	452.519409
1475.075195	563.688660
1474.046875	674.796448
1473.017578	599.961975
1471.988281	413.136353
1470.958984	847.308411
1469.928711	708.791870
1468.898438	585.580811
1467.869141	1108.395874
1466.837891	1198.692505
1465.807617	1332.170654
1464.776367	1038.583984
1463.746094	1238.095825
1462.714844	1196.155151
1461.682617	1212.633545
1460.651367	1132.627930
1459.619141	1451.243530
1458.586914	1317.911621
1457.554688	1466.337891
1456.522461	1467.552002
1455.489258	1357.150513
1454.456055	1756.576782
1453.422852	1415.453857
1452.389648	1193.645630
1451.355469	1458.568970
1450.321289	1292.625732
1449.287109	1342.122925
1448.252930	1594.261841
1447.218750	1666.527100
1446.183594	1541.296753
1445.148438	1309.841431
1444.113281	1349.313721
1443.078125	1452.063110
1442.041992	1514.321533
1441.005859	1402.087891
1439.969727	1244.434204
1438.933594	1137.456421
1437.897461	1280.796875
1436.860352	1057.703003
1435.823242	1216.247803
1434.786133	846.872192
1433.748047	758.009521
1432.710938	750.052612
1431.672852	709.328979
1430.634766	542.498718
1429.596680	749.235352
1428.557617	373.206512
1427.518555	249.615097
1426.479492	221.964554
1425.440430	78.430222
1424.401367	250.089737
1423.361328	3.425463
1422.321289	366.635773
1421.281250	170.581406
1420.241211	234.076187
1419.200195	171.719864
1418.159180	11.298224
1417.118164	223.500015
1416.077148	156.400650
1415.035156	64.242615
1413.994141	-35.318848
1412.952148	-107.106506
1411.910156	173.186218
1410.867188	88.981720
1409.825195	2.405079
1408.782227	-257.412750
1407.739258	-57.357147
1406.695313	230.588318
1405.652344	-106.665077
1404.608398	-124.893997
1403.564453	-90.312408
1402.520508	207.810867
1401.475586	117.055023
1400.431641	91.660286
1399.386719	-6.358193
1398.341797	-99.218979
1397.295898	-84.176598
1396.250977	-171.769119
1395.205078	-86.361610
1394.159180	74.254585
1393.112305	84.633781
1392.066406	-37.575554
1391.019531	105.699715
1389.972656	163.927429
1388.925781	109.635185
1387.877930	-27.095005
1386.831055	6.425139
1385.783203	167.550842
1384.735352	-96.289795
1383.686523	179.965988
1382.638672	41.392197
1381.589844	255.249069
1380.541016	-77.914757
1379.492188	8.722926
1378.442383	157.836548
1377.392578	82.327850
1376.342773	-300.016205
1375.292969	-235.451691
1374.243164	58.698936
1373.192383	140.817474
1372.141602	210.535477
1371.090820	-63.709908
1370.039063	110.908691
1368.988281	31.384043
1367.936523	121.404427
1366.884766	-284.198120
1365.833008	-37.049080
1364.780273	-88.691841
1363.727539	-48.107265
1362.674805	114.510727
1361.622070	23.362722
1360.569336	126.391464
1359.515625	10.600798
1358.461914	118.751389
1357.408203	65.362083
1356.353516	-132.076752
1355.299805	-242.350693
1354.245117	127.013954
1353.190430	71.564369
1352.134766	242.213074
1351.080078	-46.435760
1350.024414	17.613720
1348.968750	-129.222656
1347.913086	274.933105
1346.856445	344.101257
1345.800781	594.390808
1344.744141	574.374634
1343.686523	375.952301
1342.629883	737.865112
1341.572266	438.069031
1340.514648	626.551392
1339.457031	718.437927
1338.399414	731.122192
1337.340820	798.345642
1336.282227	531.448608
1335.223633	467.683868
1334.165039	478.251373
1333.106445	790.690979
1332.046875	509.494476
1330.987305	680.995850
1329.926758	335.814087
1328.867188	487.652924
1327.806641	439.335449
1326.746094	480.048859
1325.685547	392.375763
1324.625000	643.121521
1323.563477	481.512848
1322.501953	643.396606
1321.440430	654.736328
1320.378906	715.479919
1319.316406	791.055359
1318.253906	748.278076
1317.191406	814.068542
1316.128906	682.677246
1315.065430	723.915405
1314.001953	597.635071
1312.938477	695.645508
1311.875000	1076.911987
1310.811523	731.632324
1309.747070	906.016235
1308.682617	674.239807
1307.618164	824.047791
1306.552734	742.558167
1305.488281	722.647644
1304.422852	857.717957
1303.356445	828.029358
1302.291016	982.763184
1301.224609	965.426636
1300.159180	894.081726
1299.091797	613.982544
1298.025391	722.100525
1296.958984	928.426941
1295.891602	867.093811
1294.824219	879.450623
1293.755859	778.943909
1292.688477	649.072632
1291.620117	592.864197
1290.551758	801.552734
1289.483398	615.437500
1288.414063	645.127380
1287.344727	821.864136
1286.275391	650.618958
1285.206055	552.954956
1284.136719	717.401733
1283.066406	849.951233
1281.996094	828.231812
1280.925781	395.355347
1279.855469	828.896606
1278.784180	687.343445
1277.712891	597.222778
1276.641602	827.486389
1275.569336	818.055725
1274.498047	735.310120
1273.425781	703.914490
1272.353516	797.135803
1271.281250	594.750183
1270.208008	951.694824
1269.134766	822.600159
1268.061523	913.251953
1266.988281	737.840271
1265.914063	1079.769287
1264.839844	911.692871
1263.765625	992.449585
1262.691406	665.948303
1261.617188	736.945618
1260.541992	668.966797
1259.466797	720.402100
1258.391602	796.160461
1257.315430	1066.718384
1256.239258	718.608765
1255.163086	801.557007
1254.086914	787.085449
1253.010742	740.960571
1251.933594	1086.541504
1250.856445	750.851746
1249.779297	1054.884277
1248.701172	1054.824341
1247.624023	831.103027
1246.545898	801.871277
1245.467773	1088.494507
1244.388672	893.962585
1243.310547	976.362976
1242.231445	971.274414
1241.152344	757.376831
1240.072266	927.015625
1238.993164	693.737488
1237.913086	778.331909
1236.833008	700.342346
1235.751953	855.139587
1234.671875	944.375977
1233.590820	1135.329224
1232.509766	708.201233
1231.427734	903.880188
1230.346680	677.956482
1229.264648	563.486755
1228.182617	519.237549
1227.100586	508.852814
1226.017578	566.185608
1224.934570	659.742920
1223.851563	595.971375
1222.768555	667.618530
1221.684570	712.582336
1220.601563	457.719543
1219.516602	258.498535
1218.432617	366.203918
1217.348633	377.177032
1216.263672	533.007263
1215.178711	116.418846
1214.093750	334.907501
1213.007813	234.632828
1211.921875	206.747009
1210.835938	528.650146
1209.750000	360.705200
1208.663086	503.864716
1207.577148	405.814728
1206.490234	293.284729
1205.402344	573.565369
1204.315430	280.235657
1203.227539	235.091232
1202.139648	122.478249
1201.051758	67.650520
1199.962891	70.558395
1198.875000	205.787323
1197.786133	230.210709
1196.696289	-190.480148
1195.607422	-139.631119
1194.517578	-86.462746
1193.427734	151.738861
1192.337891	161.448410
1191.247070	60.557495
1190.157227	-25.921783
1189.066406	-165.264954
1187.974609	-326.218048
1186.883789	-170.239319
1185.791992	-175.209976
1184.700195	-156.232040
1183.608398	-24.555193
1182.515625	-15.327080
1181.423828	75.385185
1180.331055	-78.553802
1179.238281	28.803099
1178.144531	-48.478928
1177.050781	135.383331
1175.957031	146.640289
1174.863281	76.417435
1173.768555	327.010345
1172.674805	-1.852380
1171.580078	-100.869102
1170.484375	135.085617
1169.389648	50.338314
1168.293945	94.725624
1167.198242	-76.156219
1166.102539	116.361374
1165.005859	-346.133179
1163.910156	-0.801154
1162.813477	28.977026
1161.715820	-144.325394
1160.619141	164.769241
1159.521484	65.437012
1158.423828	393.348785
1157.326172	429.944763
1156.227539	144.401169
1155.128906	66.461288
1154.030273	-214.180710
1152.931641	-89.430237
1151.832031	49.519711
1150.733398	-121.416962
1149.632813	84.106758
1148.533203	-136.859833
1147.433594	-281.554626
1146.333008	2.337154
1145.232422	-47.181049
1144.130859	43.691845
1143.030273	-162.907150
1141.928711	-69.728394
1140.827148	-140.715546
1139.724609	-107.087097
1138.623047	176.104721
1137.520508	9.961036
1136.417969	62.464058
1135.314453	136.293747
1134.211914	-63.047295
1133.108398	5.985345
1132.004883	245.885712
1130.900391	-22.246326
1129.796875	305.310730
1128.692383	345.648071
1127.586914	179.600830
1126.482422	395.388580
1125.376953	307.610382
1124.271484	210.379517
1123.166016	234.031128
1122.060547	366.638611
1120.954102	349.952271
1119.847656	283.538574
1118.741211	13.549062
1117.633789	4.028974
1116.526367	141.220596
1115.418945	188.447357
1114.311523	-29.260256
1113.204102	124.395821
1112.095703	-67.199326
1110.987305	34.388016
1109.877930	143.013657
1108.769531	133.473450
1107.660156	154.639984
1106.550781	317.495728
1105.441406	69.475517
1104.331055	303.097321
1103.220703	161.400253
1102.110352	213.246841
1101.000000	425.480072
1099.888672	283.883636
1098.777344	316.836426
1097.666016	239.005646
1096.553711	246.055893
1095.442383	260.200623
1094.330078	323.818604
1093.217773	229.638275
1092.104492	224.988373
1090.991211	102.665565
1089.877930	175.756958
1088.764648	232.373093
1087.651367	37.286606
1086.537109	13.994328
1085.422852	376.347473
1084.308594	282.524902
1083.193359	268.675873
1082.078125	323.006958
1080.962891	429.025116
1079.847656	128.729523
1078.731445	284.117157
1077.615234	155.425720
1076.499023	282.648438
1075.382813	250.298080
1074.265625	121.813232
1073.148438	169.329773
1072.031250	92.592865
1070.914063	-145.816376
1069.795898	197.161804
1068.677734	179.178741
1067.559570	179.993210
1066.440430	433.794006
1065.321289	230.923660
1064.202148	58.631161
1063.083008	157.962372
1061.962891	91.158974
1060.843750	202.240402
1059.723633	266.540680
1058.602539	274.740509
1057.482422	-58.316784
1056.361328	-56.947308
1055.239258	119.726898
1054.118164	130.517502
1052.996094	92.307899
1051.874023	16.814850
1050.751953	95.496132
1049.629883	-98.874062
1048.506836	-3.748889
1047.383789	-57.909954
1046.260742	-153.965942
1045.136719	204.790283
1044.012695	-124.288353
1042.888672	-5.640663
1041.764648	-110.682045
1040.639648	-10.601658
1039.515625	191.988495
1038.389648	-57.206696
1037.264648	196.651962
1036.138672	-75.564209
1035.012695	129.450165
1033.886719	62.246353
1032.760742	97.484985
1031.633789	63.012424
1030.506836	284.362213
1029.379883	210.497681
1028.251953	-11.986647
1027.124023	-62.373878
1025.996094	-31.368748
1024.868164	-285.925995
1023.739258	-273.312225
1022.610352	-163.140991
1021.481445	-407.986206
1020.352539	-358.003937
1019.222656	-117.776932
1018.092773	-213.825378
1016.962891	-145.149109
1015.832031	-264.174500
1014.702148	-244.024811
1013.571289	-77.855705
1012.439453	65.145630
1011.308594	127.117149
1010.176758	-44.694088
1009.044922	123.898048
1007.912109	313.311249
1006.780273	382.417236
1005.647461	527.893188
1004.514648	1226.051758
1003.380859	1410.721191
1002.247070	1306.461914
1001.113281	1382.574585
999.979492	941.226990
998.845703	132.917114
997.710938	239.502487
996.576172	191.433838
995.440430	-4.255327
994.305664	77.136879
993.169922	158.566376
992.033203	43.978371
990.897461	-229.585861
989.760742	131.042831
988.624023	-29.324144
987.487305	17.851898
986.350586	25.918209
985.212891	-154.815887
984.075195	-98.209282
982.936523	-39.253330
981.798828	-231.126785
980.660156	226.074814
979.521484	-193.384689
978.381836	114.235916
977.242188	14.774517
976.102539	28.080147
974.962891	-220.566544
973.823242	116.933441
972.682617	-41.883507
971.541992	91.140381
970.400391	-12.347095
969.259766	-258.051697
968.118164	111.539665
966.976563	152.887192
965.833984	-81.011543
964.691406	-37.212135
963.548828	114.405754
962.406250	27.597191
961.262695	355.738831
960.120117	120.098473
958.976563	145.793503
957.832031	382.247101
956.688477	140.082092
955.543945	310.158417
954.398438	148.348373
953.253906	-97.991158
952.108398	88.210938
950.962891	246.937271
949.817383	108.388100
948.670898	22.538160
947.524414	87.625748
946.377930	120.747551
945.231445	229.291260
944.083984	171.110687
942.936523	259.143097
941.789063	440.780060
940.640625	115.711418
939.493164	400.072052
938.343750	476.753967
937.195313	560.288879
936.045898	315.487305
934.897461	307.923279
933.747070	414.358337
932.597656	532.179199
931.447266	157.936920
930.296875	332.779175
929.146484	-22.945486
927.995117	304.449188
926.843750	413.247467
925.692383	96.543953
924.541016	134.890305
923.388672	-95.109138
922.236328	-158.986649
921.083984	-177.339035
919.931641	47.518147
918.778320	201.863174
917.625000	149.450775
916.470703	63.026062
915.317383	203.716583
914.163086	-71.035103
913.008789	351.076416
911.853516	-384.115784
910.698242	280.627258
909.542969	-25.543213
908.387695	-159.239609
907.231445	-195.382645
906.076172	-97.784523
904.918945	65.486229
903.762695	108.644409
902.605469	63.476723
901.448242	-153.725266
900.291016	-31.282904
899.133789	106.953125
897.975586	79.976318
896.817383	159.330185
895.658203	-172.917526
894.500000	-7.614374
893.340820	-25.467558
892.180664	123.916466
891.021484	-85.987595
889.861328	-146.713058
888.701172	40.992577
887.541016	38.968193
886.379883	262.656647
885.218750	197.396378
884.057617	73.506783
882.895508	161.692474
881.734375	-27.528803
880.572266	177.862457
879.409180	22.525543
878.247070	241.318085
877.083984	178.392441
875.920898	110.985634
874.756836	54.862869
873.592773	277.909637
872.428711	192.494293
871.264648	-50.405415
870.100586	206.219513
868.935547	350.257355
867.770508	84.970726
866.604492	246.925613
865.438477	287.421783
864.272461	473.938995
863.106445	269.468781
861.940430	101.014458
860.773438	424.362732
859.606445	309.792053
858.438477	444.378204
857.271484	610.293945
856.103516	379.054840
854.934570	428.246307
853.766602	295.775543
852.597656	551.156128
851.428711	465.740967
850.259766	443.080322
849.089844	682.498108
847.919922	279.028961
846.750000	428.764252
845.579102	459.766174
844.408203	199.794067
843.237305	89.829971
842.066406	344.506439
840.894531	290.416870
839.722656	164.783630
838.550781	45.887741
837.377930	90.162476
836.206055	176.842133
835.033203	-111.811935
833.859375	363.393402
832.686523	79.245331
831.512695	101.005173
830.337891	138.350464
829.164063	300.590118
827.989258	340.045837
826.814453	332.626038
825.639648	-118.485733
824.463867	59.153526
823.288086	136.403473
822.112305	153.436020
820.935547	116.975418
819.759766	2.567390
818.583008	286.695618
817.405273	-63.688736
816.228516	-91.270210
815.050781	-190.057404
813.872070	-255.462341
812.694336	99.414551
811.515625	262.904449
810.336914	-33.794655
809.158203	14.047885
807.978516	26.296926
806.798828	-81.423676
805.619141	-133.605865
804.438477	-94.767609
803.258789	-155.848724
802.077148	-57.163490
800.896484	-40.629448
799.714844	-135.023102
798.534180	-377.957916
797.351563	-576.467041
796.169922	-180.928726
794.987305	-117.971138
793.804688	24.684223
792.622070	-52.011101
791.438477	-257.116180
790.254883	89.065552
789.071289	-27.490919
787.886719	-70.997025
786.702148	-39.289345
785.517578	-69.541298
784.333008	114.677246
783.147461	42.363789
781.961914	275.052917
780.776367	81.174759
779.590820	-136.924530
778.404297	111.045471
777.217773	-78.290726
776.030273	-18.113417
774.843750	33.191265
773.656250	71.217369
772.467773	80.533661
771.280273	32.492352
770.091797	50.605392
768.903320	163.479767
767.714844	232.213593
766.525391	67.354973
765.335938	23.714058
764.146484	68.170181
762.956055	255.703079
761.765625	130.570145
760.575195	229.951492
759.384766	98.261574
758.193359	109.599205
757.001953	153.909302
755.810547	248.754715
754.618164	358.933472
753.425781	135.027145
752.233398	-18.479525
751.041016	3.800508
749.847656	-206.711792
748.654297	206.379623
747.460938	160.526199
746.266602	-16.980028
745.072266	82.026482
743.877930	132.725662
742.683594	-0.808043
741.488281	56.451691
740.292969	-63.862839
739.097656	-133.722137
737.901367	26.480103
736.705078	-47.760551
735.508789	-185.473267
734.311523	-108.577148
733.115234	-60.175037
731.917969	215.775543
730.719727	222.501205
729.522461	126.422516
728.324219	63.183464
727.125977	-41.566235
725.926758	8.910425
724.727539	2.544394
723.528320	-113.053032
722.329102	201.672791
721.128906	92.622849
719.928711	282.706573
718.728516	-16.203123
717.528320	125.803848
716.327148	156.476044
715.125977	160.959183
713.923828	69.490074
712.722656	67.440323
711.520508	13.078622
710.317383	30.643072
709.115234	189.796280
707.912109	87.511978
706.708984	52.769802
705.505859	9.331273
704.301758	-90.682106
703.097656	70.459297
701.893555	146.675217
700.688477	37.979710
699.483398	14.131740
698.278320	192.459244
697.073242	51.208111
695.867188	-103.023575
694.661133	-202.881104
693.455078	-76.823624
692.248047	-111.516685
691.041016	-185.275452
689.833984	172.892197
688.626953	105.593628
687.418945	75.198471
686.210938	-57.127785
685.002930	31.769186
683.793945	-54.977200
682.584961	-128.687668
681.375977	-109.197960
680.166992	-72.394600
678.957031	-156.899841
677.747070	299.950226
676.537109	76.837608
675.326172	22.634407
674.115234	-193.831223
672.904297	89.517555
671.692383	152.125275
670.481445	-20.986719
669.269531	56.745945
668.056641	-38.462833
666.844727	86.771889
665.631836	-118.571121
664.417969	-12.810813
663.205078	-112.225937
661.991211	164.037689
660.777344	47.373928
659.563477	-179.271896
658.348633	-39.065155
657.133789	-39.101711
655.918945	-123.213097
654.703125	122.562881
653.488281	-60.649006
652.272461	-112.311348
651.055664	-10.969646
649.839844	230.354935
648.623047	112.003342
647.405273	381.247253
646.188477	4.726198
644.970703	22.204021
643.752930	-1.145278
642.535156	121.825989
641.316406	44.829243
640.097656	210.863541
638.878906	280.179077
637.659180	188.385025
636.439453	163.319153
635.219727	28.824606
634.000000	66.280037
632.779297	48.015205
631.558594	308.904419
630.337891	-71.805199
629.116211	-18.838860
627.894531	-0.065297
626.672852	-34.747658
625.451172	-223.603653
624.228516	290.839355
623.005859	209.516983
621.783203	484.080383
620.559570	319.645081
619.336914	172.648865
618.112305	233.644485
616.888672	140.760818
615.664063	54.621796
614.439453	221.275681
613.214844	-172.242844
611.989258	-212.397873
610.764648	27.890905
609.538086	-73.553818
608.312500	216.512238
607.085938	19.730001
605.859375	58.438675
604.632813	86.911171
