# Supplementary material for: Raman spectroscopy accurately differentiates mucosal healing from non-healing and biochemical changes following biological therapy in inflammatory bowel disease
Source: PLoS One. 2021 Jun 2;16(6):e0252210. doi: 10.1371/journal.pone.0252210 (PMC8172032; doi:10.1371/journal.pone.0252210)
Supplement: S6 Dataset — (ZIP) [file pone.0252210.s008.zip › Post biologic CD/OC024 post treatment-1_base sub CR removed_96__X_-24604.5__Y_32787.4__Z_-649.387__Time_1106.txt]

1714.837891	148.224716
1713.861328	123.670685
1712.884766	-7.688618
1711.907227	-101.830841
1710.930664	-150.635635
1709.953125	-6.742646
1708.975586	-101.663055
1707.997070	-60.147469
1707.019531	-117.904083
1706.041016	188.388763
1705.062500	100.850868
1704.083984	10.589035
1703.104492	-55.641178
1702.125000	17.255938
1701.145508	-115.854942
1700.166016	248.542252
1699.186523	45.989986
1698.206055	78.798935
1697.225586	55.564125
1696.245117	99.254112
1695.264648	102.990875
1694.283203	339.203369
1693.301758	345.856812
1692.320313	464.823730
1691.338867	469.188690
1690.357422	508.473907
1689.375000	523.948425
1688.392578	585.022705
1687.410156	515.692505
1686.427734	494.675415
1685.444336	575.228943
1684.460938	685.380859
1683.477539	667.943420
1682.494141	954.502625
1681.509766	721.993591
1680.526367	1046.415161
1679.541992	875.961426
1678.557617	767.180786
1677.572266	930.194885
1676.587891	1178.690552
1675.602539	1225.352173
1674.617188	1272.418335
1673.630859	1176.325806
1672.645508	1386.360352
1671.659180	1604.689087
1670.672852	1496.633789
1669.686523	1614.822266
1668.699219	1802.426147
1667.712891	1796.647095
1666.725586	1812.543335
1665.738281	1738.684814
1664.750000	1728.976196
1663.762695	1961.121338
1662.774414	2008.001587
1661.786133	2042.083252
1660.797852	1914.947876
1659.808594	1971.170532
1658.820313	2128.541016
1657.831055	2058.510986
1656.841797	2063.139404
1655.851563	1896.135132
1654.862305	1922.928467
1653.872070	1963.400757
1652.881836	1864.103271
1651.891602	1577.513306
1650.900391	1537.454224
1649.910156	1563.996460
1648.918945	1228.826294
1647.927734	1081.909424
1646.935547	1131.030884
1645.944336	829.256470
1644.952148	689.160889
1643.959961	668.399536
1642.966797	674.478882
1641.974609	612.385193
1640.981445	635.183167
1639.988281	579.255920
1638.995117	410.361877
1638.001953	223.503418
1637.007813	271.778412
1636.013672	130.658508
1635.019531	47.982452
1634.025391	84.303764
1633.031250	73.587906
1632.036133	160.696701
1631.041016	-115.203690
1630.045898	-32.600349
1629.049805	-202.327957
1628.054688	-92.698936
1627.058594	-135.349442
1626.062500	-30.346210
1625.065430	17.097162
1624.069336	-42.926674
1623.072266	123.438721
1622.075195	-20.028408
1621.078125	47.059063
1620.081055	56.637028
1619.083008	111.149582
1618.084961	116.045341
1617.086914	247.220978
1616.088867	50.570210
1615.089844	30.066347
1614.091797	-45.251316
1613.092773	-183.228058
1612.092773	-118.999809
1611.093750	-188.254456
1610.093750	33.675838
1609.094727	-134.700455
1608.093750	66.602005
1607.093750	79.442566
1606.093750	202.462845
1605.092773	95.231010
1604.091797	336.360901
1603.090820	271.381866
1602.088867	138.575516
1601.087891	92.311539
1600.085938	-19.157228
1599.083984	-138.273361
1598.081055	-259.811218
1597.079102	-28.335751
1596.076172	-209.684647
1595.073242	-226.255051
1594.070313	-83.386490
1593.067383	-277.329590
1592.063477	-152.586273
1591.059570	-72.179947
1590.055664	-289.219452
1589.051758	7.884656
1588.046875	-5.476501
1587.041992	59.465603
1586.037109	51.426563
1585.032227	4.335917
1584.027344	134.525620
1583.021484	105.750633
1582.015625	69.197525
1581.009766	149.882050
1580.003906	139.406982
1578.997070	360.643829
1577.990234	285.063568
1576.984375	162.666534
1575.976563	9.092282
1574.969727	240.529602
1573.961914	-32.666157
1572.954102	76.424690
1571.946289	-1.729188
1570.938477	143.610504
1569.929688	75.777740
1568.921875	-33.646980
1567.913086	59.498428
1566.903320	144.749344
1565.894531	105.277725
1564.884766	130.636185
1563.875000	158.495667
1562.865234	121.396027
1561.855469	107.564720
1560.844727	-191.620148
1559.834961	-31.864885
1558.824219	228.811401
1557.813477	250.833694
1556.801758	-43.377918
1555.790039	-88.895096
1554.779297	243.613403
1553.766602	-19.708698
1552.754883	102.684982
1551.743164	328.419891
1550.730469	367.600586
1549.717773	204.819809
1548.705078	220.437286
1547.691406	171.242950
1546.677734	106.400665
1545.665039	131.901154
1544.650391	227.004379
1543.636719	177.207870
1542.623047	88.513695
1541.608398	144.317963
1540.593750	-102.191452
1539.579102	-36.397049
1538.563477	98.877357
1537.547852	112.625137
1536.533203	10.086596
1535.516602	-87.440849
1534.500977	18.615150
1533.485352	116.698524
1532.468750	46.989883
1531.452148	-40.924858
1530.435547	-116.116684
1529.417969	-8.576138
1528.400391	258.399780
1527.383789	290.739532
1526.365234	188.981552
1525.347656	195.170013
1524.329102	98.211243
1523.311523	57.692459
1522.292969	6.689343
1521.273438	58.359749
1520.254883	78.950577
1519.235352	194.426254
1518.215820	-57.872501
1517.196289	198.481705
1516.176758	84.586304
1515.156250	-24.341642
1514.136719	118.218254
1513.116211	196.314529
1512.094727	43.150818
1511.074219	156.730438
1510.052734	-17.311113
1509.031250	26.542372
1508.009766	47.082409
1506.988281	-183.869141
1505.965820	-150.906723
1504.943359	-279.632111
1503.920898	-165.090393
1502.898438	33.732059
1501.875000	-349.153198
1500.852539	-194.323990
1499.829102	26.785690
1498.805664	-208.016068
1497.781250	-258.679108
1496.757813	-25.517677
1495.733398	-91.952339
1494.708984	-10.227643
1493.684570	-120.504082
1492.659180	-5.984991
1491.633789	69.952072
1490.608398	0.014029
1489.583008	-47.096054
1488.557617	138.051529
1487.531250	230.989227
1486.504883	270.085815
1485.478516	311.531982
1484.452148	33.781082
1483.424805	235.623932
1482.398438	330.076508
1481.371094	577.319641
1480.342773	546.343567
1479.315430	273.042358
1478.287109	430.405640
1477.259766	613.030396
1476.230469	670.551453
1475.202148	789.029785
1474.173828	864.007629
1473.144531	842.034668
1472.115234	1199.187744
1471.085938	1334.631836
1470.055664	1396.068726
1469.025391	1256.372681
1467.996094	1660.866821
1466.964844	1780.234619
1465.934570	1779.947266
1464.904297	2249.728760
1463.873047	2274.472656
1462.841797	2354.971436
1461.809570	2326.075439
1460.778320	2553.572021
1459.746094	2689.436035
1458.713867	2756.592285
1457.681641	2592.664307
1456.649414	2895.560547
1455.616211	2731.444824
1454.583008	2851.353516
1453.549805	2758.116211
1452.516602	2999.459961
1451.483398	2850.284180
1450.449219	2979.813477
1449.415039	3124.403809
1448.380859	3109.275146
1447.345703	3152.305176
1446.311523	3223.109863
1445.276367	3159.636230
1444.241211	3129.023926
1443.205078	2653.019043
1442.169922	2877.907227
1441.133789	2834.534180
1440.097656	2791.126709
1439.061523	2866.510010
1438.024414	2471.673828
1436.988281	2365.060791
1435.951172	2319.075439
1434.914063	2174.563232
1433.875977	1999.761230
1432.838867	1734.128662
1431.800781	1395.365723
1430.762695	1382.293945
1429.724609	1106.795776
1428.685547	1050.860840
1427.646484	906.666016
1426.607422	744.875977
1425.568359	696.602722
1424.529297	555.092163
1423.489258	547.190308
1422.449219	720.703796
1421.409180	476.014130
1420.369141	516.023254
1419.328125	291.645721
1418.288086	497.862915
1417.247070	379.339142
1416.205078	326.302612
1415.164063	285.918121
1414.122070	411.571777
1413.080078	373.763153
1412.038086	69.523041
1410.996094	16.814714
1409.953125	147.612473
1408.910156	140.224182
1407.867188	34.931480
1406.824219	-37.606148
1405.780273	105.867958
1404.737305	51.049438
1403.693359	124.308739
1402.648438	62.096497
1401.604492	95.334366
1400.559570	146.179306
1399.514648	51.645355
1398.469727	122.706223
1397.424805	178.785782
1396.378906	39.451683
1395.333984	173.383148
1394.288086	4.245773
1393.241211	-26.992451
1392.195313	84.623329
1391.148438	236.335403
1390.101563	72.743553
1389.054688	267.154144
1388.006836	48.802429
1386.959961	130.816727
1385.912109	-24.657415
1384.864258	-112.437950
1383.815430	-110.085266
1382.767578	-55.111782
1381.718750	-134.961960
1380.669922	-52.278664
1379.621094	-134.323288
1378.571289	-11.464353
1377.522461	-120.664093
1376.472656	-67.459610
1375.421875	-41.594479
1374.372070	-67.968422
1373.321289	37.996414
1372.270508	-195.067917
1371.219727	140.549469
1370.168945	-24.828299
1369.117188	-189.990768
1368.066406	53.695446
1367.014648	-43.835819
1365.961914	177.600159
1364.910156	40.573177
1363.857422	-96.239944
1362.804688	-38.698246
1361.751953	-8.383285
1360.698242	4.664318
1359.645508	420.816162
1358.591797	3.918456
1357.538086	72.171600
1356.483398	148.018860
1355.429688	189.229706
1354.375000	372.210052
1353.320313	314.344971
1352.264648	259.160217
1351.209961	320.887604
1350.154297	429.927277
1349.098633	606.114685
1348.042969	717.896790
1346.986328	859.577393
1345.930664	731.047241
1344.874023	885.436707
1343.817383	985.406006
1342.759766	996.281982
1341.703125	1071.781860
1340.645508	1130.088013
1339.587891	1091.955444
1338.529297	1029.258301
1337.471680	1142.579468
1336.413086	1107.510498
1335.354492	1216.192505
1334.295898	1156.763184
1333.236328	1100.019897
1332.176758	830.792664
1331.117188	1004.493225
1330.057617	1072.006226
1328.998047	988.911682
1327.937500	878.856201
1326.876953	961.747559
1325.816406	1005.272766
1324.754883	1184.790039
1323.694336	1238.506836
1322.632813	1035.669067
1321.571289	1111.983032
1320.508789	1183.514526
1319.447266	1225.606934
1318.384766	1364.051514
1317.322266	1389.199097
1316.259766	1227.166016
1315.196289	1218.197510
1314.132813	1041.857300
1313.069336	1232.857666
1312.005859	1231.838989
1310.942383	1297.493530
1309.877930	1208.192139
1308.813477	1094.496582
1307.749023	1190.211426
1306.683594	1199.947876
1305.619141	1153.283569
1304.553711	1306.020386
1303.488281	1065.458496
1302.421875	1179.164795
1301.356445	1125.870728
1300.290039	1153.858643
1299.223633	1000.212219
1298.157227	1087.501099
1297.089844	1111.073853
1296.022461	1021.870056
1294.955078	810.144653
1293.887695	1015.850098
1292.819336	865.878296
1291.751953	1179.730103
1290.683594	976.153259
1289.614258	763.015503
1288.545898	912.915100
1287.476563	812.925964
1286.407227	933.650696
1285.337891	789.904785
1284.268555	771.274902
1283.198242	1105.400146
1282.127930	749.162964
1281.057617	775.039490
1279.986328	933.183899
1278.916016	880.996399
1277.844727	987.954285
1276.773438	860.238953
1275.701172	930.744873
1274.629883	864.463257
1273.557617	1074.487305
1272.485352	1186.811279
1271.413086	1128.216919
1270.339844	1277.355103
1269.266602	1328.877930
1268.193359	1385.373657
1267.120117	1476.123901
1266.045898	1232.660767
1264.972656	1301.663574
1263.898438	1595.128662
1262.823242	1456.966919
1261.749023	1562.750366
1260.673828	1619.839355
1259.598633	1479.614258
1258.523438	1668.441528
1257.448242	1547.932739
1256.372070	1561.503418
1255.295898	1458.286499
1254.219727	1479.336792
1253.142578	1471.256592
1252.066406	1604.369385
1250.989258	1399.376465
1249.912109	1554.479736
1248.833984	1403.222046
1247.756836	1526.785889
1246.678711	1254.205811
1245.599609	1394.885498
1244.521484	1540.413330
1243.442383	1532.920898
1242.364258	1540.046387
1241.285156	1333.583496
1240.205078	1292.308960
1239.125977	1319.034180
1238.045898	1319.106323
1236.965820	1353.171631
1235.884766	1355.734497
1234.804688	1329.229126
1233.723633	1331.855347
1232.642578	1259.379517
1231.561523	1184.535156
1230.479492	1143.661621
1229.397461	1054.385620
1228.315430	1161.287476
1227.233398	1205.212891
1226.150391	893.363464
1225.068359	842.976135
1223.985352	1056.303589
1222.901367	766.474792
1221.818359	704.063599
1220.734375	639.263123
1219.650391	521.308655
1218.566406	454.140839
1217.481445	693.813782
1216.396484	522.752319
1215.311523	523.199768
1214.226563	557.425903
1213.141602	610.921326
1212.055664	625.760681
1210.969727	601.959656
1209.883789	554.015686
1208.796875	554.294373
1207.709961	706.433716
1206.623047	723.475098
1205.536133	762.155212
1204.449219	603.197144
1203.361328	634.571960
1202.273438	540.646423
1201.185547	256.490295
1200.096680	254.064835
1199.008789	222.698196
1197.919922	78.196037
1196.830078	258.469940
1195.741211	-6.361485
1194.651367	111.198586
1193.561523	14.672747
1192.471680	14.260942
1191.381836	-12.658151
1190.291016	-205.408783
1189.200195	-88.300026
1188.109375	-168.240204
1187.017578	-89.765617
1185.926758	-133.832321
1184.834961	6.822109
1183.742188	-126.186333
1182.650391	52.602867
1181.557617	173.667603
1180.464844	-91.438011
1179.372070	-47.293903
1178.279297	545.543457
1177.185547	162.836151
1176.091797	376.674927
1174.998047	56.239761
1173.903320	336.843353
1172.808594	452.035797
1171.713867	361.241364
1170.619141	246.448761
1169.524414	327.761017
1168.428711	76.476852
1167.333008	315.382416
1166.237305	164.389496
1165.140625	319.281921
1164.044922	91.652061
1162.948242	272.530853
1161.850586	269.293793
1160.753906	378.166748
1159.656250	317.361847
1158.558594	325.678101
1157.460938	403.067688
1156.362305	570.957458
1155.263672	686.165588
1154.165039	782.114929
1153.066406	596.555664
1151.967773	491.992981
1150.868164	608.975403
1149.768555	580.435120
1148.667969	294.513428
1147.568359	118.135773
1146.467773	196.465164
1145.367188	136.558426
1144.266602	328.810638
1143.165039	-64.481033
1142.063477	-62.849121
1140.961914	-30.438454
1139.860352	163.504623
1138.757813	186.062134
1137.655273	327.304779
1136.552734	278.253906
1135.450195	278.973938
1134.346680	450.555389
1133.244141	270.495789
1132.139648	524.809631
1131.036133	548.648743
1129.931641	982.843994
1128.827148	849.712708
1127.722656	1065.157471
1126.618164	1195.000732
1125.512695	1118.390137
1124.407227	1190.998169
1123.301758	1118.885620
1122.196289	876.092163
1121.089844	881.970154
1119.983398	887.708191
1118.876953	755.992493
1117.769531	917.700562
1116.663086	629.583374
1115.555664	672.683289
1114.447266	505.111115
1113.339844	770.244629
1112.231445	751.409851
1111.123047	879.003723
1110.014648	689.742188
1108.905273	861.918213
1107.795898	885.074707
1106.686523	1049.788086
1105.577148	1032.500000
1104.466797	1199.209229
1103.357422	1091.967896
1102.247070	984.649048
1101.135742	1238.161133
1100.025391	1206.082275
1098.914063	1244.630005
1097.802734	1191.108276
1096.690430	1109.211060
1095.579102	1335.900146
1094.466797	1279.691162
1093.353516	1119.767334
1092.241211	1070.476807
1091.127930	1014.033386
1090.014648	1061.062134
1088.901367	1138.553467
1087.788086	1093.582275
1086.673828	1123.784302
1085.559570	1179.737549
1084.445313	1115.678345
1083.330078	1185.510742
1082.214844	1264.616943
1081.099609	981.824097
1079.984375	1023.183289
1078.868164	885.974304
1077.751953	769.871765
1076.635742	832.112183
1075.519531	1023.299438
1074.402344	686.479858
1073.285156	572.551086
1072.167969	732.947998
1071.050781	550.930847
1069.932617	664.236267
1068.814453	667.291565
1067.696289	637.482971
1066.578125	645.100098
1065.458984	861.051392
1064.339844	781.870789
1063.220703	976.516113
1062.100586	864.471741
1060.980469	738.393127
1059.860352	661.442993
1058.740234	472.243195
1057.619141	626.743103
1056.498047	587.137268
1055.376953	608.270264
1054.255859	381.720032
1053.133789	363.111664
1052.011719	533.631165
1050.889648	577.977661
1049.767578	596.607056
1048.644531	528.861267
1047.521484	654.766296
1046.398438	482.046661
1045.274414	479.618500
1044.150391	418.897583
1043.026367	285.944397
1041.902344	421.034241
1040.778320	441.903412
1039.653320	288.068756
1038.528320	392.792664
1037.402344	290.267792
1036.277344	227.378342
1035.151367	453.079956
1034.024414	443.709595
1032.898438	534.388672
1031.771484	662.249695
1030.644531	501.790344
1029.517578	459.978424
1028.390625	539.056152
1027.262695	162.764130
1026.134766	28.250412
1025.005859	-3.991286
1023.877930	-73.311737
1022.749023	-154.164856
1021.620117	-195.480942
1020.490234	-232.091339
1019.361328	-159.605011
1018.231445	-142.754807
1017.101563	-0.656835
1015.970703	-213.201797
1014.839844	56.427681
1013.708984	138.340836
1012.578125	136.903717
1011.447266	258.277313
1010.315430	354.200104
1009.183594	322.854248
1008.050781	659.544739
1006.918945	723.170776
1005.786133	1001.963745
1004.653320	1706.217651
1003.519531	2837.943848
1002.386719	3178.742920
1001.252930	2505.004883
1000.118164	1713.851929
998.984375	932.419983
997.849609	694.129883
996.714844	322.157867
995.580078	93.579536
994.444336	160.598190
993.308594	315.373932
992.172852	380.243103
991.036133	226.128876
989.900391	337.349060
988.763672	195.096481
987.626953	214.350815
986.489258	123.138176
985.351563	27.497538
984.213867	272.852844
983.076172	271.892700
981.937500	54.708916
980.798828	95.502937
979.660156	76.608719
978.521484	214.277161
977.381836	230.151230
976.242188	335.832062
975.102539	568.034302
973.961914	405.034058
972.822266	412.279419
971.681641	568.973267
970.540039	560.417297
969.399414	345.409363
968.257813	291.331696
967.116211	308.581757
965.973633	410.873810
964.832031	396.312836
963.689453	352.117004
962.545898	466.299683
961.403320	333.064392
960.259766	392.549011
959.116211	310.142822
957.972656	225.661240
956.828125	466.558502
955.683594	382.436157
954.539063	314.554840
953.393555	326.974487
952.249023	30.726879
951.103516	210.535812
949.957031	417.883789
948.811523	129.232071
947.665039	236.304260
946.518555	41.886730
945.371094	320.637817
944.224609	286.540771
943.077148	398.786011
941.929688	387.889496
940.781250	283.609558
939.632813	300.502747
938.484375	285.637390
937.335938	489.917664
936.186523	475.391357
935.038086	559.082642
933.887695	332.964661
932.738281	355.505005
931.587891	248.374191
930.437500	389.730499
929.287109	121.349724
928.135742	304.020569
926.985352	149.952988
925.833984	182.725952
924.681641	204.297165
923.530273	50.917408
922.377930	141.088303
921.224609	31.359118
920.072266	194.581100
918.918945	-53.349865
917.765625	-69.278893
916.612305	46.699989
915.458008	-55.167492
914.303711	-18.339424
913.149414	-260.500824
911.995117	-205.143463
910.839844	-199.539810
909.684570	-107.590202
908.529297	-117.545349
907.373047	-197.593521
906.216797	-288.770447
905.060547	-112.384598
903.904297	-101.278755
902.747070	-35.660419
901.589844	9.708331
900.432617	12.203319
899.274414	14.858456
898.117188	-68.318466
896.958984	104.305054
895.799805	-107.443848
894.641602	54.096008
893.482422	145.637756
892.322266	-142.368576
891.163086	-3.097676
890.002930	23.311623
888.842773	67.907761
887.682617	189.375534
886.521484	35.547382
885.360352	39.882408
884.199219	125.558434
883.038086	116.579399
881.875977	211.462524
880.713867	83.219055
879.551758	-69.646233
878.388672	16.543205
877.225586	224.453476
876.062500	328.760132
874.899414	304.760773
873.735352	253.862564
872.571289	133.308289
871.407227	82.658096
870.242188	110.867134
869.077148	24.439550
867.912109	30.326048
866.747070	164.430435
865.581055	91.775360
864.415039	270.894836
863.249023	310.712158
862.083008	406.722809
860.916016	325.367493
859.749023	203.697510
858.581055	245.988586
857.414063	431.905121
856.246094	451.783386
855.077148	523.287842
853.909180	435.586487
852.740234	451.090973
851.571289	672.809265
850.402344	484.407593
849.232422	730.715515
848.062500	289.367798
846.892578	154.999512
845.721680	148.314178
844.551758	112.537224
843.380859	94.692711
842.208984	-1.425167
841.038086	16.548651
839.866211	121.718338
838.694336	331.891571
837.521484	282.721130
836.348633	226.854599
835.175781	206.734634
834.002930	12.407477
832.829102	298.189972
831.655273	188.709290
830.481445	291.252960
829.307617	228.607574
828.132813	522.855469
826.958008	328.534363
825.783203	399.572388
824.607422	314.504150
823.431641	276.218994
822.255859	206.702942
821.079102	203.990448
819.903320	-146.192459
818.726563	173.872955
817.548828	95.296684
816.372070	96.786705
815.194336	-35.280289
814.016602	55.062077
812.837891	103.036652
811.659180	-135.892853
810.480469	-136.970428
809.301758	77.410645
808.122070	-54.970238
806.942383	-154.068726
805.762695	-104.441032
804.583008	-163.721390
803.402344	-76.580643
802.221680	-164.889847
801.041016	-257.702942
799.859375	-261.857819
798.677734	-201.817795
797.496094	-146.356277
796.313477	-33.403984
795.131836	-177.672455
793.949219	-51.715523
792.765625	-178.420807
791.583008	-90.413040
790.399414	30.640343
789.215820	111.672081
788.031250	81.906662
786.846680	277.669800
785.662109	106.071869
784.477539	334.641235
783.291992	158.431442
782.106445	382.198792
780.920898	327.319672
779.735352	232.569000
778.548828	157.610641
777.362305	343.096344
776.174805	230.353989
774.988281	135.177582
773.800781	159.064041
772.613281	189.420868
771.424805	149.060410
770.236328	-17.094717
769.047852	85.624046
767.859375	207.994751
766.669922	297.129578
765.480469	388.291901
764.291016	100.487724
763.101563	294.872528
761.911133	271.118073
760.720703	416.701660
759.529297	302.470886
758.338867	713.886597
757.147461	542.212952
755.955078	500.221130
754.763672	587.814392
753.571289	429.120850
752.378906	490.095001
751.186523	151.153305
749.993164	574.291077
748.799805	316.508392
747.606445	247.512100
746.412109	248.672623
745.217773	374.790436
744.023438	402.045471
742.829102	497.176361
741.633789	563.673828
740.438477	299.074402
739.243164	214.211884
738.046875	210.373917
736.850586	278.745148
735.654297	263.798248
734.458008	207.192612
733.260742	104.588135
732.063477	319.276581
730.866211	323.780853
729.667969	321.673157
728.469727	468.220245
727.271484	380.728516
726.073242	444.056213
724.874023	216.690750
723.674805	500.624969
722.474609	683.933289
721.275391	495.910400
720.075195	412.757935
718.875000	787.993530
717.673828	536.779724
716.473633	468.940674
715.272461	601.807129
714.070313	422.800476
712.869141	392.140350
711.666992	376.777802
710.463867	165.339340
709.261719	346.171539
708.058594	248.171860
706.855469	-6.518901
705.652344	-1.972621
704.448242	226.809570
703.244141	124.794449
702.040039	-120.689590
700.834961	116.863205
699.630859	141.279922
698.424805	67.944588
697.219727	-20.486662
696.013672	43.324593
694.807617	-196.938980
693.601563	-69.931999
692.395508	54.950592
691.188477	-186.997574
689.981445	-94.474564
688.773438	21.996716
687.566406	-134.812164
686.358398	-26.812576
685.149414	-185.441223
683.941406	-129.246140
682.732422	26.762659
681.523438	33.323441
680.313477	-141.947830
679.104492	-15.942867
677.894531	-2.443410
676.683594	-47.250282
675.473633	-87.562500
674.262695	162.254898
673.051758	184.955750
671.839844	56.402550
670.628906	107.530548
669.416992	119.876411
668.204102	184.244019
666.992188	402.142731
665.779297	10.879006
664.566406	-194.314850
663.352539	125.450493
662.138672	6.961647
660.924805	-5.580602
659.710938	135.216293
658.497070	-168.338745
657.282227	9.341272
656.066406	-80.329391
654.851563	-3.863084
653.635742	-67.429230
652.419922	110.460655
651.204102	57.830868
649.987305	-61.474026
648.770508	-113.916473
647.553711	74.824081
646.336914	-72.259850
645.119141	155.163986
643.901367	447.020874
642.682617	153.700562
641.464844	410.963348
640.246094	16.651781
639.027344	125.400726
637.807617	-49.641018
636.587891	26.641582
635.368164	-8.940651
634.148438	30.487276
632.927734	26.774664
631.707031	-135.987762
630.486328	-15.661520
629.264648	-13.659938
628.043945	11.621348
626.822266	15.109826
625.599609	-58.956440
624.376953	143.103073
623.155273	250.324997
621.931641	262.745239
620.708984	332.458069
619.485352	245.236969
618.261719	61.089382
617.037109	45.457985
615.813477	-7.265742
614.588867	-124.920815
613.364258	-198.425690
612.138672	272.550873
610.913086	32.539452
609.687500	-122.857445
608.461914	126.801300
607.235352	35.497528
606.008789	-20.644007
604.782227	47.976479
