# Supplementary material for: Raman spectroscopy accurately differentiates mucosal healing from non-healing and biochemical changes following biological therapy in inflammatory bowel disease
Source: PLoS One. 2021 Jun 2;16(6):e0252210. doi: 10.1371/journal.pone.0252210 (PMC8172032; doi:10.1371/journal.pone.0252210)
Supplement: S6 Dataset — (ZIP) [file pone.0252210.s008.zip › Post biologic CD/OC010 post treatment 17.04.19_base sub CR removed_1__X_-20441.9__Y_438.14__Z_-7227.7__Time_11.txt]

1714.705078	74.740494
1713.728516	-142.288391
1712.751953	197.047470
1711.774414	143.067642
1710.797852	275.257538
1709.820313	-178.596756
1708.842773	119.153679
1707.864258	77.517487
1706.886719	101.300545
1705.908203	126.052711
1704.929688	-8.810719
1703.950195	-3.463153
1702.971680	37.745613
1701.992188	-292.015472
1701.012695	152.402328
1700.033203	-36.200237
1699.052734	-52.689507
1698.073242	-282.002258
1697.092773	-200.315613
1696.112305	-304.759949
1695.130859	-178.555618
1694.150391	31.344625
1693.168945	-89.082619
1692.187500	173.162842
1691.206055	179.959015
1690.223633	-260.691650
1689.241211	-140.086807
1688.258789	93.319313
1687.276367	204.797043
1686.293945	-162.809128
1685.310547	-87.061104
1684.327148	298.545532
1683.343750	255.851273
1682.360352	88.761070
1681.375977	34.301937
1680.392578	12.596312
1679.408203	199.202209
1678.423828	173.558701
1677.438477	473.172272
1676.453125	353.087860
1675.468750	366.738342
1674.482422	56.620621
1673.497070	167.313293
1672.511719	472.595764
1671.525391	414.345795
1670.539063	505.495026
1669.552734	708.751221
1668.565430	437.212860
1667.578125	904.337097
1666.591797	689.793640
1665.603516	735.871948
1664.616211	493.354828
1663.627930	601.536316
1662.640625	707.570862
1661.652344	705.346436
1660.663086	971.285767
1659.674805	885.196655
1658.685547	765.152039
1657.696289	640.324829
1656.707031	643.113098
1655.717773	810.479492
1654.727539	628.788208
1653.737305	743.980164
1652.747070	737.820984
1651.756836	486.062622
1650.765625	427.825195
1649.775391	174.355804
1648.784180	161.883270
1647.792969	340.043945
1646.800781	407.471436
1645.809570	298.228729
1644.817383	178.764633
1643.825195	117.751640
1642.832031	138.875778
1641.839844	7.215539
1640.846680	361.392517
1639.853516	166.947540
1638.860352	-19.242989
1637.867188	153.517792
1636.873047	41.689621
1635.878906	-117.308357
1634.884766	-128.448883
1633.890625	-126.204559
1632.895508	-115.879929
1631.900391	-47.437153
1630.905273	100.141754
1629.910156	-89.115318
1628.915039	150.848953
1627.918945	-180.125946
1626.922852	20.569803
1625.926758	-259.986572
1624.930664	-30.178684
1623.933594	-418.158173
1622.937500	-101.455383
1621.940430	-31.814083
1620.942383	145.586105
1619.945313	152.280991
1618.947266	14.603949
1617.949219	228.866013
1616.951172	33.616295
1615.953125	-127.377235
1614.954102	115.784477
1613.956055	-37.200718
1612.957031	101.006058
1611.957031	-88.588303
1610.958008	248.843124
1609.958008	219.204254
1608.958984	286.550690
1607.958008	348.599396
1606.958008	28.232162
1605.958008	-103.468964
1604.957031	-122.570282
1603.956055	-293.501678
1602.955078	14.500699
1601.953125	217.665771
1600.951172	106.814087
1599.950195	270.573120
1598.947266	-232.546570
1597.945313	98.389313
1596.942383	162.530075
1595.940430	-201.921890
1594.937500	-166.616043
1593.933594	101.028824
1592.930664	-104.131805
1591.926758	-157.888046
1590.922852	7.535517
1589.918945	-367.372955
1588.915039	-126.506065
1587.910156	-167.563705
1586.906250	-75.694534
1585.901367	-41.349117
1584.895508	-17.574154
1583.890625	172.884995
1582.884766	295.380249
1581.878906	-121.531792
1580.873047	117.929115
1579.867188	312.890961
1578.860352	54.646149
1577.854492	-78.669769
1576.847656	349.987793
1575.839844	278.793823
1574.833008	-135.831863
1573.825195	-160.364594
1572.817383	129.558960
1571.809570	-90.266258
1570.801758	110.861000
1569.792969	12.932111
1568.784180	140.891464
1567.775391	21.913315
1566.766602	4.095809
1565.757813	308.035278
1564.748047	71.810730
1563.738281	419.377563
1562.728516	211.445694
1561.718750	421.037567
1560.708008	290.644165
1559.697266	196.440536
1558.686523	275.781494
1557.675781	443.035614
1556.665039	257.675018
1555.653320	186.186478
1554.641602	184.486496
1553.629883	148.957687
1552.617188	307.410767
1551.605469	74.829216
1550.592773	-90.563766
1549.580078	113.899551
1548.567383	426.740814
1547.553711	485.830963
1546.541016	193.130020
1545.527344	83.891281
1544.513672	23.631275
1543.499023	-62.628975
1542.485352	287.564240
1541.470703	-41.819916
1540.456055	426.640320
1539.441406	280.324646
1538.425781	296.488068
1537.410156	-167.482178
1536.394531	245.744980
1535.378906	-177.071518
1534.363281	68.036240
1533.346680	238.088501
1532.331055	0.657755
1531.314453	90.443352
1530.296875	213.504852
1529.280273	197.277115
1528.262695	72.708794
1527.245117	213.257492
1526.227539	75.563469
1525.209961	-111.121613
1524.191406	-81.747047
1523.172852	425.993164
1522.154297	200.305862
1521.135742	548.040588
1520.116211	93.290627
1519.097656	152.722534
1518.078125	34.638290
1517.058594	-93.807457
1516.038086	-191.533356
1515.018555	62.536369
1513.998047	-45.711117
1512.977539	-133.503357
1511.956055	-90.511253
1510.935547	88.369339
1509.914063	123.354919
1508.892578	35.085716
1507.871094	295.503479
1506.849609	19.837095
1505.827148	103.020706
1504.804688	70.732147
1503.782227	235.643753
1502.759766	118.589973
1501.736328	-39.524601
1500.713867	-463.949097
1499.690430	-445.423767
1498.666016	31.125969
1497.642578	-78.601227
1496.618164	-170.492477
1495.594727	57.332874
1494.569336	-37.308228
1493.544922	-32.249054
1492.520508	46.859966
1491.495117	-104.188477
1490.469727	-66.164398
1489.444336	17.753195
1488.417969	-153.871674
1487.392578	14.155252
1486.366211	51.814819
1485.339844	342.087341
1484.312500	-90.041405
1483.286133	-88.283066
1482.258789	250.094833
1481.231445	62.922424
1480.204102	406.122284
1479.175781	305.541321
1478.148438	360.454590
1477.120117	509.551270
1476.091797	531.169434
1475.062500	636.761353
1474.034180	566.598450
1473.004883	450.578583
1471.975586	594.205933
1470.946289	1007.494934
1469.916016	748.866394
1468.885742	749.787415
1467.855469	933.799744
1466.825195	1046.521118
1465.794922	1100.713867
1464.763672	1037.929810
1463.732422	1526.565552
1462.701172	1357.002563
1461.669922	1286.565674
1460.638672	1289.800293
1459.606445	1196.529663
1458.574219	1326.673950
1457.541992	1355.256836
1456.508789	1383.806641
1455.476563	1503.705933
1454.443359	1671.725586
1453.410156	1578.521606
1452.375977	1457.460327
1451.342773	1843.404419
1450.308594	1689.441162
1449.274414	1915.583984
1448.240234	2083.397705
1447.206055	1823.204956
1446.170898	1639.080933
1445.135742	1720.849487
1444.100586	1602.696167
1443.064453	1537.735474
1442.029297	1434.926758
1440.993164	1347.350098
1439.957031	1325.598389
1438.920898	1554.177734
1437.883789	1353.009277
1436.847656	1278.350342
1435.810547	814.681885
1434.773438	952.422729
1433.735352	723.962891
1432.698242	780.984924
1431.660156	944.036682
1430.622070	678.048157
1429.583008	394.550201
1428.544922	378.664185
1427.505859	282.119995
1426.466797	198.292542
1425.427734	215.413940
1424.387695	376.238007
1423.348633	38.150650
1422.308594	-103.230766
1421.268555	-123.569038
1420.227539	-5.340626
1419.187500	465.433380
1418.146484	2.169652
1417.105469	198.558487
1416.064453	432.692993
1415.022461	203.913437
1413.980469	-163.010239
1412.939453	21.023533
1411.896484	285.463013
1410.854492	-63.375965
1409.811523	-52.651615
1408.768555	-298.102448
1407.725586	51.956215
1406.682617	32.798820
1405.638672	1.166587
1404.595703	-62.960869
1403.551758	-74.283730
1402.506836	-185.892578
1401.462891	-171.894470
1400.417969	138.126175
1399.373047	59.447193
1398.328125	-129.401382
1397.283203	243.383926
1396.237305	488.289093
1395.191406	307.278900
1394.145508	96.392990
1393.099609	53.495243
1392.052734	25.722364
1391.006836	188.337769
1389.959961	285.903473
1388.912109	188.342102
1387.865234	-79.155960
1386.817383	338.848816
1385.769531	41.628464
1384.721680	249.646149
1383.673828	-104.691620
1382.625000	-303.856750
1381.576172	-40.618862
1380.527344	-59.637939
1379.478516	298.558807
1378.429688	134.885513
1377.379883	8.815994
1376.330078	214.849442
1375.280273	51.614735
1374.229492	-14.164047
1373.178711	229.468842
1372.128906	-100.390701
1371.077148	91.008293
1370.026367	5.789548
1368.974609	-44.410614
1367.923828	40.083336
1366.871094	-94.589622
1365.819336	-97.080727
1364.767578	-179.130356
1363.714844	30.189558
1362.662109	72.786407
1361.609375	406.597290
1360.555664	36.347363
1359.501953	41.924088
1358.448242	206.748840
1357.394531	108.090645
1356.340820	-55.035439
1355.286133	85.162613
1354.231445	426.649628
1353.176758	-158.399185
1352.122070	-273.730621
1351.066406	216.889084
1350.011719	119.115479
1348.956055	500.451965
1347.899414	147.265289
1346.843750	347.550110
1345.787109	736.326050
1344.730469	589.435669
1343.673828	695.581116
1342.616211	943.039917
1341.559570	769.246948
1340.501953	915.207031
1339.444336	967.078552
1338.385742	1006.623535
1337.328125	1192.346313
1336.269531	984.486877
1335.210938	653.070251
1334.152344	977.575867
1333.092773	792.426392
1332.033203	669.279175
1330.973633	1063.062866
1329.914063	725.018555
1328.853516	755.455872
1327.793945	647.607666
1326.733398	1026.570923
1325.672852	928.748718
1324.611328	626.071899
1323.549805	691.474487
1322.489258	900.116516
1321.426758	827.383850
1320.365234	949.692871
1319.302734	889.473755
1318.241211	886.098267
1317.177734	1134.265747
1316.115234	896.785889
1315.052734	708.769958
1313.989258	774.696472
1312.925781	1173.244507
1311.862305	1271.201782
1310.797852	763.398682
1309.733398	930.459229
1308.668945	531.385986
1307.604492	851.126770
1306.540039	695.949707
1305.474609	1074.662109
1304.409180	1367.196167
1303.343750	1229.382446
1302.277344	1278.497314
1301.211914	1158.081665
1300.145508	1462.841797
1299.079102	1384.295532
1298.011719	964.430176
1296.945313	864.032471
1295.877930	567.312866
1294.810547	913.835876
1293.743164	963.334473
1292.674805	755.233582
1291.606445	853.875000
1290.538086	719.546265
1289.469727	754.492004
1288.400391	541.871887
1287.332031	795.026428
1286.262695	964.791931
1285.193359	1171.259766
1284.123047	518.031250
1283.052734	768.631104
1281.982422	722.948608
1280.912109	672.415894
1279.841797	1050.152588
1278.770508	476.084320
1277.699219	594.470154
1276.627930	685.933716
1275.556641	1034.082886
1274.484375	785.687195
1273.412109	723.142334
1272.339844	929.396179
1271.267578	810.705017
1270.194336	760.444031
1269.121094	1022.743164
1268.047852	1128.710449
1266.974609	1119.942139
1265.900391	872.059631
1264.827148	687.730225
1263.752930	754.682251
1262.677734	863.051270
1261.603516	1222.489014
1260.528320	536.157349
1259.453125	990.534058
1258.377930	916.051331
1257.301758	1026.697876
1256.226563	1095.914429
1255.150391	916.749878
1254.073242	1338.863281
1252.997070	972.335815
1251.919922	944.134583
1250.842773	789.452026
1249.765625	1172.283081
1248.688477	827.950684
1247.610352	687.935852
1246.532227	924.673340
1245.454102	835.700989
1244.375000	975.085815
1243.296875	796.249146
1242.217773	957.404175
1241.138672	567.395813
1240.058594	721.197327
1238.979492	938.019165
1237.899414	798.078552
1236.819336	585.415710
1235.738281	598.332092
1234.658203	686.389893
1233.577148	1096.747681
1232.496094	644.184082
1231.415039	601.249023
1230.333008	592.204895
1229.250977	1043.264038
1228.168945	721.730347
1227.086914	564.915405
1226.003906	417.808258
1224.920898	607.051086
1223.837891	655.877502
1222.754883	513.583618
1221.670898	644.537292
1220.587891	562.676392
1219.503906	321.284271
1218.418945	210.438293
1217.334961	133.435928
1216.250000	662.654175
1215.165039	616.888000
1214.080078	460.050842
1212.994141	645.967590
1211.908203	583.210632
1210.822266	204.388840
1209.736328	737.458740
1208.649414	479.249146
1207.563477	428.472137
1206.476563	245.086502
1205.388672	599.138672
1204.301758	495.219879
1203.213867	20.327900
1202.125977	533.008240
1201.038086	161.764511
1199.949219	250.405838
1198.861328	-89.413536
1197.772461	-92.278107
1196.682617	-80.770241
1195.593750	-357.907318
1194.503906	-298.348175
1193.414063	-404.738312
1192.324219	118.586273
1191.233398	189.860397
1190.143555	309.121796
1189.052734	-124.163567
1187.960938	-65.046616
1186.870117	32.424702
1185.778320	-115.033791
1184.686523	-315.270233
1183.594727	127.520119
1182.501953	-0.830293
1181.410156	-16.447111
1180.317383	25.428261
1179.223633	64.823212
1178.130859	92.182663
1177.037109	260.835419
1175.943359	355.101715
1174.849609	102.024757
1173.754883	76.464279
1172.661133	-174.134384
1171.566406	192.780014
1170.470703	73.742867
1169.375977	-71.581497
1168.280273	158.588531
1167.184570	163.843170
1166.088867	-60.442188
1164.992188	-107.821953
1163.895508	-42.920589
1162.798828	-162.038422
1161.702148	-70.967934
1160.605469	108.377312
1159.507813	34.521008
1158.410156	-65.598579
1157.311523	10.858644
1156.213867	56.241520
1155.115234	125.397659
1154.016602	-101.211067
1152.917969	-86.959007
1151.818359	277.618896
1150.718750	282.156555
1149.619141	-87.400055
1148.519531	43.391224
1147.418945	-104.559250
1146.319336	-231.030960
1145.217773	-176.602844
1144.117188	106.246994
1143.015625	-84.555954
1141.915039	157.642624
1140.813477	-18.876358
1139.710938	-100.256630
1138.609375	-115.050758
1137.506836	24.592443
1136.404297	244.936234
1135.300781	220.457397
1134.197266	13.091135
1133.094727	131.112549
1131.990234	419.938446
1130.886719	36.974304
1129.782227	439.547760
1128.677734	134.976974
1127.573242	551.536377
1126.468750	375.086456
1125.363281	25.627424
1124.257813	562.735352
1123.152344	509.559692
1122.045898	472.960236
1120.940430	265.849701
1119.833984	655.532349
1118.726563	533.646118
1117.620117	357.381042
1116.512695	-12.864773
1115.405273	641.445740
1114.297852	8.743476
1113.189453	185.048355
1112.082031	332.913818
1110.972656	-48.782207
1109.864258	358.994904
1108.755859	-223.336426
1107.646484	323.638458
1106.537109	135.940933
1105.426758	354.399780
1104.317383	18.079985
1103.207031	319.075287
1102.096680	480.735229
1100.985352	338.033173
1099.875000	322.764465
1098.763672	401.808167
1097.652344	348.830170
1096.540039	538.604736
1095.427734	490.340668
1094.315430	180.648636
1093.203125	339.764282
1092.090820	315.177185
1090.977539	64.626564
1089.864258	454.340668
1088.750977	481.559082
1087.636719	588.747681
1086.522461	658.286926
1085.408203	389.240723
1084.293945	503.512604
1083.179688	627.166443
1082.064453	365.433868
1080.949219	338.761658
1079.833008	424.854218
1078.717773	525.044922
1077.601563	355.249115
1076.485352	370.979858
1075.368164	18.340155
1074.251953	27.178604
1073.134766	-3.827314
1072.016602	0.378500
1070.899414	32.773262
1069.781250	187.054260
1068.663086	62.476318
1067.544922	146.497726
1066.426758	263.318939
1065.307617	68.695747
1064.188477	492.242126
1063.068359	260.299927
1061.949219	131.489960
1060.829102	260.111908
1059.708984	161.865448
1058.588867	117.501740
1057.467773	197.108994
1056.346680	150.527283
1055.225586	73.652313
1054.104492	286.559448
1052.982422	310.231628
1051.860352	-165.745255
1050.738281	-60.135696
1049.615234	-82.890190
1048.492188	-19.227762
1047.369141	158.790176
1046.246094	297.145172
1045.123047	97.392975
1043.999023	46.993580
1042.875000	50.305645
1041.750000	296.015839
1040.625977	64.121178
1039.500977	-225.826309
1038.375977	-203.530807
1037.250000	-1.918652
1036.125000	-149.434952
1034.999023	343.109619
1033.873047	258.553528
1032.746094	-2.666095
1031.619141	296.738220
1030.492188	-8.365469
1029.365234	-48.273170
1028.237305	-425.027893
1027.110352	178.888672
1025.982422	-404.282135
1024.853516	-65.218979
1023.725586	-366.970520
1022.596680	2.287070
1021.467773	41.953587
1020.337891	-22.716595
1019.208008	-277.452789
1018.078125	-128.488739
1016.948242	157.285660
1015.818359	-90.070396
1014.687500	89.150978
1013.556641	-99.971512
1012.425781	74.738503
1011.293945	434.707855
1010.162109	276.022736
1009.030273	-60.706966
1007.898438	144.304413
1006.765625	370.136353
1005.632813	515.011292
1004.500000	1372.148438
1003.366211	1972.361938
1002.233398	1592.403687
1001.099609	1355.983643
999.964844	1175.215698
998.831055	412.597382
997.696289	276.225769
996.561523	241.599701
995.425781	336.346283
994.291016	101.180885
993.155273	122.306770
992.019531	482.585541
990.882813	-12.714692
989.747070	349.948578
988.610352	205.470825
987.472656	-81.710075
986.335938	-145.165527
985.198242	236.035599
984.060547	112.875122
982.921875	63.543537
981.784180	541.429443
980.645508	101.054611
979.506836	539.810425
978.367188	424.157288
977.228516	-29.349174
976.088867	264.618164
974.948242	41.407135
973.808594	82.678162
972.667969	135.516708
971.527344	360.700073
970.385742	248.329788
969.245117	-33.754913
968.103516	-173.299896
966.961914	38.405251
965.819336	419.884216
964.677734	-256.040253
963.534180	267.703857
962.391602	429.106201
961.249023	343.006866
960.105469	394.531555
958.961914	391.163177
957.817383	571.121338
956.673828	263.379486
955.529297	221.439789
954.383789	40.005093
953.239258	435.391998
952.093750	256.485992
950.948242	-162.375336
949.802734	-36.727829
948.656250	139.246292
947.509766	-48.154789
946.363281	73.107254
945.216797	477.680084
944.069336	-182.133850
942.921875	-227.318115
941.774414	318.872589
940.625977	143.694016
939.478516	404.514954
938.330078	259.250183
937.180664	643.258423
936.032227	311.228149
934.882813	207.398880
933.732422	85.476875
932.583008	314.599335
931.432617	176.947495
930.282227	349.185120
929.131836	-138.876358
927.980469	174.664032
926.830078	403.942535
925.677734	355.602020
924.526367	70.798141
923.374023	357.041321
922.221680	-138.919479
921.069336	92.848129
919.916992	-91.301590
918.763672	54.165607
917.610352	292.775665
916.456055	-99.995682
915.302734	43.333832
914.148438	381.881073
912.994141	402.624786
911.838867	112.591652
910.683594	-104.642113
909.528320	-17.820053
908.373047	-500.052917
907.216797	-401.712219
906.061523	-398.523926
904.904297	-331.841766
903.748047	115.415627
902.590820	145.834991
901.433594	90.269249
900.276367	9.892706
899.118164	83.490402
897.960938	132.226135
896.802734	156.108978
895.643555	198.125854
894.484375	32.176163
893.325195	-212.757278
892.166016	143.577881
891.006836	-121.499611
889.846680	-11.462228
888.686523	33.081310
887.526367	37.012222
886.365234	277.971405
885.204102	-279.966461
884.042969	51.279110
882.880859	161.360748
881.719727	109.073723
880.556641	108.687996
879.394531	284.145142
878.232422	162.105682
877.069336	91.964584
875.905273	325.942932
874.742188	375.194916
873.578125	-32.554157
872.414063	120.336426
871.250000	304.677460
870.084961	0.774194
868.920898	216.581390
867.754883	659.404968
866.589844	504.056641
865.423828	249.898743
864.257813	359.888214
863.091797	272.140472
861.924805	586.464844
860.758789	303.374359
859.590820	514.284607
858.423828	624.104675
857.255859	143.759598
856.087891	152.667084
854.919922	547.317627
853.751953	905.900879
852.583008	925.816040
851.414063	723.844116
850.244141	376.317780
849.075195	674.086121
847.905273	384.937256
846.734375	619.838257
845.564453	339.767120
844.393555	234.363525
843.222656	-130.544495
842.051758	368.135101
840.879883	-162.171295
839.708008	376.477661
838.536133	273.310791
837.363281	507.613770
836.190430	221.203049
835.017578	497.787903
833.844727	754.108887
832.670898	353.877411
831.497070	239.507706
830.323242	439.810638
829.149414	539.581482
827.974609	277.914368
826.799805	170.200241
825.624023	214.095657
824.449219	175.454605
823.273438	422.021484
822.097656	271.855347
820.920898	255.354843
819.744141	216.536209
818.567383	50.784611
817.390625	125.442337
816.212891	-405.263977
815.035156	114.295403
813.857422	235.419754
812.679688	122.935791
811.500977	-40.691681
810.322266	137.979752
809.142578	-41.257023
807.963867	283.820526
806.784180	40.084675
805.603516	-387.907501
804.423828	-271.866669
803.243164	-251.397400
802.062500	-270.947449
800.881836	-181.861801
799.700195	-192.703415
798.518555	-55.056515
797.336914	164.476135
796.154297	13.690847
794.972656	57.893681
793.789063	-84.102280
792.606445	-584.893677
791.422852	-215.351746
790.240234	27.755945
789.055664	199.827713
787.872070	-90.704865
786.687500	74.501373
785.502930	184.249847
784.317383	178.875458
783.132813	257.416321
781.947266	609.867493
780.761719	707.962341
779.575195	730.805237
778.388672	347.184570
777.202148	418.482208
776.015625	359.412262
774.828125	220.820953
773.640625	247.668945
772.453125	353.818787
771.264648	376.007172
770.076172	488.480255
768.887695	492.788208
767.699219	477.153015
766.509766	560.565125
765.320313	258.357056
764.130859	105.934525
762.940430	325.557312
761.750977	454.731750
760.559570	874.206665
759.369141	580.544861
758.177734	352.895081
756.986328	1004.879639
755.794922	860.564758
754.603516	854.688477
753.411133	932.205383
752.218750	572.371338
751.025391	175.250183
749.832031	368.922180
748.638672	540.441956
747.445313	512.028259
746.250977	667.846497
745.057617	558.023010
743.862305	478.834930
742.667969	498.263275
741.472656	-170.838074
740.277344	714.283997
739.082031	-151.987411
737.885742	147.540161
736.689453	-102.942268
735.493164	415.194702
734.296875	514.834351
733.099609	34.290188
731.902344	332.878693
730.705078	-79.786095
729.506836	292.835693
728.308594	-32.376461
727.110352	265.519775
725.911133	5.822000
724.712891	270.586243
723.513672	47.945908
722.313477	255.573822
721.113281	502.307404
719.914063	615.671936
718.712891	669.936584
717.512695	501.522491
716.311523	472.703278
715.110352	661.910828
713.909180	717.924194
712.707031	363.974548
711.504883	380.619385
710.302734	137.868378
709.099609	596.616943
707.896484	578.086975
706.693359	498.522858
705.490234	66.251175
704.286133	160.800247
703.082031	276.990295
701.877930	151.589554
700.672852	495.950775
699.468750	320.411896
698.262695	29.662457
697.057617	54.140041
695.851563	180.672638
694.645508	48.577713
693.439453	174.952469
692.232422	453.208832
691.026367	62.682217
689.818359	188.824097
688.611328	-253.613800
687.403320	-84.131104
686.195313	-18.850536
684.987305	-111.912186
683.778320	-131.246979
682.569336	-241.613815
681.360352	-135.249969
680.151367	81.545021
678.941406	-46.123932
677.731445	-69.792374
676.521484	79.752403
675.310547	-138.688736
674.099609	-106.002357
672.888672	140.868591
671.677734	-103.280334
670.465820	262.481598
669.253906	297.377930
668.041016	79.441605
666.829102	192.284760
665.616211	30.790821
664.403320	253.895020
663.189453	34.334644
661.975586	-25.278887
660.761719	100.859962
659.547852	73.861679
658.333008	-388.773224
657.118164	134.586929
655.903320	-277.962067
654.688477	-323.683533
653.472656	206.233307
652.256836	5.624144
651.040039	212.445297
649.824219	-433.510254
648.607422	4.140401
647.389648	84.449051
646.172852	63.810268
644.955078	43.429531
643.737305	244.905594
642.519531	253.002197
641.300781	-102.014999
640.082031	222.781540
638.863281	79.203682
637.643555	157.355179
636.423828	139.160248
635.204102	20.397005
633.984375	116.816666
632.763672	-125.602737
631.542969	317.196655
630.322266	163.701965
629.100586	154.475967
627.878906	-193.145554
626.657227	-364.263611
625.435547	-5.236498
624.212891	144.119720
622.990234	456.840851
621.767578	313.687683
620.543945	-68.679863
619.320313	8.040241
618.096680	-13.092355
616.873047	-140.540771
615.648438	-59.632324
614.423828	111.842064
613.199219	-41.105873
611.973633	65.579613
610.748047	147.397232
609.522461	-82.033432
608.296875	57.103336
607.070313	-5.857163
605.843750	-65.688957
604.617188	10.043479
