# Supplementary material for: Raman spectroscopy accurately differentiates mucosal healing from non-healing and biochemical changes following biological therapy in inflammatory bowel disease
Source: PLoS One. 2021 Jun 2;16(6):e0252210. doi: 10.1371/journal.pone.0252210 (PMC8172032; doi:10.1371/journal.pone.0252210)
Supplement: S6 Dataset — (ZIP) [file pone.0252210.s008.zip › Post biologic CD/OC024 post treatment-1_base sub CR removed_79__X_-24607.5__Y_32785.4__Z_-649.797__Time_910.txt]

1714.837891	-151.133011
1713.861328	1.302220
1712.884766	65.149376
1711.907227	77.585815
1710.930664	3.900045
1709.953125	-139.797195
1708.975586	137.015518
1707.997070	75.840851
1707.019531	-41.736156
1706.041016	-111.272453
1705.062500	-63.123013
1704.083984	8.976651
1703.104492	220.079803
1702.125000	-13.113575
1701.145508	-104.462158
1700.166016	-161.006302
1699.186523	47.195076
1698.206055	132.349594
1697.225586	148.050980
1696.245117	209.261002
1695.264648	48.841846
1694.283203	158.339859
1693.301758	412.132996
1692.320313	308.277130
1691.338867	354.124329
1690.357422	517.572510
1689.375000	619.790100
1688.392578	516.845276
1687.410156	624.868164
1686.427734	386.555511
1685.444336	532.419434
1684.460938	561.280151
1683.477539	617.093933
1682.494141	673.219727
1681.509766	798.872437
1680.526367	1079.273926
1679.541992	1005.880615
1678.557617	964.833740
1677.572266	849.669617
1676.587891	1088.757813
1675.602539	1197.808350
1674.617188	1368.376709
1673.630859	1409.013062
1672.645508	1367.702637
1671.659180	1629.712280
1670.672852	1645.002808
1669.686523	1562.467529
1668.699219	1719.359497
1667.712891	1754.550537
1666.725586	1782.195190
1665.738281	1866.010498
1664.750000	1833.504395
1663.762695	1703.369141
1662.774414	1865.417847
1661.786133	2099.442871
1660.797852	2031.680176
1659.808594	2200.238037
1658.820313	2043.349487
1657.831055	2032.660767
1656.841797	2064.818359
1655.851563	1965.036011
1654.862305	2024.603760
1653.872070	1737.920776
1652.881836	1933.364014
1651.891602	1740.341064
1650.900391	1529.337158
1649.910156	1466.968994
1648.918945	1124.863647
1647.927734	1126.935303
1646.935547	1060.743042
1645.944336	915.791321
1644.952148	694.740295
1643.959961	793.729736
1642.966797	444.306854
1641.974609	596.962097
1640.981445	554.692078
1639.988281	370.399597
1638.995117	297.384918
1638.001953	108.783073
1637.007813	318.764740
1636.013672	247.014511
1635.019531	25.477457
1634.025391	41.550663
1633.031250	129.122284
1632.036133	-14.733483
1631.041016	-108.128647
1630.045898	-127.411781
1629.049805	-214.766739
1628.054688	-4.391131
1627.058594	-138.393707
1626.062500	-185.206238
1625.065430	-29.202078
1624.069336	-188.411942
1623.072266	-42.351513
1622.075195	59.281170
1621.078125	108.625015
1620.081055	21.653847
1619.083008	176.601151
1618.084961	184.731293
1617.086914	169.503296
1616.088867	-65.901207
1615.089844	134.598846
1614.091797	-73.960258
1613.092773	-22.549036
1612.092773	97.243271
1611.093750	-136.692078
1610.093750	-58.419964
1609.094727	158.909943
1608.093750	135.320099
1607.093750	145.987015
1606.093750	-44.801929
1605.092773	91.929832
1604.091797	364.883606
1603.090820	187.765396
1602.088867	-10.052200
1601.087891	46.097752
1600.085938	104.977303
1599.083984	-92.274437
1598.081055	76.657188
1597.079102	-26.174103
1596.076172	12.247811
1595.073242	-179.137527
1594.070313	-247.587662
1593.067383	242.889908
1592.063477	-287.552399
1591.059570	-52.920540
1590.055664	-181.057785
1589.051758	-183.848328
1588.046875	-87.466454
1587.041992	55.859219
1586.037109	66.185097
1585.032227	-72.048523
1584.027344	105.149490
1583.021484	295.315338
1582.015625	19.100451
1581.009766	190.981552
1580.003906	-124.152420
1578.997070	-85.101883
1577.990234	349.542694
1576.984375	-27.926125
1575.976563	315.405243
1574.969727	133.125488
1573.961914	275.953003
1572.954102	130.069382
1571.946289	197.349640
1570.938477	95.613197
1569.929688	243.294495
1568.921875	97.293884
1567.913086	-33.138035
1566.903320	-129.838882
1565.894531	40.811218
1564.884766	37.393730
1563.875000	20.905176
1562.865234	110.692184
1561.855469	-61.645580
1560.844727	46.051991
1559.834961	-35.682293
1558.824219	-73.437447
1557.813477	-46.512592
1556.801758	127.959373
1555.790039	133.837997
1554.779297	129.216843
1553.766602	152.934784
1552.754883	233.450806
1551.743164	106.718254
1550.730469	44.576687
1549.717773	114.248451
1548.705078	364.791687
1547.691406	-121.967865
1546.677734	81.642174
1545.665039	129.898407
1544.650391	188.289886
1543.636719	218.060089
1542.623047	206.303528
1541.608398	119.464798
1540.593750	109.942505
1539.579102	-157.925903
1538.563477	5.162343
1537.547852	7.994402
1536.533203	36.433498
1535.516602	67.232452
1534.500977	7.563380
1533.485352	84.367882
1532.468750	142.885712
1531.452148	46.541592
1530.435547	-122.115120
1529.417969	-17.847841
1528.400391	-68.367699
1527.383789	125.553558
1526.365234	-2.639253
1525.347656	159.865997
1524.329102	242.306534
1523.311523	229.311295
1522.292969	187.803436
1521.273438	-93.077507
1520.254883	39.904404
1519.235352	26.080572
1518.215820	140.546616
1517.196289	218.773193
1516.176758	204.266174
1515.156250	207.516586
1514.136719	166.903030
1513.116211	239.040192
1512.094727	110.713036
1511.074219	-81.921951
1510.052734	-110.500069
1509.031250	-193.150528
1508.009766	-63.124527
1506.988281	-20.545216
1505.965820	-285.822998
1504.943359	84.396515
1503.920898	5.834133
1502.898438	-167.693497
1501.875000	-180.010330
1500.852539	-84.969620
1499.829102	-123.319199
1498.805664	-31.318262
1497.781250	-223.631042
1496.757813	-16.925385
1495.733398	-265.840942
1494.708984	83.585823
1493.684570	115.610718
1492.659180	27.264267
1491.633789	51.213913
1490.608398	-22.138828
1489.583008	80.621300
1488.557617	-202.527893
1487.531250	122.000237
1486.504883	137.283524
1485.478516	216.190582
1484.452148	218.324509
1483.424805	342.732452
1482.398438	553.655701
1481.371094	598.529785
1480.342773	525.907715
1479.315430	346.095367
1478.287109	701.406372
1477.259766	786.314392
1476.230469	939.779541
1475.202148	858.706909
1474.173828	859.003601
1473.144531	971.156128
1472.115234	1271.474854
1471.085938	1215.234375
1470.055664	1459.092896
1469.025391	1517.008667
1467.996094	1740.093872
1466.964844	1909.519287
1465.934570	2083.843506
1464.904297	2085.135498
1463.873047	2386.135254
1462.841797	2148.290283
1461.809570	2316.813965
1460.778320	2508.024902
1459.746094	2688.870117
1458.713867	2681.692139
1457.681641	2796.230469
1456.649414	2727.935059
1455.616211	2862.495605
1454.583008	2768.646729
1453.549805	3047.493164
1452.516602	3062.480469
1451.483398	3305.492920
1450.449219	3315.174072
1449.415039	3294.371826
1448.380859	3151.928223
1447.345703	3095.560303
1446.311523	3132.852295
1445.276367	3276.364502
1444.241211	3055.325928
1443.205078	2943.110352
1442.169922	2884.038574
1441.133789	2814.810791
1440.097656	2846.715576
1439.061523	2610.592285
1438.024414	2308.800049
1436.988281	2517.583252
1435.951172	2150.196045
1434.914063	1919.343018
1433.875977	1799.668457
1432.838867	1505.833862
1431.800781	1143.938232
1430.762695	1087.566162
1429.724609	1069.063110
1428.685547	1032.890137
1427.646484	822.706909
1426.607422	776.525818
1425.568359	503.478424
1424.529297	452.370178
1423.489258	794.401489
1422.449219	680.287415
1421.409180	578.841125
1420.369141	449.765381
1419.328125	413.918915
1418.288086	491.421173
1417.247070	339.885376
1416.205078	349.477264
1415.164063	273.597168
1414.122070	268.205292
1413.080078	396.143097
1412.038086	327.986176
1410.996094	-64.326546
1409.953125	-104.607971
1408.910156	-34.256248
1407.867188	-79.412651
1406.824219	-18.997787
1405.780273	164.481293
1404.737305	-287.127502
1403.693359	42.059929
1402.648438	-85.504807
1401.604492	-69.910965
1400.559570	-14.119696
1399.514648	66.820404
1398.469727	185.429855
1397.424805	384.299408
1396.378906	252.379639
1395.333984	388.725342
1394.288086	-15.957654
1393.241211	155.637451
1392.195313	142.008057
1391.148438	68.406456
1390.101563	195.180206
1389.054688	-165.913269
1388.006836	-133.973618
1386.959961	25.656265
1385.912109	-152.250793
1384.864258	20.065010
1383.815430	-97.520050
1382.767578	247.418442
1381.718750	112.625862
1380.669922	65.463852
1379.621094	-21.491259
1378.571289	4.083564
1377.522461	134.658920
1376.472656	150.508728
1375.421875	114.090454
1374.372070	120.270119
1373.321289	89.178856
1372.270508	-26.523485
1371.219727	79.872818
1370.168945	153.984650
1369.117188	31.344975
1368.066406	-41.230232
1367.014648	245.079239
1365.961914	-282.945374
1364.910156	63.392612
1363.857422	113.509933
1362.804688	-77.634705
1361.751953	-141.617218
1360.698242	192.631409
1359.645508	41.922096
1358.591797	169.952316
1357.538086	61.926723
1356.483398	244.934341
1355.429688	333.624298
1354.375000	310.646454
1353.320313	295.316833
1352.264648	526.029663
1351.209961	463.858154
1350.154297	406.855743
1349.098633	521.313110
1348.042969	688.017822
1346.986328	770.484924
1345.930664	753.907593
1344.874023	953.251953
1343.817383	1058.494019
1342.759766	1149.000732
1341.703125	1269.408081
1340.645508	1258.635498
1339.587891	1131.641357
1338.529297	1165.856812
1337.471680	1170.548950
1336.413086	1103.636230
1335.354492	1222.562866
1334.295898	1066.978760
1333.236328	1255.505127
1332.176758	1144.878174
1331.117188	1096.310181
1330.057617	1171.564697
1328.998047	893.532593
1327.937500	944.464722
1326.876953	1007.920166
1325.816406	1081.417847
1324.754883	1100.739014
1323.694336	1181.973389
1322.632813	1053.536133
1321.571289	1184.475342
1320.508789	1226.714478
1319.447266	1143.318237
1318.384766	1299.370728
1317.322266	1250.882202
1316.259766	1424.470581
1315.196289	1324.581665
1314.132813	1114.031494
1313.069336	1347.205444
1312.005859	1304.592773
1310.942383	1183.377563
1309.877930	1074.699219
1308.813477	1372.386719
1307.749023	1155.784180
1306.683594	1215.013916
1305.619141	1067.762695
1304.553711	1277.348755
1303.488281	1191.957275
1302.421875	1335.386719
1301.356445	1282.304932
1300.290039	1352.269531
1299.223633	1385.515747
1298.157227	969.440002
1297.089844	1120.945068
1296.022461	847.818237
1294.955078	903.872009
1293.887695	1028.766479
1292.819336	690.060059
1291.751953	945.254150
1290.683594	1278.962646
1289.614258	1080.622192
1288.545898	1009.982483
1287.476563	1003.237122
1286.407227	1003.984375
1285.337891	1073.462158
1284.268555	978.953308
1283.198242	1060.920410
1282.127930	1030.373169
1281.057617	596.122620
1279.986328	1011.304504
1278.916016	839.274170
1277.844727	819.091553
1276.773438	1141.394409
1275.701172	1001.597107
1274.629883	871.752319
1273.557617	1115.980225
1272.485352	1040.144653
1271.413086	1333.301758
1270.339844	1316.280151
1269.266602	1316.461060
1268.193359	1331.390503
1267.120117	1390.341187
1266.045898	1603.085693
1264.972656	1588.955933
1263.898438	1379.806152
1262.823242	1604.879761
1261.749023	1374.049438
1260.673828	1353.019409
1259.598633	1602.566040
1258.523438	1588.960327
1257.448242	1680.173828
1256.372070	1386.655396
1255.295898	1519.405884
1254.219727	1484.207642
1253.142578	1641.345459
1252.066406	1506.503052
1250.989258	1327.996948
1249.912109	1553.333740
1248.833984	1518.462280
1247.756836	1435.032593
1246.678711	1448.904907
1245.599609	1421.511841
1244.521484	1450.042236
1243.442383	1233.295776
1242.364258	1232.789307
1241.285156	1368.271729
1240.205078	1246.445557
1239.125977	1580.905518
1238.045898	1306.293213
1236.965820	1126.421265
1235.884766	1363.754883
1234.804688	1268.841675
1233.723633	1195.800049
1232.642578	1139.766968
1231.561523	1197.639893
1230.479492	1124.688477
1229.397461	1214.034058
1228.315430	1158.060547
1227.233398	927.815796
1226.150391	930.009277
1225.068359	1142.698364
1223.985352	786.790955
1222.901367	716.422791
1221.818359	769.385925
1220.734375	595.061707
1219.650391	628.653381
1218.566406	717.781433
1217.481445	562.839600
1216.396484	516.627014
1215.311523	465.571838
1214.226563	462.788605
1213.141602	706.172302
1212.055664	536.748474
1210.969727	738.909363
1209.883789	774.496216
1208.796875	523.040405
1207.709961	560.973328
1206.623047	729.004578
1205.536133	783.635559
1204.449219	577.961731
1203.361328	548.173523
1202.273438	417.183136
1201.185547	324.710999
1200.096680	369.431885
1199.008789	-16.752676
1197.919922	25.476892
1196.830078	101.294037
1195.741211	61.550980
1194.651367	7.321856
1193.561523	-85.429596
1192.471680	-180.625305
1191.381836	-57.189098
1190.291016	-246.215088
1189.200195	-204.659058
1188.109375	-59.952518
1187.017578	-90.664345
1185.926758	-270.278534
1184.834961	-104.338211
1183.742188	-56.132454
1182.650391	-106.395607
1181.557617	-8.051093
1180.464844	142.895508
1179.372070	101.900673
1178.279297	-49.423840
1177.185547	134.655411
1176.091797	150.858932
1174.998047	-46.207199
1173.903320	302.629700
1172.808594	40.757584
1171.713867	295.849030
1170.619141	423.891113
1169.524414	128.326996
1168.428711	282.420898
1167.333008	3.521454
1166.237305	52.144238
1165.140625	-9.322708
1164.044922	-149.740509
1162.948242	256.868103
1161.850586	259.511688
1160.753906	333.667847
1159.656250	295.452911
1158.558594	302.478485
1157.460938	621.983215
1156.362305	600.043030
1155.263672	649.539551
1154.165039	412.716461
1153.066406	290.309540
1151.967773	461.015686
1150.868164	274.043396
1149.768555	232.360031
1148.667969	433.527435
1147.568359	258.195435
1146.467773	61.378632
1145.367188	95.417122
1144.266602	257.820618
1143.165039	105.939682
1142.063477	56.280937
1140.961914	11.267313
1139.860352	170.624527
1138.757813	-22.052969
1137.655273	146.473557
1136.552734	165.094986
1135.450195	250.089981
1134.346680	232.783203
1133.244141	372.070313
1132.139648	568.129456
1131.036133	612.071533
1129.931641	871.789307
1128.827148	877.417358
1127.722656	932.718079
1126.618164	1094.571045
1125.512695	1061.817017
1124.407227	718.453613
1123.301758	943.833191
1122.196289	837.307190
1121.089844	508.052094
1119.983398	785.037781
1118.876953	704.279907
1117.769531	642.364929
1116.663086	729.445374
1115.555664	619.991028
1114.447266	465.518341
1113.339844	608.966858
1112.231445	243.910156
1111.123047	394.193359
1110.014648	664.815918
1108.905273	850.138245
1107.795898	846.294861
1106.686523	790.386963
1105.577148	604.538208
1104.466797	749.127319
1103.357422	1006.826416
1102.247070	1089.702026
1101.135742	1026.177490
1100.025391	969.662842
1098.914063	1203.073853
1097.802734	738.533386
1096.690430	1051.818481
1095.579102	1046.786255
1094.466797	1036.946777
1093.353516	883.352356
1092.241211	1172.404907
1091.127930	1004.550415
1090.014648	1152.052490
1088.901367	807.641724
1087.788086	1018.474670
1086.673828	958.658997
1085.559570	654.258423
1084.445313	1029.299683
1083.330078	912.889343
1082.214844	923.345398
1081.099609	823.320618
1079.984375	765.549866
1078.868164	834.535217
1077.751953	748.488342
1076.635742	822.021301
1075.519531	637.355347
1074.402344	640.386963
1073.285156	779.400513
1072.167969	465.746307
1071.050781	447.575439
1069.932617	696.551941
1068.814453	900.854980
1067.696289	521.696228
1066.578125	580.660522
1065.458984	946.310242
1064.339844	747.563110
1063.220703	640.164063
1062.100586	504.702911
1060.980469	572.816162
1059.860352	563.698120
1058.740234	486.757874
1057.619141	545.425110
1056.498047	199.706543
1055.376953	475.719360
1054.255859	466.582642
1053.133789	342.994751
1052.011719	315.206573
1050.889648	457.864594
1049.767578	252.690552
1048.644531	341.637695
1047.521484	243.920807
1046.398438	139.270386
1045.274414	151.275558
1044.150391	146.980164
1043.026367	161.359802
1041.902344	203.727051
1040.778320	117.971588
1039.653320	218.620193
1038.528320	-113.871338
1037.402344	3.154726
1036.277344	124.835243
1035.151367	374.485657
1034.024414	319.291687
1032.898438	92.063698
1031.771484	562.619385
1030.644531	137.934738
1029.517578	162.109329
1028.390625	12.052306
1027.262695	68.898399
1026.134766	-213.328857
1025.005859	-95.940926
1023.877930	-101.568901
1022.749023	-137.296555
1021.620117	-404.980560
1020.490234	-282.694794
1019.361328	-345.928528
1018.231445	-121.497337
1017.101563	-124.279785
1015.970703	-245.182526
1014.839844	-111.019867
1013.708984	104.272408
1012.578125	57.831696
1011.447266	-13.949723
1010.315430	222.326538
1009.183594	525.732300
1008.050781	449.591919
1006.918945	505.488983
1005.786133	1021.766968
1004.653320	1778.430786
1003.519531	2539.484619
1002.386719	2868.085449
1001.252930	2739.108887
1000.118164	1845.598267
998.984375	887.973572
997.849609	332.739655
996.714844	230.415955
995.580078	8.260530
994.444336	21.727627
993.308594	-6.189193
992.172852	44.480858
991.036133	-6.188547
989.900391	-35.926575
988.763672	5.955153
987.626953	-150.201080
986.489258	7.198318
985.351563	-81.768410
984.213867	-129.079025
983.076172	-26.553167
981.937500	-101.142731
980.798828	-14.445061
979.660156	178.215210
978.521484	244.450851
977.381836	239.543777
976.242188	-27.273113
975.102539	126.835487
973.961914	494.759186
972.822266	458.347626
971.681641	396.871002
970.540039	351.676575
969.399414	437.552338
968.257813	443.236084
967.116211	164.560608
965.973633	3.207221
964.832031	94.419426
963.689453	165.139206
962.545898	265.818878
961.403320	201.618744
960.259766	73.479630
959.116211	147.197586
957.972656	381.401978
956.828125	295.108917
955.683594	149.529861
954.539063	118.653313
953.393555	90.275040
952.249023	268.001373
951.103516	159.943298
949.957031	189.331741
948.811523	-11.995742
947.665039	86.379265
946.518555	171.193649
945.371094	157.935303
944.224609	60.369846
943.077148	417.448059
941.929688	176.439026
940.781250	357.975647
939.632813	416.404694
938.484375	470.436401
937.335938	333.056396
936.186523	143.491623
935.038086	255.119781
933.887695	485.410889
932.738281	428.678101
931.587891	413.169739
930.437500	131.388931
929.287109	339.478973
928.135742	249.448807
926.985352	29.915522
925.833984	47.312290
924.681641	-146.669525
923.530273	30.327295
922.377930	218.796204
921.224609	2.723280
920.072266	-192.618378
918.918945	69.014435
917.765625	49.016933
916.612305	17.848141
915.458008	-97.142281
914.303711	-143.808731
913.149414	-174.399429
911.995117	-57.330616
910.839844	-198.746460
909.684570	-169.844940
908.529297	-317.649902
907.373047	-447.088531
906.216797	-213.710922
905.060547	-322.416107
903.904297	-68.491829
902.747070	-68.174561
901.589844	106.624489
900.432617	-168.973419
899.274414	71.682175
898.117188	-149.202362
896.958984	26.005774
895.799805	-83.673592
894.641602	3.517850
893.482422	95.320808
892.322266	114.895576
891.163086	21.605165
890.002930	57.232742
888.842773	-78.670799
887.682617	103.936172
886.521484	173.711502
885.360352	191.654877
884.199219	239.017807
883.038086	85.706978
881.875977	54.342316
880.713867	158.352737
879.551758	100.113579
878.388672	253.815186
877.225586	193.497482
876.062500	241.397049
874.899414	19.124489
873.735352	362.111450
872.571289	149.060577
871.407227	46.432003
870.242188	56.403534
869.077148	59.676628
867.912109	51.753349
866.747070	-88.758789
865.581055	134.953827
864.415039	235.011368
863.249023	58.735199
862.083008	325.029663
860.916016	391.390015
859.749023	343.250824
858.581055	270.474548
857.414063	339.100922
856.246094	602.883240
855.077148	527.898743
853.909180	656.986877
852.740234	631.343384
851.571289	641.567810
850.402344	808.624878
849.232422	648.542297
848.062500	479.559204
846.892578	344.222534
845.721680	168.642853
844.551758	378.048676
843.380859	421.758606
842.208984	223.832306
841.038086	86.334480
839.866211	98.674454
838.694336	-0.805681
837.521484	270.703766
836.348633	432.549927
835.175781	169.845474
834.002930	148.396500
832.829102	207.280212
831.655273	319.640961
830.481445	436.341644
829.307617	349.880859
828.132813	408.380707
826.958008	399.870758
825.783203	328.852722
824.607422	384.845123
823.431641	300.325165
822.255859	280.364105
821.079102	162.317291
819.903320	124.387215
818.726563	170.984787
817.548828	54.976189
816.372070	-81.119904
815.194336	-41.495457
814.016602	233.770355
812.837891	35.142136
811.659180	-83.473602
810.480469	4.556687
809.301758	12.426200
808.122070	-44.252113
806.942383	-256.508453
805.762695	-84.629845
804.583008	-199.350433
803.402344	-23.382528
802.221680	-105.036774
801.041016	-155.727707
799.859375	-151.074905
798.677734	97.354820
797.496094	-182.095932
796.313477	-277.588776
795.131836	-27.509584
793.949219	-169.798645
792.765625	-134.972610
791.583008	-42.740555
790.399414	-123.364395
789.215820	220.845779
788.031250	-63.655449
786.846680	317.701202
785.662109	271.880646
784.477539	33.566589
783.291992	431.884552
782.106445	228.722183
780.920898	295.080048
779.735352	144.775208
778.548828	266.052307
777.362305	367.257111
776.174805	417.504333
774.988281	26.191692
773.800781	-47.343777
772.613281	62.108913
771.424805	-24.903719
770.236328	-83.345978
769.047852	87.359207
767.859375	218.183563
766.669922	84.422737
765.480469	91.577286
764.291016	314.426971
763.101563	499.618866
761.911133	235.555191
760.720703	244.387848
759.529297	550.131470
758.338867	706.038147
757.147461	384.550385
755.955078	557.805054
754.763672	352.797333
753.571289	497.208893
752.378906	582.138489
751.186523	381.382935
749.993164	360.715027
748.799805	361.928528
747.606445	158.927048
746.412109	296.096863
745.217773	426.549622
744.023438	423.075073
742.829102	314.279449
741.633789	516.807068
740.438477	190.937225
739.243164	290.305786
738.046875	214.318008
736.850586	57.286823
735.654297	119.282944
734.458008	168.089050
733.260742	234.364563
732.063477	206.498077
730.866211	318.653351
729.667969	463.564240
728.469727	293.516052
727.271484	309.387573
726.073242	198.493225
724.874023	155.413742
723.674805	252.202225
722.474609	379.556702
721.275391	491.602753
720.075195	503.215057
718.875000	449.392944
717.673828	264.726288
716.473633	355.090393
715.272461	316.796722
714.070313	267.693176
712.869141	336.415375
711.666992	137.105133
710.463867	384.691315
709.261719	168.224030
708.058594	-15.365598
706.855469	108.272415
705.652344	175.364227
704.448242	92.367134
703.244141	-66.626305
702.040039	66.102882
700.834961	207.607605
699.630859	25.185553
698.424805	151.705292
697.219727	0.109100
696.013672	-68.685860
694.807617	138.609283
693.601563	28.868454
692.395508	-111.056137
691.188477	74.897552
689.981445	-259.962616
688.773438	-95.407898
687.566406	-4.515645
686.358398	-262.672424
685.149414	2.060495
683.941406	-101.691071
682.732422	-174.860794
681.523438	-126.465485
680.313477	97.575554
679.104492	-37.840256
677.894531	17.550119
676.683594	-134.721863
675.473633	-180.690842
674.262695	-135.570023
673.051758	-284.993011
671.839844	9.217960
670.628906	31.003332
669.416992	94.025597
668.204102	215.544495
666.992188	73.533821
665.779297	119.694824
664.566406	-93.203491
663.352539	151.915970
662.138672	-105.958900
660.924805	160.873947
659.710938	347.848145
658.497070	286.737244
657.282227	35.941563
656.066406	-231.912598
654.851563	54.449791
653.635742	-88.185410
652.419922	-82.049438
651.204102	89.969902
649.987305	42.211056
648.770508	-50.781399
647.553711	222.194962
646.336914	-75.403801
645.119141	113.356133
643.901367	340.624756
642.682617	389.119995
641.464844	93.345497
640.246094	154.379745
639.027344	99.077309
637.807617	200.397461
636.587891	62.890190
635.368164	-29.793657
634.148438	12.466758
632.927734	-38.027626
631.707031	-54.620380
630.486328	57.040257
629.264648	-27.131508
628.043945	-88.274277
626.822266	330.317444
625.599609	130.564011
624.376953	335.259796
623.155273	333.326477
621.931641	242.686813
620.708984	485.308075
619.485352	43.694225
618.261719	-30.523958
617.037109	-22.355005
615.813477	-73.160606
614.588867	140.085236
613.364258	95.206551
612.138672	91.690643
610.913086	-11.679202
609.687500	-73.838768
608.461914	140.175598
607.235352	21.141769
606.008789	-131.741348
604.782227	-196.815430
