# Supplementary material for: Raman spectroscopy accurately differentiates mucosal healing from non-healing and biochemical changes following biological therapy in inflammatory bowel disease
Source: PLoS One. 2021 Jun 2;16(6):e0252210. doi: 10.1371/journal.pone.0252210 (PMC8172032; doi:10.1371/journal.pone.0252210)
Supplement: S7 Dataset — (ZIP) [file pone.0252210.s009.zip]

Archive with 601 entries (600 files):
- Post-biologic/
- Post-biologic/OC035-1 post treatment_base sub CR removed_33__X_-12017.2__Y_76905.1__Z_921.989__Time_371.txt
- Post-biologic/OC023 post treatment-1_base sub cr removed_35__X_-20371.5__Y_49405__Z_924.384__Time_395.txt
- Post-biologic/OC020 post treatment-2 base sub CR removed_9__X_-18441.5__Y_40078.8__Z_5.64807__Time_103.txt
- Post-biologic/OC034 post treatment_base sub CR removed_51__X_-4888.59__Y_10073__Z_1507.17__Time_571.txt
- Post-biologic/OC023 post treatment-1_base sub cr removed_77__X_-20373.5__Y_49409__Z_923.48__Time_875.txt
- Post-biologic/OC035-1 post treatment_base sub CR removed_0__X_-12023.2__Y_76902.1__Z_922.6__Time_0.txt
- Post-biologic/OC020 post treatment-2 base sub CR removed_14__X_-18445.5__Y_40079.8__Z_5.30951__Time_161.txt
- Post-biologic/OC034 post treatment_base sub CR removed_97__X_-4894.59__Y_10077__Z_1506.97__Time_1094.txt
- Post-biologic/OC020 post treatment-2 base sub CR removed_36__X_-18447.5__Y_40081.8__Z_5.67503__Time_413.txt
- Post-biologic/OC031 post-1_base sub cr removed_45__X_-17042.7__Y_32921.8__Z_-383.104__Time_517.txt
- Post-biologic/OC013 post treatment-2_BL sub CR removed_22__X_13375.3__Y_18525.8__Time_245.txt
- Post-biologic/OC035-1 post treatment_base sub CR removed_89__X_-12014.2__Y_76910.1__Z_922.341__Time_1009.txt
- Post-biologic/OC034 post treatment_base sub CR removed_72__X_-4889.59__Y_10075__Z_1506.78__Time_809.txt
- Post-biologic/OC013 post treatment-2_BL sub CR removed_99__X_13373.9__Y_18530.7__Time_1104.txt
- Post-biologic/OC031 post-1_base sub cr removed_56__X_-17044.7__Y_32922.8__Z_-382.489__Time_643.txt
- Post-biologic/OC020 post treatment-2 base sub CR removed_83__X_-18447.5__Y_40086.8__Z_5.89366__Time_947.txt
- Post-biologic/OC035-1 post treatment_base sub CR removed_66__X_-12017.2__Y_76908.1__Z_921.73__Time_746.txt
- Post-biologic/OC035-1 post treatment_base sub CR removed_14__X_-12018.2__Y_76903.1__Z_922.506__Time_156.txt
- Post-biologic/OC031 post-1_base sub cr removed_88__X_-17039.7__Y_32925.8__Z_-382.754__Time_1011.txt
- Post-biologic/OC035-1 post treatment_base sub CR removed_45__X_-12018.2__Y_76906.1__Z_921.737__Time_508.txt
- Post-biologic/OC031 post-1_base sub cr removed_10__X_-17038.7__Y_32918.8__Z_-383.131__Time_115.txt
- Post-biologic/OC035-1 post treatment_base sub CR removed_65__X_-12018.2__Y_76908.1__Z_921.745__Time_735.txt
- Post-biologic/OC031 post-1_base sub cr removed_74__X_-17042.7__Y_32924.8__Z_-382.678__Time_850.txt
- Post-biologic/OC013 post treatment-2_BL sub CR removed_75__X_13376.7__Y_18529.3__Time_836.txt
- Post-biologic/OC023 post treatment-1_base sub cr removed_56__X_-20372.5__Y_49407__Z_923.706__Time_634.txt
- Post-biologic/OC020 post treatment-2 base sub CR removed_99__X_-18450.5__Y_40087.8__Z_5.80639__Time_1130.txt
- Post-biologic/OC023 post treatment-1_base sub cr removed_6__X_-20369.5__Y_49402__Z_925.4__Time_67.txt
- Post-biologic/OC023 post treatment-1_base sub cr removed_76__X_-20372.5__Y_49409__Z_923.351__Time_863.txt
- Post-biologic/OC020 post treatment-2 base sub CR removed_66__X_-18444.5__Y_40084.8__Z_6.07575__Time_754.txt
- Post-biologic/OC023 post treatment-1_base sub cr removed_25__X_-20370.5__Y_49404__Z_924.828__Time_280.txt
- Post-biologic/OC020 post treatment-2 base sub CR removed_93__X_-18444.5__Y_40087.8__Z_5.99779__Time_1061.txt
- Post-biologic/OC013 post treatment-2_BL sub CR removed_37__X_13375.3__Y_18526.5__Time_412.txt
- Post-biologic/OC035-1 post treatment_base sub CR removed_62__X_-12021.2__Y_76908.1__Z_922.091__Time_700.txt
- Post-biologic/OC013 post treatment-2_BL sub CR removed_5__X_13377.4__Y_18524.4__Time_55.txt
- Post-biologic/OC020 post treatment-2 base sub CR removed_53__X_-18444.5__Y_40083.8__Z_6.11711__Time_606.txt
- Post-biologic/OC020 post treatment-2 base sub CR removed_17__X_-18448.5__Y_40079.8__Z_4.87473__Time_195.txt
- Post-biologic/OC034 post treatment_base sub CR removed_99__X_-4896.59__Y_10077__Z_1507.2__Time_1117.txt
- Post-biologic/OC034 post treatment_base sub CR removed_89__X_-4887.59__Y_10076__Z_1506.73__Time_1002.txt
- Post-biologic/OC031 post-1_base sub cr removed_35__X_-17043.7__Y_32920.8__Z_-383.024__Time_402.txt
- Post-biologic/OC031 post-1_base sub cr removed_92__X_-17040.7__Y_32926.8__Z_-382.548__Time_1057.txt
- Post-biologic/OC034 post treatment_base sub CR removed_6__X_-4890.59__Y_10068__Z_1507.2__Time_66.txt
- Post-biologic/OC013 post treatment-2_BL sub CR removed_7__X_13378.8__Y_18524.4__Time_77.txt
- Post-biologic/OC023 post treatment-1_base sub cr removed_74__X_-20370.5__Y_49409__Z_923.326__Time_841.txt
- Post-biologic/OC020 post treatment-2 base sub CR removed_41__X_-18449.5__Y_40082.8__Z_5.80248__Time_471.txt
- Post-biologic/OC020 post treatment-2 base sub CR removed_72__X_-18443.5__Y_40085.8__Z_6.0862__Time_822.txt
- Post-biologic/OC023 post treatment-1_base sub cr removed_33__X_-20369.5__Y_49405__Z_924.365__Time_373.txt
- Post-biologic/OC023 post treatment-1_base sub cr removed_3__X_-20372.5__Y_49402__Z_925.4__Time_33.txt
- Post-biologic/OC013 post treatment-2_BL sub CR removed_84__X_13376.7__Y_18530__Time_937.txt
- Post-biologic/OC013 post treatment-2_BL sub CR removed_57__X_13375.3__Y_18527.9__Time_635.txt
- Post-biologic/OC013 post treatment-2_BL sub CR removed_16__X_13376__Y_18525.1__Time_178.txt
- Post-biologic/OC013 post treatment-2_BL sub CR removed_47__X_13378.8__Y_18527.2__Time_524.txt
- Post-biologic/OC031 post-1_base sub cr removed_46__X_-17041.7__Y_32921.8__Z_-383.264__Time_529.txt
- Post-biologic/OC020 post treatment-2 base sub CR removed_78__X_-18449.5__Y_40085.8__Z_5.83549__Time_891.txt
- Post-biologic/OC035-1 post treatment_base sub CR removed_94__X_-12018.2__Y_76911.1__Z_922.288__Time_1067.txt
- Post-biologic/OC034 post treatment_base sub CR removed_66__X_-4890.59__Y_10074__Z_1506.92__Time_740.txt
- Post-biologic/OC020 post treatment-2 base sub CR removed_65__X_-18445.5__Y_40084.8__Z_6.02039__Time_743.txt
- Post-biologic/OC035-1 post treatment_base sub CR removed_61__X_-12022.2__Y_76908.1__Z_922.172__Time_689.txt
- Post-biologic/OC034 post treatment_base sub CR removed_29__X_-4887.59__Y_10070__Z_1507.2__Time_324.txt
- Post-biologic/OC031 post-1_base sub cr removed_96__X_-17044.7__Y_32926.8__Z_-382.207__Time_1102.txt
- Post-biologic/OC034 post treatment_base sub CR removed_16__X_-4893.59__Y_10069__Z_1507.2__Time_179.txt
- Post-biologic/OC023 post treatment-1_base sub cr removed_17__X_-20373.5__Y_49403__Z_925.273__Time_190.txt
- Post-biologic/OC023 post treatment-1_base sub cr removed_69__X_-20366.5__Y_49408__Z_923.994__Time_783.txt
- Post-biologic/OC023 post treatment-1_base sub cr removed_64__X_-20371.5__Y_49408__Z_923.514__Time_726.txt
- Post-biologic/OC020 post treatment-2 base sub CR removed_13__X_-18444.5__Y_40079.8__Z_5.3685__Time_149.txt
- Post-biologic/OC020 post treatment-2 base sub CR removed_77__X_-18448.5__Y_40085.8__Z_5.86492__Time_880.txt
- Post-biologic/OC034 post treatment_base sub CR removed_13__X_-4890.59__Y_10069__Z_1507.2__Time_145.txt
- Post-biologic/OC020 post treatment-2 base sub CR removed_79__X_-18450.5__Y_40085.8__Z_5.80606__Time_903.txt
- Post-biologic/OC020 post treatment-2 base sub CR removed_43__X_-18447.5__Y_40082.8__Z_5.90575__Time_493.txt
- Post-biologic/OC031 post-1_base sub cr removed_27__X_-17040.7__Y_32919.8__Z_-383.53__Time_310.txt
- Post-biologic/OC023 post treatment-1_base sub cr removed_89__X_-20366.5__Y_49410__Z_923.774__Time_1012.txt
- Post-biologic/OC013 post treatment-2_BL sub CR removed_76__X_13376__Y_18529.3__Time_848.txt
- Post-biologic/OC031 post-1_base sub cr removed_72__X_-17040.7__Y_32924.8__Z_-382.967__Time_827.txt
- Post-biologic/OC023 post treatment-1_base sub cr removed_7__X_-20368.5__Y_49402__Z_925.4__Time_78.txt
- Post-biologic/OC035-1 post treatment_base sub CR removed_46__X_-12017.2__Y_76906.1__Z_921.736__Time_519.txt
- Post-biologic/OC023 post treatment-1_base sub cr removed_99__X_-20375.5__Y_49411__Z_923.787__Time_1128.txt
- Post-biologic/OC034 post treatment_base sub CR removed_17__X_-4894.59__Y_10069__Z_1507.2__Time_190.txt
- Post-biologic/OC020 post treatment-2 base sub CR removed_63__X_-18447.5__Y_40084.8__Z_5.90967__Time_720.txt
- Post-biologic/OC034 post treatment_base sub CR removed_9__X_-4887.59__Y_10068__Z_1507.2__Time_100.txt
- Post-biologic/OC020 post treatment-2 base sub CR removed_84__X_-18446.5__Y_40086.8__Z_5.92309__Time_959.txt
- Post-biologic/OC023 post treatment-1_base sub cr removed_97__X_-20373.5__Y_49411__Z_923.473__Time_1105.txt
- Post-biologic/OC035-1 post treatment_base sub CR removed_47__X_-12016.2__Y_76906.1__Z_921.745__Time_530.txt
- Post-biologic/OC023 post treatment-1_base sub cr removed_71__X_-20367.5__Y_49409__Z_923.712__Time_806.txt
- Post-biologic/OC034 post treatment_base sub CR removed_47__X_-4889.59__Y_10072__Z_1507.2__Time_526.txt
- Post-biologic/OC034 post treatment_base sub CR removed_58__X_-4895.59__Y_10073__Z_1507.18__Time_649.txt
- Post-biologic/OC034 post treatment_base sub CR removed_81__X_-4895.59__Y_10076__Z_1507.18__Time_911.txt
- Post-biologic/OC034 post treatment_base sub CR removed_71__X_-4888.59__Y_10075__Z_1506.87__Time_797.txt
- Post-biologic/OC031 post-1_base sub cr removed_5__X_-17042.7__Y_32917.8__Z_-383.449__Time_57.txt
- Post-biologic/OC013 post treatment-2_BL sub CR removed_2__X_13375.3__Y_18524.4__Time_22.txt
- Post-biologic/OC034 post treatment_base sub CR removed_52__X_-4889.59__Y_10073__Z_1507.18__Time_582.txt
- Post-biologic/OC031 post-1_base sub cr removed_14__X_-17042.7__Y_32918.8__Z_-383.383__Time_160.txt
- Post-biologic/OC034 post treatment_base sub CR removed_69__X_-4887.59__Y_10074__Z_1507.07__Time_774.txt
- Post-biologic/OC034 post treatment_base sub CR removed_20__X_-4896.59__Y_10070__Z_1507.2__Time_224.txt
- Post-biologic/OC013 post treatment-2_BL sub CR removed_66__X_13378.1__Y_18528.6__Time_736.txt
- Post-biologic/OC013 post treatment-2_BL sub CR removed_48__X_13379.5__Y_18527.2__Time_535.txt
- Post-biologic/OC023 post treatment-1_base sub cr removed_8__X_-20367.5__Y_49402__Z_925.4__Time_89.txt
- Post-biologic/OC023 post treatment-1_base sub cr removed_66__X_-20369.5__Y_49408__Z_923.622__Time_749.txt
- Post-biologic/OC035-1 post treatment_base sub CR removed_19__X_-12023.2__Y_76903.1__Z_922.567__Time_212.txt
- Post-biologic/OC023 post treatment-1_base sub cr removed_50__X_-20366.5__Y_49407__Z_924.149__Time_566.txt
- Post-biologic/OC023 post treatment-1_base sub cr removed_28__X_-20367.5__Y_49404__Z_924.775__Time_315.txt
- Post-biologic/OC023 post treatment-1_base sub cr removed_73__X_-20369.5__Y_49409__Z_923.441__Time_829.txt
- Post-biologic/OC034 post treatment_base sub CR removed_32__X_-4889.59__Y_10071__Z_1507.2__Time_358.txt
- Post-biologic/OC023 post treatment-1_base sub cr removed_10__X_-20366.5__Y_49403__Z_925.203__Time_112.txt
- Post-biologic/OC031 post-1_base sub cr removed_61__X_-17046.7__Y_32923.8__Z_-381.94__Time_701.txt
- Post-biologic/OC035-1 post treatment_base sub CR removed_12__X_-12016.2__Y_76903.1__Z_922.497__Time_134.txt
- Post-biologic/OC034 post treatment_base sub CR removed_60__X_-4896.59__Y_10074__Z_1507.2__Time_672.txt
- Post-biologic/OC035-1 post treatment_base sub CR removed_69__X_-12014.2__Y_76908.1__Z_921.762__Time_780.txt
- Post-biologic/OC023 post treatment-1_base sub cr removed_58__X_-20374.5__Y_49407__Z_923.735__Time_657.txt
- Post-biologic/OC020 post treatment-2 base sub CR removed_24__X_-18446.5__Y_40080.8__Z_5.49595__Time_276.txt
- Post-biologic/OC035-1 post treatment_base sub CR removed_49__X_-12014.2__Y_76906.1__Z_921.763__Time_552.txt
- Post-biologic/OC035-1 post treatment_base sub CR removed_80__X_-12023.2__Y_76910.1__Z_922.2__Time_906.txt
- Post-biologic/OC023 post treatment-1_base sub cr removed_52__X_-20368.5__Y_49407__Z_923.918__Time_589.txt
- Post-biologic/OC031 post-1_base sub cr removed_32__X_-17040.7__Y_32920.8__Z_-383.437__Time_367.txt
- Post-biologic/OC020 post treatment-2 base sub CR removed_28__X_-18442.5__Y_40080.8__Z_5.8671__Time_321.txt
- Post-biologic/OC020 post treatment-2 base sub CR removed_57__X_-18448.5__Y_40083.8__Z_5.89567__Time_652.txt
- Post-biologic/OC023 post treatment-1_base sub cr removed_67__X_-20368.5__Y_49408__Z_923.737__Time_760.txt
- Post-biologic/OC035-1 post treatment_base sub CR removed_82__X_-12021.2__Y_76910.1__Z_922.133__Time_929.txt
- Post-biologic/OC034 post treatment_base sub CR removed_28__X_-4888.59__Y_10070__Z_1507.2__Time_313.txt
- Post-biologic/OC013 post treatment-2_BL sub CR removed_24__X_13376.7__Y_18525.8__Time_267.txt
- Post-biologic/OC031 post-1_base sub cr removed_4__X_-17043.7__Y_32917.8__Z_-383.27__Time_46.txt
- Post-biologic/OC020 post treatment-2 base sub CR removed_4__X_-18446.5__Y_40078.8__Z_4.8934__Time_46.txt
- Post-biologic/OC031 post-1_base sub cr removed_86__X_-17041.7__Y_32925.8__Z_-382.757__Time_988.txt
- Post-biologic/OC020 post treatment-2 base sub CR removed_23__X_-18447.5__Y_40080.8__Z_5.40283__Time_264.txt
- Post-biologic/OC034 post treatment_base sub CR removed_18__X_-4895.59__Y_10069__Z_1507.2__Time_201.txt
- Post-biologic/OC023 post treatment-1_base sub cr removed_55__X_-20371.5__Y_49407__Z_923.691__Time_623.txt
- Post-biologic/OC023 post treatment-1_base sub cr removed_1__X_-20374.5__Y_49402__Z_925.4__Time_11.txt
- Post-biologic/OC031 post-1_base sub cr removed_60__X_-17047.7__Y_32923.8__Z_-381.807__Time_689.txt
- Post-biologic/OC035-1 post treatment_base sub CR removed_63__X_-12020.2__Y_76908.1__Z_921.976__Time_712.txt
- Post-biologic/OC034 post treatment_base sub CR removed_55__X_-4892.59__Y_10073__Z_1507.16__Time_616.txt
- Post-biologic/OC031 post-1_base sub cr removed_78__X_-17046.7__Y_32924.8__Z_-381.94__Time_896.txt
- Post-biologic/OC013 post treatment-2_BL sub CR removed_46__X_13378.1__Y_18527.2__Time_513.txt
- Post-biologic/OC023 post treatment-1_base sub cr removed_60__X_-20375.5__Y_49408__Z_923.798__Time_680.txt
- Post-biologic/OC031 post-1_base sub cr removed_44__X_-17043.7__Y_32921.8__Z_-382.874__Time_506.txt
- Post-biologic/OC031 post-1_base sub cr removed_49__X_-17038.7__Y_32921.8__Z_-383.503__Time_563.txt
- Post-biologic/OC020 post treatment-2 base sub CR removed_49__X_-18441.5__Y_40082.8__Z_6.2__Time_560.txt
- Post-biologic/OC023 post treatment-1_base sub cr removed_83__X_-20372.5__Y_49410__Z_923.319__Time_943.txt
- Post-biologic/OC013 post treatment-2_BL sub CR removed_86__X_13378.1__Y_18530__Time_959.txt
- Post-biologic/OC034 post treatment_base sub CR removed_91__X_-4888.59__Y_10077__Z_1506.44__Time_1025.txt
- Post-biologic/OC031 post-1_base sub cr removed_63__X_-17044.7__Y_32923.8__Z_-382.352__Time_724.txt
- Post-biologic/OC023 post treatment-1_base sub cr removed_11__X_-20367.5__Y_49403__Z_925.22__Time_123.txt
- Post-biologic/OC035-1 post treatment_base sub CR removed_48__X_-12015.2__Y_76906.1__Z_921.754__Time_541.txt
- Post-biologic/OC034 post treatment_base sub CR removed_61__X_-4895.59__Y_10074__Z_1507.18__Time_684.txt
- Post-biologic/OC013 post treatment-2_BL sub CR removed_12__X_13378.8__Y_18525.1__Time_133.txt
- Post-biologic/OC031 post-1_base sub cr removed_82__X_-17045.7__Y_32925.8__Z_-382.073__Time_942.txt
- Post-biologic/OC034 post treatment_base sub CR removed_85__X_-4891.59__Y_10076__Z_1506.44__Time_957.txt
- Post-biologic/OC013 post treatment-2_BL sub CR removed_0__X_13373.9__Y_18524.4__Time_0.txt
- Post-biologic/OC013 post treatment-2_BL sub CR removed_11__X_13379.5__Y_18525.1__Time_122.txt
- Post-biologic/OC020 post treatment-2 base sub CR removed_87__X_-18443.5__Y_40086.8__Z_6.0433__Time_992.txt
- Post-biologic/OC034 post treatment_base sub CR removed_73__X_-4890.59__Y_10075__Z_1506.69__Time_820.txt
- Post-biologic/OC035-1 post treatment_base sub CR removed_40__X_-12023.2__Y_76906.1__Z_922.294__Time_450.txt
- Post-biologic/OC031 post-1_base sub cr removed_55__X_-17043.7__Y_32922.8__Z_-382.721__Time_632.txt
- Post-biologic/OC013 post treatment-2_BL sub CR removed_21__X_13374.6__Y_18525.8__Time_234.txt
- Post-biologic/OC020 post treatment-2 base sub CR removed_70__X_-18441.5__Y_40085.8__Z_6.1639__Time_799.txt
- Post-biologic/OC013 post treatment-2_BL sub CR removed_87__X_13378.8__Y_18530__Time_970.txt
- Post-biologic/OC020 post treatment-2 base sub CR removed_27__X_-18443.5__Y_40080.8__Z_5.68979__Time_310.txt
- Post-biologic/OC023 post treatment-1_base sub cr removed_18__X_-20374.5__Y_49403__Z_925.273__Time_201.txt
- Post-biologic/OC031 post-1_base sub cr removed_21__X_-17046.7__Y_32919.8__Z_-382.508__Time_241.txt
- Post-biologic/OC020 post treatment-2 base sub CR removed_40__X_-18450.5__Y_40082.8__Z_5.7344__Time_459.txt
- Post-biologic/OC013 post treatment-2_BL sub CR removed_62__X_13375.3__Y_18528.6__Time_691.txt
- Post-biologic/OC034 post treatment_base sub CR removed_41__X_-4895.59__Y_10072__Z_1507.2__Time_459.txt
- Post-biologic/OC020 post treatment-2 base sub CR removed_88__X_-18442.5__Y_40086.8__Z_6.08215__Time_1003.txt
- Post-biologic/OC035-1 post treatment_base sub CR removed_30__X_-12014.2__Y_76905.1__Z_922.001__Time_337.txt
- Post-biologic/OC034 post treatment_base sub CR removed_42__X_-4894.59__Y_10072__Z_1507.2__Time_470.txt
- Post-biologic/OC035-1 post treatment_base sub CR removed_34__X_-12018.2__Y_76905.1__Z_921.993__Time_382.txt
- Post-biologic/OC023 post treatment-1_base sub cr removed_95__X_-20371.5__Y_49411__Z_923.621__Time_1082.txt
- Post-biologic/OC031 post-1_base sub cr removed_91__X_-17039.7__Y_32926.8__Z_-382.449__Time_1045.txt
- Post-biologic/OC023 post treatment-1_base sub cr removed_45__X_-20370.5__Y_49406__Z_923.938__Time_509.txt
- Post-biologic/OC013 post treatment-2_BL sub CR removed_44__X_13376.7__Y_18527.2__Time_491.txt
- Post-biologic/OC013 post treatment-2_BL sub CR removed_17__X_13375.3__Y_18525.1__Time_189.txt
- Post-biologic/OC013 post treatment-2_BL sub CR removed_64__X_13376.7__Y_18528.6__Time_714.txt
- Post-biologic/OC034 post treatment_base sub CR removed_84__X_-4892.59__Y_10076__Z_1506.55__Time_946.txt
- Post-biologic/OC035-1 post treatment_base sub CR removed_64__X_-12019.2__Y_76908.1__Z_921.86__Time_723.txt
- Post-biologic/OC031 post-1_base sub cr removed_29__X_-17038.7__Y_32919.8__Z_-383.37__Time_333.txt
- Post-biologic/OC013 post treatment-2_BL sub CR removed_20__X_13373.9__Y_18525.8__Time_223.txt
- Post-biologic/OC034 post treatment_base sub CR removed_87__X_-4889.59__Y_10076__Z_1506.55__Time_980.txt
- Post-biologic/OC034 post treatment_base sub CR removed_33__X_-4890.59__Y_10071__Z_1507.2__Time_369.txt
- Post-biologic/OC013 post treatment-2_BL sub CR removed_90__X_13380.2__Y_18530.7__Time_1004.txt
- Post-biologic/OC035-1 post treatment_base sub CR removed_1__X_-12022.2__Y_76902.1__Z_922.6__Time_11.txt
- Post-biologic/OC035-1 post treatment_base sub CR removed_44__X_-12019.2__Y_76906.1__Z_921.797__Time_496.txt
- Post-biologic/OC013 post treatment-2_BL sub CR removed_92__X_13378.8__Y_18530.7__Time_1026.txt
- Post-biologic/OC020 post treatment-2 base sub CR removed_19__X_-18450.5__Y_40079.8__Z_4.58487__Time_218.txt
- Post-biologic/OC023 post treatment-1_base sub cr removed_68__X_-20367.5__Y_49408__Z_923.853__Time_772.txt
- Post-biologic/OC034 post treatment_base sub CR removed_82__X_-4894.59__Y_10076__Z_1506.97__Time_923.txt
- Post-biologic/OC035-1 post treatment_base sub CR removed_92__X_-12016.2__Y_76911.1__Z_922.601__Time_1044.txt
- Post-biologic/OC023 post treatment-1_base sub cr removed_0__X_-20375.5__Y_49402__Z_925.4__Time_0.txt
- Post-biologic/OC031 post-1_base sub cr removed_73__X_-17041.7__Y_32924.8__Z_-382.888__Time_839.txt
- Post-biologic/OC013 post treatment-2_BL sub CR removed_27__X_13378.8__Y_18525.8__Time_301.txt
- Post-biologic/OC023 post treatment-1_base sub cr removed_31__X_-20367.5__Y_49405__Z_924.506__Time_350.txt
- Post-biologic/OC013 post treatment-2_BL sub CR removed_18__X_13374.6__Y_18525.1__Time_200.txt
- Post-biologic/OC013 post treatment-2_BL sub CR removed_60__X_13373.9__Y_18528.6__Time_669.txt
- Post-biologic/OC031 post-1_base sub cr removed_11__X_-17039.7__Y_32918.8__Z_-383.335__Time_126.txt
- Post-biologic/OC034 post treatment_base sub CR removed_95__X_-4892.59__Y_10077__Z_1506.55__Time_1071.txt
- Post-biologic/OC035-1 post treatment_base sub CR removed_21__X_-12022.2__Y_76904.1__Z_922.382__Time_235.txt
- Post-biologic/OC035-1 post treatment_base sub CR removed_28__X_-12015.2__Y_76904.1__Z_922.235__Time_314.txt
- Post-biologic/OC020 post treatment-2 base sub CR removed_12__X_-18443.5__Y_40079.8__Z_5.47703__Time_138.txt
- Post-biologic/OC020 post treatment-2 base sub CR removed_75__X_-18446.5__Y_40085.8__Z_5.92379__Time_857.txt
- Post-biologic/OC035-1 post treatment_base sub CR removed_43__X_-12020.2__Y_76906.1__Z_921.931__Time_485.txt
- Post-biologic/OC013 post treatment-2_BL sub CR removed_61__X_13374.6__Y_18528.6__Time_680.txt
- Post-biologic/OC035-1 post treatment_base sub CR removed_27__X_-12016.2__Y_76904.1__Z_922.24__Time_303.txt
- Post-biologic/OC035-1 post treatment_base sub CR removed_35__X_-12019.2__Y_76905.1__Z_921.993__Time_393.txt
- Post-biologic/OC013 post treatment-2_BL sub CR removed_79__X_13373.9__Y_18529.3__Time_881.txt
- Post-biologic/OC035-1 post treatment_base sub CR removed_5__X_-12018.2__Y_76902.1__Z_922.6__Time_55.txt
- Post-biologic/OC035-1 post treatment_base sub CR removed_72__X_-12016.2__Y_76909.1__Z_921.818__Time_815.txt
- Post-biologic/OC013 post treatment-2_BL sub CR removed_91__X_13379.5__Y_18530.7__Time_1015.txt
- Post-biologic/OC035-1 post treatment_base sub CR removed_74__X_-12018.2__Y_76909.1__Z_921.836__Time_837.txt
- Post-biologic/OC034 post treatment_base sub CR removed_46__X_-4890.59__Y_10072__Z_1507.2__Time_515.txt
- Post-biologic/OC023 post treatment-1_base sub cr removed_5__X_-20370.5__Y_49402__Z_925.4__Time_55.txt
- Post-biologic/OC031 post-1_base sub cr removed_19__X_-17047.7__Y_32918.8__Z_-382.486__Time_218.txt
- Post-biologic/OC013 post treatment-2_BL sub CR removed_10__X_13380.2__Y_18525.1__Time_111.txt
- Post-biologic/OC035-1 post treatment_base sub CR removed_38__X_-12022.2__Y_76905.1__Z_922.291__Time_427.txt
- Post-biologic/OC020 post treatment-2 base sub CR removed_64__X_-18446.5__Y_40084.8__Z_5.96503__Time_731.txt
- Post-biologic/OC020 post treatment-2 base sub CR removed_81__X_-18449.5__Y_40086.8__Z_5.83479__Time_925.txt
- Post-biologic/OC034 post treatment_base sub CR removed_3__X_-4893.59__Y_10068__Z_1507.2__Time_33.txt
- Post-biologic/OC035-1 post treatment_base sub CR removed_90__X_-12014.2__Y_76911.1__Z_922.726__Time_1021.txt
- Post-biologic/OC031 post-1_base sub cr removed_98__X_-17046.7__Y_32926.8__Z_-381.94__Time_1125.txt
- Post-biologic/OC034 post treatment_base sub CR removed_74__X_-4891.59__Y_10075__Z_1506.68__Time_832.txt
- Post-biologic/OC035-1 post treatment_base sub CR removed_58__X_-12022.2__Y_76907.1__Z_922.116__Time_655.txt
- Post-biologic/OC013 post treatment-2_BL sub CR removed_71__X_13379.5__Y_18529.3__Time_792.txt
- Post-biologic/OC031 post-1_base sub cr removed_31__X_-17039.7__Y_32920.8__Z_-383.517__Time_356.txt
- Post-biologic/OC013 post treatment-2_BL sub CR removed_1__X_13374.6__Y_18524.4__Time_11.txt
- Post-biologic/OC034 post treatment_base sub CR removed_24__X_-4892.59__Y_10070__Z_1507.2__Time_268.txt
- Post-biologic/OC034 post treatment_base sub CR removed_1__X_-4895.59__Y_10068__Z_1507.2__Time_11.txt
- Post-biologic/OC023 post treatment-1_base sub cr removed_30__X_-20366.5__Y_49405__Z_924.624__Time_338.txt
- Post-biologic/OC020 post treatment-2 base sub CR removed_60__X_-18450.5__Y_40084.8__Z_5.80676__Time_686.txt
- Post-biologic/OC035-1 post treatment_base sub CR removed_98__X_-12022.2__Y_76911.1__Z_922.178__Time_1112.txt
- Post-biologic/OC023 post treatment-1_base sub cr removed_32__X_-20368.5__Y_49405__Z_924.387__Time_361.txt
- Post-biologic/OC034 post treatment_base sub CR removed_80__X_-4896.59__Y_10076__Z_1507.2__Time_900.txt
- Post-biologic/OC034 post treatment_base sub CR removed_30__X_-4887.59__Y_10071__Z_1507.2__Time_336.txt
- Post-biologic/OC035-1 post treatment_base sub CR removed_3__X_-12020.2__Y_76902.1__Z_922.6__Time_33.txt
- Post-biologic/OC023 post treatment-1_base sub cr removed_98__X_-20374.5__Y_49411__Z_923.63__Time_1116.txt
- Post-biologic/OC013 post treatment-2_BL sub CR removed_31__X_13379.5__Y_18526.5__Time_345.txt
- Post-biologic/OC023 post treatment-1_base sub cr removed_70__X_-20366.5__Y_49409__Z_923.884__Time_795.txt
- Post-biologic/OC031 post-1_base sub cr removed_22__X_-17045.7__Y_32919.8__Z_-382.738__Time_253.txt
- Post-biologic/OC034 post treatment_base sub CR removed_44__X_-4892.59__Y_10072__Z_1507.2__Time_492.txt
- Post-biologic/OC035-1 post treatment_base sub CR removed_26__X_-12017.2__Y_76904.1__Z_922.246__Time_291.txt
- Post-biologic/OC013 post treatment-2_BL sub CR removed_72__X_13378.8__Y_18529.3__Time_803.txt
- Post-biologic/OC023 post treatment-1_base sub cr removed_65__X_-20370.5__Y_49408__Z_923.506__Time_737.txt
- Post-biologic/OC035-1 post treatment_base sub CR removed_20__X_-12023.2__Y_76904.1__Z_922.476__Time_224.txt
- Post-biologic/OC020 post treatment-2 base sub CR removed_94__X_-18445.5__Y_40087.8__Z_5.96589__Time_1072.txt
- Post-biologic/OC023 post treatment-1_base sub cr removed_13__X_-20369.5__Y_49403__Z_925.255__Time_145.txt
- Post-biologic/OC035-1 post treatment_base sub CR removed_22__X_-12021.2__Y_76904.1__Z_922.25__Time_247.txt
- Post-biologic/OC023 post treatment-1_base sub cr removed_14__X_-20370.5__Y_49403__Z_925.273__Time_156.txt
- Post-biologic/OC034 post treatment_base sub CR removed_35__X_-4892.59__Y_10071__Z_1507.2__Time_391.txt
- Post-biologic/OC031 post-1_base sub cr removed_18__X_-17046.7__Y_32918.8__Z_-382.67__Time_206.txt
- Post-biologic/OC034 post treatment_base sub CR removed_78__X_-4895.59__Y_10075__Z_1507.18__Time_877.txt
- Post-biologic/OC035-1 post treatment_base sub CR removed_32__X_-12016.2__Y_76905.1__Z_921.984__Time_359.txt
- Post-biologic/OC031 post-1_base sub cr removed_16__X_-17044.7__Y_32918.8__Z_-383.029__Time_183.txt
- Post-biologic/OC020 post treatment-2 base sub CR removed_0__X_-18450.5__Y_40078.8__Z_4.27358__Time_0.txt
- Post-biologic/OC034 post treatment_base sub CR removed_45__X_-4891.59__Y_10072__Z_1507.2__Time_504.txt
- Post-biologic/OC013 post treatment-2_BL sub CR removed_98__X_13374.6__Y_18530.7__Time_1093.txt
- Post-biologic/OC023 post treatment-1_base sub cr removed_44__X_-20371.5__Y_49406__Z_923.954__Time_497.txt
- Post-biologic/OC020 post treatment-2 base sub CR removed_20__X_-18450.5__Y_40080.8__Z_4.96805__Time_230.txt
- Post-biologic/OC013 post treatment-2_BL sub CR removed_68__X_13379.5__Y_18528.6__Time_758.txt
- Post-biologic/OC031 post-1_base sub cr removed_3__X_-17044.7__Y_32917.8__Z_-383.092__Time_34.txt
- Post-biologic/OC031 post-1_base sub cr removed_75__X_-17043.7__Y_32924.8__Z_-382.446__Time_862.txt
- Post-biologic/OC031 post-1_base sub cr removed_94__X_-17042.7__Y_32926.8__Z_-382.473__Time_1080.txt
- Post-biologic/OC013 post treatment-2_BL sub CR removed_69__X_13380.2__Y_18528.6__Time_769.txt
- Post-biologic/OC020 post treatment-2 base sub CR removed_67__X_-18443.5__Y_40084.8__Z_6.1291__Time_765.txt
- Post-biologic/OC023 post treatment-1_base sub cr removed_54__X_-20370.5__Y_49407__Z_923.686__Time_612.txt
- Post-biologic/OC031 post-1_base sub cr removed_66__X_-17041.7__Y_32923.8__Z_-383.019__Time_758.txt
- Post-biologic/OC013 post treatment-2_BL sub CR removed_29__X_13380.2__Y_18525.8__Time_323.txt
- Post-biologic/OC035-1 post treatment_base sub CR removed_24__X_-12019.2__Y_76904.1__Z_922.25__Time_269.txt
- Post-biologic/OC020 post treatment-2 base sub CR removed_15__X_-18446.5__Y_40079.8__Z_5.16458__Time_172.txt
- Post-biologic/OC020 post treatment-2 base sub CR removed_22__X_-18448.5__Y_40080.8__Z_5.2579__Time_253.txt
- Post-biologic/OC013 post treatment-2_BL sub CR removed_32__X_13378.8__Y_18526.5__Time_357.txt
- Post-biologic/OC035-1 post treatment_base sub CR removed_51__X_-12015.2__Y_76907.1__Z_921.632__Time_575.txt
- Post-biologic/OC013 post treatment-2_BL sub CR removed_53__X_13378.1__Y_18527.9__Time_591.txt
- Post-biologic/OC035-1 post treatment_base sub CR removed_53__X_-12017.2__Y_76907.1__Z_921.639__Time_597.txt
- Post-biologic/OC023 post treatment-1_base sub cr removed_36__X_-20372.5__Y_49405__Z_924.385__Time_406.txt
- Post-biologic/OC035-1 post treatment_base sub CR removed_93__X_-12017.2__Y_76911.1__Z_922.444__Time_1055.txt
- Post-biologic/OC020 post treatment-2 base sub CR removed_85__X_-18445.5__Y_40086.8__Z_5.95252__Time_970.txt
- Post-biologic/OC034 post treatment_base sub CR removed_39__X_-4896.59__Y_10071__Z_1507.2__Time_436.txt
- Post-biologic/OC023 post treatment-1_base sub cr removed_93__X_-20369.5__Y_49411__Z_923.913__Time_1059.txt
- Post-biologic/OC031 post-1_base sub cr removed_40__X_-17047.7__Y_32921.8__Z_-381.955__Time_460.txt
- Post-biologic/OC031 post-1_base sub cr removed_62__X_-17045.7__Y_32923.8__Z_-382.12__Time_712.txt
- Post-biologic/OC013 post treatment-2_BL sub CR removed_15__X_13376.7__Y_18525.1__Time_167.txt
- Post-biologic/OC035-1 post treatment_base sub CR removed_71__X_-12015.2__Y_76909.1__Z_921.895__Time_803.txt
- Post-biologic/OC013 post treatment-2_BL sub CR removed_28__X_13379.5__Y_18525.8__Time_312.txt
- Post-biologic/OC031 post-1_base sub cr removed_53__X_-17041.7__Y_32922.8__Z_-383.15__Time_609.txt
- Post-biologic/OC035-1 post treatment_base sub CR removed_23__X_-12020.2__Y_76904.1__Z_922.25__Time_258.txt
- Post-biologic/OC013 post treatment-2_BL sub CR removed_19__X_13373.9__Y_18525.1__Time_211.txt
- Post-biologic/OC020 post treatment-2 base sub CR removed_21__X_-18449.5__Y_40080.8__Z_5.11297__Time_241.txt
- Post-biologic/OC034 post treatment_base sub CR removed_70__X_-4887.59__Y_10075__Z_1506.96__Time_786.txt
- Post-biologic/OC035-1 post treatment_base sub CR removed_70__X_-12014.2__Y_76909.1__Z_922.052__Time_792.txt
- Post-biologic/OC031 post-1_base sub cr removed_42__X_-17045.7__Y_32921.8__Z_-382.413__Time_483.txt
- Post-biologic/OC013 post treatment-2_BL sub CR removed_74__X_13377.4__Y_18529.3__Time_825.txt
- Post-biologic/OC013 post treatment-2_BL sub CR removed_94__X_13377.4__Y_18530.7__Time_1049.txt
- Post-biologic/OC013 post treatment-2_BL sub CR removed_58__X_13374.6__Y_18527.9__Time_647.txt
- Post-biologic/OC023 post treatment-1_base sub cr removed_91__X_-20367.5__Y_49411__Z_923.95__Time_1036.txt
- Post-biologic/OC023 post treatment-1_base sub cr removed_82__X_-20373.5__Y_49410__Z_923.476__Time_932.txt
- Post-biologic/OC035-1 post treatment_base sub CR removed_87__X_-12016.2__Y_76910.1__Z_922.028__Time_986.txt
- Post-biologic/OC013 post treatment-2_BL sub CR removed_23__X_13376__Y_18525.8__Time_256.txt
- Post-biologic/OC034 post treatment_base sub CR removed_57__X_-4894.59__Y_10073__Z_1507.16__Time_638.txt
- Post-biologic/OC034 post treatment_base sub CR removed_7__X_-4889.59__Y_10068__Z_1507.2__Time_78.txt
- Post-biologic/OC034 post treatment_base sub CR removed_98__X_-4895.59__Y_10077__Z_1507.18__Time_1106.txt
- Post-biologic/OC034 post treatment_base sub CR removed_56__X_-4893.59__Y_10073__Z_1507.16__Time_627.txt
- Post-biologic/OC035-1 post treatment_base sub CR removed_60__X_-12023.2__Y_76908.1__Z_922.2__Time_677.txt
- Post-biologic/OC020 post treatment-2 base sub CR removed_2__X_-18448.5__Y_40078.8__Z_4.58349__Time_23.txt
- Post-biologic/OC034 post treatment_base sub CR removed_50__X_-4887.59__Y_10073__Z_1507.17__Time_560.txt
- Post-biologic/OC031 post-1_base sub cr removed_68__X_-17039.7__Y_32923.8__Z_-383.177__Time_781.txt
[truncated: 301 more entries]
