# Supplementary material for: Raman spectroscopy accurately differentiates mucosal healing from non-healing and biochemical changes following biological therapy in inflammatory bowel disease
Source: PLoS One. 2021 Jun 2;16(6):e0252210. doi: 10.1371/journal.pone.0252210 (PMC8172032; doi:10.1371/journal.pone.0252210)
Supplement: S7 Dataset — (ZIP) [file pone.0252210.s009.zip › Post-biologic/OC020 post treatment-2 base sub CR removed_9__X_-18441.5__Y_40078.8__Z_5.64807__Time_103.txt]

1714.793945	570.701294
1713.817383	591.361084
1712.840820	-222.281876
1711.864258	-166.336105
1710.886719	96.091171
1709.909180	87.961060
1708.931641	90.729660
1707.953125	-5.683833
1706.975586	-538.368835
1705.997070	241.216690
1705.018555	-162.946503
1704.040039	-173.523941
1703.060547	192.904968
1702.081055	486.752106
1701.101563	140.947678
1700.122070	-89.983727
1699.142578	-238.251190
1698.162109	155.612640
1697.181641	-1239.021118
1696.201172	-824.625305
1695.220703	112.640465
1694.239258	-516.307617
1693.257813	-325.855255
1692.276367	-128.144592
1691.294922	-283.520355
1690.313477	651.751526
1689.331055	-153.712097
1688.348633	-474.226196
1687.366211	116.460724
1686.383789	633.975708
1685.400391	491.788910
1684.416992	-232.232285
1683.433594	151.290924
1682.450195	469.612915
1681.465820	-1266.584229
1680.482422	-559.006836
1679.498047	-302.965088
1678.512695	-226.728989
1677.528320	909.909424
1676.542969	592.228699
1675.558594	1706.869873
1674.572266	503.555237
1673.586914	684.393250
1672.601563	326.876556
1671.615234	950.925171
1670.628906	885.174255
1669.642578	693.057251
1668.655273	1232.108521
1667.668945	996.953552
1666.681641	2466.604004
1665.694336	1795.270264
1664.706055	538.742554
1663.718750	1169.546509
1662.730469	2455.735107
1661.742188	1894.406982
1660.753906	989.578430
1659.764648	1776.390259
1658.775391	2046.987061
1657.787109	1121.119873
1656.796875	2293.355957
1655.807617	1122.836670
1654.818359	1673.956787
1653.828125	1500.208130
1652.837891	2430.389648
1651.846680	1469.292114
1650.856445	1064.646362
1649.865234	2217.843018
1648.874023	711.742859
1647.882813	1014.461914
1646.891602	855.085327
1645.899414	690.769043
1644.907227	196.764008
1643.915039	131.094284
1642.922852	97.487373
1641.930664	-461.031860
1640.937500	762.024536
1639.944336	-508.264130
1638.951172	-118.684280
1637.957031	-433.261505
1636.963867	125.307396
1635.969727	-520.897888
1634.975586	-607.953918
1633.981445	16.542515
1632.986328	672.396973
1631.991211	-839.341492
1630.996094	45.700062
1630.000977	-443.683075
1629.005859	1435.867310
1628.009766	-387.637604
1627.013672	-310.975708
1626.017578	33.930943
1625.021484	-396.995514
1624.024414	-110.179535
1623.028320	849.480103
1622.031250	1201.525269
1621.033203	591.676208
1620.036133	489.097778
1619.038086	1300.223389
1618.041016	593.499756
1617.041992	655.826233
1616.043945	-6.190046
1615.045898	635.982544
1614.046875	419.797607
1613.047852	1045.434814
1612.048828	737.164551
1611.048828	111.534668
1610.049805	227.839584
1609.049805	-306.063721
1608.049805	614.006531
1607.048828	-69.604248
1606.048828	407.041351
1605.047852	639.628418
1604.046875	479.262390
1603.045898	-241.314941
1602.044922	173.654175
1601.042969	-73.734177
1600.041016	-180.091446
1599.039063	-218.674683
1598.037109	-678.412537
1597.034180	-48.552437
1596.031250	-710.047668
1595.028320	2.548906
1594.025391	27.606617
1593.022461	-1041.786255
1592.018555	-1072.111450
1591.014648	-1436.851074
1590.010742	-215.165924
1589.006836	-184.044907
1588.001953	196.108231
1586.997070	72.438530
1585.992188	-380.057709
1584.987305	-287.899597
1583.982422	210.409592
1582.976563	-870.987366
1581.970703	71.822899
1580.964844	-137.318527
1579.958984	36.039143
1578.952148	-871.586609
1577.945313	-9.311744
1576.938477	-815.809814
1575.931641	32.323917
1574.924805	-1281.818115
1573.916992	-328.234650
1572.909180	369.757935
1571.901367	-227.466171
1570.893555	-551.938660
1569.884766	-533.815063
1568.876953	304.933228
1567.868164	59.761234
1566.858398	-629.847351
1565.849609	-743.096008
1564.839844	539.562866
1563.830078	474.504669
1562.820313	250.824158
1561.810547	242.131760
1560.799805	165.489502
1559.790039	407.558105
1558.779297	369.022919
1557.767578	50.087860
1556.756836	207.806580
1555.745117	-145.402573
1554.733398	415.418304
1553.721680	620.880859
1552.709961	-481.481201
1551.697266	585.064636
1550.685547	302.748413
1549.672852	-78.279922
1548.659180	-237.205780
1547.646484	1230.343628
1546.632813	618.016907
1545.619141	597.557068
1544.605469	1057.436279
1543.591797	-95.529228
1542.577148	213.625946
1541.562500	1064.677612
1540.547852	1279.817383
1539.533203	464.455261
1538.518555	152.423676
1537.502930	526.468628
1536.487305	714.258362
1535.471680	811.375488
1534.456055	745.683899
1533.439453	1550.991455
1532.422852	811.608582
1531.406250	463.946259
1530.389648	891.712463
1529.373047	1076.849609
1528.355469	375.493225
1527.337891	1852.580078
1526.320313	1145.630859
1525.302734	276.572906
1524.284180	943.728516
1523.265625	221.051285
1522.247070	488.718536
1521.228516	431.985779
1520.208984	495.721924
1519.190430	466.799622
1518.170898	1249.622803
1517.151367	428.537140
1516.130859	378.082977
1515.111328	-1.146883
1514.090820	315.281860
1513.070313	-549.565674
1512.049805	415.800903
1511.028320	220.515305
1510.006836	179.049438
1508.986328	122.188202
1507.963867	534.163879
1506.942383	117.787773
1505.919922	62.695721
1504.898438	189.592636
1503.875977	549.301575
1502.852539	-574.718323
1501.830078	-853.042786
1500.806641	-445.286682
1499.783203	-997.867432
1498.759766	-224.481842
1497.736328	-1288.936035
1496.711914	-733.674988
1495.687500	-114.819122
1494.663086	-179.143234
1493.638672	-419.953400
1492.613281	-487.069733
1491.587891	-114.659248
1490.563477	-84.717163
1489.537109	-254.435303
1488.511719	-0.015201
1487.485352	287.302826
1486.458984	-546.335754
1485.432617	-389.299530
1484.406250	-306.378998
1483.379883	-98.505226
1482.352539	366.751923
1481.325195	790.975159
1480.297852	123.702087
1479.269531	63.284908
1478.241211	1137.056152
1477.213867	215.332352
1476.184570	-71.951569
1475.156250	1080.157104
1474.127930	1050.229248
1473.098633	1172.945557
1472.069336	2097.435059
1471.040039	3115.750488
1470.009766	3212.494629
1468.979492	1775.327515
1467.950195	1836.970581
1466.918945	2338.251953
1465.888672	2814.105469
1464.857422	2168.840820
1463.827148	2789.550537
1462.795898	2924.685791
1461.763672	3633.752441
1460.732422	3098.435791
1459.700195	3139.641113
1458.667969	3967.838135
1457.635742	3283.267334
1456.603516	3345.074707
1455.570313	3637.693115
1454.537109	3194.810791
1453.503906	3282.229980
1452.470703	3767.753174
1451.436523	3611.844727
1450.403320	4196.248047
1449.369141	4524.527344
1448.333984	3758.470947
1447.299805	5024.053711
1446.264648	4068.670654
1445.230469	4043.046143
1444.194336	4338.723633
1443.159180	3622.529297
1442.124023	3708.756592
1441.087891	3838.012939
1440.051758	3684.216797
1439.015625	4246.138184
1437.978516	4709.338867
1436.941406	4227.454102
1435.904297	3298.832764
1434.867188	3196.822998
1433.830078	3203.694580
1432.791992	2352.197266
1431.754883	1617.594849
1430.715820	2435.378662
1429.677734	1926.002930
1428.639648	1280.873779
1427.600586	895.929749
1426.561523	297.084503
1425.522461	195.420013
1424.482422	-367.312012
1423.443359	146.630798
1422.403320	-500.939087
1421.363281	290.343170
1420.322266	-56.863335
1419.282227	271.290100
1418.241211	282.290253
1417.200195	205.500351
1416.159180	979.532898
1415.117188	976.063965
1414.076172	351.813385
1413.034180	650.849243
1411.992188	261.251312
1410.949219	-110.412460
1409.907227	-785.519409
1408.864258	39.766991
1407.821289	-49.287853
1406.777344	180.838364
1405.734375	710.124329
1404.690430	-407.356354
1403.646484	-422.230682
1402.602539	506.690979
1401.557617	-581.536316
1400.513672	907.046265
1399.468750	28.031433
1398.423828	455.914825
1397.377930	-53.590904
1396.333008	981.297607
1395.287109	79.269737
1394.241211	-10.430766
1393.195313	123.150620
1392.148438	-51.053066
1391.101563	-587.783936
1390.054688	763.146606
1389.007813	-35.541523
1387.960938	705.027649
1386.913086	-570.414246
1385.865234	145.560043
1384.817383	64.076294
1383.769531	-319.442932
1382.720703	-812.514648
1381.671875	-293.104248
1380.623047	-245.664352
1379.574219	753.649170
1378.524414	107.351898
1377.475586	115.882690
1376.425781	531.460144
1375.375977	562.975342
1374.325195	574.788940
1373.274414	-54.037117
1372.224609	250.541779
1371.172852	-195.311905
1370.122070	-373.761200
1369.070313	16.308504
1368.019531	252.234039
1366.967773	-131.915329
1365.915039	-490.748322
1364.863281	27.506664
1363.810547	-532.078796
1362.757813	382.317932
1361.705078	-460.007233
1360.651367	-560.376526
1359.598633	153.102127
1358.544922	-1155.105347
1357.491211	-811.600525
1356.436523	-348.688843
1355.382813	-1127.997314
1354.328125	170.333588
1353.273438	-136.174652
1352.217773	412.002106
1351.163086	-650.969971
1350.107422	329.756256
1349.051758	-181.159210
1347.996094	-361.468109
1346.939453	-228.894531
1345.883789	1059.895264
1344.827148	1227.548706
1343.769531	624.362122
1342.712891	2113.838379
1341.655273	1603.127319
1340.598633	1169.886475
1339.540039	1680.703857
1338.482422	2253.674561
1337.423828	1623.325928
1336.366211	1548.203247
1335.307617	1290.194824
1334.248047	2123.705566
1333.189453	1987.574829
1332.129883	1223.536743
1331.070313	1449.228394
1330.010742	851.928223
1328.950195	1416.776978
1327.890625	1485.110107
1326.830078	1439.993408
1325.768555	713.378296
1324.708008	1516.113403
1323.646484	1659.500977
1322.585938	1637.856934
1321.523438	1596.584106
1320.461914	2054.133057
1319.400391	2062.833252
1318.337891	1645.047974
1317.275391	2066.095947
1316.211914	1944.808960
1315.149414	2804.904541
1314.085938	2344.034180
1313.022461	1575.703247
1311.958984	2312.907959
1310.894531	2687.997803
1309.831055	2226.201660
1308.766602	2700.127686
1307.701172	1857.429443
1306.636719	2420.350098
1305.571289	3152.905518
1304.505859	2850.020020
1303.440430	2825.377197
1302.375000	3000.098389
1301.308594	2341.738281
1300.242188	2863.360596
1299.175781	3547.117432
1298.109375	2238.911377
1297.041992	3364.876221
1295.975586	3513.577148
1294.908203	2670.738525
1293.839844	2984.185547
1292.772461	3008.325439
1291.704102	2196.118896
1290.635742	2801.938965
1289.567383	2782.500732
1288.498047	1895.408569
1287.428711	2503.863037
1286.360352	1429.064087
1285.290039	1868.615356
1284.220703	2665.827148
1283.150391	1971.601074
1282.080078	1427.168091
1281.009766	1793.649292
1279.939453	885.243591
1278.868164	1814.604370
1277.796875	1828.945923
1276.725586	1608.686035
1275.654297	2073.242676
1274.582031	2200.332275
1273.509766	1469.762329
1272.437500	2347.294189
1271.365234	1077.455078
1270.291992	1603.212646
1269.218750	1486.716919
1268.145508	2046.588989
1267.072266	1200.590454
1265.999023	682.030090
1264.924805	985.844788
1263.850586	1438.402710
1262.776367	554.637390
1261.701172	1202.252075
1260.625977	999.067505
1259.550781	1544.157959
1258.475586	1285.144653
1257.400391	1498.867676
1256.324219	1644.312134
1255.248047	465.313873
1254.171875	1757.556641
1253.094727	1547.697998
1252.018555	688.474365
1250.941406	1897.236206
1249.864258	1682.834106
1248.786133	1983.957642
1247.708008	1477.957397
1246.630859	952.886597
1245.551758	1555.352661
1244.473633	1224.850708
1243.394531	661.295410
1242.316406	756.155640
1241.236328	375.024689
1240.157227	1346.099609
1239.077148	314.733551
1237.998047	664.394836
1236.917969	591.780701
1235.836914	1309.700806
1234.756836	720.607666
1233.675781	1222.480225
1232.594727	1755.652710
1231.512695	1229.738403
1230.431641	2518.455078
1229.349609	900.376038
1228.267578	236.991837
1227.185547	760.065247
1226.102539	1686.975708
1225.019531	1860.963501
1223.936523	919.651001
1222.853516	1272.691895
1221.769531	1620.638062
1220.686523	834.706360
1219.602539	981.956421
1218.517578	343.698395
1217.433594	865.414917
1216.348633	1051.040894
1215.263672	2154.207031
1214.178711	1076.755005
1213.092773	1389.971802
1212.007813	-174.347656
1210.921875	1444.200928
1209.834961	1474.725098
1208.749023	1324.410645
1207.662109	1181.271240
1206.575195	1705.875488
1205.488281	2521.800049
1204.400391	792.863770
1203.313477	476.361603
1202.225586	350.120605
1201.136719	31.170702
1200.048828	-249.083572
1198.959961	-960.143066
1197.871094	-677.188904
1196.782227	416.293488
1195.692383	-155.204529
1194.603516	117.596802
1193.513672	289.165833
1192.423828	193.806107
1191.333008	-627.350037
1190.242188	-11.545720
1189.151367	-51.797283
1188.060547	-769.277161
1186.969727	-768.642090
1185.877930	-1610.665649
1184.786133	-191.809387
1183.694336	-38.026787
1182.601563	-208.294296
1181.509766	-850.893921
1180.416992	-738.122009
1179.323242	-404.994171
1178.230469	-170.276566
1177.136719	-158.624710
1176.042969	-15.296488
1174.949219	1102.645874
1173.854492	-102.632858
1172.760742	-91.257935
1171.666016	-678.368774
1170.570313	222.941452
1169.475586	401.407074
1168.379883	-353.095459
1167.284180	-1073.854736
1166.188477	-1670.041870
1165.091797	-777.069458
1163.996094	-923.921692
1162.899414	-514.221680
1161.801758	98.188065
1160.705078	1476.870361
1159.607422	364.749390
1158.509766	-536.884949
1157.412109	399.312592
1156.313477	294.742523
1155.215820	-167.532104
1154.117188	-85.992920
1153.017578	226.627502
1151.918945	-1081.717041
1150.819336	193.679688
1149.719727	453.498718
1148.620117	236.773346
1147.519531	248.639191
1146.418945	-296.675629
1145.318359	167.518555
1144.217773	814.724121
1143.116211	243.311462
1142.014648	680.758850
1140.913086	211.865570
1139.811523	1707.149902
1138.708984	988.514038
1137.606445	624.326843
1136.503906	82.075462
1135.401367	-117.862221
1134.297852	81.228935
1133.194336	510.530396
1132.090820	543.217102
1130.987305	720.651489
1129.882813	1491.158569
1128.778320	788.107483
1127.673828	960.595093
1126.569336	1697.374878
1125.463867	755.287903
1124.358398	1340.062622
1123.252930	1443.546265
1122.146484	1994.705444
1121.041016	954.070862
1119.934570	494.025635
1118.828125	-552.905212
1117.720703	386.479919
1116.613281	-248.168915
1115.505859	373.792725
1114.398438	39.946983
1113.291016	-1076.420898
1112.182617	13.547742
1111.074219	-376.591095
1109.964844	-534.962708
1108.856445	-452.116486
1107.747070	417.286926
1106.637695	188.256226
1105.528320	1531.842529
1104.417969	752.796692
1103.307617	727.017517
1102.197266	-44.209133
1101.086914	-189.878845
1099.975586	355.556732
1098.864258	488.246216
1097.752930	-682.555847
1096.641602	1833.186401
1095.529297	917.287842
1094.416992	795.771484
1093.304688	97.485748
1092.191406	336.683655
1091.079102	1140.967529
1089.965820	290.494965
1088.852539	1228.788330
1087.738281	270.726349
1086.624023	1493.440430
1085.509766	39.997925
1084.395508	1481.200684
1083.280273	1758.490845
1082.166016	1958.389648
1081.050781	1810.652100
1079.934570	1590.299316
1078.819336	1628.632324
1077.703125	934.657593
1076.586914	351.535767
1075.469727	613.554749
1074.353516	866.388428
1073.236328	657.232910
1072.119141	450.747803
1071.000977	1355.737793
1069.882813	652.752563
1068.765625	587.778320
1067.646484	227.783081
1066.528320	1880.183838
1065.409180	408.352539
1064.290039	1304.274902
1063.170898	1076.627930
1062.050781	2147.999756
1060.930664	804.859802
1059.810547	1567.666016
1058.690430	1203.345215
1057.569336	1844.690186
1056.449219	1151.536865
1055.327148	1307.129395
1054.206055	523.905334
1053.083984	731.618591
1051.961914	1119.391846
1050.839844	482.448761
1049.717773	1183.543945
1048.594727	1165.894653
1047.471680	467.387756
1046.348633	697.871521
1045.224609	595.095459
1044.101563	1709.778198
1042.976563	262.628448
1041.852539	636.540283
1040.728516	1425.372803
1039.603516	697.861511
1038.478516	425.171112
1037.352539	-3.024622
1036.227539	242.112137
1035.101563	-473.575165
1033.974609	528.372070
1032.848633	-60.601639
1031.721680	-534.994202
1030.594727	688.434021
1029.467773	-803.109863
1028.340820	-1240.825073
1027.212891	-1046.018799
1026.084961	-142.437805
1024.956055	-1033.919800
1023.828125	-1847.855957
1022.699219	-574.331177
1021.570313	-1526.360107
1020.440430	-883.669312
1019.311523	-1258.997681
1018.181641	-1014.567566
1017.050781	-1351.765015
1015.920898	-640.566040
1014.790039	-96.112427
1013.659180	-953.078491
1012.528320	-1209.242554
1011.396484	-381.094086
1010.265625	-272.770355
1009.132813	817.287415
1008.000977	1694.510010
1006.868164	1262.308472
1005.736328	1490.103882
1004.602539	2758.804199
1003.469727	2973.240234
1002.335938	3359.107666
1001.202148	2698.507813
1000.068359	1606.707520
998.933594	659.097168
997.799805	1225.074341
996.665039	1262.589478
995.529297	1222.083008
994.394531	1544.496216
993.258789	748.313416
992.123047	1187.036743
990.986328	696.746460
989.849609	1018.755920
988.712891	1110.675415
987.576172	555.568054
986.439453	849.075195
985.301758	28.169754
984.164063	318.115082
983.025391	484.134918
981.887695	374.470428
980.749023	-220.180801
979.610352	1261.160767
978.470703	909.173523
977.332031	571.734741
976.192383	122.326836
975.051758	1599.747681
973.912109	643.573975
972.771484	246.634811
971.630859	171.998871
970.490234	545.743225
969.348633	297.658875
968.207031	-13.999851
967.065430	65.124969
965.923828	-151.187027
964.781250	789.122314
963.638672	1126.445435
962.496094	739.717651
961.352539	289.514099
960.208984	2142.990723
959.065430	1283.676514
957.921875	347.443787
956.777344	9.806481
955.632813	625.230652
954.488281	114.807114
953.343750	708.095337
952.198242	754.844849
951.052734	658.003723
949.907227	-398.634674
948.760742	-526.147888
947.614258	-122.824081
946.467773	148.285904
945.321289	207.334351
944.173828	1.901362
943.026367	-579.694397
941.878906	-553.285461
940.730469	-108.743904
939.582031	-546.955933
938.433594	655.729797
937.285156	1379.386597
936.135742	732.784180
934.987305	786.821228
933.836914	1055.490112
932.687500	1659.475220
931.537109	493.588318
930.386719	802.235535
929.236328	462.270355
928.084961	-132.082291
926.934570	-605.071106
925.783203	-1268.552612
924.630859	-677.891479
923.478516	-52.981628
922.327148	-166.890625
921.173828	-444.036102
920.021484	-145.654602
918.868164	1150.432373
917.714844	1171.922119
916.561523	989.401184
915.407227	466.737762
914.252930	603.002808
913.098633	-474.608246
911.944336	477.068970
910.789063	401.044189
909.633789	-810.801086
908.478516	746.650208
907.322266	-597.794739
906.166016	261.510071
905.009766	-127.709358
903.853516	-92.836311
902.696289	39.671505
901.539063	-307.588409
900.381836	101.625298
899.223633	-324.160187
898.065430	-733.645325
896.907227	610.332886
895.749023	332.484222
894.589844	414.461426
893.430664	211.812744
892.271484	-467.330353
891.112305	415.210388
889.952148	-290.364960
888.791992	-724.446716
887.630859	173.884186
886.470703	-1318.348022
885.309570	-201.076981
884.148438	-519.053284
882.986328	171.501785
881.825195	-22.107611
880.663086	-479.298553
879.500000	981.966370
878.337891	574.552917
877.174805	613.497681
876.011719	632.236389
874.847656	274.985657
873.684570	1097.641724
872.520508	1141.210571
871.355469	1697.822876
870.191406	458.983826
869.026367	286.840271
867.861328	1724.811646
866.695313	2168.442871
865.530273	1636.426514
864.364258	2102.315674
863.197266	1446.959961
862.031250	1393.801392
860.864258	2382.502930
859.697266	2921.702637
858.530273	2535.906250
857.362305	2298.299561
856.194336	2298.504883
855.026367	2442.168945
853.857422	2809.867920
852.688477	2616.865479
851.519531	2497.792480
850.350586	2396.561279
849.180664	2700.685547
848.010742	3161.288574
846.840820	2399.001709
845.670898	1990.581543
844.500000	1573.228760
843.329102	2265.661377
842.157227	1423.017822
840.986328	1917.947266
839.814453	1466.657593
838.642578	1431.117554
837.469727	1752.933960
836.296875	1786.139038
835.124023	2131.802246
833.951172	2284.978027
832.777344	1647.429321
831.603516	684.017395
830.429688	1608.750000
829.255859	1452.900757
828.081055	353.279205
826.906250	1365.732422
825.731445	2232.487793
824.555664	833.822815
823.379883	273.414459
822.204102	564.005920
821.027344	1023.390503
819.851563	3.571606
818.674805	1472.939209
817.497070	87.721069
816.320313	-104.420952
815.142578	-541.582275
813.963867	604.731018
812.786133	1154.198853
811.607422	-142.259644
810.428711	-213.806396
809.250000	-456.820679
808.070313	299.599335
806.890625	-770.472229
805.710938	-596.929565
804.531250	-399.463409
803.350586	159.265335
802.169922	-72.651291
800.988281	-591.077454
799.807617	-1400.198486
798.625977	-1641.739868
797.444336	-1067.763550
796.261719	-447.961975
795.079102	-267.629913
793.896484	-39.064945
792.713867	144.670059
791.530273	498.351257
790.346680	-169.079193
789.163086	292.098022
787.979492	927.446289
786.794922	1323.116821
785.610352	771.601257
784.425781	688.667114
783.240234	481.543762
782.054688	660.849854
780.869141	742.447754
779.682617	872.160645
778.496094	714.281128
777.309570	944.688293
776.123047	1518.949097
774.935547	927.246216
773.748047	1469.531372
772.560547	2211.903809
771.373047	331.338257
770.184570	2014.330322
768.996094	1048.740479
767.806641	1996.111694
766.618164	1076.536011
765.428711	1965.498535
764.239258	2428.644043
763.048828	2569.781006
761.858398	1524.071167
760.667969	2723.242920
759.477539	2854.462158
758.286133	1412.538330
757.094727	1653.354492
755.903320	2179.609131
754.710938	1599.675049
753.518555	2507.530518
752.326172	1931.703491
751.133789	1041.816162
749.940430	1478.507690
748.747070	1350.555664
747.553711	581.536682
746.359375	1835.996826
745.166016	994.496094
743.970703	1217.020264
742.776367	373.582977
741.581055	560.841614
740.385742	1116.140015
739.190430	1.291857
737.994141	-238.967026
736.797852	-820.853882
735.601563	-417.069641
734.405273	-383.471283
733.208008	-220.774368
732.010742	-84.366577
730.813477	-39.869347
729.615234	717.706116
728.416992	53.629250
727.218750	-115.939064
726.020508	-75.462730
724.821289	-264.326172
723.622070	14.600340
722.422852	584.088257
721.222656	0.520198
720.022461	286.370087
718.822266	52.878948
717.621094	483.118408
716.420898	697.513123
715.218750	840.109375
714.017578	1111.688354
712.815430	1248.326294
711.614258	254.133774
710.411133	1352.677490
709.208984	904.422974
708.005859	591.871765
706.802734	728.543823
705.599609	404.151062
704.395508	437.380493
703.191406	-88.045784
701.987305	192.303085
700.782227	427.443970
699.577148	-189.245987
698.372070	418.960938
697.166992	962.386230
695.960938	308.970886
694.754883	293.152252
693.548828	-136.717133
692.341797	426.742950
691.135742	-669.951538
689.927734	-404.487854
688.720703	-205.505966
687.512695	-715.110535
686.304688	-837.495056
685.096680	23.410450
683.888672	52.441170
682.679688	84.590881
681.470703	-510.619446
680.260742	-231.476303
679.050781	-932.523682
677.840820	-480.194000
676.630859	-1102.888916
675.419922	-59.784027
674.209961	-2.718988
672.998047	-212.773651
671.787109	391.699249
670.575195	281.362488
669.363281	135.566254
668.151367	-514.673950
666.938477	-400.578552
665.725586	-576.896606
664.512695	183.353516
663.299805	-253.863190
662.085938	117.826904
660.872070	-187.020844
659.658203	497.867859
658.443359	-317.680450
657.228516	-46.617088
656.013672	-250.874664
654.797852	-442.877197
653.583008	-383.406860
652.366211	-283.789398
651.150391	-281.964844
649.934570	76.622253
648.717773	582.842468
647.500000	1279.661987
646.283203	838.916321
645.065430	1572.489502
643.847656	1007.665894
642.629883	689.619751
641.411133	1091.279053
640.192383	561.012756
638.973633	842.566528
637.753906	493.505463
636.534180	951.485229
635.314453	622.197449
634.094727	498.237518
632.874023	680.367126
631.653320	1232.712158
630.432617	1124.953369
629.211914	1829.221924
627.990234	1989.411987
626.768555	1751.602783
625.545898	1971.495850
624.324219	1484.769409
623.101563	1204.823853
621.877930	1615.631836
620.655273	1127.263550
619.431641	1479.221069
618.208008	994.429626
616.983398	985.537415
615.759766	707.361267
614.535156	1206.265381
613.310547	-609.249573
612.084961	264.338928
610.859375	139.084534
609.633789	-595.395752
608.408203	87.135391
607.181641	-536.350403
605.955078	-410.209442
604.728516	232.155182
