# Supplementary material for: Raman spectroscopy accurately differentiates mucosal healing from non-healing and biochemical changes following biological therapy in inflammatory bowel disease
Source: PLoS One. 2021 Jun 2;16(6):e0252210. doi: 10.1371/journal.pone.0252210 (PMC8172032; doi:10.1371/journal.pone.0252210)
Supplement: S7 Dataset — (ZIP) [file pone.0252210.s009.zip › Post-biologic/OC020 post treatment-2 base sub CR removed_14__X_-18445.5__Y_40079.8__Z_5.30951__Time_161.txt]

1714.793945	767.254700
1713.817383	274.789093
1712.840820	228.411697
1711.864258	359.087769
1710.886719	-389.828888
1709.909180	-275.349426
1708.931641	74.827644
1707.953125	25.376904
1706.975586	-184.752411
1705.997070	140.458725
1705.018555	-40.724613
1704.040039	-13.297065
1703.060547	-221.844299
1702.081055	-829.295898
1701.101563	-455.145966
1700.122070	3.994267
1699.142578	-505.407990
1698.162109	-582.183838
1697.181641	-237.195541
1696.201172	-189.506653
1695.220703	-187.860077
1694.239258	61.383316
1693.257813	264.439270
1692.276367	-37.840797
1691.294922	-196.620743
1690.313477	190.881119
1689.331055	518.572632
1688.348633	415.856049
1687.366211	488.271515
1686.383789	138.515869
1685.400391	-110.893356
1684.416992	-350.521240
1683.433594	591.767273
1682.450195	-198.704926
1681.465820	-438.818909
1680.482422	172.080688
1679.498047	794.731018
1678.512695	380.624664
1677.528320	117.213448
1676.542969	831.392700
1675.558594	509.577911
1674.572266	518.703064
1673.586914	507.953796
1672.601563	1099.062012
1671.615234	915.210571
1670.628906	1417.973511
1669.642578	1196.646362
1668.655273	1542.010254
1667.668945	1540.658203
1666.681641	2004.732788
1665.694336	1840.788330
1664.706055	966.876953
1663.718750	2232.115723
1662.730469	2251.383545
1661.742188	2035.622192
1660.753906	2573.583740
1659.764648	2884.185791
1658.775391	2432.501465
1657.787109	1616.389282
1656.796875	2130.604980
1655.807617	1906.766846
1654.818359	1471.999268
1653.828125	1554.078735
1652.837891	1562.723389
1651.846680	2008.383545
1650.856445	1428.440430
1649.865234	822.845337
1648.874023	1703.690186
1647.882813	1080.919067
1646.891602	984.757263
1645.899414	352.801270
1644.907227	896.892090
1643.915039	976.467224
1642.922852	240.698929
1641.930664	-90.513695
1640.937500	19.406313
1639.944336	-76.130310
1638.951172	720.221985
1637.957031	-113.200027
1636.963867	364.429291
1635.969727	3.860640
1634.975586	276.176544
1633.981445	-455.205414
1632.986328	-372.171783
1631.991211	-454.882050
1630.996094	323.613678
1630.000977	-164.249985
1629.005859	245.696335
1628.009766	-210.149979
1627.013672	-399.979065
1626.017578	-108.331444
1625.021484	80.721420
1624.024414	-660.952515
1623.028320	-469.122345
1622.031250	216.613449
1621.033203	-335.416656
1620.036133	796.534546
1619.038086	252.479202
1618.041016	144.540100
1617.041992	243.841080
1616.043945	-693.511658
1615.045898	631.165527
1614.046875	281.517273
1613.047852	183.701157
1612.048828	-61.021889
1611.048828	268.282654
1610.049805	-131.227783
1609.049805	742.703369
1608.049805	-280.615967
1607.048828	398.757233
1606.048828	252.865387
1605.047852	112.012207
1604.046875	944.726013
1603.045898	238.122192
1602.044922	-28.839828
1601.042969	17.916618
1600.041016	365.163910
1599.039063	168.167023
1598.037109	54.660000
1597.034180	311.985474
1596.031250	380.808350
1595.028320	-232.511475
1594.025391	-145.887238
1593.022461	-156.192886
1592.018555	-360.062195
1591.014648	-363.163605
1590.010742	-426.588959
1589.006836	-479.867371
1588.001953	220.312653
1586.997070	286.159821
1585.992188	41.380180
1584.987305	-5.515246
1583.982422	106.234810
1582.976563	22.105705
1581.970703	125.222885
1580.964844	-238.253204
1579.958984	-239.989990
1578.952148	-156.254608
1577.945313	-528.403748
1576.938477	-343.877686
1575.931641	355.321289
1574.924805	192.886169
1573.916992	-557.653687
1572.909180	-3.050809
1571.901367	-192.509781
1570.893555	134.913345
1569.884766	-138.471359
1568.876953	702.392212
1567.868164	98.390945
1566.858398	-22.843811
1565.849609	182.777908
1564.839844	136.079102
1563.830078	21.546585
1562.820313	140.172836
1561.810547	-283.752625
1560.799805	-88.171013
1559.790039	138.145676
1558.779297	-146.763748
1557.767578	293.632172
1556.756836	-600.850159
1555.745117	-249.384247
1554.733398	155.935349
1553.721680	200.782379
1552.709961	48.479206
1551.697266	410.848785
1550.685547	666.681213
1549.672852	140.628113
1548.659180	837.800476
1547.646484	1151.662720
1546.632813	1038.333618
1545.619141	394.785614
1544.605469	-122.204826
1543.591797	358.014160
1542.577148	-482.454742
1541.562500	-114.199951
1540.547852	356.836914
1539.533203	631.120667
1538.518555	179.686478
1537.502930	829.886230
1536.487305	519.742981
1535.471680	800.081238
1534.456055	270.225800
1533.439453	841.113831
1532.422852	442.222931
1531.406250	324.104736
1530.389648	231.498413
1529.373047	416.846344
1528.355469	-338.336945
1527.337891	1190.506104
1526.320313	414.310303
1525.302734	536.448120
1524.284180	61.152195
1523.265625	313.879822
1522.247070	548.230164
1521.228516	831.083801
1520.208984	308.711945
1519.190430	575.565308
1518.170898	348.524536
1517.151367	159.892227
1516.130859	800.767212
1515.111328	-38.140141
1514.090820	-134.903687
1513.070313	117.303635
1512.049805	53.487858
1511.028320	-133.776138
1510.006836	168.878387
1508.986328	340.490631
1507.963867	-344.907318
1506.942383	-189.100723
1505.919922	-577.079468
1504.898438	-126.911171
1503.875977	-884.039246
1502.852539	-741.910889
1501.830078	-725.397522
1500.806641	-184.193207
1499.783203	-234.742157
1498.759766	-538.803589
1497.736328	-341.285126
1496.711914	-236.167633
1495.687500	-834.644958
1494.663086	-292.366943
1493.638672	-456.116119
1492.613281	-392.467346
1491.587891	238.448334
1490.563477	455.164032
1489.537109	-393.776581
1488.511719	364.220703
1487.485352	388.859039
1486.458984	-559.266052
1485.432617	21.898811
1484.406250	225.094360
1483.379883	726.678589
1482.352539	335.123322
1481.325195	137.539780
1480.297852	284.238983
1479.269531	300.763153
1478.241211	1107.364014
1477.213867	1067.746094
1476.184570	966.812805
1475.156250	1329.595093
1474.127930	981.775696
1473.098633	1013.381470
1472.069336	1492.999512
1471.040039	1761.229614
1470.009766	2123.434814
1468.979492	2165.021729
1467.950195	2272.874268
1466.918945	1976.256592
1465.888672	3134.041016
1464.857422	2402.900879
1463.827148	2495.548828
1462.795898	2722.799805
1461.763672	2911.854736
1460.732422	3167.042969
1459.700195	3026.062256
1458.667969	2621.271240
1457.635742	3800.355225
1456.603516	3877.881836
1455.570313	4023.902832
1454.537109	4048.252441
1453.503906	3471.779541
1452.470703	3651.153564
1451.436523	2839.488770
1450.403320	3110.446533
1449.369141	3961.524414
1448.333984	4662.860840
1447.299805	4244.833984
1446.264648	4371.411133
1445.230469	3959.040771
1444.194336	4468.043457
1443.159180	3643.670166
1442.124023	3806.426514
1441.087891	4581.264160
1440.051758	4230.740723
1439.015625	2998.274414
1437.978516	3952.770508
1436.941406	3870.996582
1435.904297	4512.042480
1434.867188	3513.724365
1433.830078	3397.405762
1432.791992	2417.790039
1431.754883	2554.645752
1430.715820	1432.146729
1429.677734	2094.376465
1428.639648	1477.569580
1427.600586	1269.766113
1426.561523	439.472443
1425.522461	285.433746
1424.482422	401.323700
1423.443359	857.710876
1422.403320	394.478638
1421.363281	624.412476
1420.322266	-429.930389
1419.282227	188.375381
1418.241211	411.386993
1417.200195	382.911896
1416.159180	-130.899063
1415.117188	271.403168
1414.076172	85.373199
1413.034180	5.242764
1411.992188	380.473572
1410.949219	-367.781250
1409.907227	-238.305984
1408.864258	233.016205
1407.821289	488.411011
1406.777344	239.141830
1405.734375	20.484051
1404.690430	-1174.349609
1403.646484	-242.611465
1402.602539	227.340271
1401.557617	-138.065613
1400.513672	455.184662
1399.468750	-22.333851
1398.423828	235.241486
1397.377930	643.324768
1396.333008	207.122009
1395.287109	262.406006
1394.241211	373.092407
1393.195313	-547.740173
1392.148438	434.964325
1391.101563	-269.645416
1390.054688	-397.998749
1389.007813	422.365540
1387.960938	199.494461
1386.913086	-420.710968
1385.865234	-527.697876
1384.817383	-361.817841
1383.769531	-23.219563
1382.720703	-509.180603
1381.671875	-367.493561
1380.623047	-0.736966
1379.574219	-253.169083
1378.524414	151.425674
1377.475586	-42.861870
1376.425781	461.986176
1375.375977	168.471603
1374.325195	321.881378
1373.274414	-606.924194
1372.224609	-814.273621
1371.172852	-447.958771
1370.122070	-437.846313
1369.070313	-98.539200
1368.019531	211.101395
1366.967773	324.075256
1365.915039	61.186672
1364.863281	575.634644
1363.810547	91.881790
1362.757813	-630.286011
1361.705078	-184.831314
1360.651367	248.223648
1359.598633	358.129028
1358.544922	271.779999
1357.491211	237.976166
1356.436523	259.102661
1355.382813	-464.921295
1354.328125	530.864197
1353.273438	-329.008331
1352.217773	75.784698
1351.163086	478.269165
1350.107422	637.532227
1349.051758	749.862671
1347.996094	1055.961182
1346.939453	612.957153
1345.883789	1179.935791
1344.827148	980.658752
1343.769531	1153.546143
1342.712891	2464.376221
1341.655273	1661.045410
1340.598633	1886.572998
1339.540039	2196.349609
1338.482422	1701.470947
1337.423828	1736.843018
1336.366211	2490.381104
1335.307617	2159.797119
1334.248047	2072.026367
1333.189453	1475.005371
1332.129883	1212.307251
1331.070313	1449.441528
1330.010742	982.147156
1328.950195	1471.752563
1327.890625	1783.512695
1326.830078	1704.947754
1325.768555	1382.062500
1324.708008	1889.329224
1323.646484	1379.331787
1322.585938	1721.431641
1321.523438	1927.742798
1320.461914	1996.050293
1319.400391	1174.019897
1318.337891	1965.419800
1317.275391	2751.748291
1316.211914	1913.297241
1315.149414	1898.659424
1314.085938	2258.696045
1313.022461	2801.068359
1311.958984	2525.647949
1310.894531	2779.899170
1309.831055	1995.311035
1308.766602	1964.379517
1307.701172	2521.726318
1306.636719	3123.323486
1305.571289	3345.949219
1304.505859	2789.029053
1303.440430	3606.949707
1302.375000	2529.355713
1301.308594	2899.900635
1300.242188	2294.923096
1299.175781	2451.903564
1298.109375	3176.299316
1297.041992	2977.154785
1295.975586	2743.900146
1294.908203	2397.902344
1293.839844	3144.126953
1292.772461	2712.541504
1291.704102	2820.834473
1290.635742	2517.187500
1289.567383	3049.838135
1288.498047	2150.746826
1287.428711	2671.117676
1286.360352	2005.498169
1285.290039	2459.644043
1284.220703	2441.041748
1283.150391	1891.123779
1282.080078	2183.640625
1281.009766	2434.494873
1279.939453	1633.096680
1278.868164	2158.023926
1277.796875	2465.097656
1276.725586	1385.555664
1275.654297	1942.128906
1274.582031	2034.036499
1273.509766	1862.012695
1272.437500	1785.389771
1271.365234	2558.890625
1270.291992	2338.070557
1269.218750	2195.499756
1268.145508	1960.244995
1267.072266	2413.357178
1265.999023	1787.793701
1264.924805	1294.196411
1263.850586	2195.893066
1262.776367	2153.536377
1261.701172	2625.541504
1260.625977	1734.861816
1259.550781	2296.899658
1258.475586	2057.151855
1257.400391	2114.646240
1256.324219	2203.720215
1255.248047	1861.780151
1254.171875	2211.275635
1253.094727	2594.591309
1252.018555	2551.995361
1250.941406	2078.760254
1249.864258	2089.666992
1248.786133	1161.952026
1247.708008	2009.154175
1246.630859	870.382813
1245.551758	1556.766968
1244.473633	1380.445313
1243.394531	1111.807739
1242.316406	1336.201050
1241.236328	1608.894775
1240.157227	1274.676758
1239.077148	1690.303711
1237.998047	1887.388550
1236.917969	1637.953979
1235.836914	1441.872559
1234.756836	2494.444824
1233.675781	1592.740479
1232.594727	1864.275879
1231.512695	1813.326660
1230.431641	1808.381592
1229.349609	1551.431885
1228.267578	1786.025879
1227.185547	1906.645630
1226.102539	1477.692139
1225.019531	1336.776245
1223.936523	1899.771118
1222.853516	1311.190430
1221.769531	1472.310181
1220.686523	1333.542358
1219.602539	841.799622
1218.517578	758.486572
1217.433594	1397.515625
1216.348633	1420.174561
1215.263672	969.418823
1214.178711	398.028564
1213.092773	1419.810669
1212.007813	920.756897
1210.921875	887.388733
1209.834961	1447.251831
1208.749023	400.697845
1207.662109	1013.232422
1206.575195	1406.015503
1205.488281	1121.311890
1204.400391	424.537994
1203.313477	1154.077515
1202.225586	866.779785
1201.136719	85.831490
1200.048828	253.648315
1198.959961	-296.014557
1197.871094	97.691315
1196.782227	70.093788
1195.692383	364.624817
1194.603516	-156.220718
1193.513672	128.358841
1192.423828	-289.146759
1191.333008	254.553757
1190.242188	509.591034
1189.151367	-16.222157
1188.060547	82.411285
1186.969727	-719.430176
1185.877930	-656.986511
1184.786133	2.858038
1183.694336	-115.067909
1182.601563	1.948754
1181.509766	-622.188171
1180.416992	177.962524
1179.323242	121.823334
1178.230469	-214.748199
1177.136719	584.345154
1176.042969	-18.373390
1174.949219	423.253418
1173.854492	-531.420776
1172.760742	-75.756058
1171.666016	-472.468079
1170.570313	355.913025
1169.475586	-706.003540
1168.379883	444.722626
1167.284180	-162.681107
1166.188477	-786.650696
1165.091797	-870.348022
1163.996094	-576.506775
1162.899414	443.297577
1161.801758	-304.980133
1160.705078	515.911316
1159.607422	166.458771
1158.509766	420.937469
1157.412109	512.943176
1156.313477	437.751617
1155.215820	119.270988
1154.117188	-60.902557
1153.017578	-191.063690
1151.918945	1085.149414
1150.819336	182.488937
1149.719727	-155.159622
1148.620117	664.924988
1147.519531	-413.528320
1146.418945	267.959900
1145.318359	-333.967102
1144.217773	611.209106
1143.116211	275.780182
1142.014648	-337.883698
1140.913086	-330.592010
1139.811523	401.829987
1138.708984	-534.950806
1137.606445	-43.001476
1136.503906	97.024925
1135.401367	-147.899704
1134.297852	-340.561523
1133.194336	305.035217
1132.090820	264.221954
1130.987305	92.877007
1129.882813	246.605118
1128.778320	1190.230225
1127.673828	812.318420
1126.569336	1266.873169
1125.463867	1396.374390
1124.358398	802.896240
1123.252930	1001.161072
1122.146484	1502.508545
1121.041016	547.020386
1119.934570	404.169250
1118.828125	493.388580
1117.720703	433.424500
1116.613281	681.132385
1115.505859	-213.968292
1114.398438	197.032623
1113.291016	-222.157837
1112.182617	183.941376
1111.074219	-197.220825
1109.964844	-939.788208
1108.856445	-261.961090
1107.747070	854.875366
1106.637695	-137.580170
1105.528320	135.973358
1104.417969	435.361450
1103.307617	99.876419
1102.197266	-82.024467
1101.086914	-49.118259
1099.975586	139.452301
1098.864258	790.151062
1097.752930	969.185364
1096.641602	1190.653198
1095.529297	1275.412476
1094.416992	427.410797
1093.304688	1030.636963
1092.191406	-377.128937
1091.079102	664.065857
1089.965820	-337.941406
1088.852539	458.249725
1087.738281	621.372986
1086.624023	1064.437866
1085.509766	1269.933105
1084.395508	739.706665
1083.280273	1521.227417
1082.166016	1621.195679
1081.050781	607.732483
1079.934570	562.452148
1078.819336	1153.741333
1077.703125	789.440979
1076.586914	474.762115
1075.469727	1002.737305
1074.353516	951.251831
1073.236328	827.226196
1072.119141	743.308044
1071.000977	640.827637
1069.882813	995.619873
1068.765625	762.362366
1067.646484	407.507385
1066.528320	502.751556
1065.409180	546.611938
1064.290039	955.890930
1063.170898	721.545715
1062.050781	440.705017
1060.930664	848.029846
1059.810547	857.774109
1058.690430	940.254333
1057.569336	15.303185
1056.449219	334.501556
1055.327148	127.949852
1054.206055	-358.538452
1053.083984	330.246246
1051.961914	108.290817
1050.839844	468.020844
1049.717773	132.299332
1048.594727	431.695251
1047.471680	507.272400
1046.348633	746.362427
1045.224609	335.003693
1044.101563	278.520752
1042.976563	89.444550
1041.852539	119.828964
1040.728516	266.993774
1039.603516	610.009888
1038.478516	450.188477
1037.352539	707.460266
1036.227539	413.332733
1035.101563	10.242682
1033.974609	138.069016
1032.848633	-191.995361
1031.721680	-17.011932
1030.594727	-211.422134
1029.467773	-860.957581
1028.340820	-480.428131
1027.212891	-771.181824
1026.084961	-1038.239868
1024.956055	-891.496521
1023.828125	-1055.530273
1022.699219	-1435.038574
1021.570313	-1089.997192
1020.440430	-1220.393066
1019.311523	-867.870361
1018.181641	-594.030090
1017.050781	-310.713013
1015.920898	-386.393433
1014.790039	184.844940
1013.659180	-265.507843
1012.528320	-895.950073
1011.396484	41.986496
1010.265625	-115.176361
1009.132813	366.885681
1008.000977	129.476166
1006.868164	463.953339
1005.736328	1300.632690
1004.602539	1697.889282
1003.469727	3207.412842
1002.335938	3355.173340
1001.202148	3219.046875
1000.068359	2143.065186
998.933594	973.246948
997.799805	714.260925
996.665039	398.033844
995.529297	320.067230
994.394531	224.105896
993.258789	213.922073
992.123047	547.825500
990.986328	533.742676
989.849609	220.341690
988.712891	-313.768097
987.576172	369.491302
986.439453	-9.239756
985.301758	-55.736530
984.164063	158.401215
983.025391	547.789368
981.887695	154.851135
980.749023	-223.727890
979.610352	265.622559
978.470703	301.988251
977.332031	-134.929749
976.192383	194.291153
975.051758	861.619629
973.912109	3.238633
972.771484	638.932007
971.630859	978.423096
970.490234	158.522797
969.348633	131.428406
968.207031	152.939926
967.065430	-251.991348
965.923828	493.038879
964.781250	600.463318
963.638672	59.283318
962.496094	107.934128
961.352539	668.036682
960.208984	1514.684814
959.065430	448.407166
957.921875	319.763641
956.777344	381.594971
955.632813	430.040009
954.488281	217.908325
953.343750	454.743835
952.198242	261.731934
951.052734	197.244156
949.907227	-106.941544
948.760742	-659.826538
947.614258	-19.040648
946.467773	-497.852966
945.321289	-542.064026
944.173828	-236.471237
943.026367	-327.987213
941.878906	249.759155
940.730469	466.939850
939.582031	-321.937103
938.433594	824.405396
937.285156	538.228760
936.135742	676.627686
934.987305	824.384338
933.836914	359.276459
932.687500	1159.329834
931.537109	218.864029
930.386719	520.384277
929.236328	380.307556
928.084961	370.339233
926.934570	-404.024048
925.783203	-197.085312
924.630859	-319.817688
923.478516	-146.577515
922.327148	-621.159729
921.173828	-1.857030
920.021484	51.518787
918.868164	468.635895
917.714844	-279.519836
916.561523	635.342834
915.407227	362.493530
914.252930	-152.863998
913.098633	-195.735565
911.944336	-1211.720825
910.789063	-78.877693
909.633789	452.668335
908.478516	276.755005
907.322266	-449.722168
906.166016	197.688736
905.009766	83.684669
903.853516	-487.662506
902.696289	-111.941200
901.539063	-279.622223
900.381836	-365.586914
899.223633	-589.407837
898.065430	442.709259
896.907227	13.242256
895.749023	-309.596619
894.589844	-161.895187
893.430664	-9.625487
892.271484	208.205856
891.112305	-192.985977
889.952148	-128.600983
888.791992	-213.205505
887.630859	-796.621338
886.470703	69.415581
885.309570	305.502808
884.148438	512.214172
882.986328	249.743820
881.825195	911.995728
880.663086	390.380402
879.500000	581.297485
878.337891	461.181915
877.174805	-152.243042
876.011719	396.861694
874.847656	614.705994
873.684570	524.021545
872.520508	973.547424
871.355469	817.558044
870.191406	861.847595
869.026367	753.139648
867.861328	1417.976318
866.695313	947.192444
865.530273	218.113678
864.364258	408.354126
863.197266	344.610168
862.031250	817.613831
860.864258	886.135437
859.697266	1021.904968
858.530273	1307.900269
857.362305	1555.518677
856.194336	1455.224731
855.026367	1933.512329
853.857422	1346.387939
852.688477	1171.910156
851.519531	2279.338623
850.350586	1938.667236
849.180664	2319.339844
848.010742	1315.618896
846.840820	1655.670410
845.670898	470.972809
844.500000	837.610535
843.329102	1217.331177
842.157227	1153.797119
840.986328	1163.916626
839.814453	232.535858
838.642578	1205.934326
837.469727	1845.696289
836.296875	813.711182
835.124023	1564.552002
833.951172	912.370117
832.777344	1307.405518
831.603516	916.314331
830.429688	946.982605
829.255859	1254.046387
828.081055	1324.307983
826.906250	1389.831055
825.731445	1073.845581
824.555664	882.575745
823.379883	474.992188
822.204102	276.778595
821.027344	107.346268
819.851563	151.533447
818.674805	-78.411713
817.497070	198.960007
816.320313	115.457321
815.142578	-364.313110
813.963867	-345.901611
812.786133	-983.763367
811.607422	-334.386292
810.428711	-425.748871
809.250000	-86.243942
808.070313	-529.226563
806.890625	-388.127258
805.710938	-265.150757
804.531250	501.279510
803.350586	408.089508
802.169922	-446.446533
800.988281	32.394054
799.807617	-922.071350
798.625977	-672.333862
797.444336	-152.554977
796.261719	-843.465393
795.079102	-851.866394
793.896484	-125.085938
792.713867	290.985687
791.530273	-424.944794
790.346680	70.088638
789.163086	-101.600525
787.979492	1503.285767
786.794922	386.141541
785.610352	1330.481567
784.425781	416.745056
783.240234	-43.689537
782.054688	143.350052
780.869141	237.210022
779.682617	723.940613
778.496094	468.106049
777.309570	1183.615723
776.123047	284.863617
774.935547	260.181152
773.748047	166.853165
772.560547	1260.086792
771.373047	316.964355
770.184570	800.567444
768.996094	695.135742
767.806641	1825.813477
766.618164	1325.311279
765.428711	884.256836
764.239258	24.750696
763.048828	1012.671692
761.858398	936.699524
760.667969	838.559265
759.477539	782.054260
758.286133	1537.032349
757.094727	1381.034180
755.903320	1187.520142
754.710938	1231.307129
753.518555	894.717957
752.326172	1557.792114
751.133789	1089.178101
749.940430	947.818420
748.747070	650.506165
747.553711	941.468994
746.359375	698.883972
745.166016	149.189850
743.970703	-163.521912
742.776367	444.895264
741.581055	491.646332
740.385742	-57.879539
739.190430	194.828049
737.994141	-334.787048
736.797852	-550.975525
735.601563	-259.054474
734.405273	288.862305
733.208008	1040.063232
732.010742	445.110931
730.813477	592.111023
729.615234	288.477631
728.416992	-6.226042
727.218750	134.324860
726.020508	421.314758
724.821289	223.111801
723.622070	129.967300
722.422852	-96.261978
721.222656	164.667953
720.022461	759.633606
718.822266	481.398529
717.621094	127.082474
716.420898	508.315155
715.218750	510.007629
714.017578	623.136169
712.815430	-567.275085
711.614258	-422.987823
710.411133	-10.541478
709.208984	885.632141
708.005859	128.528030
706.802734	987.772278
705.599609	730.129639
704.395508	259.614014
703.191406	146.507217
701.987305	42.527264
700.782227	969.861023
699.577148	622.914612
698.372070	598.281067
697.166992	493.647308
695.960938	824.076599
694.754883	214.114365
693.548828	-38.896255
692.341797	125.593452
691.135742	-174.078339
689.927734	256.127838
688.720703	-413.469818
687.512695	-578.927490
686.304688	-364.202759
685.096680	171.906296
683.888672	-206.492233
682.679688	-484.440491
681.470703	-107.242119
680.260742	443.702057
679.050781	-505.912872
677.840820	-402.057861
676.630859	-628.813293
675.419922	-227.125427
674.209961	246.484650
672.998047	-447.628082
671.787109	7.768773
670.575195	-755.869202
669.363281	470.474792
668.151367	408.858948
666.938477	395.589142
665.725586	-610.648804
664.512695	-367.250854
663.299805	-153.379089
662.085938	-85.601646
660.872070	166.419357
659.658203	-144.026321
658.443359	-188.131256
657.228516	-39.404751
656.013672	-239.214844
654.797852	-207.394272
653.583008	-105.742607
652.366211	386.776886
651.150391	63.449787
649.934570	680.238403
648.717773	16.404121
647.500000	100.826607
646.283203	194.693771
645.065430	175.400070
643.847656	610.936890
642.629883	937.491150
641.411133	854.089417
640.192383	128.827835
638.973633	294.625000
637.753906	184.069458
636.534180	463.283508
635.314453	1525.104858
634.094727	55.557476
632.874023	-34.130711
631.653320	1338.765015
630.432617	179.749710
629.211914	802.780579
627.990234	435.427307
626.768555	836.766418
625.545898	1107.975708
624.324219	756.090454
623.101563	797.307495
621.877930	689.312378
620.655273	1295.351318
619.431641	1030.261108
618.208008	140.823074
616.983398	-497.072479
615.759766	98.560265
614.535156	-39.303398
613.310547	-259.937622
612.084961	-201.878693
610.859375	252.204147
609.633789	274.759674
608.408203	131.063034
607.181641	408.775024
605.955078	-171.985779
604.728516	-694.497009
