# Supplementary material for: Raman spectroscopy accurately differentiates mucosal healing from non-healing and biochemical changes following biological therapy in inflammatory bowel disease
Source: PLoS One. 2021 Jun 2;16(6):e0252210. doi: 10.1371/journal.pone.0252210 (PMC8172032; doi:10.1371/journal.pone.0252210)
Supplement: S7 Dataset — (ZIP) [file pone.0252210.s009.zip › Post-biologic/OC020 post treatment-2 base sub CR removed_36__X_-18447.5__Y_40081.8__Z_5.67503__Time_413.txt]

1714.793945	364.980316
1713.817383	285.525208
1712.840820	166.890228
1711.864258	634.861023
1710.886719	402.015442
1709.909180	-225.508942
1708.931641	-38.880028
1707.953125	127.997093
1706.975586	-190.749374
1705.997070	287.724457
1705.018555	-113.059547
1704.040039	-185.320587
1703.060547	-328.138611
1702.081055	-469.153870
1701.101563	-116.206818
1700.122070	-149.501297
1699.142578	-242.608322
1698.162109	-195.111237
1697.181641	-186.096786
1696.201172	-362.522797
1695.220703	69.098175
1694.239258	69.345413
1693.257813	426.246613
1692.276367	-160.499802
1691.294922	287.367035
1690.313477	-157.384064
1689.331055	159.724365
1688.348633	374.095215
1687.366211	475.102844
1686.383789	238.871613
1685.400391	201.263657
1684.416992	154.336472
1683.433594	34.144272
1682.450195	218.928894
1681.465820	207.768860
1680.482422	426.874786
1679.498047	351.581207
1678.512695	413.176880
1677.528320	601.017639
1676.542969	965.418152
1675.558594	886.729797
1674.572266	1165.343506
1673.586914	1253.580322
1672.601563	1167.440552
1671.615234	1626.999634
1670.628906	2010.338379
1669.642578	1587.145264
1668.655273	1927.104370
1667.668945	1986.523804
1666.681641	1789.365723
1665.694336	1707.300171
1664.706055	1724.269531
1663.718750	2161.196045
1662.730469	2174.471680
1661.742188	2806.259766
1660.753906	2169.007324
1659.764648	2370.142822
1658.775391	2471.283691
1657.787109	2419.541748
1656.796875	2977.535645
1655.807617	2453.191895
1654.818359	2411.510742
1653.828125	2471.042725
1652.837891	1933.253540
1651.846680	2139.593994
1650.856445	1439.394653
1649.865234	1615.228882
1648.874023	1453.201782
1647.882813	1854.728149
1646.891602	1136.301147
1645.899414	849.270264
1644.907227	454.586578
1643.915039	747.091492
1642.922852	873.622742
1641.930664	290.561249
1640.937500	729.365234
1639.944336	445.531281
1638.951172	251.901749
1637.957031	-160.157028
1636.963867	-83.903641
1635.969727	248.325974
1634.975586	43.144527
1633.981445	-177.432571
1632.986328	89.678490
1631.991211	-175.011520
1630.996094	-520.935791
1630.000977	-853.285095
1629.005859	-129.882782
1628.009766	-545.916077
1627.013672	-35.558121
1626.017578	43.442528
1625.021484	85.790756
1624.024414	46.773655
1623.028320	113.092873
1622.031250	263.598572
1621.033203	25.328934
1620.036133	191.809570
1619.038086	187.610886
1618.041016	556.359985
1617.041992	581.125061
1616.043945	115.224014
1615.045898	250.431091
1614.046875	73.454605
1613.047852	59.196442
1612.048828	443.524475
1611.048828	437.085266
1610.049805	-342.493408
1609.049805	-382.817322
1608.049805	108.680397
1607.048828	136.319000
1606.048828	362.953674
1605.047852	403.541962
1604.046875	284.393707
1603.045898	275.152222
1602.044922	-144.921936
1601.042969	-33.910755
1600.041016	-346.698700
1599.039063	-29.313572
1598.037109	29.037371
1597.034180	-252.528244
1596.031250	-481.831207
1595.028320	-144.269638
1594.025391	-392.038208
1593.022461	120.035690
1592.018555	153.964661
1591.014648	-483.078369
1590.010742	143.017365
1589.006836	-141.859863
1588.001953	165.298798
1586.997070	227.007492
1585.992188	197.248810
1584.987305	21.337648
1583.982422	121.561691
1582.976563	125.105644
1581.970703	63.317440
1580.964844	392.016602
1579.958984	103.225960
1578.952148	98.083275
1577.945313	212.445801
1576.938477	-95.030296
1575.931641	83.905113
1574.924805	-70.415657
1573.916992	-11.694871
1572.909180	-109.237411
1571.901367	-196.589355
1570.893555	-21.671583
1569.884766	-273.229584
1568.876953	-145.636200
1567.868164	-59.942039
1566.858398	-195.286804
1565.849609	-104.947685
1564.839844	11.008133
1563.830078	48.802769
1562.820313	-108.272446
1561.810547	120.929466
1560.799805	292.681763
1559.790039	-137.398193
1558.779297	23.417200
1557.767578	-373.342438
1556.756836	261.059357
1555.745117	247.255371
1554.733398	-23.227900
1553.721680	213.648285
1552.709961	307.750946
1551.697266	217.739044
1550.685547	-66.561073
1549.672852	280.207672
1548.659180	422.177643
1547.646484	230.235718
1546.632813	715.464355
1545.619141	494.514648
1544.605469	270.797577
1543.591797	150.255524
1542.577148	181.858810
1541.562500	14.306873
1540.547852	182.229935
1539.533203	130.371597
1538.518555	-24.977520
1537.502930	154.894394
1536.487305	-21.612225
1535.471680	451.691986
1534.456055	-321.046478
1533.439453	156.707870
1532.422852	188.048264
1531.406250	231.996460
1530.389648	-270.574097
1529.373047	-15.821109
1528.355469	-39.623871
1527.337891	85.678894
1526.320313	117.996147
1525.302734	162.924393
1524.284180	264.161957
1523.265625	64.101830
1522.247070	260.008728
1521.228516	244.717773
1520.208984	-38.233383
1519.190430	159.440872
1518.170898	-193.218628
1517.151367	212.042160
1516.130859	359.975220
1515.111328	366.407043
1514.090820	20.791294
1513.070313	-34.784966
1512.049805	-200.911789
1511.028320	-59.275307
1510.006836	-256.561096
1508.986328	-484.696228
1507.963867	-169.329437
1506.942383	-223.460373
1505.919922	-234.215942
1504.898438	-101.582001
1503.875977	-351.014099
1502.852539	-203.477295
1501.830078	-455.683014
1500.806641	-577.392212
1499.783203	-630.089233
1498.759766	-409.043213
1497.736328	-812.652283
1496.711914	29.708624
1495.687500	-90.221596
1494.663086	-356.016632
1493.638672	-276.656494
1492.613281	88.803818
1491.587891	70.611626
1490.563477	126.452248
1489.537109	353.225250
1488.511719	281.001038
1487.485352	73.312866
1486.458984	184.736847
1485.432617	229.648621
1484.406250	264.236389
1483.379883	395.672638
1482.352539	417.233765
1481.325195	464.207153
1480.297852	411.640381
1479.269531	621.547974
1478.241211	785.420593
1477.213867	1076.612549
1476.184570	488.610809
1475.156250	1146.351685
1474.127930	1039.814331
1473.098633	1261.661621
1472.069336	1526.642090
1471.040039	1628.600220
1470.009766	1758.425293
1468.979492	1463.354492
1467.950195	1585.523193
1466.918945	2989.051025
1465.888672	2330.319336
1464.857422	2640.172852
1463.827148	2914.354492
1462.795898	2855.567383
1461.763672	3317.460693
1460.732422	3017.375000
1459.700195	3065.213135
1458.667969	3628.333008
1457.635742	3417.203857
1456.603516	3574.091553
1455.570313	3429.026367
1454.537109	3771.006348
1453.503906	3628.566895
1452.470703	3569.892334
1451.436523	3627.836426
1450.403320	3908.840332
1449.369141	4394.952148
1448.333984	4090.590088
1447.299805	3930.811523
1446.264648	4426.875977
1445.230469	4019.165039
1444.194336	4272.147949
1443.159180	3781.257568
1442.124023	3955.969238
1441.087891	3996.602783
1440.051758	3589.749023
1439.015625	3764.618164
1437.978516	3610.889648
1436.941406	3093.442871
1435.904297	3164.984131
1434.867188	3340.169922
1433.830078	3341.139893
1432.791992	2630.183350
1431.754883	1977.752441
1430.715820	2075.195557
1429.677734	1521.776489
1428.639648	1291.627808
1427.600586	1359.277100
1426.561523	1139.578613
1425.522461	985.660339
1424.482422	799.144104
1423.443359	370.979218
1422.403320	474.703186
1421.363281	1009.274414
1420.322266	914.135437
1419.282227	73.968430
1418.241211	686.749512
1417.200195	901.791687
1416.159180	233.718719
1415.117188	456.610443
1414.076172	375.287659
1413.034180	314.251373
1411.992188	351.469696
1410.949219	454.163635
1409.907227	82.081955
1408.864258	1.754279
1407.821289	346.155548
1406.777344	-336.582550
1405.734375	-240.447372
1404.690430	159.552963
1403.646484	55.118908
1402.602539	342.361755
1401.557617	343.660034
1400.513672	-540.175232
1399.468750	234.056702
1398.423828	158.269760
1397.377930	674.225952
1396.333008	137.699188
1395.287109	-130.342728
1394.241211	90.399803
1393.195313	-26.829678
1392.148438	126.587059
1391.101563	-117.863701
1390.054688	65.975449
1389.007813	54.785301
1387.960938	48.824715
1386.913086	218.130707
1385.865234	-362.589203
1384.817383	-92.810715
1383.769531	34.599781
1382.720703	-75.253624
1381.671875	-114.875488
1380.623047	63.066833
1379.574219	-93.484703
1378.524414	-447.026855
1377.475586	455.490234
1376.425781	-189.560150
1375.375977	31.745365
1374.325195	-178.425247
1373.274414	3.307821
1372.224609	-208.766434
1371.172852	-517.807434
1370.122070	40.953697
1369.070313	-103.067841
1368.019531	52.212162
1366.967773	-163.524673
1365.915039	-428.766113
1364.863281	-58.718605
1363.810547	40.035103
1362.757813	196.223465
1361.705078	325.205444
1360.651367	-294.465912
1359.598633	-242.073837
1358.544922	34.300968
1357.491211	106.924576
1356.436523	294.057800
1355.382813	56.427090
1354.328125	338.359558
1353.273438	697.405334
1352.217773	609.478271
1351.163086	757.716858
1350.107422	441.891174
1349.051758	803.964355
1347.996094	806.321960
1346.939453	1012.296692
1345.883789	1082.016724
1344.827148	1253.574463
1343.769531	1301.289673
1342.712891	1473.163940
1341.655273	1362.654175
1340.598633	1700.870483
1339.540039	1385.176270
1338.482422	2087.685547
1337.423828	1673.435059
1336.366211	1544.270996
1335.307617	1717.277832
1334.248047	1479.657349
1333.189453	1596.122070
1332.129883	1393.671387
1331.070313	1787.431641
1330.010742	1291.240967
1328.950195	1465.259155
1327.890625	1221.801514
1326.830078	1712.385010
1325.768555	1479.207520
1324.708008	1871.130005
1323.646484	1830.979004
1322.585938	2089.735840
1321.523438	2015.363525
1320.461914	2054.722656
1319.400391	1810.563965
1318.337891	1606.134521
1317.275391	1678.132080
1316.211914	1974.589233
1315.149414	1760.922241
1314.085938	2037.862793
1313.022461	2036.467407
1311.958984	1764.299805
1310.894531	2036.616089
1309.831055	2008.627441
1308.766602	2044.793701
1307.701172	1906.358887
1306.636719	2129.830078
1305.571289	2466.492188
1304.505859	2262.107178
1303.440430	2212.863525
1302.375000	2166.243408
1301.308594	2114.851074
1300.242188	2129.967773
1299.175781	2339.285645
1298.109375	2121.286377
1297.041992	2377.419434
1295.975586	2385.629639
1294.908203	2344.853271
1293.839844	1771.693237
1292.772461	1922.684204
1291.704102	1798.981445
1290.635742	2004.067505
1289.567383	1959.088013
1288.498047	1632.328735
1287.428711	1965.064697
1286.360352	1646.023682
1285.290039	1861.218018
1284.220703	1437.207764
1283.150391	1679.482056
1282.080078	1299.936523
1281.009766	1696.513672
1279.939453	1510.620483
1278.868164	1349.340820
1277.796875	1758.112549
1276.725586	1936.917236
1275.654297	1810.111328
1274.582031	1856.969971
1273.509766	1752.360718
1272.437500	1682.069824
1271.365234	1792.637207
1270.291992	1583.275757
1269.218750	1830.649780
1268.145508	2163.408691
1267.072266	1863.971313
1265.999023	1528.116089
1264.924805	1594.954834
1263.850586	1737.412964
1262.776367	1967.636108
1261.701172	2161.212646
1260.625977	1518.732178
1259.550781	2107.152832
1258.475586	1791.491089
1257.400391	2279.787354
1256.324219	1662.298096
1255.248047	1473.601074
1254.171875	1971.431641
1253.094727	2213.519531
1252.018555	1752.373779
1250.941406	1802.257080
1249.864258	1798.622070
1248.786133	1619.916992
1247.708008	1711.121704
1246.630859	1598.149780
1245.551758	1470.621216
1244.473633	1624.953613
1243.394531	1495.031006
1242.316406	1828.960205
1241.236328	1305.728882
1240.157227	1430.774048
1239.077148	1310.643799
1237.998047	1159.023438
1236.917969	1395.515625
1235.836914	1069.266479
1234.756836	1705.660400
1233.675781	1602.429321
1232.594727	1293.221313
1231.512695	1197.317139
1230.431641	1208.007568
1229.349609	1366.372314
1228.267578	1471.356445
1227.185547	1348.703857
1226.102539	1516.468628
1225.019531	1236.471313
1223.936523	796.889404
1222.853516	1051.580200
1221.769531	1381.046997
1220.686523	1282.425537
1219.602539	1290.123047
1218.517578	691.223328
1217.433594	950.174805
1216.348633	1247.579956
1215.263672	798.607361
1214.178711	1049.907593
1213.092773	796.538818
1212.007813	1182.723267
1210.921875	1327.383667
1209.834961	659.002319
1208.749023	777.032776
1207.662109	878.037903
1206.575195	1333.265137
1205.488281	1007.373230
1204.400391	496.005920
1203.313477	500.297119
1202.225586	222.707687
1201.136719	152.212677
1200.048828	433.137939
1198.959961	571.838623
1197.871094	505.852081
1196.782227	-154.397018
1195.692383	0.879411
1194.603516	300.285461
1193.513672	368.652344
1192.423828	-106.302299
1191.333008	12.377484
1190.242188	-265.496674
1189.151367	-106.202934
1188.060547	-240.046783
1186.969727	-213.075821
1185.877930	-236.642883
1184.786133	176.458817
1183.694336	229.381027
1182.601563	-247.947937
1181.509766	-214.347351
1180.416992	248.289978
1179.323242	343.842316
1178.230469	-56.821514
1177.136719	127.194412
1176.042969	-67.460693
1174.949219	279.115295
1173.854492	124.983185
1172.760742	169.516815
1171.666016	132.533401
1170.570313	69.118553
1169.475586	-202.482178
1168.379883	-651.073059
1167.284180	-408.523285
1166.188477	-304.852356
1165.091797	157.160507
1163.996094	-334.554535
1162.899414	7.592251
1161.801758	89.112633
1160.705078	172.894485
1159.607422	63.132626
1158.509766	306.572083
1157.412109	-99.286644
1156.313477	29.327684
1155.215820	67.155540
1154.117188	-212.319794
1153.017578	235.378708
1151.918945	229.898392
1150.819336	-66.437950
1149.719727	323.432129
1148.620117	48.443134
1147.519531	-47.930874
1146.418945	-601.502075
1145.318359	-209.902222
1144.217773	-225.532623
1143.116211	-560.102905
1142.014648	-383.178680
1140.913086	24.256886
1139.811523	-189.162155
1138.708984	56.194317
1137.606445	-124.066978
1136.503906	180.383453
1135.401367	21.379051
1134.297852	399.088898
1133.194336	287.401428
1132.090820	168.560349
1130.987305	239.559418
1129.882813	1010.419189
1128.778320	1270.798096
1127.673828	812.334473
1126.569336	1245.588623
1125.463867	1119.065552
1124.358398	693.884827
1123.252930	1285.395996
1122.146484	597.240601
1121.041016	127.258369
1119.934570	481.468842
1118.828125	577.402344
1117.720703	116.981583
1116.613281	366.627686
1115.505859	291.979401
1114.398438	456.210785
1113.291016	-188.445541
1112.182617	-17.215212
1111.074219	104.252846
1109.964844	927.455688
1108.856445	937.515381
1107.747070	605.005798
1106.637695	685.879822
1105.528320	669.874268
1104.417969	599.533020
1103.307617	958.695862
1102.197266	524.912170
1101.086914	544.196106
1099.975586	766.236206
1098.864258	1070.677124
1097.752930	785.650330
1096.641602	818.892700
1095.529297	988.737549
1094.416992	849.903748
1093.304688	1248.085449
1092.191406	683.049316
1091.079102	1045.761963
1089.965820	751.672607
1088.852539	535.367310
1087.738281	747.273254
1086.624023	472.261841
1085.509766	933.339722
1084.395508	1088.619141
1083.280273	950.046875
1082.166016	1131.132324
1081.050781	745.989014
1079.934570	642.858337
1078.819336	941.343079
1077.703125	936.869629
1076.586914	869.059265
1075.469727	615.925659
1074.353516	944.754944
1073.236328	637.856689
1072.119141	722.731018
1071.000977	111.340965
1069.882813	315.905212
1068.765625	436.095276
1067.646484	692.119385
1066.528320	643.630615
1065.409180	246.306870
1064.290039	502.385925
1063.170898	360.527008
1062.050781	1023.740723
1060.930664	886.631958
1059.810547	12.914633
1058.690430	502.939301
1057.569336	529.920044
1056.449219	161.988541
1055.327148	84.039063
1054.206055	151.077713
1053.083984	262.541809
1051.961914	570.203491
1050.839844	401.569611
1049.717773	298.475067
1048.594727	400.861237
1047.471680	386.663879
1046.348633	300.284302
1045.224609	496.199310
1044.101563	146.628067
1042.976563	-151.414536
1041.852539	-232.465103
1040.728516	234.140762
1039.603516	507.321869
1038.478516	368.337097
1037.352539	285.414063
1036.227539	295.789520
1035.101563	68.927780
1033.974609	198.257721
1032.848633	-72.375412
1031.721680	-21.834686
1030.594727	14.883824
1029.467773	456.177246
1028.340820	116.630211
1027.212891	12.037828
1026.084961	-143.440414
1024.956055	-521.622437
1023.828125	-716.032715
1022.699219	-360.094696
1021.570313	-565.719910
1020.440430	-747.889709
1019.311523	-683.911377
1018.181641	-578.050842
1017.050781	-418.746613
1015.920898	-115.604012
1014.790039	-306.016846
1013.659180	-442.862976
1012.528320	-25.866802
1011.396484	129.448441
1010.265625	282.584900
1009.132813	215.941788
1008.000977	593.846558
1006.868164	78.743629
1005.736328	1204.024048
1004.602539	1436.354858
1003.469727	2910.307129
1002.335938	3553.986816
1001.202148	3233.958740
1000.068359	1985.549194
998.933594	901.927612
997.799805	708.099426
996.665039	639.246582
995.529297	409.070343
994.394531	476.922272
993.258789	429.606445
992.123047	241.846085
990.986328	561.714417
989.849609	-372.503296
988.712891	185.240952
987.576172	37.815548
986.439453	-335.079193
985.301758	-90.283218
984.164063	237.542007
983.025391	199.392807
981.887695	94.760010
980.749023	20.330742
979.610352	452.317444
978.470703	196.615524
977.332031	-79.407219
976.192383	605.922241
975.051758	148.839432
973.912109	154.109146
972.771484	253.811798
971.630859	-126.322594
970.490234	97.901627
969.348633	28.412439
968.207031	-15.549242
967.065430	174.825333
965.923828	158.887802
964.781250	14.766044
963.638672	-140.499390
962.496094	639.915649
961.352539	521.752747
960.208984	708.660950
959.065430	-75.613792
957.921875	684.455444
956.777344	-254.654709
955.632813	363.664642
954.488281	-57.153408
953.343750	-13.011817
952.198242	-314.081726
951.052734	94.260223
949.907227	-43.838306
948.760742	200.151230
947.614258	206.581787
946.467773	176.698502
945.321289	55.699566
944.173828	113.153206
943.026367	-205.936386
941.878906	173.929550
940.730469	31.206417
939.582031	155.764755
938.433594	255.415649
937.285156	49.645908
936.135742	655.958374
934.987305	161.155441
933.836914	154.553894
932.687500	398.833496
931.537109	741.189819
930.386719	6.362310
929.236328	267.141998
928.084961	222.993698
926.934570	-244.224976
925.783203	165.015259
924.630859	-190.048889
923.478516	-244.515488
922.327148	-212.338898
921.173828	-523.208191
920.021484	184.439941
918.868164	-244.097748
917.714844	156.915375
916.561523	-77.949020
915.407227	-21.869303
914.252930	88.874817
913.098633	-369.867828
911.944336	-424.330505
910.789063	206.492493
909.633789	-317.128693
908.478516	-305.224365
907.322266	-449.538483
906.166016	90.807777
905.009766	-288.798035
903.853516	-219.538818
902.696289	-550.970581
901.539063	-44.355984
900.381836	201.879807
899.223633	-160.584595
898.065430	-389.223389
896.907227	470.409241
895.749023	400.344940
894.589844	188.039978
893.430664	-114.425827
892.271484	207.107941
891.112305	11.254811
889.952148	303.533875
888.791992	-61.331188
887.630859	375.592926
886.470703	333.920441
885.309570	301.424164
884.148438	210.405273
882.986328	11.289539
881.825195	150.627716
880.663086	-3.064525
879.500000	366.349670
878.337891	188.100082
877.174805	183.511429
876.011719	307.407410
874.847656	433.593048
873.684570	917.750549
872.520508	352.916016
871.355469	2.210473
870.191406	360.385895
869.026367	545.287354
867.861328	271.444855
866.695313	373.234100
865.530273	951.508118
864.364258	390.323181
863.197266	451.745483
862.031250	519.908936
860.864258	563.385803
859.697266	485.658691
858.530273	955.621765
857.362305	985.607849
856.194336	555.724487
855.026367	742.822815
853.857422	1304.313843
852.688477	1381.336182
851.519531	1296.959961
850.350586	1331.383667
849.180664	1220.186279
848.010742	1250.127808
846.840820	941.942078
845.670898	629.413818
844.500000	1192.074951
843.329102	821.420105
842.157227	1218.188110
840.986328	1015.368286
839.814453	562.201050
838.642578	296.969910
837.469727	326.824036
836.296875	749.847839
835.124023	1067.627075
833.951172	672.798035
832.777344	572.814575
831.603516	537.546570
830.429688	129.536835
829.255859	500.300812
828.081055	810.596863
826.906250	734.857727
825.731445	768.313843
824.555664	480.692230
823.379883	384.761871
822.204102	266.495605
821.027344	-23.321220
819.851563	270.330872
818.674805	532.565552
817.497070	60.050743
816.320313	150.630905
815.142578	54.173145
813.963867	19.919836
812.786133	-534.803406
811.607422	-393.528259
810.428711	-196.886429
809.250000	-271.584167
808.070313	226.800110
806.890625	-123.657639
805.710938	-238.718185
804.531250	-831.181274
803.350586	-380.344269
802.169922	-107.396027
800.988281	-396.001221
799.807617	-467.279907
798.625977	-793.687622
797.444336	-93.689796
796.261719	-223.107452
795.079102	-75.659462
793.896484	29.456755
792.713867	-346.264740
791.530273	-86.488968
790.346680	-440.222931
789.163086	7.211392
787.979492	22.773277
786.794922	-21.581429
785.610352	228.047577
784.425781	90.420723
783.240234	-193.228973
782.054688	707.663635
780.869141	514.210876
779.682617	749.212036
778.496094	743.178406
777.309570	778.902344
776.123047	553.930176
774.935547	476.736877
773.748047	161.092590
772.560547	160.840973
771.373047	654.396057
770.184570	327.314667
768.996094	319.817352
767.806641	-7.421975
766.618164	-2.011736
765.428711	274.145599
764.239258	549.974915
763.048828	506.228210
761.858398	942.170715
760.667969	644.885742
759.477539	1155.011230
758.286133	1099.392944
757.094727	313.500336
755.903320	754.616577
754.710938	920.579285
753.518555	585.230286
752.326172	748.587219
751.133789	905.101746
749.940430	786.857727
748.747070	1144.920532
747.553711	475.386902
746.359375	811.067139
745.166016	580.380371
743.970703	669.880981
742.776367	921.454895
741.581055	289.212128
740.385742	292.763275
739.190430	526.256653
737.994141	21.174862
736.797852	-118.023178
735.601563	482.866089
734.405273	446.249481
733.208008	107.465149
732.010742	468.965393
730.813477	119.157455
729.615234	-64.378090
728.416992	73.518814
727.218750	375.212921
726.020508	250.452011
724.821289	309.215332
723.622070	568.851440
722.422852	902.546021
721.222656	545.973938
720.022461	720.003967
718.822266	800.037048
717.621094	973.803101
716.420898	654.405273
715.218750	267.488983
714.017578	925.227417
712.815430	728.035156
711.614258	210.523987
710.411133	998.488037
709.208984	367.851440
708.005859	512.888550
706.802734	170.106812
705.599609	635.170471
704.395508	906.334412
703.191406	481.090759
701.987305	314.975311
700.782227	181.606705
699.577148	570.235229
698.372070	523.963379
697.166992	75.702560
695.960938	414.341583
694.754883	-33.497921
693.548828	151.005859
692.341797	131.426025
691.135742	-300.484253
689.927734	-150.398804
688.720703	-282.319824
687.512695	-296.875122
686.304688	-497.786743
685.096680	-67.427528
683.888672	-371.990601
682.679688	-268.752625
681.470703	122.833702
680.260742	-464.734375
679.050781	-287.253510
677.840820	-401.939880
676.630859	-256.544800
675.419922	-46.026962
674.209961	478.422089
672.998047	107.292778
671.787109	52.397079
670.575195	361.105286
669.363281	358.678009
668.151367	339.289948
666.938477	292.160126
665.725586	-404.853912
664.512695	41.352245
663.299805	-136.320145
662.085938	94.489677
660.872070	81.696686
659.658203	-38.579178
658.443359	-259.777069
657.228516	-448.092407
656.013672	-185.221848
654.797852	-437.255981
653.583008	-356.806488
652.366211	139.964005
651.150391	107.019646
649.934570	240.418304
648.717773	-133.921341
647.500000	-77.007874
646.283203	111.686310
645.065430	184.630157
643.847656	144.056641
642.629883	306.232758
641.411133	-83.737511
640.192383	-187.029236
638.973633	120.827171
637.753906	-45.754917
636.534180	422.098267
635.314453	198.730682
634.094727	171.486023
632.874023	189.970062
631.653320	-230.930664
630.432617	359.704895
629.211914	330.695892
627.990234	160.801361
626.768555	161.049194
625.545898	213.429260
624.324219	665.115906
623.101563	69.391624
621.877930	488.012604
620.655273	557.973145
619.431641	320.237427
618.208008	-642.485474
616.983398	52.682129
615.759766	-32.884842
614.535156	154.026459
613.310547	67.765678
612.084961	-580.164246
610.859375	-307.728271
609.633789	-28.293571
608.408203	-263.313721
607.181641	194.757172
605.955078	-85.757309
604.728516	330.769440
