# Supplementary material for: Raman spectroscopy accurately differentiates mucosal healing from non-healing and biochemical changes following biological therapy in inflammatory bowel disease
Source: PLoS One. 2021 Jun 2;16(6):e0252210. doi: 10.1371/journal.pone.0252210 (PMC8172032; doi:10.1371/journal.pone.0252210)
Supplement: S7 Dataset — (ZIP) [file pone.0252210.s009.zip › Post-biologic/OC020 post treatment-2 base sub CR removed_83__X_-18447.5__Y_40086.8__Z_5.89366__Time_947.txt]

1714.793945	86.989861
1713.817383	205.601837
1712.840820	27.330521
1711.864258	327.092438
1710.886719	367.224884
1709.909180	-176.341171
1708.931641	-268.804230
1707.953125	113.583626
1706.975586	75.997360
1705.997070	31.008329
1705.018555	-69.501617
1704.040039	111.782066
1703.060547	-180.055817
1702.081055	-305.176086
1701.101563	308.746063
1700.122070	-47.674030
1699.142578	96.766457
1698.162109	68.052094
1697.181641	-64.151817
1696.201172	341.481201
1695.220703	61.136551
1694.239258	454.610718
1693.257813	84.994049
1692.276367	421.023499
1691.294922	466.728607
1690.313477	158.265579
1689.331055	453.522522
1688.348633	658.703308
1687.366211	640.541077
1686.383789	1049.663330
1685.400391	878.254761
1684.416992	1067.387817
1683.433594	793.614868
1682.450195	779.052185
1681.465820	1074.069824
1680.482422	815.967712
1679.498047	886.044006
1678.512695	972.730408
1677.528320	1267.653809
1676.542969	1315.738892
1675.558594	1431.034790
1674.572266	1456.500854
1673.586914	1748.505615
1672.601563	1647.754883
1671.615234	1707.115723
1670.628906	1801.664307
1669.642578	2085.404297
1668.655273	1817.377930
1667.668945	2272.217041
1666.681641	2162.176514
1665.694336	2172.241943
1664.706055	2347.389404
1663.718750	2371.953369
1662.730469	2961.906494
1661.742188	2640.264404
1660.753906	2621.535156
1659.764648	2651.093018
1658.775391	2985.910645
1657.787109	2849.737305
1656.796875	2915.414063
1655.807617	2722.212158
1654.818359	2503.202148
1653.828125	2684.425049
1652.837891	2284.058350
1651.846680	2453.104980
1650.856445	1913.894287
1649.865234	1835.484863
1648.874023	1710.054932
1647.882813	1664.478271
1646.891602	1339.351318
1645.899414	1162.777588
1644.907227	920.743530
1643.915039	967.113037
1642.922852	507.066132
1641.930664	960.898132
1640.937500	805.409973
1639.944336	442.017090
1638.951172	187.362396
1637.957031	347.240082
1636.963867	454.752319
1635.969727	328.016876
1634.975586	120.040787
1633.981445	323.560516
1632.986328	13.698320
1631.991211	-42.834991
1630.996094	195.909912
1630.000977	-4.707440
1629.005859	-141.731842
1628.009766	-299.425995
1627.013672	166.739395
1626.017578	130.668808
1625.021484	-241.657104
1624.024414	-195.536865
1623.028320	-93.942749
1622.031250	381.018524
1621.033203	180.834412
1620.036133	25.661894
1619.038086	254.200653
1618.041016	-55.332668
1617.041992	307.455902
1616.043945	69.345238
1615.045898	193.632401
1614.046875	286.580261
1613.047852	-152.711060
1612.048828	150.419312
1611.048828	367.076752
1610.049805	-231.286758
1609.049805	32.853455
1608.049805	108.407433
1607.048828	-7.139698
1606.048828	176.032211
1605.047852	199.537170
1604.046875	288.589600
1603.045898	199.759171
1602.044922	343.926208
1601.042969	318.084747
1600.041016	36.050587
1599.039063	133.339066
1598.037109	-28.139902
1597.034180	-137.227554
1596.031250	-120.793655
1595.028320	-49.461208
1594.025391	-427.355072
1593.022461	-233.189896
1592.018555	-86.089447
1591.014648	-168.726013
1590.010742	-152.157684
1589.006836	-370.403351
1588.001953	-72.104042
1586.997070	134.779282
1585.992188	-323.309143
1584.987305	266.680542
1583.982422	157.927200
1582.976563	333.182831
1581.970703	164.451828
1580.964844	131.171188
1579.958984	-146.923157
1578.952148	395.083099
1577.945313	278.278961
1576.938477	307.170197
1575.931641	-150.547821
1574.924805	148.765671
1573.916992	146.181381
1572.909180	164.297043
1571.901367	47.126808
1570.893555	275.544312
1569.884766	7.462122
1568.876953	82.283867
1567.868164	182.906281
1566.858398	296.328094
1565.849609	69.489212
1564.839844	96.953888
1563.830078	256.605072
1562.820313	255.182526
1561.810547	87.601990
1560.799805	246.672318
1559.790039	91.806412
1558.779297	-247.215622
1557.767578	9.791439
1556.756836	95.517189
1555.745117	-204.967880
1554.733398	310.319183
1553.721680	296.968811
1552.709961	443.940735
1551.697266	321.467163
1550.685547	457.631104
1549.672852	365.857086
1548.659180	392.891815
1547.646484	119.741676
1546.632813	112.793274
1545.619141	154.752899
1544.605469	431.659332
1543.591797	302.572876
1542.577148	297.309082
1541.562500	67.132034
1540.547852	-124.434639
1539.533203	-11.513736
1538.518555	67.580650
1537.502930	1.893984
1536.487305	-97.532616
1535.471680	47.895302
1534.456055	267.817200
1533.439453	20.727354
1532.422852	268.435730
1531.406250	278.703186
1530.389648	363.452881
1529.373047	429.899017
1528.355469	60.798946
1527.337891	446.087311
1526.320313	17.457125
1525.302734	201.351578
1524.284180	65.820496
1523.265625	370.051758
1522.247070	87.447784
1521.228516	409.067352
1520.208984	-74.463974
1519.190430	-61.892673
1518.170898	181.719528
1517.151367	65.263557
1516.130859	118.149605
1515.111328	127.131409
1514.090820	123.016937
1513.070313	-22.532106
1512.049805	44.784130
1511.028320	-193.558395
1510.006836	-208.820877
1508.986328	-244.810471
1507.963867	144.653351
1506.942383	100.431938
1505.919922	-179.855026
1504.898438	-198.813919
1503.875977	140.715302
1502.852539	41.786507
1501.830078	-41.929813
1500.806641	135.334763
1499.783203	-176.680023
1498.759766	-222.581497
1497.736328	-299.385101
1496.711914	20.174433
1495.687500	-11.052731
1494.663086	154.445526
1493.638672	25.628656
1492.613281	-279.748322
1491.587891	-107.267830
1490.563477	75.187798
1489.537109	249.653137
1488.511719	53.526730
1487.485352	-73.784401
1486.458984	191.935440
1485.432617	676.872742
1484.406250	599.989502
1483.379883	612.259338
1482.352539	749.313232
1481.325195	830.026123
1480.297852	507.670746
1479.269531	812.365967
1478.241211	1014.819397
1477.213867	1020.844849
1476.184570	1072.510498
1475.156250	1057.803589
1474.127930	1664.298218
1473.098633	1442.919312
1472.069336	1771.299438
1471.040039	2010.328735
1470.009766	1679.158691
1468.979492	2197.619629
1467.950195	2560.616455
1466.918945	2483.388184
1465.888672	2540.832520
1464.857422	2776.014893
1463.827148	2820.428467
1462.795898	3278.786621
1461.763672	3231.355225
1460.732422	3364.166260
1459.700195	3161.656250
1458.667969	3507.418457
1457.635742	3987.445068
1456.603516	3731.366943
1455.570313	3683.293457
1454.537109	3805.082275
1453.503906	4012.954346
1452.470703	4213.055664
1451.436523	4519.425781
1450.403320	4202.258301
1449.369141	4062.475342
1448.333984	4533.103516
1447.299805	4552.741699
1446.264648	4273.529785
1445.230469	3974.168457
1444.194336	4226.544922
1443.159180	3990.467285
1442.124023	3911.301025
1441.087891	4117.902344
1440.051758	4170.142090
1439.015625	3951.836426
1437.978516	3736.100342
1436.941406	3596.256836
1435.904297	3337.718018
1434.867188	3324.298828
1433.830078	3161.887939
1432.791992	2519.799805
1431.754883	2400.552734
1430.715820	2013.788452
1429.677734	1528.830566
1428.639648	1314.026489
1427.600586	1386.828979
1426.561523	1207.469238
1425.522461	1033.259888
1424.482422	886.856812
1423.443359	979.981384
1422.403320	692.646973
1421.363281	1098.179932
1420.322266	695.166260
1419.282227	637.352051
1418.241211	1135.911133
1417.200195	828.962708
1416.159180	773.832703
1415.117188	296.136688
1414.076172	490.285919
1413.034180	536.042786
1411.992188	456.158691
1410.949219	278.339203
1409.907227	532.945923
1408.864258	408.128662
1407.821289	509.534668
1406.777344	568.276184
1405.734375	494.049713
1404.690430	266.810455
1403.646484	79.933739
1402.602539	-124.311440
1401.557617	32.867165
1400.513672	-58.175049
1399.468750	96.662605
1398.423828	-147.057846
1397.377930	190.940598
1396.333008	178.119522
1395.287109	142.865707
1394.241211	410.863495
1393.195313	481.043701
1392.148438	-37.081818
1391.101563	173.619965
1390.054688	146.626572
1389.007813	-57.857967
1387.960938	433.372253
1386.913086	131.667618
1385.865234	-79.720749
1384.817383	-268.350708
1383.769531	-124.289993
1382.720703	49.845467
1381.671875	-123.203804
1380.623047	-206.074020
1379.574219	30.938387
1378.524414	-24.123795
1377.475586	-111.401405
1376.425781	-178.512360
1375.375977	111.415306
1374.325195	-292.135651
1373.274414	-184.016434
1372.224609	-20.860308
1371.172852	75.064880
1370.122070	108.859009
1369.070313	38.158459
1368.019531	117.203186
1366.967773	14.561907
1365.915039	-82.864624
1364.863281	56.519562
1363.810547	-102.682541
1362.757813	61.942890
1361.705078	169.483261
1360.651367	105.522911
1359.598633	250.754990
1358.544922	82.807793
1357.491211	472.044922
1356.436523	105.703735
1355.382813	102.582809
1354.328125	300.913513
1353.273438	241.056412
1352.217773	511.729950
1351.163086	412.586182
1350.107422	651.297424
1349.051758	423.557220
1347.996094	923.163025
1346.939453	755.449402
1345.883789	1106.423340
1344.827148	1214.458252
1343.769531	1302.830688
1342.712891	1443.467896
1341.655273	1368.676392
1340.598633	1442.821777
1339.540039	1707.866943
1338.482422	1670.927612
1337.423828	1503.002930
1336.366211	1412.140137
1335.307617	1343.816162
1334.248047	1478.640869
1333.189453	1579.027100
1332.129883	1548.515259
1331.070313	1317.967651
1330.010742	1233.614624
1328.950195	1359.613770
1327.890625	1315.305054
1326.830078	1350.297241
1325.768555	1336.098267
1324.708008	1317.222534
1323.646484	1394.865723
1322.585938	1381.392700
1321.523438	1563.101318
1320.461914	1976.910889
1319.400391	1367.046265
1318.337891	1702.256836
1317.275391	1433.444092
1316.211914	1300.560791
1315.149414	1591.897827
1314.085938	1718.232788
1313.022461	1962.997559
1311.958984	1833.499268
1310.894531	1512.195557
1309.831055	1609.808228
1308.766602	1655.902222
1307.701172	1566.839844
1306.636719	1864.329834
1305.571289	1839.661011
1304.505859	2036.563354
1303.440430	2036.895020
1302.375000	1848.161743
1301.308594	1920.232666
1300.242188	1358.536499
1299.175781	1718.532104
1298.109375	1941.041992
1297.041992	1508.021606
1295.975586	1829.097168
1294.908203	1526.787109
1293.839844	1163.457397
1292.772461	1227.392944
1291.704102	1122.238281
1290.635742	1144.853516
1289.567383	1422.638794
1288.498047	1232.296753
1287.428711	1453.956421
1286.360352	1293.476196
1285.290039	1361.063965
1284.220703	853.264771
1283.150391	1158.796265
1282.080078	1021.278381
1281.009766	930.497620
1279.939453	1182.505981
1278.868164	1148.343628
1277.796875	1175.508301
1276.725586	1278.634155
1275.654297	1411.218506
1274.582031	1553.680542
1273.509766	1532.505859
1272.437500	1347.801147
1271.365234	1559.047729
1270.291992	1423.560059
1269.218750	1610.572876
1268.145508	1685.360596
1267.072266	1540.607666
1265.999023	1781.580811
1264.924805	1390.755005
1263.850586	1636.801636
1262.776367	1739.002808
1261.701172	1848.599609
1260.625977	1553.669189
1259.550781	1609.895874
1258.475586	1534.655640
1257.400391	1554.554565
1256.324219	1611.087891
1255.248047	1881.949463
1254.171875	1739.003296
1253.094727	1554.846436
1252.018555	1633.642334
1250.941406	1444.920410
1249.864258	1754.932495
1248.786133	1564.022217
1247.708008	1536.152100
1246.630859	1428.174927
1245.551758	1478.265015
1244.473633	1523.550049
1243.394531	1372.158325
1242.316406	1512.294556
1241.236328	1200.883667
1240.157227	1263.455078
1239.077148	1165.906982
1237.998047	1342.603760
1236.917969	1351.912598
1235.836914	1075.115601
1234.756836	1276.112061
1233.675781	1481.909912
1232.594727	1161.783447
1231.512695	1122.885498
1230.431641	1038.017334
1229.349609	1088.832153
1228.267578	1200.189575
1227.185547	1350.250488
1226.102539	1188.062500
1225.019531	1110.649536
1223.936523	1009.097961
1222.853516	946.295227
1221.769531	694.925720
1220.686523	508.942749
1219.602539	992.542725
1218.517578	702.667786
1217.433594	545.794556
1216.348633	529.068726
1215.263672	662.057251
1214.178711	724.960022
1213.092773	384.719330
1212.007813	575.515259
1210.921875	799.977783
1209.834961	877.174072
1208.749023	787.905457
1207.662109	927.692444
1206.575195	686.516357
1205.488281	1047.905273
1204.400391	852.508667
1203.313477	478.893707
1202.225586	411.260620
1201.136719	131.713669
1200.048828	220.553024
1198.959961	107.128937
1197.871094	229.501236
1196.782227	144.868271
1195.692383	166.033493
1194.603516	-257.733582
1193.513672	-17.860405
1192.423828	-316.558197
1191.333008	-283.590057
1190.242188	-29.690508
1189.151367	82.300018
1188.060547	18.853580
1186.969727	-260.725677
1185.877930	100.607536
1184.786133	-181.451019
1183.694336	-314.727966
1182.601563	55.683220
1181.509766	-101.766106
1180.416992	28.466009
1179.323242	-167.470596
1178.230469	87.124146
1177.136719	15.639415
1176.042969	289.019989
1174.949219	509.476715
1173.854492	377.737946
1172.760742	478.149475
1171.666016	149.990356
1170.570313	161.627548
1169.475586	455.421265
1168.379883	127.112961
1167.284180	-43.357281
1166.188477	228.383865
1165.091797	38.581879
1163.996094	147.428375
1162.899414	-9.089950
1161.801758	32.564148
1160.705078	377.333130
1159.607422	-68.423790
1158.509766	287.863647
1157.412109	171.358292
1156.313477	422.168335
1155.215820	667.952515
1154.117188	71.676567
1153.017578	-2.348465
1151.918945	-12.126947
1150.819336	37.521046
1149.719727	218.038315
1148.620117	443.580292
1147.519531	-21.761028
1146.418945	174.852264
1145.318359	195.073792
1144.217773	77.100235
1143.116211	132.708847
1142.014648	-242.421890
1140.913086	-110.972084
1139.811523	44.036411
1138.708984	-112.596008
1137.606445	25.386070
1136.503906	8.701210
1135.401367	236.550446
1134.297852	138.751465
1133.194336	677.199097
1132.090820	759.446167
1130.987305	1047.982910
1129.882813	1125.040894
1128.778320	1303.912231
1127.673828	1176.585449
1126.569336	1447.525635
1125.463867	1239.296021
1124.358398	1365.197388
1123.252930	1365.292725
1122.146484	1061.980835
1121.041016	1057.094604
1119.934570	1250.958618
1118.828125	1117.866577
1117.720703	627.267944
1116.613281	872.687378
1115.505859	852.864197
1114.398438	674.424316
1113.291016	689.821960
1112.182617	660.135071
1111.074219	535.768127
1109.964844	694.873291
1108.856445	844.321899
1107.747070	1284.084717
1106.637695	1189.789795
1105.528320	960.817444
1104.417969	889.948303
1103.307617	1260.279541
1102.197266	1082.926270
1101.086914	1386.718018
1099.975586	1499.204834
1098.864258	1420.527710
1097.752930	1306.391479
1096.641602	1215.747192
1095.529297	1231.031616
1094.416992	1566.542236
1093.304688	1477.867065
1092.191406	1196.020752
1091.079102	1662.769653
1089.965820	1503.152222
1088.852539	1534.076538
1087.738281	1270.818359
1086.624023	1223.934448
1085.509766	1115.829712
1084.395508	1475.467285
1083.280273	1555.146729
1082.166016	1773.335327
1081.050781	1227.836426
1079.934570	1314.253906
1078.819336	1353.587158
1077.703125	1289.506104
1076.586914	1018.830505
1075.469727	942.937378
1074.353516	913.928467
1073.236328	1081.848389
1072.119141	909.610962
1071.000977	889.745605
1069.882813	1085.443604
1068.765625	1013.869263
1067.646484	946.921204
1066.528320	1020.484314
1065.409180	815.286438
1064.290039	1195.394287
1063.170898	1139.939941
1062.050781	1250.581787
1060.930664	1197.367432
1059.810547	1043.561768
1058.690430	924.863647
1057.569336	969.818115
1056.449219	932.927307
1055.327148	428.651733
1054.206055	819.358215
1053.083984	1198.168701
1051.961914	458.264008
1050.839844	409.721802
1049.717773	522.241089
1048.594727	541.347595
1047.471680	929.046387
1046.348633	507.216064
1045.224609	321.093475
1044.101563	626.985718
1042.976563	345.361420
1041.852539	567.232178
1040.728516	437.229309
1039.603516	854.652283
1038.478516	331.139038
1037.352539	115.192215
1036.227539	402.146057
1035.101563	591.256104
1033.974609	368.522430
1032.848633	457.622803
1031.721680	583.930237
1030.594727	475.414398
1029.467773	615.712036
1028.340820	679.323059
1027.212891	36.684322
1026.084961	142.327789
1024.956055	-7.458004
1023.828125	-326.562622
1022.699219	-88.385513
1021.570313	-112.461349
1020.440430	-259.407532
1019.311523	-79.133873
1018.181641	-330.183655
1017.050781	-175.310562
1015.920898	-147.870285
1014.790039	-143.522751
1013.659180	69.446648
1012.528320	108.713585
1011.396484	97.126183
1010.265625	268.577667
1009.132813	671.519348
1008.000977	546.800293
1006.868164	847.961182
1005.736328	1461.382568
1004.602539	2049.204590
1003.469727	3205.645996
1002.335938	3471.802734
1001.202148	3257.329590
1000.068359	2028.886597
998.933594	1406.330444
997.799805	551.004578
996.665039	520.440125
995.529297	510.832336
994.394531	358.335938
993.258789	388.342285
992.123047	40.246689
990.986328	146.770432
989.849609	151.995880
988.712891	-96.132378
987.576172	116.931747
986.439453	108.925720
985.301758	188.641815
984.164063	-60.764462
983.025391	-65.820854
981.887695	182.533188
980.749023	318.223694
979.610352	-10.657248
978.470703	-318.468872
977.332031	59.355453
976.192383	156.750916
975.051758	169.275360
973.912109	198.119049
972.771484	199.612747
971.630859	511.417053
970.490234	685.538208
969.348633	481.008850
968.207031	-161.562042
967.065430	240.495667
965.923828	190.668442
964.781250	269.555878
963.638672	178.972931
962.496094	258.339447
961.352539	271.454712
960.208984	596.460938
959.065430	0.625406
957.921875	353.559082
956.777344	88.327545
955.632813	251.591293
954.488281	257.121246
953.343750	237.750702
952.198242	250.686508
951.052734	346.228546
949.907227	18.975576
948.760742	-86.099518
947.614258	353.118652
946.467773	33.783226
945.321289	80.391045
944.173828	504.110992
943.026367	-51.669445
941.878906	294.827576
940.730469	248.888611
939.582031	664.173584
938.433594	226.354660
937.285156	464.123322
936.135742	631.380066
934.987305	570.878967
933.836914	330.642120
932.687500	701.463501
931.537109	384.429962
930.386719	491.444916
929.236328	143.300858
928.084961	139.352417
926.934570	219.892624
925.783203	-99.782639
924.630859	117.842117
923.478516	249.222977
922.327148	-30.727993
921.173828	-44.294201
920.021484	65.149147
918.868164	-141.002090
917.714844	-51.473183
916.561523	-66.175797
915.407227	-175.952896
914.252930	-174.175278
913.098633	-367.297852
911.944336	-10.982661
910.789063	-271.556488
909.633789	-71.368011
908.478516	110.854065
907.322266	-243.966690
906.166016	18.058413
905.009766	94.434723
903.853516	-62.285587
902.696289	-69.197983
901.539063	-127.934570
900.381836	44.494038
899.223633	17.949751
898.065430	172.662842
896.907227	69.677101
895.749023	141.110458
894.589844	346.149475
893.430664	6.574050
892.271484	-140.525513
891.112305	318.159760
889.952148	-56.616726
888.791992	-169.048889
887.630859	348.698883
886.470703	182.483200
885.309570	384.393127
884.148438	401.413361
882.986328	-7.663089
881.825195	255.635895
880.663086	381.490234
879.500000	288.849121
878.337891	541.199219
877.174805	203.365570
876.011719	471.749237
874.847656	337.116302
873.684570	578.662903
872.520508	304.847778
871.355469	348.611755
870.191406	394.743683
869.026367	184.613022
867.861328	354.740479
866.695313	581.138611
865.530273	189.470078
864.364258	483.472198
863.197266	631.448608
862.031250	642.455627
860.864258	597.445862
859.697266	727.665344
858.530273	777.128235
857.362305	701.019104
856.194336	844.884521
855.026367	1116.601563
853.857422	975.710571
852.688477	817.023193
851.519531	1120.166504
850.350586	1163.310425
849.180664	789.843079
848.010742	788.372498
846.840820	907.857727
845.670898	588.570190
844.500000	582.804016
843.329102	315.284485
842.157227	381.227539
840.986328	628.288574
839.814453	535.401855
838.642578	545.389893
837.469727	220.160233
836.296875	531.847961
835.124023	351.947052
833.951172	687.982605
832.777344	396.459686
831.603516	634.064209
830.429688	525.614380
829.255859	914.705688
828.081055	984.600708
826.906250	742.196594
825.731445	629.159241
824.555664	645.399597
823.379883	200.264099
822.204102	494.930481
821.027344	430.770416
819.851563	582.542297
818.674805	676.272766
817.497070	246.791672
816.320313	358.139282
815.142578	-44.591759
813.963867	-189.227768
812.786133	-35.962101
811.607422	83.762222
810.428711	167.730652
809.250000	295.953369
808.070313	12.977225
806.890625	-59.017277
805.710938	110.902145
804.531250	145.148315
803.350586	61.588070
802.169922	-164.126495
800.988281	-41.607185
799.807617	-196.588531
798.625977	-118.847839
797.444336	-10.306267
796.261719	-130.290771
795.079102	-141.848938
793.896484	70.130119
792.713867	235.288681
791.530273	360.299500
790.346680	500.522339
789.163086	439.047089
787.979492	543.323181
786.794922	521.228027
785.610352	498.903992
784.425781	356.945404
783.240234	634.831055
782.054688	408.438629
780.869141	891.167542
779.682617	655.484741
778.496094	1004.909546
777.309570	678.259766
776.123047	623.021362
774.935547	285.059418
773.748047	686.136902
772.560547	449.252045
771.373047	179.123795
770.184570	281.474396
768.996094	597.324341
767.806641	804.762939
766.618164	595.396973
765.428711	943.156433
764.239258	999.772400
763.048828	686.191406
761.858398	944.793823
760.667969	1020.333435
759.477539	1326.572144
758.286133	1287.042236
757.094727	1187.871826
755.903320	1020.307800
754.710938	1100.929199
753.518555	917.525513
752.326172	1162.352173
751.133789	892.793396
749.940430	614.303101
748.747070	851.614258
747.553711	853.674133
746.359375	993.718079
745.166016	1063.216187
743.970703	1064.423950
742.776367	729.845642
741.581055	728.413879
740.385742	1094.962158
739.190430	365.396606
737.994141	755.452332
736.797852	446.358673
735.601563	443.741058
734.405273	602.896973
733.208008	634.796082
732.010742	279.124512
730.813477	778.811218
729.615234	700.609253
728.416992	832.158997
727.218750	618.013123
726.020508	851.837891
724.821289	591.501587
723.622070	833.574097
722.422852	859.116577
721.222656	897.571960
720.022461	874.710266
718.822266	1235.839478
717.621094	1090.390869
716.420898	748.520325
715.218750	1019.553955
714.017578	884.740051
712.815430	826.168518
711.614258	636.734985
710.411133	765.421265
709.208984	595.489380
708.005859	499.599457
706.802734	429.802032
705.599609	497.118011
704.395508	1060.577393
703.191406	357.297821
701.987305	424.421661
700.782227	591.526123
699.577148	449.752747
698.372070	194.988464
697.166992	501.089081
695.960938	431.130157
694.754883	61.425629
693.548828	-60.480965
692.341797	165.130814
691.135742	10.779008
689.927734	-217.241241
688.720703	-156.487259
687.512695	-63.145321
686.304688	51.932640
685.096680	-101.820961
683.888672	15.592691
682.679688	-44.652126
681.470703	-33.230011
680.260742	-166.818100
679.050781	106.988770
677.840820	188.118835
676.630859	-53.175552
675.419922	145.184525
674.209961	190.016647
672.998047	252.336578
671.787109	358.101044
670.575195	-15.997009
669.363281	129.148422
668.151367	-25.951746
666.938477	-208.818207
665.725586	-75.936111
664.512695	87.392181
663.299805	-55.700470
662.085938	440.567657
660.872070	168.537399
659.658203	354.391357
658.443359	-123.985680
657.228516	-88.508644
656.013672	-147.605637
654.797852	147.201309
653.583008	131.834335
652.366211	52.166248
651.150391	145.216354
649.934570	-127.586250
648.717773	-98.454536
647.500000	8.514185
646.283203	-54.259026
645.065430	-125.262177
643.847656	363.461090
642.629883	398.475708
641.411133	446.720093
640.192383	35.219578
638.973633	-49.057320
637.753906	101.265366
636.534180	-79.003616
635.314453	170.702866
634.094727	-4.576478
632.874023	-349.068512
631.653320	-143.637878
630.432617	-182.653625
629.211914	27.480743
627.990234	64.042091
626.768555	81.526985
625.545898	193.563385
624.324219	-148.662552
623.101563	90.195404
621.877930	99.874069
620.655273	418.118530
619.431641	138.872482
618.208008	-41.670486
616.983398	105.431206
615.759766	196.846710
614.535156	33.628239
613.310547	-14.046206
612.084961	109.321625
610.859375	-139.492828
609.633789	-95.500351
608.408203	129.930557
607.181641	-159.884995
605.955078	-150.799347
604.728516	45.882286
