# Supplementary material for: Raman spectroscopy accurately differentiates mucosal healing from non-healing and biochemical changes following biological therapy in inflammatory bowel disease
Source: PLoS One. 2021 Jun 2;16(6):e0252210. doi: 10.1371/journal.pone.0252210 (PMC8172032; doi:10.1371/journal.pone.0252210)
Supplement: S7 Dataset — (ZIP) [file pone.0252210.s009.zip › Post-biologic/OC020 post treatment-2 base sub CR removed_99__X_-18450.5__Y_40087.8__Z_5.80639__Time_1130.txt]

1714.793945	344.132263
1713.817383	45.684155
1712.840820	92.170998
1711.864258	-319.051392
1710.886719	64.293625
1709.909180	236.581635
1708.931641	-276.365417
1707.953125	-35.432907
1706.975586	-179.393890
1705.997070	-22.561153
1705.018555	-4.162269
1704.040039	-94.661461
1703.060547	-221.792297
1702.081055	-37.652782
1701.101563	-133.615921
1700.122070	-84.277557
1699.142578	145.018234
1698.162109	-42.013386
1697.181641	178.094620
1696.201172	-1.851977
1695.220703	56.854816
1694.239258	319.274658
1693.257813	21.675158
1692.276367	226.886871
1691.294922	326.056580
1690.313477	474.012543
1689.331055	537.286499
1688.348633	369.285767
1687.366211	575.457275
1686.383789	110.513474
1685.400391	515.391113
1684.416992	558.458496
1683.433594	695.515564
1682.450195	646.823181
1681.465820	883.791260
1680.482422	1057.544556
1679.498047	949.777649
1678.512695	1287.153564
1677.528320	1138.272705
1676.542969	1367.845337
1675.558594	1494.351807
1674.572266	1589.524658
1673.586914	1714.629517
1672.601563	1662.314087
1671.615234	1807.283569
1670.628906	1761.605347
1669.642578	1522.745850
1668.655273	2020.101440
1667.668945	2310.863281
1666.681641	2511.873535
1665.694336	2023.545776
1664.706055	2249.641602
1663.718750	2248.194336
1662.730469	2432.947998
1661.742188	2448.556885
1660.753906	2273.922119
1659.764648	2553.053223
1658.775391	2750.513916
1657.787109	2667.722412
1656.796875	2754.958496
1655.807617	2927.457520
1654.818359	2578.979248
1653.828125	2400.535400
1652.837891	2611.624756
1651.846680	2241.181885
1650.856445	1852.923584
1649.865234	1793.176392
1648.874023	1760.381592
1647.882813	1675.231201
1646.891602	1611.731567
1645.899414	912.066467
1644.907227	1142.831543
1643.915039	1104.613037
1642.922852	1000.854980
1641.930664	992.588989
1640.937500	807.936584
1639.944336	412.723389
1638.951172	656.391296
1637.957031	626.080566
1636.963867	427.454041
1635.969727	113.299805
1634.975586	-52.769344
1633.981445	-273.735321
1632.986328	-165.000946
1631.991211	186.314972
1630.996094	79.673943
1630.000977	-113.464424
1629.005859	75.412209
1628.009766	-67.036728
1627.013672	22.373100
1626.017578	-35.250172
1625.021484	-63.642117
1624.024414	-20.780745
1623.028320	-243.125320
1622.031250	223.348145
1621.033203	164.410828
1620.036133	255.467285
1619.038086	176.007950
1618.041016	222.836929
1617.041992	214.714569
1616.043945	133.328079
1615.045898	23.308664
1614.046875	81.401695
1613.047852	60.968254
1612.048828	93.154213
1611.048828	-220.556122
1610.049805	134.365295
1609.049805	-47.901184
1608.049805	212.792038
1607.048828	7.273833
1606.048828	29.795961
1605.047852	-7.801702
1604.046875	404.932861
1603.045898	82.230103
1602.044922	175.759995
1601.042969	305.944214
1600.041016	-65.976318
1599.039063	77.420555
1598.037109	-304.614807
1597.034180	-276.117249
1596.031250	-226.683701
1595.028320	-221.641708
1594.025391	-279.254272
1593.022461	-112.249146
1592.018555	-135.887161
1591.014648	-446.616638
1590.010742	-553.663147
1589.006836	-76.252106
1588.001953	-350.292480
1586.997070	119.011848
1585.992188	316.931763
1584.987305	314.017578
1583.982422	157.305923
1582.976563	104.837479
1581.970703	-77.909500
1580.964844	-156.448822
1579.958984	205.045639
1578.952148	-97.543541
1577.945313	112.674576
1576.938477	226.444366
1575.931641	178.779846
1574.924805	21.800592
1573.916992	301.678314
1572.909180	191.339966
1571.901367	177.122177
1570.893555	58.848072
1569.884766	270.488159
1568.876953	-237.649719
1567.868164	106.175407
1566.858398	-131.930099
1565.849609	-107.854713
1564.839844	38.052307
1563.830078	38.436520
1562.820313	51.647213
1561.810547	311.113861
1560.799805	282.451263
1559.790039	56.607162
1558.779297	113.229309
1557.767578	177.426788
1556.756836	-113.538910
1555.745117	53.953915
1554.733398	531.986633
1553.721680	434.792236
1552.709961	510.904694
1551.697266	139.018280
1550.685547	263.947906
1549.672852	404.143921
1548.659180	352.661560
1547.646484	355.319092
1546.632813	412.056274
1545.619141	16.201149
1544.605469	51.897781
1543.591797	-152.926407
1542.577148	-9.148210
1541.562500	134.354523
1540.547852	329.218475
1539.533203	237.223053
1538.518555	152.790283
1537.502930	34.609261
1536.487305	-76.006889
1535.471680	127.881752
1534.456055	135.465225
1533.439453	-115.026817
1532.422852	227.233643
1531.406250	182.538483
1530.389648	140.205078
1529.373047	89.927887
1528.355469	353.633179
1527.337891	269.369324
1526.320313	462.940399
1525.302734	33.314621
1524.284180	107.988144
1523.265625	123.215622
1522.247070	102.186287
1521.228516	137.501572
1520.208984	218.825027
1519.190430	137.944534
1518.170898	149.362976
1517.151367	-137.524429
1516.130859	-170.224548
1515.111328	-131.218903
1514.090820	15.361208
1513.070313	23.005970
1512.049805	4.739493
1511.028320	-154.914520
1510.006836	147.072144
1508.986328	117.818520
1507.963867	-42.489651
1506.942383	89.346786
1505.919922	-304.628601
1504.898438	-165.569794
1503.875977	-367.615601
1502.852539	-262.411743
1501.830078	-298.331421
1500.806641	-278.149170
1499.783203	184.699310
1498.759766	-64.440460
1497.736328	157.165680
1496.711914	17.684118
1495.687500	-206.370438
1494.663086	-202.941315
1493.638672	-115.352623
1492.613281	-68.942406
1491.587891	-68.767136
1490.563477	304.281586
1489.537109	81.674759
1488.511719	420.889435
1487.485352	374.137115
1486.458984	500.811768
1485.432617	259.671844
1484.406250	449.718018
1483.379883	677.757629
1482.352539	525.406616
1481.325195	541.251526
1480.297852	811.877258
1479.269531	939.422791
1478.241211	1135.545654
1477.213867	1068.974609
1476.184570	1590.697876
1475.156250	1546.608398
1474.127930	1474.354736
1473.098633	1513.961914
1472.069336	1744.294067
1471.040039	1895.477295
1470.009766	1738.548218
1468.979492	2199.672119
1467.950195	2406.149414
1466.918945	2571.655029
1465.888672	2513.263184
1464.857422	2708.888672
1463.827148	2927.192627
1462.795898	3173.187012
1461.763672	2928.701416
1460.732422	3451.131592
1459.700195	3396.858643
1458.667969	3900.927734
1457.635742	3843.810059
1456.603516	3969.288086
1455.570313	3665.866699
1454.537109	3593.265381
1453.503906	3741.193359
1452.470703	3835.726807
1451.436523	4158.207520
1450.403320	4556.510742
1449.369141	4457.968262
1448.333984	4323.894043
1447.299805	4579.820313
1446.264648	4650.707520
1445.230469	4000.098877
1444.194336	3959.560791
1443.159180	3916.478516
1442.124023	4007.431885
1441.087891	3888.343018
1440.051758	4029.702148
1439.015625	4110.281250
1437.978516	3652.390869
1436.941406	3664.679443
1435.904297	3045.317383
1434.867188	2976.840332
1433.830078	2744.216797
1432.791992	2544.466309
1431.754883	2420.541260
1430.715820	1973.559204
1429.677734	2033.953857
1428.639648	1556.988281
1427.600586	1186.127319
1426.561523	1397.916382
1425.522461	1196.172241
1424.482422	1181.011719
1423.443359	800.510071
1422.403320	974.436218
1421.363281	652.089539
1420.322266	659.784363
1419.282227	1108.156250
1418.241211	695.433105
1417.200195	690.638916
1416.159180	570.146790
1415.117188	427.085632
1414.076172	465.254395
1413.034180	473.260559
1411.992188	302.826782
1410.949219	421.552948
1409.907227	85.479568
1408.864258	513.370850
1407.821289	383.515442
1406.777344	100.575989
1405.734375	151.807083
1404.690430	305.996948
1403.646484	151.513931
1402.602539	396.154663
1401.557617	-79.224564
1400.513672	331.098480
1399.468750	179.623840
1398.423828	213.846130
1397.377930	-35.096748
1396.333008	137.215576
1395.287109	249.416763
1394.241211	3.493017
1393.195313	-49.362835
1392.148438	160.809830
1391.101563	175.772125
1390.054688	65.726509
1389.007813	23.428156
1387.960938	-366.440094
1386.913086	181.907150
1385.865234	-210.057053
1384.817383	-74.183151
1383.769531	-205.661514
1382.720703	-356.942657
1381.671875	-223.169495
1380.623047	-154.233704
1379.574219	349.383148
1378.524414	76.414642
1377.475586	-168.777679
1376.425781	-99.244919
1375.375977	-126.875465
1374.325195	2.830436
1373.274414	137.653870
1372.224609	142.963028
1371.172852	111.018639
1370.122070	-70.249718
1369.070313	112.568092
1368.019531	-287.476868
1366.967773	50.145370
1365.915039	34.166035
1364.863281	157.853607
1363.810547	184.588699
1362.757813	32.331547
1361.705078	173.962997
1360.651367	-286.300446
1359.598633	69.666687
1358.544922	35.272205
1357.491211	-150.538620
1356.436523	31.795065
1355.382813	194.414413
1354.328125	200.644714
1353.273438	0.930153
1352.217773	330.478729
1351.163086	511.163940
1350.107422	552.968872
1349.051758	540.387390
1347.996094	813.393311
1346.939453	910.365356
1345.883789	886.020203
1344.827148	1139.628052
1343.769531	1140.475708
1342.712891	1500.977417
1341.655273	1175.123291
1340.598633	1486.393188
1339.540039	1832.414917
1338.482422	1772.407715
1337.423828	1514.579834
1336.366211	987.309448
1335.307617	1257.397583
1334.248047	1473.161865
1333.189453	1600.043091
1332.129883	1420.415771
1331.070313	1349.913330
1330.010742	1319.245117
1328.950195	1362.972168
1327.890625	1584.861084
1326.830078	1078.073486
1325.768555	1169.485107
1324.708008	1187.036255
1323.646484	1609.724121
1322.585938	1291.962769
1321.523438	1406.441772
1320.461914	1553.207153
1319.400391	1483.076782
1318.337891	1612.980957
1317.275391	1587.733032
1316.211914	1496.169800
1315.149414	1515.816772
1314.085938	1742.674683
1313.022461	1526.231323
1311.958984	1558.894043
1310.894531	1402.162598
1309.831055	1398.395874
1308.766602	1586.854614
1307.701172	1622.885864
1306.636719	1720.659424
1305.571289	1533.278931
1304.505859	1678.223877
1303.440430	1771.707886
1302.375000	1319.655273
1301.308594	1686.442505
1300.242188	1382.495117
1299.175781	1781.508911
1298.109375	1306.206787
1297.041992	1577.823364
1295.975586	1692.435425
1294.908203	1497.947388
1293.839844	1541.795532
1292.772461	1399.393188
1291.704102	1421.608643
1290.635742	1218.418091
1289.567383	976.303772
1288.498047	1185.536621
1287.428711	1272.353516
1286.360352	1278.494507
1285.290039	1066.807007
1284.220703	982.780884
1283.150391	1004.277588
1282.080078	906.013428
1281.009766	974.423340
1279.939453	903.522522
1278.868164	813.272583
1277.796875	1224.666260
1276.725586	929.355103
1275.654297	1152.668579
1274.582031	943.424377
1273.509766	883.522400
1272.437500	1170.768555
1271.365234	1577.757568
1270.291992	1059.159302
1269.218750	1517.611084
1268.145508	1319.377563
1267.072266	1487.483154
1265.999023	1394.594971
1264.924805	1260.433960
1263.850586	1548.427490
1262.776367	1663.322632
1261.701172	1595.477661
1260.625977	1371.821167
1259.550781	1574.850098
1258.475586	1875.383545
1257.400391	1187.015869
1256.324219	1368.453613
1255.248047	1571.854980
1254.171875	1161.898682
1253.094727	1548.033203
1252.018555	1272.331665
1250.941406	1456.616943
1249.864258	1434.220581
1248.786133	1596.736450
1247.708008	1375.208618
1246.630859	1481.987427
1245.551758	1326.398682
1244.473633	1477.072510
1243.394531	1195.456421
1242.316406	1183.591797
1241.236328	1363.612183
1240.157227	1145.584106
1239.077148	1274.744507
1237.998047	1486.413818
1236.917969	1137.764648
1235.836914	1334.971436
1234.756836	1253.344116
1233.675781	1198.483765
1232.594727	1032.233887
1231.512695	757.087769
1230.431641	954.471924
1229.349609	812.770996
1228.267578	736.554932
1227.185547	1238.968506
1226.102539	1003.046265
1225.019531	1062.463257
1223.936523	979.161377
1222.853516	692.765747
1221.769531	392.018066
1220.686523	717.557190
1219.602539	890.701904
1218.517578	288.118713
1217.433594	456.481415
1216.348633	549.902039
1215.263672	698.827087
1214.178711	446.920929
1213.092773	489.601166
1212.007813	315.067017
1210.921875	625.549683
1209.834961	721.203918
1208.749023	985.609924
1207.662109	548.264465
1206.575195	752.288025
1205.488281	734.475952
1204.400391	600.989990
1203.313477	665.061035
1202.225586	415.980682
1201.136719	150.118546
1200.048828	-118.075485
1198.959961	-150.333344
1197.871094	-23.817419
1196.782227	32.824509
1195.692383	310.660278
1194.603516	16.015293
1193.513672	-2.090712
1192.423828	-169.274857
1191.333008	-144.211609
1190.242188	-217.732773
1189.151367	-284.089386
1188.060547	-119.962219
1186.969727	-116.846382
1185.877930	-260.232910
1184.786133	-370.046875
1183.694336	194.283127
1182.601563	-35.698944
1181.509766	29.297205
1180.416992	108.553764
1179.323242	-25.668531
1178.230469	216.323563
1177.136719	81.929031
1176.042969	-155.520370
1174.949219	40.506046
1173.854492	461.401489
1172.760742	185.381866
1171.666016	182.204788
1170.570313	87.978935
1169.475586	185.051819
1168.379883	131.276291
1167.284180	55.875881
1166.188477	-57.872242
1165.091797	131.836746
1163.996094	-65.779129
1162.899414	4.122319
1161.801758	57.132549
1160.705078	90.874756
1159.607422	215.178833
1158.509766	465.783356
1157.412109	408.292053
1156.313477	780.116638
1155.215820	326.331085
1154.117188	177.836487
1153.017578	69.783371
1151.918945	471.723175
1150.819336	329.976379
1149.719727	4.677564
1148.620117	262.960236
1147.519531	70.862450
1146.418945	-83.216995
1145.318359	114.908356
1144.217773	110.491394
1143.116211	-67.785652
1142.014648	293.836243
1140.913086	43.916817
1139.811523	76.888893
1138.708984	-230.264847
1137.606445	-14.589234
1136.503906	-288.659058
1135.401367	192.650177
1134.297852	303.061066
1133.194336	584.209290
1132.090820	663.274231
1130.987305	882.158020
1129.882813	1141.102417
1128.778320	1046.277100
1127.673828	1390.100098
1126.569336	1430.073364
1125.463867	1320.493042
1124.358398	1101.758301
1123.252930	1392.419922
1122.146484	931.764343
1121.041016	1011.180786
1119.934570	529.161255
1118.828125	774.002441
1117.720703	852.863098
1116.613281	896.020874
1115.505859	1005.228455
1114.398438	998.314636
1113.291016	764.213867
1112.182617	634.068970
1111.074219	657.453613
1109.964844	1141.465454
1108.856445	1254.165894
1107.747070	1050.120483
1106.637695	1016.032593
1105.528320	1090.403564
1104.417969	1157.484985
1103.307617	1207.853882
1102.197266	1746.433594
1101.086914	1161.793945
1099.975586	1584.253052
1098.864258	1459.359131
1097.752930	1317.865967
1096.641602	1694.757813
1095.529297	1187.758423
1094.416992	1382.813721
1093.304688	1471.653931
1092.191406	1216.534180
1091.079102	1373.347168
1089.965820	1454.626099
1088.852539	1182.788208
1087.738281	1197.918457
1086.624023	1264.647461
1085.509766	1126.647339
1084.395508	1686.758545
1083.280273	1590.759155
1082.166016	1626.272705
1081.050781	1685.127808
1079.934570	1429.108154
1078.819336	1271.720947
1077.703125	1095.497681
1076.586914	1097.613281
1075.469727	806.300659
1074.353516	1242.259155
1073.236328	908.621338
1072.119141	1133.103882
1071.000977	860.384644
1069.882813	695.508728
1068.765625	1027.390503
1067.646484	930.295776
1066.528320	812.096252
1065.409180	881.183594
1064.290039	1156.173706
1063.170898	1016.691040
1062.050781	966.106995
1060.930664	1226.623657
1059.810547	979.414429
1058.690430	1010.524109
1057.569336	793.739807
1056.449219	747.636902
1055.327148	703.815613
1054.206055	540.835510
1053.083984	849.677551
1051.961914	677.304199
1050.839844	551.668701
1049.717773	806.507263
1048.594727	722.831848
1047.471680	576.181458
1046.348633	368.937012
1045.224609	304.006989
1044.101563	621.447876
1042.976563	607.736877
1041.852539	433.252716
1040.728516	594.331665
1039.603516	131.106918
1038.478516	562.307190
1037.352539	304.188782
1036.227539	216.134415
1035.101563	351.525757
1033.974609	307.728485
1032.848633	457.048981
1031.721680	610.974609
1030.594727	567.253479
1029.467773	667.706238
1028.340820	407.972076
1027.212891	118.198349
1026.084961	16.754162
1024.956055	233.544937
1023.828125	-123.129509
1022.699219	-175.517258
1021.570313	-520.194763
1020.440430	-289.281738
1019.311523	-278.730896
1018.181641	-108.102180
1017.050781	64.847221
1015.920898	-443.626953
1014.790039	-43.384930
1013.659180	69.496185
1012.528320	205.596848
1011.396484	494.573456
1010.265625	200.124054
1009.132813	408.184357
1008.000977	410.334869
1006.868164	868.372986
1005.736328	1210.692993
1004.602539	2015.468384
1003.469727	3076.647217
1002.335938	3739.910400
1001.202148	3261.453369
1000.068359	2312.072510
998.933594	1520.351685
997.799805	759.198486
996.665039	711.943787
995.529297	572.547058
994.394531	294.948273
993.258789	183.760376
992.123047	393.419006
990.986328	70.473282
989.849609	105.217796
988.712891	15.679654
987.576172	124.561684
986.439453	-8.308345
985.301758	-51.085716
984.164063	9.993769
983.025391	55.136429
981.887695	-35.313915
980.749023	35.573547
979.610352	-406.381317
978.470703	-70.483337
977.332031	371.279419
976.192383	-182.404999
975.051758	84.955322
973.912109	21.540785
972.771484	339.759277
971.630859	60.897530
970.490234	-54.541695
969.348633	142.546204
968.207031	422.425598
967.065430	-185.607941
965.923828	99.332748
964.781250	359.169312
963.638672	513.672791
962.496094	285.519257
961.352539	380.914001
960.208984	701.105652
959.065430	82.144997
957.921875	556.270264
956.777344	407.611328
955.632813	405.823669
954.488281	-19.098927
953.343750	2.671341
952.198242	395.327423
951.052734	181.992203
949.907227	-124.702118
948.760742	126.848045
947.614258	193.446243
946.467773	184.904022
945.321289	165.243835
944.173828	120.767174
943.026367	-10.155461
941.878906	336.406281
940.730469	121.650856
939.582031	498.287567
938.433594	343.517914
937.285156	615.617554
936.135742	117.197716
934.987305	419.470123
933.836914	391.436737
932.687500	507.275024
931.537109	272.546173
930.386719	106.558067
929.236328	-6.674131
928.084961	98.991219
926.934570	72.907921
925.783203	-57.522923
924.630859	233.257156
923.478516	-69.381676
922.327148	-110.101601
921.173828	38.184891
920.021484	-95.114227
918.868164	142.312790
917.714844	55.086243
916.561523	99.919327
915.407227	-122.890404
914.252930	-2.530364
913.098633	-437.953705
911.944336	-162.709412
910.789063	-254.778656
909.633789	-67.572945
908.478516	131.165070
907.322266	169.157684
906.166016	146.222839
905.009766	-202.685196
903.853516	-73.204025
902.696289	-54.470219
901.539063	-76.229729
900.381836	-414.612671
899.223633	-198.122498
898.065430	296.814209
896.907227	135.803284
895.749023	-176.391251
894.589844	-133.221603
893.430664	-257.090332
892.271484	32.889339
891.112305	137.707520
889.952148	-157.075897
888.791992	289.207642
887.630859	381.059570
886.470703	202.221970
885.309570	116.221611
884.148438	-127.451866
882.986328	231.445526
881.825195	213.777084
880.663086	-4.320006
879.500000	650.173218
878.337891	225.148087
877.174805	302.916321
876.011719	326.772339
874.847656	461.146179
873.684570	584.355408
872.520508	277.790588
871.355469	144.813843
870.191406	389.985809
869.026367	273.092163
867.861328	300.306763
866.695313	482.780579
865.530273	663.035950
864.364258	263.615021
863.197266	378.965271
862.031250	368.584717
860.864258	600.840210
859.697266	354.921875
858.530273	827.415283
857.362305	698.440308
856.194336	993.593079
855.026367	795.275269
853.857422	1088.187012
852.688477	1138.918091
851.519531	1252.436646
850.350586	982.802307
849.180664	876.885193
848.010742	1048.763062
846.840820	564.546387
845.670898	866.308594
844.500000	592.794495
843.329102	308.234100
842.157227	477.926941
840.986328	707.903931
839.814453	512.962402
838.642578	443.277466
837.469727	364.677887
836.296875	549.731445
835.124023	797.206604
833.951172	642.542053
832.777344	275.806519
831.603516	596.698792
830.429688	426.413300
829.255859	706.822205
828.081055	998.189514
826.906250	861.165405
825.731445	1094.215942
824.555664	850.067749
823.379883	503.422241
822.204102	724.956421
821.027344	652.262085
819.851563	775.431091
818.674805	522.171021
817.497070	128.682297
816.320313	115.748962
815.142578	-262.177734
813.963867	89.487457
812.786133	109.474976
811.607422	-108.580978
810.428711	175.612671
809.250000	277.278656
808.070313	294.300934
806.890625	-17.598944
805.710938	76.815674
804.531250	-13.278996
803.350586	371.446075
802.169922	16.854118
800.988281	-49.376389
799.807617	-111.377541
798.625977	-413.045013
797.444336	-180.535889
796.261719	-156.703186
795.079102	77.378708
793.896484	142.738663
792.713867	-15.877465
791.530273	314.684784
790.346680	-30.358475
789.163086	228.701920
787.979492	788.299927
786.794922	520.017456
785.610352	612.083862
784.425781	447.339874
783.240234	282.398499
782.054688	892.986328
780.869141	687.671265
779.682617	491.009369
778.496094	660.757935
777.309570	832.338867
776.123047	716.570679
774.935547	704.292603
773.748047	636.560547
772.560547	678.851746
771.373047	407.655670
770.184570	354.571075
768.996094	543.682983
767.806641	463.541321
766.618164	944.965393
765.428711	538.143311
764.239258	342.625031
763.048828	569.630188
761.858398	769.809265
760.667969	1128.040283
759.477539	788.342285
758.286133	1147.999268
757.094727	996.984131
755.903320	907.306580
754.710938	1067.959839
753.518555	808.504150
752.326172	898.213623
751.133789	972.218445
749.940430	696.734375
748.747070	706.516968
747.553711	672.114929
746.359375	815.209045
745.166016	887.756714
743.970703	973.166992
742.776367	893.805908
741.581055	630.064148
740.385742	482.364594
739.190430	814.400330
737.994141	366.094666
736.797852	439.067200
735.601563	494.257935
734.405273	476.952789
733.208008	634.546021
732.010742	774.348450
730.813477	747.615479
729.615234	602.589233
728.416992	748.279114
727.218750	731.945129
726.020508	614.906067
724.821289	698.795166
723.622070	913.574341
722.422852	536.199890
721.222656	667.654907
720.022461	772.728516
718.822266	672.467468
717.621094	1026.025024
716.420898	818.651367
715.218750	899.187561
714.017578	783.359802
712.815430	669.697937
711.614258	460.138702
710.411133	673.361084
709.208984	701.278198
708.005859	591.941467
706.802734	600.230591
705.599609	268.904907
704.395508	386.099487
703.191406	709.981445
701.987305	361.525208
700.782227	158.997070
699.577148	332.804535
698.372070	389.207306
697.166992	189.197647
695.960938	-45.391422
694.754883	198.165802
693.548828	65.986496
692.341797	259.706696
691.135742	-11.092323
689.927734	-51.556736
688.720703	-176.460785
687.512695	63.323486
686.304688	99.307602
685.096680	-77.026703
683.888672	-47.121719
682.679688	145.539658
681.470703	30.649242
680.260742	-159.770065
679.050781	52.998085
677.840820	8.254326
676.630859	-101.144394
675.419922	36.521732
674.209961	74.876884
672.998047	-146.085922
671.787109	-135.220749
670.575195	178.677979
669.363281	36.608829
668.151367	363.937408
666.938477	436.469940
665.725586	53.483772
664.512695	377.276337
663.299805	14.603350
662.085938	97.167984
660.872070	-268.881226
659.658203	99.248260
658.443359	-179.624680
657.228516	-99.983765
656.013672	-101.962837
654.797852	-110.049622
653.583008	218.441422
652.366211	-47.588757
651.150391	-504.892059
649.934570	9.721418
648.717773	244.502060
647.500000	234.080612
646.283203	-206.494583
645.065430	407.834229
643.847656	228.327484
642.629883	139.513947
641.411133	240.236664
640.192383	136.918777
638.973633	-6.966473
637.753906	-191.400772
636.534180	-27.538952
635.314453	-35.422863
634.094727	160.825638
632.874023	-59.399380
631.653320	-139.936829
630.432617	75.737625
629.211914	-86.273720
627.990234	-31.597116
626.768555	-0.604024
625.545898	103.164177
624.324219	279.598755
623.101563	312.178558
621.877930	348.785431
620.655273	192.288025
619.431641	14.095091
618.208008	158.854401
616.983398	-17.998604
615.759766	-21.979673
614.535156	-5.169811
613.310547	184.213913
612.084961	90.470634
610.859375	-12.613001
609.633789	92.911270
608.408203	79.849365
607.181641	-353.064362
605.955078	-131.186569
604.728516	-21.742746
