# Supplementary material for: Raman spectroscopy accurately differentiates mucosal healing from non-healing and biochemical changes following biological therapy in inflammatory bowel disease
Source: PLoS One. 2021 Jun 2;16(6):e0252210. doi: 10.1371/journal.pone.0252210 (PMC8172032; doi:10.1371/journal.pone.0252210)
Supplement: S7 Dataset — (ZIP) [file pone.0252210.s009.zip › Post-biologic/OC020 post treatment-2 base sub CR removed_66__X_-18444.5__Y_40084.8__Z_6.07575__Time_754.txt]

1714.793945	154.561447
1713.817383	148.613602
1712.840820	304.972046
1711.864258	-131.273834
1710.886719	-90.031189
1709.909180	63.925568
1708.931641	-210.766541
1707.953125	21.178289
1706.975586	-52.042957
1705.997070	-82.189720
1705.018555	254.752579
1704.040039	128.765686
1703.060547	8.448646
1702.081055	-95.421974
1701.101563	-220.286972
1700.122070	-243.095840
1699.142578	-48.931740
1698.162109	329.938812
1697.181641	399.051971
1696.201172	145.271393
1695.220703	-94.586899
1694.239258	-72.200798
1693.257813	172.271576
1692.276367	467.841309
1691.294922	387.464081
1690.313477	222.245316
1689.331055	548.422180
1688.348633	906.984924
1687.366211	1028.603394
1686.383789	852.132324
1685.400391	772.191467
1684.416992	951.317200
1683.433594	939.110535
1682.450195	927.476563
1681.465820	1025.550781
1680.482422	719.537842
1679.498047	770.862122
1678.512695	907.856201
1677.528320	1162.483276
1676.542969	1231.343750
1675.558594	1399.208008
1674.572266	1285.670776
1673.586914	1693.816040
1672.601563	1496.454224
1671.615234	1629.187012
1670.628906	1730.580322
1669.642578	1505.859375
1668.655273	1860.614746
1667.668945	2014.093994
1666.681641	2154.784180
1665.694336	2678.078857
1664.706055	2320.955811
1663.718750	2579.922607
1662.730469	3006.363770
1661.742188	2590.157471
1660.753906	2630.580811
1659.764648	2965.651855
1658.775391	2946.125000
1657.787109	2479.572021
1656.796875	2352.662354
1655.807617	2366.703613
1654.818359	2423.628418
1653.828125	2753.601318
1652.837891	2523.055664
1651.846680	2293.102051
1650.856445	1992.389893
1649.865234	1832.421021
1648.874023	1641.301147
1647.882813	1500.972168
1646.891602	1369.121826
1645.899414	823.034790
1644.907227	1109.607056
1643.915039	923.865845
1642.922852	559.146729
1641.930664	688.593750
1640.937500	280.094757
1639.944336	684.761536
1638.951172	506.769135
1637.957031	577.127319
1636.963867	326.236023
1635.969727	-19.055893
1634.975586	244.942825
1633.981445	-154.741669
1632.986328	-79.754280
1631.991211	-149.280106
1630.996094	134.394287
1630.000977	157.689346
1629.005859	302.369202
1628.009766	73.661568
1627.013672	-46.773037
1626.017578	122.466164
1625.021484	123.643227
1624.024414	-137.802124
1623.028320	221.460968
1622.031250	94.681053
1621.033203	15.494030
1620.036133	-126.427139
1619.038086	-10.703407
1618.041016	430.786407
1617.041992	197.670197
1616.043945	466.141205
1615.045898	-34.062317
1614.046875	100.951141
1613.047852	529.830566
1612.048828	179.953461
1611.048828	32.243214
1610.049805	42.028938
1609.049805	-100.032394
1608.049805	69.871559
1607.048828	-210.682648
1606.048828	22.281509
1605.047852	-134.843216
1604.046875	441.110657
1603.045898	124.544609
1602.044922	307.930511
1601.042969	-5.689184
1600.041016	-251.100266
1599.039063	-23.080650
1598.037109	-281.322174
1597.034180	9.421312
1596.031250	-342.698456
1595.028320	-313.220734
1594.025391	-4.266706
1593.022461	-275.121521
1592.018555	-297.843079
1591.014648	-492.822357
1590.010742	-575.504333
1589.006836	-201.587830
1588.001953	-253.040482
1586.997070	-46.315384
1585.992188	-118.689156
1584.987305	-94.625786
1583.982422	161.336655
1582.976563	94.023872
1581.970703	-74.914986
1580.964844	-6.837986
1579.958984	76.760223
1578.952148	235.729034
1577.945313	-71.355980
1576.938477	272.159332
1575.931641	97.698784
1574.924805	237.944107
1573.916992	120.553452
1572.909180	133.095612
1571.901367	166.311295
1570.893555	92.835884
1569.884766	151.761154
1568.876953	23.505360
1567.868164	-11.355952
1566.858398	-132.050568
1565.849609	170.333099
1564.839844	-5.153259
1563.830078	34.655113
1562.820313	58.714924
1561.810547	225.260376
1560.799805	-121.921555
1559.790039	163.509048
1558.779297	109.052094
1557.767578	-121.816025
1556.756836	41.089733
1555.745117	-301.430573
1554.733398	508.524750
1553.721680	240.753448
1552.709961	-94.407562
1551.697266	352.007996
1550.685547	324.492767
1549.672852	402.837585
1548.659180	439.535614
1547.646484	220.002853
1546.632813	70.138802
1545.619141	545.676086
1544.605469	224.800278
1543.591797	601.470581
1542.577148	246.676041
1541.562500	173.322495
1540.547852	-31.919598
1539.533203	405.518799
1538.518555	-115.023575
1537.502930	182.414505
1536.487305	-219.665710
1535.471680	175.219345
1534.456055	162.248703
1533.439453	363.023865
1532.422852	346.949738
1531.406250	176.014282
1530.389648	4.916490
1529.373047	317.960968
1528.355469	167.014359
1527.337891	443.338654
1526.320313	250.766129
1525.302734	554.797119
1524.284180	330.907227
1523.265625	81.148819
1522.247070	188.799896
1521.228516	-4.716904
1520.208984	-134.129532
1519.190430	319.821259
1518.170898	256.748932
1517.151367	203.750732
1516.130859	278.961487
1515.111328	17.482422
1514.090820	171.847565
1513.070313	279.710052
1512.049805	-61.877666
1511.028320	153.292923
1510.006836	67.969597
1508.986328	-114.981812
1507.963867	-26.291660
1506.942383	-107.049706
1505.919922	-39.337662
1504.898438	-217.873688
1503.875977	-686.115112
1502.852539	-188.599075
1501.830078	-254.948715
1500.806641	-349.669037
1499.783203	-193.654083
1498.759766	-414.166779
1497.736328	-102.497261
1496.711914	-203.102570
1495.687500	-30.156965
1494.663086	-230.852768
1493.638672	-109.483818
1492.613281	349.055023
1491.587891	106.941963
1490.563477	53.871513
1489.537109	-229.332321
1488.511719	154.075607
1487.485352	363.477448
1486.458984	67.126671
1485.432617	380.788513
1484.406250	339.443146
1483.379883	252.035522
1482.352539	595.576172
1481.325195	678.698425
1480.297852	481.163879
1479.269531	737.307007
1478.241211	631.296814
1477.213867	499.748047
1476.184570	714.538940
1475.156250	1181.303101
1474.127930	1291.238159
1473.098633	1316.963501
1472.069336	1510.562988
1471.040039	1749.782959
1470.009766	1808.113525
1468.979492	1820.533447
1467.950195	2328.818848
1466.918945	2086.631104
1465.888672	2256.324707
1464.857422	2649.489502
1463.827148	2452.915283
1462.795898	2726.312744
1461.763672	3169.669922
1460.732422	3313.148926
1459.700195	3484.397217
1458.667969	3457.527100
1457.635742	3557.503662
1456.603516	3398.585449
1455.570313	3597.340332
1454.537109	3496.693359
1453.503906	3961.508057
1452.470703	3911.460693
1451.436523	4005.845947
1450.403320	4558.857422
1449.369141	4108.325195
1448.333984	4463.406738
1447.299805	4220.717285
1446.264648	4259.126465
1445.230469	4295.019531
1444.194336	4232.134277
1443.159180	4126.299805
1442.124023	3952.220703
1441.087891	3636.566895
1440.051758	3523.352783
1439.015625	3791.953857
1437.978516	3592.836426
1436.941406	3818.375000
1435.904297	3419.819580
1434.867188	3269.014160
1433.830078	2800.123291
1432.791992	2212.777344
1431.754883	2224.028320
1430.715820	2154.506104
1429.677734	1754.569458
1428.639648	1443.161377
1427.600586	1162.186401
1426.561523	1113.392578
1425.522461	948.733215
1424.482422	794.269043
1423.443359	919.710571
1422.403320	669.757507
1421.363281	699.602966
1420.322266	480.186768
1419.282227	560.613037
1418.241211	812.254150
1417.200195	870.107178
1416.159180	475.132721
1415.117188	369.712585
1414.076172	541.152649
1413.034180	259.982361
1411.992188	469.299683
1410.949219	178.439865
1409.907227	212.039505
1408.864258	331.156433
1407.821289	164.004959
1406.777344	-281.719849
1405.734375	-224.913971
1404.690430	-112.788147
1403.646484	77.246185
1402.602539	179.535797
1401.557617	83.721573
1400.513672	324.233795
1399.468750	271.390472
1398.423828	-225.009964
1397.377930	193.822281
1396.333008	494.897949
1395.287109	54.379971
1394.241211	217.913498
1393.195313	-79.241135
1392.148438	239.827637
1391.101563	50.775982
1390.054688	390.082825
1389.007813	143.914505
1387.960938	-96.949417
1386.913086	-607.663086
1385.865234	-37.696594
1384.817383	-257.793976
1383.769531	94.796753
1382.720703	-192.324097
1381.671875	20.575489
1380.623047	28.766844
1379.574219	32.169678
1378.524414	-19.169785
1377.475586	-307.397400
1376.425781	-208.461395
1375.375977	-159.256363
1374.325195	-336.895599
1373.274414	263.944397
1372.224609	134.141022
1371.172852	-90.163048
1370.122070	-351.514374
1369.070313	-338.424927
1368.019531	193.138519
1366.967773	311.184265
1365.915039	-230.571243
1364.863281	62.270844
1363.810547	170.981735
1362.757813	-38.684261
1361.705078	-160.933533
1360.651367	-101.314789
1359.598633	274.411957
1358.544922	244.863632
1357.491211	58.945435
1356.436523	238.703064
1355.382813	172.620468
1354.328125	86.913857
1353.273438	212.616119
1352.217773	706.035400
1351.163086	340.419098
1350.107422	704.992859
1349.051758	583.214233
1347.996094	213.602478
1346.939453	829.224426
1345.883789	1013.281921
1344.827148	1160.287720
1343.769531	1014.914124
1342.712891	1516.775269
1341.655273	1366.908691
1340.598633	1702.958984
1339.540039	1122.583740
1338.482422	1424.326904
1337.423828	1434.005127
1336.366211	1310.260620
1335.307617	1701.555298
1334.248047	1491.642700
1333.189453	1566.558350
1332.129883	1589.718140
1331.070313	1642.773804
1330.010742	1661.427490
1328.950195	1358.975220
1327.890625	1138.442017
1326.830078	1553.156372
1325.768555	1703.605469
1324.708008	1431.949707
1323.646484	1639.600586
1322.585938	1474.662598
1321.523438	1527.167114
1320.461914	1525.599121
1319.400391	1640.189209
1318.337891	1888.114014
1317.275391	1640.533447
1316.211914	1881.370728
1315.149414	1614.602295
1314.085938	1638.919922
1313.022461	1996.017944
1311.958984	1308.827637
1310.894531	1629.304199
1309.831055	2183.742188
1308.766602	1751.085327
1307.701172	1749.464722
1306.636719	1750.513306
1305.571289	1633.668091
1304.505859	1684.301025
1303.440430	2079.327393
1302.375000	1948.307495
1301.308594	1770.822632
1300.242188	2011.317871
1299.175781	2138.880615
1298.109375	1635.348145
1297.041992	1596.302246
1295.975586	1952.711914
1294.908203	1420.603149
1293.839844	1654.520630
1292.772461	1684.873535
1291.704102	1874.806030
1290.635742	1765.624512
1289.567383	1519.345825
1288.498047	1344.412231
1287.428711	1336.352295
1286.360352	833.510803
1285.290039	1332.932007
1284.220703	1313.073364
1283.150391	960.342651
1282.080078	1175.853882
1281.009766	1063.435791
1279.939453	1372.077515
1278.868164	998.144348
1277.796875	1358.276611
1276.725586	1322.221436
1275.654297	1166.502686
1274.582031	1387.380615
1273.509766	1388.338867
1272.437500	1477.358521
1271.365234	1681.256836
1270.291992	1404.052002
1269.218750	2006.055298
1268.145508	1653.423584
1267.072266	1628.071655
1265.999023	2039.585938
1264.924805	1806.977417
1263.850586	1442.853516
1262.776367	1756.844116
1261.701172	1727.030273
1260.625977	1465.753784
1259.550781	1811.425659
1258.475586	1794.010986
1257.400391	1859.479248
1256.324219	1445.244141
1255.248047	1729.994751
1254.171875	1788.298096
1253.094727	1651.938965
1252.018555	2048.525146
1250.941406	1766.305664
1249.864258	1476.957642
1248.786133	1700.801392
1247.708008	1479.724854
1246.630859	1419.186279
1245.551758	1589.528320
1244.473633	1123.343018
1243.394531	1174.712158
1242.316406	1376.625488
1241.236328	1233.727051
1240.157227	1214.690552
1239.077148	1428.621216
1237.998047	1737.083252
1236.917969	1700.978760
1235.836914	1764.312500
1234.756836	1548.800781
1233.675781	1650.908447
1232.594727	1755.382813
1231.512695	1271.036743
1230.431641	1414.278076
1229.349609	1433.915405
1228.267578	1434.153198
1227.185547	1243.125000
1226.102539	1330.468262
1225.019531	1679.063110
1223.936523	1241.262085
1222.853516	757.659851
1221.769531	769.924988
1220.686523	1086.747070
1219.602539	1033.583008
1218.517578	893.398743
1217.433594	907.845154
1216.348633	782.136841
1215.263672	545.342102
1214.178711	622.446594
1213.092773	602.899902
1212.007813	1000.783203
1210.921875	1176.451538
1209.834961	893.663818
1208.749023	630.224426
1207.662109	967.171631
1206.575195	930.262024
1205.488281	758.329041
1204.400391	759.861267
1203.313477	607.144287
1202.225586	873.454224
1201.136719	489.441040
1200.048828	534.004150
1198.959961	166.895981
1197.871094	211.315277
1196.782227	63.162376
1195.692383	167.507507
1194.603516	-91.385551
1193.513672	34.375603
1192.423828	-44.326012
1191.333008	146.028885
1190.242188	-91.449883
1189.151367	-9.478826
1188.060547	-496.790039
1186.969727	-50.068741
1185.877930	-287.756775
1184.786133	88.877472
1183.694336	-326.518951
1182.601563	200.826706
1181.509766	70.724068
1180.416992	204.286499
1179.323242	11.653113
1178.230469	334.239746
1177.136719	-98.192276
1176.042969	-152.081924
1174.949219	-282.711426
1173.854492	-150.042831
1172.760742	114.106712
1171.666016	330.126648
1170.570313	-11.613087
1169.475586	53.356369
1168.379883	-250.169815
1167.284180	522.323792
1166.188477	187.473434
1165.091797	-202.343597
1163.996094	-269.528107
1162.899414	7.186893
1161.801758	44.777248
1160.705078	170.577393
1159.607422	33.552959
1158.509766	330.857544
1157.412109	334.373840
1156.313477	597.783447
1155.215820	555.629333
1154.117188	239.106598
1153.017578	194.367477
1151.918945	201.955719
1150.819336	204.620743
1149.719727	245.267502
1148.620117	-135.865326
1147.519531	-331.217743
1146.418945	-186.149872
1145.318359	-226.961914
1144.217773	15.311541
1143.116211	40.804527
1142.014648	85.181046
1140.913086	-198.800308
1139.811523	28.415995
1138.708984	65.209831
1137.606445	-31.242380
1136.503906	52.802555
1135.401367	203.185532
1134.297852	253.606567
1133.194336	104.418510
1132.090820	420.458527
1130.987305	584.329468
1129.882813	914.086609
1128.778320	1115.458496
1127.673828	1067.579346
1126.569336	1240.122437
1125.463867	966.756348
1124.358398	935.151550
1123.252930	905.813538
1122.146484	1125.109863
1121.041016	1142.877075
1119.934570	627.703796
1118.828125	564.843506
1117.720703	454.546234
1116.613281	720.448364
1115.505859	522.411377
1114.398438	52.351379
1113.291016	450.274384
1112.182617	755.695984
1111.074219	384.858734
1109.964844	543.430542
1108.856445	557.730774
1107.747070	680.569641
1106.637695	418.334564
1105.528320	812.492981
1104.417969	805.087524
1103.307617	1017.080444
1102.197266	903.298523
1101.086914	744.673950
1099.975586	932.702698
1098.864258	983.819885
1097.752930	1037.204102
1096.641602	1191.834595
1095.529297	1233.222900
1094.416992	885.851379
1093.304688	500.898682
1092.191406	1093.184937
1091.079102	1059.000610
1089.965820	810.600220
1088.852539	752.853088
1087.738281	977.360657
1086.624023	940.668335
1085.509766	943.927612
1084.395508	1217.489380
1083.280273	1183.001831
1082.166016	1172.013916
1081.050781	1017.690247
1079.934570	851.658813
1078.819336	1033.215088
1077.703125	681.765564
1076.586914	710.680359
1075.469727	561.228821
1074.353516	827.081543
1073.236328	586.195801
1072.119141	650.250366
1071.000977	873.675049
1069.882813	550.914124
1068.765625	638.392456
1067.646484	594.622925
1066.528320	958.443359
1065.409180	912.319397
1064.290039	1034.804688
1063.170898	588.512146
1062.050781	633.844482
1060.930664	433.546814
1059.810547	584.220337
1058.690430	849.446655
1057.569336	121.011597
1056.449219	323.217621
1055.327148	639.852600
1054.206055	545.245117
1053.083984	67.682259
1051.961914	386.678223
1050.839844	360.084229
1049.717773	67.489738
1048.594727	178.790451
1047.471680	437.097931
1046.348633	219.556366
1045.224609	193.401459
1044.101563	165.035690
1042.976563	-5.434252
1041.852539	271.704437
1040.728516	-96.519493
1039.603516	148.091080
1038.478516	227.369598
1037.352539	204.271179
1036.227539	-88.682121
1035.101563	146.838409
1033.974609	268.363861
1032.848633	55.036633
1031.721680	311.658752
1030.594727	352.082275
1029.467773	797.060486
1028.340820	326.397461
1027.212891	-524.931274
1026.084961	-137.711029
1024.956055	-64.024551
1023.828125	-273.446625
1022.699219	-675.274841
1021.570313	-522.142883
1020.440430	-563.812683
1019.311523	-169.223633
1018.181641	-502.805145
1017.050781	-226.327240
1015.920898	-139.859207
1014.790039	-111.192879
1013.659180	-128.697571
1012.528320	-27.878332
1011.396484	33.702999
1010.265625	-235.606781
1009.132813	131.900238
1008.000977	161.587769
1006.868164	464.447266
1005.736328	1149.023193
1004.602539	1914.404297
1003.469727	3074.983154
1002.335938	3588.033691
1001.202148	2938.696045
1000.068359	2181.292725
998.933594	1077.985718
997.799805	342.586334
996.665039	279.573181
995.529297	366.839447
994.394531	154.308029
993.258789	135.888367
992.123047	39.284813
990.986328	258.875488
989.849609	153.524414
988.712891	-48.344963
987.576172	28.944696
986.439453	233.152679
985.301758	-126.814796
984.164063	4.119701
983.025391	300.995483
981.887695	24.859011
980.749023	-161.161530
979.610352	-165.099197
978.470703	-212.492218
977.332031	-215.913345
976.192383	337.270966
975.051758	400.870758
973.912109	322.229675
972.771484	280.630859
971.630859	-17.937395
970.490234	30.630852
969.348633	88.614967
968.207031	433.732849
967.065430	42.347992
965.923828	-73.297234
964.781250	302.206024
963.638672	200.828339
962.496094	202.925110
961.352539	491.776703
960.208984	36.024696
959.065430	437.551544
957.921875	479.559998
956.777344	285.948181
955.632813	-46.959999
954.488281	-377.165161
953.343750	322.749878
952.198242	18.293270
951.052734	251.717346
949.907227	428.122681
948.760742	46.896725
947.614258	143.779160
946.467773	224.878174
945.321289	466.102600
944.173828	97.652847
943.026367	469.451080
941.878906	364.202759
940.730469	489.768860
939.582031	412.437805
938.433594	235.016388
937.285156	402.307404
936.135742	93.203575
934.987305	377.187103
933.836914	314.858521
932.687500	667.491882
931.537109	566.863525
930.386719	86.173630
929.236328	218.439316
928.084961	43.554115
926.934570	167.114059
925.783203	97.436172
924.630859	43.936203
923.478516	400.050964
922.327148	101.364937
921.173828	-194.683899
920.021484	155.046326
918.868164	98.112625
917.714844	-219.830719
916.561523	-310.314331
915.407227	-109.927902
914.252930	6.564129
913.098633	7.451235
911.944336	-422.574829
910.789063	32.462963
909.633789	-342.567902
908.478516	-168.557877
907.322266	-87.389076
906.166016	123.086571
905.009766	175.025284
903.853516	30.028498
902.696289	118.523026
901.539063	-46.449333
900.381836	119.283020
899.223633	56.522083
898.065430	-157.655731
896.907227	225.561615
895.749023	47.896297
894.589844	-296.857269
893.430664	-345.217102
892.271484	472.074005
891.112305	579.679443
889.952148	-51.262516
888.791992	309.557770
887.630859	-210.182220
886.470703	200.359344
885.309570	215.897659
884.148438	89.378502
882.986328	240.448273
881.825195	353.174683
880.663086	402.800659
879.500000	659.848816
878.337891	344.456757
877.174805	446.066833
876.011719	504.882080
874.847656	552.470947
873.684570	492.005676
872.520508	899.776672
871.355469	459.060242
870.191406	153.551895
869.026367	381.268646
867.861328	289.592865
866.695313	162.014908
865.530273	632.339600
864.364258	286.787201
863.197266	561.438538
862.031250	642.786011
860.864258	894.745056
859.697266	592.080872
858.530273	623.940857
857.362305	877.913025
856.194336	595.578918
855.026367	858.336121
853.857422	1129.905273
852.688477	1325.079224
851.519531	1188.415649
850.350586	1300.468384
849.180664	966.633728
848.010742	921.794800
846.840820	444.767151
845.670898	637.210205
844.500000	513.930603
843.329102	652.409241
842.157227	676.655884
840.986328	812.610413
839.814453	322.362976
838.642578	310.606110
837.469727	383.681396
836.296875	586.199585
835.124023	58.066730
833.951172	394.317902
832.777344	576.243713
831.603516	418.662750
830.429688	769.836792
829.255859	888.672363
828.081055	471.983368
826.906250	637.389893
825.731445	740.142517
824.555664	599.746460
823.379883	519.427917
822.204102	234.023651
821.027344	262.663849
819.851563	415.825195
818.674805	76.732056
817.497070	-35.325638
816.320313	-294.381805
815.142578	-282.060150
813.963867	-287.707153
812.786133	-113.417992
811.607422	-59.437981
810.428711	-545.772461
809.250000	-174.317795
808.070313	3.501306
806.890625	-12.190763
805.710938	-374.473480
804.531250	20.261276
803.350586	-231.262863
802.169922	-227.674164
800.988281	-106.698296
799.807617	-318.671448
798.625977	-280.169006
797.444336	-323.907806
796.261719	-429.875214
795.079102	-336.564819
793.896484	71.078255
792.713867	-208.254227
791.530273	-379.147308
790.346680	18.777849
789.163086	152.944000
787.979492	32.391220
786.794922	281.136078
785.610352	270.812653
784.425781	353.164734
783.240234	125.810478
782.054688	110.545166
780.869141	437.577911
779.682617	331.304352
778.496094	244.778580
777.309570	445.151642
776.123047	95.594337
774.935547	286.732880
773.748047	-67.377258
772.560547	101.310219
771.373047	260.935577
770.184570	283.625275
768.996094	-487.415588
767.806641	553.295105
766.618164	463.071167
765.428711	427.818176
764.239258	385.832397
763.048828	288.693695
761.858398	655.925537
760.667969	587.119080
759.477539	507.224915
758.286133	803.397522
757.094727	562.731812
755.903320	678.253113
754.710938	567.217773
753.518555	442.959747
752.326172	501.032196
751.133789	95.531570
749.940430	239.152023
748.747070	121.376839
747.553711	181.392715
746.359375	504.667603
745.166016	279.259735
743.970703	782.140991
742.776367	510.659149
741.581055	476.059845
740.385742	266.116699
739.190430	174.599350
737.994141	39.312496
736.797852	77.135612
735.601563	90.873817
734.405273	-9.210623
733.208008	-50.113316
732.010742	241.666626
730.813477	277.395599
729.615234	376.597931
728.416992	58.161297
727.218750	303.996826
726.020508	418.667999
724.821289	238.379272
723.622070	139.115921
722.422852	566.398560
721.222656	705.365540
720.022461	174.173767
718.822266	317.812592
717.621094	505.174622
716.420898	441.723846
715.218750	563.870728
714.017578	690.499512
712.815430	139.254288
711.614258	211.816315
710.411133	443.621063
709.208984	32.862991
708.005859	-5.035630
706.802734	18.282846
705.599609	111.490295
704.395508	67.784676
703.191406	-84.442307
701.987305	196.578308
700.782227	264.591309
699.577148	41.475433
698.372070	457.881653
697.166992	128.894241
695.960938	-243.097626
694.754883	-123.650932
693.548828	-134.268326
692.341797	61.720303
691.135742	-299.991486
689.927734	-120.778000
688.720703	-347.101135
687.512695	-327.840759
686.304688	-238.855423
685.096680	-93.205528
683.888672	-192.252853
682.679688	-418.789948
681.470703	-161.674744
680.260742	-103.637978
679.050781	134.472336
677.840820	-38.607128
676.630859	-185.296631
675.419922	-247.172440
674.209961	26.697353
672.998047	84.440842
671.787109	-199.255981
670.575195	-452.228210
669.363281	138.327881
668.151367	28.642334
666.938477	33.825859
665.725586	6.881584
664.512695	42.849007
663.299805	-180.061600
662.085938	180.260864
660.872070	-106.849876
659.658203	-80.733986
658.443359	-136.400742
657.228516	157.533905
656.013672	-72.492874
654.797852	-93.154266
653.583008	71.651314
652.366211	428.268280
651.150391	608.118652
649.934570	68.550613
648.717773	-188.671249
647.500000	370.137177
646.283203	134.407196
645.065430	21.363369
643.847656	362.176086
642.629883	517.694031
641.411133	442.857605
640.192383	172.175323
638.973633	182.888199
637.753906	337.245941
636.534180	128.067581
635.314453	-68.564949
634.094727	-83.071907
632.874023	-78.788635
631.653320	98.740112
630.432617	187.539688
629.211914	153.281311
627.990234	83.929474
626.768555	273.215942
625.545898	43.414391
624.324219	532.892090
623.101563	536.753296
621.877930	290.914886
620.655273	388.783020
619.431641	-17.982851
618.208008	274.098663
616.983398	286.244507
615.759766	170.496979
614.535156	-135.210815
613.310547	-307.864075
612.084961	107.839294
610.859375	130.026291
609.633789	-194.122162
608.408203	28.797434
607.181641	-84.131439
605.955078	-325.604034
604.728516	-270.674927
