# Supplementary material for: Raman spectroscopy accurately differentiates mucosal healing from non-healing and biochemical changes following biological therapy in inflammatory bowel disease
Source: PLoS One. 2021 Jun 2;16(6):e0252210. doi: 10.1371/journal.pone.0252210 (PMC8172032; doi:10.1371/journal.pone.0252210)
Supplement: S7 Dataset — (ZIP) [file pone.0252210.s009.zip › Post-biologic/OC020 post treatment-2 base sub CR removed_93__X_-18444.5__Y_40087.8__Z_5.99779__Time_1061.txt]

1714.793945	11.031648
1713.817383	147.731049
1712.840820	15.014546
1711.864258	307.379272
1710.886719	397.093567
1709.909180	-190.052643
1708.931641	108.710052
1707.953125	127.252464
1706.975586	56.099979
1705.997070	221.858612
1705.018555	147.870285
1704.040039	-259.390320
1703.060547	-39.049538
1702.081055	-216.188324
1701.101563	-20.168928
1700.122070	-114.484764
1699.142578	-68.479126
1698.162109	-315.363220
1697.181641	8.336535
1696.201172	-32.938816
1695.220703	151.403870
1694.239258	-45.104443
1693.257813	-96.146561
1692.276367	-4.501168
1691.294922	315.130981
1690.313477	150.154404
1689.331055	53.036541
1688.348633	309.157806
1687.366211	379.638855
1686.383789	419.217499
1685.400391	555.780884
1684.416992	613.438599
1683.433594	648.177673
1682.450195	497.526367
1681.465820	563.648987
1680.482422	609.537842
1679.498047	416.842285
1678.512695	121.424980
1677.528320	686.541077
1676.542969	906.568420
1675.558594	922.753967
1674.572266	1099.345581
1673.586914	1138.633911
1672.601563	1319.696777
1671.615234	1392.637207
1670.628906	1516.934937
1669.642578	1450.866943
1668.655273	1717.579590
1667.668945	1709.007202
1666.681641	1719.848633
1665.694336	1691.733276
1664.706055	1905.841919
1663.718750	2194.969238
1662.730469	2097.607422
1661.742188	2133.638672
1660.753906	2276.450195
1659.764648	2404.039795
1658.775391	2474.040039
1657.787109	2465.313965
1656.796875	2653.226563
1655.807617	2513.498779
1654.818359	2239.535645
1653.828125	2117.193848
1652.837891	2405.668945
1651.846680	2088.903320
1650.856445	1624.845825
1649.865234	1449.793335
1648.874023	1193.487061
1647.882813	1070.033691
1646.891602	1042.340820
1645.899414	1031.063599
1644.907227	547.593628
1643.915039	379.102142
1642.922852	733.918762
1641.930664	128.375046
1640.937500	127.861610
1639.944336	188.513611
1638.951172	107.186279
1637.957031	150.283493
1636.963867	257.099182
1635.969727	-70.628502
1634.975586	-68.377708
1633.981445	-97.335747
1632.986328	-128.531815
1631.991211	77.689713
1630.996094	113.048004
1630.000977	-222.417313
1629.005859	-373.166504
1628.009766	142.177780
1627.013672	-39.509533
1626.017578	-128.756775
1625.021484	-204.521835
1624.024414	-74.925758
1623.028320	36.498234
1622.031250	195.421402
1621.033203	-86.857079
1620.036133	177.569778
1619.038086	171.613342
1618.041016	391.672150
1617.041992	71.084869
1616.043945	220.593201
1615.045898	409.570770
1614.046875	97.593231
1613.047852	14.074605
1612.048828	-45.662102
1611.048828	-301.858795
1610.049805	13.547371
1609.049805	-192.527496
1608.049805	115.066887
1607.048828	333.560272
1606.048828	28.319918
1605.047852	121.224167
1604.046875	187.974258
1603.045898	199.794830
1602.044922	130.543472
1601.042969	121.515602
1600.041016	-329.456390
1599.039063	-194.535934
1598.037109	23.982788
1597.034180	-186.217484
1596.031250	-153.335114
1595.028320	-146.609116
1594.025391	3.735292
1593.022461	106.975006
1592.018555	-71.835556
1591.014648	-388.956421
1590.010742	-262.377808
1589.006836	-151.576126
1588.001953	-218.275909
1586.997070	-5.990311
1585.992188	10.566451
1584.987305	162.567001
1583.982422	17.293524
1582.976563	-62.894257
1581.970703	-229.133301
1580.964844	10.874636
1579.958984	-7.140409
1578.952148	-119.013901
1577.945313	0.665129
1576.938477	96.724823
1575.931641	281.042297
1574.924805	270.035858
1573.916992	347.278259
1572.909180	18.719025
1571.901367	272.394073
1570.893555	37.191044
1569.884766	87.706039
1568.876953	-85.388588
1567.868164	245.237030
1566.858398	76.960800
1565.849609	2.017193
1564.839844	12.536144
1563.830078	4.675169
1562.820313	227.496918
1561.810547	-141.390900
1560.799805	-20.226685
1559.790039	25.477375
1558.779297	301.619110
1557.767578	276.770996
1556.756836	-82.538406
1555.745117	208.265594
1554.733398	379.562408
1553.721680	105.166000
1552.709961	314.745850
1551.697266	76.203407
1550.685547	280.016174
1549.672852	348.942352
1548.659180	565.000916
1547.646484	366.954407
1546.632813	204.913467
1545.619141	632.040222
1544.605469	373.860657
1543.591797	146.527939
1542.577148	17.176809
1541.562500	334.416168
1540.547852	129.657303
1539.533203	288.717926
1538.518555	65.443199
1537.502930	-34.159763
1536.487305	113.679970
1535.471680	328.245392
1534.456055	88.569672
1533.439453	292.171051
1532.422852	410.343475
1531.406250	386.448486
1530.389648	-235.490051
1529.373047	-30.516588
1528.355469	29.849325
1527.337891	543.108521
1526.320313	144.533234
1525.302734	366.157654
1524.284180	77.879562
1523.265625	293.714905
1522.247070	61.625820
1521.228516	197.113632
1520.208984	239.696686
1519.190430	153.486923
1518.170898	-74.320297
1517.151367	175.625046
1516.130859	47.551620
1515.111328	248.044418
1514.090820	163.144867
1513.070313	237.194550
1512.049805	-258.853241
1511.028320	-246.860367
1510.006836	149.718811
1508.986328	22.628216
1507.963867	-181.635529
1506.942383	-96.304276
1505.919922	-70.232162
1504.898438	-395.498718
1503.875977	-474.904205
1502.852539	-70.356491
1501.830078	-168.191467
1500.806641	-225.265076
1499.783203	-326.061890
1498.759766	-196.674500
1497.736328	-218.545059
1496.711914	48.462605
1495.687500	0.515357
1494.663086	-14.375628
1493.638672	-16.683495
1492.613281	-72.901512
1491.587891	21.493673
1490.563477	320.096466
1489.537109	214.686844
1488.511719	596.997986
1487.485352	69.857353
1486.458984	418.449554
1485.432617	774.372131
1484.406250	417.976685
1483.379883	451.923309
1482.352539	182.110214
1481.325195	134.125351
1480.297852	481.214935
1479.269531	799.931152
1478.241211	838.003235
1477.213867	776.563110
1476.184570	1181.156982
1475.156250	1160.110352
1474.127930	1136.391357
1473.098633	1624.258545
1472.069336	1630.705811
1471.040039	1904.239258
1470.009766	2118.986572
1468.979492	1855.297485
1467.950195	2044.336182
1466.918945	2416.203125
1465.888672	2325.166260
1464.857422	2559.366455
1463.827148	2973.820068
1462.795898	3225.382813
1461.763672	3258.287354
1460.732422	3382.544922
1459.700195	3402.549316
1458.667969	3381.858643
1457.635742	3330.656982
1456.603516	3500.157471
1455.570313	3902.874023
1454.537109	3724.581055
1453.503906	3898.765625
1452.470703	3811.717285
1451.436523	3874.176270
1450.403320	4207.741699
1449.369141	4285.218262
1448.333984	4132.109375
1447.299805	4143.679688
1446.264648	4147.599609
1445.230469	4450.227051
1444.194336	4112.370605
1443.159180	4053.011230
1442.124023	3755.885498
1441.087891	3640.955811
1440.051758	3531.143311
1439.015625	3719.702637
1437.978516	3592.225098
1436.941406	3330.893555
1435.904297	3246.548096
1434.867188	2962.722412
1433.830078	2694.206055
1432.791992	2413.188232
1431.754883	2445.373291
1430.715820	2056.066895
1429.677734	1800.737549
1428.639648	1570.798950
1427.600586	1535.192383
1426.561523	861.701782
1425.522461	1254.971680
1424.482422	1048.234619
1423.443359	939.969238
1422.403320	708.347534
1421.363281	675.900818
1420.322266	839.959473
1419.282227	888.249207
1418.241211	589.198669
1417.200195	728.287720
1416.159180	339.018066
1415.117188	314.765503
1414.076172	187.541550
1413.034180	420.043304
1411.992188	300.597504
1410.949219	60.646679
1409.907227	109.941429
1408.864258	73.894508
1407.821289	68.138672
1406.777344	85.093315
1405.734375	257.878906
1404.690430	-83.901459
1403.646484	119.222153
1402.602539	89.051682
1401.557617	269.747284
1400.513672	164.619064
1399.468750	57.162052
1398.423828	341.011169
1397.377930	712.604309
1396.333008	247.234558
1395.287109	62.817879
1394.241211	-236.572205
1393.195313	-172.524826
1392.148438	157.052856
1391.101563	-194.223389
1390.054688	155.604034
1389.007813	-167.628494
1387.960938	-22.719351
1386.913086	249.852676
1385.865234	-187.668900
1384.817383	-269.799469
1383.769531	-131.736115
1382.720703	-168.484375
1381.671875	-115.071304
1380.623047	-226.336731
1379.574219	-222.470154
1378.524414	123.650398
1377.475586	-81.828568
1376.425781	-177.215637
1375.375977	57.025005
1374.325195	253.937836
1373.274414	-160.082489
1372.224609	-306.866821
1371.172852	-159.225311
1370.122070	-23.866531
1369.070313	149.018768
1368.019531	92.859741
1366.967773	-52.742569
1365.915039	33.535858
1364.863281	256.966461
1363.810547	-97.008789
1362.757813	-52.394493
1361.705078	101.917625
1360.651367	67.312012
1359.598633	231.948120
1358.544922	322.133209
1357.491211	-57.359497
1356.436523	102.900017
1355.382813	626.162903
1354.328125	294.753601
1353.273438	790.885620
1352.217773	633.884155
1351.163086	385.341980
1350.107422	678.284424
1349.051758	745.496033
1347.996094	547.424133
1346.939453	585.332275
1345.883789	1047.597778
1344.827148	944.525269
1343.769531	1111.947266
1342.712891	1289.468018
1341.655273	1469.619995
1340.598633	1253.545288
1339.540039	1555.466187
1338.482422	1639.581543
1337.423828	1515.913452
1336.366211	1469.285889
1335.307617	1658.018677
1334.248047	1832.049316
1333.189453	1560.973389
1332.129883	1359.494995
1331.070313	1306.700317
1330.010742	754.787720
1328.950195	1500.947510
1327.890625	1241.292114
1326.830078	1224.086426
1325.768555	1350.372559
1324.708008	1341.023682
1323.646484	1136.852173
1322.585938	1653.788574
1321.523438	1489.573486
1320.461914	1629.146973
1319.400391	1665.282349
1318.337891	1543.777100
1317.275391	1353.502808
1316.211914	1728.058228
1315.149414	1755.163208
1314.085938	1686.364258
1313.022461	1728.672852
1311.958984	1781.032227
1310.894531	1481.432617
1309.831055	1654.884521
1308.766602	1865.389404
1307.701172	1714.242798
1306.636719	1548.618042
1305.571289	1321.763794
1304.505859	2292.900391
1303.440430	2068.845703
1302.375000	2002.414063
1301.308594	1737.127930
1300.242188	1774.386597
1299.175781	2172.941162
1298.109375	2077.840576
1297.041992	2049.259766
1295.975586	2133.817627
1294.908203	1541.074341
1293.839844	1569.613892
1292.772461	1463.389771
1291.704102	1460.404541
1290.635742	1849.965454
1289.567383	1371.589478
1288.498047	1298.042969
1287.428711	1089.905884
1286.360352	1411.273438
1285.290039	1213.317871
1284.220703	1370.736206
1283.150391	1055.658569
1282.080078	899.996094
1281.009766	986.855225
1279.939453	1458.002563
1278.868164	1275.877319
1277.796875	1458.413574
1276.725586	1406.256592
1275.654297	1068.204346
1274.582031	1549.278320
1273.509766	1314.244019
1272.437500	1067.219360
1271.365234	1377.365234
1270.291992	1487.235229
1269.218750	1550.781494
1268.145508	1641.266479
1267.072266	1619.558105
1265.999023	1417.403076
1264.924805	1442.316406
1263.850586	1584.386230
1262.776367	1638.707031
1261.701172	1529.766479
1260.625977	1508.703491
1259.550781	1731.424805
1258.475586	1739.739746
1257.400391	1472.895020
1256.324219	1746.859009
1255.248047	1774.879517
1254.171875	1720.199341
1253.094727	1446.588013
1252.018555	1752.230957
1250.941406	1559.135498
1249.864258	1675.048828
1248.786133	1664.529785
1247.708008	1500.919312
1246.630859	1607.206665
1245.551758	1599.289673
1244.473633	1919.373413
1243.394531	1758.461670
1242.316406	1456.821045
1241.236328	1485.514282
1240.157227	1477.815918
1239.077148	1404.628540
1237.998047	1501.324341
1236.917969	1556.766846
1235.836914	1430.320190
1234.756836	1609.430420
1233.675781	1563.047363
1232.594727	1279.198975
1231.512695	1029.401855
1230.431641	1223.000244
1229.349609	1278.467529
1228.267578	1333.906250
1227.185547	992.317017
1226.102539	1268.013062
1225.019531	1081.421021
1223.936523	638.467590
1222.853516	1083.305786
1221.769531	1242.596680
1220.686523	949.716309
1219.602539	978.391846
1218.517578	828.206299
1217.433594	673.223389
1216.348633	448.224945
1215.263672	409.223907
1214.178711	568.166626
1213.092773	912.846741
1212.007813	808.473083
1210.921875	856.085144
1209.834961	910.859619
1208.749023	895.615051
1207.662109	1049.089966
1206.575195	643.192200
1205.488281	892.923218
1204.400391	788.283447
1203.313477	669.166321
1202.225586	398.302216
1201.136719	399.563354
1200.048828	304.453064
1198.959961	38.425892
1197.871094	383.607422
1196.782227	194.491348
1195.692383	67.900269
1194.603516	-13.034675
1193.513672	-127.687561
1192.423828	163.811844
1191.333008	-196.130112
1190.242188	-123.570656
1189.151367	-252.906403
1188.060547	49.958286
1186.969727	463.019501
1185.877930	-257.156464
1184.786133	-300.387939
1183.694336	-226.151398
1182.601563	-53.718559
1181.509766	327.163483
1180.416992	233.023346
1179.323242	131.612946
1178.230469	87.646919
1177.136719	24.405319
1176.042969	-266.503235
1174.949219	-133.504044
1173.854492	253.107239
1172.760742	342.581726
1171.666016	384.016998
1170.570313	16.132141
1169.475586	143.477921
1168.379883	-174.233383
1167.284180	22.164770
1166.188477	203.993591
1165.091797	352.136597
1163.996094	-168.998581
1162.899414	597.637329
1161.801758	148.043167
1160.705078	152.227005
1159.607422	134.772736
1158.509766	599.324829
1157.412109	521.831848
1156.313477	489.549805
1155.215820	581.175842
1154.117188	374.519470
1153.017578	275.091583
1151.918945	480.668335
1150.819336	-133.783173
1149.719727	486.056763
1148.620117	100.256355
1147.519531	393.197968
1146.418945	-159.378189
1145.318359	11.789590
1144.217773	151.791183
1143.116211	-43.911228
1142.014648	88.599083
1140.913086	166.197311
1139.811523	74.793877
1138.708984	-0.082896
1137.606445	84.160210
1136.503906	101.683769
1135.401367	427.875000
1134.297852	492.508026
1133.194336	79.696358
1132.090820	158.331223
1130.987305	576.178955
1129.882813	832.329895
1128.778320	915.038757
1127.673828	1132.755737
1126.569336	1072.798096
1125.463867	1358.833984
1124.358398	1118.427612
1123.252930	1413.521240
1122.146484	902.841614
1121.041016	984.403809
1119.934570	966.323853
1118.828125	957.588501
1117.720703	517.928101
1116.613281	828.481995
1115.505859	667.954895
1114.398438	1056.125610
1113.291016	630.503540
1112.182617	1022.963196
1111.074219	741.465088
1109.964844	1098.016479
1108.856445	929.783813
1107.747070	898.502502
1106.637695	1056.036133
1105.528320	1173.241943
1104.417969	1037.697266
1103.307617	878.500488
1102.197266	1129.798218
1101.086914	817.108215
1099.975586	1360.507446
1098.864258	1238.657471
1097.752930	1317.126953
1096.641602	1329.468750
1095.529297	1120.217041
1094.416992	1360.885376
1093.304688	1215.116577
1092.191406	1189.389893
1091.079102	1215.383301
1089.965820	1241.267578
1088.852539	765.880859
1087.738281	881.069580
1086.624023	1285.394897
1085.509766	1245.066528
1084.395508	892.028564
1083.280273	1274.685791
1082.166016	1168.377563
1081.050781	1024.453735
1079.934570	901.655090
1078.819336	1149.860596
1077.703125	1238.247925
1076.586914	1141.125122
1075.469727	1238.740723
1074.353516	1024.266846
1073.236328	901.302979
1072.119141	1008.145813
1071.000977	873.426514
1069.882813	806.695801
1068.765625	707.172485
1067.646484	895.787048
1066.528320	777.478699
1065.409180	1085.358276
1064.290039	718.851868
1063.170898	724.638367
1062.050781	742.095276
1060.930664	1131.500122
1059.810547	589.840698
1058.690430	520.768677
1057.569336	627.056152
1056.449219	413.098755
1055.327148	521.690369
1054.206055	609.227539
1053.083984	360.387726
1051.961914	618.401794
1050.839844	509.784882
1049.717773	903.056030
1048.594727	782.792236
1047.471680	382.657776
1046.348633	8.398354
1045.224609	312.911377
1044.101563	335.244354
1042.976563	532.399292
1041.852539	216.857712
1040.728516	684.306152
1039.603516	406.235992
1038.478516	98.080872
1037.352539	20.597931
1036.227539	155.041000
1035.101563	289.471863
1033.974609	286.640228
1032.848633	507.190155
1031.721680	767.234619
1030.594727	490.190948
1029.467773	292.394684
1028.340820	348.067871
1027.212891	-72.469162
1026.084961	173.903778
1024.956055	-346.067078
1023.828125	-396.715698
1022.699219	-444.920044
1021.570313	-149.552567
1020.440430	-264.862793
1019.311523	-277.935547
1018.181641	-534.382507
1017.050781	-104.352356
1015.920898	-508.813629
1014.790039	23.232124
1013.659180	-44.889256
1012.528320	-131.369995
1011.396484	252.408325
1010.265625	124.507179
1009.132813	258.342468
1008.000977	464.012054
1006.868164	706.742432
1005.736328	1419.066528
1004.602539	2034.073730
1003.469727	3183.016113
1002.335938	3719.062988
1001.202148	3413.874023
1000.068359	2415.901123
998.933594	1273.041260
997.799805	590.434448
996.665039	877.969666
995.529297	570.036682
994.394531	310.899200
993.258789	236.630768
992.123047	162.581116
990.986328	303.206635
989.849609	-238.455841
988.712891	63.931866
987.576172	207.371948
986.439453	164.335266
985.301758	-108.814926
984.164063	141.093826
983.025391	-80.867950
981.887695	307.434204
980.749023	16.920731
979.610352	177.677185
978.470703	366.169159
977.332031	368.529388
976.192383	246.960800
975.051758	394.582733
973.912109	427.464081
972.771484	95.265785
971.630859	422.645874
970.490234	442.390778
969.348633	223.592148
968.207031	-196.854507
967.065430	236.755020
965.923828	466.210815
964.781250	221.011337
963.638672	333.879120
962.496094	662.432129
961.352539	548.708374
960.208984	744.620911
959.065430	393.150757
957.921875	431.446991
956.777344	442.489410
955.632813	387.373627
954.488281	-10.790684
953.343750	-88.175148
952.198242	305.985779
951.052734	412.020966
949.907227	200.406952
948.760742	-56.586376
947.614258	212.462708
946.467773	369.659454
945.321289	479.050446
944.173828	373.945129
943.026367	314.799255
941.878906	475.073212
940.730469	277.194061
939.582031	394.534668
938.433594	471.000458
937.285156	476.965668
936.135742	437.564789
934.987305	697.053406
933.836914	692.282898
932.687500	724.208191
931.537109	462.490753
930.386719	139.641754
929.236328	427.398071
928.084961	341.926422
926.934570	229.408676
925.783203	-142.214874
924.630859	175.839828
923.478516	239.250305
922.327148	-65.490364
921.173828	-149.357254
920.021484	185.202774
918.868164	29.049864
917.714844	102.617996
916.561523	-139.309906
915.407227	129.961380
914.252930	-288.486481
913.098633	-202.710648
911.944336	-46.436333
910.789063	-35.198349
909.633789	-416.099640
908.478516	-52.947681
907.322266	-32.042610
906.166016	-171.859207
905.009766	53.357357
903.853516	-221.942810
902.696289	55.647484
901.539063	-189.714615
900.381836	-179.001114
899.223633	24.246244
898.065430	118.972977
896.907227	417.402222
895.749023	211.557816
894.589844	89.636604
893.430664	53.821560
892.271484	-352.426147
891.112305	134.085083
889.952148	-120.346085
888.791992	-268.373383
887.630859	78.251228
886.470703	-83.022881
885.309570	162.120621
884.148438	215.503906
882.986328	359.222870
881.825195	146.694580
880.663086	274.818054
879.500000	511.194824
878.337891	571.791992
877.174805	285.532501
876.011719	600.889832
874.847656	450.073425
873.684570	335.436401
872.520508	432.519287
871.355469	207.868561
870.191406	118.375839
869.026367	388.871063
867.861328	157.869934
866.695313	574.504028
865.530273	184.117538
864.364258	378.208679
863.197266	167.901810
862.031250	945.954895
860.864258	740.194397
859.697266	458.244995
858.530273	930.566772
857.362305	541.072815
856.194336	761.965637
855.026367	713.642883
853.857422	889.591736
852.688477	1300.843018
851.519531	1203.161377
850.350586	888.182800
849.180664	618.160095
848.010742	798.416992
846.840820	638.233948
845.670898	625.852417
844.500000	472.474335
843.329102	480.236115
842.157227	510.343628
840.986328	157.964935
839.814453	56.137642
838.642578	459.502136
837.469727	601.162781
836.296875	246.689758
835.124023	86.664619
833.951172	578.750977
832.777344	394.037415
831.603516	363.364136
830.429688	600.422180
829.255859	493.695618
828.081055	467.245728
826.906250	623.581055
825.731445	603.619507
824.555664	382.968994
823.379883	353.970642
822.204102	249.132324
821.027344	231.112762
819.851563	143.942642
818.674805	147.990067
817.497070	-12.783926
816.320313	-11.172019
815.142578	-149.837738
813.963867	16.164543
812.786133	15.164155
811.607422	-230.514542
810.428711	-60.579338
809.250000	-75.306534
808.070313	-250.115814
806.890625	-116.265091
805.710938	-237.991302
804.531250	-235.488327
803.350586	-46.699368
802.169922	-202.104034
800.988281	-333.180756
799.807617	-200.436127
798.625977	-298.520050
797.444336	-345.739227
796.261719	-193.622986
795.079102	-176.914963
793.896484	-636.679077
792.713867	-420.889191
791.530273	-254.086365
790.346680	-85.321777
789.163086	167.286545
787.979492	-115.871445
786.794922	187.155334
785.610352	-49.784687
784.425781	221.769180
783.240234	90.693802
782.054688	357.311157
780.869141	502.094116
779.682617	355.048431
778.496094	229.973557
777.309570	173.225647
776.123047	-27.155436
774.935547	65.906456
773.748047	339.676849
772.560547	291.078888
771.373047	187.200012
770.184570	67.764854
768.996094	115.743301
767.806641	22.492853
766.618164	87.749710
765.428711	520.680237
764.239258	541.419678
763.048828	533.372437
761.858398	729.885315
760.667969	468.402649
759.477539	242.099457
758.286133	510.677277
757.094727	732.800415
755.903320	299.488129
754.710938	622.395264
753.518555	509.890106
752.326172	316.019714
751.133789	260.499329
749.940430	406.913696
748.747070	482.889984
747.553711	378.729858
746.359375	564.178406
745.166016	573.924255
743.970703	546.278870
742.776367	303.648376
741.581055	359.213623
740.385742	217.400330
739.190430	36.136162
737.994141	98.073013
736.797852	135.820847
735.601563	66.194450
734.405273	171.692307
733.208008	198.302567
732.010742	229.237457
730.813477	47.913815
729.615234	87.562218
728.416992	166.535965
727.218750	359.142792
726.020508	-71.270447
724.821289	189.046768
723.622070	444.881714
722.422852	652.558044
721.222656	456.189850
720.022461	814.466858
718.822266	351.943451
717.621094	559.597168
716.420898	343.975769
715.218750	470.950439
714.017578	408.227631
712.815430	674.798340
711.614258	169.768600
710.411133	129.209427
709.208984	193.334366
708.005859	-58.271400
706.802734	27.870516
705.599609	166.345581
704.395508	95.940636
703.191406	23.535885
701.987305	247.173599
700.782227	303.386749
699.577148	431.492432
698.372070	-79.440170
697.166992	14.259621
695.960938	42.909897
694.754883	-67.302345
693.548828	-233.740219
692.341797	195.068527
691.135742	42.073647
689.927734	-175.745422
688.720703	-447.496429
687.512695	-298.037750
686.304688	-102.876617
685.096680	-156.942535
683.888672	60.233093
682.679688	-429.007355
681.470703	50.801311
680.260742	-476.717712
679.050781	-143.905212
677.840820	-527.728210
676.630859	-227.037125
675.419922	49.964008
674.209961	214.556122
672.998047	281.988403
671.787109	230.674316
670.575195	2.328687
669.363281	126.712204
668.151367	199.407852
666.938477	-82.058998
665.725586	192.040344
664.512695	38.601097
663.299805	114.345825
662.085938	-228.528687
660.872070	52.715897
659.658203	-60.844994
658.443359	-260.444550
657.228516	-108.209076
656.013672	-55.064110
654.797852	26.250605
653.583008	10.674088
652.366211	-345.206573
651.150391	-52.366505
649.934570	-18.024551
648.717773	-37.439545
647.500000	233.855347
646.283203	167.136505
645.065430	283.383057
643.847656	489.922974
642.629883	113.461441
641.411133	754.233032
640.192383	442.244812
638.973633	-43.818485
637.753906	61.139732
636.534180	-190.763184
635.314453	216.626984
634.094727	37.343521
632.874023	355.929962
631.653320	62.315151
630.432617	-4.077026
629.211914	173.710403
627.990234	327.357941
626.768555	-21.378880
625.545898	193.327332
624.324219	227.254059
623.101563	258.342682
621.877930	580.048340
620.655273	532.382629
619.431641	353.242584
618.208008	-4.456298
616.983398	249.180756
615.759766	-245.239990
614.535156	100.235313
613.310547	-154.609299
612.084961	-10.752113
610.859375	176.531815
609.633789	-152.911362
608.408203	-11.498514
607.181641	53.383385
605.955078	-84.338654
604.728516	-315.709137
