# Supplementary material for: Raman spectroscopy accurately differentiates mucosal healing from non-healing and biochemical changes following biological therapy in inflammatory bowel disease
Source: PLoS One. 2021 Jun 2;16(6):e0252210. doi: 10.1371/journal.pone.0252210 (PMC8172032; doi:10.1371/journal.pone.0252210)
Supplement: S7 Dataset — (ZIP) [file pone.0252210.s009.zip › Post-biologic/OC020 post treatment-2 base sub CR removed_53__X_-18444.5__Y_40083.8__Z_6.11711__Time_606.txt]

1714.793945	98.559418
1713.817383	184.014038
1712.840820	123.423592
1711.864258	254.055984
1710.886719	152.112396
1709.909180	77.835793
1708.931641	-306.443024
1707.953125	-250.412476
1706.975586	18.106102
1705.997070	-133.178589
1705.018555	-155.045929
1704.040039	78.228958
1703.060547	-343.485748
1702.081055	-105.981194
1701.101563	-30.912762
1700.122070	-201.061264
1699.142578	-100.246994
1698.162109	-161.751846
1697.181641	63.577740
1696.201172	196.139053
1695.220703	11.598530
1694.239258	-260.202698
1693.257813	261.977722
1692.276367	117.394966
1691.294922	152.530472
1690.313477	183.158295
1689.331055	529.329224
1688.348633	558.795166
1687.366211	522.419189
1686.383789	644.165405
1685.400391	481.442291
1684.416992	516.794128
1683.433594	510.317047
1682.450195	576.564026
1681.465820	755.371521
1680.482422	658.069092
1679.498047	644.062317
1678.512695	1157.698608
1677.528320	1139.829224
1676.542969	1125.352295
1675.558594	1154.244507
1674.572266	888.672302
1673.586914	1049.317383
1672.601563	1417.925171
1671.615234	1667.497803
1670.628906	1845.967651
1669.642578	1477.990234
1668.655273	2377.370361
1667.668945	2127.664795
1666.681641	1884.031128
1665.694336	2010.021973
1664.706055	1789.077148
1663.718750	2091.434814
1662.730469	2502.995605
1661.742188	2395.426514
1660.753906	2466.131348
1659.764648	2860.685791
1658.775391	2879.500244
1657.787109	2517.548584
1656.796875	2569.395996
1655.807617	2672.160645
1654.818359	2571.652588
1653.828125	2275.907471
1652.837891	2086.694580
1651.846680	1927.187012
1650.856445	1974.613525
1649.865234	1953.784180
1648.874023	1671.794067
1647.882813	1165.804321
1646.891602	1104.448975
1645.899414	1038.306274
1644.907227	631.984680
1643.915039	614.473450
1642.922852	861.433777
1641.930664	509.608734
1640.937500	654.446106
1639.944336	388.106476
1638.951172	190.883743
1637.957031	86.437828
1636.963867	435.936615
1635.969727	211.031357
1634.975586	78.849274
1633.981445	-171.460190
1632.986328	234.577362
1631.991211	369.533295
1630.996094	44.006317
1630.000977	55.903816
1629.005859	-147.691040
1628.009766	-22.001268
1627.013672	-67.054726
1626.017578	51.267040
1625.021484	-143.089340
1624.024414	65.119263
1623.028320	110.559456
1622.031250	61.611046
1621.033203	170.538040
1620.036133	190.365021
1619.038086	2.930495
1618.041016	396.039520
1617.041992	-21.955423
1616.043945	-74.774239
1615.045898	313.406342
1614.046875	232.023712
1613.047852	318.691833
1612.048828	586.393433
1611.048828	-236.425720
1610.049805	-191.212753
1609.049805	71.578354
1608.049805	-166.001282
1607.048828	230.459915
1606.048828	388.572662
1605.047852	305.829620
1604.046875	155.149017
1603.045898	386.682281
1602.044922	466.428619
1601.042969	-201.933670
1600.041016	-336.451202
1599.039063	-340.136169
1598.037109	-254.910828
1597.034180	-198.459595
1596.031250	-256.989014
1595.028320	-35.960075
1594.025391	-196.349258
1593.022461	-220.890747
1592.018555	-28.764471
1591.014648	66.678955
1590.010742	102.037727
1589.006836	-201.828125
1588.001953	57.800262
1586.997070	-115.642036
1585.992188	62.920212
1584.987305	66.691269
1583.982422	268.457550
1582.976563	253.778076
1581.970703	-37.110462
1580.964844	-33.659546
1579.958984	-275.074463
1578.952148	-21.866339
1577.945313	189.483551
1576.938477	-57.366398
1575.931641	127.644653
1574.924805	-291.000427
1573.916992	-160.898666
1572.909180	262.805786
1571.901367	62.330524
1570.893555	-5.665301
1569.884766	-40.020912
1568.876953	-201.791000
1567.868164	257.061859
1566.858398	-19.314892
1565.849609	-56.884800
1564.839844	48.123367
1563.830078	145.126404
1562.820313	16.190712
1561.810547	138.726608
1560.799805	-65.749977
1559.790039	74.518898
1558.779297	183.404755
1557.767578	-166.689941
1556.756836	89.486382
1555.745117	404.906097
1554.733398	450.629272
1553.721680	418.438385
1552.709961	523.256531
1551.697266	262.841248
1550.685547	439.662079
1549.672852	109.080406
1548.659180	456.081726
1547.646484	531.191833
1546.632813	525.872803
1545.619141	533.246216
1544.605469	165.646423
1543.591797	562.782776
1542.577148	94.091660
1541.562500	54.094505
1540.547852	163.641663
1539.533203	249.661774
1538.518555	116.017143
1537.502930	-193.313354
1536.487305	39.033173
1535.471680	-7.541549
1534.456055	102.969803
1533.439453	447.783905
1532.422852	439.054047
1531.406250	396.576965
1530.389648	374.485413
1529.373047	169.252045
1528.355469	-0.106230
1527.337891	-102.696167
1526.320313	564.263855
1525.302734	329.836731
1524.284180	290.808472
1523.265625	513.972046
1522.247070	489.859406
1521.228516	331.787903
1520.208984	104.089767
1519.190430	-18.334284
1518.170898	-197.515991
1517.151367	504.460663
1516.130859	-76.017868
1515.111328	-29.779222
1514.090820	260.112244
1513.070313	36.190941
1512.049805	-18.467201
1511.028320	296.164307
1510.006836	-146.430008
1508.986328	-196.581070
1507.963867	-580.385864
1506.942383	99.827057
1505.919922	-15.169506
1504.898438	72.157257
1503.875977	251.438904
1502.852539	-89.646965
1501.830078	-254.046600
1500.806641	-37.078598
1499.783203	-96.911880
1498.759766	173.260956
1497.736328	-4.721402
1496.711914	-305.670044
1495.687500	-159.049744
1494.663086	-207.056747
1493.638672	-58.356010
1492.613281	207.643295
1491.587891	-37.811726
1490.563477	713.218201
1489.537109	444.365692
1488.511719	420.676544
1487.485352	220.590225
1486.458984	-68.941956
1485.432617	131.556137
1484.406250	112.338028
1483.379883	549.661194
1482.352539	471.334229
1481.325195	492.344574
1480.297852	857.410828
1479.269531	844.853027
1478.241211	1191.518555
1477.213867	995.173279
1476.184570	1040.730347
1475.156250	974.092834
1474.127930	1347.901245
1473.098633	1527.893188
1472.069336	1664.412964
1471.040039	2001.804565
1470.009766	2346.527832
1468.979492	2014.349609
1467.950195	2096.790771
1466.918945	2555.340088
1465.888672	2678.063965
1464.857422	2582.026611
1463.827148	2953.535645
1462.795898	3169.787598
1461.763672	3284.228027
1460.732422	3294.461914
1459.700195	3568.626953
1458.667969	3334.932373
1457.635742	3697.659912
1456.603516	4052.559570
1455.570313	3747.661133
1454.537109	3721.818848
1453.503906	3936.829590
1452.470703	4273.389160
1451.436523	3735.300781
1450.403320	4314.947754
1449.369141	4554.791504
1448.333984	3758.496094
1447.299805	4588.355469
1446.264648	4463.295410
1445.230469	4482.593750
1444.194336	4306.933105
1443.159180	4391.990723
1442.124023	4289.812988
1441.087891	3990.373779
1440.051758	3686.008057
1439.015625	4039.087402
1437.978516	3995.168945
1436.941406	3612.672607
1435.904297	3313.739502
1434.867188	3189.248779
1433.830078	2739.068115
1432.791992	2251.211670
1431.754883	2162.479736
1430.715820	2020.758789
1429.677734	1682.369873
1428.639648	1505.635986
1427.600586	1043.993408
1426.561523	1414.740601
1425.522461	1566.061401
1424.482422	1276.259277
1423.443359	913.614075
1422.403320	405.037689
1421.363281	244.371124
1420.322266	720.965210
1419.282227	726.649414
1418.241211	717.285706
1417.200195	652.655884
1416.159180	638.478455
1415.117188	468.409454
1414.076172	600.366882
1413.034180	689.600342
1411.992188	150.398682
1410.949219	317.812775
1409.907227	643.626648
1408.864258	685.489197
1407.821289	-43.686298
1406.777344	372.729431
1405.734375	176.499619
1404.690430	-94.850792
1403.646484	-338.331268
1402.602539	93.416847
1401.557617	259.175812
1400.513672	96.488289
1399.468750	458.083710
1398.423828	167.846069
1397.377930	416.769073
1396.333008	111.960281
1395.287109	403.712738
1394.241211	-70.984940
1393.195313	-227.251083
1392.148438	-67.821884
1391.101563	84.212494
1390.054688	298.932739
1389.007813	323.579712
1387.960938	-214.473114
1386.913086	185.788803
1385.865234	-236.620438
1384.817383	-233.639969
1383.769531	-275.455017
1382.720703	-2.210724
1381.671875	-106.143967
1380.623047	-224.811295
1379.574219	-145.933350
1378.524414	172.794586
1377.475586	229.511230
1376.425781	51.785130
1375.375977	1.612138
1374.325195	-68.311760
1373.274414	29.125910
1372.224609	-169.971115
1371.172852	227.033646
1370.122070	202.877792
1369.070313	-32.887028
1368.019531	68.049179
1366.967773	243.875580
1365.915039	506.996429
1364.863281	439.106812
1363.810547	-49.239567
1362.757813	92.519997
1361.705078	-128.828369
1360.651367	-118.512314
1359.598633	359.652863
1358.544922	149.023560
1357.491211	-180.608444
1356.436523	143.822845
1355.382813	339.160126
1354.328125	447.671661
1353.273438	370.085419
1352.217773	603.175232
1351.163086	670.082397
1350.107422	650.299377
1349.051758	690.330444
1347.996094	772.773376
1346.939453	909.976990
1345.883789	729.923584
1344.827148	1182.490723
1343.769531	1141.733643
1342.712891	1686.215088
1341.655273	1308.845093
1340.598633	1677.638306
1339.540039	1585.758423
1338.482422	1625.431641
1337.423828	1645.511108
1336.366211	1556.923340
1335.307617	1493.350342
1334.248047	1241.979736
1333.189453	1218.568726
1332.129883	1071.729980
1331.070313	1318.353394
1330.010742	1401.953613
1328.950195	1112.519165
1327.890625	1339.929688
1326.830078	1421.694458
1325.768555	1197.364014
1324.708008	1479.632446
1323.646484	1406.463867
1322.585938	1461.938110
1321.523438	1692.807983
1320.461914	2145.888184
1319.400391	1306.394775
1318.337891	1540.306396
1317.275391	1707.770630
1316.211914	1867.977417
1315.149414	1754.776611
1314.085938	1518.627808
1313.022461	1292.658081
1311.958984	2057.158447
1310.894531	2028.597168
1309.831055	1682.680908
1308.766602	1691.566406
1307.701172	1658.814941
1306.636719	1850.194458
1305.571289	2056.444824
1304.505859	1849.651978
1303.440430	2048.848877
1302.375000	1776.181519
1301.308594	1820.869507
1300.242188	2315.392090
1299.175781	1962.360474
1298.109375	2098.443848
1297.041992	2175.709717
1295.975586	1546.097900
1294.908203	1886.460938
1293.839844	1765.503662
1292.772461	1465.695801
1291.704102	1543.930054
1290.635742	1664.000122
1289.567383	1428.676880
1288.498047	1174.009277
1287.428711	1174.501587
1286.360352	1256.024536
1285.290039	1239.669434
1284.220703	1877.413452
1283.150391	1126.670898
1282.080078	1230.789063
1281.009766	1379.065430
1279.939453	1263.157227
1278.868164	1563.329712
1277.796875	1244.698364
1276.725586	1261.369751
1275.654297	1322.176514
1274.582031	1933.052246
1273.509766	1632.264282
1272.437500	1617.594604
1271.365234	1414.973755
1270.291992	1534.917603
1269.218750	1786.778931
1268.145508	1684.687256
1267.072266	1909.787720
1265.999023	1595.655151
1264.924805	1437.888184
1263.850586	1443.701904
1262.776367	1808.062012
1261.701172	1560.442017
1260.625977	1278.904785
1259.550781	1755.423462
1258.475586	1932.162598
1257.400391	1802.005493
1256.324219	1696.332520
1255.248047	1658.948242
1254.171875	1616.790283
1253.094727	1857.009155
1252.018555	1420.809814
1250.941406	1697.585815
1249.864258	1616.797607
1248.786133	1504.489746
1247.708008	1635.372559
1246.630859	1571.827881
1245.551758	1744.036255
1244.473633	1546.966553
1243.394531	1488.458252
1242.316406	1833.102295
1241.236328	1551.271606
1240.157227	929.801270
1239.077148	1657.824341
1237.998047	1572.818237
1236.917969	1480.587769
1235.836914	1274.430664
1234.756836	1468.425659
1233.675781	1638.096558
1232.594727	1410.262573
1231.512695	1073.496338
1230.431641	1102.658081
1229.349609	911.416321
1228.267578	1502.316650
1227.185547	964.890930
1226.102539	1342.512939
1225.019531	1214.247925
1223.936523	786.049622
1222.853516	996.520386
1221.769531	1003.752747
1220.686523	1056.888306
1219.602539	819.931641
1218.517578	653.113831
1217.433594	805.237061
1216.348633	454.852539
1215.263672	391.939911
1214.178711	278.312653
1213.092773	898.449951
1212.007813	924.622986
1210.921875	808.375122
1209.834961	817.543274
1208.749023	821.828613
1207.662109	891.141479
1206.575195	1264.079346
1205.488281	957.170654
1204.400391	1303.273438
1203.313477	943.351440
1202.225586	687.060608
1201.136719	454.878784
1200.048828	114.395065
1198.959961	546.538696
1197.871094	-68.303055
1196.782227	159.027557
1195.692383	75.896088
1194.603516	112.943420
1193.513672	48.899040
1192.423828	-53.673473
1191.333008	-98.635292
1190.242188	-271.012421
1189.151367	-376.166321
1188.060547	87.748734
1186.969727	-252.937180
1185.877930	35.293453
1184.786133	-334.260468
1183.694336	-51.171089
1182.601563	-214.491287
1181.509766	-46.905666
1180.416992	-289.514404
1179.323242	2.399366
1178.230469	-273.910675
1177.136719	48.767296
1176.042969	98.092751
1174.949219	49.072124
1173.854492	-213.164322
1172.760742	257.111084
1171.666016	394.363312
1170.570313	423.735382
1169.475586	153.936295
1168.379883	-15.436673
1167.284180	154.675644
1166.188477	52.041885
1165.091797	35.346531
1163.996094	123.667168
1162.899414	87.568970
1161.801758	275.851685
1160.705078	136.769547
1159.607422	434.488770
1158.509766	369.124603
1157.412109	439.664917
1156.313477	314.387451
1155.215820	692.313599
1154.117188	304.421143
1153.017578	200.264221
1151.918945	248.568207
1150.819336	39.318207
1149.719727	111.158264
1148.620117	-138.755341
1147.519531	-195.813248
1146.418945	-193.472458
1145.318359	-241.267868
1144.217773	-243.968735
1143.116211	-94.555809
1142.014648	-233.184540
1140.913086	213.145554
1139.811523	150.302185
1138.708984	405.870789
1137.606445	202.485687
1136.503906	-131.637527
1135.401367	239.790955
1134.297852	299.762604
1133.194336	50.885136
1132.090820	476.179047
1130.987305	556.992981
1129.882813	1014.904175
1128.778320	981.399963
1127.673828	1052.129883
1126.569336	1146.403931
1125.463867	1164.623169
1124.358398	1291.728882
1123.252930	984.999695
1122.146484	829.887573
1121.041016	866.583069
1119.934570	460.300903
1118.828125	1216.506470
1117.720703	1084.628052
1116.613281	926.654724
1115.505859	934.244629
1114.398438	232.110550
1113.291016	476.094360
1112.182617	717.471741
1111.074219	145.509933
1109.964844	209.371307
1108.856445	700.745300
1107.747070	457.165436
1106.637695	898.434692
1105.528320	1008.860168
1104.417969	1050.666504
1103.307617	787.922729
1102.197266	843.721130
1101.086914	951.294800
1099.975586	1183.700317
1098.864258	1206.069824
1097.752930	1053.909790
1096.641602	908.804871
1095.529297	1475.225952
1094.416992	1042.528076
1093.304688	1057.421021
1092.191406	848.535645
1091.079102	1042.224609
1089.965820	739.164551
1088.852539	1099.699341
1087.738281	817.795654
1086.624023	1175.661011
1085.509766	1112.427246
1084.395508	959.843750
1083.280273	1289.057007
1082.166016	986.025879
1081.050781	1141.161255
1079.934570	833.493713
1078.819336	936.861328
1077.703125	1103.514771
1076.586914	1070.572144
1075.469727	969.551147
1074.353516	1124.282227
1073.236328	929.441711
1072.119141	1030.128540
1071.000977	481.372101
1069.882813	694.579712
1068.765625	596.053345
1067.646484	752.893921
1066.528320	912.023376
1065.409180	752.610657
1064.290039	825.051392
1063.170898	834.275146
1062.050781	806.061646
1060.930664	684.302734
1059.810547	1240.908447
1058.690430	534.573853
1057.569336	593.047791
1056.449219	590.777771
1055.327148	221.654953
1054.206055	418.119995
1053.083984	238.487198
1051.961914	252.804398
1050.839844	477.286377
1049.717773	433.311951
1048.594727	65.048355
1047.471680	-176.999756
1046.348633	175.909729
1045.224609	69.331009
1044.101563	335.917267
1042.976563	387.999451
1041.852539	503.074554
1040.728516	566.939087
1039.603516	78.835121
1038.478516	196.504898
1037.352539	267.647766
1036.227539	336.552277
1035.101563	435.773560
1033.974609	125.589149
1032.848633	343.673615
1031.721680	119.934258
1030.594727	321.878143
1029.467773	400.672974
1028.340820	203.029465
1027.212891	-194.195908
1026.084961	-409.918518
1024.956055	145.546448
1023.828125	-183.620773
1022.699219	-222.362579
1021.570313	-518.509094
1020.440430	-341.085876
1019.311523	-465.101593
1018.181641	-526.290466
1017.050781	-362.410370
1015.920898	-91.799088
1014.790039	-293.877533
1013.659180	-504.949799
1012.528320	-196.899399
1011.396484	76.448296
1010.265625	-133.996323
1009.132813	447.433167
1008.000977	230.439743
1006.868164	666.155334
1005.736328	963.105957
1004.602539	1771.159180
1003.469727	2881.921875
1002.335938	3578.628906
1001.202148	3415.590820
1000.068359	2326.407959
998.933594	1032.381592
997.799805	540.495422
996.665039	490.021179
995.529297	88.950211
994.394531	274.440674
993.258789	266.280975
992.123047	334.478851
990.986328	130.770157
989.849609	100.306625
988.712891	-56.667469
987.576172	74.728783
986.439453	-263.670654
985.301758	-81.121391
984.164063	-4.328560
983.025391	-56.250584
981.887695	0.300324
980.749023	176.733810
979.610352	-115.976768
978.470703	-37.980606
977.332031	-424.256134
976.192383	-143.380417
975.051758	54.878883
973.912109	90.170624
972.771484	679.379822
971.630859	-187.616074
970.490234	45.996284
969.348633	263.701782
968.207031	61.552685
967.065430	389.846466
965.923828	52.962559
964.781250	-83.949448
963.638672	228.927017
962.496094	457.107819
961.352539	304.989136
960.208984	270.085754
959.065430	253.803894
957.921875	370.655212
956.777344	180.888077
955.632813	213.551041
954.488281	164.085190
953.343750	288.829926
952.198242	326.862274
951.052734	330.846741
949.907227	250.501328
948.760742	1.301993
947.614258	202.755936
946.467773	-251.411285
945.321289	-307.591370
944.173828	264.617950
943.026367	348.183533
941.878906	523.299316
940.730469	198.774261
939.582031	159.894501
938.433594	470.338043
937.285156	251.775085
936.135742	434.897919
934.987305	344.636810
933.836914	865.487000
932.687500	379.222595
931.537109	330.832367
930.386719	68.635040
929.236328	-229.613983
928.084961	219.204330
926.934570	130.942261
925.783203	20.227097
924.630859	96.341850
923.478516	-93.420059
922.327148	103.675262
921.173828	-76.425568
920.021484	325.590332
918.868164	234.598221
917.714844	-67.379456
916.561523	-264.517975
915.407227	90.400604
914.252930	-346.856079
913.098633	339.688812
911.944336	136.707352
910.789063	-161.238403
909.633789	-383.995148
908.478516	7.991782
907.322266	-352.570801
906.166016	241.317337
905.009766	264.159790
903.853516	-91.110138
902.696289	210.722504
901.539063	-51.171165
900.381836	135.415359
899.223633	5.267557
898.065430	-126.916733
896.907227	-123.165619
895.749023	-85.335403
894.589844	339.246399
893.430664	-210.441910
892.271484	-262.565460
891.112305	28.882557
889.952148	-25.257215
888.791992	277.551392
887.630859	295.883484
886.470703	230.796158
885.309570	-120.731026
884.148438	130.388290
882.986328	-144.044037
881.825195	122.942207
880.663086	398.924805
879.500000	722.199280
878.337891	556.399414
877.174805	557.478210
876.011719	36.075985
874.847656	226.572815
873.684570	700.683899
872.520508	596.190796
871.355469	716.826294
870.191406	349.254395
869.026367	305.780273
867.861328	379.281952
866.695313	729.299866
865.530273	515.021179
864.364258	624.438782
863.197266	125.027435
862.031250	221.017288
860.864258	602.139465
859.697266	843.885071
858.530273	1370.537476
857.362305	1205.828613
856.194336	668.780823
855.026367	923.654175
853.857422	1129.047607
852.688477	1630.210205
851.519531	979.113159
850.350586	832.418762
849.180664	1185.292358
848.010742	610.741211
846.840820	1413.408325
845.670898	1013.530579
844.500000	815.191162
843.329102	489.323456
842.157227	508.010620
840.986328	441.602051
839.814453	558.472351
838.642578	53.750748
837.469727	-6.104679
836.296875	626.574768
835.124023	447.979523
833.951172	1015.241638
832.777344	646.608032
831.603516	650.783264
830.429688	679.360535
829.255859	814.874573
828.081055	1106.322021
826.906250	605.807007
825.731445	829.961914
824.555664	492.150726
823.379883	519.802246
822.204102	63.803322
821.027344	24.381025
819.851563	220.839859
818.674805	183.266541
817.497070	190.044083
816.320313	178.822037
815.142578	-63.957958
813.963867	-115.525787
812.786133	115.140556
811.607422	-310.342041
810.428711	-222.389328
809.250000	-330.234039
808.070313	-298.266663
806.890625	73.301216
805.710938	69.206017
804.531250	87.098465
803.350586	-166.005692
802.169922	-290.512054
800.988281	-328.647125
799.807617	-89.750404
798.625977	-350.101685
797.444336	-262.495728
796.261719	-201.748871
795.079102	-311.873962
793.896484	-63.288994
792.713867	-295.650085
791.530273	-308.910217
790.346680	-298.037781
789.163086	184.026535
787.979492	114.678246
786.794922	67.269043
785.610352	497.375092
784.425781	-185.130951
783.240234	74.184738
782.054688	191.719788
780.869141	342.132629
779.682617	94.638466
778.496094	-91.110008
777.309570	328.015015
776.123047	269.922821
774.935547	156.492874
773.748047	342.988770
772.560547	127.730591
771.373047	161.597244
770.184570	71.788719
768.996094	411.687347
767.806641	433.899567
766.618164	449.319916
765.428711	224.465668
764.239258	323.286926
763.048828	432.913940
761.858398	458.688171
760.667969	504.115448
759.477539	921.209656
758.286133	869.445129
757.094727	685.633362
755.903320	508.382660
754.710938	537.722351
753.518555	512.000122
752.326172	842.117676
751.133789	550.363770
749.940430	377.248718
748.747070	557.613464
747.553711	366.872192
746.359375	500.941895
745.166016	474.735992
743.970703	430.950104
742.776367	685.390198
741.581055	257.839478
740.385742	273.238129
739.190430	323.685059
737.994141	354.387299
736.797852	-50.788811
735.601563	76.369408
734.405273	262.609863
733.208008	256.186951
732.010742	295.772186
730.813477	-110.905769
729.615234	141.036835
728.416992	-182.169785
727.218750	174.781387
726.020508	223.478653
724.821289	385.892273
723.622070	332.068756
722.422852	778.576965
721.222656	222.719574
720.022461	427.007660
718.822266	382.541290
717.621094	395.006317
716.420898	558.178955
715.218750	573.155212
714.017578	658.105286
712.815430	459.824738
711.614258	274.935760
710.411133	83.832909
709.208984	208.949402
708.005859	258.030914
706.802734	83.066162
705.599609	332.974274
704.395508	193.453400
703.191406	291.471436
701.987305	9.036548
700.782227	103.307785
699.577148	106.524902
698.372070	227.452942
697.166992	270.411285
695.960938	-60.054691
694.754883	-235.781982
693.548828	8.102224
692.341797	-75.654045
691.135742	-397.816772
689.927734	-304.910156
688.720703	-281.117157
687.512695	3.360996
686.304688	-299.681641
685.096680	-86.137909
683.888672	-217.006805
682.679688	-410.281036
681.470703	-215.225311
680.260742	-320.997345
679.050781	-4.004656
677.840820	-132.847870
676.630859	-427.956665
675.419922	97.727631
674.209961	229.701477
672.998047	175.938278
671.787109	-188.913406
670.575195	344.113312
669.363281	297.854370
668.151367	351.349152
666.938477	502.372864
665.725586	16.319437
664.512695	-50.228859
663.299805	82.168266
662.085938	63.636799
660.872070	69.071777
659.658203	5.658917
658.443359	-238.753510
657.228516	-81.732933
656.013672	124.932549
654.797852	172.086212
653.583008	-157.908081
652.366211	-56.729599
651.150391	141.340439
649.934570	397.434418
648.717773	-111.079323
647.500000	663.625854
646.283203	182.999054
645.065430	-35.070923
643.847656	422.227722
642.629883	435.946716
641.411133	823.477966
640.192383	599.868347
638.973633	438.227997
637.753906	512.521484
636.534180	652.788208
635.314453	517.406860
634.094727	95.765068
632.874023	661.082458
631.653320	53.344898
630.432617	457.785645
629.211914	577.806458
627.990234	235.500717
626.768555	256.679260
625.545898	546.672119
624.324219	933.717224
623.101563	545.473328
621.877930	331.464142
620.655273	632.032104
619.431641	493.753204
618.208008	135.194916
616.983398	307.679443
615.759766	30.614130
614.535156	-6.921031
613.310547	-192.386475
612.084961	235.473877
610.859375	-30.232620
609.633789	173.638779
608.408203	111.458069
607.181641	163.524628
605.955078	-183.043549
604.728516	-556.565308
