# Supplementary material for: Raman spectroscopy accurately differentiates mucosal healing from non-healing and biochemical changes following biological therapy in inflammatory bowel disease
Source: PLoS One. 2021 Jun 2;16(6):e0252210. doi: 10.1371/journal.pone.0252210 (PMC8172032; doi:10.1371/journal.pone.0252210)
Supplement: S7 Dataset — (ZIP) [file pone.0252210.s009.zip › Post-biologic/OC020 post treatment-2 base sub CR removed_17__X_-18448.5__Y_40079.8__Z_4.87473__Time_195.txt]

1714.793945	885.492310
1713.817383	-83.272209
1712.840820	24.377996
1711.864258	112.925148
1710.886719	200.940826
1709.909180	-167.099060
1708.931641	214.983154
1707.953125	-27.921312
1706.975586	-129.036011
1705.997070	23.668076
1705.018555	76.741234
1704.040039	180.119263
1703.060547	-399.678009
1702.081055	-241.364578
1701.101563	-458.223206
1700.122070	-568.677124
1699.142578	-233.251007
1698.162109	-126.046997
1697.181641	-628.961060
1696.201172	-413.681702
1695.220703	-105.811127
1694.239258	6.001884
1693.257813	-131.411667
1692.276367	429.744720
1691.294922	293.142670
1690.313477	315.750885
1689.331055	-25.546310
1688.348633	163.042419
1687.366211	171.853378
1686.383789	171.598099
1685.400391	-280.292847
1684.416992	-112.229607
1683.433594	-281.070435
1682.450195	-469.665680
1681.465820	259.218903
1680.482422	44.183453
1679.498047	405.477966
1678.512695	118.561813
1677.528320	378.628693
1676.542969	634.476624
1675.558594	1194.755249
1674.572266	312.174713
1673.586914	1089.983887
1672.601563	741.856628
1671.615234	570.331482
1670.628906	1582.113892
1669.642578	1319.809448
1668.655273	1640.116699
1667.668945	1536.706787
1666.681641	1633.365234
1665.694336	1821.214478
1664.706055	1476.677368
1663.718750	2056.331299
1662.730469	1955.119385
1661.742188	1854.879761
1660.753906	2110.743652
1659.764648	2112.904785
1658.775391	2176.855713
1657.787109	1971.515259
1656.796875	1803.982056
1655.807617	2442.234131
1654.818359	1664.851196
1653.828125	1716.775879
1652.837891	1893.746826
1651.846680	1314.732056
1650.856445	1530.094727
1649.865234	1344.044922
1648.874023	965.733459
1647.882813	1909.607178
1646.891602	768.909851
1645.899414	873.435120
1644.907227	582.293274
1643.915039	204.658539
1642.922852	7.205640
1641.930664	24.109457
1640.937500	468.870544
1639.944336	526.066406
1638.951172	-220.806854
1637.957031	251.284531
1636.963867	423.059235
1635.969727	199.683365
1634.975586	503.811707
1633.981445	-106.113129
1632.986328	-291.429169
1631.991211	-378.927246
1630.996094	52.578220
1630.000977	-402.953461
1629.005859	-547.500122
1628.009766	-310.280029
1627.013672	-225.545090
1626.017578	11.899421
1625.021484	330.928223
1624.024414	-83.549965
1623.028320	-153.328690
1622.031250	315.691345
1621.033203	395.730133
1620.036133	580.970520
1619.038086	-50.556797
1618.041016	158.487320
1617.041992	401.504913
1616.043945	-142.784927
1615.045898	18.990507
1614.046875	694.806030
1613.047852	399.965790
1612.048828	94.754211
1611.048828	75.342171
1610.049805	-305.718903
1609.049805	-571.418274
1608.049805	-111.372429
1607.048828	-26.198627
1606.048828	-357.445831
1605.047852	104.584930
1604.046875	511.340820
1603.045898	-469.149414
1602.044922	188.510574
1601.042969	-122.147087
1600.041016	-142.517761
1599.039063	-377.423218
1598.037109	43.744709
1597.034180	425.307739
1596.031250	-356.229706
1595.028320	-547.211853
1594.025391	254.196991
1593.022461	-130.456329
1592.018555	-235.865387
1591.014648	-250.086304
1590.010742	173.889389
1589.006836	-18.273335
1588.001953	806.638367
1586.997070	397.429321
1585.992188	170.663605
1584.987305	79.296165
1583.982422	287.414948
1582.976563	-10.376636
1581.970703	212.705032
1580.964844	263.514160
1579.958984	-248.430725
1578.952148	-320.534180
1577.945313	-447.549835
1576.938477	-77.794540
1575.931641	-41.506767
1574.924805	-328.073242
1573.916992	-227.414368
1572.909180	-517.101868
1571.901367	-692.607788
1570.893555	-281.021179
1569.884766	-701.458130
1568.876953	-163.398407
1567.868164	-405.125916
1566.858398	-153.784454
1565.849609	-152.046860
1564.839844	67.309639
1563.830078	511.998840
1562.820313	245.292557
1561.810547	-140.959091
1560.799805	553.939270
1559.790039	441.928925
1558.779297	140.315948
1557.767578	159.786209
1556.756836	-85.326126
1555.745117	324.643127
1554.733398	-123.173889
1553.721680	780.496155
1552.709961	272.528259
1551.697266	346.710327
1550.685547	394.709290
1549.672852	255.991287
1548.659180	365.220123
1547.646484	1035.291626
1546.632813	724.764160
1545.619141	752.649109
1544.605469	622.517944
1543.591797	264.731415
1542.577148	642.904114
1541.562500	-38.341606
1540.547852	80.831955
1539.533203	-102.424858
1538.518555	-25.266258
1537.502930	918.499634
1536.487305	687.645691
1535.471680	1021.447815
1534.456055	496.025635
1533.439453	431.937592
1532.422852	834.114502
1531.406250	588.934143
1530.389648	-192.405167
1529.373047	427.654358
1528.355469	-50.118805
1527.337891	187.848694
1526.320313	523.232117
1525.302734	719.175537
1524.284180	266.173431
1523.265625	826.745911
1522.247070	363.037262
1521.228516	837.887390
1520.208984	589.688477
1519.190430	279.698883
1518.170898	665.949158
1517.151367	519.883301
1516.130859	126.908585
1515.111328	126.879265
1514.090820	308.816589
1513.070313	25.736027
1512.049805	-41.873486
1511.028320	498.394684
1510.006836	599.463074
1508.986328	497.692657
1507.963867	131.418137
1506.942383	-229.732437
1505.919922	-552.584229
1504.898438	234.291962
1503.875977	-214.515610
1502.852539	-573.768005
1501.830078	-1201.925415
1500.806641	-1043.970825
1499.783203	-187.362030
1498.759766	-311.632874
1497.736328	-694.512390
1496.711914	-765.353333
1495.687500	-475.675385
1494.663086	-101.894958
1493.638672	-111.975357
1492.613281	87.324043
1491.587891	-337.234436
1490.563477	-15.552135
1489.537109	-39.199852
1488.511719	-32.251884
1487.485352	605.212280
1486.458984	688.268188
1485.432617	390.835388
1484.406250	631.872803
1483.379883	316.487518
1482.352539	756.099304
1481.325195	478.784088
1480.297852	181.086609
1479.269531	671.051392
1478.241211	1010.356201
1477.213867	697.186646
1476.184570	990.242981
1475.156250	1736.555176
1474.127930	1616.683228
1473.098633	1499.257690
1472.069336	1707.651611
1471.040039	1870.097290
1470.009766	1996.725098
1468.979492	2135.978516
1467.950195	2972.082275
1466.918945	2462.548828
1465.888672	2339.705322
1464.857422	2496.392578
1463.827148	3107.937012
1462.795898	3216.117188
1461.763672	3095.571533
1460.732422	3158.001221
1459.700195	3286.357178
1458.667969	3945.191650
1457.635742	3822.119141
1456.603516	3719.434814
1455.570313	3938.901611
1454.537109	3503.986084
1453.503906	3530.795166
1452.470703	3993.677490
1451.436523	3741.584473
1450.403320	3677.270508
1449.369141	3805.515137
1448.333984	4260.441406
1447.299805	4193.661621
1446.264648	4321.863281
1445.230469	4009.735596
1444.194336	4418.937012
1443.159180	3843.881836
1442.124023	4518.850098
1441.087891	3397.856445
1440.051758	3635.317871
1439.015625	3956.223633
1437.978516	4226.479492
1436.941406	3091.743652
1435.904297	3203.169922
1434.867188	3650.629639
1433.830078	3438.924316
1432.791992	2712.303955
1431.754883	2339.625732
1430.715820	1989.810547
1429.677734	1653.008911
1428.639648	1185.337769
1427.600586	1136.625732
1426.561523	429.974640
1425.522461	623.818298
1424.482422	434.564026
1423.443359	852.963989
1422.403320	533.110168
1421.363281	115.337364
1420.322266	158.733261
1419.282227	38.727749
1418.241211	593.531494
1417.200195	682.704712
1416.159180	751.930664
1415.117188	708.055603
1414.076172	571.436401
1413.034180	206.192078
1411.992188	711.193848
1410.949219	-136.133133
1409.907227	-78.121742
1408.864258	223.731552
1407.821289	108.718590
1406.777344	219.944992
1405.734375	168.239548
1404.690430	-428.001740
1403.646484	-160.378983
1402.602539	-364.350586
1401.557617	269.838562
1400.513672	272.045380
1399.468750	-99.198906
1398.423828	99.089745
1397.377930	269.909454
1396.333008	72.614609
1395.287109	389.222748
1394.241211	-53.009998
1393.195313	254.019806
1392.148438	-17.258957
1391.101563	-92.888161
1390.054688	327.344788
1389.007813	-53.027218
1387.960938	217.481689
1386.913086	-437.323456
1385.865234	-361.392639
1384.817383	49.806637
1383.769531	-378.716553
1382.720703	-521.945313
1381.671875	-110.167130
1380.623047	-357.724762
1379.574219	209.273376
1378.524414	-62.686131
1377.475586	5.340350
1376.425781	-93.651192
1375.375977	354.158783
1374.325195	175.843826
1373.274414	-266.480438
1372.224609	-421.473145
1371.172852	236.516556
1370.122070	-20.169411
1369.070313	-528.203003
1368.019531	-921.045349
1366.967773	-491.461151
1365.915039	22.847494
1364.863281	-124.996834
1363.810547	-8.671079
1362.757813	-384.868195
1361.705078	-1041.768188
1360.651367	-66.200554
1359.598633	125.852173
1358.544922	315.575287
1357.491211	-130.921448
1356.436523	260.650635
1355.382813	381.548431
1354.328125	199.529770
1353.273438	700.984131
1352.217773	499.654297
1351.163086	470.083435
1350.107422	252.117523
1349.051758	851.050842
1347.996094	489.772766
1346.939453	736.675781
1345.883789	1073.112061
1344.827148	916.180420
1343.769531	1225.630249
1342.712891	1185.819702
1341.655273	1131.388306
1340.598633	1416.747192
1339.540039	1533.722046
1338.482422	1073.968262
1337.423828	2060.588379
1336.366211	1440.592773
1335.307617	1801.132080
1334.248047	1758.431519
1333.189453	1283.163696
1332.129883	1112.535522
1331.070313	1298.327026
1330.010742	1563.418945
1328.950195	1163.738892
1327.890625	1085.800049
1326.830078	1433.038330
1325.768555	1550.631836
1324.708008	1344.982544
1323.646484	1946.980835
1322.585938	1922.043091
1321.523438	1383.946045
1320.461914	2329.267090
1319.400391	1853.544434
1318.337891	1822.153564
1317.275391	2215.128174
1316.211914	1898.140869
1315.149414	2062.189697
1314.085938	2393.919922
1313.022461	1764.934204
1311.958984	1651.237549
1310.894531	2003.175293
1309.831055	2505.430664
1308.766602	2072.275635
1307.701172	2166.122070
1306.636719	2629.245117
1305.571289	2192.035645
1304.505859	2478.258301
1303.440430	2656.378662
1302.375000	2168.447998
1301.308594	2201.915039
1300.242188	2311.731445
1299.175781	1841.932495
1298.109375	2269.007080
1297.041992	2364.537842
1295.975586	2204.935547
1294.908203	1770.626465
1293.839844	2151.357422
1292.772461	2615.562500
1291.704102	2074.011719
1290.635742	1469.092529
1289.567383	1362.332153
1288.498047	1743.533081
1287.428711	1825.737671
1286.360352	2180.073730
1285.290039	2059.081055
1284.220703	1766.900269
1283.150391	1834.882446
1282.080078	1589.631836
1281.009766	1200.214966
1279.939453	1124.315674
1278.868164	1244.253296
1277.796875	1330.029541
1276.725586	912.132996
1275.654297	1743.856812
1274.582031	1624.450439
1273.509766	1145.977661
1272.437500	1547.387817
1271.365234	1198.817871
1270.291992	2572.181885
1269.218750	1840.355469
1268.145508	1357.936523
1267.072266	2584.210449
1265.999023	1682.337524
1264.924805	1739.615356
1263.850586	2338.395508
1262.776367	1983.565063
1261.701172	1497.281128
1260.625977	1406.129272
1259.550781	1081.145142
1258.475586	1991.551636
1257.400391	1381.719971
1256.324219	1760.862793
1255.248047	2115.541748
1254.171875	1586.519043
1253.094727	1712.374390
1252.018555	998.851868
1250.941406	1506.755249
1249.864258	1017.364868
1248.786133	1029.049927
1247.708008	1001.864258
1246.630859	1280.986328
1245.551758	1535.616821
1244.473633	905.938965
1243.394531	1248.007446
1242.316406	587.120178
1241.236328	943.650452
1240.157227	1042.788696
1239.077148	1234.059082
1237.998047	1633.923096
1236.917969	1233.131592
1235.836914	1290.798584
1234.756836	2412.807861
1233.675781	2402.285156
1232.594727	1761.667114
1231.512695	1370.823486
1230.431641	1362.896118
1229.349609	2270.346924
1228.267578	1431.635742
1227.185547	1256.541260
1226.102539	1635.667847
1225.019531	1126.577515
1223.936523	1466.782837
1222.853516	1173.125122
1221.769531	502.295044
1220.686523	1245.997070
1219.602539	1138.498047
1218.517578	873.889465
1217.433594	1109.461670
1216.348633	666.122437
1215.263672	1116.402710
1214.178711	506.550079
1213.092773	896.138367
1212.007813	112.724319
1210.921875	490.028015
1209.834961	1163.742554
1208.749023	1313.815796
1207.662109	807.889404
1206.575195	1379.612305
1205.488281	1230.420166
1204.400391	623.371155
1203.313477	1011.429199
1202.225586	565.892395
1201.136719	532.157410
1200.048828	21.751219
1198.959961	-69.786140
1197.871094	50.366772
1196.782227	653.919434
1195.692383	901.102051
1194.603516	239.176773
1193.513672	291.409973
1192.423828	-319.845093
1191.333008	-404.725494
1190.242188	199.841003
1189.151367	201.150269
1188.060547	-299.533051
1186.969727	-120.655121
1185.877930	-374.063934
1184.786133	-1208.217896
1183.694336	-55.531891
1182.601563	535.185303
1181.509766	-23.145758
1180.416992	-106.650032
1179.323242	-123.148491
1178.230469	40.030102
1177.136719	-101.317589
1176.042969	-175.633316
1174.949219	-621.237549
1173.854492	72.920029
1172.760742	74.886734
1171.666016	-423.517700
1170.570313	418.105011
1169.475586	175.599579
1168.379883	-607.480042
1167.284180	-223.426178
1166.188477	-286.714996
1165.091797	-524.600830
1163.996094	-838.909851
1162.899414	-75.791603
1161.801758	-118.089462
1160.705078	-208.191452
1159.607422	-269.755188
1158.509766	659.146912
1157.412109	172.429718
1156.313477	725.987366
1155.215820	-87.512466
1154.117188	57.850357
1153.017578	-183.227905
1151.918945	107.288124
1150.819336	-226.837784
1149.719727	365.893280
1148.620117	136.467072
1147.519531	95.137077
1146.418945	263.254150
1145.318359	-85.352028
1144.217773	-205.422043
1143.116211	573.805481
1142.014648	41.877190
1140.913086	-306.767670
1139.811523	476.443115
1138.708984	115.755318
1137.606445	327.911346
1136.503906	204.866302
1135.401367	-162.885468
1134.297852	300.659698
1133.194336	-235.731949
1132.090820	-74.019112
1130.987305	270.300537
1129.882813	1349.941772
1128.778320	891.764893
1127.673828	1380.069214
1126.569336	1680.763672
1125.463867	1087.461548
1124.358398	1070.328125
1123.252930	901.491028
1122.146484	1033.509155
1121.041016	286.734222
1119.934570	222.195114
1118.828125	770.815308
1117.720703	280.028778
1116.613281	78.118446
1115.505859	101.032707
1114.398438	632.446533
1113.291016	-80.285347
1112.182617	245.146271
1111.074219	64.571449
1109.964844	58.901096
1108.856445	551.768616
1107.747070	633.359863
1106.637695	438.606506
1105.528320	796.410461
1104.417969	599.300232
1103.307617	350.363770
1102.197266	9.534330
1101.086914	584.104614
1099.975586	460.322113
1098.864258	628.977966
1097.752930	1228.950928
1096.641602	1517.596191
1095.529297	472.505524
1094.416992	629.298035
1093.304688	917.930664
1092.191406	714.339111
1091.079102	666.296509
1089.965820	1145.443970
1088.852539	1365.619141
1087.738281	487.133179
1086.624023	1507.050293
1085.509766	1313.296387
1084.395508	882.273804
1083.280273	1078.989624
1082.166016	1287.481201
1081.050781	1202.274170
1079.934570	328.021271
1078.819336	212.728317
1077.703125	761.890198
1076.586914	679.554749
1075.469727	700.565735
1074.353516	381.560791
1073.236328	65.113945
1072.119141	-68.172661
1071.000977	956.763977
1069.882813	-233.497696
1068.765625	1009.221802
1067.646484	569.377380
1066.528320	514.022522
1065.409180	943.506592
1064.290039	1103.712158
1063.170898	1128.252563
1062.050781	654.481323
1060.930664	1154.288086
1059.810547	547.731689
1058.690430	699.253906
1057.569336	680.177429
1056.449219	574.845886
1055.327148	518.735474
1054.206055	245.612640
1053.083984	439.900879
1051.961914	870.136902
1050.839844	-60.683029
1049.717773	547.257568
1048.594727	217.017334
1047.471680	192.764847
1046.348633	227.043137
1045.224609	-207.221405
1044.101563	354.466461
1042.976563	-144.473007
1041.852539	575.821167
1040.728516	201.048843
1039.603516	171.363998
1038.478516	344.534790
1037.352539	-436.690643
1036.227539	242.124756
1035.101563	-161.221680
1033.974609	-436.202118
1032.848633	-231.607635
1031.721680	-78.037949
1030.594727	712.749695
1029.467773	41.438454
1028.340820	-127.343269
1027.212891	-818.525085
1026.084961	-266.451416
1024.956055	-227.582642
1023.828125	-1089.191040
1022.699219	-174.505310
1021.570313	-949.300720
1020.440430	-1298.903931
1019.311523	-877.941467
1018.181641	-303.842743
1017.050781	-654.776001
1015.920898	-764.135071
1014.790039	561.269165
1013.659180	-168.614624
1012.528320	-677.783752
1011.396484	-774.219177
1010.265625	-94.677635
1009.132813	714.448364
1008.000977	479.915527
1006.868164	606.705933
1005.736328	1483.232056
1004.602539	1615.010986
1003.469727	2921.576660
1002.335938	3543.679199
1001.202148	3144.442871
1000.068359	2812.744141
998.933594	707.628357
997.799805	839.213928
996.665039	733.284851
995.529297	433.851593
994.394531	707.233215
993.258789	378.684357
992.123047	200.575943
990.986328	244.275284
989.849609	-532.417908
988.712891	86.106804
987.576172	84.826866
986.439453	-185.624054
985.301758	-24.877367
984.164063	430.927002
983.025391	249.150314
981.887695	581.142334
980.749023	374.867310
979.610352	-226.644455
978.470703	-56.983864
977.332031	-11.171508
976.192383	492.470276
975.051758	773.293945
973.912109	312.159424
972.771484	637.308594
971.630859	439.002899
970.490234	176.882568
969.348633	48.397739
968.207031	-616.730469
967.065430	210.395554
965.923828	319.431213
964.781250	515.944824
963.638672	903.069824
962.496094	435.265869
961.352539	275.180206
960.208984	844.226074
959.065430	549.706726
957.921875	-58.082645
956.777344	37.756142
955.632813	-429.256042
954.488281	-48.824276
953.343750	480.526001
952.198242	129.225113
951.052734	96.362465
949.907227	-247.103333
948.760742	818.172729
947.614258	-260.533722
946.467773	-536.342468
945.321289	451.649902
944.173828	359.211212
943.026367	182.685684
941.878906	431.195251
940.730469	1163.781738
939.582031	-444.758820
938.433594	133.242203
937.285156	524.281250
936.135742	83.197815
934.987305	178.372772
933.836914	342.183838
932.687500	1210.323730
931.537109	144.319855
930.386719	299.863434
929.236328	-423.260590
928.084961	106.288513
926.934570	-144.730209
925.783203	-402.170013
924.630859	77.840340
923.478516	-65.236588
922.327148	1.232564
921.173828	211.141190
920.021484	-506.007599
918.868164	408.833832
917.714844	-298.404846
916.561523	741.396118
915.407227	-226.194229
914.252930	448.135529
913.098633	-675.018494
911.944336	-1066.810181
910.789063	383.743896
909.633789	561.579102
908.478516	29.892799
907.322266	-52.510818
906.166016	-173.189529
905.009766	-141.797775
903.853516	57.408390
902.696289	123.093040
901.539063	107.431686
900.381836	-317.738159
899.223633	22.364986
898.065430	326.283173
896.907227	535.220825
895.749023	226.351212
894.589844	611.877991
893.430664	20.889257
892.271484	-158.395157
891.112305	-138.638184
889.952148	-636.018616
888.791992	131.558594
887.630859	447.344543
886.470703	144.629181
885.309570	771.890137
884.148438	185.167191
882.986328	155.930359
881.825195	397.390625
880.663086	460.705811
879.500000	738.181519
878.337891	833.051758
877.174805	592.255859
876.011719	558.832947
874.847656	376.839081
873.684570	782.546875
872.520508	267.536682
871.355469	612.363770
870.191406	637.581787
869.026367	849.466431
867.861328	496.845642
866.695313	928.955261
865.530273	915.833191
864.364258	1122.895874
863.197266	583.987549
862.031250	1386.130737
860.864258	892.241821
859.697266	1561.383057
858.530273	1612.938232
857.362305	1440.025513
856.194336	1177.379761
855.026367	1592.095215
853.857422	1062.532715
852.688477	1662.950439
851.519531	1474.083618
850.350586	1717.644409
849.180664	2012.485229
848.010742	1525.450928
846.840820	1128.081665
845.670898	1059.816284
844.500000	986.968079
843.329102	1245.148071
842.157227	1060.130615
840.986328	783.347900
839.814453	774.823792
838.642578	1394.263672
837.469727	509.199463
836.296875	1447.540161
835.124023	1042.748779
833.951172	908.179077
832.777344	1048.081299
831.603516	1136.365479
830.429688	923.112427
829.255859	823.535522
828.081055	1136.423950
826.906250	940.485779
825.731445	233.841309
824.555664	929.318481
823.379883	1044.821777
822.204102	195.315491
821.027344	896.229004
819.851563	371.768616
818.674805	506.289825
817.497070	90.694336
816.320313	-407.309784
815.142578	-667.305420
813.963867	-464.827820
812.786133	1.903177
811.607422	-765.750793
810.428711	66.985916
809.250000	141.282593
808.070313	-255.736679
806.890625	-481.841797
805.710938	-697.042664
804.531250	-84.364616
803.350586	-302.386780
802.169922	65.200760
800.988281	1.920299
799.807617	-793.557739
798.625977	-1223.101563
797.444336	-925.610046
796.261719	-601.983154
795.079102	-549.158020
793.896484	-766.931519
792.713867	-415.725128
791.530273	-31.782461
790.346680	-288.101349
789.163086	117.131775
787.979492	431.152496
786.794922	777.889160
785.610352	987.025574
784.425781	158.751251
783.240234	-26.161707
782.054688	-184.770157
780.869141	177.850540
779.682617	639.402222
778.496094	188.329605
777.309570	258.269012
776.123047	853.263306
774.935547	282.420807
773.748047	1211.938110
772.560547	415.726227
771.373047	354.016479
770.184570	810.198669
768.996094	717.026184
767.806641	427.498230
766.618164	510.235077
765.428711	881.237854
764.239258	485.441345
763.048828	670.853149
761.858398	902.190308
760.667969	833.905518
759.477539	1363.897217
758.286133	1218.126343
757.094727	625.819824
755.903320	794.329773
754.710938	725.180237
753.518555	772.364929
752.326172	700.744629
751.133789	1167.157227
749.940430	1446.541504
748.747070	634.509766
747.553711	911.455322
746.359375	461.778412
745.166016	290.874847
743.970703	457.729187
742.776367	532.348389
741.581055	356.929321
740.385742	407.305542
739.190430	39.075191
737.994141	30.280767
736.797852	-780.173096
735.601563	271.101532
734.405273	198.789734
733.208008	222.833466
732.010742	-317.666473
730.813477	389.170959
729.615234	-234.109924
728.416992	-537.743713
727.218750	50.846516
726.020508	22.909786
724.821289	318.507202
723.622070	351.959229
722.422852	534.077881
721.222656	107.034637
720.022461	276.384338
718.822266	-167.443314
717.621094	438.731873
716.420898	122.073402
715.218750	185.294540
714.017578	554.065552
712.815430	728.912292
711.614258	618.473511
710.411133	626.059326
709.208984	660.134216
708.005859	-87.367386
706.802734	446.225220
705.599609	492.318939
704.395508	249.316330
703.191406	-128.066010
701.987305	119.531860
700.782227	30.349464
699.577148	174.344330
698.372070	833.993347
697.166992	613.593689
695.960938	-125.512383
694.754883	-387.978760
693.548828	184.256821
692.341797	-92.235886
691.135742	-580.745850
689.927734	-708.163452
688.720703	-533.272156
687.512695	-73.649315
686.304688	343.022888
685.096680	7.750196
683.888672	293.311462
682.679688	-291.854523
681.470703	-577.011719
680.260742	-1086.627197
679.050781	-750.599854
677.840820	32.073654
676.630859	63.935120
675.419922	-59.286915
674.209961	88.800728
672.998047	187.841003
671.787109	888.895386
670.575195	277.888245
669.363281	876.434570
668.151367	-216.795486
666.938477	402.668488
665.725586	236.312256
664.512695	-458.282501
663.299805	-633.495972
662.085938	252.196182
660.872070	-163.148514
659.658203	-383.264740
658.443359	573.300476
657.228516	240.490128
656.013672	16.480247
654.797852	-508.402710
653.583008	-745.568848
652.366211	43.899849
651.150391	478.334900
649.934570	-19.223141
648.717773	87.173698
647.500000	153.404846
646.283203	956.458069
645.065430	881.948792
643.847656	803.907043
642.629883	1103.008423
641.411133	1065.069580
640.192383	309.777374
638.973633	819.294312
637.753906	729.674805
636.534180	962.949951
635.314453	1093.572998
634.094727	586.893311
632.874023	291.349396
631.653320	116.594437
630.432617	337.182007
629.211914	485.093018
627.990234	607.546509
626.768555	294.910889
625.545898	960.291016
624.324219	817.456726
623.101563	822.693604
621.877930	855.864990
620.655273	569.848755
619.431641	277.492157
618.208008	120.032936
616.983398	452.625061
615.759766	177.009506
614.535156	-32.480865
613.310547	-368.519562
612.084961	668.032104
610.859375	-522.201538
609.633789	-115.844093
608.408203	165.578491
607.181641	-299.680206
605.955078	334.357666
604.728516	-515.111694
