# Supplementary material for: Raman spectroscopy accurately differentiates mucosal healing from non-healing and biochemical changes following biological therapy in inflammatory bowel disease
Source: PLoS One. 2021 Jun 2;16(6):e0252210. doi: 10.1371/journal.pone.0252210 (PMC8172032; doi:10.1371/journal.pone.0252210)
Supplement: S7 Dataset — (ZIP) [file pone.0252210.s009.zip › Post-biologic/OC034 post treatment_base sub CR removed_6__X_-4890.59__Y_10068__Z_1507.2__Time_66.txt]

1714.774414	-10.715540
1713.797852	378.098907
1712.820313	37.048973
1711.843750	56.451096
1710.866211	-100.265625
1709.888672	223.758438
1708.911133	50.065567
1707.933594	220.241211
1706.955078	150.060730
1705.976563	294.984467
1704.998047	-260.796143
1704.019531	-106.177315
1703.040039	-28.485113
1702.061523	-105.164803
1701.082031	-87.455666
1700.101563	0.502998
1699.122070	254.999847
1698.141602	224.066422
1697.161133	30.866001
1696.180664	28.193031
1695.200195	79.668259
1694.218750	16.952351
1693.238281	51.134342
1692.256836	131.337524
1691.274414	284.208679
1690.292969	306.985260
1689.310547	426.418182
1688.328125	74.383911
1687.345703	392.447510
1686.363281	164.504211
1685.379883	499.635834
1684.396484	411.562286
1683.413086	350.784546
1682.429688	346.579041
1681.445313	651.839050
1680.461914	576.881775
1679.477539	888.458130
1678.493164	756.068115
1677.507813	653.543091
1676.523438	767.109924
1675.538086	958.270630
1674.552734	684.618774
1673.566406	937.906189
1672.581055	1103.947388
1671.594727	948.919006
1670.608398	1121.209351
1669.622070	1137.244263
1668.634766	1103.300171
1667.648438	1359.240967
1666.661133	1249.282227
1665.673828	1633.384155
1664.685547	1346.606323
1663.698242	1368.104248
1662.709961	1793.075806
1661.721680	1624.481323
1660.733398	1705.549927
1659.744141	1773.750122
1658.755859	1492.672241
1657.766602	1614.722046
1656.777344	1713.303345
1655.787109	1528.948853
1654.797852	1233.933350
1653.807617	1323.144531
1652.817383	1137.551025
1651.827148	1132.296265
1650.835938	1087.735474
1649.844727	903.433960
1648.853516	772.449097
1647.862305	723.809326
1646.871094	855.214783
1645.878906	395.161377
1644.886719	411.042755
1643.894531	266.182251
1642.902344	364.582886
1641.910156	328.654022
1640.916992	113.606308
1639.923828	-11.342087
1638.930664	338.833527
1637.936523	-91.420898
1636.943359	206.473663
1635.949219	3.693367
1634.955078	146.499954
1633.960938	-124.132538
1632.965820	-75.668716
1631.970703	178.451233
1630.975586	103.588173
1629.980469	-81.553276
1628.985352	-50.567261
1627.989258	-87.786179
1626.993164	-74.776337
1625.997070	-266.698212
1625.000977	-121.741524
1624.003906	104.846283
1623.007813	39.801735
1622.010742	45.923462
1621.012695	364.862274
1620.015625	523.632935
1619.017578	443.535217
1618.020508	334.776642
1617.021484	163.216644
1616.023438	241.216431
1615.025391	62.211628
1614.026367	-142.804810
1613.027344	153.336761
1612.028320	-11.992407
1611.028320	-9.347690
1610.029297	-161.199646
1609.029297	-11.530119
1608.029297	339.914032
1607.028320	122.945198
1606.028320	236.134995
1605.027344	-171.624283
1604.026367	49.088116
1603.025391	272.413300
1602.023438	-119.122711
1601.022461	78.152428
1600.020508	11.274727
1599.018555	-115.640007
1598.016602	42.500717
1597.013672	-251.510910
1596.010742	160.153687
1595.007813	-188.508560
1594.004883	-160.873749
1593.001953	31.299286
1591.998047	-3.712454
1590.994141	-174.402679
1589.990234	-454.592621
1588.986328	74.144608
1587.981445	23.594133
1586.976563	111.293526
1585.971680	146.818253
1584.966797	304.845398
1583.961914	-58.426456
1582.956055	271.532257
1581.950195	278.315887
1580.944336	282.476807
1579.938477	260.577026
1578.931641	191.796646
1577.924805	-61.777508
1576.917969	205.168777
1575.911133	214.400955
1574.904297	119.545815
1573.896484	162.508148
1572.888672	306.804901
1571.880859	152.053253
1570.873047	2.511145
1569.864258	372.626312
1568.855469	-34.204967
1567.846680	5.787055
1566.837891	175.522644
1565.829102	88.099831
1564.819336	247.202682
1563.809570	92.169426
1562.799805	193.961548
1561.790039	241.151962
1560.779297	324.528137
1559.768555	350.733521
1558.757813	343.132233
1557.747070	319.885284
1556.736328	415.731873
1555.724609	425.935883
1554.712891	560.342712
1553.701172	378.676147
1552.689453	225.449097
1551.676758	170.515076
1550.664063	208.640091
1549.651367	148.313766
1548.638672	305.160614
1547.625977	192.863800
1546.612305	165.796082
1545.598633	223.909912
1544.584961	80.281197
1543.571289	228.546463
1542.556641	-101.304527
1541.541992	-51.498302
1540.527344	73.023743
1539.512695	-53.070343
1538.498047	86.590668
1537.482422	166.677826
1536.466797	58.244884
1535.451172	-16.764437
1534.434570	-50.646145
1533.418945	240.202667
1532.402344	169.877090
1531.385742	117.459282
1530.369141	209.194046
1529.351563	-126.912277
1528.334961	88.133705
1527.317383	148.410263
1526.299805	-187.962219
1525.281250	41.875725
1524.263672	117.061569
1523.245117	256.352325
1522.226563	-142.179642
1521.208008	107.345901
1520.188477	42.903175
1519.168945	186.530121
1518.150391	221.995804
1517.129883	105.647331
1516.110352	-157.242081
1515.089844	247.566925
1514.070313	459.453918
1513.049805	36.948769
1512.028320	-46.761623
1511.007813	346.709351
1509.986328	31.711073
1508.964844	42.432148
1507.943359	117.087570
1506.921875	288.964661
1505.899414	58.118340
1504.876953	-34.408379
1503.854492	-178.320175
1502.832031	-55.919323
1501.808594	-41.334896
1500.786133	-201.041687
1499.762695	-207.263229
1498.739258	-254.609467
1497.714844	-332.832916
1496.691406	-40.197910
1495.666992	-24.134058
1494.642578	-8.248503
1493.617188	66.248817
1492.592773	-69.053360
1491.567383	86.871330
1490.541992	132.690048
1489.516602	-64.371414
1488.491211	24.547596
1487.464844	207.726807
1486.438477	260.463074
1485.412109	310.460938
1484.385742	546.569519
1483.358398	190.476440
1482.331055	502.699982
1481.303711	314.773071
1480.276367	618.877014
1479.249023	851.320251
1478.220703	558.467590
1477.192383	810.889038
1476.164063	688.561218
1475.135742	1060.263306
1474.106445	1105.691772
1473.077148	1293.530884
1472.047852	1081.522705
1471.018555	1039.970215
1469.989258	1547.871704
1468.958984	1411.827515
1467.928711	1463.907349
1466.898438	1742.134888
1465.868164	1694.719482
1464.836914	1794.589600
1463.805664	2219.551514
1462.774414	2174.213379
1461.743164	2258.313965
1460.710938	2154.322266
1459.679688	2431.115967
1458.647461	2484.282959
1457.615234	2438.343994
1456.582031	2285.730469
1455.549805	2290.375732
1454.516602	2434.386719
1453.483398	2644.163330
1452.449219	2478.535645
1451.416016	2487.790771
1450.381836	2823.818604
1449.347656	2417.304688
1448.313477	2595.987793
1447.279297	2918.855225
1446.244141	2788.281738
1445.208984	3014.603516
1444.173828	2732.067139
1443.138672	2702.601807
1442.102539	2657.880615
1441.066406	2355.138672
1440.030273	2247.165527
1438.994141	2379.345459
1437.958008	2129.755859
1436.920898	2127.840820
1435.883789	1751.961060
1434.846680	1674.250244
1433.808594	1482.861938
1432.771484	1516.248291
1431.733398	1080.039429
1430.695313	1138.636963
1429.657227	957.471680
1428.618164	1036.163818
1427.579102	774.310303
1426.540039	827.744263
1425.500977	450.035400
1424.461914	652.188721
1423.421875	468.660431
1422.381836	471.639282
1421.341797	673.603088
1420.301758	522.904602
1419.260742	435.191467
1418.219727	5.168053
1417.178711	433.542603
1416.137695	391.210815
1415.096680	238.218842
1414.054688	-133.529739
1413.012695	244.241638
1411.970703	345.329041
1410.928711	275.477814
1409.885742	195.607254
1408.842773	55.505497
1407.799805	113.933464
1406.756836	345.655945
1405.712891	494.440063
1404.668945	367.071808
1403.625000	31.497580
1402.581055	172.861023
1401.537109	-4.383683
1400.492188	34.179256
1399.447266	215.714386
1398.402344	327.035187
1397.357422	-72.954956
1396.311523	-131.918213
1395.265625	79.801826
1394.219727	449.309601
1393.173828	202.664612
1392.126953	219.081940
1391.081055	268.140015
1390.034180	519.959534
1388.986328	-171.595093
1387.939453	2.835172
1386.891602	-10.321838
1385.843750	14.130321
1384.795898	116.172829
1383.748047	60.802456
1382.699219	-209.374451
1381.651367	32.872852
1380.602539	5.330679
1379.552734	-224.396561
1378.503906	-69.377708
1377.454102	133.099915
1376.404297	86.032310
1375.354492	123.947250
1374.303711	204.356064
1373.253906	-104.207962
1372.203125	-125.765457
1371.152344	-251.893478
1370.100586	-36.373264
1369.049805	149.303818
1367.998047	-125.899506
1366.946289	157.122620
1365.894531	-5.616059
1364.841797	382.099823
1363.789063	95.190071
1362.736328	109.695633
1361.683594	-49.830799
1360.630859	171.481750
1359.577148	129.196854
1358.523438	-72.059647
1357.469727	236.581161
1356.415039	420.950745
1355.361328	289.822968
1354.306641	136.538803
1353.251953	306.398926
1352.197266	255.328690
1351.141602	264.019501
1350.085938	409.408112
1349.030273	299.277100
1347.974609	822.092651
1346.918945	622.963440
1345.862305	771.306152
1344.805664	984.234131
1343.749023	743.566956
1342.691406	649.403198
1341.634766	1373.238403
1340.577148	934.967957
1339.519531	1056.868408
1338.460938	1020.392456
1337.403320	951.945923
1336.344727	747.554626
1335.286133	909.714661
1334.226563	1232.807007
1333.167969	1033.997681
1332.108398	897.280396
1331.048828	966.044983
1329.989258	792.700073
1328.928711	977.992554
1327.869141	760.621460
1326.808594	896.814575
1325.748047	736.737854
1324.686523	655.933533
1323.625977	723.507324
1322.564453	912.184265
1321.502930	1036.809082
1320.440430	1117.151245
1319.378906	896.710999
1318.316406	873.853577
1317.253906	952.293640
1316.190430	1154.141113
1315.127930	1045.560669
1314.064453	853.428467
1313.000977	971.987671
1311.937500	802.509277
1310.873047	726.865540
1309.809570	969.051147
1308.745117	913.480835
1307.679688	1057.449585
1306.615234	1122.823730
1305.549805	735.741699
1304.484375	499.036652
1303.418945	983.043701
1302.353516	1154.832275
1301.287109	935.951599
1300.220703	823.013062
1299.154297	818.402405
1298.087891	683.804138
1297.020508	964.431946
1295.954102	1063.458862
1294.886719	887.713745
1293.818359	883.996765
1292.750977	909.909302
1291.682617	715.224609
1290.614258	650.778687
1289.545898	748.355347
1288.476563	880.376282
1287.407227	1093.387817
1286.338867	483.220673
1285.268555	444.249420
1284.199219	581.809143
1283.128906	665.601257
1282.058594	654.049866
1280.988281	552.112183
1279.917969	536.024780
1278.846680	432.030670
1277.775391	719.586426
1276.704102	779.756592
1275.632813	778.933655
1274.560547	942.031128
1273.488281	846.170837
1272.416016	647.885803
1271.343750	874.867310
1270.270508	974.898315
1269.197266	877.258179
1268.124023	843.272766
1267.050781	750.869507
1265.977539	1132.007080
1264.903320	998.379089
1263.829102	1064.937866
1262.753906	953.593933
1261.679688	935.067871
1260.604492	682.689209
1259.529297	1088.481934
1258.454102	814.501953
1257.378906	881.764526
1256.302734	805.434509
1255.226563	678.125183
1254.150391	813.867126
1253.073242	944.790405
1251.997070	932.216858
1250.919922	1136.243286
1249.841797	1004.666016
1248.764648	917.015320
1247.686523	938.888428
1246.608398	1060.489380
1245.530273	1060.635742
1244.452148	606.594116
1243.373047	915.466003
1242.293945	991.173645
1241.214844	741.618469
1240.135742	785.936279
1239.055664	840.011841
1237.975586	814.075806
1236.895508	763.965027
1235.815430	808.514404
1234.734375	865.230042
1233.654297	827.446411
1232.573242	898.787964
1231.491211	856.277405
1230.410156	893.774109
1229.328125	664.904846
1228.246094	697.674988
1227.163086	960.438538
1226.081055	681.009644
1224.998047	866.306458
1223.915039	770.941528
1222.832031	883.642273
1221.748047	432.921112
1220.664063	567.454834
1219.580078	474.756134
1218.496094	444.944946
1217.412109	567.360046
1216.327148	486.843994
1215.242188	435.348969
1214.157227	342.840668
1213.071289	301.064056
1211.985352	440.295502
1210.899414	521.557373
1209.813477	419.454132
1208.727539	558.547180
1207.640625	707.208496
1206.553711	602.685181
1205.466797	392.151978
1204.378906	690.080444
1203.291016	431.397400
1202.203125	293.219147
1201.115234	328.437256
1200.027344	483.968811
1198.938477	-3.204966
1197.849609	3.071497
1196.760742	-48.431179
1195.670898	-30.208384
1194.582031	144.259354
1193.492188	258.495758
1192.401367	43.345631
1191.311523	61.326805
1190.220703	-216.261795
1189.129883	-99.873459
1188.039063	-24.422941
1186.947266	19.713303
1185.856445	73.364311
1184.764648	239.705566
1183.671875	336.320313
1182.580078	-140.467865
1181.487305	-132.698578
1180.394531	311.349365
1179.301758	-7.154528
1178.208984	91.394775
1177.115234	-229.490829
1176.021484	156.338028
1174.927734	484.420105
1173.833008	29.294468
1172.738281	328.335480
1171.643555	344.730408
1170.548828	-2.684941
1169.454102	346.089325
1168.358398	364.543243
1167.262695	72.030235
1166.166992	456.083527
1165.070313	-147.256210
1163.973633	152.808197
1162.876953	70.378479
1161.780273	226.714600
1160.683594	421.064819
1159.585938	565.069153
1158.488281	649.210999
1157.389648	458.759155
1156.291992	485.374481
1155.193359	478.453430
1154.094727	726.566101
1152.996094	576.279358
1151.896484	475.980835
1150.796875	301.715698
1149.697266	270.343994
1148.597656	93.548195
1147.498047	192.942368
1146.397461	225.482117
1145.296875	410.209503
1144.195313	130.636658
1143.094727	-94.226479
1141.993164	47.196003
1140.891602	373.911743
1139.789063	524.377869
1138.687500	446.425842
1137.584961	370.734314
1136.482422	273.542175
1135.379883	492.192566
1134.276367	589.462585
1133.172852	674.665894
1132.069336	716.950500
1130.964844	823.138245
1129.861328	751.168518
1128.756836	975.613037
1127.652344	1346.852539
1126.546875	1025.364990
1125.442383	983.618347
1124.336914	1275.923706
1123.230469	1181.688843
1122.125000	1167.898560
1121.018555	945.523438
1119.912109	772.826538
1118.805664	531.398071
1117.699219	623.664246
1116.591797	905.041626
1115.484375	975.577332
1114.376953	778.650757
1113.268555	605.303406
1112.160156	713.229370
1111.051758	653.136414
1109.943359	982.841797
1108.833984	745.212830
1107.725586	861.865173
1106.616211	990.118469
1105.505859	820.672668
1104.396484	1234.204834
1103.286133	993.696350
1102.175781	1052.797852
1101.064453	1213.153564
1099.954102	1198.791626
1098.842773	578.342651
1097.731445	900.931030
1096.619141	966.349060
1095.507813	812.491211
1094.395508	1143.815674
1093.282227	980.284790
1092.169922	1198.143311
1091.056641	1067.374634
1089.943359	927.125305
1088.830078	800.936584
1087.716797	919.327942
1086.602539	964.628479
1085.488281	960.415344
1084.373047	1167.642578
1083.258789	1071.496460
1082.143555	855.437500
1081.028320	921.264282
1079.913086	1111.430298
1078.796875	888.133362
1077.680664	869.071045
1076.564453	885.122620
1075.448242	959.730225
1074.331055	771.456848
1073.213867	834.131165
1072.096680	725.513794
1070.979492	731.728455
1069.861328	740.189758
1068.743164	579.853821
1067.625000	838.848511
1066.505859	629.211365
1065.386719	808.301208
1064.267578	879.550659
1063.148438	1009.212769
1062.029297	956.231995
1060.909180	968.706360
1059.789063	857.155334
1058.667969	577.227722
1057.547852	620.006409
1056.426758	658.030090
1055.305664	651.593933
1054.183594	504.932617
1053.062500	498.451782
1051.940430	706.758301
1050.818359	347.631927
1049.695313	504.453949
1048.572266	721.847961
1047.449219	568.180664
1046.326172	605.822754
1045.203125	342.619537
1044.079102	440.872345
1042.955078	641.626770
1041.830078	800.326721
1040.706055	336.931061
1039.581055	474.667847
1038.456055	277.022247
1037.331055	386.786926
1036.205078	396.419647
1035.079102	624.802063
1033.953125	1027.588135
1032.826172	537.036682
1031.700195	511.836731
1030.573242	502.939392
1029.445313	514.991089
1028.318359	545.678833
1027.190430	114.055473
1026.062500	-8.397837
1024.934570	219.904617
1023.805664	72.038269
1022.676758	-61.773773
1021.547852	-23.738754
1020.418945	-310.458435
1019.289063	-149.329819
1018.159180	-259.514801
1017.029297	-211.921829
1015.898438	-219.910568
1014.767578	3.923215
1013.636719	137.385880
1012.505859	284.775970
1011.375000	483.138123
1010.243164	419.884491
1009.111328	604.428589
1007.978516	636.251099
1006.846680	730.647461
1005.713867	1185.931030
1004.581055	2138.300049
1003.447266	2584.024414
1002.313477	2569.700684
1001.179688	2215.816406
1000.045898	1520.304932
998.912109	1030.819824
997.777344	594.805359
996.642578	228.398239
995.506836	464.724670
994.372070	43.428673
993.236328	284.603271
992.100586	428.946869
990.963867	13.013867
989.828125	316.749695
988.691406	353.127228
987.553711	25.556135
986.416992	4.728829
985.279297	25.535009
984.141602	214.611221
983.003906	115.999222
981.865234	351.353821
980.726563	262.320709
979.587891	366.769623
978.448242	289.646698
977.309570	228.856201
976.169922	156.788055
975.030273	179.190323
973.889648	298.286957
972.749023	146.440781
971.608398	369.255463
970.467773	197.211517
969.326172	48.406452
968.184570	129.409119
967.042969	199.111954
965.901367	305.704224
964.758789	61.537762
963.616211	235.043671
962.473633	491.221527
961.330078	522.880554
960.186523	213.324158
959.042969	364.612152
957.899414	259.534851
956.754883	65.427307
955.610352	125.753922
954.465820	227.482437
953.321289	45.654736
952.175781	253.049774
951.030273	439.997925
949.884766	69.158035
948.738281	149.084778
947.591797	149.215088
946.445313	117.594269
945.298828	241.570221
944.151367	377.143402
943.003906	67.628494
941.856445	215.070404
940.708008	337.575409
939.559570	467.105713
938.411133	377.815338
937.262695	386.875763
936.113281	131.671066
934.964844	29.560701
933.814453	317.459930
932.665039	530.270447
931.514648	119.036888
930.364258	81.742439
929.213867	65.192726
928.062500	1.081138
926.912109	41.921841
925.759766	48.848499
924.608398	-223.798767
923.456055	-123.107994
922.303711	-113.183952
921.151367	-130.317444
919.999023	-292.668488
918.845703	-184.333923
917.692383	-89.458786
916.539063	328.081787
915.384766	23.618925
914.230469	64.555611
913.076172	-182.534409
911.920898	72.135361
910.766602	32.002098
909.611328	37.453754
908.455078	-77.056862
907.299805	-281.986481
906.143555	211.381744
904.987305	-58.826809
903.830078	217.192444
902.673828	115.072884
901.516602	53.946339
900.359375	-113.353821
899.201172	-24.671198
898.042969	-103.276443
896.884766	-360.368561
895.726563	108.747910
894.567383	-43.930576
893.408203	359.670105
892.249023	162.127991
891.088867	43.912312
889.929688	-78.621056
888.769531	-2.220925
887.608398	83.319672
886.448242	89.951332
885.287109	-128.941452
884.125977	-135.530319
882.963867	124.167931
881.801758	115.516457
880.639648	138.547623
879.477539	-88.510979
878.315430	435.027191
877.152344	467.299774
875.989258	-54.424637
874.825195	-138.951706
873.661133	325.959534
872.497070	475.624268
871.333008	109.996254
870.168945	84.312447
869.003906	45.218361
867.838867	233.313828
866.672852	317.970917
865.506836	254.297073
864.340820	249.120834
863.174805	-3.129693
862.008789	162.520477
860.841797	13.769567
859.674805	419.597748
858.506836	782.613403
857.339844	503.727631
856.171875	765.619690
855.003906	621.447327
853.834961	701.568970
852.666016	770.431335
851.497070	619.608887
850.328125	486.760071
849.158203	403.235321
847.988281	433.936584
846.818359	462.340637
845.647461	217.596695
844.477539	-29.329144
843.306641	227.242035
842.134766	472.451019
840.963867	355.172516
839.791992	450.290283
838.619141	263.640472
837.447266	79.221329
836.274414	504.763947
835.101563	449.755127
833.928711	604.593872
832.754883	413.192719
831.581055	353.470428
830.407227	527.980530
829.232422	729.067017
828.058594	341.052277
826.883789	477.158569
825.708008	345.527252
824.533203	220.499222
823.357422	630.220093
822.181641	409.092621
821.004883	254.741730
819.828125	278.455292
818.651367	248.561096
817.474609	71.609734
816.296875	16.966225
815.119141	86.757317
813.941406	122.973373
812.763672	256.829468
811.584961	79.194450
810.406250	52.592602
809.226563	-31.960833
808.047852	-63.361614
806.868164	27.217060
805.688477	42.048775
804.507813	-231.933380
803.327148	-221.898544
802.146484	-114.446762
800.965820	-102.654465
799.784180	-133.221451
798.603516	-17.648840
797.420898	-59.744995
796.239258	-208.431351
795.056641	-69.211136
793.874023	-158.459686
792.691406	-143.799057
791.507813	45.555275
790.324219	30.928337
789.140625	257.319733
787.956055	-32.183258
786.772461	277.716858
785.586914	7.793940
784.402344	142.401703
783.216797	60.078125
782.032227	278.132813
780.845703	82.674103
779.660156	439.336243
778.473633	329.609711
777.287109	418.429382
776.100586	473.871429
774.913086	398.859436
773.725586	103.022926
772.538086	32.110630
771.349609	302.850983
770.161133	233.706787
768.972656	248.152100
767.784180	407.838928
766.594727	571.656189
765.405273	484.083923
764.215820	361.126434
763.026367	394.362488
761.835938	400.982117
760.645508	691.310730
759.454102	1181.542358
758.262695	740.923157
757.072266	746.776184
755.879883	429.268860
754.688477	397.517456
753.496094	493.094666
752.303711	247.945679
751.110352	275.148285
749.917969	488.880371
748.724609	296.226379
747.530273	268.174164
746.336914	376.096222
745.142578	435.604462
743.948242	106.761589
742.752930	168.333878
741.558594	381.087769
740.363281	164.072998
739.166992	146.519241
737.971680	113.601982
736.775391	-0.376734
735.579102	-50.819275
734.381836	-110.011024
733.185547	3.741914
731.988281	515.712830
730.790039	296.744080
729.592773	220.084534
728.394531	287.818604
727.196289	353.386688
725.997070	224.451813
724.797852	336.020935
723.598633	58.747494
722.399414	-10.806834
721.199219	129.402435
719.999023	642.979919
718.798828	119.696434
717.598633	216.514191
716.397461	125.818062
715.196289	351.581451
713.994141	106.402344
712.792969	127.492874
711.590820	157.483383
710.388672	244.319183
709.185547	-113.090813
707.982422	165.873932
706.779297	157.514908
705.576172	16.609947
704.372070	248.206848
703.167969	75.233299
701.963867	339.886475
700.759766	130.564407
699.554688	23.834398
698.349609	156.594849
697.143555	-51.618351
695.938477	-179.015717
694.732422	-60.536381
693.525391	-50.367516
692.319336	-104.999863
691.112305	-109.321457
689.905273	-78.555847
688.697266	-160.271820
687.490234	-169.989944
686.282227	-309.459503
685.073242	-242.488617
683.865234	-3.910215
682.656250	-22.967970
681.447266	19.039555
680.237305	-157.382980
679.028320	-30.122967
677.818359	121.286003
676.607422	-279.018707
675.397461	141.520035
674.186523	1.814800
672.975586	-27.123419
671.763672	2.718896
670.551758	-118.454865
669.339844	-14.393843
668.127930	-78.623863
666.915039	-14.998670
665.703125	76.989410
664.489258	316.118408
663.276367	-68.623184
662.062500	345.848999
660.848633	287.711029
659.634766	20.522087
658.419922	331.830841
657.205078	-40.526627
655.990234	-108.516182
654.775391	58.634518
653.559570	-200.933670
652.343750	-46.592518
651.126953	-73.246552
649.911133	141.324005
648.694336	84.441841
647.477539	223.403366
646.259766	75.919136
645.041992	255.401520
643.824219	221.589676
642.606445	209.018829
641.387695	170.319214
640.168945	34.497829
638.950195	446.360199
637.730469	71.039711
636.511719	219.489319
635.291016	122.363373
634.071289	138.343292
632.850586	393.949127
631.629883	324.432465
630.409180	-33.591751
629.188477	283.264893
627.966797	-38.231483
626.745117	368.237762
625.522461	333.638916
624.300781	228.977524
623.078125	512.774719
621.854492	462.638580
620.631836	481.370911
619.408203	519.532532
618.184570	367.167236
616.960938	148.415665
615.736328	117.825127
614.511719	146.754120
613.287109	177.258316
612.061523	63.732285
610.835938	246.559891
609.610352	-76.215469
608.384766	55.111362
607.158203	-193.251099
605.931641	244.697723
604.705078	-357.277008
