# Supplementary material for: Raman spectroscopy accurately differentiates mucosal healing from non-healing and biochemical changes following biological therapy in inflammatory bowel disease
Source: PLoS One. 2021 Jun 2;16(6):e0252210. doi: 10.1371/journal.pone.0252210 (PMC8172032; doi:10.1371/journal.pone.0252210)
Supplement: S7 Dataset — (ZIP) [file pone.0252210.s009.zip › Post-biologic/OC013 post treatment-2_BL sub CR removed_7__X_13378.8__Y_18524.4__Time_77.txt]

1714.671875	312.233765
1713.695313	250.908142
1712.718750	216.610077
1711.742188	315.759003
1710.764648	-9.496741
1709.787109	80.133698
1708.809570	198.457047
1707.831055	-21.703960
1706.853516	-20.173384
1705.875000	-247.190491
1704.896484	-84.094353
1703.916992	203.748718
1702.938477	-234.610596
1701.958984	-165.478119
1700.979492	-233.793091
1700.000000	-217.529953
1699.019531	-226.469208
1698.040039	76.322495
1697.059570	-247.565781
1696.079102	234.435181
1695.097656	-230.639297
1694.117188	-20.982611
1693.135742	-167.838089
1692.154297	-137.040054
1691.172852	-387.783264
1690.190430	-319.608002
1689.208008	-322.176361
1688.225586	33.923252
1687.243164	111.145615
1686.260742	189.559128
1685.277344	-5.431303
1684.293945	189.874329
1683.310547	-69.310219
1682.327148	-20.966169
1681.343750	17.796652
1680.359375	-48.926201
1679.375000	284.658569
1678.390625	267.856018
1677.405273	-189.632782
1676.419922	-20.887989
1675.435547	209.920776
1674.449219	382.968079
1673.463867	1.328992
1672.478516	109.700157
1671.492188	186.938248
1670.505859	132.139008
1669.519531	534.938416
1668.532227	178.934647
1667.544922	160.956253
1666.557617	202.097137
1665.570313	549.049194
1664.583008	217.426422
1663.594727	573.480591
1662.607422	394.431396
1661.619141	656.102600
1660.629883	173.466751
1659.641602	343.494751
1658.652344	243.753098
1657.663086	266.422058
1656.673828	631.192383
1655.684570	472.098816
1654.694336	342.639099
1653.704102	520.660461
1652.713867	82.593224
1651.723633	163.578812
1650.732422	318.949829
1649.742188	249.924286
1648.750977	191.842896
1647.758789	192.255722
1646.767578	-50.058083
1645.775391	-27.813383
1644.784180	2.662844
1643.791992	54.509129
1642.798828	-189.082626
1641.806641	206.403519
1640.813477	45.171074
1639.820313	-168.531342
1638.827148	-218.409943
1637.833008	-54.499660
1636.839844	-101.375221
1635.845703	-5.751435
1634.851563	-33.871517
1633.856445	-407.003021
1632.862305	-202.966980
1631.867188	-278.077393
1630.872070	265.676849
1629.876953	-188.372711
1628.881836	-442.136566
1627.885742	267.268433
1626.889648	-349.407623
1625.893555	-434.511871
1624.897461	150.960358
1623.900391	-23.563622
1622.903320	17.514757
1621.906250	-4.490441
1620.909180	99.606209
1619.912109	-298.036957
1618.914063	94.864044
1617.916016	33.358238
1616.917969	84.702354
1615.919922	59.860424
1614.920898	194.992203
1613.921875	162.108765
1612.922852	289.131897
1611.923828	360.952301
1610.924805	178.367264
1609.924805	126.775604
1608.924805	245.416458
1607.924805	298.392456
1606.924805	327.650146
1605.923828	107.979477
1604.922852	-216.453369
1603.921875	393.533264
1602.920898	375.058685
1601.919922	94.808868
1600.917969	-148.882935
1599.916016	-84.044113
1598.914063	-275.632629
1597.912109	204.487564
1596.909180	-379.475159
1595.906250	144.492279
1594.903320	-107.813339
1593.900391	175.205719
1592.896484	-215.800705
1591.893555	-317.033844
1590.889648	-73.924576
1589.885742	-68.594292
1588.880859	-45.233013
1587.876953	371.792267
1586.872070	-103.469658
1585.867188	-46.869198
1584.862305	25.126579
1583.856445	-38.672485
1582.851563	228.260101
1581.845703	187.436783
1580.839844	-30.694134
1579.833008	258.762909
1578.827148	404.707794
1577.820313	-201.855881
1576.813477	404.216919
1575.806641	88.823822
1574.798828	-42.018822
1573.791992	-191.220734
1572.784180	-119.627441
1571.775391	-245.880463
1570.767578	-138.395599
1569.759766	280.589813
1568.750977	-28.220884
1567.742188	270.590057
1566.732422	254.823425
1565.723633	298.562347
1564.713867	105.829926
1563.704102	154.267914
1562.694336	2.689681
1561.684570	162.189972
1560.673828	347.287750
1559.664063	26.542017
1558.652344	8.913260
1557.641602	-159.216431
1556.630859	340.965057
1555.619141	133.491745
1554.607422	24.297337
1553.595703	15.903161
1552.583984	-13.419374
1551.571289	-291.445282
1550.558594	46.283760
1549.545898	-4.413702
1548.533203	-42.371391
1547.519531	299.576630
1546.506836	64.652130
1545.493164	-51.506744
1544.479492	302.516998
1543.464844	601.892761
1542.451172	-124.554390
1541.436523	435.230499
1540.421875	26.294331
1539.407227	-80.621780
1538.391602	-12.208362
1537.375977	68.890793
1536.361328	232.352936
1535.344727	563.154541
1534.329102	34.938568
1533.312500	259.574127
1532.296875	128.257416
1531.280273	161.728058
1530.262695	184.672516
1529.246094	-14.055750
1528.228516	21.465761
1527.210938	49.095284
1526.193359	686.672180
1525.175781	-42.858601
1524.157227	-8.005494
1523.138672	443.465424
1522.120117	86.944473
1521.101563	69.892242
1520.082031	376.628143
1519.063477	230.727234
1518.043945	238.926208
1517.024414	419.147339
1516.003906	195.822952
1514.983398	460.453705
1513.963867	668.407776
1512.943359	108.534271
1511.921875	-446.112579
1510.901367	-215.358383
1509.879883	276.848541
1508.858398	235.228241
1507.836914	-91.117935
1506.815430	220.997421
1505.792969	189.373108
1504.770508	-188.301804
1503.748047	-68.808731
1502.725586	-241.475937
1501.702148	13.538171
1500.678711	-13.292002
1499.655273	154.396667
1498.631836	-276.974121
1497.608398	-306.455353
1496.583984	-277.166565
1495.559570	-324.676208
1494.535156	-405.453217
1493.510742	-74.591576
1492.485352	399.203033
1491.460938	448.555969
1490.435547	344.509247
1489.409180	76.953156
1488.383789	-70.432259
1487.357422	98.820702
1486.331055	178.635818
1485.304688	449.840851
1484.278320	486.146240
1483.250977	596.381348
1482.224609	563.761169
1481.197266	500.518951
1480.168945	350.583862
1479.141602	328.213715
1478.113281	530.106628
1477.084961	757.412598
1476.056641	299.353638
1475.028320	412.034515
1473.999023	970.284485
1472.969727	881.667419
1471.940430	950.928589
1470.911133	864.965515
1469.881836	893.566467
1468.851563	563.494324
1467.821289	958.414124
1466.791016	1320.152954
1465.759766	954.715942
1464.729492	1270.660034
1463.698242	1238.367676
1462.666992	1272.198608
1461.635742	1120.663452
1460.603516	1253.626953
1459.571289	1503.389771
1458.539063	1255.607056
1457.506836	1421.656128
1456.474609	1039.672363
1455.441406	1335.177002
1454.408203	1146.239746
1453.375000	1127.343384
1452.341797	1293.599487
1451.307617	1416.748413
1450.274414	1641.324341
1449.240234	1419.981201
1448.205078	1234.248535
1447.170898	1446.300781
1446.135742	982.335083
1445.100586	1085.666016
1444.065430	1373.795410
1443.030273	1535.397095
1441.994141	1590.754761
1440.958984	991.197083
1439.921875	1064.528809
1438.885742	1034.323608
1437.849609	688.306458
1436.812500	597.741882
1435.775391	876.177307
1434.738281	1308.692261
1433.701172	983.546021
1432.663086	878.276855
1431.625000	500.560303
1430.586914	241.737534
1429.548828	576.091003
1428.509766	262.085022
1427.470703	324.125000
1426.431641	610.680725
1425.392578	350.186768
1424.353516	208.398056
1423.313477	21.408266
1422.273438	13.500735
1421.233398	156.863770
1420.193359	252.451263
1419.152344	45.966648
1418.111328	302.872223
1417.070313	323.238861
1416.029297	127.340607
1414.987305	-18.052313
1413.946289	-175.791245
1412.904297	-19.043200
1411.862305	14.594337
1410.819336	211.696686
1409.776367	145.001923
1408.734375	141.309982
1407.691406	-352.072266
1406.647461	41.347916
1405.604492	306.724304
1404.560547	-183.479218
1403.516602	-344.564850
1402.472656	-322.270874
1401.427734	-204.552338
1400.382813	-71.692436
1399.337891	367.168030
1398.292969	-149.182068
1397.248047	375.006958
1396.202148	327.733734
1395.156250	521.136047
1394.110352	276.248566
1393.064453	1.555324
1392.018555	250.403458
1390.971680	83.721794
1389.924805	99.944023
1388.877930	-296.559357
1387.830078	315.367340
1386.782227	89.309570
1385.734375	21.016670
1384.686523	75.390213
1383.638672	-367.519806
1382.589844	56.993618
1381.541016	16.761152
1380.492188	76.590500
1379.443359	161.496368
1378.394531	126.653580
1377.344727	-115.257706
1376.294922	24.904818
1375.245117	254.960419
1374.194336	387.726257
1373.143555	176.379333
1372.092773	506.344238
1371.041992	88.389374
1369.991211	383.587708
1368.939453	135.510849
1367.887695	-99.883812
1366.835938	-312.640533
1365.784180	423.633942
1364.731445	245.921677
1363.679688	-262.640015
1362.626953	-138.761261
1361.573242	15.010002
1360.520508	-271.459259
1359.466797	213.285507
1358.413086	-50.533955
1357.359375	-95.356667
1356.305664	195.483810
1355.250977	153.298538
1354.196289	86.386826
1353.141602	-601.366211
1352.086914	236.057388
1351.031250	114.828377
1349.975586	373.534637
1348.919922	1.861966
1347.864258	285.484497
1346.808594	378.060730
1345.751953	527.710999
1344.695313	570.757080
1343.638672	829.556458
1342.581055	726.436951
1341.523438	358.298004
1340.466797	649.429260
1339.408203	502.056091
1338.350586	731.258179
1337.291992	710.353333
1336.234375	781.141113
1335.174805	992.988342
1334.116211	823.805786
1333.057617	748.765259
1331.998047	636.706970
1330.938477	700.318420
1329.878906	536.535278
1328.818359	419.822937
1327.757813	456.423401
1326.697266	945.170715
1325.636719	638.434143
1324.576172	761.567322
1323.514648	850.110046
1322.453125	632.597046
1321.391602	886.577209
1320.330078	846.888550
1319.267578	748.039856
1318.205078	1016.745300
1317.142578	1393.862305
1316.080078	1438.064941
1315.016602	1038.639526
1313.953125	1095.276489
1312.889648	1245.536621
1311.826172	1078.035156
1310.761719	1198.730713
1309.698242	1043.685059
1308.633789	1221.004761
1307.569336	1115.270508
1306.503906	1026.812256
1305.438477	702.276978
1304.373047	1039.436523
1303.307617	865.062378
1302.242188	1366.774048
1301.175781	1541.397583
1300.109375	1288.423706
1299.042969	1259.120361
1297.976563	1023.536438
1296.909180	1234.939697
1295.841797	736.774048
1294.774414	722.354187
1293.707031	879.717529
1292.638672	956.034180
1291.571289	1250.634888
1290.502930	500.419983
1289.433594	866.048157
1288.365234	1028.084595
1287.295898	903.296936
1286.226563	705.050903
1285.157227	879.224060
1284.086914	933.283386
1283.017578	994.673035
1281.947266	820.996765
1280.876953	963.104858
1279.805664	1171.179321
1278.734375	840.941528
1277.663086	963.312073
1276.591797	843.519958
1275.520508	1308.063965
1274.448242	1259.067505
1273.375977	1337.142822
1272.303711	894.761169
1271.231445	1024.120728
1270.158203	833.466064
1269.085938	1270.362793
1268.011719	1099.184082
1266.938477	840.210754
1265.865234	891.191406
1264.791016	1098.222290
1263.716797	1136.837891
1262.641602	1016.892212
1261.567383	548.373169
1260.492188	1064.661865
1259.416992	1227.359253
1258.341797	542.144226
1257.265625	475.827698
1256.190430	558.062134
1255.114258	876.353516
1254.037109	989.978333
1252.960938	1286.042236
1251.883789	893.375488
1250.806641	1048.137939
1249.729492	1292.766357
1248.652344	1033.943726
1247.574219	780.024109
1246.496094	637.968445
1245.417969	583.393311
1244.338867	1038.906738
1243.260742	860.302734
1242.181641	676.848694
1241.102539	886.701050
1240.022461	822.124207
1238.943359	706.584290
1237.863281	865.164978
1236.783203	982.386353
1235.702148	772.114197
1234.622070	641.905029
1233.541016	931.006287
1232.459961	790.997009
1231.377930	624.321045
1230.296875	983.312561
1229.214844	845.617432
1228.132813	768.455444
1227.050781	1073.736694
1225.967773	589.846313
1224.884766	711.004456
1223.801758	580.476624
1222.718750	815.141846
1221.634766	469.314880
1220.550781	324.227783
1219.466797	785.790833
1218.382813	664.750244
1217.298828	531.629578
1216.213867	251.153824
1215.128906	74.586609
1214.042969	373.613831
1212.958008	175.258865
1211.872070	534.350403
1210.786133	425.183502
1209.700195	726.059326
1208.613281	462.425415
1207.526367	333.874023
1206.439453	954.971924
1205.352539	696.125793
1204.265625	497.574432
1203.177734	414.659912
1202.089844	365.447388
1201.001953	289.722534
1199.913086	228.397766
1198.824219	-302.250702
1197.735352	-69.964409
1196.646484	-359.852081
1195.557617	-380.288025
1194.467773	-186.781784
1193.377930	-82.353699
1192.288086	36.399326
1191.197266	3.647446
1190.106445	62.155617
1189.015625	178.237152
1187.924805	301.424164
1186.833984	-86.848915
1185.742188	67.443550
1184.650391	-68.741837
1183.557617	-111.359940
1182.465820	-17.252176
1181.373047	110.327103
1180.280273	-212.930954
1179.187500	369.990265
1178.093750	10.780487
1177.000977	-348.284271
1175.907227	80.846260
1174.812500	179.239532
1173.718750	325.464691
1172.624023	40.689144
1171.529297	126.967613
1170.434570	182.074677
1169.338867	52.911022
1168.244141	-301.012604
1167.148438	26.639168
1166.051758	-152.702789
1164.956055	67.175507
1163.859375	-358.253876
1162.762695	-253.162567
1161.666016	16.661623
1160.568359	257.674133
1159.470703	49.738510
1158.373047	235.707626
1157.275391	128.071075
1156.176758	-187.110153
1155.079102	-53.723541
1153.979492	-480.842682
1152.880859	246.151688
1151.782227	286.347931
1150.682617	188.279800
1149.583008	-52.693035
1148.482422	-33.950871
1147.382813	120.544533
1146.282227	-96.468788
1145.181641	-6.314746
1144.080078	107.575668
1142.979492	138.166367
1141.877930	137.804947
1140.776367	294.413513
1139.673828	44.358059
1138.572266	-15.378107
1137.469727	-236.708939
1136.367188	-203.685028
1135.263672	-120.803543
1134.161133	268.453766
1133.057617	-92.787788
1131.954102	-114.379646
1130.849609	262.755371
1129.745117	162.812561
1128.641602	682.119934
1127.536133	50.886852
1126.431641	394.547485
1125.326172	-160.416855
1124.220703	202.134277
1123.115234	263.616394
1122.009766	38.448910
1120.903320	471.838257
1119.796875	156.795822
1118.690430	-4.184803
1117.583008	417.173279
1116.475586	194.740662
1115.368164	173.542175
1114.260742	74.340973
1113.152344	-150.117142
1112.044922	-33.968006
1110.936523	-336.205719
1109.827148	179.350983
1108.718750	-165.223190
1107.609375	-318.289185
1106.500000	-3.656672
1105.389648	107.822891
1104.280273	16.336981
1103.169922	125.513382
1102.059570	267.733551
1100.948242	258.966553
1099.837891	238.489166
1098.726563	597.660095
1097.615234	-212.428604
1096.502930	177.422882
1095.390625	451.716614
1094.278320	285.465515
1093.166016	331.307495
1092.053711	228.868774
1090.940430	413.712646
1089.827148	127.860291
1088.713867	225.730820
1087.599609	215.407288
1086.485352	169.887146
1085.371094	423.069916
1084.256836	-87.758171
1083.141602	273.619019
1082.027344	115.663025
1080.912109	239.730942
1079.795898	-101.203346
1078.680664	487.930542
1077.564453	100.318260
1076.448242	163.577408
1075.331055	97.826958
1074.213867	449.754639
1073.096680	-84.916031
1071.979492	-159.676376
1070.862305	400.974457
1069.744141	21.624502
1068.625977	-50.507805
1067.507813	-319.288879
1066.388672	199.064850
1065.270508	92.101822
1064.151367	160.845551
1063.031250	260.058746
1061.912109	22.398491
1060.791992	292.572479
1059.671875	85.598930
1058.550781	676.160461
1057.430664	-166.473495
1056.309570	431.089081
1055.188477	528.428406
1054.066406	291.743011
1052.945313	-17.120373
1051.823242	449.488739
1050.700195	-8.499270
1049.578125	-337.785187
1048.455078	-267.811768
1047.332031	-340.073853
1046.208984	147.573441
1045.084961	117.419052
1043.960938	-61.817375
1042.836914	274.235474
1041.712891	-119.117455
1040.587891	109.827179
1039.462891	-43.203712
1038.337891	-293.854523
1037.212891	210.003799
1036.086914	148.141327
1034.960938	516.905579
1033.834961	350.530884
1032.708984	-401.783417
1031.582031	162.494781
1030.455078	24.528830
1029.328125	81.974922
1028.200195	132.517807
1027.072266	-214.117081
1025.944336	-516.351746
1024.816406	-374.815186
1023.687500	-286.638824
1022.558594	-228.570343
1021.429688	-100.805298
1020.300781	-680.574402
1019.170898	-399.477386
1018.041016	-83.618042
1016.911133	-76.133354
1015.780273	-151.997864
1014.649414	41.082775
1013.518555	-254.645752
1012.387695	334.652069
1011.255859	402.748169
1010.124023	-8.301944
1008.992188	201.247345
1007.860352	190.973663
1006.727539	463.039825
1005.594727	499.168884
1004.461914	1601.403198
1003.329102	1491.812500
1002.195313	1373.118530
1001.061523	773.938354
999.927734	295.271240
998.792969	-155.363846
997.658203	368.786438
996.523438	156.338593
995.388672	641.135620
994.252930	223.540390
993.117188	-175.307388
991.981445	159.591476
990.844727	365.291534
989.708984	624.025085
988.572266	-34.613567
987.434570	-63.773418
986.297852	-129.679810
985.160156	99.348030
984.022461	468.823853
982.884766	7.137383
981.746094	26.789030
980.607422	-17.906961
979.468750	57.134373
978.329102	81.620712
977.190430	260.258789
976.050781	402.109558
974.910156	472.715210
973.770508	143.559250
972.629883	324.636688
971.489258	441.401611
970.348633	179.317780
969.207031	16.140287
968.065430	-80.317688
966.923828	57.399765
965.781250	-275.166901
964.639648	459.011414
963.496094	252.765533
962.353516	507.492767
961.210938	170.850845
960.067383	352.290680
958.923828	-20.672123
957.779297	376.147888
956.635742	113.407631
955.491211	372.795593
954.345703	-4.142335
953.201172	323.933929
952.055664	331.642944
950.910156	-134.019684
949.764648	262.636230
948.618164	179.093445
947.471680	70.511414
946.325195	151.689697
945.178711	-86.931526
944.031250	211.326065
942.883789	100.777924
941.736328	129.586868
940.587891	115.068115
939.439453	159.931458
938.291016	460.320221
937.142578	441.326904
935.993164	410.981781
934.843750	36.486645
933.694336	38.254333
932.544922	618.807068
931.394531	672.913574
930.244141	385.423950
929.093750	-49.889606
927.942383	612.245667
926.791016	475.293030
925.639648	-255.404984
924.488281	-89.466743
923.335938	-9.998165
922.183594	-87.415100
921.031250	-92.023392
919.877930	-114.780411
918.724609	-201.113800
917.571289	7.928431
916.417969	509.856873
915.263672	28.460443
914.109375	221.491058
912.955078	-0.841444
911.800781	-141.366241
910.645508	355.592407
909.490234	264.985596
908.334961	15.738035
907.178711	149.697510
906.022461	276.815002
904.866211	243.030975
903.709961	41.668598
902.552734	343.146088
901.395508	-34.714462
900.238281	56.168003
899.080078	-97.385864
897.921875	-176.190735
896.763672	-6.138132
895.605469	-385.662567
894.446289	-179.447159
893.287109	-147.361282
892.127930	510.676239
890.967773	592.298767
889.807617	-98.577957
888.647461	152.533600
887.487305	12.960741
886.326172	26.938507
885.165039	-198.281372
884.003906	5.257374
882.842773	199.679031
881.680664	37.726532
880.518555	380.843048
879.356445	54.395069
878.193359	365.797516
877.030273	-244.354141
875.867188	-126.724556
874.703125	89.921539
873.540039	256.939850
872.375977	405.868042
871.210938	489.463348
870.046875	424.550262
868.881836	249.451614
867.716797	141.888031
866.550781	661.563660
865.385742	70.736656
864.219727	210.436951
863.052734	123.171913
861.886719	267.277832
860.719727	534.800354
859.552734	411.585114
858.384766	802.359863
857.217773	391.921906
856.049805	452.746552
854.880859	571.841309
853.712891	574.280823
852.543945	545.321777
851.375000	536.536499
850.205078	610.644897
849.036133	751.913208
847.866211	673.625427
846.696289	552.826599
845.525391	107.490608
844.354492	351.635223
843.183594	235.435989
842.012695	307.173859
840.840820	-28.149862
839.668945	128.548996
838.497070	61.637409
837.324219	151.167435
836.151367	448.430328
834.978516	586.945435
833.805664	202.821854
832.631836	468.560944
831.458008	66.758675
830.284180	559.996887
829.110352	544.306580
827.935547	432.696930
826.760742	412.552948
825.584961	82.504845
824.410156	120.377632
823.234375	-86.911903
822.058594	-49.048988
820.881836	-127.048012
819.705078	113.413628
818.528320	-53.668182
817.351563	-91.590500
816.173828	-227.426346
814.996094	-307.595306
813.818359	-318.792938
812.639648	-152.111771
811.461914	118.964691
810.283203	-441.361816
809.103516	254.029556
807.923828	42.680119
806.745117	-359.587494
805.564453	-259.863281
804.384766	-215.694565
803.204102	-411.270355
802.023438	-209.584518
800.842773	107.343109
799.661133	-203.560776
798.479492	-126.301750
797.297852	-264.130188
796.115234	-237.916306
794.932617	-89.864952
793.750000	-12.789056
792.567383	-208.185165
791.383789	6.111520
790.200195	213.642227
789.016602	157.687698
787.832031	46.416504
786.648438	-241.787521
785.463867	286.186707
784.278320	621.518250
783.092773	607.400513
781.908203	-56.476665
780.721680	408.975067
779.536133	410.298706
778.349609	334.292419
777.163086	44.126301
775.975586	230.859100
774.789063	205.616928
773.601563	354.654755
772.413086	150.647415
771.225586	480.392914
770.037109	589.466370
768.848633	575.014282
767.660156	137.410645
766.470703	493.131805
765.281250	560.093811
764.091797	-130.567749
762.901367	255.662384
761.710938	318.102570
760.520508	252.833633
759.330078	458.162994
758.138672	313.609497
756.947266	461.554016
755.755859	233.428848
754.563477	587.834717
753.371094	201.457214
752.178711	138.169922
750.986328	-105.251198
749.792969	250.876312
748.599609	-159.429871
747.405273	-189.885864
746.211914	-5.329598
745.017578	348.003418
743.823242	839.291138
742.627930	73.766327
741.433594	1.321859
740.238281	-14.172752
739.041992	25.042442
737.846680	-314.826996
736.650391	118.549065
735.454102	501.282349
734.256836	-81.707207
733.059570	252.582809
731.862305	78.967178
730.665039	86.932518
729.466797	-27.679651
728.268555	334.371674
727.070313	346.381714
725.872070	471.954346
724.672852	190.930862
723.473633	-138.107590
722.273438	-67.405724
721.074219	49.036819
719.874023	16.868845
718.673828	124.304718
717.472656	-19.353571
716.271484	310.346863
715.070313	349.717163
713.869141	423.853760
712.666992	24.781149
711.464844	129.253571
710.262695	155.129303
709.059570	494.573486
707.856445	149.868134
706.653320	543.375732
705.450195	359.697083
704.246094	-24.248686
703.041992	301.227386
701.837891	650.367126
700.632813	396.773285
699.428711	117.102913
698.222656	724.379639
697.017578	238.056595
695.811523	160.339676
694.605469	451.849213
693.399414	252.273392
692.192383	313.231110
690.986328	-118.719772
689.778320	-203.341248
688.571289	-62.360748
687.363281	-201.404099
686.155273	255.940109
684.947266	270.635040
683.738281	-16.109419
682.529297	-57.912090
681.320313	-182.125351
680.111328	-135.234100
678.901367	93.460724
677.691406	-26.638586
676.481445	-287.469025
675.270508	-273.401001
674.059570	-224.784760
672.848633	-286.579681
671.636719	-322.463593
670.425781	-135.652328
669.213867	239.090851
668.000977	-2.347876
666.789063	13.442220
665.576172	39.992222
664.362305	-266.091400
663.149414	52.002151
661.935547	195.082962
660.721680	72.657967
659.507813	30.152378
658.292969	-238.812897
657.078125	-76.248573
655.863281	-12.875922
654.647461	-395.704590
653.431641	-75.649582
652.215820	69.835686
651.000000	73.204765
649.783203	169.314774
648.566406	252.628601
647.349609	321.012482
646.132813	387.415558
644.915039	105.413986
643.697266	494.985443
642.478516	396.403778
641.259766	470.183502
640.041992	-276.961578
638.822266	-49.816280
637.603516	-0.746802
636.383789	196.920197
635.164063	38.383259
633.943359	58.598133
632.723633	163.022888
631.502930	280.795715
630.281250	135.119995
629.060547	52.330353
627.838867	107.470261
626.617188	236.162994
625.394531	318.334503
624.172852	450.520416
622.950195	551.294312
621.726563	307.937256
620.503906	202.665695
619.280273	-55.804794
618.056641	108.590126
616.832031	-310.386261
615.608398	-131.031952
614.383789	451.609100
613.158203	-121.976784
611.933594	409.412903
610.708008	-116.394348
609.482422	-54.892487
608.255859	206.801193
607.030273	-0.130206
605.803711	-2.423057
604.576172	-56.410179
