# Supplementary material for: Raman spectroscopy accurately differentiates mucosal healing from non-healing and biochemical changes following biological therapy in inflammatory bowel disease
Source: PLoS One. 2021 Jun 2;16(6):e0252210. doi: 10.1371/journal.pone.0252210 (PMC8172032; doi:10.1371/journal.pone.0252210)
Supplement: S7 Dataset — (ZIP) [file pone.0252210.s009.zip › Post-biologic/OC023 post treatment-1_base sub cr removed_74__X_-20370.5__Y_49409__Z_923.326__Time_841.txt]

1714.774414	37.372063
1713.797852	35.932686
1712.820313	20.124941
1711.843750	-83.764191
1710.866211	27.217762
1709.888672	7.200371
1708.911133	70.665558
1707.933594	-20.879921
1706.955078	-42.356186
1705.976563	-114.275642
1704.998047	-43.827938
1704.019531	-34.534267
1703.040039	28.695784
1702.061523	4.093327
1701.082031	30.756901
1700.101563	9.709272
1699.122070	-93.709869
1698.141602	113.445732
1697.161133	56.414120
1696.180664	227.005890
1695.200195	205.677765
1694.218750	256.933685
1693.238281	298.009247
1692.256836	235.428497
1691.274414	248.079285
1690.292969	370.651520
1689.310547	429.622894
1688.328125	625.093201
1687.345703	652.992737
1686.363281	513.435181
1685.379883	377.088043
1684.396484	579.722046
1683.413086	628.252686
1682.429688	749.179626
1681.445313	700.109192
1680.461914	728.788879
1679.477539	917.636658
1678.493164	899.331726
1677.507813	1022.517944
1676.523438	1148.820679
1675.538086	1073.431396
1674.552734	1160.744995
1673.566406	1216.589233
1672.581055	1211.783203
1671.594727	1316.375122
1670.608398	1331.078735
1669.622070	1614.476318
1668.634766	1316.718140
1667.648438	1420.408081
1666.661133	1423.644043
1665.673828	1575.921021
1664.685547	1534.910767
1663.698242	1473.155640
1662.709961	1594.815430
1661.721680	1817.593018
1660.733398	1648.432983
1659.744141	1797.742188
1658.755859	1748.714844
1657.766602	1954.383667
1656.777344	1839.946167
1655.787109	1675.645996
1654.797852	1625.636963
1653.807617	1546.918335
1652.817383	1436.866089
1651.827148	1374.848633
1650.835938	1170.411987
1649.844727	979.646240
1648.853516	945.280273
1647.862305	916.562500
1646.871094	888.198425
1645.878906	614.500793
1644.886719	610.641907
1643.894531	686.320129
1642.902344	400.609955
1641.910156	403.019226
1640.916992	360.864563
1639.923828	374.422913
1638.930664	272.207001
1637.936523	207.229965
1636.943359	142.555756
1635.949219	228.415375
1634.955078	114.213699
1633.960938	74.084023
1632.965820	97.432274
1631.970703	176.310486
1630.975586	107.937386
1629.980469	-65.479492
1628.985352	-59.643253
1627.989258	-64.127335
1626.993164	-123.652740
1625.997070	-9.373709
1625.000977	-171.056259
1624.003906	-195.784698
1623.007813	-96.797546
1622.010742	99.539391
1621.012695	188.234131
1620.015625	203.494583
1619.017578	90.217667
1618.020508	32.260708
1617.021484	95.208832
1616.023438	-17.578915
1615.025391	45.591713
1614.026367	229.513641
1613.027344	48.914791
1612.028320	78.255775
1611.028320	63.111671
1610.029297	95.231995
1609.029297	-82.208199
1608.029297	78.449013
1607.028320	252.200134
1606.028320	27.900324
1605.027344	220.024231
1604.026367	226.268845
1603.025391	38.899044
1602.023438	66.188240
1601.022461	-39.913773
1600.020508	-17.799751
1599.018555	-74.117767
1598.016602	-59.820351
1597.013672	-165.743011
1596.010742	-54.746048
1595.007813	-37.848648
1594.004883	-128.054276
1593.001953	-184.291626
1591.998047	-240.523804
1590.994141	-95.780602
1589.990234	12.334269
1588.986328	-51.828255
1587.981445	-1.232555
1586.976563	182.294662
1585.971680	47.601204
1584.966797	97.986603
1583.961914	205.624023
1582.956055	47.380791
1581.950195	162.663788
1580.944336	184.061508
1579.938477	111.629784
1578.931641	158.902496
1577.924805	-9.963806
1576.917969	112.600204
1575.911133	58.103371
1574.904297	143.990189
1573.896484	34.698330
1572.888672	125.545403
1571.880859	44.681751
1570.873047	-23.266115
1569.864258	189.315155
1568.855469	149.703964
1567.846680	60.640343
1566.837891	23.421110
1565.829102	79.546288
1564.819336	-28.001303
1563.809570	-88.929039
1562.799805	34.232620
1561.790039	193.513840
1560.779297	41.391911
1559.768555	104.383484
1558.757813	216.451126
1557.747070	139.133698
1556.736328	51.332424
1555.724609	235.413483
1554.712891	149.906891
1553.701172	338.750793
1552.689453	190.808182
1551.676758	257.589508
1550.664063	228.433411
1549.651367	201.710953
1548.638672	164.486679
1547.625977	62.459038
1546.612305	208.508194
1545.598633	186.303589
1544.584961	225.960892
1543.571289	-5.872427
1542.556641	100.622490
1541.541992	-105.610519
1540.527344	-40.806026
1539.512695	-9.767385
1538.498047	0.431637
1537.482422	5.283751
1536.466797	9.954268
1535.451172	78.928246
1534.434570	-27.671505
1533.418945	87.329567
1532.402344	168.586945
1531.385742	-15.819749
1530.369141	54.757053
1529.351563	63.292702
1528.334961	125.735321
1527.317383	159.641403
1526.299805	175.331528
1525.281250	0.364181
1524.263672	15.722814
1523.245117	-69.447327
1522.226563	69.022491
1521.208008	148.106628
1520.188477	129.271729
1519.168945	112.838615
1518.150391	-29.686140
1517.129883	97.453430
1516.110352	98.495590
1515.089844	24.874945
1514.070313	-97.667175
1513.049805	110.840431
1512.028320	39.310184
1511.007813	-34.915829
1509.986328	-42.580086
1508.964844	-65.797066
1507.943359	-219.959290
1506.921875	-99.874283
1505.899414	-0.518676
1504.876953	-193.532974
1503.854492	-12.524336
1502.832031	-241.633575
1501.808594	-245.421707
1500.786133	34.882683
1499.762695	-43.512257
1498.739258	-109.225342
1497.714844	-108.534256
1496.691406	-100.303520
1495.666992	-61.535378
1494.642578	58.910381
1493.617188	-45.848782
1492.592773	156.066025
1491.567383	217.180969
1490.541992	89.050011
1489.516602	37.482605
1488.491211	200.353638
1487.464844	253.213165
1486.438477	275.288635
1485.412109	261.497559
1484.385742	306.287170
1483.358398	322.862518
1482.331055	385.230408
1481.303711	342.896851
1480.276367	522.299927
1479.249023	563.860718
1478.220703	516.082703
1477.192383	547.214050
1476.164063	738.729675
1475.135742	851.108704
1474.106445	1011.714294
1473.077148	958.299988
1472.047852	1233.175171
1471.018555	1179.559326
1469.989258	1184.401489
1468.958984	1565.626221
1467.928711	1605.815308
1466.898438	1630.655396
1465.868164	1734.217651
1464.836914	1713.114502
1463.805664	2202.704834
1462.774414	2044.188965
1461.743164	2099.036133
1460.710938	2102.998779
1459.679688	2228.784424
1458.647461	2270.682373
1457.615234	2317.587646
1456.582031	2196.951660
1455.549805	2368.058350
1454.516602	2468.022949
1453.483398	2638.904053
1452.449219	2510.520020
1451.416016	2572.262207
1450.381836	2692.215576
1449.347656	2801.956299
1448.313477	2564.612061
1447.279297	2438.773193
1446.244141	2558.543213
1445.208984	2645.338623
1444.173828	2466.352783
1443.138672	2406.353271
1442.102539	2214.812744
1441.066406	2286.380615
1440.030273	2294.700684
1438.994141	2113.411865
1437.958008	1848.794922
1436.920898	1783.915161
1435.883789	1787.286255
1434.846680	1651.742065
1433.808594	1443.020386
1432.771484	1100.603882
1431.733398	1134.456909
1430.695313	1004.275452
1429.657227	748.013489
1428.618164	663.415833
1427.579102	735.257629
1426.540039	333.042389
1425.500977	402.471008
1424.461914	539.962036
1423.421875	463.224274
1422.381836	318.537445
1421.341797	488.819061
1420.301758	404.723969
1419.260742	310.629944
1418.219727	236.767670
1417.178711	183.126831
1416.137695	257.893372
1415.096680	244.639938
1414.054688	196.229874
1413.012695	132.818207
1411.970703	92.127884
1410.928711	89.226555
1409.885742	-36.748821
1408.842773	93.670837
1407.799805	-32.101200
1406.756836	8.008438
1405.712891	95.874214
1404.668945	25.637644
1403.625000	78.493103
1402.581055	71.192551
1401.537109	56.456676
1400.492188	41.806690
1399.447266	79.915741
1398.402344	83.003426
1397.357422	-9.060292
1396.311523	89.455025
1395.265625	-14.911762
1394.219727	8.618364
1393.173828	92.346863
1392.126953	98.515182
1391.081055	-60.418159
1390.034180	68.629730
1388.986328	2.550316
1387.939453	131.751556
1386.891602	125.938965
1385.843750	-117.312775
1384.795898	-117.838249
1383.748047	54.221272
1382.699219	-103.550301
1381.651367	-93.728043
1380.602539	-121.266441
1379.552734	-111.219666
1378.503906	-53.603069
1377.454102	-98.244568
1376.404297	-117.781792
1375.354492	-57.336796
1374.303711	-51.680485
1373.253906	73.830521
1372.203125	-122.266411
1371.152344	45.841446
1370.100586	166.642319
1369.049805	-96.235237
1367.998047	-7.577243
1366.946289	13.922514
1365.894531	-166.173813
1364.841797	24.925180
1363.789063	54.273243
1362.736328	11.572045
1361.683594	-11.067587
1360.630859	177.897736
1359.577148	75.913223
1358.523438	252.615723
1357.469727	272.758453
1356.415039	71.811348
1355.361328	209.062042
1354.306641	376.201111
1353.251953	285.079376
1352.197266	370.460602
1351.141602	341.728241
1350.085938	541.526550
1349.030273	555.245239
1347.974609	611.280579
1346.918945	607.897278
1345.862305	592.250732
1344.805664	700.736206
1343.749023	759.734375
1342.691406	875.852112
1341.634766	942.505005
1340.577148	796.197937
1339.519531	920.088257
1338.460938	892.997009
1337.403320	893.298401
1336.344727	876.407654
1335.286133	1010.629639
1334.226563	974.201904
1333.167969	957.723083
1332.108398	864.715698
1331.048828	863.377502
1329.989258	854.760559
1328.928711	964.918335
1327.869141	875.010376
1326.808594	911.271362
1325.748047	940.242004
1324.686523	915.002380
1323.625977	842.999207
1322.564453	946.415039
1321.502930	968.478577
1320.440430	963.519226
1319.378906	1032.698486
1318.316406	1074.845093
1317.253906	1013.541870
1316.190430	912.945618
1315.127930	1172.363037
1314.064453	919.252075
1313.000977	1023.594849
1311.937500	906.340393
1310.873047	951.783813
1309.809570	1071.187622
1308.745117	1008.511475
1307.679688	985.353088
1306.615234	962.322754
1305.549805	1207.539063
1304.484375	1152.727173
1303.418945	857.093811
1302.353516	1284.419556
1301.287109	1035.802246
1300.220703	1155.975220
1299.154297	1072.304199
1298.087891	1045.264038
1297.020508	979.050598
1295.954102	984.164246
1294.886719	820.017395
1293.818359	881.804993
1292.750977	632.079712
1291.682617	865.775879
1290.614258	631.068298
1289.545898	815.814697
1288.476563	740.736511
1287.407227	754.008362
1286.338867	671.802368
1285.268555	736.701172
1284.199219	715.933899
1283.128906	856.866882
1282.058594	804.423035
1280.988281	712.919861
1279.917969	751.224670
1278.846680	610.997925
1277.775391	759.523682
1276.704102	673.299988
1275.632813	731.429443
1274.560547	972.924316
1273.488281	879.583984
1272.416016	852.315613
1271.343750	917.943420
1270.270508	1005.584412
1269.197266	1012.670410
1268.124023	1085.718872
1267.050781	1156.350098
1265.977539	1100.120361
1264.903320	1107.394165
1263.829102	1087.885132
1262.753906	1134.270142
1261.679688	1041.717896
1260.604492	1039.431641
1259.529297	1166.336914
1258.454102	939.966858
1257.378906	1181.391724
1256.302734	1254.719116
1255.226563	975.020874
1254.150391	946.190552
1253.073242	1078.019409
1251.997070	1039.500732
1250.919922	1117.785522
1249.841797	1076.893433
1248.764648	977.682678
1247.686523	1128.918823
1246.608398	998.181396
1245.530273	1037.604004
1244.452148	1047.868408
1243.373047	999.851807
1242.293945	1099.984253
1241.214844	1020.429932
1240.135742	911.789246
1239.055664	1019.168152
1237.975586	934.839539
1236.895508	889.355042
1235.815430	761.436340
1234.734375	919.657288
1233.654297	975.991211
1232.573242	940.204956
1231.491211	902.001587
1230.410156	570.698425
1229.328125	680.292664
1228.246094	615.489807
1227.163086	695.940796
1226.081055	650.483582
1224.998047	680.034302
1223.915039	709.545593
1222.832031	398.000092
1221.748047	543.571045
1220.664063	294.997528
1219.580078	452.548157
1218.496094	310.358948
1217.412109	192.354843
1216.327148	465.652496
1215.242188	371.739136
1214.157227	495.109192
1213.071289	377.010101
1211.985352	490.584503
1210.899414	507.555420
1209.813477	456.931000
1208.727539	391.810150
1207.640625	483.385590
1206.553711	700.213318
1205.466797	596.363220
1204.378906	403.355835
1203.291016	352.500427
1202.203125	149.882477
1201.115234	29.159710
1200.027344	52.863895
1198.938477	57.242107
1197.849609	208.331512
1196.760742	-198.829193
1195.670898	-9.401268
1194.582031	47.617390
1193.492188	27.611660
1192.401367	31.579126
1191.311523	57.096558
1190.220703	24.870792
1189.129883	-223.589600
1188.039063	3.456423
1186.947266	-161.012054
1185.856445	-191.071747
1184.764648	-110.808372
1183.671875	-193.809067
1182.580078	-82.562172
1181.487305	-139.318756
1180.394531	-4.326294
1179.301758	58.607666
1178.208984	73.495941
1177.115234	121.834770
1176.021484	-57.505718
1174.927734	84.064529
1173.833008	179.987885
1172.738281	194.385803
1171.643555	249.372833
1170.548828	218.101654
1169.454102	59.964218
1168.358398	265.340179
1167.262695	162.071243
1166.166992	58.752625
1165.070313	105.960075
1163.973633	26.403839
1162.876953	23.234865
1161.780273	294.644165
1160.683594	272.118713
1159.585938	161.170563
1158.488281	580.055420
1157.389648	478.434631
1156.291992	603.411499
1155.193359	418.149750
1154.094727	342.567688
1152.996094	274.073425
1151.896484	112.546822
1150.796875	148.789352
1149.697266	113.438698
1148.597656	149.464615
1147.498047	66.299782
1146.397461	73.546417
1145.296875	75.928505
1144.195313	-124.080734
1143.094727	-29.061106
1141.993164	65.812553
1140.891602	27.362368
1139.789063	41.136536
1138.687500	52.431087
1137.584961	-0.550468
1136.482422	58.070141
1135.379883	69.054085
1134.276367	393.433685
1133.172852	491.993774
1132.069336	694.864868
1130.964844	581.882690
1129.861328	682.416321
1128.756836	837.368347
1127.652344	939.975342
1126.546875	800.572021
1125.442383	625.580933
1124.336914	704.179504
1123.230469	739.993286
1122.125000	704.629883
1121.018555	527.075989
1119.912109	624.199829
1118.805664	574.408691
1117.699219	489.047150
1116.591797	498.288422
1115.484375	367.852753
1114.376953	320.177765
1113.268555	343.378784
1112.160156	253.001663
1111.051758	673.141235
1109.943359	592.018433
1108.833984	551.013123
1107.725586	769.779114
1106.616211	794.717712
1105.505859	699.151184
1104.396484	714.498535
1103.286133	831.236816
1102.175781	652.926392
1101.064453	460.466461
1099.954102	763.273621
1098.842773	940.905640
1097.731445	731.804016
1096.619141	845.592468
1095.507813	827.324890
1094.395508	625.258911
1093.282227	736.442749
1092.169922	758.048889
1091.056641	654.818115
1089.943359	775.156372
1088.830078	693.032043
1087.716797	648.530823
1086.602539	716.878662
1085.488281	806.306091
1084.373047	829.816284
1083.258789	693.459595
1082.143555	653.449951
1081.028320	651.001343
1079.913086	740.107788
1078.796875	505.093842
1077.680664	603.496887
1076.564453	631.408752
1075.448242	741.398560
1074.331055	527.563293
1073.213867	393.538269
1072.096680	451.820526
1070.979492	453.786011
1069.861328	514.311890
1068.743164	338.123535
1067.625000	412.659363
1066.505859	402.818085
1065.386719	627.122925
1064.267578	680.411804
1063.148438	368.543274
1062.029297	368.023163
1060.909180	414.274597
1059.789063	479.209595
1058.667969	424.846039
1057.547852	286.349640
1056.426758	297.494324
1055.305664	411.450958
1054.183594	209.964920
1053.062500	443.015472
1051.940430	241.627563
1050.818359	224.772812
1049.695313	296.623474
1048.572266	436.125732
1047.449219	288.625458
1046.326172	246.169693
1045.203125	315.682373
1044.079102	431.805603
1042.955078	207.602676
1041.830078	158.291931
1040.706055	316.383484
1039.581055	106.415405
1038.456055	43.281944
1037.331055	119.897308
1036.205078	184.869598
1035.079102	214.945526
1033.953125	342.760956
1032.826172	284.477783
1031.700195	521.599670
1030.573242	191.384979
1029.445313	147.258713
1028.318359	47.439110
1027.190430	29.026539
1026.062500	112.877663
1024.934570	-107.456688
1023.805664	2.036318
1022.676758	-183.238998
1021.547852	-143.270905
1020.418945	-198.376770
1019.289063	-197.727203
1018.159180	-166.861511
1017.029297	-94.208427
1015.898438	68.875076
1014.767578	-15.994285
1013.636719	-56.727749
1012.505859	97.200935
1011.375000	292.820923
1010.243164	178.197433
1009.111328	473.399841
1007.978516	662.097961
1006.846680	839.234802
1005.713867	1159.780151
1004.581055	2273.443604
1003.447266	2598.310303
1002.313477	2195.034912
1001.179688	1336.807617
1000.045898	855.660217
998.912109	557.310120
997.777344	261.505798
996.642578	85.995171
995.506836	69.931213
994.372070	-3.705193
993.236328	197.339600
992.100586	1.677264
990.963867	163.643646
989.828125	171.184570
988.691406	77.417625
987.553711	59.851246
986.416992	178.340729
985.279297	-18.661848
984.141602	-190.121872
983.003906	-87.416100
981.865234	84.411987
980.726563	-107.296776
979.587891	55.501644
978.448242	-131.262375
977.309570	176.589722
976.169922	98.193062
975.030273	-99.557518
973.889648	63.685654
972.749023	-14.240524
971.608398	181.325897
970.467773	46.265560
969.326172	326.935272
968.184570	226.600967
967.042969	66.786789
965.901367	120.540199
964.758789	98.715385
963.616211	226.088440
962.473633	234.327820
961.330078	183.109222
960.186523	301.623322
959.042969	369.821655
957.899414	266.349091
956.754883	43.993935
955.610352	-91.122139
954.465820	-4.021387
953.321289	128.944794
952.175781	250.552338
951.030273	225.867584
949.884766	240.208893
948.738281	325.555603
947.591797	-2.677878
946.445313	48.696869
945.298828	182.431656
944.151367	192.914307
943.003906	107.632820
941.856445	150.374039
940.708008	-80.639008
939.559570	297.835083
938.411133	83.149406
937.262695	281.514496
936.113281	311.196625
934.964844	179.150116
933.814453	90.613556
932.665039	230.112793
931.514648	296.790680
930.364258	206.430313
929.213867	129.911758
928.062500	269.829956
926.912109	261.884369
925.759766	65.230743
924.608398	-87.975998
923.456055	27.390755
922.303711	-132.284531
921.151367	103.785187
919.999023	-28.296703
918.845703	-105.649559
917.692383	-166.936401
916.539063	44.461678
915.384766	-2.947545
914.230469	22.431248
913.076172	-74.625946
911.920898	-139.744949
910.766602	-52.734867
909.611328	-92.637924
908.455078	-146.002197
907.299805	75.051910
906.143555	-125.396233
904.987305	-92.267105
903.830078	-102.073807
902.673828	3.728346
901.516602	-107.757225
900.359375	-160.228882
899.201172	31.844427
898.042969	-81.504456
896.884766	119.715736
895.726563	198.826324
894.567383	72.264801
893.408203	95.043999
892.249023	74.972420
891.088867	186.048248
889.929688	154.856903
888.769531	200.555969
887.608398	128.928696
886.448242	147.700546
885.287109	-25.258595
884.125977	36.577866
882.963867	215.760147
881.801758	216.788284
880.639648	213.382599
879.477539	406.144287
878.315430	353.263336
877.152344	226.136841
875.989258	164.454819
874.825195	346.068451
873.661133	248.498749
872.497070	351.349609
871.333008	71.671310
870.168945	210.620499
869.003906	99.905922
867.838867	130.956406
866.672852	27.159472
865.506836	67.299271
864.340820	-43.088707
863.174805	64.523209
862.008789	115.970291
860.841797	275.215302
859.674805	328.904541
858.506836	225.499817
857.339844	299.424011
856.171875	319.504852
855.003906	642.368896
853.834961	579.440918
852.666016	518.800598
851.497070	529.916931
850.328125	415.562653
849.158203	287.836365
847.988281	352.778656
846.818359	258.719849
845.647461	211.720474
844.477539	104.305809
843.306641	108.817314
842.134766	252.014038
840.963867	126.755310
839.791992	126.758553
838.619141	113.340424
837.447266	75.318405
836.274414	200.402023
835.101563	61.819542
833.928711	316.322327
832.754883	327.318481
831.581055	235.596909
830.407227	527.725464
829.232422	402.468628
828.058594	306.221649
826.883789	357.168304
825.708008	399.135193
824.533203	438.798126
823.357422	202.070221
822.181641	286.226288
821.004883	165.372513
819.828125	173.679306
818.651367	106.226501
817.474609	-72.546692
816.296875	20.195332
815.119141	170.671204
813.941406	83.014595
812.763672	-95.842926
811.584961	-5.675219
810.406250	-48.982986
809.226563	100.986237
808.047852	-89.106323
806.868164	-216.992096
805.688477	-107.298302
804.507813	-37.694427
803.327148	-92.500832
802.146484	-74.140991
800.965820	-177.893814
799.784180	35.482258
798.603516	-128.297272
797.420898	-88.128906
796.239258	-181.060272
795.056641	-118.929214
793.874023	-65.785492
792.691406	-201.022842
791.507813	-139.220200
790.324219	-53.196407
789.140625	-73.548157
787.956055	-63.011665
786.772461	117.749008
785.586914	66.107918
784.402344	67.447357
783.216797	280.902039
782.032227	91.912422
780.845703	194.573410
779.660156	126.979622
778.473633	12.936214
777.287109	194.707108
776.100586	98.143646
774.913086	19.176395
773.725586	-13.527911
772.538086	81.615707
771.349609	95.010406
770.161133	-21.796684
768.972656	169.948578
767.784180	2.273881
766.594727	200.319611
765.405273	204.320084
764.215820	203.806152
763.026367	271.438599
761.835938	286.107758
760.645508	269.854309
759.454102	339.312714
758.262695	395.437042
757.072266	464.623230
755.879883	518.289307
754.688477	503.685455
753.496094	365.927307
752.303711	313.820313
751.110352	298.984253
749.917969	402.641785
748.724609	275.630737
747.530273	163.953506
746.336914	183.903748
745.142578	234.471390
743.948242	262.994263
742.752930	210.280594
741.558594	188.199142
740.363281	308.520813
739.166992	314.756317
737.971680	244.229126
736.775391	70.715782
735.579102	118.381226
734.381836	179.090378
733.185547	265.967224
731.988281	440.268555
730.790039	338.767273
729.592773	324.741211
728.394531	199.140350
727.196289	206.901901
725.997070	181.822449
724.797852	158.888199
723.598633	288.845184
722.399414	468.930603
721.199219	391.220398
719.999023	435.762573
718.798828	456.239838
717.598633	267.190308
716.397461	370.534576
715.196289	521.786804
713.994141	441.803070
712.792969	346.574585
711.590820	177.268631
710.388672	95.188469
709.185547	270.201965
707.982422	131.489334
706.779297	66.872047
705.576172	71.944901
704.372070	79.192871
703.167969	251.814728
701.963867	58.882767
700.759766	140.095215
699.554688	203.887131
698.349609	95.921944
697.143555	-64.137817
695.938477	6.228007
694.732422	-40.726807
693.525391	36.166393
692.319336	6.651065
691.112305	-131.363861
689.905273	-50.071987
688.697266	-205.299515
687.490234	-290.997894
686.282227	-88.156876
685.073242	-128.225662
683.865234	-1.307661
682.656250	-4.445544
681.447266	-27.038124
680.237305	47.913879
679.028320	3.757318
677.818359	13.804620
676.607422	39.052708
675.397461	-87.165077
674.186523	-81.277885
672.975586	34.985748
671.763672	64.735298
670.551758	133.443802
669.339844	111.373283
668.127930	100.169304
666.915039	32.838890
665.703125	34.714687
664.489258	19.357792
663.276367	-26.179636
662.062500	-52.226189
660.848633	165.665039
659.634766	150.447906
658.419922	150.370499
657.205078	40.323811
655.990234	14.446094
654.775391	-9.244930
653.559570	29.591957
652.343750	59.799091
651.126953	-84.502953
649.911133	46.941547
648.694336	55.575127
647.477539	139.533066
646.259766	163.161362
645.041992	206.107895
643.824219	315.678864
642.606445	369.222809
641.387695	319.460205
640.168945	-85.079567
638.950195	43.512669
637.730469	88.140732
636.511719	-67.164009
635.291016	-31.366240
634.071289	38.628590
632.850586	41.879253
631.629883	38.515194
630.409180	-95.939445
629.188477	-118.981842
627.966797	-41.433224
626.745117	1.521547
625.522461	-28.706600
624.300781	54.389988
623.078125	293.569336
621.854492	52.395355
620.631836	284.341095
619.408203	106.776108
618.184570	-73.263153
616.960938	39.584621
615.736328	-12.870102
614.511719	9.080516
613.287109	-200.522064
612.061523	21.384626
610.835938	-161.496017
609.610352	-30.706348
608.384766	54.475643
607.158203	98.312180
605.931641	51.667347
604.705078	70.461174
