# Supplementary material for: Raman spectroscopy accurately differentiates mucosal healing from non-healing and biochemical changes following biological therapy in inflammatory bowel disease
Source: PLoS One. 2021 Jun 2;16(6):e0252210. doi: 10.1371/journal.pone.0252210 (PMC8172032; doi:10.1371/journal.pone.0252210)
Supplement: S7 Dataset — (ZIP) [file pone.0252210.s009.zip › Post-biologic/OC020 post treatment-2 base sub CR removed_41__X_-18449.5__Y_40082.8__Z_5.80248__Time_471.txt]

1714.793945	-216.310745
1713.817383	26.179981
1712.840820	257.194794
1711.864258	2.361219
1710.886719	162.813721
1709.909180	-17.500067
1708.931641	153.074387
1707.953125	-51.778500
1706.975586	-79.852554
1705.997070	-359.833252
1705.018555	107.201996
1704.040039	137.658844
1703.060547	392.812653
1702.081055	-414.327667
1701.101563	-9.320951
1700.122070	416.964111
1699.142578	0.934991
1698.162109	127.795319
1697.181641	-140.776215
1696.201172	-59.031643
1695.220703	-142.743622
1694.239258	-49.985352
1693.257813	203.178665
1692.276367	109.468880
1691.294922	317.675018
1690.313477	518.089783
1689.331055	569.289001
1688.348633	428.784088
1687.366211	779.337646
1686.383789	823.531738
1685.400391	924.014526
1684.416992	870.308044
1683.433594	742.452881
1682.450195	958.680176
1681.465820	922.222473
1680.482422	1035.387329
1679.498047	1172.865601
1678.512695	1129.750366
1677.528320	999.398560
1676.542969	1225.974731
1675.558594	1410.457397
1674.572266	1645.775757
1673.586914	1979.911743
1672.601563	1753.677002
1671.615234	1567.876831
1670.628906	1884.739502
1669.642578	2039.999023
1668.655273	1882.367065
1667.668945	2237.734375
1666.681641	2243.110352
1665.694336	2665.619873
1664.706055	2534.002441
1663.718750	2647.044434
1662.730469	2341.585938
1661.742188	2718.126709
1660.753906	2689.537354
1659.764648	2767.455322
1658.775391	2724.022461
1657.787109	2956.662598
1656.796875	2991.052246
1655.807617	2575.931641
1654.818359	2550.636719
1653.828125	2247.979004
1652.837891	2358.730469
1651.846680	2014.949097
1650.856445	2081.796387
1649.865234	1921.711548
1648.874023	1867.952271
1647.882813	1576.872314
1646.891602	958.790405
1645.899414	856.566040
1644.907227	1079.738647
1643.915039	901.942505
1642.922852	745.831116
1641.930664	532.194458
1640.937500	593.518372
1639.944336	386.186493
1638.951172	701.644409
1637.957031	595.457031
1636.963867	239.327423
1635.969727	165.791473
1634.975586	190.221725
1633.981445	-93.206520
1632.986328	-341.884094
1631.991211	-218.721451
1630.996094	357.651703
1630.000977	-310.964874
1629.005859	-55.146400
1628.009766	53.549656
1627.013672	220.432999
1626.017578	11.490578
1625.021484	-20.845406
1624.024414	-8.166487
1623.028320	199.354736
1622.031250	730.286865
1621.033203	139.449509
1620.036133	64.011765
1619.038086	206.829132
1618.041016	181.854584
1617.041992	206.981735
1616.043945	-24.803703
1615.045898	515.150391
1614.046875	585.532349
1613.047852	677.092224
1612.048828	-2.050667
1611.048828	-261.273773
1610.049805	6.645352
1609.049805	-102.710175
1608.049805	-345.446869
1607.048828	-213.378769
1606.048828	81.172127
1605.047852	140.103043
1604.046875	311.705292
1603.045898	-29.546043
1602.044922	-27.777407
1601.042969	298.440460
1600.041016	-170.398346
1599.039063	171.611130
1598.037109	-448.422913
1597.034180	-22.719007
1596.031250	183.388626
1595.028320	-631.972046
1594.025391	31.365967
1593.022461	-313.480835
1592.018555	-230.003754
1591.014648	-203.958832
1590.010742	-39.592693
1589.006836	-524.921387
1588.001953	-5.814593
1586.997070	12.362483
1585.992188	-52.917629
1584.987305	335.388031
1583.982422	142.322525
1582.976563	89.993240
1581.970703	-53.534832
1580.964844	-212.675323
1579.958984	128.154373
1578.952148	-18.078720
1577.945313	197.472229
1576.938477	35.530815
1575.931641	-248.706619
1574.924805	0.319688
1573.916992	158.100464
1572.909180	365.108490
1571.901367	246.993774
1570.893555	-310.398285
1569.884766	314.536469
1568.876953	-149.357849
1567.868164	15.308908
1566.858398	13.558135
1565.849609	-268.686798
1564.839844	315.917053
1563.830078	56.750866
1562.820313	-230.999023
1561.810547	82.974983
1560.799805	-18.301121
1559.790039	4.762650
1558.779297	-65.702652
1557.767578	280.899689
1556.756836	114.161057
1555.745117	74.208015
1554.733398	-209.372513
1553.721680	421.009430
1552.709961	434.779877
1551.697266	168.777008
1550.685547	125.247543
1549.672852	324.683868
1548.659180	78.894791
1547.646484	345.054443
1546.632813	117.017731
1545.619141	281.761200
1544.605469	-109.436378
1543.591797	426.887421
1542.577148	-52.500168
1541.562500	15.613215
1540.547852	-151.520508
1539.533203	81.319496
1538.518555	4.096347
1537.502930	316.279999
1536.487305	186.916550
1535.471680	34.145386
1534.456055	82.336403
1533.439453	65.767731
1532.422852	-49.001312
1531.406250	361.770660
1530.389648	91.879913
1529.373047	293.271210
1528.355469	357.788544
1527.337891	295.844635
1526.320313	-3.173968
1525.302734	81.185822
1524.284180	419.974640
1523.265625	58.571396
1522.247070	-313.222778
1521.228516	472.127716
1520.208984	241.270737
1519.190430	-185.079971
1518.170898	23.257383
1517.151367	326.320068
1516.130859	-67.205475
1515.111328	83.705383
1514.090820	164.936188
1513.070313	-247.036942
1512.049805	-143.169571
1511.028320	-119.182129
1510.006836	-90.324051
1508.986328	128.128845
1507.963867	161.526825
1506.942383	-187.328094
1505.919922	107.108955
1504.898438	-408.651459
1503.875977	-399.186218
1502.852539	-23.657650
1501.830078	-552.604431
1500.806641	-410.690430
1499.783203	-281.868958
1498.759766	-214.754501
1497.736328	-339.820862
1496.711914	-183.653336
1495.687500	33.620045
1494.663086	-227.650024
1493.638672	-13.440923
1492.613281	233.657730
1491.587891	260.655701
1490.563477	75.391617
1489.537109	-23.211325
1488.511719	319.938354
1487.485352	241.368332
1486.458984	86.050499
1485.432617	637.652588
1484.406250	433.463470
1483.379883	759.873657
1482.352539	203.335449
1481.325195	807.255554
1480.297852	798.805786
1479.269531	960.957947
1478.241211	628.431580
1477.213867	680.704834
1476.184570	1178.551392
1475.156250	911.963562
1474.127930	1447.495239
1473.098633	1279.934082
1472.069336	2234.840332
1471.040039	1906.589844
1470.009766	2061.735596
1468.979492	2298.092285
1467.950195	2468.147217
1466.918945	2370.952637
1465.888672	2525.403076
1464.857422	2524.603271
1463.827148	2970.977051
1462.795898	2814.914551
1461.763672	3296.322510
1460.732422	3396.562256
1459.700195	3524.567139
1458.667969	3502.675781
1457.635742	4315.659180
1456.603516	3945.861572
1455.570313	3428.983643
1454.537109	3589.432129
1453.503906	4135.176270
1452.470703	4442.333496
1451.436523	4031.996338
1450.403320	4288.280762
1449.369141	4045.286377
1448.333984	4308.909180
1447.299805	4506.589844
1446.264648	4590.193848
1445.230469	4245.993652
1444.194336	4557.313477
1443.159180	4261.283691
1442.124023	4056.441895
1441.087891	4304.367676
1440.051758	3811.314453
1439.015625	3793.756104
1437.978516	3786.291748
1436.941406	3129.417725
1435.904297	3432.900391
1434.867188	3104.806396
1433.830078	3150.640869
1432.791992	2941.448486
1431.754883	2573.399414
1430.715820	1811.767456
1429.677734	2042.178589
1428.639648	1470.341675
1427.600586	1196.379761
1426.561523	1275.628052
1425.522461	1208.688599
1424.482422	816.669128
1423.443359	687.019653
1422.403320	973.170105
1421.363281	1365.083862
1420.322266	641.251892
1419.282227	738.673828
1418.241211	1097.917114
1417.200195	676.921204
1416.159180	787.131531
1415.117188	613.101807
1414.076172	889.510254
1413.034180	557.354797
1411.992188	391.398346
1410.949219	640.327820
1409.907227	65.073906
1408.864258	-2.325264
1407.821289	-87.135017
1406.777344	41.664051
1405.734375	-85.506538
1404.690430	-97.037354
1403.646484	-286.592957
1402.602539	43.494156
1401.557617	65.001816
1400.513672	332.501923
1399.468750	284.062378
1398.423828	366.189392
1397.377930	320.587036
1396.333008	866.634155
1395.287109	375.341278
1394.241211	450.553528
1393.195313	180.324570
1392.148438	-247.375168
1391.101563	-374.295105
1390.054688	-50.471558
1389.007813	353.488800
1387.960938	299.674561
1386.913086	513.677979
1385.865234	-117.400238
1384.817383	399.532288
1383.769531	169.098984
1382.720703	176.353653
1381.671875	206.313950
1380.623047	-355.521881
1379.574219	99.539742
1378.524414	-129.528824
1377.475586	141.021454
1376.425781	-152.389999
1375.375977	-163.481705
1374.325195	-184.339157
1373.274414	-217.423645
1372.224609	-594.338135
1371.172852	66.205406
1370.122070	-377.452942
1369.070313	-327.293243
1368.019531	-87.524544
1366.967773	-14.532284
1365.915039	-33.498089
1364.863281	176.890762
1363.810547	-53.199142
1362.757813	60.517788
1361.705078	-4.715312
1360.651367	236.295700
1359.598633	231.259125
1358.544922	199.097626
1357.491211	-14.271999
1356.436523	170.368561
1355.382813	250.846375
1354.328125	284.316376
1353.273438	228.611969
1352.217773	471.178833
1351.163086	368.806519
1350.107422	395.796234
1349.051758	542.167664
1347.996094	919.495056
1346.939453	550.193787
1345.883789	1131.261353
1344.827148	1208.942627
1343.769531	1656.222656
1342.712891	1674.796387
1341.655273	1594.480347
1340.598633	1618.542725
1339.540039	1655.194580
1338.482422	1674.782227
1337.423828	1563.374268
1336.366211	1239.419678
1335.307617	1383.585693
1334.248047	1379.469727
1333.189453	1479.539063
1332.129883	1743.036011
1331.070313	1549.224731
1330.010742	1573.303345
1328.950195	1377.635864
1327.890625	1580.174805
1326.830078	1516.039795
1325.768555	1279.261597
1324.708008	1724.439453
1323.646484	1490.690430
1322.585938	2118.796387
1321.523438	1809.038940
1320.461914	1475.008301
1319.400391	1671.733398
1318.337891	1523.322144
1317.275391	1868.362671
1316.211914	1821.506470
1315.149414	1900.629028
1314.085938	1982.402100
1313.022461	1790.912842
1311.958984	1732.745117
1310.894531	2152.550781
1309.831055	1513.762085
1308.766602	1842.814087
1307.701172	2378.650635
1306.636719	2183.760498
1305.571289	1844.025513
1304.505859	2006.358887
1303.440430	1630.367432
1302.375000	1785.736206
1301.308594	1889.618774
1300.242188	2246.755371
1299.175781	1817.822632
1298.109375	1936.990356
1297.041992	1850.025635
1295.975586	2030.912964
1294.908203	2165.268311
1293.839844	1678.894043
1292.772461	1786.663940
1291.704102	1840.601196
1290.635742	1499.869629
1289.567383	1284.516968
1288.498047	1265.526733
1287.428711	1594.726196
1286.360352	1399.625366
1285.290039	1594.255981
1284.220703	1436.306519
1283.150391	1716.877075
1282.080078	1118.637573
1281.009766	1651.572998
1279.939453	1354.902954
1278.868164	1229.756348
1277.796875	1241.786987
1276.725586	999.639893
1275.654297	1246.710205
1274.582031	1540.244751
1273.509766	936.923889
1272.437500	1689.997925
1271.365234	1680.748779
1270.291992	1451.826050
1269.218750	2089.905273
1268.145508	1568.307495
1267.072266	1884.165894
1265.999023	1675.394653
1264.924805	1962.031006
1263.850586	1451.113159
1262.776367	1433.082886
1261.701172	1668.692139
1260.625977	1801.924194
1259.550781	1479.506104
1258.475586	1978.344360
1257.400391	1626.978394
1256.324219	1855.418457
1255.248047	1592.033936
1254.171875	1689.090942
1253.094727	1725.330200
1252.018555	1783.529053
1250.941406	1296.875732
1249.864258	1707.895996
1248.786133	1425.826782
1247.708008	1824.588013
1246.630859	1610.778931
1245.551758	1591.482178
1244.473633	1436.209473
1243.394531	1276.173706
1242.316406	1407.647095
1241.236328	1140.935547
1240.157227	1505.437012
1239.077148	1078.724243
1237.998047	1586.268066
1236.917969	1521.172852
1235.836914	1865.938965
1234.756836	1589.912476
1233.675781	1398.841919
1232.594727	1358.115723
1231.512695	1302.866211
1230.431641	1518.947144
1229.349609	1337.748047
1228.267578	1464.118164
1227.185547	1527.487549
1226.102539	1000.281921
1225.019531	988.674683
1223.936523	1298.791382
1222.853516	880.761719
1221.769531	992.429321
1220.686523	978.320068
1219.602539	763.561951
1218.517578	841.245544
1217.433594	851.217346
1216.348633	788.675476
1215.263672	559.492981
1214.178711	579.034058
1213.092773	762.642334
1212.007813	673.430359
1210.921875	642.096252
1209.834961	1083.484741
1208.749023	832.497620
1207.662109	1160.196289
1206.575195	1188.782227
1205.488281	1130.522461
1204.400391	713.197998
1203.313477	1131.883301
1202.225586	394.280029
1201.136719	333.514343
1200.048828	142.704178
1198.959961	93.886818
1197.871094	186.963867
1196.782227	530.104919
1195.692383	-137.174820
1194.603516	414.892059
1193.513672	327.127441
1192.423828	-25.089901
1191.333008	-197.037796
1190.242188	20.186258
1189.151367	-118.279099
1188.060547	-309.623291
1186.969727	-414.559082
1185.877930	-629.981689
1184.786133	-478.261383
1183.694336	-290.735809
1182.601563	69.281723
1181.509766	-175.305923
1180.416992	85.985695
1179.323242	-362.513153
1178.230469	207.608871
1177.136719	17.800695
1176.042969	405.263519
1174.949219	279.906281
1173.854492	482.493378
1172.760742	263.554749
1171.666016	477.761139
1170.570313	375.876862
1169.475586	-75.352577
1168.379883	-36.225613
1167.284180	29.050140
1166.188477	12.880128
1165.091797	180.598724
1163.996094	197.573959
1162.899414	613.358154
1161.801758	517.665222
1160.705078	515.016418
1159.607422	786.764404
1158.509766	662.030884
1157.412109	121.987595
1156.313477	493.401978
1155.215820	568.749817
1154.117188	677.293152
1153.017578	463.765747
1151.918945	-109.726662
1150.819336	77.092888
1149.719727	449.519562
1148.620117	397.635590
1147.519531	1755.454102
1146.418945	1864.899780
1145.318359	588.761963
1144.217773	243.580200
1143.116211	-194.394318
1142.014648	64.670013
1140.913086	-66.554352
1139.811523	177.812164
1138.708984	-350.666901
1137.606445	-168.432709
1136.503906	457.910095
1135.401367	506.569458
1134.297852	-45.824894
1133.194336	266.200653
1132.090820	779.737000
1130.987305	832.461060
1129.882813	671.459473
1128.778320	1155.663452
1127.673828	1098.754028
1126.569336	1034.627197
1125.463867	1309.392578
1124.358398	1010.322205
1123.252930	1249.171387
1122.146484	864.698364
1121.041016	1008.481323
1119.934570	901.050720
1118.828125	502.347046
1117.720703	314.350952
1116.613281	187.847031
1115.505859	740.290344
1114.398438	242.167267
1113.291016	115.429039
1112.182617	232.138199
1111.074219	242.322235
1109.964844	769.914673
1108.856445	857.730774
1107.747070	692.647217
1106.637695	1018.742737
1105.528320	619.761963
1104.417969	1023.415710
1103.307617	1084.599487
1102.197266	1044.218140
1101.086914	1201.911011
1099.975586	1243.869385
1098.864258	1417.766602
1097.752930	639.183350
1096.641602	1220.692871
1095.529297	1408.369019
1094.416992	917.471558
1093.304688	918.940857
1092.191406	1028.635986
1091.079102	1119.406128
1089.965820	1257.126831
1088.852539	891.206543
1087.738281	1468.684204
1086.624023	1401.448853
1085.509766	1390.624878
1084.395508	1433.832520
1083.280273	1521.614624
1082.166016	1205.192139
1081.050781	1297.616211
1079.934570	1094.022949
1078.819336	977.395081
1077.703125	1079.096436
1076.586914	770.008728
1075.469727	744.948364
1074.353516	919.308533
1073.236328	844.952942
1072.119141	775.310425
1071.000977	743.189636
1069.882813	1008.742126
1068.765625	1246.076294
1067.646484	1190.435791
1066.528320	778.849670
1065.409180	641.412720
1064.290039	836.491211
1063.170898	865.323120
1062.050781	880.112122
1060.930664	918.318176
1059.810547	615.058228
1058.690430	987.765686
1057.569336	719.757690
1056.449219	753.446228
1055.327148	731.052734
1054.206055	465.773376
1053.083984	-0.214143
1051.961914	1068.249146
1050.839844	539.428528
1049.717773	578.093445
1048.594727	392.780334
1047.471680	580.897827
1046.348633	687.371460
1045.224609	451.077789
1044.101563	240.642197
1042.976563	512.831482
1041.852539	181.472168
1040.728516	563.257202
1039.603516	427.872040
1038.478516	518.533264
1037.352539	222.778107
1036.227539	309.011810
1035.101563	32.289726
1033.974609	239.709534
1032.848633	275.050720
1031.721680	587.213074
1030.594727	97.283287
1029.467773	160.901627
1028.340820	-421.381561
1027.212891	-76.289803
1026.084961	-483.772095
1024.956055	-765.536072
1023.828125	-76.554527
1022.699219	-332.441406
1021.570313	-648.380798
1020.440430	-24.419632
1019.311523	-564.942261
1018.181641	-451.116150
1017.050781	-504.113434
1015.920898	-304.245239
1014.790039	-203.947754
1013.659180	49.390514
1012.528320	96.655411
1011.396484	308.488464
1010.265625	261.131348
1009.132813	179.245331
1008.000977	389.186615
1006.868164	948.564148
1005.736328	996.723511
1004.602539	1646.284912
1003.469727	2806.703613
1002.335938	3224.828613
1001.202148	2995.932373
1000.068359	2321.474854
998.933594	799.853088
997.799805	625.463989
996.665039	423.665619
995.529297	376.824280
994.394531	415.632507
993.258789	152.422073
992.123047	-55.075043
990.986328	102.101730
989.849609	-5.679479
988.712891	-27.885490
987.576172	268.173065
986.439453	-341.072327
985.301758	-208.129028
984.164063	72.381355
983.025391	-22.255241
981.887695	171.124786
980.749023	-1.216829
979.610352	-0.676297
978.470703	444.036835
977.332031	175.951294
976.192383	69.174065
975.051758	351.148376
973.912109	387.385681
972.771484	488.193390
971.630859	173.493484
970.490234	31.431330
969.348633	211.111160
968.207031	264.739197
967.065430	-317.016052
965.923828	129.556900
964.781250	-332.081635
963.638672	334.960815
962.496094	272.942291
961.352539	490.847107
960.208984	653.929993
959.065430	801.175354
957.921875	502.001068
956.777344	267.356934
955.632813	209.379196
954.488281	163.145645
953.343750	707.577759
952.198242	458.196320
951.052734	147.452637
949.907227	-300.068024
948.760742	46.171185
947.614258	24.542511
946.467773	375.662231
945.321289	605.806702
944.173828	221.739929
943.026367	-148.178879
941.878906	224.279510
940.730469	528.363892
939.582031	371.651337
938.433594	347.589539
937.285156	492.579224
936.135742	806.498718
934.987305	479.953735
933.836914	379.458008
932.687500	486.615112
931.537109	-214.718216
930.386719	104.852821
929.236328	112.583870
928.084961	118.291672
926.934570	370.035309
925.783203	223.727905
924.630859	-101.976143
923.478516	111.726349
922.327148	7.235291
921.173828	214.472961
920.021484	158.214630
918.868164	45.414505
917.714844	110.081367
916.561523	283.958252
915.407227	-377.570343
914.252930	-253.148819
913.098633	-321.471863
911.944336	-183.078018
910.789063	-207.851868
909.633789	452.483002
908.478516	-283.951965
907.322266	-391.935608
906.166016	-23.758686
905.009766	31.774254
903.853516	-28.055508
902.696289	-361.682678
901.539063	-11.207480
900.381836	60.862068
899.223633	144.396240
898.065430	-115.838707
896.907227	262.090454
895.749023	185.460709
894.589844	-460.712860
893.430664	-184.199997
892.271484	-379.969971
891.112305	122.621078
889.952148	28.811218
888.791992	-30.943439
887.630859	65.255417
886.470703	-145.445786
885.309570	235.316772
884.148438	79.072784
882.986328	38.060623
881.825195	55.796841
880.663086	269.778687
879.500000	632.528748
878.337891	316.914581
877.174805	499.437653
876.011719	103.107254
874.847656	58.333935
873.684570	256.789154
872.520508	421.467072
871.355469	176.600998
870.191406	21.893213
869.026367	317.150635
867.861328	452.663208
866.695313	388.091614
865.530273	361.786224
864.364258	362.499542
863.197266	509.273285
862.031250	229.262222
860.864258	445.648712
859.697266	500.316101
858.530273	871.419312
857.362305	373.998077
856.194336	890.779480
855.026367	889.230896
853.857422	764.356995
852.688477	1013.884888
851.519531	904.688232
850.350586	1283.972778
849.180664	919.336975
848.010742	424.937653
846.840820	1007.715149
845.670898	334.355682
844.500000	444.566986
843.329102	266.037537
842.157227	400.705383
840.986328	5.206905
839.814453	484.056000
838.642578	1045.308716
837.469727	410.590576
836.296875	877.590698
835.124023	866.253601
833.951172	539.941895
832.777344	106.515358
831.603516	869.636292
830.429688	746.319824
829.255859	745.655396
828.081055	1052.701782
826.906250	384.946350
825.731445	586.892639
824.555664	200.165955
823.379883	437.453186
822.204102	135.328629
821.027344	-124.469353
819.851563	399.563416
818.674805	397.782501
817.497070	-102.733925
816.320313	-118.058762
815.142578	-391.606445
813.963867	-309.306335
812.786133	-136.046570
811.607422	-123.101501
810.428711	-41.437889
809.250000	-62.206867
808.070313	-420.826660
806.890625	-215.302292
805.710938	-138.854858
804.531250	208.216629
803.350586	-86.502296
802.169922	-339.113159
800.988281	-88.202362
799.807617	-176.954056
798.625977	-620.640625
797.444336	-410.335114
796.261719	-776.580994
795.079102	-174.532593
793.896484	238.727051
792.713867	-94.794937
791.530273	-85.149902
790.346680	-429.908936
789.163086	172.540939
787.979492	276.648895
786.794922	73.011978
785.610352	39.564327
784.425781	218.193054
783.240234	173.268692
782.054688	-33.179882
780.869141	-7.725952
779.682617	987.278381
778.496094	895.023132
777.309570	219.705124
776.123047	336.986115
774.935547	242.150803
773.748047	63.316391
772.560547	-210.475861
771.373047	424.288116
770.184570	500.732910
768.996094	-146.065781
767.806641	-76.502838
766.618164	241.817856
765.428711	-123.044502
764.239258	397.393341
763.048828	371.389038
761.858398	296.801544
760.667969	686.435669
759.477539	868.908813
758.286133	923.561035
757.094727	986.834534
755.903320	592.616821
754.710938	567.728577
753.518555	648.202759
752.326172	675.775146
751.133789	215.580185
749.940430	783.219971
748.747070	527.162292
747.553711	328.190521
746.359375	304.766418
745.166016	715.660828
743.970703	494.563324
742.776367	402.867828
741.581055	464.609314
740.385742	239.116638
739.190430	265.678223
737.994141	119.092506
736.797852	20.716356
735.601563	-169.622314
734.405273	-94.997795
733.208008	-346.564301
732.010742	220.391220
730.813477	-39.904408
729.615234	117.687988
728.416992	4.061494
727.218750	244.673798
726.020508	190.127213
724.821289	192.455948
723.622070	736.631531
722.422852	271.518311
721.222656	210.658646
720.022461	385.680481
718.822266	95.799904
717.621094	639.712036
716.420898	622.796143
715.218750	767.393250
714.017578	502.094818
712.815430	625.098938
711.614258	521.506897
710.411133	184.950027
709.208984	624.268555
708.005859	318.657562
706.802734	265.955109
705.599609	132.908600
704.395508	130.710464
703.191406	128.709915
701.987305	-212.451401
700.782227	84.032555
699.577148	389.303162
698.372070	540.318115
697.166992	245.952972
695.960938	104.084297
694.754883	210.203690
693.548828	-239.470093
692.341797	-187.056473
691.135742	-99.649254
689.927734	-261.582611
688.720703	-273.418457
687.512695	-449.809357
686.304688	-79.251343
685.096680	128.828018
683.888672	133.360123
682.679688	-407.954437
681.470703	-500.133636
680.260742	-394.789612
679.050781	-707.156555
677.840820	-391.078461
676.630859	-3.352991
675.419922	36.098450
674.209961	355.017151
672.998047	-70.023048
671.787109	-90.062103
670.575195	188.682541
669.363281	283.903748
668.151367	208.702225
666.938477	-99.462807
665.725586	24.938440
664.512695	132.360016
663.299805	54.387993
662.085938	-98.750801
660.872070	-165.140244
659.658203	-317.470184
658.443359	156.230453
657.228516	-12.692163
656.013672	-330.004913
654.797852	-51.852200
653.583008	327.754120
652.366211	-14.369872
651.150391	214.816956
649.934570	-128.759735
648.717773	-325.502808
647.500000	-282.956055
646.283203	61.089603
645.065430	489.098480
643.847656	327.608521
642.629883	295.390289
641.411133	566.513977
640.192383	40.016685
638.973633	657.281555
637.753906	522.214111
636.534180	187.424408
635.314453	430.536774
634.094727	-95.271515
632.874023	400.987762
631.653320	-324.395020
630.432617	83.411972
629.211914	-15.487929
627.990234	316.537323
626.768555	105.579124
625.545898	312.444397
624.324219	248.737564
623.101563	446.056488
621.877930	424.259705
620.655273	401.907776
619.431641	301.858368
618.208008	-64.307404
616.983398	266.747894
615.759766	380.692047
614.535156	-62.565964
613.310547	-155.781815
612.084961	107.149040
610.859375	24.614893
609.633789	167.506897
608.408203	-139.736069
607.181641	216.263214
605.955078	-292.342529
604.728516	-550.272705
