# Supplementary material for: Raman spectroscopy accurately differentiates mucosal healing from non-healing and biochemical changes following biological therapy in inflammatory bowel disease
Source: PLoS One. 2021 Jun 2;16(6):e0252210. doi: 10.1371/journal.pone.0252210 (PMC8172032; doi:10.1371/journal.pone.0252210)
Supplement: S7 Dataset — (ZIP) [file pone.0252210.s009.zip › Post-biologic/OC020 post treatment-2 base sub CR removed_72__X_-18443.5__Y_40085.8__Z_6.0862__Time_822.txt]

1714.793945	164.933517
1713.817383	-119.303497
1712.840820	93.324478
1711.864258	200.123398
1710.886719	-131.378662
1709.909180	101.660583
1708.931641	164.583679
1707.953125	-73.872139
1706.975586	-283.883270
1705.997070	-192.498108
1705.018555	-110.423836
1704.040039	122.935280
1703.060547	76.528168
1702.081055	-375.142334
1701.101563	175.194916
1700.122070	-105.064034
1699.142578	-76.366997
1698.162109	-99.879715
1697.181641	-178.183121
1696.201172	41.436825
1695.220703	-298.723877
1694.239258	19.468847
1693.257813	74.440132
1692.276367	47.878334
1691.294922	11.881925
1690.313477	57.160671
1689.331055	-208.559464
1688.348633	252.466202
1687.366211	255.816422
1686.383789	137.685211
1685.400391	372.502289
1684.416992	253.929260
1683.433594	163.154221
1682.450195	270.603485
1681.465820	466.898621
1680.482422	629.600037
1679.498047	819.834167
1678.512695	848.632019
1677.528320	612.418823
1676.542969	893.278442
1675.558594	1127.161255
1674.572266	643.957214
1673.586914	970.023804
1672.601563	1429.746704
1671.615234	1008.025085
1670.628906	1036.312744
1669.642578	1384.153442
1668.655273	1440.595581
1667.668945	1420.913086
1666.681641	1816.054443
1665.694336	2219.795410
1664.706055	1862.761841
1663.718750	2127.322998
1662.730469	2045.139404
1661.742188	2234.149414
1660.753906	2169.368164
1659.764648	2052.304932
1658.775391	2179.736328
1657.787109	2193.931885
1656.796875	2282.889160
1655.807617	2068.024658
1654.818359	2086.833252
1653.828125	2127.403076
1652.837891	2025.698364
1651.846680	2046.292725
1650.856445	1594.106567
1649.865234	1586.854248
1648.874023	1313.177612
1647.882813	1069.231567
1646.891602	680.594971
1645.899414	715.286804
1644.907227	623.689453
1643.915039	479.803894
1642.922852	719.240784
1641.930664	502.419342
1640.937500	391.668121
1639.944336	-106.421509
1638.951172	171.577988
1637.957031	204.594269
1636.963867	309.186188
1635.969727	-247.514755
1634.975586	-92.082611
1633.981445	-76.009148
1632.986328	319.688477
1631.991211	-61.359409
1630.996094	58.332367
1630.000977	115.092865
1629.005859	-448.996735
1628.009766	-423.181915
1627.013672	-468.147675
1626.017578	-152.521378
1625.021484	200.016953
1624.024414	-409.579346
1623.028320	206.136551
1622.031250	-21.750370
1621.033203	160.487366
1620.036133	227.266434
1619.038086	317.808258
1618.041016	201.064285
1617.041992	483.483063
1616.043945	317.164886
1615.045898	408.174866
1614.046875	360.219421
1613.047852	155.034683
1612.048828	251.569565
1611.048828	-315.097656
1610.049805	166.936829
1609.049805	-244.722656
1608.049805	203.140732
1607.048828	179.391251
1606.048828	45.718014
1605.047852	354.575989
1604.046875	189.553497
1603.045898	171.163345
1602.044922	19.352114
1601.042969	348.895264
1600.041016	-145.510925
1599.039063	-127.251480
1598.037109	225.575882
1597.034180	-59.496975
1596.031250	-239.972366
1595.028320	-148.732712
1594.025391	12.929548
1593.022461	56.948734
1592.018555	-97.547096
1591.014648	-90.229195
1590.010742	110.106735
1589.006836	-122.830971
1588.001953	-256.656158
1586.997070	-236.666092
1585.992188	-190.724289
1584.987305	332.110657
1583.982422	278.633820
1582.976563	55.674870
1581.970703	132.256149
1580.964844	91.462227
1579.958984	-256.721802
1578.952148	61.539665
1577.945313	-55.157665
1576.938477	111.677605
1575.931641	-52.136810
1574.924805	-96.398270
1573.916992	147.830353
1572.909180	425.575928
1571.901367	-61.210491
1570.893555	-233.513153
1569.884766	-135.721237
1568.876953	-51.139736
1567.868164	-83.681908
1566.858398	-183.937500
1565.849609	1.227500
1564.839844	212.045624
1563.830078	85.218430
1562.820313	-70.305634
1561.810547	152.718903
1560.799805	48.662094
1559.790039	-55.557587
1558.779297	-154.787354
1557.767578	181.173233
1556.756836	6.339961
1555.745117	160.325699
1554.733398	189.696320
1553.721680	299.090881
1552.709961	131.203308
1551.697266	599.838379
1550.685547	229.640305
1549.672852	400.055939
1548.659180	192.493820
1547.646484	295.123260
1546.632813	459.499512
1545.619141	494.316559
1544.605469	270.433289
1543.591797	5.060262
1542.577148	240.688812
1541.562500	225.447830
1540.547852	238.372452
1539.533203	191.665848
1538.518555	253.136810
1537.502930	35.623707
1536.487305	349.425079
1535.471680	201.131271
1534.456055	-47.913399
1533.439453	347.445374
1532.422852	-28.344143
1531.406250	368.933777
1530.389648	144.830917
1529.373047	397.153015
1528.355469	347.772430
1527.337891	509.314911
1526.320313	-34.839382
1525.302734	92.783676
1524.284180	45.102848
1523.265625	208.170792
1522.247070	-143.502991
1521.228516	319.958282
1520.208984	65.625160
1519.190430	-57.704506
1518.170898	93.757004
1517.151367	-153.338226
1516.130859	95.224403
1515.111328	71.236862
1514.090820	-284.233215
1513.070313	66.229095
1512.049805	131.423080
1511.028320	-11.507536
1510.006836	160.981827
1508.986328	7.452220
1507.963867	-35.995438
1506.942383	-2.679254
1505.919922	-310.541901
1504.898438	-464.669800
1503.875977	-513.896790
1502.852539	-173.935349
1501.830078	-49.417484
1500.806641	-158.193588
1499.783203	-146.779160
1498.759766	-28.045994
1497.736328	-17.018198
1496.711914	-208.319290
1495.687500	-215.538147
1494.663086	-171.772964
1493.638672	-133.301544
1492.613281	-230.525146
1491.587891	-31.391287
1490.563477	-213.194534
1489.537109	-45.142380
1488.511719	-58.617783
1487.485352	262.256134
1486.458984	69.692909
1485.432617	326.313416
1484.406250	396.402649
1483.379883	775.050354
1482.352539	265.682465
1481.325195	414.392212
1480.297852	1116.222534
1479.269531	619.470154
1478.241211	571.388916
1477.213867	459.549164
1476.184570	1027.798340
1475.156250	1200.945313
1474.127930	1132.009644
1473.098633	1564.530029
1472.069336	1571.698242
1471.040039	2008.862061
1470.009766	1458.528809
1468.979492	2083.585693
1467.950195	1894.498657
1466.918945	2264.757813
1465.888672	2479.751953
1464.857422	2841.979980
1463.827148	2899.099854
1462.795898	3088.219238
1461.763672	2863.162598
1460.732422	3509.220703
1459.700195	3093.669678
1458.667969	3642.838379
1457.635742	3651.183838
1456.603516	3418.460449
1455.570313	3312.616455
1454.537109	3369.117920
1453.503906	3405.292725
1452.470703	3821.707764
1451.436523	3751.268311
1450.403320	3921.621094
1449.369141	4069.068604
1448.333984	4094.845459
1447.299805	4313.113770
1446.264648	4186.937988
1445.230469	3901.390869
1444.194336	3550.121582
1443.159180	4135.250000
1442.124023	3536.255371
1441.087891	3810.079102
1440.051758	3433.963379
1439.015625	3649.619385
1437.978516	3382.440918
1436.941406	3863.408691
1435.904297	3161.843262
1434.867188	3069.381104
1433.830078	2388.603516
1432.791992	2298.959717
1431.754883	1626.336426
1430.715820	1612.713501
1429.677734	1609.290039
1428.639648	1237.635986
1427.600586	901.500977
1426.561523	1203.556519
1425.522461	1162.704346
1424.482422	791.745361
1423.443359	794.029480
1422.403320	887.076904
1421.363281	514.187134
1420.322266	632.614502
1419.282227	479.203949
1418.241211	547.460815
1417.200195	791.973145
1416.159180	666.618958
1415.117188	642.031860
1414.076172	368.614014
1413.034180	314.180328
1411.992188	543.986023
1410.949219	356.551666
1409.907227	312.606384
1408.864258	25.079304
1407.821289	-38.622814
1406.777344	322.235931
1405.734375	454.633270
1404.690430	72.483688
1403.646484	139.896317
1402.602539	363.006470
1401.557617	157.167725
1400.513672	282.676361
1399.468750	450.897369
1398.423828	466.278778
1397.377930	53.178524
1396.333008	211.813187
1395.287109	302.881012
1394.241211	151.106384
1393.195313	-50.512554
1392.148438	434.152344
1391.101563	87.699814
1390.054688	24.389515
1389.007813	161.465439
1387.960938	483.792633
1386.913086	-1.722742
1385.865234	-116.752678
1384.817383	-36.533867
1383.769531	-108.631180
1382.720703	-88.063675
1381.671875	40.128494
1380.623047	43.563881
1379.574219	142.099258
1378.524414	-68.842430
1377.475586	207.314819
1376.425781	-190.326462
1375.375977	188.426392
1374.325195	3.399245
1373.274414	-49.153206
1372.224609	-141.348251
1371.172852	-265.752289
1370.122070	61.284786
1369.070313	-65.178932
1368.019531	122.572914
1366.967773	195.853073
1365.915039	-375.723969
1364.863281	-304.431580
1363.810547	-73.659035
1362.757813	30.298840
1361.705078	214.055679
1360.651367	74.521355
1359.598633	527.236572
1358.544922	17.622391
1357.491211	-46.543068
1356.436523	359.295227
1355.382813	412.316620
1354.328125	470.482819
1353.273438	551.199707
1352.217773	515.358826
1351.163086	882.001038
1350.107422	717.460510
1349.051758	860.954590
1347.996094	773.842224
1346.939453	1371.656616
1345.883789	1168.338257
1344.827148	1215.754517
1343.769531	1541.015015
1342.712891	1417.742432
1341.655273	1247.637329
1340.598633	1630.325562
1339.540039	814.164307
1338.482422	1771.732178
1337.423828	1652.055542
1336.366211	1554.937866
1335.307617	1517.456787
1334.248047	1648.440186
1333.189453	1294.729248
1332.129883	1678.395142
1331.070313	1379.634888
1330.010742	1590.474609
1328.950195	1168.680664
1327.890625	1256.334229
1326.830078	1806.132935
1325.768555	1802.595459
1324.708008	1732.598877
1323.646484	1413.454956
1322.585938	1714.234985
1321.523438	1635.001099
1320.461914	1889.102173
1319.400391	1990.343994
1318.337891	1632.994263
1317.275391	1744.481567
1316.211914	2021.265137
1315.149414	1400.987549
1314.085938	1653.459961
1313.022461	1977.449829
1311.958984	2230.052734
1310.894531	1726.721069
1309.831055	1915.614868
1308.766602	2084.898438
1307.701172	2042.640381
1306.636719	1835.734131
1305.571289	1919.337036
1304.505859	2187.527344
1303.440430	2384.459229
1302.375000	1826.790405
1301.308594	2063.356934
1300.242188	1712.713257
1299.175781	1934.778564
1298.109375	1943.222412
1297.041992	2045.119629
1295.975586	1884.442383
1294.908203	2089.694580
1293.839844	1929.358154
1292.772461	1631.849731
1291.704102	1530.834106
1290.635742	1520.742554
1289.567383	1702.029541
1288.498047	1334.278687
1287.428711	1393.249023
1286.360352	1231.812256
1285.290039	1104.850342
1284.220703	1095.635986
1283.150391	1458.726807
1282.080078	1417.845703
1281.009766	1024.654175
1279.939453	1431.914795
1278.868164	1320.454590
1277.796875	986.570007
1276.725586	1900.078735
1275.654297	1622.653687
1274.582031	1303.887573
1273.509766	1175.974976
1272.437500	1619.924927
1271.365234	1472.640625
1270.291992	1357.250366
1269.218750	1356.753052
1268.145508	2010.552002
1267.072266	1673.277222
1265.999023	1709.550659
1264.924805	1336.039917
1263.850586	1496.899780
1262.776367	1930.853882
1261.701172	1852.726318
1260.625977	1555.331543
1259.550781	1336.108398
1258.475586	1689.557495
1257.400391	1840.738525
1256.324219	1699.678833
1255.248047	1714.544434
1254.171875	1578.531616
1253.094727	1773.585815
1252.018555	1720.428467
1250.941406	1623.535400
1249.864258	1740.736572
1248.786133	1636.645630
1247.708008	1221.474976
1246.630859	1401.957031
1245.551758	1871.520264
1244.473633	1731.148315
1243.394531	1765.719727
1242.316406	2013.974976
1241.236328	1475.550171
1240.157227	1536.885620
1239.077148	1755.918701
1237.998047	1271.299927
1236.917969	1614.002075
1235.836914	1568.538086
1234.756836	1629.773315
1233.675781	1291.012451
1232.594727	1199.581421
1231.512695	1466.750488
1230.431641	1024.049194
1229.349609	1203.915161
1228.267578	1097.971313
1227.185547	1178.445313
1226.102539	1428.263794
1225.019531	797.186340
1223.936523	1206.573608
1222.853516	880.497375
1221.769531	919.641785
1220.686523	920.056519
1219.602539	1012.265076
1218.517578	940.061707
1217.433594	809.867493
1216.348633	764.213440
1215.263672	774.062927
1214.178711	651.069824
1213.092773	1005.984680
1212.007813	803.237000
1210.921875	491.943420
1209.834961	1046.668091
1208.749023	896.903198
1207.662109	1060.562256
1206.575195	1060.163818
1205.488281	1105.479248
1204.400391	808.551941
1203.313477	728.488159
1202.225586	424.392395
1201.136719	527.270264
1200.048828	622.799011
1198.959961	58.742798
1197.871094	122.874969
1196.782227	198.912491
1195.692383	359.000000
1194.603516	100.530472
1193.513672	212.294937
1192.423828	-185.631958
1191.333008	67.726326
1190.242188	-390.258453
1189.151367	-663.193237
1188.060547	-460.634216
1186.969727	-315.891296
1185.877930	-135.324188
1184.786133	4.259885
1183.694336	203.652588
1182.601563	55.029335
1181.509766	-256.706573
1180.416992	-48.144547
1179.323242	440.667206
1178.230469	476.199036
1177.136719	-288.670074
1176.042969	-143.035370
1174.949219	194.004547
1173.854492	-86.984665
1172.760742	122.781105
1171.666016	255.738647
1170.570313	541.640869
1169.475586	454.112427
1168.379883	239.730316
1167.284180	142.486404
1166.188477	234.020813
1165.091797	45.742466
1163.996094	-233.371063
1162.899414	-113.532684
1161.801758	-168.239120
1160.705078	345.284851
1159.607422	352.318024
1158.509766	566.873047
1157.412109	232.352158
1156.313477	575.406067
1155.215820	591.408875
1154.117188	299.634766
1153.017578	458.466278
1151.918945	102.243271
1150.819336	372.797913
1149.719727	104.640213
1148.620117	262.860291
1147.519531	256.549835
1146.418945	-185.600998
1145.318359	50.736328
1144.217773	167.851425
1143.116211	-62.609592
1142.014648	-228.862183
1140.913086	-66.968208
1139.811523	111.373848
1138.708984	144.493515
1137.606445	196.484497
1136.503906	295.855499
1135.401367	532.837891
1134.297852	439.456299
1133.194336	220.148834
1132.090820	570.568909
1130.987305	529.100403
1129.882813	489.896759
1128.778320	581.068481
1127.673828	935.355103
1126.569336	864.914185
1125.463867	946.109863
1124.358398	1226.248535
1123.252930	743.128601
1122.146484	1411.489014
1121.041016	1098.867920
1119.934570	911.777100
1118.828125	393.222809
1117.720703	925.709534
1116.613281	494.728210
1115.505859	406.893951
1114.398438	174.720230
1113.291016	122.279282
1112.182617	121.770744
1111.074219	-44.286480
1109.964844	890.858032
1108.856445	658.369507
1107.747070	1091.996826
1106.637695	913.700806
1105.528320	895.956177
1104.417969	1033.911743
1103.307617	895.622131
1102.197266	1075.835938
1101.086914	1043.598389
1099.975586	1023.081482
1098.864258	1009.582703
1097.752930	779.155212
1096.641602	779.727295
1095.529297	1070.033569
1094.416992	907.871643
1093.304688	1398.080078
1092.191406	750.760620
1091.079102	991.155090
1089.965820	951.315918
1088.852539	365.572540
1087.738281	850.374268
1086.624023	556.456909
1085.509766	810.487183
1084.395508	822.241516
1083.280273	777.536377
1082.166016	605.954163
1081.050781	1369.371338
1079.934570	1221.146484
1078.819336	1051.846069
1077.703125	835.643860
1076.586914	837.795349
1075.469727	661.593933
1074.353516	799.829102
1073.236328	569.760437
1072.119141	778.276367
1071.000977	470.943909
1069.882813	168.440567
1068.765625	885.397095
1067.646484	458.781555
1066.528320	435.237640
1065.409180	582.646240
1064.290039	1032.001343
1063.170898	1134.775024
1062.050781	802.284363
1060.930664	713.273376
1059.810547	598.608521
1058.690430	619.660278
1057.569336	493.445221
1056.449219	339.299255
1055.327148	161.875336
1054.206055	514.913757
1053.083984	779.073669
1051.961914	337.962067
1050.839844	268.312653
1049.717773	-114.004082
1048.594727	455.978180
1047.471680	101.913002
1046.348633	-32.665085
1045.224609	68.401886
1044.101563	395.655457
1042.976563	203.043701
1041.852539	64.214867
1040.728516	121.241020
1039.603516	143.382080
1038.478516	-269.849640
1037.352539	467.286407
1036.227539	98.596077
1035.101563	-90.645699
1033.974609	153.025452
1032.848633	347.863983
1031.721680	384.586731
1030.594727	298.193542
1029.467773	439.749969
1028.340820	281.595032
1027.212891	163.122452
1026.084961	-331.438019
1024.956055	-275.293976
1023.828125	-430.290649
1022.699219	-719.713379
1021.570313	-686.293945
1020.440430	-304.755157
1019.311523	-468.310577
1018.181641	-281.486725
1017.050781	-194.292114
1015.920898	-475.511597
1014.790039	126.454086
1013.659180	137.524307
1012.528320	2.830647
1011.396484	-127.005005
1010.265625	167.078445
1009.132813	162.594177
1008.000977	417.479431
1006.868164	320.757233
1005.736328	1279.006836
1004.602539	1679.672729
1003.469727	3025.932373
1002.335938	3558.134277
1001.202148	2752.297119
1000.068359	1810.727539
998.933594	1100.764038
997.799805	751.580566
996.665039	617.464600
995.529297	49.676613
994.394531	135.424561
993.258789	403.594574
992.123047	145.961349
990.986328	250.699966
989.849609	-149.294266
988.712891	-214.664154
987.576172	231.787277
986.439453	93.073341
985.301758	157.334625
984.164063	318.508179
983.025391	226.582520
981.887695	-274.766510
980.749023	-34.684341
979.610352	-63.656803
978.470703	-349.995575
977.332031	125.188095
976.192383	-96.218529
975.051758	381.446320
973.912109	-16.383123
972.771484	339.755646
971.630859	344.550629
970.490234	101.580750
969.348633	366.328400
968.207031	87.226898
967.065430	535.917358
965.923828	252.806564
964.781250	495.307129
963.638672	497.167694
962.496094	212.708771
961.352539	-108.047096
960.208984	94.050140
959.065430	358.156769
957.921875	260.499298
956.777344	89.862534
955.632813	-25.499136
954.488281	143.242142
953.343750	524.964966
952.198242	213.575714
951.052734	74.120674
949.907227	213.946899
948.760742	125.344070
947.614258	270.154419
946.467773	-5.298666
945.321289	-163.871475
944.173828	-77.738655
943.026367	136.464310
941.878906	350.810547
940.730469	375.864105
939.582031	42.906570
938.433594	714.096802
937.285156	883.452942
936.135742	444.160675
934.987305	331.293579
933.836914	745.197205
932.687500	268.214081
931.537109	44.553669
930.386719	424.764862
929.236328	28.580118
928.084961	115.416420
926.934570	-148.058273
925.783203	37.062386
924.630859	22.140018
923.478516	-56.235126
922.327148	-145.731430
921.173828	-139.489990
920.021484	-117.132469
918.868164	-149.102310
917.714844	305.271484
916.561523	182.783096
915.407227	-200.543854
914.252930	-31.886753
913.098633	139.157730
911.944336	-220.612640
910.789063	-146.755829
909.633789	-22.848623
908.478516	-87.007500
907.322266	12.264502
906.166016	102.604774
905.009766	-83.337715
903.853516	-259.960938
902.696289	-114.748100
901.539063	-252.449341
900.381836	214.451218
899.223633	129.115189
898.065430	75.655067
896.907227	169.395187
895.749023	-118.941742
894.589844	-149.248550
893.430664	-202.003296
892.271484	-3.760760
891.112305	226.154694
889.952148	264.104370
888.791992	-133.675598
887.630859	207.129318
886.470703	67.100197
885.309570	-36.633602
884.148438	362.897827
882.986328	63.134254
881.825195	-67.273857
880.663086	659.190125
879.500000	274.213348
878.337891	-20.370625
877.174805	216.962967
876.011719	298.843384
874.847656	491.112946
873.684570	541.514709
872.520508	292.616760
871.355469	610.961548
870.191406	355.533875
869.026367	376.929474
867.861328	312.913757
866.695313	186.032303
865.530273	533.472778
864.364258	761.698242
863.197266	181.114227
862.031250	564.333923
860.864258	651.004150
859.697266	407.647858
858.530273	523.510315
857.362305	480.019989
856.194336	1022.051392
855.026367	938.084167
853.857422	1161.343628
852.688477	1227.563721
851.519531	1087.544312
850.350586	1120.093384
849.180664	1047.322876
848.010742	907.361389
846.840820	442.766815
845.670898	878.233765
844.500000	659.963989
843.329102	488.730957
842.157227	536.751953
840.986328	492.985046
839.814453	574.388916
838.642578	584.155396
837.469727	198.286819
836.296875	239.272018
835.124023	414.177032
833.951172	604.544556
832.777344	450.904297
831.603516	303.936859
830.429688	853.208618
829.255859	777.403076
828.081055	654.694275
826.906250	837.447144
825.731445	438.091553
824.555664	549.254517
823.379883	497.559357
822.204102	191.775848
821.027344	329.273285
819.851563	377.486420
818.674805	-177.799820
817.497070	186.317245
816.320313	29.382755
815.142578	-96.467270
813.963867	-100.064255
812.786133	-250.592484
811.607422	-332.275787
810.428711	-69.566849
809.250000	-49.358757
808.070313	-175.942810
806.890625	-216.009216
805.710938	-63.040619
804.531250	-218.898422
803.350586	-144.022476
802.169922	6.089466
800.988281	-349.846252
799.807617	59.384949
798.625977	-416.497284
797.444336	-256.091187
796.261719	-164.645309
795.079102	-275.065918
793.896484	35.286701
792.713867	-186.240524
791.530273	-88.993874
790.346680	-197.855011
789.163086	-311.281281
787.979492	126.117783
786.794922	127.327873
785.610352	-210.031433
784.425781	-5.698132
783.240234	-95.651390
782.054688	154.600403
780.869141	218.944717
779.682617	808.824280
778.496094	210.059723
777.309570	351.070313
776.123047	-35.751987
774.935547	201.992645
773.748047	311.473816
772.560547	583.958984
771.373047	487.844788
770.184570	276.949066
768.996094	-94.936287
767.806641	328.764465
766.618164	157.204483
765.428711	291.747681
764.239258	459.101257
763.048828	597.594971
761.858398	564.175049
760.667969	224.719925
759.477539	719.143555
758.286133	729.268066
757.094727	481.946960
755.903320	894.192383
754.710938	690.642883
753.518555	183.797501
752.326172	213.149216
751.133789	455.433350
749.940430	365.890381
748.747070	768.075073
747.553711	390.746552
746.359375	344.864380
745.166016	588.510498
743.970703	549.005554
742.776367	807.673401
741.581055	478.580109
740.385742	311.774139
739.190430	197.578247
737.994141	116.245407
736.797852	135.652802
735.601563	242.604034
734.405273	86.754372
733.208008	33.818119
732.010742	243.481644
730.813477	485.845886
729.615234	25.984758
728.416992	-33.489185
727.218750	55.736172
726.020508	241.105835
724.821289	194.780090
723.622070	227.156921
722.422852	696.388550
721.222656	449.209747
720.022461	837.491272
718.822266	970.287842
717.621094	572.838379
716.420898	749.411316
715.218750	535.575256
714.017578	398.253967
712.815430	592.468689
711.614258	298.479431
710.411133	386.082245
709.208984	356.129517
708.005859	228.311035
706.802734	268.363861
705.599609	399.983063
704.395508	183.455215
703.191406	-54.561359
701.987305	214.589081
700.782227	124.923653
699.577148	329.041290
698.372070	487.601227
697.166992	274.633575
695.960938	146.714066
694.754883	88.592606
693.548828	-295.076263
692.341797	-146.338058
691.135742	-27.830357
689.927734	36.603260
688.720703	-462.925476
687.512695	-228.716797
686.304688	-146.187973
685.096680	-148.006851
683.888672	-266.626831
682.679688	-365.418610
681.470703	-355.555786
680.260742	-583.718079
679.050781	-51.291237
677.840820	6.952675
676.630859	212.651337
675.419922	-81.422997
674.209961	-266.903809
672.998047	82.336815
671.787109	-117.678818
670.575195	93.521736
669.363281	-34.512280
668.151367	86.332939
666.938477	64.779724
665.725586	-207.105972
664.512695	-63.923611
663.299805	-91.148430
662.085938	80.498039
660.872070	135.745514
659.658203	81.143364
658.443359	-314.063416
657.228516	-264.586121
656.013672	248.664612
654.797852	-156.510330
653.583008	-257.444885
652.366211	-295.680634
651.150391	-40.786373
649.934570	149.483337
648.717773	111.521530
647.500000	140.393707
646.283203	130.554214
645.065430	142.276871
643.847656	562.745667
642.629883	647.469482
641.411133	760.070801
640.192383	165.236801
638.973633	140.143326
637.753906	179.392059
636.534180	355.938538
635.314453	164.902573
634.094727	360.226288
632.874023	33.483654
631.653320	228.123215
630.432617	-36.926636
629.211914	324.166626
627.990234	165.561081
626.768555	446.104065
625.545898	608.026245
624.324219	199.079346
623.101563	511.795807
621.877930	399.414337
620.655273	526.155151
619.431641	219.379272
618.208008	624.728638
616.983398	-73.479477
615.759766	173.403824
614.535156	151.553894
613.310547	-138.923004
612.084961	-223.178589
610.859375	165.814713
609.633789	33.682507
608.408203	-206.855240
607.181641	-463.964539
605.955078	26.994381
604.728516	28.891180
