# Supplementary material for: Raman spectroscopy accurately differentiates mucosal healing from non-healing and biochemical changes following biological therapy in inflammatory bowel disease
Source: PLoS One. 2021 Jun 2;16(6):e0252210. doi: 10.1371/journal.pone.0252210 (PMC8172032; doi:10.1371/journal.pone.0252210)
Supplement: S7 Dataset — (ZIP) [file pone.0252210.s009.zip › Post-biologic/OC023 post treatment-1_base sub cr removed_33__X_-20369.5__Y_49405__Z_924.365__Time_373.txt]

1714.774414	164.392929
1713.797852	-59.799751
1712.820313	84.951393
1711.843750	47.652027
1710.866211	-190.400711
1709.888672	-63.462578
1708.911133	-121.126503
1707.933594	-4.249133
1706.955078	-181.721725
1705.976563	163.473343
1704.998047	-42.625500
1704.019531	-87.623901
1703.040039	41.722893
1702.061523	51.061207
1701.082031	122.308929
1700.101563	-44.091663
1699.122070	33.354404
1698.141602	-3.769026
1697.161133	79.829735
1696.180664	121.088074
1695.200195	114.695923
1694.218750	41.965816
1693.238281	23.155951
1692.256836	269.065826
1691.274414	219.055756
1690.292969	324.320068
1689.310547	368.620972
1688.328125	298.686707
1687.345703	431.905151
1686.363281	461.564270
1685.379883	619.590698
1684.396484	311.697845
1683.413086	625.145447
1682.429688	704.536316
1681.445313	723.093750
1680.461914	774.081116
1679.477539	758.949036
1678.493164	880.007568
1677.507813	985.492554
1676.523438	953.099304
1675.538086	992.963745
1674.552734	1027.952759
1673.566406	1111.210449
1672.581055	1327.778931
1671.594727	1353.385254
1670.608398	1286.456665
1669.622070	1323.576782
1668.634766	1589.449463
1667.648438	1584.890869
1666.661133	1368.435059
1665.673828	1545.207764
1664.685547	1589.672852
1663.698242	1812.252563
1662.709961	1653.304321
1661.721680	1879.238647
1660.733398	1633.701660
1659.744141	1701.349365
1658.755859	1602.472168
1657.766602	1662.942505
1656.777344	1646.978882
1655.787109	1700.231201
1654.797852	1446.804932
1653.807617	1334.108398
1652.817383	1213.892090
1651.827148	1345.380615
1650.835938	1046.090698
1649.844727	1117.443359
1648.853516	914.193237
1647.862305	790.655334
1646.871094	575.025452
1645.878906	851.157532
1644.886719	570.220703
1643.894531	619.783630
1642.902344	500.676788
1641.910156	358.168976
1640.916992	263.510864
1639.923828	187.649109
1638.930664	280.909088
1637.936523	50.046089
1636.943359	67.383224
1635.949219	-23.100082
1634.955078	60.639931
1633.960938	-71.451355
1632.965820	118.115959
1631.970703	-10.821255
1630.975586	-42.052971
1629.980469	82.262665
1628.985352	-109.076439
1627.989258	-50.157433
1626.993164	-122.593773
1625.997070	-207.951797
1625.000977	-140.571228
1624.003906	-25.718128
1623.007813	10.413608
1622.010742	38.814430
1621.012695	75.247704
1620.015625	72.424850
1619.017578	48.744579
1618.020508	-71.923050
1617.021484	130.462463
1616.023438	49.463806
1615.025391	13.230180
1614.026367	205.348831
1613.027344	-9.008557
1612.028320	-73.710609
1611.028320	186.780548
1610.029297	-103.138313
1609.029297	-70.541237
1608.029297	27.618174
1607.028320	65.569717
1606.028320	-29.975828
1605.027344	73.557732
1604.026367	88.110260
1603.025391	66.072395
1602.023438	-152.135086
1601.022461	-3.997940
1600.020508	-130.486038
1599.018555	-173.220032
1598.016602	-90.435898
1597.013672	-177.545395
1596.010742	-45.116344
1595.007813	142.123291
1594.004883	-161.735062
1593.001953	-131.224884
1591.998047	63.738491
1590.994141	-239.926559
1589.990234	-172.920807
1588.986328	68.835350
1587.981445	88.744698
1586.976563	168.595566
1585.971680	24.147942
1584.966797	103.900208
1583.961914	141.874252
1582.956055	-31.271599
1581.950195	152.493744
1580.944336	101.718773
1579.938477	71.733322
1578.931641	320.253418
1577.924805	238.041153
1576.917969	54.302593
1575.911133	44.875694
1574.904297	-1.045029
1573.896484	54.389290
1572.888672	179.908325
1571.880859	97.325974
1570.873047	173.213058
1569.864258	186.607849
1568.855469	25.844250
1567.846680	179.300934
1566.837891	88.499260
1565.829102	-62.085224
1564.819336	155.838593
1563.809570	43.992233
1562.799805	142.216736
1561.790039	178.022186
1560.779297	86.613602
1559.768555	-2.292539
1558.757813	-49.818726
1557.747070	138.375519
1556.736328	113.886650
1555.724609	218.790543
1554.712891	168.113342
1553.701172	117.314034
1552.689453	37.914192
1551.676758	204.281479
1550.664063	181.526886
1549.651367	215.548233
1548.638672	50.234585
1547.625977	42.585487
1546.612305	270.059113
1545.598633	256.879883
1544.584961	124.666695
1543.571289	-7.648938
1542.556641	71.754143
1541.541992	-19.497345
1540.527344	75.041016
1539.512695	27.386982
1538.498047	-87.517799
1537.482422	29.699205
1536.466797	-54.534321
1535.451172	70.030144
1534.434570	117.003159
1533.418945	197.310684
1532.402344	-26.761288
1531.385742	-75.657936
1530.369141	-37.099117
1529.351563	-37.373138
1528.334961	260.949860
1527.317383	51.700546
1526.299805	48.324535
1525.281250	85.956017
1524.263672	110.541061
1523.245117	78.338997
1522.226563	-15.750504
1521.208008	70.046486
1520.188477	91.354897
1519.168945	156.184433
1518.150391	38.357040
1517.129883	-53.907665
1516.110352	-7.570927
1515.089844	48.846264
1514.070313	-46.416203
1513.049805	66.136780
1512.028320	-16.599665
1511.007813	-60.960728
1509.986328	97.210068
1508.964844	-55.218002
1507.943359	-117.981949
1506.921875	-191.133194
1505.899414	-238.783447
1504.876953	-225.059708
1503.854492	60.110798
1502.832031	-205.774323
1501.808594	-131.063461
1500.786133	-66.765167
1499.762695	-125.539764
1498.739258	7.533774
1497.714844	-72.004646
1496.691406	-56.976738
1495.666992	-49.781040
1494.642578	-201.286819
1493.617188	-20.484804
1492.592773	37.411938
1491.567383	-106.765533
1490.541992	101.606377
1489.516602	171.807068
1488.491211	73.277168
1487.464844	35.938534
1486.438477	315.067719
1485.412109	239.161118
1484.385742	257.588135
1483.358398	227.402206
1482.331055	523.622620
1481.303711	444.708801
1480.276367	220.381821
1479.249023	592.558167
1478.220703	508.245941
1477.192383	785.699524
1476.164063	899.887207
1475.135742	861.106384
1474.106445	947.010498
1473.077148	969.134583
1472.047852	927.523132
1471.018555	1165.775513
1469.989258	1406.383545
1468.958984	1496.709229
1467.928711	1599.630981
1466.898438	1570.210083
1465.868164	1815.277344
1464.836914	1828.866333
1463.805664	2099.025879
1462.774414	2033.652954
1461.743164	2224.779785
1460.710938	2121.173340
1459.679688	2027.720825
1458.647461	2142.381104
1457.615234	2325.458008
1456.582031	2411.974365
1455.549805	2173.717285
1454.516602	2361.578613
1453.483398	2673.563232
1452.449219	2559.460693
1451.416016	2622.801758
1450.381836	2455.470703
1449.347656	2673.264893
1448.313477	2516.061768
1447.279297	2455.128906
1446.244141	2437.223389
1445.208984	2591.432373
1444.173828	2462.110352
1443.138672	2353.067383
1442.102539	2173.211182
1441.066406	2157.814453
1440.030273	2246.088867
1438.994141	2377.297119
1437.958008	2364.375244
1436.920898	1838.466919
1435.883789	1706.909546
1434.846680	1476.904053
1433.808594	1368.206299
1432.771484	1211.608398
1431.733398	986.919312
1430.695313	989.478149
1429.657227	717.024902
1428.618164	636.416870
1427.579102	581.088135
1426.540039	540.937622
1425.500977	468.058777
1424.461914	415.405243
1423.421875	332.554138
1422.381836	380.784943
1421.341797	381.173340
1420.301758	411.823303
1419.260742	319.115845
1418.219727	385.082062
1417.178711	287.480194
1416.137695	388.750061
1415.096680	195.696747
1414.054688	20.373203
1413.012695	81.552414
1411.970703	135.223907
1410.928711	111.014900
1409.885742	124.560562
1408.842773	110.530960
1407.799805	114.158707
1406.756836	163.060135
1405.712891	78.926285
1404.668945	-65.342712
1403.625000	-91.515343
1402.581055	163.431854
1401.537109	44.561367
1400.492188	96.363289
1399.447266	-14.764717
1398.402344	-10.434082
1397.357422	59.152912
1396.311523	18.525640
1395.265625	-94.650146
1394.219727	97.914368
1393.173828	130.213074
1392.126953	37.392761
1391.081055	-202.969940
1390.034180	107.463852
1388.986328	42.523129
1387.939453	22.757431
1386.891602	60.620407
1385.843750	-96.472404
1384.795898	19.118092
1383.748047	-82.689751
1382.699219	-104.386200
1381.651367	-13.517937
1380.602539	-159.887085
1379.552734	-78.828011
1378.503906	-20.147001
1377.454102	-161.087006
1376.404297	-39.792393
1375.354492	4.218359
1374.303711	28.364788
1373.253906	0.256274
1372.203125	-87.572800
1371.152344	-90.474609
1370.100586	238.249023
1369.049805	-31.113966
1367.998047	-150.753937
1366.946289	-53.503235
1365.894531	103.604683
1364.841797	148.721558
1363.789063	-20.130939
1362.736328	129.785095
1361.683594	18.502426
1360.630859	208.414154
1359.577148	199.395096
1358.523438	232.786423
1357.469727	137.020157
1356.415039	270.094452
1355.361328	283.973175
1354.306641	379.962799
1353.251953	545.597046
1352.197266	311.464966
1351.141602	469.860107
1350.085938	531.511902
1349.030273	618.092285
1347.974609	786.654114
1346.918945	682.399414
1345.862305	717.211060
1344.805664	905.885132
1343.749023	1161.552368
1342.691406	1104.935547
1341.634766	1038.575928
1340.577148	1036.790527
1339.519531	1057.436157
1338.460938	1154.973389
1337.403320	1069.393188
1336.344727	1013.685608
1335.286133	1081.880493
1334.226563	1004.191650
1333.167969	939.046570
1332.108398	948.255310
1331.048828	957.595154
1329.989258	959.648560
1328.928711	820.946167
1327.869141	870.246033
1326.808594	1033.295898
1325.748047	719.694397
1324.686523	1063.237427
1323.625977	954.948181
1322.564453	1138.104858
1321.502930	1160.898071
1320.440430	835.911133
1319.378906	859.015015
1318.316406	1059.802856
1317.253906	1196.520630
1316.190430	1007.893555
1315.127930	1110.304932
1314.064453	961.450562
1313.000977	903.934998
1311.937500	1203.708374
1310.873047	1065.138672
1309.809570	835.657104
1308.745117	1012.528503
1307.679688	1009.789124
1306.615234	1073.598755
1305.549805	1016.960083
1304.484375	1186.713135
1303.418945	1007.358337
1302.353516	958.477356
1301.287109	1071.932251
1300.220703	1153.501709
1299.154297	1131.961792
1298.087891	1142.465088
1297.020508	1079.397461
1295.954102	842.153564
1294.886719	1049.372925
1293.818359	1219.789551
1292.750977	963.335632
1291.682617	753.691956
1290.614258	772.301392
1289.545898	734.601685
1288.476563	851.439087
1287.407227	777.155396
1286.338867	859.805054
1285.268555	888.609436
1284.199219	797.477417
1283.128906	890.111450
1282.058594	583.751404
1280.988281	806.267456
1279.917969	781.616760
1278.846680	620.050415
1277.775391	708.110596
1276.704102	840.219177
1275.632813	647.176025
1274.560547	696.270569
1273.488281	931.134399
1272.416016	809.247070
1271.343750	956.171082
1270.270508	1151.933228
1269.197266	1315.925781
1268.124023	1150.355591
1267.050781	1136.225586
1265.977539	1044.072876
1264.903320	1113.017212
1263.829102	1106.370483
1262.753906	1126.596191
1261.679688	1178.548096
1260.604492	1150.087280
1259.529297	1036.391479
1258.454102	1027.541748
1257.378906	1230.640381
1256.302734	1121.979370
1255.226563	1066.959961
1254.150391	999.824341
1253.073242	1078.760864
1251.997070	1264.740967
1250.919922	1027.408325
1249.841797	1266.868286
1248.764648	1095.327515
1247.686523	1067.304932
1246.608398	937.234619
1245.530273	894.708313
1244.452148	1146.155640
1243.373047	955.469360
1242.293945	1010.123657
1241.214844	1271.112671
1240.135742	995.589661
1239.055664	991.970764
1237.975586	1010.187317
1236.895508	1006.562439
1235.815430	1002.934021
1234.734375	962.935120
1233.654297	896.279968
1232.573242	788.446594
1231.491211	716.991638
1230.410156	880.517029
1229.328125	758.184509
1228.246094	817.479126
1227.163086	772.638367
1226.081055	686.650269
1224.998047	600.677246
1223.915039	727.595215
1222.832031	612.573120
1221.748047	553.187439
1220.664063	571.154846
1219.580078	400.557526
1218.496094	498.221771
1217.412109	383.208344
1216.327148	388.974335
1215.242188	346.399872
1214.157227	460.729279
1213.071289	504.964539
1211.985352	556.373657
1210.899414	665.614075
1209.813477	625.205627
1208.727539	637.817566
1207.640625	590.095398
1206.553711	689.379517
1205.466797	492.137238
1204.378906	314.200348
1203.291016	432.576569
1202.203125	98.067169
1201.115234	206.683350
1200.027344	57.607250
1198.938477	-89.061852
1197.849609	-113.016029
1196.760742	-43.206841
1195.670898	-19.197247
1194.582031	-14.506064
1193.492188	79.059540
1192.401367	21.086958
1191.311523	-3.292745
1190.220703	-46.958340
1189.129883	17.402727
1188.039063	-146.475357
1186.947266	-175.913651
1185.856445	-49.400406
1184.764648	-28.617668
1183.671875	-31.920210
1182.580078	-64.090660
1181.487305	-98.732323
1180.394531	43.977924
1179.301758	42.712017
1178.208984	38.960281
1177.115234	-51.135880
1176.021484	268.339874
1174.927734	91.832039
1173.833008	303.198700
1172.738281	277.386780
1171.643555	127.040138
1170.548828	127.410042
1169.454102	70.270294
1168.358398	132.642761
1167.262695	113.591171
1166.166992	-89.627182
1165.070313	13.075823
1163.973633	58.283794
1162.876953	46.037327
1161.780273	162.672958
1160.683594	260.052643
1159.585938	128.095261
1158.488281	127.373367
1157.389648	334.157318
1156.291992	392.830353
1155.193359	353.578003
1154.094727	407.244751
1152.996094	229.519943
1151.896484	278.214691
1150.796875	126.605484
1149.697266	-46.480511
1148.597656	28.137405
1147.498047	-187.920578
1146.397461	-246.845551
1145.296875	-48.763725
1144.195313	108.663979
1143.094727	30.370262
1141.993164	-278.736450
1140.891602	-102.644203
1139.789063	18.574778
1138.687500	-41.022938
1137.584961	41.898251
1136.482422	96.168213
1135.379883	240.583313
1134.276367	261.328827
1133.172852	405.436188
1132.069336	274.003632
1130.964844	455.814880
1129.861328	718.127502
1128.756836	719.263184
1127.652344	777.224731
1126.546875	749.693176
1125.442383	776.610352
1124.336914	779.713623
1123.230469	664.234009
1122.125000	787.996826
1121.018555	546.850342
1119.912109	452.537262
1118.805664	445.772491
1117.699219	517.030701
1116.591797	557.397766
1115.484375	365.806427
1114.376953	368.169830
1113.268555	585.635376
1112.160156	519.209229
1111.051758	504.731537
1109.943359	537.441772
1108.833984	581.862183
1107.725586	472.653290
1106.616211	488.571136
1105.505859	676.751648
1104.396484	718.428101
1103.286133	533.451965
1102.175781	669.362610
1101.064453	698.984619
1099.954102	610.615417
1098.842773	760.344421
1097.731445	728.430969
1096.619141	750.664490
1095.507813	770.472839
1094.395508	743.091492
1093.282227	760.399902
1092.169922	577.513794
1091.056641	679.479004
1089.943359	684.850403
1088.830078	588.990051
1087.716797	660.139038
1086.602539	566.569092
1085.488281	804.526672
1084.373047	614.481750
1083.258789	772.318420
1082.143555	704.462891
1081.028320	655.390503
1079.913086	742.519226
1078.796875	632.325684
1077.680664	627.785339
1076.564453	580.967590
1075.448242	456.707489
1074.331055	503.717987
1073.213867	447.482544
1072.096680	487.385040
1070.979492	541.312378
1069.861328	445.184479
1068.743164	402.976227
1067.625000	538.812744
1066.505859	604.298645
1065.386719	384.068939
1064.267578	383.988129
1063.148438	390.919708
1062.029297	439.960571
1060.909180	575.526855
1059.789063	530.932434
1058.667969	339.035889
1057.547852	388.031921
1056.426758	84.075005
1055.305664	221.906693
1054.183594	130.728409
1053.062500	184.423340
1051.940430	133.018097
1050.818359	168.032532
1049.695313	126.016800
1048.572266	235.719254
1047.449219	156.423416
1046.326172	217.134476
1045.203125	219.548050
1044.079102	191.674362
1042.955078	100.914017
1041.830078	133.726532
1040.706055	262.086395
1039.581055	-19.518284
1038.456055	-5.214411
1037.331055	48.704365
1036.205078	167.808105
1035.079102	268.288147
1033.953125	266.406464
1032.826172	343.652191
1031.700195	339.535217
1030.573242	202.953506
1029.445313	36.269745
1028.318359	-21.049507
1027.190430	-75.962433
1026.062500	24.837055
1024.934570	-285.365692
1023.805664	-135.678802
1022.676758	-150.785675
1021.547852	-249.351181
1020.418945	-343.154510
1019.289063	-33.252789
1018.159180	-198.795547
1017.029297	-92.926254
1015.898438	3.701435
1014.767578	109.640846
1013.636719	-27.641191
1012.505859	129.394379
1011.375000	131.298309
1010.243164	323.134094
1009.111328	188.616623
1007.978516	417.566376
1006.846680	683.532654
1005.713867	1435.203369
1004.581055	2186.627930
1003.447266	2440.741455
1002.313477	2211.764648
1001.179688	1451.511230
1000.045898	791.067505
998.912109	385.120728
997.777344	217.324081
996.642578	227.493652
995.506836	101.592285
994.372070	56.640488
993.236328	71.813377
992.100586	22.519312
990.963867	28.714603
989.828125	141.088669
988.691406	-212.058609
987.553711	75.703178
986.416992	-2.844582
985.279297	56.972610
984.141602	-18.968180
983.003906	-120.061287
981.865234	-29.933735
980.726563	-6.443316
979.587891	86.193268
978.448242	80.022079
977.309570	106.190468
976.169922	130.189011
975.030273	106.051682
973.889648	24.619810
972.749023	-61.222363
971.608398	94.290588
970.467773	29.432825
969.326172	187.441528
968.184570	-10.234311
967.042969	168.660782
965.901367	193.914474
964.758789	253.710556
963.616211	100.374306
962.473633	270.509613
961.330078	378.833771
960.186523	269.571899
959.042969	-52.541412
957.899414	175.343719
956.754883	20.871658
955.610352	111.582199
954.465820	188.673676
953.321289	94.266251
952.175781	82.414764
951.030273	-16.186411
949.884766	116.362015
948.738281	116.412048
947.591797	-9.087646
946.445313	-109.237900
945.298828	-51.557583
944.151367	186.682587
943.003906	-20.296995
941.856445	-14.719431
940.708008	100.562759
939.559570	295.807526
938.411133	91.894157
937.262695	280.512390
936.113281	156.811996
934.964844	259.003113
933.814453	197.205688
932.665039	187.992416
931.514648	176.657135
930.364258	158.643860
929.213867	-164.325790
928.062500	38.858467
926.912109	41.811848
925.759766	99.523758
924.608398	-61.032745
923.456055	6.058647
922.303711	-101.816895
921.151367	13.271877
919.999023	-87.458672
918.845703	-67.577431
917.692383	68.281548
916.539063	-79.670403
915.384766	-225.144562
914.230469	-200.170959
913.076172	-181.886078
911.920898	-217.931671
910.766602	-81.440552
909.611328	-69.615356
908.455078	-198.241821
907.299805	-226.951599
906.143555	-92.355034
904.987305	-55.129879
903.830078	72.806137
902.673828	67.176865
901.516602	-114.932129
900.359375	38.161190
899.201172	41.935772
898.042969	-105.772308
896.884766	-36.160683
895.726563	22.212646
894.567383	198.229156
893.408203	109.796677
892.249023	125.452782
891.088867	-132.174835
889.929688	1.165676
888.769531	143.569092
887.608398	85.062309
886.448242	-210.341614
885.287109	99.251236
884.125977	156.093521
882.963867	258.100281
881.801758	89.527908
880.639648	281.820862
879.477539	210.376770
878.315430	251.699631
877.152344	40.747570
875.989258	30.412310
874.825195	87.696938
873.661133	54.954945
872.497070	29.029097
871.333008	79.669373
870.168945	-13.651610
869.003906	149.521469
867.838867	112.528137
866.672852	129.547363
865.506836	20.726236
864.340820	233.308762
863.174805	162.757706
862.008789	65.311234
860.841797	179.006744
859.674805	447.561462
858.506836	273.870239
857.339844	308.939819
856.171875	357.467255
855.003906	471.014435
853.834961	631.603149
852.666016	518.625366
851.497070	419.142456
850.328125	525.836914
849.158203	507.029297
847.988281	138.842102
846.818359	352.964661
845.647461	132.698044
844.477539	42.308956
843.306641	115.277519
842.134766	143.449295
840.963867	146.967209
839.791992	175.049545
838.619141	6.376831
837.447266	161.781738
836.274414	142.801712
835.101563	291.314575
833.928711	316.878998
832.754883	224.051743
831.581055	305.321167
830.407227	321.775360
829.232422	356.014893
828.058594	488.312897
826.883789	551.356628
825.708008	462.699036
824.533203	498.827515
823.357422	309.796295
822.181641	278.959778
821.004883	103.282646
819.828125	-30.083651
818.651367	-67.739098
817.474609	28.086493
816.296875	-27.537800
815.119141	165.947205
813.941406	45.627277
812.763672	227.693710
811.584961	53.870777
810.406250	-48.845287
809.226563	-102.721497
808.047852	18.824226
806.868164	-270.688477
805.688477	-160.471710
804.507813	-68.172508
803.327148	-58.149151
802.146484	-10.521291
800.965820	-22.928997
799.784180	-192.913895
798.603516	-154.505127
797.420898	-131.741089
796.239258	-297.502655
795.056641	-137.575058
793.874023	-157.283966
792.691406	-163.818726
791.507813	-161.612701
790.324219	-66.555473
789.140625	-64.622238
787.956055	58.884430
786.772461	137.960709
785.586914	148.317917
784.402344	-11.715791
783.216797	9.470591
782.032227	225.002396
780.845703	142.021667
779.660156	246.716599
778.473633	110.511215
777.287109	230.368698
776.100586	146.955490
774.913086	136.287216
773.725586	-26.744570
772.538086	21.939939
771.349609	211.623962
770.161133	398.888092
768.972656	89.967766
767.784180	-18.383007
766.594727	78.104347
765.405273	317.606964
764.215820	259.573517
763.026367	265.301422
761.835938	314.936218
760.645508	509.679291
759.454102	528.205444
758.262695	463.026031
757.072266	490.131378
755.879883	268.676910
754.688477	403.312286
753.496094	478.448761
752.303711	331.546844
751.110352	421.843994
749.917969	246.283951
748.724609	327.589264
747.530273	384.622833
746.336914	487.626038
745.142578	338.192322
743.948242	114.173012
742.752930	403.322327
741.558594	315.168701
740.363281	121.775070
739.166992	292.172028
737.971680	293.727417
736.775391	8.288322
735.579102	224.394592
734.381836	65.973450
733.185547	183.364151
731.988281	329.101166
730.790039	319.396301
729.592773	106.243477
728.394531	188.364655
727.196289	285.720337
725.997070	256.232086
724.797852	169.921127
723.598633	240.928345
722.399414	521.568481
721.199219	485.437134
719.999023	781.154236
718.798828	456.865723
717.598633	281.116943
716.397461	375.976105
715.196289	394.463715
713.994141	325.735931
712.792969	219.999283
711.590820	205.879150
710.388672	329.073669
709.185547	206.070129
707.982422	327.099731
706.779297	234.718445
705.576172	3.099354
704.372070	-32.477360
703.167969	110.446762
701.963867	109.780945
700.759766	100.479248
699.554688	110.816864
698.349609	108.176559
697.143555	-87.824768
695.938477	92.258652
694.732422	18.164728
693.525391	-133.997681
692.319336	20.163635
691.112305	-79.650551
689.905273	-88.169235
688.697266	-46.681309
687.490234	-297.980408
686.282227	53.883102
685.073242	-43.165756
683.865234	89.726685
682.656250	-39.585838
681.447266	-30.054110
680.237305	-148.231720
679.028320	13.145362
677.818359	-22.487505
676.607422	-53.663242
675.397461	-65.239395
674.186523	-89.682442
672.975586	-85.884468
671.763672	34.812122
670.551758	-69.323586
669.339844	146.638809
668.127930	-48.047447
666.915039	21.073658
665.703125	126.978882
664.489258	276.124725
663.276367	97.070534
662.062500	-55.912807
660.848633	56.719608
659.634766	106.791664
658.419922	-56.667706
657.205078	-10.787449
655.990234	186.058197
654.775391	-231.553528
653.559570	-30.368614
652.343750	17.750666
651.126953	-54.783955
649.911133	-60.523457
648.694336	62.924442
647.477539	156.145523
646.259766	122.296288
645.041992	301.434448
643.824219	252.374313
642.606445	366.709564
641.387695	121.779305
640.168945	61.720695
638.950195	227.223099
637.730469	162.556747
636.511719	-162.221878
635.291016	9.093004
634.071289	-58.266876
632.850586	-93.653038
631.629883	46.689823
630.409180	-60.126289
629.188477	-29.933989
627.966797	66.359520
626.745117	104.301163
625.522461	126.775169
624.300781	67.312698
623.078125	253.799759
621.854492	195.409561
620.631836	136.457306
619.408203	70.473984
618.184570	-32.551304
616.960938	-3.538463
615.736328	80.331215
614.511719	45.674988
613.287109	-116.030052
612.061523	-126.748215
610.835938	-33.668732
609.610352	0.629889
608.384766	6.046657
607.158203	-34.559181
605.931641	-18.678841
604.705078	-12.618938
