# Supplementary material for: Raman spectroscopy accurately differentiates mucosal healing from non-healing and biochemical changes following biological therapy in inflammatory bowel disease
Source: PLoS One. 2021 Jun 2;16(6):e0252210. doi: 10.1371/journal.pone.0252210 (PMC8172032; doi:10.1371/journal.pone.0252210)
Supplement: S7 Dataset — (ZIP) [file pone.0252210.s009.zip › Post-biologic/OC023 post treatment-1_base sub cr removed_3__X_-20372.5__Y_49402__Z_925.4__Time_33.txt]

1714.774414	250.847107
1713.797852	223.452591
1712.820313	-182.765137
1711.843750	84.726028
1710.866211	9.287102
1709.888672	-49.622265
1708.911133	-49.126598
1707.933594	93.794563
1706.955078	-129.916916
1705.976563	83.424347
1704.998047	-88.416557
1704.019531	-104.470917
1703.040039	-203.054672
1702.061523	-65.637978
1701.082031	-147.193451
1700.101563	81.945595
1699.122070	-68.159111
1698.141602	12.135818
1697.161133	215.818085
1696.180664	112.636208
1695.200195	373.289520
1694.218750	375.229553
1693.238281	134.726471
1692.256836	97.677498
1691.274414	183.879745
1690.292969	444.019226
1689.310547	69.602676
1688.328125	322.619812
1687.345703	456.034851
1686.363281	269.987488
1685.379883	276.393829
1684.396484	661.681824
1683.413086	375.949249
1682.429688	306.582794
1681.445313	626.495605
1680.461914	584.718018
1679.477539	697.797424
1678.493164	808.655212
1677.507813	880.014160
1676.523438	821.515015
1675.538086	994.856567
1674.552734	987.804993
1673.566406	845.637024
1672.581055	1286.027710
1671.594727	1325.464111
1670.608398	1492.848389
1669.622070	1241.003906
1668.634766	1292.390381
1667.648438	1368.114868
1666.661133	1348.682007
1665.673828	1305.812988
1664.685547	1353.570435
1663.698242	1430.928223
1662.709961	1402.587280
1661.721680	1668.940674
1660.733398	1527.415649
1659.744141	1542.681885
1658.755859	1584.851074
1657.766602	1600.887451
1656.777344	1712.634399
1655.787109	1435.510742
1654.797852	1680.345215
1653.807617	1337.935059
1652.817383	1310.881592
1651.827148	1212.775635
1650.835938	996.037109
1649.844727	972.748535
1648.853516	894.293457
1647.862305	834.701904
1646.871094	672.408264
1645.878906	587.095581
1644.886719	478.356140
1643.894531	678.903381
1642.902344	533.827698
1641.910156	154.201874
1640.916992	96.935020
1639.923828	261.572754
1638.930664	286.611664
1637.936523	135.203720
1636.943359	-58.056896
1635.949219	257.717560
1634.955078	38.629894
1633.960938	-56.299854
1632.965820	246.772873
1631.970703	-142.694305
1630.975586	-36.782936
1629.980469	-114.986649
1628.985352	-108.742401
1627.989258	-44.438919
1626.993164	-56.271900
1625.997070	-75.818863
1625.000977	-224.036194
1624.003906	-114.405594
1623.007813	-75.627449
1622.010742	199.767975
1621.012695	243.979156
1620.015625	-113.564186
1619.017578	-19.155033
1618.020508	169.858566
1617.021484	20.267210
1616.023438	-0.553632
1615.025391	167.642105
1614.026367	57.788448
1613.027344	-33.573452
1612.028320	160.983459
1611.028320	-108.483376
1610.029297	-37.039856
1609.029297	-20.607336
1608.029297	11.591580
1607.028320	245.489838
1606.028320	68.212738
1605.027344	226.148209
1604.026367	-32.139191
1603.025391	212.159058
1602.023438	165.941254
1601.022461	-92.114494
1600.020508	-106.848160
1599.018555	-288.913666
1598.016602	28.382633
1597.013672	-12.529295
1596.010742	176.497620
1595.007813	-104.809517
1594.004883	-101.334816
1593.001953	-1.278732
1591.998047	-18.793058
1590.994141	21.080336
1589.990234	175.705719
1588.986328	228.463074
1587.981445	67.239815
1586.976563	28.592249
1585.971680	135.904526
1584.966797	258.738617
1583.961914	63.490620
1582.956055	-64.016426
1581.950195	121.051895
1580.944336	316.369263
1579.938477	66.242241
1578.931641	-87.560722
1577.924805	-1.938942
1576.917969	93.947655
1575.911133	25.781033
1574.904297	19.960033
1573.896484	79.028419
1572.888672	59.955048
1571.880859	1.775756
1570.873047	91.631966
1569.864258	-185.049850
1568.855469	-124.036339
1567.846680	-3.449484
1566.837891	353.241180
1565.829102	8.702912
1564.819336	-91.864525
1563.809570	-78.355614
1562.799805	49.153061
1561.790039	31.202196
1560.779297	-56.922718
1559.768555	59.660145
1558.757813	-103.916443
1557.747070	90.058502
1556.736328	133.508957
1555.724609	47.243557
1554.712891	183.582825
1553.701172	-19.507998
1552.689453	46.555588
1551.676758	24.408125
1550.664063	170.300797
1549.651367	253.867157
1548.638672	461.381531
1547.625977	32.467888
1546.612305	-62.923183
1545.598633	-3.355682
1544.584961	-88.713173
1543.571289	-3.683827
1542.556641	8.788084
1541.541992	33.987209
1540.527344	190.684616
1539.512695	166.422928
1538.498047	18.100328
1537.482422	-130.354843
1536.466797	38.403866
1535.451172	232.702591
1534.434570	328.725250
1533.418945	228.592392
1532.402344	228.833862
1531.385742	213.432114
1530.369141	138.592590
1529.351563	27.524137
1528.334961	27.083679
1527.317383	317.418945
1526.299805	113.162025
1525.281250	176.478409
1524.263672	33.740295
1523.245117	-119.423195
1522.226563	-18.048992
1521.208008	31.670536
1520.188477	256.011749
1519.168945	207.604446
1518.150391	159.061493
1517.129883	71.787270
1516.110352	-346.991150
1515.089844	99.757607
1514.070313	30.036509
1513.049805	-86.053268
1512.028320	-220.245026
1511.007813	81.723114
1509.986328	-183.620682
1508.964844	-197.638626
1507.943359	-127.180557
1506.921875	-269.719269
1505.899414	-68.876175
1504.876953	270.120087
1503.854492	-8.699235
1502.832031	137.703003
1501.808594	-220.689484
1500.786133	66.236153
1499.762695	-192.435638
1498.739258	-174.703873
1497.714844	-85.489479
1496.691406	159.636032
1495.666992	79.639099
1494.642578	-159.015747
1493.617188	77.851822
1492.592773	-109.836418
1491.567383	-149.360916
1490.541992	71.636055
1489.516602	118.699982
1488.491211	178.393936
1487.464844	513.708374
1486.438477	539.845276
1485.412109	106.412743
1484.385742	372.284576
1483.358398	349.605194
1482.331055	439.067352
1481.303711	288.660187
1480.276367	360.046539
1479.249023	846.824890
1478.220703	762.377686
1477.192383	540.275208
1476.164063	771.647217
1475.135742	857.652893
1474.106445	757.621643
1473.077148	802.671021
1472.047852	1178.524658
1471.018555	1434.534912
1469.989258	1563.148315
1468.958984	1610.211548
1467.928711	1715.682495
1466.898438	1879.526733
1465.868164	1872.915527
1464.836914	1604.441406
1463.805664	1999.244141
1462.774414	1954.314819
1461.743164	2165.893066
1460.710938	1808.479492
1459.679688	2035.141846
1458.647461	2307.333984
1457.615234	2394.114014
1456.582031	2041.851318
1455.549805	2400.012695
1454.516602	2319.209717
1453.483398	2327.162598
1452.449219	2073.951904
1451.416016	2715.550293
1450.381836	2561.155273
1449.347656	2358.674316
1448.313477	2546.341064
1447.279297	2516.134766
1446.244141	2642.886230
1445.208984	2415.198486
1444.173828	2564.693359
1443.138672	2109.403076
1442.102539	2395.488770
1441.066406	2491.775391
1440.030273	2345.285645
1438.994141	2133.145508
1437.958008	1825.068359
1436.920898	1886.059082
1435.883789	1631.241821
1434.846680	1414.449219
1433.808594	1675.047363
1432.771484	1410.427734
1431.733398	1231.757202
1430.695313	982.534485
1429.657227	725.889221
1428.618164	784.708984
1427.579102	573.677917
1426.540039	650.247925
1425.500977	562.968384
1424.461914	863.937561
1423.421875	383.619446
1422.381836	256.285614
1421.341797	244.936584
1420.301758	394.828735
1419.260742	242.564835
1418.219727	500.748199
1417.178711	414.099915
1416.137695	196.717972
1415.096680	228.555878
1414.054688	182.466644
1413.012695	330.099915
1411.970703	128.299698
1410.928711	213.210678
1409.885742	-189.364624
1408.842773	342.941711
1407.799805	51.213730
1406.756836	138.916367
1405.712891	-24.426926
1404.668945	166.346161
1403.625000	136.280487
1402.581055	61.163101
1401.537109	18.792704
1400.492188	-41.031517
1399.447266	-75.647942
1398.402344	-238.000168
1397.357422	86.089256
1396.311523	387.578033
1395.265625	157.898682
1394.219727	126.320320
1393.173828	114.906982
1392.126953	126.132309
1391.081055	-130.358566
1390.034180	-161.391281
1388.986328	140.487076
1387.939453	-17.926882
1386.891602	108.961746
1385.843750	-206.681595
1384.795898	80.452866
1383.748047	80.147552
1382.699219	-94.972740
1381.651367	-37.511623
1380.602539	-9.935384
1379.552734	-37.197708
1378.503906	-31.836739
1377.454102	160.865524
1376.404297	-297.774719
1375.354492	64.852699
1374.303711	-143.839508
1373.253906	-152.752411
1372.203125	18.003057
1371.152344	4.337916
1370.100586	162.790222
1369.049805	-44.989632
1367.998047	-65.693657
1366.946289	50.756401
1365.894531	346.609009
1364.841797	540.379272
1363.789063	169.135178
1362.736328	487.591797
1361.683594	251.179123
1360.630859	-154.149551
1359.577148	323.773773
1358.523438	411.236786
1357.469727	232.798187
1356.415039	-39.883541
1355.361328	291.577942
1354.306641	-32.877281
1353.251953	437.822723
1352.197266	295.062592
1351.141602	500.100952
1350.085938	474.341187
1349.030273	376.767456
1347.974609	711.125549
1346.918945	864.391602
1345.862305	841.631592
1344.805664	972.767395
1343.749023	885.829773
1342.691406	1217.945557
1341.634766	994.990662
1340.577148	972.943726
1339.519531	1188.841064
1338.460938	743.565613
1337.403320	1133.023438
1336.344727	1116.479126
1335.286133	929.321838
1334.226563	846.294312
1333.167969	815.406799
1332.108398	1078.975708
1331.048828	736.758606
1329.989258	1032.646973
1328.928711	876.224060
1327.869141	668.125488
1326.808594	838.237183
1325.748047	860.210388
1324.686523	882.294495
1323.625977	766.252930
1322.564453	847.857361
1321.502930	939.426270
1320.440430	1077.955566
1319.378906	997.018188
1318.316406	1305.902100
1317.253906	1040.263062
1316.190430	1041.095459
1315.127930	1320.568848
1314.064453	976.606628
1313.000977	1189.688354
1311.937500	1151.564575
1310.873047	946.114624
1309.809570	1154.493042
1308.745117	870.599121
1307.679688	1088.957031
1306.615234	1051.462524
1305.549805	1085.419922
1304.484375	1362.944092
1303.418945	1288.849854
1302.353516	1150.981079
1301.287109	1165.643799
1300.220703	1327.833496
1299.154297	1335.284546
1298.087891	1217.569336
1297.020508	1232.595947
1295.954102	1237.900391
1294.886719	931.566040
1293.818359	1086.792480
1292.750977	1089.939453
1291.682617	840.516479
1290.614258	1008.187927
1289.545898	1065.537598
1288.476563	921.934998
1287.407227	1148.534180
1286.338867	826.278076
1285.268555	1055.398315
1284.199219	1135.102539
1283.128906	1040.987305
1282.058594	1113.452637
1280.988281	911.832153
1279.917969	605.147217
1278.846680	944.513977
1277.775391	814.181335
1276.704102	608.158997
1275.632813	1047.722046
1274.560547	1071.609863
1273.488281	1051.555542
1272.416016	1283.213013
1271.343750	845.521790
1270.270508	1152.920288
1269.197266	954.815430
1268.124023	1083.945068
1267.050781	971.445862
1265.977539	981.036194
1264.903320	941.862061
1263.829102	1049.077881
1262.753906	829.526855
1261.679688	844.143066
1260.604492	1085.447021
1259.529297	1139.038696
1258.454102	1007.474121
1257.378906	912.524841
1256.302734	980.789917
1255.226563	856.704895
1254.150391	1243.853638
1253.073242	1007.841125
1251.997070	1032.286621
1250.919922	1020.236511
1249.841797	976.577393
1248.764648	1115.303345
1247.686523	1258.828247
1246.608398	916.218079
1245.530273	1035.424072
1244.452148	940.793701
1243.373047	851.053284
1242.293945	620.505432
1241.214844	924.140259
1240.135742	851.420532
1239.055664	798.127380
1237.975586	756.969666
1236.895508	895.300842
1235.815430	791.052551
1234.734375	783.798706
1233.654297	951.051331
1232.573242	861.319885
1231.491211	873.352295
1230.410156	1120.318848
1229.328125	860.986816
1228.246094	933.444214
1227.163086	787.964417
1226.081055	751.422852
1224.998047	451.112183
1223.915039	850.011169
1222.832031	871.395508
1221.748047	368.006927
1220.664063	486.086334
1219.580078	154.512817
1218.496094	337.731903
1217.412109	458.003662
1216.327148	423.577667
1215.242188	152.462631
1214.157227	313.563171
1213.071289	795.550720
1211.985352	739.121643
1210.899414	554.782227
1209.813477	814.292664
1208.727539	490.018616
1207.640625	438.262299
1206.553711	403.333771
1205.466797	399.678833
1204.378906	424.861298
1203.291016	230.750092
1202.203125	219.683716
1201.115234	603.430420
1200.027344	327.332642
1198.938477	-32.961967
1197.849609	-123.683655
1196.760742	95.887100
1195.670898	257.548187
1194.582031	65.583199
1193.492188	-3.780107
1192.401367	34.953106
1191.311523	-250.813889
1190.220703	-197.804855
1189.129883	8.815228
1188.039063	-108.933052
1186.947266	-154.701355
1185.856445	-416.562073
1184.764648	-47.266876
1183.671875	-124.496452
1182.580078	-127.416367
1181.487305	92.588531
1180.394531	-85.604836
1179.301758	131.704086
1178.208984	-17.854446
1177.115234	-42.858253
1176.021484	243.458710
1174.927734	-81.155975
1173.833008	221.594711
1172.738281	253.606110
1171.643555	94.036018
1170.548828	147.393906
1169.454102	143.212662
1168.358398	26.511757
1167.262695	81.927345
1166.166992	228.056900
1165.070313	132.611145
1163.973633	266.501984
1162.876953	13.209854
1161.780273	22.660479
1160.683594	289.900757
1159.585938	571.231018
1158.488281	415.538422
1157.389648	553.318481
1156.291992	655.158569
1155.193359	348.961792
1154.094727	436.275909
1152.996094	242.118790
1151.896484	317.284576
1150.796875	268.393707
1149.697266	552.981750
1148.597656	306.148682
1147.498047	25.988779
1146.397461	264.885803
1145.296875	-3.449355
1144.195313	-40.927952
1143.094727	42.867947
1141.993164	24.228573
1140.891602	141.058624
1139.789063	10.446720
1138.687500	67.606476
1137.584961	165.032730
1136.482422	278.954865
1135.379883	190.809296
1134.276367	363.848541
1133.172852	168.673355
1132.069336	593.091431
1130.964844	613.737854
1129.861328	698.364990
1128.756836	849.277222
1127.652344	796.060242
1126.546875	804.419556
1125.442383	810.332520
1124.336914	844.587708
1123.230469	805.274048
1122.125000	756.432068
1121.018555	383.027618
1119.912109	341.237030
1118.805664	607.155457
1117.699219	363.989380
1116.591797	658.014221
1115.484375	492.857819
1114.376953	242.551010
1113.268555	320.980408
1112.160156	470.229248
1111.051758	368.793243
1109.943359	241.342010
1108.833984	562.768005
1107.725586	763.531616
1106.616211	468.207001
1105.505859	553.063416
1104.396484	430.118225
1103.286133	323.677887
1102.175781	587.656311
1101.064453	672.174377
1099.954102	742.468628
1098.842773	737.220337
1097.731445	639.994080
1096.619141	842.055115
1095.507813	341.861176
1094.395508	522.612854
1093.282227	458.300323
1092.169922	464.633423
1091.056641	576.841980
1089.943359	505.397156
1088.830078	852.773743
1087.716797	463.671143
1086.602539	723.809814
1085.488281	539.412964
1084.373047	634.802673
1083.258789	760.694946
1082.143555	844.204285
1081.028320	718.587402
1079.913086	407.475342
1078.796875	789.156982
1077.680664	494.570679
1076.564453	683.589783
1075.448242	637.874756
1074.331055	676.616882
1073.213867	705.959656
1072.096680	167.844772
1070.979492	638.024597
1069.861328	205.641617
1068.743164	335.833435
1067.625000	351.188354
1066.505859	322.036469
1065.386719	616.054382
1064.267578	336.398712
1063.148438	539.040649
1062.029297	222.136841
1060.909180	562.773376
1059.789063	465.908081
1058.667969	210.097778
1057.547852	225.640137
1056.426758	278.593933
1055.305664	305.856171
1054.183594	160.255447
1053.062500	332.428894
1051.940430	322.416077
1050.818359	541.242737
1049.695313	407.567749
1048.572266	255.338608
1047.449219	457.844788
1046.326172	14.237076
1045.203125	144.535324
1044.079102	442.679901
1042.955078	162.711761
1041.830078	108.963913
1040.706055	574.851501
1039.581055	556.110535
1038.456055	134.600037
1037.331055	295.386749
1036.205078	416.594971
1035.079102	349.341278
1033.953125	156.571243
1032.826172	296.573425
1031.700195	422.660065
1030.573242	21.019476
1029.445313	184.458740
1028.318359	27.244555
1027.190430	93.221992
1026.062500	-119.458046
1024.934570	-271.563049
1023.805664	-367.786285
1022.676758	-299.061188
1021.547852	-343.967834
1020.418945	-328.424194
1019.289063	-85.480659
1018.159180	-313.278198
1017.029297	-218.598145
1015.898438	-198.027756
1014.767578	-432.251343
1013.636719	38.053127
1012.505859	-56.897751
1011.375000	-40.528076
1010.243164	443.612427
1009.111328	119.854355
1007.978516	85.624702
1006.846680	715.541077
1005.713867	1035.344727
1004.581055	1725.127197
1003.447266	2315.304199
1002.313477	2248.908691
1001.179688	1336.914307
1000.045898	1083.922363
998.912109	496.275757
997.777344	116.869125
996.642578	259.546906
995.506836	118.395340
994.372070	85.923332
993.236328	106.667397
992.100586	141.393158
990.963867	169.327805
989.828125	388.762238
988.691406	260.198730
987.553711	55.794773
986.416992	88.947739
985.279297	-209.442932
984.141602	-56.194927
983.003906	92.534225
981.865234	229.839661
980.726563	-180.434753
979.587891	53.815010
978.448242	235.205856
977.309570	175.230148
976.169922	301.658325
975.030273	-15.414721
973.889648	315.831360
972.749023	45.172722
971.608398	114.738403
970.467773	147.692612
969.326172	111.918610
968.184570	161.248352
967.042969	-211.503738
965.901367	622.806763
964.758789	440.817444
963.616211	48.113319
962.473633	75.293777
961.330078	308.898987
960.186523	308.831726
959.042969	256.238129
957.899414	270.252441
956.754883	343.956238
955.610352	-120.199669
954.465820	120.965759
953.321289	76.151047
952.175781	-119.472092
951.030273	57.964390
949.884766	429.838531
948.738281	307.902405
947.591797	268.460907
946.445313	309.171265
945.298828	224.372238
944.151367	438.962677
943.003906	123.858093
941.856445	233.666611
940.708008	211.199432
939.559570	271.039459
938.411133	285.376678
937.262695	347.748688
936.113281	417.080322
934.964844	333.788971
933.814453	421.611298
932.665039	315.858154
931.514648	228.519669
930.364258	357.724213
929.213867	58.938641
928.062500	101.890999
926.912109	113.096230
925.759766	28.863464
924.608398	-68.847008
923.456055	17.833225
922.303711	-59.109344
921.151367	200.541855
919.999023	-26.156837
918.845703	-102.668327
917.692383	-15.469646
916.539063	21.839165
915.384766	120.549248
914.230469	-80.312965
913.076172	-69.914063
911.920898	-52.605324
910.766602	87.290619
909.611328	-208.203598
908.455078	-260.854065
907.299805	-16.441092
906.143555	157.700912
904.987305	-168.869476
903.830078	-250.557983
902.673828	89.096519
901.516602	340.375305
900.359375	75.522057
899.201172	21.334291
898.042969	64.533981
896.884766	501.364166
895.726563	148.817825
894.567383	-20.362036
893.408203	136.091080
892.249023	398.740387
891.088867	286.280121
889.929688	316.226318
888.769531	282.978424
887.608398	595.218811
886.448242	110.580414
885.287109	314.478485
884.125977	599.534363
882.963867	419.850586
881.801758	402.640259
880.639648	220.888229
879.477539	361.557922
878.315430	330.921295
877.152344	550.387573
875.989258	249.470352
874.825195	351.780029
873.661133	638.652527
872.497070	509.004242
871.333008	599.937195
870.168945	344.369904
869.003906	183.383270
867.838867	191.108124
866.672852	374.166473
865.506836	226.728210
864.340820	348.981293
863.174805	361.072632
862.008789	653.873840
860.841797	290.844696
859.674805	599.170898
858.506836	563.929382
857.339844	486.026276
856.171875	771.531067
855.003906	541.014343
853.834961	667.070557
852.666016	611.434509
851.497070	634.204407
850.328125	540.388855
849.158203	811.693359
847.988281	657.276978
846.818359	590.185303
845.647461	431.274323
844.477539	241.023880
843.306641	540.787720
842.134766	316.884888
840.963867	508.967651
839.791992	416.916748
838.619141	635.526001
837.447266	438.262634
836.274414	263.335297
835.101563	445.786865
833.928711	478.423248
832.754883	564.520020
831.581055	815.647766
830.407227	689.393921
829.232422	587.629578
828.058594	782.460571
826.883789	700.553467
825.708008	544.987854
824.533203	349.249146
823.357422	380.777069
822.181641	479.000977
821.004883	102.608177
819.828125	222.852585
818.651367	106.912079
817.474609	293.601349
816.296875	101.761818
815.119141	-125.722885
813.941406	-1.813228
812.763672	-76.018433
811.584961	74.209869
810.406250	275.340057
809.226563	107.350151
808.047852	83.696754
806.868164	82.114380
805.688477	4.882828
804.507813	-83.566902
803.327148	47.604034
802.146484	-189.792419
800.965820	-114.428566
799.784180	-172.332504
798.603516	-192.665909
797.420898	-199.848450
796.239258	-127.392250
795.056641	-139.329910
793.874023	-22.930090
792.691406	-94.997192
791.507813	-171.616058
790.324219	-51.331982
789.140625	75.381058
787.956055	303.660828
786.772461	56.070038
785.586914	343.651184
784.402344	274.961517
783.216797	113.304955
782.032227	267.620636
780.845703	426.125946
779.660156	217.717850
778.473633	393.539734
777.287109	30.386803
776.100586	57.987587
774.913086	259.778717
773.725586	-218.238815
772.538086	208.253769
771.349609	374.171631
770.161133	204.744980
768.972656	335.060516
767.784180	238.199188
766.594727	416.666107
765.405273	462.764618
764.215820	702.523315
763.026367	495.105682
761.835938	168.807877
760.645508	405.934204
759.454102	543.831787
758.262695	569.383301
757.072266	610.229858
755.879883	525.633911
754.688477	357.469849
753.496094	666.168640
752.303711	130.975296
751.110352	285.666901
749.917969	152.544250
748.724609	232.376099
747.530273	505.260712
746.336914	433.438995
745.142578	61.021427
743.948242	191.029495
742.752930	121.375427
741.558594	165.728470
740.363281	328.384735
739.166992	206.056534
737.971680	114.444649
736.775391	-101.994492
735.579102	-119.068794
734.381836	34.622688
733.185547	260.480286
731.988281	13.566093
730.790039	342.155365
729.592773	213.482483
728.394531	-41.941044
727.196289	328.043976
725.997070	304.458008
724.797852	31.815714
723.598633	200.654175
722.399414	33.108105
721.199219	311.157227
719.999023	510.550354
718.798828	242.840179
717.598633	93.169182
716.397461	360.329712
715.196289	522.763611
713.994141	334.138367
712.792969	309.212158
711.590820	253.886429
710.388672	168.192322
709.185547	176.326630
707.982422	158.445145
706.779297	-94.472435
705.576172	3.360169
704.372070	14.219815
703.167969	175.362915
701.963867	-163.782150
700.759766	165.097656
699.554688	85.181389
698.349609	270.681335
697.143555	-167.516541
695.938477	33.501060
694.732422	-26.095680
693.525391	-20.334440
692.319336	-29.592588
691.112305	-10.447901
689.905273	-264.595093
688.697266	-101.824738
687.490234	-114.657227
686.282227	-109.945770
685.073242	109.619698
683.865234	-63.104305
682.656250	-16.654764
681.447266	-61.042458
680.237305	-25.065351
679.028320	-220.654999
677.818359	-192.936798
676.607422	55.767418
675.397461	-106.679436
674.186523	-22.192413
672.975586	120.844063
671.763672	233.709579
670.551758	184.520203
669.339844	-41.748993
668.127930	-1.912625
666.915039	102.883064
665.703125	216.417725
664.489258	142.134079
663.276367	1.076368
662.062500	-21.061186
660.848633	105.842506
659.634766	-323.924957
658.419922	-194.666962
657.205078	122.248428
655.990234	-13.747394
654.775391	18.516281
653.559570	-190.597549
652.343750	20.583857
651.126953	14.077685
649.911133	74.318314
648.694336	33.281532
647.477539	220.395462
646.259766	138.297562
645.041992	424.085480
643.824219	223.406250
642.606445	422.710297
641.387695	488.412689
640.168945	46.502705
638.950195	45.162987
637.730469	333.633820
636.511719	123.242226
635.291016	50.055634
634.071289	298.623108
632.850586	52.869141
631.629883	40.717098
630.409180	58.108147
629.188477	-133.162811
627.966797	342.118622
626.745117	295.450348
625.522461	421.762543
624.300781	210.763397
623.078125	519.788940
621.854492	594.290466
620.631836	410.823303
619.408203	74.418243
618.184570	-123.697037
616.960938	62.466900
615.736328	210.994751
614.511719	139.996323
613.287109	-178.257095
612.061523	-102.130806
610.835938	66.581856
609.610352	-20.683681
608.384766	-79.605972
607.158203	64.892921
605.931641	-55.201466
604.705078	59.931622
