# Supplementary material for: Raman spectroscopy accurately differentiates mucosal healing from non-healing and biochemical changes following biological therapy in inflammatory bowel disease
Source: PLoS One. 2021 Jun 2;16(6):e0252210. doi: 10.1371/journal.pone.0252210 (PMC8172032; doi:10.1371/journal.pone.0252210)
Supplement: S7 Dataset — (ZIP) [file pone.0252210.s009.zip › Post-biologic/OC013 post treatment-2_BL sub CR removed_84__X_13376.7__Y_18530__Time_937.txt]

1714.671875	211.901657
1713.695313	130.756546
1712.718750	118.069679
1711.742188	-30.266024
1710.764648	77.196114
1709.787109	8.778329
1708.809570	-71.953217
1707.831055	-84.675224
1706.853516	-48.117397
1705.875000	-168.608322
1704.896484	-55.134197
1703.916992	-187.032211
1702.938477	21.982834
1701.958984	135.489288
1700.979492	-47.041573
1700.000000	-180.445694
1699.019531	-2.788321
1698.040039	-48.836884
1697.059570	-134.124222
1696.079102	19.267172
1695.097656	-29.624369
1694.117188	-115.037468
1693.135742	-98.179276
1692.154297	47.589466
1691.172852	335.511200
1690.190430	101.062515
1689.208008	38.190197
1688.225586	237.441818
1687.243164	357.326019
1686.260742	88.646492
1685.277344	273.837189
1684.293945	105.223793
1683.310547	310.307648
1682.327148	140.401840
1681.343750	272.102753
1680.359375	500.184204
1679.375000	409.372528
1678.390625	627.874878
1677.405273	357.319733
1676.419922	526.328552
1675.435547	698.490234
1674.449219	371.257965
1673.463867	549.749451
1672.478516	601.119446
1671.492188	642.328552
1670.505859	606.981079
1669.519531	805.831360
1668.532227	904.155334
1667.544922	894.059998
1666.557617	932.185913
1665.570313	1063.596436
1664.583008	946.014526
1663.594727	889.887756
1662.607422	1160.338745
1661.619141	1009.546387
1660.629883	792.932556
1659.641602	990.161743
1658.652344	943.927368
1657.663086	1059.627563
1656.673828	847.259705
1655.684570	908.001892
1654.694336	773.160706
1653.704102	707.490845
1652.713867	925.239258
1651.723633	868.089417
1650.732422	713.391602
1649.742188	582.834534
1648.750977	513.387817
1647.758789	473.289948
1646.767578	290.780182
1645.775391	338.400391
1644.784180	254.180069
1643.791992	312.792175
1642.798828	112.877121
1641.806641	211.493805
1640.813477	133.463257
1639.820313	332.652588
1638.827148	152.125946
1637.833008	101.053482
1636.839844	-26.286385
1635.845703	157.603592
1634.851563	70.130318
1633.856445	67.138878
1632.862305	119.598381
1631.867188	153.720581
1630.872070	203.741409
1629.876953	-19.910666
1628.881836	75.078743
1627.885742	162.227005
1626.889648	-226.711395
1625.893555	-60.462769
1624.897461	-33.570663
1623.900391	-11.880215
1622.903320	117.625862
1621.906250	-73.449165
1620.909180	-75.234337
1619.912109	114.767418
1618.914063	36.873882
1617.916016	58.814533
1616.917969	164.770355
1615.919922	-91.445717
1614.920898	38.150661
1613.921875	-141.824982
1612.922852	58.557781
1611.923828	43.852573
1610.924805	26.531071
1609.924805	-79.898392
1608.924805	75.733902
1607.924805	-98.799278
1606.924805	-108.271912
1605.923828	83.863724
1604.922852	29.795387
1603.921875	-21.664677
1602.920898	256.584961
1601.919922	139.612579
1600.917969	-100.294456
1599.916016	-13.251496
1598.914063	-41.341286
1597.912109	-111.297852
1596.909180	40.856712
1595.906250	130.173691
1594.903320	-44.458595
1593.900391	-151.179062
1592.896484	-299.706970
1591.893555	71.269768
1590.889648	29.615650
1589.885742	-160.842697
1588.880859	-17.363529
1587.876953	-43.574238
1586.872070	-7.278567
1585.867188	-77.987114
1584.862305	-146.153427
1583.856445	98.341179
1582.851563	32.575695
1581.845703	107.402161
1580.839844	-99.183304
1579.833008	1.464288
1578.827148	-101.091553
1577.820313	176.281982
1576.813477	-72.213196
1575.806641	-55.351189
1574.798828	148.660309
1573.791992	82.021049
1572.784180	212.881668
1571.775391	44.636971
1570.767578	50.467094
1569.759766	24.994566
1568.750977	59.151085
1567.742188	100.959579
1566.732422	-0.190345
1565.723633	-13.155109
1564.713867	12.685346
1563.704102	98.067589
1562.694336	219.604187
1561.684570	104.926338
1560.673828	-108.379410
1559.664063	-186.901993
1558.652344	164.751923
1557.641602	104.074898
1556.630859	146.930923
1555.619141	73.059547
1554.607422	268.431458
1553.595703	-2.488681
1552.583984	65.699463
1551.571289	131.129684
1550.558594	56.664001
1549.545898	-12.728742
1548.533203	207.464279
1547.519531	-66.498421
1546.506836	-156.906830
1545.493164	230.781281
1544.479492	-43.411816
1543.464844	80.269180
1542.451172	118.525719
1541.436523	231.521286
1540.421875	42.232971
1539.407227	-64.497826
1538.391602	-60.340023
1537.375977	137.217178
1536.361328	151.396042
1535.344727	126.733864
1534.329102	37.491791
1533.312500	221.442062
1532.296875	-159.312546
1531.280273	96.505676
1530.262695	406.187378
1529.246094	-13.388453
1528.228516	64.144180
1527.210938	133.796692
1526.193359	77.154175
1525.175781	-128.865219
1524.157227	-39.002766
1523.138672	127.883423
1522.120117	-29.510098
1521.101563	131.926361
1520.082031	-20.499943
1519.063477	84.084709
1518.043945	-47.933094
1517.024414	71.795433
1516.003906	-93.790909
1514.983398	-2.584297
1513.963867	-60.443268
1512.943359	-43.944992
1511.921875	-161.034515
1510.901367	24.633429
1509.879883	-43.881130
1508.858398	95.299904
1507.836914	-58.024971
1506.815430	-21.651960
1505.792969	-85.371460
1504.770508	166.067139
1503.748047	-100.270988
1502.725586	-5.383136
1501.702148	58.629505
1500.678711	61.072636
1499.655273	22.468542
1498.631836	78.498695
1497.608398	-205.920044
1496.583984	16.259247
1495.559570	-104.490257
1494.535156	-56.482140
1493.510742	172.964157
1492.485352	8.564332
1491.460938	278.645477
1490.435547	4.281588
1489.409180	44.170685
1488.383789	357.275024
1487.357422	149.251282
1486.331055	199.104538
1485.304688	154.437317
1484.278320	255.187088
1483.250977	256.323059
1482.224609	295.679199
1481.197266	212.540558
1480.168945	493.981232
1479.141602	477.014221
1478.113281	633.300293
1477.084961	626.398682
1476.056641	596.529114
1475.028320	337.403564
1473.999023	740.408813
1472.969727	949.717651
1471.940430	703.284058
1470.911133	935.345459
1469.881836	1113.847168
1468.851563	1048.032227
1467.821289	974.589172
1466.791016	936.748474
1465.759766	1188.683838
1464.729492	1254.971558
1463.698242	1372.016846
1462.666992	1428.023804
1461.635742	1285.876953
1460.603516	1077.739624
1459.571289	1400.294189
1458.539063	1517.099243
1457.506836	1324.241821
1456.474609	1463.833008
1455.441406	1435.926392
1454.408203	1712.363770
1453.375000	1626.094238
1452.341797	1737.595337
1451.307617	1636.139404
1450.274414	1653.841553
1449.240234	1671.528564
1448.205078	1737.327637
1447.170898	1737.281372
1446.135742	1661.279297
1445.100586	1549.885620
1444.065430	1400.594482
1443.030273	1511.991455
1441.994141	1537.339111
1440.958984	1408.435059
1439.921875	1271.995972
1438.885742	1310.084839
1437.849609	1173.788330
1436.812500	1037.563477
1435.775391	934.269226
1434.738281	1020.488159
1433.701172	715.280457
1432.663086	650.075867
1431.625000	658.137390
1430.586914	524.906982
1429.548828	565.868530
1428.509766	690.085754
1427.470703	496.511780
1426.431641	194.637360
1425.392578	273.606476
1424.353516	508.855194
1423.313477	361.012695
1422.273438	248.553253
1421.233398	279.766388
1420.193359	575.438599
1419.152344	296.976563
1418.111328	202.446091
1417.070313	50.127796
1416.029297	66.514160
1414.987305	231.358688
1413.946289	305.664032
1412.904297	203.969177
1411.862305	-71.083374
1410.819336	156.720963
1409.776367	15.096813
1408.734375	82.137383
1407.691406	-174.821930
1406.647461	-140.304245
1405.604492	75.053207
1404.560547	272.805908
1403.516602	-66.524498
1402.472656	-11.702606
1401.427734	156.045197
1400.382813	135.691467
1399.337891	120.437340
1398.292969	35.069813
1397.248047	75.139572
1396.202148	115.259392
1395.156250	-17.428747
1394.110352	-19.729715
1393.064453	60.694176
1392.018555	86.082932
1390.971680	56.461731
1389.924805	137.054047
1388.877930	112.606667
1387.830078	133.272858
1386.782227	53.973072
1385.734375	179.836807
1384.686523	-34.265251
1383.638672	96.737778
1382.589844	82.824684
1381.541016	78.999329
1380.492188	10.321759
1379.443359	-133.155807
1378.394531	-181.603821
1377.344727	-130.100815
1376.294922	-160.886627
1375.245117	60.444355
1374.194336	321.677124
1373.143555	39.177914
1372.092773	-46.115490
1371.041992	-4.135438
1369.991211	-16.914902
1368.939453	-44.555283
1367.887695	-211.607910
1366.835938	-64.644882
1365.784180	5.149368
1364.731445	70.019417
1363.679688	-225.976578
1362.626953	-66.323196
1361.573242	-322.178284
1360.520508	-142.480453
1359.466797	134.224747
1358.413086	-36.677597
1357.359375	61.081051
1356.305664	-84.685913
1355.250977	75.348740
1354.196289	73.921242
1353.141602	85.009964
1352.086914	138.406738
1351.031250	184.419556
1349.975586	183.343750
1348.919922	445.429077
1347.864258	303.058105
1346.808594	406.430756
1345.751953	447.841736
1344.695313	422.380646
1343.638672	439.167328
1342.581055	522.955627
1341.523438	242.534119
1340.466797	517.285706
1339.408203	648.336365
1338.350586	685.325867
1337.291992	588.689575
1336.234375	608.531982
1335.174805	539.353210
1334.116211	539.579895
1333.057617	403.842194
1331.998047	518.037231
1330.938477	560.566833
1329.878906	447.423431
1328.818359	391.258301
1327.757813	280.842041
1326.697266	719.010864
1325.636719	512.416504
1324.576172	575.165649
1323.514648	512.053406
1322.453125	382.407440
1321.391602	864.921387
1320.330078	545.441162
1319.267578	603.590271
1318.205078	629.735962
1317.142578	759.508301
1316.080078	635.395813
1315.016602	614.926514
1313.953125	550.190857
1312.889648	660.472290
1311.826172	733.838196
1310.761719	792.469299
1309.698242	777.296631
1308.633789	742.510437
1307.569336	727.500610
1306.503906	747.009521
1305.438477	776.421875
1304.373047	842.781738
1303.307617	675.604614
1302.242188	658.518555
1301.175781	518.622559
1300.109375	855.533386
1299.042969	902.488403
1297.976563	627.748230
1296.909180	677.314514
1295.841797	687.643616
1294.774414	759.390625
1293.707031	671.665955
1292.638672	557.049438
1291.571289	584.808655
1290.502930	781.817566
1289.433594	515.415955
1288.365234	575.201172
1287.295898	713.433228
1286.226563	743.852905
1285.157227	619.987427
1284.086914	645.618286
1283.017578	588.040466
1281.947266	439.959686
1280.876953	739.877319
1279.805664	697.138489
1278.734375	732.750244
1277.663086	597.181213
1276.591797	569.309143
1275.520508	727.294800
1274.448242	689.712158
1273.375977	595.980164
1272.303711	685.567261
1271.231445	706.758423
1270.158203	745.070007
1269.085938	719.921814
1268.011719	748.517700
1266.938477	674.636719
1265.865234	622.778564
1264.791016	775.883667
1263.716797	587.508301
1262.641602	872.281311
1261.567383	774.221680
1260.492188	946.768005
1259.416992	768.372009
1258.341797	660.728760
1257.265625	575.074646
1256.190430	477.305389
1255.114258	718.006287
1254.037109	965.921326
1252.960938	790.313171
1251.883789	811.868958
1250.806641	655.862427
1249.729492	791.768066
1248.652344	767.156860
1247.574219	633.178467
1246.496094	681.542175
1245.417969	827.084778
1244.338867	673.775269
1243.260742	843.557861
1242.181641	884.577698
1241.102539	709.525696
1240.022461	760.272217
1238.943359	908.062195
1237.863281	594.844666
1236.783203	747.457886
1235.702148	587.183472
1234.622070	414.857117
1233.541016	615.878174
1232.459961	763.493042
1231.377930	496.737335
1230.296875	610.389099
1229.214844	595.630981
1228.132813	747.933044
1227.050781	701.663330
1225.967773	684.444336
1224.884766	345.417145
1223.801758	250.851151
1222.718750	117.616470
1221.634766	412.404877
1220.550781	276.744232
1219.466797	259.553467
1218.382813	102.205582
1217.298828	283.121521
1216.213867	253.807510
1215.128906	289.683136
1214.042969	207.223328
1212.958008	450.624756
1211.872070	343.988739
1210.786133	664.403870
1209.700195	417.818451
1208.613281	289.477997
1207.526367	409.499512
1206.439453	387.222961
1205.352539	495.062592
1204.265625	255.874969
1203.177734	476.848907
1202.089844	264.199249
1201.001953	104.582451
1199.913086	195.353271
1198.824219	112.768684
1197.735352	205.835785
1196.646484	-66.827972
1195.557617	213.762070
1194.467773	22.898094
1193.377930	-88.585548
1192.288086	21.061466
1191.197266	58.529716
1190.106445	-7.359978
1189.015625	-78.064270
1187.924805	-21.507557
1186.833984	34.982445
1185.742188	-74.213348
1184.650391	-22.622503
1183.557617	-141.441284
1182.465820	-243.456436
1181.373047	-36.119545
1180.280273	120.731476
1179.187500	-94.068848
1178.093750	7.512605
1177.000977	-44.333866
1175.907227	-0.390243
1174.812500	31.509991
1173.718750	58.563271
1172.624023	30.497215
1171.529297	-33.503162
1170.434570	0.578449
1169.338867	56.123638
1168.244141	11.148667
1167.148438	11.573231
1166.051758	-93.239731
1164.956055	-186.100800
1163.859375	19.712276
1162.762695	82.045128
1161.666016	256.555817
1160.568359	134.838654
1159.470703	91.908417
1158.373047	177.832397
1157.275391	108.561722
1156.176758	134.696442
1155.079102	-146.915863
1153.979492	29.392179
1152.880859	255.639740
1151.782227	248.144699
1150.682617	42.806793
1149.583008	90.055435
1148.482422	-58.091511
1147.382813	-44.282814
1146.282227	128.983978
1145.181641	-21.603674
1144.080078	199.071609
1142.979492	-94.320160
1141.877930	100.005440
1140.776367	-72.047104
1139.673828	-191.767700
1138.572266	-76.145149
1137.469727	-53.315166
1136.367188	-211.122070
1135.263672	75.307251
1134.161133	138.316422
1133.057617	177.499954
1131.954102	181.010818
1130.849609	151.241577
1129.745117	349.228180
1128.641602	381.023315
1127.536133	358.200104
1126.431641	321.119019
1125.326172	430.985413
1124.220703	391.440002
1123.115234	318.694275
1122.009766	383.341553
1120.903320	168.430435
1119.796875	116.962212
1118.690430	292.747070
1117.583008	184.381393
1116.475586	248.766068
1115.368164	-8.666616
1114.260742	176.280273
1113.152344	27.674810
1112.044922	299.925873
1110.936523	141.829056
1109.827148	92.465080
1108.718750	310.061432
1107.609375	324.384247
1106.500000	319.774261
1105.389648	341.096344
1104.280273	220.757889
1103.169922	355.301300
1102.059570	421.331177
1100.948242	440.119476
1099.837891	418.783936
1098.726563	531.813049
1097.615234	456.188446
1096.502930	486.614838
1095.390625	620.668579
1094.278320	594.458130
1093.166016	243.242233
1092.053711	499.618469
1090.940430	508.686005
1089.827148	515.374023
1088.713867	493.804535
1087.599609	309.909760
1086.485352	318.925537
1085.371094	151.576553
1084.256836	430.920471
1083.141602	425.746826
1082.027344	241.994354
1080.912109	351.942291
1079.795898	506.444183
1078.680664	226.487701
1077.564453	272.942841
1076.448242	331.101349
1075.331055	400.951019
1074.213867	449.649872
1073.096680	444.377716
1071.979492	265.590790
1070.862305	260.355652
1069.744141	301.988281
1068.625977	193.638916
1067.507813	380.507904
1066.388672	192.555786
1065.270508	311.438263
1064.151367	427.922913
1063.031250	333.712158
1061.912109	389.311188
1060.791992	229.663498
1059.671875	224.460281
1058.550781	359.561615
1057.430664	78.496101
1056.309570	213.591095
1055.188477	215.446945
1054.066406	203.293915
1052.945313	251.892929
1051.823242	295.810730
1050.700195	68.916748
1049.578125	264.602661
1048.455078	180.200012
1047.332031	123.853928
1046.208984	207.498260
1045.084961	218.837082
1043.960938	125.287949
1042.836914	269.544464
1041.712891	1.316835
1040.587891	192.181290
1039.462891	287.493774
1038.337891	140.620697
1037.212891	-31.759945
1036.086914	107.854950
1034.960938	252.094620
1033.834961	245.086212
1032.708984	110.194221
1031.582031	235.838867
1030.455078	224.302551
1029.328125	270.919434
1028.200195	-96.071739
1027.072266	-79.521576
1025.944336	-111.709167
1024.816406	-241.364822
1023.687500	-161.975296
1022.558594	-126.673538
1021.429688	-77.415474
1020.300781	-137.166794
1019.170898	-108.705101
1018.041016	-284.264160
1016.911133	-100.343895
1015.780273	0.100509
1014.649414	-59.335815
1013.518555	41.167515
1012.387695	-50.559361
1011.255859	110.216019
1010.124023	215.416672
1008.992188	63.713509
1007.860352	254.619232
1006.727539	366.838196
1005.594727	677.984497
1004.461914	1079.234863
1003.329102	1464.183105
1002.195313	1347.457397
1001.061523	983.601318
999.927734	573.779907
998.792969	122.642067
997.658203	-44.184887
996.523438	-28.478436
995.388672	31.148954
994.252930	266.194122
993.117188	-10.953246
991.981445	35.013245
990.844727	39.525185
989.708984	30.284235
988.572266	-15.754403
987.434570	46.609398
986.297852	83.684250
985.160156	125.427673
984.022461	-42.312401
982.884766	-163.848831
981.746094	-52.781857
980.607422	88.231300
979.468750	-58.306850
978.329102	-6.891885
977.190430	-61.188213
976.050781	15.664070
974.910156	-13.159530
973.770508	160.330353
972.629883	-1.584105
971.489258	100.796509
970.348633	-47.072350
969.207031	-40.971939
968.065430	-76.096710
966.923828	104.580017
965.781250	108.616013
964.639648	-180.832840
963.496094	-107.759621
962.353516	45.609493
961.210938	-39.364048
960.067383	162.218628
958.923828	139.295074
957.779297	269.926361
956.635742	176.189941
955.491211	-6.690522
954.345703	66.943451
953.201172	273.350372
952.055664	164.059036
950.910156	-61.729153
949.764648	-42.655846
948.618164	138.810211
947.471680	55.167038
946.325195	53.915447
945.178711	-52.325577
944.031250	282.365082
942.883789	342.990875
941.736328	296.388458
940.587891	510.079712
939.439453	107.696617
938.291016	107.085571
937.142578	293.579224
935.993164	311.350006
934.843750	165.073517
933.694336	283.326447
932.544922	394.777252
931.394531	424.262726
930.244141	146.369080
929.093750	196.568451
927.942383	-39.985867
926.791016	153.790115
925.639648	183.742447
924.488281	65.909569
923.335938	136.980118
922.183594	69.408760
921.031250	131.523880
919.877930	41.432243
918.724609	169.586258
917.571289	29.722448
916.417969	3.556777
915.263672	224.968643
914.109375	201.205002
912.955078	-169.684250
911.800781	31.433735
910.645508	-23.783140
909.490234	324.770111
908.334961	-4.672171
907.178711	15.194522
906.022461	-69.117874
904.866211	34.731377
903.709961	-69.784203
902.552734	6.989638
901.395508	38.517628
900.238281	36.148224
899.080078	79.110985
897.921875	-142.583725
896.763672	-42.916592
895.605469	11.540822
894.446289	-26.654644
893.287109	134.137939
892.127930	21.484671
890.967773	1.576260
889.807617	29.169636
888.647461	25.194107
887.487305	-1.299936
886.326172	-66.092354
885.165039	49.723888
884.003906	-184.145584
882.842773	116.697197
881.680664	-76.383972
880.518555	278.500153
879.356445	-54.173431
878.193359	291.619324
877.030273	69.581932
875.867188	-154.560562
874.703125	161.870209
873.540039	226.049026
872.375977	-31.608160
871.210938	336.440125
870.046875	-103.270233
868.881836	246.696381
867.716797	2.910320
866.550781	141.437775
865.385742	138.332947
864.219727	168.964218
863.052734	112.000946
861.886719	394.214935
860.719727	251.947357
859.552734	455.472412
858.384766	548.953125
857.217773	422.513641
856.049805	361.208160
854.880859	441.241119
853.712891	543.665344
852.543945	594.498901
851.375000	392.071594
850.205078	413.810150
849.036133	142.093475
847.866211	401.281555
846.696289	315.543945
845.525391	357.445099
844.354492	157.629242
843.183594	-48.806641
842.012695	409.203217
840.840820	164.782791
839.668945	173.118347
838.497070	67.441696
837.324219	151.763504
836.151367	-61.117588
834.978516	65.609337
833.805664	283.821625
832.631836	187.116913
831.458008	213.205002
830.284180	259.346130
829.110352	77.877640
827.935547	342.579742
826.760742	154.444672
825.584961	287.420532
824.410156	279.879181
823.234375	241.119720
822.058594	195.664810
820.881836	-90.349922
819.705078	155.949829
818.528320	-47.613041
817.351563	200.716034
816.173828	215.245514
814.996094	-186.291702
813.818359	-33.854836
812.639648	58.433891
811.461914	-11.654375
810.283203	13.823647
809.103516	-176.292435
807.923828	-2.028127
806.745117	-3.357003
805.564453	186.239075
804.384766	-90.503181
803.204102	65.634644
802.023438	-44.622612
800.842773	-141.568787
799.661133	-152.019531
798.479492	-155.865982
797.297852	28.666477
796.115234	-254.578644
794.932617	-94.589897
793.750000	-16.696030
792.567383	1.307426
791.383789	-49.392315
790.200195	-108.979729
789.016602	35.013470
787.832031	298.365295
786.648438	46.110210
785.463867	-183.966751
784.278320	123.297043
783.092773	32.458889
781.908203	-53.979324
780.721680	56.213303
779.536133	329.754822
778.349609	176.878189
777.163086	65.964409
775.975586	107.355919
774.789063	115.561348
773.601563	-81.486397
772.413086	133.992996
771.225586	133.187332
770.037109	88.227608
768.848633	85.111771
767.660156	-4.008406
766.470703	-53.484821
765.281250	231.815536
764.091797	213.021179
762.901367	103.912033
761.710938	129.067719
760.520508	233.378616
759.330078	-40.835201
758.138672	388.898651
756.947266	431.337921
755.755859	227.466904
754.563477	456.654510
753.371094	268.154846
752.178711	134.619415
750.986328	132.887222
749.792969	324.354523
748.599609	87.573708
747.405273	-17.443724
746.211914	263.758636
745.017578	141.111801
743.823242	90.861862
742.627930	69.105347
741.433594	5.665347
740.238281	-180.522308
739.041992	-160.673874
737.846680	-26.947382
736.650391	-88.248840
735.454102	34.388092
734.256836	-178.014130
733.059570	34.271748
731.862305	-169.328583
730.665039	75.623314
729.466797	237.327728
728.268555	92.803139
727.070313	265.322083
725.872070	13.731339
724.672852	133.718582
723.473633	37.363029
722.273438	48.066254
721.074219	-102.828781
719.874023	65.074677
718.673828	-55.201645
717.472656	71.152130
716.271484	-35.975033
715.070313	216.822449
713.869141	255.818359
712.666992	255.566757
711.464844	311.994751
710.262695	104.753059
709.059570	128.544266
707.856445	-48.028797
706.653320	126.072319
705.450195	10.582313
704.246094	108.463570
703.041992	130.169418
701.837891	-109.152382
700.632813	-163.462296
699.428711	136.714127
698.222656	234.618073
697.017578	-82.601608
695.811523	65.365379
694.605469	-25.653027
693.399414	-246.895050
692.192383	-127.082893
690.986328	-7.278046
689.778320	86.481796
688.571289	-28.054060
687.363281	-1.473633
686.155273	-48.589317
684.947266	32.306469
683.738281	119.729607
682.529297	-89.746964
681.320313	64.959068
680.111328	9.525589
678.901367	6.164556
677.691406	-233.144501
676.481445	-37.155678
675.270508	-98.737328
674.059570	-19.576485
672.848633	46.635799
671.636719	201.562149
670.425781	-15.425913
669.213867	221.726868
668.000977	147.619934
666.789063	62.809509
665.576172	42.916016
664.362305	182.922119
663.149414	-26.870825
661.935547	-1.197193
660.721680	-96.333618
659.507813	201.345047
658.292969	-40.364536
657.078125	0.629242
655.863281	-189.060013
654.647461	-1.351163
653.431641	-59.380157
652.215820	95.984291
651.000000	-45.969624
649.783203	-187.817169
648.566406	109.696869
647.349609	178.910431
646.132813	319.138672
644.915039	218.324463
643.697266	57.332787
642.478516	120.104767
641.259766	101.134392
640.041992	-14.578915
638.822266	172.799606
637.603516	100.061066
636.383789	27.325146
635.164063	-73.341225
633.943359	100.845390
632.723633	32.296661
631.502930	75.318390
630.281250	30.260532
629.060547	-51.346424
627.838867	229.456467
626.617188	173.346863
625.394531	162.151459
624.172852	197.963531
622.950195	248.597046
621.726563	320.454041
620.503906	344.957581
619.280273	210.775162
618.056641	57.153698
616.832031	-0.326326
615.608398	46.806408
614.383789	50.839767
613.158203	-80.193100
611.933594	-121.683273
610.708008	167.876740
609.482422	-26.147335
608.255859	-113.636971
607.030273	97.596588
605.803711	96.810486
604.576172	-85.982567
