# Supplementary material for: Raman spectroscopy accurately differentiates mucosal healing from non-healing and biochemical changes following biological therapy in inflammatory bowel disease
Source: PLoS One. 2021 Jun 2;16(6):e0252210. doi: 10.1371/journal.pone.0252210 (PMC8172032; doi:10.1371/journal.pone.0252210)
Supplement: S7 Dataset — (ZIP) [file pone.0252210.s009.zip › Post-biologic/OC013 post treatment-2_BL sub CR removed_57__X_13375.3__Y_18527.9__Time_635.txt]

1714.671875	270.788696
1713.695313	72.022530
1712.718750	241.860413
1711.742188	-18.848486
1710.764648	102.439957
1709.787109	-75.305389
1708.809570	-90.992546
1707.831055	9.657257
1706.853516	-108.175652
1705.875000	-168.632706
1704.896484	-120.858513
1703.916992	-18.521088
1702.938477	-3.426915
1701.958984	95.610703
1700.979492	-136.044815
1700.000000	-69.740036
1699.019531	-15.877987
1698.040039	-214.966949
1697.059570	-25.543287
1696.079102	-65.044594
1695.097656	61.973537
1694.117188	120.430519
1693.135742	145.001450
1692.154297	-80.500328
1691.172852	-8.814084
1690.190430	111.666183
1689.208008	198.226379
1688.225586	32.175671
1687.243164	48.293194
1686.260742	78.492065
1685.277344	-157.125610
1684.293945	31.765038
1683.310547	157.345291
1682.327148	299.543732
1681.343750	224.004974
1680.359375	138.493759
1679.375000	184.088226
1678.390625	389.955994
1677.405273	226.529373
1676.419922	372.319611
1675.435547	295.273285
1674.449219	598.986450
1673.463867	459.243134
1672.478516	540.674927
1671.492188	795.282227
1670.505859	537.628540
1669.519531	554.127502
1668.532227	669.333130
1667.544922	607.109802
1666.557617	672.765198
1665.570313	579.640320
1664.583008	739.003235
1663.594727	723.665039
1662.607422	1018.988342
1661.619141	699.541809
1660.629883	947.794739
1659.641602	631.916260
1658.652344	994.728027
1657.663086	941.895630
1656.673828	775.560669
1655.684570	501.082458
1654.694336	769.640442
1653.704102	742.002930
1652.713867	696.152954
1651.723633	700.864807
1650.732422	660.884094
1649.742188	407.033569
1648.750977	452.239563
1647.758789	436.879303
1646.767578	464.041229
1645.775391	229.889908
1644.784180	196.779755
1643.791992	124.276993
1642.798828	268.464630
1641.806641	38.003971
1640.813477	-15.389662
1639.820313	139.819473
1638.827148	121.044525
1637.833008	60.233082
1636.839844	39.143253
1635.845703	52.459538
1634.851563	-10.524531
1633.856445	-104.980339
1632.862305	-225.618973
1631.867188	-6.385176
1630.872070	-58.338848
1629.876953	110.934555
1628.881836	-238.236221
1627.885742	60.084347
1626.889648	-265.105804
1625.893555	-95.649330
1624.897461	-31.387846
1623.900391	-111.696526
1622.903320	147.122070
1621.906250	-248.437241
1620.909180	162.740540
1619.912109	85.221809
1618.914063	23.509146
1617.916016	37.973347
1616.917969	-70.928207
1615.919922	208.613571
1614.920898	207.291260
1613.921875	284.655823
1612.922852	2.682747
1611.923828	-40.584011
1610.924805	-112.689209
1609.924805	82.532944
1608.924805	115.180954
1607.924805	35.132298
1606.924805	86.035072
1605.923828	-35.958256
1604.922852	153.596146
1603.921875	-52.216766
1602.920898	35.091450
1601.919922	28.116747
1600.917969	62.928879
1599.916016	-98.477707
1598.914063	-215.436417
1597.912109	-118.067627
1596.909180	23.605795
1595.906250	-153.632935
1594.903320	-87.933189
1593.900391	-184.275284
1592.896484	84.897110
1591.893555	-131.708572
1590.889648	79.730179
1589.885742	-95.223045
1588.880859	-58.880039
1587.876953	21.692364
1586.872070	57.789936
1585.867188	143.304184
1584.862305	30.568167
1583.856445	14.191936
1582.851563	216.583740
1581.845703	85.332756
1580.839844	58.201561
1579.833008	-44.551449
1578.827148	152.006638
1577.820313	218.219330
1576.813477	52.690823
1575.806641	-27.034124
1574.798828	-75.639633
1573.791992	164.310684
1572.784180	185.634232
1571.775391	-136.298096
1570.767578	-29.409296
1569.759766	-26.623596
1568.750977	-13.582414
1567.742188	144.764496
1566.732422	6.898672
1565.723633	53.287323
1564.713867	94.327560
1563.704102	54.778389
1562.694336	-62.712887
1561.684570	273.625122
1560.673828	127.342926
1559.664063	-109.740761
1558.652344	26.390703
1557.641602	162.341995
1556.630859	101.190147
1555.619141	-188.031235
1554.607422	-125.038040
1553.595703	248.515823
1552.583984	91.085854
1551.571289	62.994476
1550.558594	76.189590
1549.545898	104.772377
1548.533203	104.763000
1547.519531	83.929909
1546.506836	70.745064
1545.493164	150.484863
1544.479492	75.007385
1543.464844	126.031975
1542.451172	140.756317
1541.436523	-162.324219
1540.421875	1.961591
1539.407227	129.914612
1538.391602	-248.188568
1537.375977	62.724136
1536.361328	120.569023
1535.344727	20.911448
1534.329102	-295.422821
1533.312500	30.227097
1532.296875	-74.834000
1531.280273	224.633530
1530.262695	-30.109467
1529.246094	-19.513378
1528.228516	-184.171097
1527.210938	-45.027679
1526.193359	-101.698845
1525.175781	-42.629364
1524.157227	42.033554
1523.138672	5.642196
1522.120117	77.197174
1521.101563	-139.395584
1520.082031	-91.185913
1519.063477	31.464857
1518.043945	238.764984
1517.024414	29.643610
1516.003906	259.781128
1514.983398	99.352005
1513.963867	-40.541237
1512.943359	60.844105
1511.921875	44.024239
1510.901367	140.052338
1509.879883	169.241013
1508.858398	11.095374
1507.836914	73.483459
1506.815430	71.672752
1505.792969	41.580406
1504.770508	-50.078197
1503.748047	-31.588287
1502.725586	-154.068085
1501.702148	-169.004913
1500.678711	197.532684
1499.655273	-150.407455
1498.631836	-267.901550
1497.608398	-326.546295
1496.583984	93.190269
1495.559570	-9.114551
1494.535156	100.831207
1493.510742	-142.157043
1492.485352	6.001370
1491.460938	28.834518
1490.435547	33.713646
1489.409180	107.508766
1488.383789	227.217896
1487.357422	242.130051
1486.331055	27.230099
1485.304688	307.559052
1484.278320	227.918610
1483.250977	257.975159
1482.224609	331.366608
1481.197266	282.274292
1480.168945	200.016403
1479.141602	291.126587
1478.113281	501.947113
1477.084961	437.466919
1476.056641	342.425201
1475.028320	486.824799
1473.999023	768.640442
1472.969727	856.837708
1471.940430	733.721191
1470.911133	872.763367
1469.881836	762.401611
1468.851563	914.072632
1467.821289	831.700867
1466.791016	1156.184570
1465.759766	1005.145752
1464.729492	1110.884766
1463.698242	1186.073730
1462.666992	1172.322632
1461.635742	1260.179810
1460.603516	1053.427856
1459.571289	1169.205688
1458.539063	1125.034790
1457.506836	1365.125488
1456.474609	1620.350830
1455.441406	1269.209839
1454.408203	1298.653931
1453.375000	1302.753052
1452.341797	1517.278564
1451.307617	1526.430420
1450.274414	1538.151001
1449.240234	1392.807861
1448.205078	1343.789307
1447.170898	1477.166260
1446.135742	1357.323975
1445.100586	1564.096436
1444.065430	1411.453857
1443.030273	1443.616455
1441.994141	1485.907715
1440.958984	1242.446533
1439.921875	1097.716309
1438.885742	1137.646606
1437.849609	985.515869
1436.812500	932.030579
1435.775391	823.033875
1434.738281	822.743774
1433.701172	792.196655
1432.663086	728.878418
1431.625000	738.838928
1430.586914	488.907471
1429.548828	463.698456
1428.509766	330.067047
1427.470703	325.176086
1426.431641	511.977814
1425.392578	348.342407
1424.353516	174.753326
1423.313477	13.884315
1422.273438	120.198524
1421.233398	186.228180
1420.193359	123.860939
1419.152344	275.579285
1418.111328	308.988617
1417.070313	-100.483421
1416.029297	240.094650
1414.987305	273.677216
1413.946289	58.337536
1412.904297	82.026520
1411.862305	128.399780
1410.819336	-63.964130
1409.776367	25.271877
1408.734375	49.233612
1407.691406	314.380371
1406.647461	212.826279
1405.604492	-142.181915
1404.560547	65.311562
1403.516602	114.684204
1402.472656	-84.293922
1401.427734	-19.717619
1400.382813	-168.276093
1399.337891	-28.328241
1398.292969	-116.498642
1397.248047	-81.734154
1396.202148	236.249634
1395.156250	190.899689
1394.110352	185.726151
1393.064453	45.403149
1392.018555	108.026680
1390.971680	233.274002
1389.924805	213.394333
1388.877930	126.048027
1387.830078	278.963318
1386.782227	19.219193
1385.734375	49.733749
1384.686523	87.815720
1383.638672	105.969124
1382.589844	-40.739635
1381.541016	264.904602
1380.492188	8.485868
1379.443359	51.937771
1378.394531	147.887268
1377.344727	-115.589188
1376.294922	35.418381
1375.245117	154.007538
1374.194336	20.663168
1373.143555	27.128874
1372.092773	-148.355240
1371.041992	-126.730736
1369.991211	-22.779034
1368.939453	-8.509106
1367.887695	-176.035278
1366.835938	2.825814
1365.784180	104.491875
1364.731445	238.555756
1363.679688	283.039978
1362.626953	-43.242504
1361.573242	-187.672638
1360.520508	115.826263
1359.466797	155.633972
1358.413086	-112.831528
1357.359375	-70.344109
1356.305664	-194.324097
1355.250977	17.292574
1354.196289	12.751624
1353.141602	77.841629
1352.086914	6.396071
1351.031250	138.643341
1349.975586	308.147125
1348.919922	316.340454
1347.864258	255.132950
1346.808594	404.885315
1345.751953	542.240295
1344.695313	369.661560
1343.638672	601.318359
1342.581055	718.931702
1341.523438	333.531403
1340.466797	629.682007
1339.408203	534.407776
1338.350586	570.501404
1337.291992	638.829956
1336.234375	519.079468
1335.174805	555.351074
1334.116211	443.225830
1333.057617	680.010925
1331.998047	644.705383
1330.938477	527.884888
1329.878906	552.089722
1328.818359	386.033783
1327.757813	615.478210
1326.697266	615.131165
1325.636719	355.499512
1324.576172	607.215271
1323.514648	416.943848
1322.453125	414.412689
1321.391602	555.074097
1320.330078	616.778687
1319.267578	974.520142
1318.205078	912.906616
1317.142578	626.997742
1316.080078	903.321777
1315.016602	910.931335
1313.953125	896.414612
1312.889648	731.682861
1311.826172	628.647156
1310.761719	648.824951
1309.698242	656.739075
1308.633789	740.995728
1307.569336	840.028564
1306.503906	550.329956
1305.438477	865.909546
1304.373047	741.192139
1303.307617	596.903320
1302.242188	932.063538
1301.175781	723.975708
1300.109375	1051.669067
1299.042969	966.556396
1297.976563	1004.320435
1296.909180	840.750610
1295.841797	520.170654
1294.774414	1053.907715
1293.707031	785.023254
1292.638672	631.593933
1291.571289	696.570740
1290.502930	690.428345
1289.433594	679.414001
1288.365234	675.790894
1287.295898	701.600342
1286.226563	715.177551
1285.157227	802.263733
1284.086914	725.244324
1283.017578	920.075684
1281.947266	571.385376
1280.876953	482.301483
1279.805664	704.031860
1278.734375	722.638062
1277.663086	653.203003
1276.591797	772.106628
1275.520508	609.826294
1274.448242	692.054504
1273.375977	764.487366
1272.303711	910.198181
1271.231445	701.676147
1270.158203	651.988708
1269.085938	963.691284
1268.011719	879.814575
1266.938477	881.403992
1265.865234	773.204834
1264.791016	896.800232
1263.716797	830.114807
1262.641602	782.968201
1261.567383	833.360901
1260.492188	698.501465
1259.416992	419.935486
1258.341797	847.992188
1257.265625	766.803589
1256.190430	624.776611
1255.114258	736.004456
1254.037109	742.513611
1252.960938	695.482422
1251.883789	918.527527
1250.806641	866.601074
1249.729492	843.877808
1248.652344	779.821838
1247.574219	596.672668
1246.496094	829.179321
1245.417969	1192.782227
1244.338867	727.842224
1243.260742	799.842346
1242.181641	954.352539
1241.102539	785.906921
1240.022461	991.292053
1238.943359	621.485291
1237.863281	821.935364
1236.783203	568.715576
1235.702148	664.782410
1234.622070	666.240295
1233.541016	657.979370
1232.459961	598.815186
1231.377930	830.389771
1230.296875	514.415039
1229.214844	368.078094
1228.132813	352.526550
1227.050781	341.802765
1225.967773	410.919739
1224.884766	303.355377
1223.801758	413.527008
1222.718750	274.521942
1221.634766	382.181335
1220.550781	286.701874
1219.466797	495.768616
1218.382813	492.076294
1217.298828	109.073593
1216.213867	204.437592
1215.128906	418.050720
1214.042969	250.093933
1212.958008	328.379669
1211.872070	459.684357
1210.786133	238.664017
1209.700195	480.824097
1208.613281	464.810364
1207.526367	499.401947
1206.439453	196.483292
1205.352539	479.276672
1204.265625	429.416504
1203.177734	437.353149
1202.089844	141.809387
1201.001953	152.146225
1199.913086	-3.656698
1198.824219	81.244606
1197.735352	50.578384
1196.646484	-23.411455
1195.557617	-92.592323
1194.467773	-142.545181
1193.377930	-117.988358
1192.288086	-300.173950
1191.197266	-52.196690
1190.106445	39.477242
1189.015625	-92.296822
1187.924805	61.707565
1186.833984	-7.665941
1185.742188	-98.650757
1184.650391	-7.255845
1183.557617	-38.300594
1182.465820	-9.396391
1181.373047	-62.082340
1180.280273	21.876911
1179.187500	50.631771
1178.093750	-88.422363
1177.000977	21.732397
1175.907227	201.261810
1174.812500	95.679565
1173.718750	21.240072
1172.624023	111.962502
1171.529297	-51.075649
1170.434570	34.764450
1169.338867	247.309723
1168.244141	132.074753
1167.148438	-315.513306
1166.051758	-323.079376
1164.956055	-247.018768
1163.859375	-230.771667
1162.762695	36.271042
1161.666016	21.328375
1160.568359	32.617802
1159.470703	34.316917
1158.373047	74.172134
1157.275391	121.133003
1156.176758	-13.280326
1155.079102	162.410446
1153.979492	249.749420
1152.880859	31.853420
1151.782227	64.301224
1150.682617	-34.371445
1149.583008	105.218468
1148.482422	-98.293724
1147.382813	-75.503502
1146.282227	-257.513702
1145.181641	-132.409897
1144.080078	-33.572407
1142.979492	-184.627747
1141.877930	56.842613
1140.776367	-89.469398
1139.673828	73.346863
1138.572266	81.555748
1137.469727	291.737762
1136.367188	19.465847
1135.263672	191.502182
1134.161133	21.449200
1133.057617	-96.317749
1131.954102	146.772415
1130.849609	387.352966
1129.745117	314.590790
1128.641602	130.351944
1127.536133	275.833801
1126.431641	295.563049
1125.326172	412.454010
1124.220703	133.466629
1123.115234	58.371174
1122.009766	184.660553
1120.903320	92.968056
1119.796875	-72.103737
1118.690430	108.528000
1117.583008	272.486755
1116.475586	112.172081
1115.368164	131.719543
1114.260742	-94.741165
1113.152344	-113.020096
1112.044922	124.034645
1110.936523	65.514999
1109.827148	92.076096
1108.718750	78.461670
1107.609375	159.322266
1106.500000	140.957932
1105.389648	389.377014
1104.280273	212.813477
1103.169922	347.822235
1102.059570	190.211151
1100.948242	303.926086
1099.837891	403.443268
1098.726563	222.344925
1097.615234	50.757343
1096.502930	331.718201
1095.390625	277.990509
1094.278320	219.579102
1093.166016	347.246582
1092.053711	232.349426
1090.940430	275.220276
1089.827148	343.967834
1088.713867	87.999252
1087.599609	373.182465
1086.485352	307.833160
1085.371094	395.356567
1084.256836	177.261429
1083.141602	72.081795
1082.027344	77.402924
1080.912109	157.903214
1079.795898	203.148148
1078.680664	250.744385
1077.564453	148.095032
1076.448242	268.468750
1075.331055	158.858688
1074.213867	-25.747822
1073.096680	249.433411
1071.979492	233.760773
1070.862305	105.598503
1069.744141	235.320724
1068.625977	67.428329
1067.507813	314.285583
1066.388672	340.895569
1065.270508	65.471771
1064.151367	110.915977
1063.031250	118.918663
1061.912109	129.294693
1060.791992	64.834679
1059.671875	86.976768
1058.550781	209.683258
1057.430664	117.303886
1056.309570	39.022091
1055.188477	-170.038574
1054.066406	-136.011398
1052.945313	-129.980545
1051.823242	74.561928
1050.700195	-64.125153
1049.578125	203.412842
1048.455078	-96.161613
1047.332031	-26.951859
1046.208984	203.203140
1045.084961	4.238770
1043.960938	82.836685
1042.836914	282.646179
1041.712891	-109.458862
1040.587891	92.728584
1039.462891	115.530586
1038.337891	98.787819
1037.212891	119.354591
1036.086914	91.084572
1034.960938	135.018356
1033.834961	-67.614754
1032.708984	174.146942
1031.582031	-23.639599
1030.455078	-74.814880
1029.328125	22.844484
1028.200195	-111.856361
1027.072266	81.134460
1025.944336	-209.014374
1024.816406	-139.038528
1023.687500	-368.521332
1022.558594	-110.415070
1021.429688	-105.299202
1020.300781	-60.680885
1019.170898	-129.672577
1018.041016	-166.103821
1016.911133	-195.493561
1015.780273	-368.510712
1014.649414	-182.203842
1013.518555	-236.853592
1012.387695	58.335472
1011.255859	-186.090546
1010.124023	-2.039849
1008.992188	110.245880
1007.860352	190.155792
1006.727539	374.202972
1005.594727	634.564880
1004.461914	971.189148
1003.329102	1210.630981
1002.195313	1359.889893
1001.061523	684.203613
999.927734	561.056824
998.792969	232.474762
997.658203	352.104919
996.523438	-15.368745
995.388672	9.782563
994.252930	-156.529053
993.117188	117.952988
991.981445	-147.329651
990.844727	127.177864
989.708984	394.722107
988.572266	155.146927
987.434570	118.542549
986.297852	280.160950
985.160156	31.803347
984.022461	-319.979462
982.884766	127.336121
981.746094	-219.542358
980.607422	-87.550674
979.468750	28.354200
978.329102	-182.317245
977.190430	-89.275253
976.050781	24.491369
974.910156	-43.288662
973.770508	-177.593658
972.629883	-49.859299
971.489258	87.081406
970.348633	-95.136864
969.207031	195.725327
968.065430	-68.899689
966.923828	54.472343
965.781250	47.104431
964.639648	0.829475
963.496094	41.792492
962.353516	-29.515238
961.210938	103.272812
960.067383	96.302719
958.923828	73.381126
957.779297	-77.709053
956.635742	288.842468
955.491211	23.469044
954.345703	335.053314
953.201172	63.086742
952.055664	278.592865
950.910156	105.268356
949.764648	288.806122
948.618164	92.854668
947.471680	249.040115
946.325195	44.203766
945.178711	152.505264
944.031250	48.431232
942.883789	293.832001
941.736328	160.246109
940.587891	467.277466
939.439453	12.139462
938.291016	294.112732
937.142578	311.470093
935.993164	258.210175
934.843750	241.518723
933.694336	505.229034
932.544922	110.397018
931.394531	32.457081
930.244141	-33.987419
929.093750	291.293243
927.942383	256.823395
926.791016	88.165176
925.639648	197.235764
924.488281	142.538239
923.335938	367.663513
922.183594	97.081619
921.031250	-9.641876
919.877930	233.728561
918.724609	163.502625
917.571289	68.382530
916.417969	21.056805
915.263672	-76.135323
914.109375	149.105789
912.955078	52.044807
911.800781	-17.688374
910.645508	19.278803
909.490234	10.929325
908.334961	36.645000
907.178711	-137.068695
906.022461	-251.727020
904.866211	-6.043877
903.709961	-0.528142
902.552734	59.384373
901.395508	-59.542488
900.238281	-28.973869
899.080078	-70.788857
897.921875	-42.403446
896.763672	126.249611
895.605469	-121.225327
894.446289	-61.068573
893.287109	33.006821
892.127930	-22.068642
890.967773	-7.043014
889.807617	50.929127
888.647461	-8.514711
887.487305	83.364540
886.326172	37.553299
885.165039	210.683945
884.003906	106.270935
882.842773	35.770100
881.680664	-18.880888
880.518555	169.999069
879.356445	171.744690
878.193359	-22.526590
877.030273	405.098663
875.867188	-7.558526
874.703125	3.332233
873.540039	97.532410
872.375977	135.442215
871.210938	292.615143
870.046875	211.265762
868.881836	127.725952
867.716797	194.893402
866.550781	91.196213
865.385742	257.255066
864.219727	187.319931
863.052734	178.084976
861.886719	409.168884
860.719727	346.013062
859.552734	222.282791
858.384766	282.652252
857.217773	156.761658
856.049805	461.638397
854.880859	537.619263
853.712891	382.617798
852.543945	348.741577
851.375000	236.439026
850.205078	330.325867
849.036133	61.270779
847.866211	419.410645
846.696289	210.906860
845.525391	423.330170
844.354492	98.541245
843.183594	230.326080
842.012695	10.849662
840.840820	-114.604309
839.668945	441.912750
838.497070	202.390060
837.324219	-25.855473
836.151367	40.908016
834.978516	230.478378
833.805664	239.053879
832.631836	227.517838
831.458008	251.680344
830.284180	8.022935
829.110352	145.968521
827.935547	254.832092
826.760742	-102.445297
825.584961	229.330246
824.410156	277.846588
823.234375	58.906399
822.058594	-81.978790
820.881836	-40.177616
819.705078	28.298124
818.528320	118.975060
817.351563	7.036094
816.173828	55.339119
814.996094	-61.039577
813.818359	18.334919
812.639648	151.011902
811.461914	114.631218
810.283203	-197.366135
809.103516	-278.148743
807.923828	52.059208
806.745117	-182.065964
805.564453	-31.963354
804.384766	-115.067787
803.204102	-136.022461
802.023438	-14.990727
800.842773	-135.859680
799.661133	-214.564423
798.479492	-344.270142
797.297852	-199.063034
796.115234	-131.532547
794.932617	-168.214737
793.750000	-215.992599
792.567383	6.411024
791.383789	-130.028839
790.200195	52.327732
789.016602	-154.956802
787.832031	98.047592
786.648438	3.590065
785.463867	128.087433
784.278320	73.393173
783.092773	45.212051
781.908203	187.174789
780.721680	85.991249
779.536133	31.203823
778.349609	212.709595
777.163086	56.278114
775.975586	-126.602005
774.789063	8.352517
773.601563	-48.742619
772.413086	52.972214
771.225586	-59.315136
770.037109	134.883972
768.848633	2.720387
767.660156	-17.024202
766.470703	-10.353355
765.281250	49.145649
764.091797	121.795624
762.901367	104.108620
761.710938	159.036606
760.520508	18.050896
759.330078	343.521301
758.138672	424.655182
756.947266	342.990692
755.755859	397.643738
754.563477	54.397892
753.371094	207.926193
752.178711	71.350533
750.986328	338.966675
749.792969	-4.047312
748.599609	267.802124
747.405273	78.564133
746.211914	209.775894
745.017578	20.595427
743.823242	327.188293
742.627930	52.508007
741.433594	76.095818
740.238281	86.504227
739.041992	-214.273575
737.846680	124.786217
736.650391	-7.240471
735.454102	373.189087
734.256836	70.379982
733.059570	196.693344
731.862305	-20.611912
730.665039	50.949715
729.466797	-15.320623
728.268555	-99.061699
727.070313	-82.205986
725.872070	417.665619
724.672852	135.020309
723.473633	195.490799
722.273438	144.544266
721.074219	141.657974
719.874023	103.845184
718.673828	227.562866
717.472656	6.459796
716.271484	73.430420
715.070313	273.415283
713.869141	383.913483
712.666992	234.944901
711.464844	236.440994
710.262695	30.941853
709.059570	-37.204594
707.856445	182.183060
706.653320	105.345978
705.450195	128.697205
704.246094	-26.413446
703.041992	-9.539112
701.837891	124.815170
700.632813	202.577271
699.428711	130.284363
698.222656	314.566132
697.017578	35.848949
695.811523	24.548193
694.605469	-101.866226
693.399414	10.705794
692.192383	-72.175301
690.986328	-213.609634
689.778320	-166.133591
688.571289	-105.639946
687.363281	-140.602142
686.155273	-32.384850
684.947266	138.685776
683.738281	-45.818470
682.529297	-215.043808
681.320313	-147.988510
680.111328	174.681046
678.901367	-167.674591
677.691406	-135.254791
676.481445	53.031586
675.270508	52.960838
674.059570	-1.184373
672.848633	65.854729
671.636719	-59.604866
670.425781	91.775986
669.213867	154.470016
668.000977	221.471832
666.789063	171.772461
665.576172	63.779804
664.362305	74.630608
663.149414	107.073212
661.935547	191.315857
660.721680	-61.167095
659.507813	126.645180
658.292969	-67.465157
657.078125	-181.694214
655.863281	-211.787308
654.647461	-0.437525
653.431641	-67.228233
652.215820	66.381721
651.000000	-13.367470
649.783203	264.414185
648.566406	51.091732
647.349609	128.451538
646.132813	339.172302
644.915039	216.225006
643.697266	340.674988
642.478516	378.978912
641.259766	352.689941
640.041992	-19.775497
638.822266	218.251740
637.603516	43.515102
636.383789	53.521538
635.164063	39.795734
633.943359	187.018387
632.723633	85.025459
631.502930	75.249687
630.281250	-136.362793
629.060547	25.265768
627.838867	341.099640
626.617188	199.878571
625.394531	-48.639866
624.172852	324.348145
622.950195	251.255539
621.726563	199.414307
620.503906	158.090958
619.280273	313.565308
618.056641	-75.063339
616.832031	88.458481
615.608398	-101.448685
614.383789	268.981873
613.158203	-146.053833
611.933594	61.085373
610.708008	-110.619835
609.482422	50.857761
608.255859	66.582893
607.030273	-95.402702
605.803711	103.275787
604.576172	-6.070332
