# Supplementary material for: Raman spectroscopy accurately differentiates mucosal healing from non-healing and biochemical changes following biological therapy in inflammatory bowel disease
Source: PLoS One. 2021 Jun 2;16(6):e0252210. doi: 10.1371/journal.pone.0252210 (PMC8172032; doi:10.1371/journal.pone.0252210)
Supplement: S7 Dataset — (ZIP) [file pone.0252210.s009.zip › Post-biologic/OC013 post treatment-2_BL sub CR removed_16__X_13376__Y_18525.1__Time_178.txt]

1714.671875	410.529724
1713.695313	66.573669
1712.718750	-16.575302
1711.742188	-99.424164
1710.764648	48.560837
1709.787109	121.717041
1708.809570	-3.154200
1707.831055	-167.881683
1706.853516	13.357358
1705.875000	-252.398254
1704.896484	-17.034945
1703.916992	247.978592
1702.938477	122.572937
1701.958984	-211.130646
1700.979492	-73.530327
1700.000000	26.954601
1699.019531	-102.184586
1698.040039	-268.252655
1697.059570	47.159988
1696.079102	301.382843
1695.097656	21.623602
1694.117188	-116.013824
1693.135742	-130.384079
1692.154297	-58.905365
1691.172852	10.295385
1690.190430	50.507767
1689.208008	176.494583
1688.225586	172.170609
1687.243164	365.590881
1686.260742	351.423309
1685.277344	473.584717
1684.293945	566.808411
1683.310547	639.110840
1682.327148	378.879272
1681.343750	393.461548
1680.359375	557.517212
1679.375000	109.746490
1678.390625	530.093994
1677.405273	607.448181
1676.419922	475.054077
1675.435547	526.648804
1674.449219	272.829102
1673.463867	452.818848
1672.478516	484.312714
1671.492188	696.831055
1670.505859	766.208740
1669.519531	827.976196
1668.532227	515.709045
1667.544922	992.347778
1666.557617	691.553162
1665.570313	929.888062
1664.583008	332.868408
1663.594727	672.658813
1662.607422	903.960022
1661.619141	756.396057
1660.629883	868.954102
1659.641602	836.082336
1658.652344	726.705444
1657.663086	1046.778442
1656.673828	893.029053
1655.684570	832.321899
1654.694336	769.276733
1653.704102	968.540161
1652.713867	421.923767
1651.723633	952.391357
1650.732422	821.755005
1649.742188	374.194275
1648.750977	289.215302
1647.758789	323.440796
1646.767578	299.790680
1645.775391	384.684784
1644.784180	329.821381
1643.791992	267.275482
1642.798828	149.524994
1641.806641	348.774536
1640.813477	183.987198
1639.820313	188.315308
1638.827148	432.853271
1637.833008	26.128773
1636.839844	479.237030
1635.845703	167.926346
1634.851563	-116.728012
1633.856445	70.487976
1632.862305	86.576385
1631.867188	-231.662186
1630.872070	79.643814
1629.876953	204.049942
1628.881836	78.512230
1627.885742	-36.340157
1626.889648	230.408844
1625.893555	76.342377
1624.897461	-124.886093
1623.900391	-270.740509
1622.903320	361.530945
1621.906250	-112.664215
1620.909180	-108.437828
1619.912109	-9.587257
1618.914063	154.916458
1617.916016	175.006653
1616.917969	-67.348198
1615.919922	-102.234207
1614.920898	85.932777
1613.921875	365.857635
1612.922852	100.196693
1611.923828	-167.952255
1610.924805	-338.975677
1609.924805	-132.529144
1608.924805	-62.421150
1607.924805	-8.065248
1606.924805	143.168060
1605.923828	223.609924
1604.922852	-4.924804
1603.921875	-29.222342
1602.920898	-103.256317
1601.919922	8.464588
1600.917969	109.625397
1599.916016	108.709496
1598.914063	55.456558
1597.912109	57.071178
1596.909180	61.228844
1595.906250	-143.701752
1594.903320	51.076118
1593.900391	-130.390762
1592.896484	165.985382
1591.893555	-305.351685
1590.889648	-50.980213
1589.885742	-96.893867
1588.880859	24.085087
1587.876953	-6.348577
1586.872070	30.927832
1585.867188	-12.732894
1584.862305	282.392761
1583.856445	-183.706833
1582.851563	-120.769119
1581.845703	192.093826
1580.839844	-185.455627
1579.833008	197.354050
1578.827148	35.810104
1577.820313	152.694580
1576.813477	232.977280
1575.806641	6.117029
1574.798828	-38.714264
1573.791992	-278.673096
1572.784180	48.107918
1571.775391	135.462646
1570.767578	-81.395248
1569.759766	23.888021
1568.750977	32.859241
1567.742188	52.079979
1566.732422	-206.694077
1565.723633	48.527847
1564.713867	82.869751
1563.704102	-17.877409
1562.694336	96.603882
1561.684570	-40.700798
1560.673828	-40.668800
1559.664063	52.571655
1558.652344	-20.301739
1557.641602	251.399628
1556.630859	320.741974
1555.619141	-174.820206
1554.607422	-17.671709
1553.595703	144.441299
1552.583984	184.665329
1551.571289	74.591354
1550.558594	-234.830566
1549.545898	299.120544
1548.533203	25.700901
1547.519531	122.024666
1546.506836	-190.313065
1545.493164	-71.012047
1544.479492	156.632950
1543.464844	192.817932
1542.451172	107.453758
1541.436523	184.669998
1540.421875	181.664886
1539.407227	196.589798
1538.391602	97.784958
1537.375977	182.091766
1536.361328	-14.960356
1535.344727	-0.603361
1534.329102	-48.258976
1533.312500	135.987976
1532.296875	-27.938700
1531.280273	-284.725769
1530.262695	30.438517
1529.246094	-172.415710
1528.228516	201.569168
1527.210938	13.937531
1526.193359	-196.906540
1525.175781	-80.912437
1524.157227	-60.320835
1523.138672	-137.619949
1522.120117	183.678482
1521.101563	-248.753632
1520.082031	-146.360336
1519.063477	45.867676
1518.043945	81.112564
1517.024414	213.873306
1516.003906	84.424400
1514.983398	67.933052
1513.963867	-17.960466
1512.943359	83.468224
1511.921875	33.299313
1510.901367	-129.829208
1509.879883	-13.357430
1508.858398	-4.758042
1507.836914	-52.667297
1506.815430	81.395767
1505.792969	174.281342
1504.770508	-204.512177
1503.748047	47.095844
1502.725586	-103.669388
1501.702148	81.044098
1500.678711	-146.651672
1499.655273	127.456825
1498.631836	-33.737164
1497.608398	-120.717361
1496.583984	-284.497192
1495.559570	-90.159622
1494.535156	106.594910
1493.510742	-195.361801
1492.485352	116.234016
1491.460938	297.333496
1490.435547	-301.034576
1489.409180	-153.269958
1488.383789	119.565018
1487.357422	80.694275
1486.331055	82.652473
1485.304688	79.471596
1484.278320	99.232475
1483.250977	458.259247
1482.224609	217.698807
1481.197266	428.589294
1480.168945	-43.974815
1479.141602	380.975647
1478.113281	553.394836
1477.084961	491.307709
1476.056641	416.500153
1475.028320	420.677887
1473.999023	378.989227
1472.969727	561.357605
1471.940430	934.549194
1470.911133	887.697571
1469.881836	800.162659
1468.851563	1086.579102
1467.821289	1164.344849
1466.791016	1059.022827
1465.759766	793.589600
1464.729492	1044.246216
1463.698242	1106.761475
1462.666992	1105.763550
1461.635742	1064.155273
1460.603516	1111.448120
1459.571289	1049.584717
1458.539063	1142.618164
1457.506836	1182.355469
1456.474609	1095.255981
1455.441406	1206.071777
1454.408203	992.262512
1453.375000	1341.488525
1452.341797	1492.881104
1451.307617	1390.786011
1450.274414	1192.521851
1449.240234	1587.192627
1448.205078	1981.729980
1447.170898	1416.427002
1446.135742	1400.803467
1445.100586	1344.750000
1444.065430	1369.768677
1443.030273	1410.027344
1441.994141	1440.194458
1440.958984	1123.960327
1439.921875	1083.498779
1438.885742	1414.772339
1437.849609	922.025757
1436.812500	919.771545
1435.775391	973.178528
1434.738281	455.802979
1433.701172	817.541138
1432.663086	457.104950
1431.625000	324.092438
1430.586914	436.020721
1429.548828	315.863953
1428.509766	498.541382
1427.470703	204.564545
1426.431641	263.823486
1425.392578	297.942566
1424.353516	377.512939
1423.313477	220.254959
1422.273438	221.886505
1421.233398	-55.970173
1420.193359	-38.966270
1419.152344	3.292688
1418.111328	33.053272
1417.070313	-140.945221
1416.029297	112.983749
1414.987305	336.703674
1413.946289	-45.669701
1412.904297	462.349487
1411.862305	175.844788
1410.819336	259.031616
1409.776367	108.596695
1408.734375	53.829830
1407.691406	97.141693
1406.647461	130.486389
1405.604492	86.120010
1404.560547	61.949936
1403.516602	-182.943481
1402.472656	139.451935
1401.427734	67.959702
1400.382813	154.624542
1399.337891	73.366722
1398.292969	333.213898
1397.248047	199.556946
1396.202148	259.014709
1395.156250	128.160446
1394.110352	2.492318
1393.064453	-10.307914
1392.018555	24.591854
1390.971680	37.051132
1389.924805	-130.566650
1388.877930	-80.304520
1387.830078	-162.544876
1386.782227	280.596710
1385.734375	-3.985403
1384.686523	-23.322632
1383.638672	-72.524582
1382.589844	38.329483
1381.541016	-145.552582
1380.492188	87.907036
1379.443359	-138.118225
1378.394531	122.943504
1377.344727	221.743881
1376.294922	-200.982712
1375.245117	27.831625
1374.194336	149.379776
1373.143555	-93.141403
1372.092773	-255.648544
1371.041992	-191.103195
1369.991211	252.388489
1368.939453	304.555023
1367.887695	-161.397751
1366.835938	-81.535034
1365.784180	244.950974
1364.731445	118.252007
1363.679688	76.368950
1362.626953	-0.241596
1361.573242	172.097534
1360.520508	-135.629166
1359.466797	-82.497688
1358.413086	-21.821070
1357.359375	-237.012421
1356.305664	45.095188
1355.250977	304.809448
1354.196289	47.754322
1353.141602	-149.473648
1352.086914	160.091187
1351.031250	181.604507
1349.975586	-37.573929
1348.919922	289.425781
1347.864258	281.420746
1346.808594	563.753479
1345.751953	364.898376
1344.695313	381.950928
1343.638672	416.443054
1342.581055	393.993896
1341.523438	567.405640
1340.466797	443.548401
1339.408203	594.747681
1338.350586	399.286530
1337.291992	575.360229
1336.234375	813.338806
1335.174805	685.003845
1334.116211	927.953674
1333.057617	465.872345
1331.998047	723.750732
1330.938477	642.843140
1329.878906	735.091370
1328.818359	708.728821
1327.757813	378.513336
1326.697266	419.085938
1325.636719	402.902100
1324.576172	912.780579
1323.514648	748.488159
1322.453125	409.077332
1321.391602	938.548340
1320.330078	695.593018
1319.267578	803.070190
1318.205078	732.992920
1317.142578	667.933716
1316.080078	989.986755
1315.016602	730.294312
1313.953125	761.529236
1312.889648	992.346130
1311.826172	769.921143
1310.761719	882.525635
1309.698242	714.477234
1308.633789	900.976563
1307.569336	600.186462
1306.503906	1000.751526
1305.438477	867.406799
1304.373047	1135.015869
1303.307617	1183.719604
1302.242188	1225.061279
1301.175781	1126.324463
1300.109375	949.032898
1299.042969	1152.616577
1297.976563	995.103394
1296.909180	854.864624
1295.841797	771.176025
1294.774414	940.352356
1293.707031	1011.321777
1292.638672	969.414856
1291.571289	861.330811
1290.502930	983.814514
1289.433594	890.495422
1288.365234	772.730713
1287.295898	1003.015564
1286.226563	762.783569
1285.157227	941.546997
1284.086914	1223.093628
1283.017578	929.126465
1281.947266	767.474609
1280.876953	933.857056
1279.805664	696.415161
1278.734375	884.750732
1277.663086	931.141479
1276.591797	825.900513
1275.520508	1040.967773
1274.448242	688.861694
1273.375977	674.133362
1272.303711	906.164063
1271.231445	874.278687
1270.158203	1035.312256
1269.085938	832.479248
1268.011719	827.428101
1266.938477	488.023529
1265.865234	646.502869
1264.791016	473.124969
1263.716797	914.403870
1262.641602	1028.719482
1261.567383	911.380554
1260.492188	596.642334
1259.416992	986.235779
1258.341797	734.911621
1257.265625	822.221802
1256.190430	1191.947876
1255.114258	789.708313
1254.037109	798.962952
1252.960938	713.286560
1251.883789	681.129639
1250.806641	678.145264
1249.729492	1261.219116
1248.652344	1031.920654
1247.574219	1079.793945
1246.496094	906.453064
1245.417969	976.127686
1244.338867	1084.590332
1243.260742	867.529663
1242.181641	572.815918
1241.102539	438.413055
1240.022461	706.914001
1238.943359	480.247894
1237.863281	656.347351
1236.783203	567.948181
1235.702148	627.455566
1234.622070	691.748413
1233.541016	700.208252
1232.459961	919.448059
1231.377930	915.634888
1230.296875	943.276672
1229.214844	694.770630
1228.132813	417.270844
1227.050781	546.513245
1225.967773	344.084717
1224.884766	429.623993
1223.801758	585.226379
1222.718750	351.329071
1221.634766	414.884094
1220.550781	488.028503
1219.466797	524.834290
1218.382813	672.723083
1217.298828	257.610718
1216.213867	460.927643
1215.128906	589.244873
1214.042969	355.311218
1212.958008	512.450867
1211.872070	495.712341
1210.786133	377.596680
1209.700195	544.103821
1208.613281	749.054810
1207.526367	592.214417
1206.439453	522.164734
1205.352539	823.218323
1204.265625	488.008057
1203.177734	379.313934
1202.089844	46.643276
1201.001953	140.240372
1199.913086	382.978882
1198.824219	4.630024
1197.735352	487.797546
1196.646484	-169.563202
1195.557617	70.409393
1194.467773	185.176804
1193.377930	32.994930
1192.288086	166.840714
1191.197266	48.257618
1190.106445	-60.713116
1189.015625	84.907471
1187.924805	151.172592
1186.833984	344.596375
1185.742188	-112.590271
1184.650391	-200.068436
1183.557617	-42.853355
1182.465820	-250.334793
1181.373047	-112.457802
1180.280273	-27.436457
1179.187500	148.587311
1178.093750	-61.356850
1177.000977	260.658142
1175.907227	-23.564964
1174.812500	324.529175
1173.718750	47.516319
1172.624023	-23.560644
1171.529297	295.453796
1170.434570	123.777214
1169.338867	385.109131
1168.244141	-114.241875
1167.148438	-252.363983
1166.051758	164.136215
1164.956055	-14.690330
1163.859375	-69.230690
1162.762695	-171.559464
1161.666016	93.939537
1160.568359	87.055611
1159.470703	-165.752518
1158.373047	171.061066
1157.275391	130.665359
1156.176758	97.402382
1155.079102	-26.496683
1153.979492	90.456978
1152.880859	-26.297523
1151.782227	21.443197
1150.682617	197.810242
1149.583008	200.151260
1148.482422	-209.617462
1147.382813	-173.885574
1146.282227	-242.960388
1145.181641	-273.935547
1144.080078	-228.773621
1142.979492	-40.877895
1141.877930	389.534210
1140.776367	203.791000
1139.673828	-31.824030
1138.572266	-34.374199
1137.469727	-67.840599
1136.367188	-27.642935
1135.263672	316.580444
1134.161133	247.412766
1133.057617	282.732330
1131.954102	313.287445
1130.849609	270.238617
1129.745117	409.914246
1128.641602	179.470810
1127.536133	281.147156
1126.431641	117.220718
1125.326172	-127.240601
1124.220703	-16.068604
1123.115234	320.169678
1122.009766	281.955994
1120.903320	350.339722
1119.796875	359.502686
1118.690430	432.598541
1117.583008	259.506805
1116.475586	-166.690384
1115.368164	131.256363
1114.260742	-79.442680
1113.152344	-167.075851
1112.044922	76.351593
1110.936523	64.402267
1109.827148	-98.766182
1108.718750	217.772476
1107.609375	9.815384
1106.500000	-150.789917
1105.389648	177.408630
1104.280273	432.329193
1103.169922	45.267189
1102.059570	311.946960
1100.948242	472.381287
1099.837891	448.849274
1098.726563	326.328308
1097.615234	218.042572
1096.502930	41.493206
1095.390625	91.248032
1094.278320	181.066101
1093.166016	122.522858
1092.053711	-4.232053
1090.940430	7.986325
1089.827148	102.620537
1088.713867	394.894440
1087.599609	127.219635
1086.485352	45.511177
1085.371094	74.399117
1084.256836	-33.013840
1083.141602	99.383331
1082.027344	664.114197
1080.912109	589.680969
1079.795898	106.682549
1078.680664	187.497589
1077.564453	268.323944
1076.448242	389.072083
1075.331055	399.533081
1074.213867	332.640717
1073.096680	-3.865724
1071.979492	175.694443
1070.862305	-85.474701
1069.744141	-81.632629
1068.625977	67.552483
1067.507813	223.769058
1066.388672	185.578064
1065.270508	72.559563
1064.151367	203.115860
1063.031250	282.185547
1061.912109	40.734867
1060.791992	255.639221
1059.671875	26.139872
1058.550781	-9.108052
1057.430664	65.622780
1056.309570	374.110596
1055.188477	-34.825584
1054.066406	140.532104
1052.945313	325.238434
1051.823242	162.013550
1050.700195	-54.762745
1049.578125	125.432526
1048.455078	-275.406616
1047.332031	-99.754799
1046.208984	-43.045033
1045.084961	160.616760
1043.960938	275.685364
1042.836914	316.200348
1041.712891	207.650436
1040.587891	229.691696
1039.462891	-57.959789
1038.337891	-107.877838
1037.212891	54.172314
1036.086914	-0.231160
1034.960938	3.654743
1033.834961	189.092056
1032.708984	321.038116
1031.582031	32.114292
1030.455078	282.778015
1029.328125	68.560791
1028.200195	12.541194
1027.072266	-280.327576
1025.944336	-354.635193
1024.816406	-143.197937
1023.687500	-140.714279
1022.558594	-214.731476
1021.429688	-302.542419
1020.300781	-165.186142
1019.170898	-243.509277
1018.041016	-402.868103
1016.911133	-288.489258
1015.780273	-48.918346
1014.649414	-73.531555
1013.518555	38.647591
1012.387695	51.271324
1011.255859	-193.057327
1010.124023	120.761597
1008.992188	193.809967
1007.860352	-82.498383
1006.727539	238.291428
1005.594727	628.411743
1004.461914	1083.190308
1003.329102	1299.728638
1002.195313	1114.083130
1001.061523	965.583557
999.927734	570.053711
998.792969	592.851196
997.658203	119.258476
996.523438	-137.010086
995.388672	43.162285
994.252930	421.785828
993.117188	177.427628
991.981445	380.727875
990.844727	-22.439775
989.708984	277.820343
988.572266	31.767900
987.434570	71.656479
986.297852	176.119461
985.160156	144.729462
984.022461	-238.876907
982.884766	20.088799
981.746094	-130.678940
980.607422	-159.328918
979.468750	196.310043
978.329102	457.561523
977.190430	293.373901
976.050781	393.719391
974.910156	174.616928
973.770508	240.639450
972.629883	90.759514
971.489258	-22.223230
970.348633	122.104469
969.207031	66.715118
968.065430	291.435455
966.923828	-43.758816
965.781250	-57.551270
964.639648	178.735199
963.496094	-293.557617
962.353516	-25.085814
961.210938	-212.763412
960.067383	369.628601
958.923828	246.228851
957.779297	77.150993
956.635742	-29.952290
955.491211	142.350464
954.345703	397.027191
953.201172	194.019272
952.055664	167.317078
950.910156	348.820435
949.764648	50.122047
948.618164	7.660257
947.471680	88.697952
946.325195	-26.750269
945.178711	-279.150299
944.031250	-133.977661
942.883789	-253.684601
941.736328	174.595062
940.587891	182.792130
939.439453	118.020660
938.291016	279.174103
937.142578	629.599121
935.993164	275.355530
934.843750	226.787674
933.694336	276.296875
932.544922	626.589050
931.394531	341.212555
930.244141	165.331833
929.093750	0.965376
927.942383	367.110870
926.791016	409.963867
925.639648	334.523315
924.488281	-132.098602
923.335938	22.396811
922.183594	-164.189606
921.031250	-191.526855
919.877930	-27.917749
918.724609	-55.206047
917.571289	137.896271
916.417969	294.606903
915.263672	260.556824
914.109375	315.081848
912.955078	-0.295670
911.800781	340.204559
910.645508	102.151093
909.490234	-8.768781
908.334961	61.775970
907.178711	-12.755352
906.022461	-50.968498
904.866211	-89.137878
903.709961	-129.530090
902.552734	-34.005997
901.395508	378.457489
900.238281	-166.710922
899.080078	-28.184469
897.921875	-20.928411
896.763672	-31.748341
895.605469	50.167351
894.446289	7.719696
893.287109	96.400467
892.127930	94.665825
890.967773	20.651258
889.807617	-57.831161
888.647461	-206.266647
887.487305	119.480705
886.326172	-6.332419
885.165039	73.270096
884.003906	380.705414
882.842773	315.847809
881.680664	158.575134
880.518555	294.457245
879.356445	220.673096
878.193359	101.862358
877.030273	435.930817
875.867188	161.725494
874.703125	286.218048
873.540039	-73.357239
872.375977	287.459381
871.210938	373.585266
870.046875	191.973373
868.881836	314.071869
867.716797	478.833466
866.550781	596.312134
865.385742	230.523270
864.219727	613.141724
863.052734	746.225464
861.886719	185.262772
860.719727	444.119812
859.552734	509.796326
858.384766	640.522034
857.217773	457.050842
856.049805	132.342743
854.880859	189.041779
853.712891	458.714417
852.543945	569.094055
851.375000	392.555573
850.205078	726.945923
849.036133	442.917572
847.866211	306.825073
846.696289	199.890915
845.525391	238.505127
844.354492	225.616806
843.183594	373.819366
842.012695	197.592880
840.840820	468.710205
839.668945	26.468138
838.497070	62.772621
837.324219	148.212875
836.151367	108.488098
834.978516	173.750336
833.805664	288.104767
832.631836	281.828094
831.458008	295.631317
830.284180	351.814941
829.110352	323.179413
827.935547	-40.033642
826.760742	187.863312
825.584961	181.541504
824.410156	371.356934
823.234375	124.300697
822.058594	-53.591896
820.881836	111.600342
819.705078	123.049431
818.528320	45.423073
817.351563	-134.564148
816.173828	-256.627808
814.996094	-82.759903
813.818359	95.457253
812.639648	273.573669
811.461914	-35.281036
810.283203	120.524651
809.103516	-117.072098
807.923828	-94.653091
806.745117	-420.964142
805.564453	-378.534637
804.384766	-158.542847
803.204102	-38.552803
802.023438	-251.478302
800.842773	-344.526703
799.661133	-286.734222
798.479492	-368.682587
797.297852	-87.055809
796.115234	-255.491684
794.932617	-479.263367
793.750000	-138.062714
792.567383	-113.749519
791.383789	-5.332814
790.200195	-317.589691
789.016602	195.784103
787.832031	142.459061
786.648438	104.619934
785.463867	192.830902
784.278320	-83.850029
783.092773	-24.426517
781.908203	176.386948
780.721680	275.438507
779.536133	586.476440
778.349609	206.091934
777.163086	157.050858
775.975586	172.011642
774.789063	21.420942
773.601563	29.729042
772.413086	71.087448
771.225586	112.392120
770.037109	290.339203
768.848633	14.089152
767.660156	154.441895
766.470703	272.657013
765.281250	9.711365
764.091797	281.982941
762.901367	259.063232
761.710938	412.206421
760.520508	426.595123
759.330078	280.325989
758.138672	800.556641
756.947266	869.685913
755.755859	180.240051
754.563477	218.618698
753.371094	100.904305
752.178711	251.236343
750.986328	359.711304
749.792969	-12.833847
748.599609	75.784920
747.405273	6.275508
746.211914	355.874695
745.017578	373.975983
743.823242	262.599457
742.627930	113.937172
741.433594	114.362930
740.238281	393.090118
739.041992	500.699371
737.846680	-42.474369
736.650391	-121.116409
735.454102	303.856140
734.256836	-190.927612
733.059570	-142.744003
731.862305	262.030670
730.665039	395.262299
729.466797	349.009552
728.268555	-165.249832
727.070313	94.561058
725.872070	297.347260
724.672852	318.585175
723.473633	9.858396
722.273438	79.045616
721.074219	165.585205
719.874023	-298.135406
718.673828	-21.832991
717.472656	326.257721
716.271484	287.967010
715.070313	319.395630
713.869141	134.855164
712.666992	-8.275796
711.464844	153.700745
710.262695	365.631805
709.059570	501.118622
707.856445	486.168243
706.653320	61.772484
705.450195	205.669388
704.246094	129.577423
703.041992	186.164520
701.837891	333.997162
700.632813	577.356506
699.428711	237.782516
698.222656	193.911194
697.017578	260.814758
695.811523	121.172646
694.605469	-18.498056
693.399414	104.604599
692.192383	234.074860
690.986328	13.896370
689.778320	195.236099
688.571289	304.813599
687.363281	-84.691254
686.155273	42.084343
684.947266	-126.161621
683.738281	-84.130569
682.529297	-24.849363
681.320313	-266.841827
680.111328	182.259186
678.901367	-178.914780
677.691406	-180.537537
676.481445	298.372314
675.270508	132.060516
674.059570	-399.891602
672.848633	-103.095284
671.636719	150.274506
670.425781	-80.830818
669.213867	150.772385
668.000977	129.388672
666.789063	-49.704903
665.576172	-83.975609
664.362305	-85.816582
663.149414	-107.050835
661.935547	353.164673
660.721680	18.983004
659.507813	-209.248474
658.292969	-23.112814
657.078125	-59.115372
655.863281	196.093155
654.647461	-229.919571
653.431641	161.237488
652.215820	-132.849854
651.000000	-213.364517
649.783203	-28.750959
648.566406	89.224403
647.349609	-40.204853
646.132813	43.738670
644.915039	145.114761
643.697266	93.984108
642.478516	161.471420
641.259766	59.381138
640.041992	-35.857319
638.822266	0.429970
637.603516	4.875082
636.383789	-26.771938
635.164063	281.410736
633.943359	186.249298
632.723633	-138.051041
631.502930	81.377121
630.281250	67.397224
629.060547	114.125992
627.838867	13.504128
626.617188	-223.602631
625.394531	294.781769
624.172852	177.130966
622.950195	-218.201340
621.726563	238.050064
620.503906	112.418289
619.280273	-14.319645
618.056641	322.455170
616.832031	-78.283760
615.608398	159.978027
614.383789	27.058863
613.158203	-209.352310
611.933594	26.099121
610.708008	-45.049427
609.482422	240.086502
608.255859	-50.384621
607.030273	-27.241188
605.803711	164.154465
604.576172	-31.472670
