# Supplementary material for: Raman spectroscopy accurately differentiates mucosal healing from non-healing and biochemical changes following biological therapy in inflammatory bowel disease
Source: PLoS One. 2021 Jun 2;16(6):e0252210. doi: 10.1371/journal.pone.0252210 (PMC8172032; doi:10.1371/journal.pone.0252210)
Supplement: S7 Dataset — (ZIP) [file pone.0252210.s009.zip › Post-biologic/OC013 post treatment-2_BL sub CR removed_47__X_13378.8__Y_18527.2__Time_524.txt]

1714.671875	421.460480
1713.695313	18.411150
1712.718750	268.039368
1711.742188	81.507393
1710.764648	107.841652
1709.787109	-1.501295
1708.809570	-64.217430
1707.831055	-144.693939
1706.853516	11.625855
1705.875000	53.674103
1704.896484	-200.488678
1703.916992	28.196852
1702.938477	-170.381668
1701.958984	11.958260
1700.979492	-85.697304
1700.000000	-67.380119
1699.019531	-163.151947
1698.040039	-183.082825
1697.059570	-25.758842
1696.079102	41.545052
1695.097656	-31.910480
1694.117188	-37.662251
1693.135742	2.804099
1692.154297	-19.966206
1691.172852	-132.631027
1690.190430	1.024264
1689.208008	172.779327
1688.225586	-33.458519
1687.243164	-94.828865
1686.260742	-139.400085
1685.277344	291.194519
1684.293945	133.467529
1683.310547	437.427612
1682.327148	291.860718
1681.343750	229.622131
1680.359375	269.255829
1679.375000	176.481445
1678.390625	158.937439
1677.405273	461.298676
1676.419922	266.787567
1675.435547	397.454926
1674.449219	446.236084
1673.463867	341.463837
1672.478516	503.089752
1671.492188	407.500610
1670.505859	668.477478
1669.519531	568.731262
1668.532227	719.148499
1667.544922	649.717529
1666.557617	801.125000
1665.570313	772.558411
1664.583008	932.854858
1663.594727	807.129150
1662.607422	766.804993
1661.619141	870.108704
1660.629883	835.994141
1659.641602	905.695801
1658.652344	792.994690
1657.663086	741.685486
1656.673828	685.515869
1655.684570	698.603821
1654.694336	693.537537
1653.704102	564.475464
1652.713867	705.697998
1651.723633	630.313599
1650.732422	631.988464
1649.742188	742.405151
1648.750977	247.759460
1647.758789	464.539276
1646.767578	475.441132
1645.775391	296.424774
1644.784180	117.771729
1643.791992	348.727325
1642.798828	479.518982
1641.806641	109.044235
1640.813477	150.599030
1639.820313	152.792023
1638.827148	176.301544
1637.833008	18.053478
1636.839844	163.260056
1635.845703	52.914391
1634.851563	-78.285530
1633.856445	48.931152
1632.862305	-232.023117
1631.867188	179.898422
1630.872070	9.909176
1629.876953	0.699381
1628.881836	-66.280846
1627.885742	48.431377
1626.889648	-5.157601
1625.893555	-53.363865
1624.897461	-77.794373
1623.900391	-41.670895
1622.903320	-155.301422
1621.906250	80.671356
1620.909180	-27.557211
1619.912109	-51.637352
1618.914063	5.741376
1617.916016	81.507652
1616.917969	91.649368
1615.919922	-58.272221
1614.920898	83.115494
1613.921875	-35.239849
1612.922852	-82.733604
1611.923828	-56.796131
1610.924805	254.853271
1609.924805	154.873993
1608.924805	128.281738
1607.924805	-65.990051
1606.924805	-302.118103
1605.923828	-19.712175
1604.922852	-75.198303
1603.921875	-167.356339
1602.920898	198.417770
1601.919922	103.502647
1600.917969	118.418839
1599.916016	-138.721680
1598.914063	-21.943224
1597.912109	-46.454514
1596.909180	4.744684
1595.906250	-33.009209
1594.903320	-83.904030
1593.900391	-202.782745
1592.896484	-313.884247
1591.893555	5.709459
1590.889648	-123.880516
1589.885742	67.436493
1588.880859	-36.259964
1587.876953	-116.556358
1586.872070	175.965836
1585.867188	129.292786
1584.862305	4.307261
1583.856445	69.481361
1582.851563	40.693363
1581.845703	58.661919
1580.839844	-45.928310
1579.833008	-135.001785
1578.827148	142.882858
1577.820313	235.697525
1576.813477	401.179657
1575.806641	137.171082
1574.798828	-59.258694
1573.791992	6.890364
1572.784180	377.034546
1571.775391	47.624096
1570.767578	297.728607
1569.759766	-47.434708
1568.750977	51.579372
1567.742188	28.318211
1566.732422	30.856775
1565.723633	-0.516412
1564.713867	58.786110
1563.704102	219.091064
1562.694336	104.156685
1561.684570	129.163147
1560.673828	65.807114
1559.664063	-75.466095
1558.652344	-133.923508
1557.641602	-34.438019
1556.630859	44.101254
1555.619141	52.482380
1554.607422	6.298050
1553.595703	-37.451496
1552.583984	221.526047
1551.571289	40.215694
1550.558594	127.924004
1549.545898	122.285324
1548.533203	108.716316
1547.519531	250.129379
1546.506836	220.681244
1545.493164	340.987000
1544.479492	8.817549
1543.464844	-5.588907
1542.451172	8.267744
1541.436523	306.030884
1540.421875	-109.156593
1539.407227	203.660675
1538.391602	64.495857
1537.375977	80.054024
1536.361328	15.479376
1535.344727	-286.549377
1534.329102	-72.842651
1533.312500	89.037903
1532.296875	212.041321
1531.280273	185.352524
1530.262695	-14.119903
1529.246094	250.036011
1528.228516	55.485943
1527.210938	314.054138
1526.193359	152.746490
1525.175781	50.562084
1524.157227	118.100723
1523.138672	-69.227654
1522.120117	-104.856438
1521.101563	-176.607681
1520.082031	119.182564
1519.063477	75.423454
1518.043945	-71.257660
1517.024414	-97.241837
1516.003906	-51.427002
1514.983398	-339.633362
1513.963867	-75.755898
1512.943359	92.889412
1511.921875	-303.331024
1510.901367	-165.730591
1509.879883	171.796982
1508.858398	-255.299149
1507.836914	69.067574
1506.815430	129.108719
1505.792969	299.232269
1504.770508	77.076286
1503.748047	-55.402454
1502.725586	147.665894
1501.702148	-113.028740
1500.678711	15.513482
1499.655273	-130.013336
1498.631836	-183.417023
1497.608398	85.553185
1496.583984	39.627953
1495.559570	-39.604572
1494.535156	-52.385788
1493.510742	-39.662155
1492.485352	59.884674
1491.460938	103.116440
1490.435547	148.806702
1489.409180	-66.167915
1488.383789	99.465797
1487.357422	300.707642
1486.331055	223.538925
1485.304688	427.122528
1484.278320	214.617462
1483.250977	282.790924
1482.224609	437.640167
1481.197266	342.443909
1480.168945	142.700821
1479.141602	312.655457
1478.113281	520.721008
1477.084961	397.422028
1476.056641	467.764099
1475.028320	339.390533
1473.999023	582.818298
1472.969727	828.670471
1471.940430	644.240784
1470.911133	1037.551392
1469.881836	995.616516
1468.851563	839.210999
1467.821289	1173.701904
1466.791016	1075.802856
1465.759766	1087.241577
1464.729492	1243.564331
1463.698242	1211.776733
1462.666992	1426.437378
1461.635742	973.021362
1460.603516	1042.906860
1459.571289	1364.126709
1458.539063	1390.785156
1457.506836	1262.651855
1456.474609	1451.750854
1455.441406	1321.157593
1454.408203	1459.478882
1453.375000	1610.449463
1452.341797	1332.968140
1451.307617	1395.249023
1450.274414	1652.671265
1449.240234	1975.875732
1448.205078	1323.812012
1447.170898	1636.907715
1446.135742	1362.524658
1445.100586	1579.368774
1444.065430	1472.240967
1443.030273	1329.789673
1441.994141	1248.149170
1440.958984	1073.039185
1439.921875	1049.745483
1438.885742	970.921631
1437.849609	1134.828613
1436.812500	1046.025024
1435.775391	858.793884
1434.738281	661.609619
1433.701172	653.975891
1432.663086	780.214844
1431.625000	416.771423
1430.586914	502.776123
1429.548828	258.287079
1428.509766	457.945007
1427.470703	493.663147
1426.431641	385.720276
1425.392578	305.635376
1424.353516	407.142242
1423.313477	171.006790
1422.273438	267.618256
1421.233398	124.985680
1420.193359	400.539978
1419.152344	99.488716
1418.111328	224.064331
1417.070313	217.814835
1416.029297	116.047920
1414.987305	135.154968
1413.946289	91.489212
1412.904297	-30.026995
1411.862305	24.588028
1410.819336	-61.488937
1409.776367	-19.270630
1408.734375	123.540321
1407.691406	83.013588
1406.647461	208.339676
1405.604492	19.885502
1404.560547	-12.765063
1403.516602	145.440811
1402.472656	-130.396683
1401.427734	-52.311085
1400.382813	-49.390614
1399.337891	33.874973
1398.292969	167.351349
1397.248047	150.494019
1396.202148	166.318588
1395.156250	174.728333
1394.110352	205.788010
1393.064453	206.892395
1392.018555	-79.823509
1390.971680	-136.023392
1389.924805	-14.394567
1388.877930	144.822861
1387.830078	-196.247452
1386.782227	-116.881149
1385.734375	142.601471
1384.686523	-122.912872
1383.638672	-60.773853
1382.589844	213.847641
1381.541016	128.696747
1380.492188	-188.605606
1379.443359	-36.165047
1378.394531	-48.466179
1377.344727	-105.593575
1376.294922	77.001884
1375.245117	-194.488708
1374.194336	232.733109
1373.143555	-113.285919
1372.092773	32.184269
1371.041992	-64.120430
1369.991211	-314.807892
1368.939453	-76.866386
1367.887695	-150.345566
1366.835938	-71.742058
1365.784180	121.492371
1364.731445	60.779930
1363.679688	-91.891556
1362.626953	14.428465
1361.573242	-95.674461
1360.520508	140.167648
1359.466797	-96.549194
1358.413086	-181.377792
1357.359375	29.770891
1356.305664	101.743706
1355.250977	156.383469
1354.196289	32.220848
1353.141602	-201.079025
1352.086914	151.893097
1351.031250	360.798676
1349.975586	194.886642
1348.919922	91.187294
1347.864258	327.553131
1346.808594	211.654984
1345.751953	594.402771
1344.695313	396.849487
1343.638672	303.593719
1342.581055	369.086517
1341.523438	266.138428
1340.466797	482.922913
1339.408203	451.993164
1338.350586	455.840515
1337.291992	761.819946
1336.234375	379.616913
1335.174805	576.748413
1334.116211	481.921539
1333.057617	671.693237
1331.998047	495.427277
1330.938477	531.960632
1329.878906	709.465759
1328.818359	580.488403
1327.757813	392.335815
1326.697266	574.914917
1325.636719	485.788788
1324.576172	520.243225
1323.514648	702.880798
1322.453125	734.936157
1321.391602	572.087585
1320.330078	594.419678
1319.267578	685.869202
1318.205078	851.328735
1317.142578	585.285095
1316.080078	686.721252
1315.016602	738.875061
1313.953125	921.658203
1312.889648	547.661072
1311.826172	811.794434
1310.761719	615.382080
1309.698242	704.693787
1308.633789	538.027405
1307.569336	600.341125
1306.503906	431.400513
1305.438477	761.915771
1304.373047	1003.797485
1303.307617	1021.874268
1302.242188	1005.570496
1301.175781	1013.884216
1300.109375	842.865234
1299.042969	794.785583
1297.976563	736.938660
1296.909180	914.875488
1295.841797	753.981689
1294.774414	757.636536
1293.707031	736.780090
1292.638672	944.119751
1291.571289	746.683533
1290.502930	618.020691
1289.433594	509.045746
1288.365234	576.634399
1287.295898	987.304688
1286.226563	750.979004
1285.157227	647.052490
1284.086914	616.656494
1283.017578	733.207581
1281.947266	781.171204
1280.876953	652.911133
1279.805664	514.928162
1278.734375	580.064514
1277.663086	615.830505
1276.591797	698.050964
1275.520508	963.597595
1274.448242	600.859924
1273.375977	888.310974
1272.303711	792.058838
1271.231445	676.309265
1270.158203	836.565063
1269.085938	647.607727
1268.011719	829.758850
1266.938477	682.362366
1265.865234	820.501160
1264.791016	680.472961
1263.716797	660.004944
1262.641602	768.765991
1261.567383	716.574829
1260.492188	837.440491
1259.416992	680.449463
1258.341797	1103.331055
1257.265625	792.873413
1256.190430	774.752808
1255.114258	849.136353
1254.037109	838.271057
1252.960938	844.430969
1251.883789	891.921936
1250.806641	893.156799
1249.729492	728.995972
1248.652344	854.219666
1247.574219	736.274109
1246.496094	1031.508057
1245.417969	835.770020
1244.338867	720.252441
1243.260742	701.909668
1242.181641	707.822571
1241.102539	956.465088
1240.022461	775.369263
1238.943359	737.489807
1237.863281	995.565735
1236.783203	836.311218
1235.702148	885.633423
1234.622070	801.559570
1233.541016	991.381226
1232.459961	660.064758
1231.377930	760.111084
1230.296875	768.033997
1229.214844	633.027283
1228.132813	614.258667
1227.050781	498.631927
1225.967773	472.556000
1224.884766	356.927338
1223.801758	277.591095
1222.718750	590.046753
1221.634766	285.734558
1220.550781	216.004227
1219.466797	-22.921993
1218.382813	310.890991
1217.298828	289.384186
1216.213867	422.415680
1215.128906	374.235931
1214.042969	359.826050
1212.958008	306.763794
1211.872070	352.609375
1210.786133	490.066620
1209.700195	699.777832
1208.613281	639.253418
1207.526367	441.279266
1206.439453	366.281067
1205.352539	228.608246
1204.265625	442.715729
1203.177734	309.803192
1202.089844	251.557373
1201.001953	89.755531
1199.913086	195.173477
1198.824219	11.691489
1197.735352	13.516563
1196.646484	44.160431
1195.557617	84.359451
1194.467773	167.768250
1193.377930	198.202927
1192.288086	-119.928192
1191.197266	45.017719
1190.106445	39.269077
1189.015625	139.156113
1187.924805	-63.613953
1186.833984	64.962959
1185.742188	-111.400063
1184.650391	74.621391
1183.557617	102.160271
1182.465820	144.037354
1181.373047	-75.550056
1180.280273	198.808624
1179.187500	-13.595251
1178.093750	-27.048738
1177.000977	-179.502075
1175.907227	-37.305107
1174.812500	18.561996
1173.718750	134.223495
1172.624023	254.569611
1171.529297	97.200844
1170.434570	69.062973
1169.338867	28.929363
1168.244141	-75.797935
1167.148438	-10.758265
1166.051758	-160.947250
1164.956055	-237.013382
1163.859375	-95.648872
1162.762695	-90.559464
1161.666016	-224.037491
1160.568359	103.356277
1159.470703	-245.050522
1158.373047	32.000561
1157.275391	60.721169
1156.176758	77.456757
1155.079102	134.702087
1153.979492	158.490128
1152.880859	-280.278961
1151.782227	-194.497986
1150.682617	-30.155529
1149.583008	-27.927509
1148.482422	45.718956
1147.382813	-278.388885
1146.282227	4.737745
1145.181641	-109.809334
1144.080078	-79.171097
1142.979492	160.806076
1141.877930	191.313995
1140.776367	-85.002663
1139.673828	-154.370850
1138.572266	-214.216843
1137.469727	-95.821548
1136.367188	-82.049988
1135.263672	45.712692
1134.161133	99.780617
1133.057617	120.556374
1131.954102	-153.057373
1130.849609	415.962402
1129.745117	147.110245
1128.641602	276.911957
1127.536133	81.700272
1126.431641	-6.726662
1125.326172	89.777802
1124.220703	172.007080
1123.115234	97.794220
1122.009766	82.833603
1120.903320	207.605301
1119.796875	83.676201
1118.690430	194.172363
1117.583008	-50.426155
1116.475586	192.547195
1115.368164	-21.191700
1114.260742	110.491020
1113.152344	161.706329
1112.044922	-35.334877
1110.936523	-97.564026
1109.827148	57.635181
1108.718750	153.709961
1107.609375	573.334351
1106.500000	248.905426
1105.389648	127.664986
1104.280273	306.265289
1103.169922	170.923431
1102.059570	396.630127
1100.948242	124.531639
1099.837891	208.672623
1098.726563	302.211731
1097.615234	313.221619
1096.502930	369.008728
1095.390625	292.846924
1094.278320	108.379776
1093.166016	326.723602
1092.053711	399.008301
1090.940430	461.856873
1089.827148	390.554718
1088.713867	326.366547
1087.599609	163.425110
1086.485352	245.170044
1085.371094	225.797699
1084.256836	413.322723
1083.141602	311.713928
1082.027344	459.245728
1080.912109	482.231689
1079.795898	361.967834
1078.680664	385.027130
1077.564453	77.110107
1076.448242	107.324013
1075.331055	8.501119
1074.213867	193.606049
1073.096680	-50.528252
1071.979492	211.956573
1070.862305	286.821228
1069.744141	270.280914
1068.625977	260.815643
1067.507813	124.896996
1066.388672	24.207123
1065.270508	277.185181
1064.151367	342.803986
1063.031250	319.494171
1061.912109	242.429001
1060.791992	233.280716
1059.671875	310.722229
1058.550781	294.637115
1057.430664	152.375931
1056.309570	159.806564
1055.188477	256.078247
1054.066406	62.670410
1052.945313	362.220276
1051.823242	126.951546
1050.700195	111.284981
1049.578125	142.365311
1048.455078	157.144989
1047.332031	-51.983002
1046.208984	168.196823
1045.084961	61.871197
1043.960938	-93.303452
1042.836914	133.894211
1041.712891	-25.765713
1040.587891	236.370483
1039.462891	-44.240276
1038.337891	206.258041
1037.212891	109.823006
1036.086914	-100.557549
1034.960938	-71.098846
1033.834961	130.564835
1032.708984	206.601959
1031.582031	215.227066
1030.455078	300.632874
1029.328125	109.476044
1028.200195	-28.083391
1027.072266	-130.665482
1025.944336	-451.461243
1024.816406	-126.493782
1023.687500	-191.638016
1022.558594	-282.215485
1021.429688	-493.346954
1020.300781	-534.955994
1019.170898	10.332664
1018.041016	-235.298920
1016.911133	-172.407135
1015.780273	85.217361
1014.649414	-134.563889
1013.518555	0.286395
1012.387695	-98.788239
1011.255859	-51.865341
1010.124023	106.234634
1008.992188	162.490326
1007.860352	77.636223
1006.727539	416.259033
1005.594727	826.497009
1004.461914	1051.623535
1003.329102	1297.525513
1002.195313	1196.680298
1001.061523	957.309937
999.927734	399.308899
998.792969	243.525909
997.658203	-89.915031
996.523438	294.857086
995.388672	-135.235886
994.252930	-55.089146
993.117188	-78.719681
991.981445	31.507166
990.844727	-24.274326
989.708984	37.622017
988.572266	-43.343666
987.434570	80.885284
986.297852	-22.944851
985.160156	377.755310
984.022461	-78.266212
982.884766	-110.406181
981.746094	-149.363876
980.607422	159.233459
979.468750	-59.069553
978.329102	35.600216
977.190430	118.802361
976.050781	-177.290787
974.910156	-96.239922
973.770508	44.590309
972.629883	42.989769
971.489258	-6.774886
970.348633	-166.664963
969.207031	70.745758
968.065430	-70.590714
966.923828	-9.864260
965.781250	-148.687546
964.639648	97.942825
963.496094	-10.896096
962.353516	176.114227
961.210938	99.529091
960.067383	226.980194
958.923828	354.438507
957.779297	124.608070
956.635742	-11.166781
955.491211	50.061672
954.345703	-19.132710
953.201172	154.316681
952.055664	213.365692
950.910156	-164.388245
949.764648	-54.865593
948.618164	31.807981
947.471680	331.052002
946.325195	68.115891
945.178711	422.157227
944.031250	317.031067
942.883789	433.496460
941.736328	150.474716
940.587891	246.500656
939.439453	691.641785
938.291016	388.399506
937.142578	251.843399
935.993164	249.934296
934.843750	291.391846
933.694336	230.328705
932.544922	543.021545
931.394531	-32.787483
930.244141	156.943420
929.093750	187.256531
927.942383	324.593384
926.791016	170.610809
925.639648	271.583496
924.488281	49.544022
923.335938	218.822723
922.183594	165.248108
921.031250	145.842941
919.877930	112.859604
918.724609	-95.010254
917.571289	112.953384
916.417969	48.341637
915.263672	181.338669
914.109375	218.977768
912.955078	38.781715
911.800781	-59.609566
910.645508	161.923798
909.490234	52.293846
908.334961	-191.009842
907.178711	39.585808
906.022461	-24.491611
904.866211	-20.531832
903.709961	196.384399
902.552734	116.578362
901.395508	-162.389679
900.238281	-72.239128
899.080078	-2.459141
897.921875	37.908890
896.763672	-118.491142
895.605469	-84.829803
894.446289	77.716362
893.287109	-42.317936
892.127930	-254.913818
890.967773	81.615578
889.807617	-105.999825
888.647461	-110.586815
887.487305	63.211426
886.326172	257.271301
885.165039	103.758232
884.003906	99.243866
882.842773	15.815517
881.680664	4.613387
880.518555	180.560608
879.356445	318.133179
878.193359	108.653038
877.030273	273.261993
875.867188	-91.468216
874.703125	145.216049
873.540039	3.606665
872.375977	199.690018
871.210938	269.696106
870.046875	175.467514
868.881836	126.285652
867.716797	61.409458
866.550781	-84.342812
865.385742	356.588104
864.219727	298.505310
863.052734	289.890747
861.886719	512.625916
860.719727	333.353760
859.552734	257.446533
858.384766	466.621002
857.217773	435.627716
856.049805	602.070740
854.880859	387.193848
853.712891	414.587341
852.543945	547.341675
851.375000	534.373962
850.205078	418.363983
849.036133	217.296524
847.866211	244.771988
846.696289	30.435852
845.525391	100.501282
844.354492	-24.155790
843.183594	75.001373
842.012695	153.988007
840.840820	282.152100
839.668945	-41.368732
838.497070	129.272812
837.324219	337.834900
836.151367	110.636795
834.978516	68.949615
833.805664	-21.836357
832.631836	-56.751987
831.458008	120.406738
830.284180	248.395340
829.110352	325.016205
827.935547	528.750183
826.760742	246.256409
825.584961	264.884888
824.410156	-44.147511
823.234375	119.400665
822.058594	-102.547867
820.881836	103.269051
819.705078	-256.620392
818.528320	218.525635
817.351563	-14.342037
816.173828	-175.885056
814.996094	-268.381927
813.818359	39.522488
812.639648	11.514167
811.461914	59.106781
810.283203	80.008598
809.103516	23.135271
807.923828	-231.430389
806.745117	-61.660286
805.564453	-209.495728
804.384766	-10.945398
803.204102	-178.697525
802.023438	-60.128334
800.842773	124.935600
799.661133	-146.968231
798.479492	-318.964111
797.297852	-419.941162
796.115234	-115.287712
794.932617	-19.065546
793.750000	-29.222410
792.567383	-154.543930
791.383789	-200.098190
790.200195	-146.019287
789.016602	87.295776
787.832031	-11.398841
786.648438	62.488529
785.463867	41.240105
784.278320	97.382652
783.092773	104.860146
781.908203	244.923203
780.721680	340.725769
779.536133	102.917366
778.349609	108.141365
777.163086	135.431549
775.975586	58.952007
774.789063	-116.816917
773.601563	62.711380
772.413086	-172.553696
771.225586	-202.629822
770.037109	60.532360
768.848633	72.265434
767.660156	28.885019
766.470703	172.783463
765.281250	-22.622688
764.091797	4.464560
762.901367	146.009720
761.710938	401.927368
760.520508	217.574081
759.330078	303.898132
758.138672	335.172485
756.947266	480.757050
755.755859	272.281738
754.563477	195.759613
753.371094	13.767418
752.178711	517.296326
750.986328	273.751526
749.792969	102.763199
748.599609	85.501793
747.405273	-12.992504
746.211914	338.376404
745.017578	119.133270
743.823242	226.770874
742.627930	-23.112162
741.433594	55.932022
740.238281	-211.408081
739.041992	45.061596
737.846680	-62.304649
736.650391	93.171677
735.454102	-60.225422
734.256836	-185.133972
733.059570	-60.516014
731.862305	247.805023
730.665039	81.201042
729.466797	104.910782
728.268555	102.318085
727.070313	147.769455
725.872070	212.816483
724.672852	122.635284
723.473633	126.377472
722.273438	178.111664
721.074219	210.111328
719.874023	-61.412945
718.673828	75.270805
717.472656	172.551392
716.271484	210.823013
715.070313	168.313217
713.869141	280.575775
712.666992	353.479828
711.464844	110.257851
710.262695	13.071128
709.059570	207.779053
707.856445	8.116306
706.653320	-113.136520
705.450195	-53.716370
704.246094	118.779099
703.041992	271.538177
701.837891	254.472580
700.632813	143.820618
699.428711	65.762840
698.222656	-103.635490
697.017578	-57.861752
695.811523	-175.149841
694.605469	50.777462
693.399414	280.869568
692.192383	-23.369259
690.986328	-234.194443
689.778320	-95.568550
688.571289	-174.060883
687.363281	5.559524
686.155273	31.041899
684.947266	264.602264
683.738281	177.151642
682.529297	-33.860817
681.320313	-34.661964
680.111328	85.789139
678.901367	169.304474
677.691406	-104.548668
676.481445	-129.379135
675.270508	-9.247458
674.059570	-157.526962
672.848633	122.541428
671.636719	201.298187
670.425781	-40.036415
669.213867	1.897287
668.000977	-105.349625
666.789063	83.451996
665.576172	-45.413628
664.362305	-53.290905
663.149414	-48.221100
661.935547	274.176666
660.721680	87.081566
659.507813	-117.183311
658.292969	-286.822815
657.078125	-78.930054
655.863281	-166.508804
654.647461	39.171028
653.431641	-156.072189
652.215820	0.055962
651.000000	106.631668
649.783203	155.082474
648.566406	-18.187443
647.349609	148.858673
646.132813	-24.118874
644.915039	155.997559
643.697266	-81.176880
642.478516	163.680054
641.259766	159.157242
640.041992	10.783200
638.822266	124.886734
637.603516	140.307846
636.383789	37.795063
635.164063	38.672554
633.943359	-228.594543
632.723633	34.811932
631.502930	-49.300014
630.281250	-64.373299
629.060547	-91.963676
627.838867	206.852417
626.617188	306.507141
625.394531	14.217938
624.172852	410.530029
622.950195	50.707470
621.726563	57.906342
620.503906	46.358250
619.280273	93.204063
618.056641	-45.630859
616.832031	-168.783585
615.608398	-102.906311
614.383789	-183.972504
613.158203	88.670982
611.933594	-63.596233
610.708008	204.074310
609.482422	92.007935
608.255859	124.079315
607.030273	48.107887
605.803711	-37.509380
604.576172	-8.854636
