# Supplementary material for: Raman spectroscopy accurately differentiates mucosal healing from non-healing and biochemical changes following biological therapy in inflammatory bowel disease
Source: PLoS One. 2021 Jun 2;16(6):e0252210. doi: 10.1371/journal.pone.0252210 (PMC8172032; doi:10.1371/journal.pone.0252210)
Supplement: S7 Dataset — (ZIP) [file pone.0252210.s009.zip › Post-biologic/OC020 post treatment-2 base sub CR removed_78__X_-18449.5__Y_40085.8__Z_5.83549__Time_891.txt]

1714.793945	119.551727
1713.817383	71.342293
1712.840820	-22.811338
1711.864258	22.137424
1710.886719	-308.663452
1709.909180	-44.562908
1708.931641	-24.700361
1707.953125	-238.196503
1706.975586	57.205223
1705.997070	226.422958
1705.018555	135.758286
1704.040039	-134.271027
1703.060547	-267.777100
1702.081055	88.399406
1701.101563	184.981491
1700.122070	142.517014
1699.142578	-9.457103
1698.162109	-150.599579
1697.181641	61.238892
1696.201172	-66.175758
1695.220703	266.128326
1694.239258	-50.524773
1693.257813	466.278778
1692.276367	513.285034
1691.294922	581.908997
1690.313477	466.695557
1689.331055	607.908630
1688.348633	688.061279
1687.366211	672.543274
1686.383789	614.753052
1685.400391	639.960510
1684.416992	894.724426
1683.433594	843.425232
1682.450195	683.376099
1681.465820	925.895996
1680.482422	1107.574829
1679.498047	932.928528
1678.512695	1149.973877
1677.528320	1189.195801
1676.542969	1268.751953
1675.558594	1476.459839
1674.572266	1376.091309
1673.586914	1491.631104
1672.601563	1865.420532
1671.615234	1721.423218
1670.628906	1933.972412
1669.642578	2149.618408
1668.655273	2360.356201
1667.668945	2274.265381
1666.681641	2117.061035
1665.694336	2589.326172
1664.706055	2170.548584
1663.718750	2699.381348
1662.730469	2729.986816
1661.742188	2541.087402
1660.753906	2538.352051
1659.764648	2840.863770
1658.775391	3292.146729
1657.787109	2925.358643
1656.796875	2744.576904
1655.807617	2707.412109
1654.818359	2366.399902
1653.828125	2473.274658
1652.837891	2704.979004
1651.846680	2265.204590
1650.856445	2061.541016
1649.865234	1850.523071
1648.874023	2023.404175
1647.882813	1567.721558
1646.891602	1149.731201
1645.899414	901.460693
1644.907227	1039.386597
1643.915039	1058.912720
1642.922852	970.668762
1641.930664	629.556091
1640.937500	442.081909
1639.944336	722.104248
1638.951172	480.207336
1637.957031	389.145294
1636.963867	398.763794
1635.969727	179.463806
1634.975586	276.912689
1633.981445	369.457550
1632.986328	159.422287
1631.991211	-108.066483
1630.996094	40.957134
1630.000977	-9.769579
1629.005859	-225.909836
1628.009766	-175.859146
1627.013672	-136.001083
1626.017578	1.495021
1625.021484	-134.206238
1624.024414	-127.575470
1623.028320	189.527542
1622.031250	-181.698090
1621.033203	62.287941
1620.036133	214.537949
1619.038086	261.944122
1618.041016	-84.213852
1617.041992	-44.123192
1616.043945	80.190903
1615.045898	144.345230
1614.046875	150.980988
1613.047852	50.305580
1612.048828	88.858337
1611.048828	117.099472
1610.049805	-58.896252
1609.049805	-74.802177
1608.049805	-153.400162
1607.048828	237.028671
1606.048828	12.077283
1605.047852	331.919586
1604.046875	266.988037
1603.045898	110.625023
1602.044922	14.626136
1601.042969	-60.304260
1600.041016	-252.784805
1599.039063	-382.334167
1598.037109	-179.752228
1597.034180	-191.499954
1596.031250	-302.467621
1595.028320	-410.714569
1594.025391	66.184280
1593.022461	-185.619339
1592.018555	-267.595490
1591.014648	-393.882355
1590.010742	-387.007568
1589.006836	-356.645203
1588.001953	-148.930847
1586.997070	264.708527
1585.992188	-184.857834
1584.987305	447.542175
1583.982422	-213.016876
1582.976563	262.706787
1581.970703	167.675446
1580.964844	-133.116013
1579.958984	178.085144
1578.952148	-78.453636
1577.945313	136.152466
1576.938477	82.558937
1575.931641	127.767082
1574.924805	-136.665009
1573.916992	51.403378
1572.909180	215.887344
1571.901367	31.868811
1570.893555	71.316528
1569.884766	-47.882576
1568.876953	157.574295
1567.868164	206.966843
1566.858398	-125.515327
1565.849609	154.687622
1564.839844	-17.010241
1563.830078	88.872849
1562.820313	199.742294
1561.810547	14.702845
1560.799805	-227.487518
1559.790039	87.700401
1558.779297	259.994171
1557.767578	214.326752
1556.756836	202.189636
1555.745117	169.134064
1554.733398	159.208862
1553.721680	68.820694
1552.709961	-32.082630
1551.697266	81.664726
1550.685547	96.840515
1549.672852	305.820740
1548.659180	258.410583
1547.646484	267.715546
1546.632813	111.310066
1545.619141	125.357277
1544.605469	444.132263
1543.591797	-20.351494
1542.577148	-37.975609
1541.562500	-148.798264
1540.547852	-9.336815
1539.533203	-311.622131
1538.518555	-10.048260
1537.502930	301.465637
1536.487305	-29.797018
1535.471680	250.156815
1534.456055	186.765686
1533.439453	12.278001
1532.422852	-353.130829
1531.406250	-226.383194
1530.389648	229.871994
1529.373047	-9.849931
1528.355469	185.529022
1527.337891	187.455566
1526.320313	168.542999
1525.302734	97.916519
1524.284180	168.585327
1523.265625	238.981857
1522.247070	121.329300
1521.228516	255.509140
1520.208984	55.119984
1519.190430	-50.293037
1518.170898	-53.123287
1517.151367	-161.543732
1516.130859	110.020332
1515.111328	-173.514603
1514.090820	-136.213196
1513.070313	-209.555679
1512.049805	-185.567841
1511.028320	-336.345428
1510.006836	-510.383392
1508.986328	-286.966766
1507.963867	-274.213348
1506.942383	-2.706373
1505.919922	-349.350983
1504.898438	108.696327
1503.875977	135.832535
1502.852539	-183.126099
1501.830078	-527.752563
1500.806641	44.255466
1499.783203	-308.404633
1498.759766	14.609735
1497.736328	-266.653687
1496.711914	-228.214111
1495.687500	-62.095673
1494.663086	-128.969177
1493.638672	-259.929169
1492.613281	109.983246
1491.587891	185.635544
1490.563477	77.122490
1489.537109	-75.012497
1488.511719	316.795502
1487.485352	126.015038
1486.458984	-1.028288
1485.432617	147.479675
1484.406250	359.558197
1483.379883	267.767639
1482.352539	458.974152
1481.325195	415.316895
1480.297852	601.004761
1479.269531	643.681091
1478.241211	607.184753
1477.213867	644.491882
1476.184570	890.488831
1475.156250	896.857910
1474.127930	999.861450
1473.098633	1520.206787
1472.069336	1551.489624
1471.040039	1681.891846
1470.009766	1814.644043
1468.979492	1944.686035
1467.950195	2133.092773
1466.918945	2148.357666
1465.888672	2430.478516
1464.857422	2605.608643
1463.827148	2485.843750
1462.795898	2838.556152
1461.763672	3046.230225
1460.732422	3086.168701
1459.700195	3395.113037
1458.667969	3422.105469
1457.635742	3652.048584
1456.603516	3846.318115
1455.570313	3730.939209
1454.537109	3595.274170
1453.503906	3801.937256
1452.470703	3747.354736
1451.436523	3809.324707
1450.403320	4035.975098
1449.369141	3722.846924
1448.333984	4539.487793
1447.299805	4464.393066
1446.264648	4255.099609
1445.230469	3921.879395
1444.194336	3991.134521
1443.159180	3893.394043
1442.124023	3704.635986
1441.087891	3986.357422
1440.051758	3979.710449
1439.015625	3687.414551
1437.978516	3584.798828
1436.941406	3649.038818
1435.904297	3117.041016
1434.867188	3009.657471
1433.830078	2831.650146
1432.791992	2320.456055
1431.754883	1902.955933
1430.715820	1485.630493
1429.677734	1338.552246
1428.639648	1337.914063
1427.600586	1347.399414
1426.561523	986.278259
1425.522461	937.994202
1424.482422	846.929993
1423.443359	1194.492188
1422.403320	851.635742
1421.363281	632.440735
1420.322266	713.090942
1419.282227	584.851440
1418.241211	643.017639
1417.200195	857.303833
1416.159180	731.916870
1415.117188	513.589600
1414.076172	187.349487
1413.034180	243.557281
1411.992188	229.469498
1410.949219	519.622192
1409.907227	-57.167519
1408.864258	203.036285
1407.821289	189.469849
1406.777344	-125.342155
1405.734375	335.994263
1404.690430	197.294800
1403.646484	184.293015
1402.602539	239.198929
1401.557617	45.850231
1400.513672	-51.919529
1399.468750	274.271118
1398.423828	84.033569
1397.377930	209.840714
1396.333008	-162.899261
1395.287109	251.373932
1394.241211	-143.434250
1393.195313	-134.694412
1392.148438	-18.136177
1391.101563	-179.309906
1390.054688	-345.234802
1389.007813	-255.672302
1387.960938	-35.872158
1386.913086	11.424892
1385.865234	-188.662827
1384.817383	-103.459518
1383.769531	-5.594105
1382.720703	-247.457153
1381.671875	-434.046631
1380.623047	-108.276794
1379.574219	232.545395
1378.524414	54.063168
1377.475586	-39.235428
1376.425781	204.625900
1375.375977	-115.325058
1374.325195	-133.087112
1373.274414	-33.398655
1372.224609	-347.456055
1371.172852	24.398993
1370.122070	159.543610
1369.070313	43.138256
1368.019531	113.887276
1366.967773	421.447968
1365.915039	223.530762
1364.863281	578.695923
1363.810547	22.820608
1362.757813	-39.805153
1361.705078	-281.331207
1360.651367	91.925323
1359.598633	12.600263
1358.544922	47.908615
1357.491211	242.545197
1356.436523	382.625183
1355.382813	339.005005
1354.328125	352.758575
1353.273438	533.167480
1352.217773	532.419800
1351.163086	524.475342
1350.107422	335.538513
1349.051758	611.016663
1347.996094	841.944702
1346.939453	981.200867
1345.883789	1306.660400
1344.827148	1091.627441
1343.769531	1330.582397
1342.712891	1242.508423
1341.655273	1692.425415
1340.598633	1485.846802
1339.540039	1886.423584
1338.482422	1477.268677
1337.423828	1568.638062
1336.366211	1548.816284
1335.307617	1539.118774
1334.248047	1410.865356
1333.189453	1505.546265
1332.129883	1481.684937
1331.070313	1445.687988
1330.010742	1447.014771
1328.950195	1018.479980
1327.890625	1450.306030
1326.830078	1598.033569
1325.768555	1106.169678
1324.708008	1558.087402
1323.646484	1452.024170
1322.585938	1802.891113
1321.523438	1778.673462
1320.461914	1609.116943
1319.400391	1605.111084
1318.337891	2010.706421
1317.275391	1592.770874
1316.211914	2028.171631
1315.149414	1771.016113
1314.085938	1494.450928
1313.022461	1826.706421
1311.958984	1809.260742
1310.894531	1892.966309
1309.831055	1703.553345
1308.766602	1824.545166
1307.701172	1989.955566
1306.636719	2030.009766
1305.571289	1900.485840
1304.505859	1527.725586
1303.440430	2094.558350
1302.375000	2081.169434
1301.308594	1822.181396
1300.242188	2172.853516
1299.175781	2270.506836
1298.109375	2149.686035
1297.041992	1965.229248
1295.975586	1763.830566
1294.908203	1803.208740
1293.839844	2120.013428
1292.772461	1406.403076
1291.704102	1588.545898
1290.635742	1711.898560
1289.567383	1612.223389
1288.498047	1632.840332
1287.428711	1386.451416
1286.360352	1164.812500
1285.290039	1227.553589
1284.220703	1547.554321
1283.150391	1492.903076
1282.080078	1531.422363
1281.009766	958.163574
1279.939453	1031.272095
1278.868164	1295.283325
1277.796875	1348.940796
1276.725586	1001.636047
1275.654297	1595.850098
1274.582031	1515.275024
1273.509766	1527.692993
1272.437500	1767.421143
1271.365234	1648.057739
1270.291992	1646.052979
1269.218750	1790.633789
1268.145508	1532.449463
1267.072266	1552.680176
1265.999023	1585.178101
1264.924805	1878.753174
1263.850586	1803.987427
1262.776367	1787.838623
1261.701172	1744.940918
1260.625977	1872.731689
1259.550781	1883.559204
1258.475586	2045.478760
1257.400391	1676.385498
1256.324219	1823.761597
1255.248047	1829.903564
1254.171875	1804.437012
1253.094727	1805.785400
1252.018555	1799.869263
1250.941406	1669.921875
1249.864258	1783.255249
1248.786133	1361.644653
1247.708008	1589.288940
1246.630859	1493.609253
1245.551758	1568.071045
1244.473633	1729.968018
1243.394531	1532.338745
1242.316406	1524.204712
1241.236328	2169.117432
1240.157227	1444.831665
1239.077148	1400.311646
1237.998047	1423.731323
1236.917969	1534.445801
1235.836914	1528.694092
1234.756836	1564.146240
1233.675781	1488.055908
1232.594727	1390.164673
1231.512695	1248.673950
1230.431641	1293.738647
1229.349609	1280.623657
1228.267578	1412.754517
1227.185547	1314.816040
1226.102539	827.232178
1225.019531	925.369934
1223.936523	1574.968750
1222.853516	1046.389282
1221.769531	868.606018
1220.686523	1094.563843
1219.602539	834.554626
1218.517578	506.935120
1217.433594	1073.275269
1216.348633	863.972473
1215.263672	471.164001
1214.178711	694.097412
1213.092773	685.133911
1212.007813	495.113953
1210.921875	949.274170
1209.834961	795.291809
1208.749023	824.578003
1207.662109	815.185547
1206.575195	952.748779
1205.488281	837.109192
1204.400391	911.772339
1203.313477	793.599609
1202.225586	776.526123
1201.136719	549.877686
1200.048828	453.223358
1198.959961	29.185375
1197.871094	387.254395
1196.782227	369.768433
1195.692383	133.306931
1194.603516	308.033752
1193.513672	364.761871
1192.423828	200.224854
1191.333008	285.552704
1190.242188	-64.118385
1189.151367	-187.973511
1188.060547	-283.080536
1186.969727	-219.811920
1185.877930	-31.885590
1184.786133	-16.949766
1183.694336	-270.865051
1182.601563	-248.951126
1181.509766	-32.916035
1180.416992	-164.772903
1179.323242	-133.706680
1178.230469	-232.198074
1177.136719	261.032257
1176.042969	-27.018066
1174.949219	53.743881
1173.854492	74.466721
1172.760742	-29.434290
1171.666016	17.346647
1170.570313	183.601547
1169.475586	33.867641
1168.379883	135.184555
1167.284180	176.535629
1166.188477	160.354095
1165.091797	153.588837
1163.996094	-273.869904
1162.899414	-170.928696
1161.801758	-77.736519
1160.705078	106.019646
1159.607422	50.799847
1158.509766	40.815392
1157.412109	181.027298
1156.313477	416.454224
1155.215820	207.984940
1154.117188	319.012115
1153.017578	265.324738
1151.918945	499.945251
1150.819336	348.250183
1149.719727	270.338959
1148.620117	-153.073013
1147.519531	-190.643372
1146.418945	-109.291687
1145.318359	67.099945
1144.217773	-89.913071
1143.116211	-332.656555
1142.014648	-328.037628
1140.913086	-168.969482
1139.811523	-29.134747
1138.708984	-162.882904
1137.606445	-123.214172
1136.503906	-24.295410
1135.401367	-293.762177
1134.297852	104.129601
1133.194336	24.435007
1132.090820	274.628052
1130.987305	389.296021
1129.882813	1016.311707
1128.778320	928.847961
1127.673828	902.961121
1126.569336	1095.121460
1125.463867	1298.916382
1124.358398	1234.667725
1123.252930	1132.416626
1122.146484	478.085907
1121.041016	960.854248
1119.934570	668.937256
1118.828125	561.704529
1117.720703	572.747070
1116.613281	273.676941
1115.505859	559.007874
1114.398438	465.652222
1113.291016	358.049561
1112.182617	456.071930
1111.074219	650.867249
1109.964844	382.284027
1108.856445	704.397644
1107.747070	537.313049
1106.637695	604.010559
1105.528320	786.277893
1104.417969	630.818848
1103.307617	1343.805542
1102.197266	1034.771851
1101.086914	992.353088
1099.975586	1067.784424
1098.864258	1197.339722
1097.752930	1307.908569
1096.641602	1406.579590
1095.529297	986.775330
1094.416992	993.465454
1093.304688	1054.266113
1092.191406	1145.580200
1091.079102	1142.653442
1089.965820	1071.417847
1088.852539	920.167542
1087.738281	971.239197
1086.624023	1111.614746
1085.509766	1075.539307
1084.395508	787.918274
1083.280273	1236.006348
1082.166016	1143.444214
1081.050781	776.038696
1079.934570	1014.706970
1078.819336	1102.988525
1077.703125	890.713440
1076.586914	711.383667
1075.469727	630.663940
1074.353516	1143.503906
1073.236328	647.585449
1072.119141	763.898743
1071.000977	856.706299
1069.882813	124.474876
1068.765625	821.967957
1067.646484	535.205200
1066.528320	363.372833
1065.409180	629.500732
1064.290039	504.579071
1063.170898	262.716644
1062.050781	711.273926
1060.930664	766.635559
1059.810547	934.277588
1058.690430	816.605652
1057.569336	488.617218
1056.449219	403.917450
1055.327148	359.007690
1054.206055	407.635529
1053.083984	199.363083
1051.961914	238.773727
1050.839844	294.573975
1049.717773	89.005440
1048.594727	588.312195
1047.471680	340.913208
1046.348633	214.995529
1045.224609	26.244717
1044.101563	247.994858
1042.976563	231.968353
1041.852539	302.273590
1040.728516	123.365814
1039.603516	-57.705696
1038.478516	-5.721847
1037.352539	55.644196
1036.227539	335.893036
1035.101563	404.358795
1033.974609	291.427734
1032.848633	232.177948
1031.721680	373.053436
1030.594727	-83.504868
1029.467773	257.525604
1028.340820	73.354912
1027.212891	-459.095520
1026.084961	-229.307251
1024.956055	-227.069626
1023.828125	-791.154419
1022.699219	-328.916595
1021.570313	-660.373474
1020.440430	-680.646057
1019.311523	-123.194824
1018.181641	-259.217468
1017.050781	-374.156189
1015.920898	-472.640411
1014.790039	13.046939
1013.659180	-298.296326
1012.528320	-148.386414
1011.396484	249.398865
1010.265625	394.838440
1009.132813	248.727814
1008.000977	519.416931
1006.868164	283.488068
1005.736328	794.972656
1004.602539	1835.949219
1003.469727	2631.573975
1002.335938	3510.231689
1001.202148	3117.705566
1000.068359	2062.505615
998.933594	892.505493
997.799805	656.194641
996.665039	556.408142
995.529297	272.218628
994.394531	27.606520
993.258789	-315.885162
992.123047	-82.365158
990.986328	-56.287075
989.849609	-4.639076
988.712891	63.342056
987.576172	-172.666473
986.439453	-311.581238
985.301758	-171.507523
984.164063	10.174610
983.025391	33.145348
981.887695	-367.174622
980.749023	-58.324482
979.610352	-53.068180
978.470703	-203.986694
977.332031	100.709885
976.192383	-95.684242
975.051758	193.218994
973.912109	-101.444267
972.771484	252.132919
971.630859	254.360519
970.490234	334.903076
969.348633	296.266632
968.207031	76.567368
967.065430	-25.760876
965.923828	-84.206192
964.781250	158.077911
963.638672	33.597088
962.496094	230.374741
961.352539	-104.441414
960.208984	175.254974
959.065430	65.604286
957.921875	260.867950
956.777344	316.604340
955.632813	235.199982
954.488281	158.650406
953.343750	478.248016
952.198242	203.129852
951.052734	72.478172
949.907227	191.366379
948.760742	209.853806
947.614258	185.149200
946.467773	165.259338
945.321289	102.214355
944.173828	71.413979
943.026367	-198.895111
941.878906	236.563126
940.730469	274.923126
939.582031	603.290161
938.433594	429.854095
937.285156	571.468750
936.135742	444.187134
934.987305	273.874939
933.836914	413.835449
932.687500	428.624939
931.537109	124.707146
930.386719	130.896103
929.236328	155.510040
928.084961	269.118317
926.934570	178.048431
925.783203	-194.906265
924.630859	-103.403893
923.478516	352.145447
922.327148	80.076942
921.173828	1.578031
920.021484	-63.055653
918.868164	-154.716553
917.714844	-266.589417
916.561523	-235.138046
915.407227	-160.366058
914.252930	-287.466736
913.098633	-359.861053
911.944336	-273.216125
910.789063	-433.679779
909.633789	-564.410950
908.478516	-257.315308
907.322266	321.826874
906.166016	-415.827606
905.009766	45.588936
903.853516	-174.872253
902.696289	214.125961
901.539063	9.895900
900.381836	-85.437126
899.223633	23.104872
898.065430	120.423523
896.907227	34.612747
895.749023	84.668770
894.589844	105.444839
893.430664	164.767731
892.271484	-243.596909
891.112305	170.729767
889.952148	-544.390930
888.791992	-213.503845
887.630859	354.404724
886.470703	215.646790
885.309570	194.410141
884.148438	-38.791992
882.986328	474.804352
881.825195	492.131470
880.663086	331.440186
879.500000	13.140564
878.337891	409.390961
877.174805	5.758953
876.011719	404.221924
874.847656	275.645660
873.684570	291.262268
872.520508	189.897461
871.355469	241.652496
870.191406	-1.287672
869.026367	-174.339310
867.861328	194.650345
866.695313	154.351944
865.530273	316.375946
864.364258	388.474304
863.197266	143.810623
862.031250	415.842957
860.864258	665.311646
859.697266	625.080139
858.530273	553.448914
857.362305	809.459717
856.194336	825.308228
855.026367	751.427673
853.857422	843.508301
852.688477	1128.312134
851.519531	1092.467896
850.350586	1285.158813
849.180664	1199.965942
848.010742	1284.983276
846.840820	725.074219
845.670898	286.265808
844.500000	454.127228
843.329102	471.944458
842.157227	389.048401
840.986328	250.210739
839.814453	185.167526
838.642578	44.084007
837.469727	452.775391
836.296875	336.137604
835.124023	389.245148
833.951172	386.410797
832.777344	318.754364
831.603516	541.223083
830.429688	388.575256
829.255859	525.948181
828.081055	616.324829
826.906250	869.348328
825.731445	321.746033
824.555664	443.004791
823.379883	249.877579
822.204102	310.709167
821.027344	228.849594
819.851563	342.863678
818.674805	24.794270
817.497070	-66.209167
816.320313	45.196384
815.142578	107.483116
813.963867	-50.589897
812.786133	-217.627899
811.607422	-195.745026
810.428711	-242.912720
809.250000	-359.093842
808.070313	-373.161163
806.890625	32.418400
805.710938	-315.114532
804.531250	-500.570038
803.350586	-410.860046
802.169922	-465.583344
800.988281	-58.987816
799.807617	-528.831055
798.625977	-799.033508
797.444336	-652.493591
796.261719	-229.127380
795.079102	-173.950027
793.896484	-125.606506
792.713867	-108.452576
791.530273	-312.884705
790.346680	-552.803772
789.163086	-62.405006
787.979492	-110.086655
786.794922	457.086853
785.610352	119.266441
784.425781	-101.363663
783.240234	226.182861
782.054688	648.452271
780.869141	506.930023
779.682617	60.473503
778.496094	358.344635
777.309570	247.439407
776.123047	341.728088
774.935547	153.341644
773.748047	249.519608
772.560547	135.947540
771.373047	95.057259
770.184570	140.038345
768.996094	270.826721
767.806641	119.330750
766.618164	423.850647
765.428711	426.314117
764.239258	573.994019
763.048828	182.060577
761.858398	417.529297
760.667969	619.755127
759.477539	680.956421
758.286133	537.451843
757.094727	534.648621
755.903320	522.945129
754.710938	711.171997
753.518555	635.506592
752.326172	124.757698
751.133789	519.140747
749.940430	458.673981
748.747070	360.832458
747.553711	282.714630
746.359375	509.592865
745.166016	14.487681
743.970703	473.702789
742.776367	130.030609
741.581055	490.233948
740.385742	264.988159
739.190430	307.154144
737.994141	230.961792
736.797852	187.629776
735.601563	220.937225
734.405273	-6.321011
733.208008	252.432800
732.010742	169.687302
730.813477	167.928925
729.615234	223.044220
728.416992	98.830582
727.218750	315.747284
726.020508	318.382446
724.821289	-52.615360
723.622070	804.383362
722.422852	212.920044
721.222656	495.248779
720.022461	476.225677
718.822266	267.384308
717.621094	132.900833
716.420898	572.316650
715.218750	429.257324
714.017578	776.980774
712.815430	440.094910
711.614258	218.980377
710.411133	246.489975
709.208984	267.560120
708.005859	297.451599
706.802734	194.624756
705.599609	-169.266296
704.395508	-276.025665
703.191406	70.013481
701.987305	244.168869
700.782227	377.073914
699.577148	1.250080
698.372070	384.471680
697.166992	239.532394
695.960938	-283.254883
694.754883	-10.514518
693.548828	205.804367
692.341797	-318.239532
691.135742	-340.381500
689.927734	-201.702850
688.720703	-403.577118
687.512695	-370.859650
686.304688	-515.806580
685.096680	-387.275330
683.888672	-605.459656
682.679688	-257.649658
681.470703	-59.314548
680.260742	-138.151169
679.050781	-175.594696
677.840820	-249.626038
676.630859	-260.640625
675.419922	-65.828667
674.209961	129.088135
672.998047	-216.700928
671.787109	-25.765514
670.575195	-113.654076
669.363281	174.841232
668.151367	41.934429
666.938477	2.186211
665.725586	29.602833
664.512695	-94.013855
663.299805	190.695877
662.085938	99.802155
660.872070	-16.809414
659.658203	-161.281403
658.443359	-305.557495
657.228516	-87.313484
656.013672	89.961746
654.797852	6.396302
653.583008	-111.552635
652.366211	-97.929237
651.150391	88.068481
649.934570	37.080353
648.717773	-207.664917
647.500000	159.094574
646.283203	151.141495
645.065430	457.311188
643.847656	367.416016
642.629883	447.373322
641.411133	434.712860
640.192383	213.368378
638.973633	127.350922
637.753906	271.095886
636.534180	83.685471
635.314453	76.505409
634.094727	-19.024937
632.874023	-9.648988
631.653320	-198.129669
630.432617	316.904633
629.211914	28.862999
627.990234	21.439190
626.768555	165.724121
625.545898	506.590637
624.324219	257.216736
623.101563	191.557236
621.877930	213.027908
620.655273	317.222229
619.431641	279.183014
618.208008	165.315186
616.983398	407.988495
615.759766	-210.765045
614.535156	196.629486
613.310547	-289.300079
612.084961	-149.661758
610.859375	-364.173004
609.633789	89.084656
608.408203	147.453049
607.181641	-94.874146
605.955078	-238.319748
604.728516	-287.307831
