# Supplementary material for: Raman spectroscopy accurately differentiates mucosal healing from non-healing and biochemical changes following biological therapy in inflammatory bowel disease
Source: PLoS One. 2021 Jun 2;16(6):e0252210. doi: 10.1371/journal.pone.0252210 (PMC8172032; doi:10.1371/journal.pone.0252210)
Supplement: S7 Dataset — (ZIP) [file pone.0252210.s009.zip › Post-biologic/OC035-1 post treatment_base sub CR removed_94__X_-12018.2__Y_76911.1__Z_922.288__Time_1067.txt]

1714.774414	-235.980438
1713.797852	-16.512917
1712.820313	-32.445919
1711.843750	54.439995
1710.866211	80.760185
1709.888672	-17.636065
1708.911133	223.102005
1707.933594	312.614899
1706.955078	486.879639
1705.976563	403.199799
1704.998047	600.045105
1704.019531	576.818726
1703.040039	588.037170
1702.061523	794.353455
1701.082031	636.698547
1700.101563	925.754822
1699.122070	888.671631
1698.141602	905.343933
1697.161133	1285.878418
1696.180664	1004.139343
1695.200195	1051.735840
1694.218750	910.415894
1693.238281	1250.657227
1692.256836	1241.973877
1691.274414	1469.184082
1690.292969	1577.406494
1689.310547	1569.421875
1688.328125	1437.430176
1687.345703	1541.580933
1686.363281	1663.198608
1685.379883	1711.699707
1684.396484	1801.833130
1683.413086	1619.287476
1682.429688	1651.742920
1681.445313	1880.445313
1680.461914	2065.814941
1679.477539	1837.887695
1678.493164	1976.753174
1677.507813	2162.927734
1676.523438	2122.557373
1675.538086	1919.592651
1674.552734	2048.764893
1673.566406	2318.478760
1672.581055	2473.663086
1671.594727	2620.632324
1670.608398	2411.506592
1669.622070	2542.382080
1668.634766	2782.031982
1667.648438	2519.969727
1666.661133	2502.249756
1665.673828	2731.449219
1664.685547	2615.825439
1663.698242	2649.045410
1662.709961	2536.627930
1661.721680	2740.029541
1660.733398	2622.965332
1659.744141	2691.759766
1658.755859	2697.376953
1657.766602	2645.094238
1656.777344	2495.303711
1655.787109	2732.546143
1654.797852	2507.009033
1653.807617	2062.406982
1652.817383	2166.211914
1651.827148	2156.791992
1650.835938	1648.093384
1649.844727	1674.305786
1648.853516	1632.395752
1647.862305	1424.637207
1646.871094	1035.302856
1645.878906	921.496277
1644.886719	1032.905762
1643.894531	857.136719
1642.902344	859.012573
1641.910156	748.100708
1640.916992	582.502747
1639.923828	475.738678
1638.930664	559.654236
1637.936523	488.651489
1636.943359	502.812683
1635.949219	356.892761
1634.955078	293.474976
1633.960938	6.882457
1632.965820	-168.228256
1631.970703	-168.699341
1630.975586	129.105545
1629.980469	48.465588
1628.985352	-81.395370
1627.989258	121.059402
1626.993164	16.383989
1625.997070	-103.285576
1625.000977	53.934212
1624.003906	11.999599
1623.007813	81.222336
1622.010742	382.365021
1621.012695	534.325806
1620.015625	440.047424
1619.017578	475.175140
1618.020508	545.133240
1617.021484	473.976318
1616.023438	374.680054
1615.025391	-30.878300
1614.026367	110.017685
1613.027344	-52.715591
1612.028320	-101.981644
1611.028320	-90.305351
1610.029297	150.022980
1609.029297	94.755882
1608.029297	61.078445
1607.028320	308.257111
1606.028320	273.109894
1605.027344	91.932159
1604.026367	78.915413
1603.025391	-90.561035
1602.023438	334.479889
1601.022461	-58.870991
1600.020508	-20.033613
1599.018555	40.206314
1598.016602	-50.709229
1597.013672	-290.082733
1596.010742	-61.172520
1595.007813	-74.863091
1594.004883	-283.996094
1593.001953	-286.328308
1591.998047	-251.700638
1590.994141	-211.470642
1589.990234	74.422112
1588.986328	34.437450
1587.981445	193.066788
1586.976563	-200.894836
1585.971680	93.966446
1584.966797	-69.766571
1583.961914	-11.603821
1582.956055	302.171265
1581.950195	212.306213
1580.944336	130.553864
1579.938477	244.378006
1578.931641	98.053940
1577.924805	350.241394
1576.917969	196.579178
1575.911133	272.124084
1574.904297	40.887096
1573.896484	-23.644281
1572.888672	255.203720
1571.880859	71.375946
1570.873047	204.816391
1569.864258	247.378677
1568.855469	186.116257
1567.846680	-10.083163
1566.837891	27.575451
1565.829102	-7.405684
1564.819336	336.627808
1563.809570	236.819443
1562.799805	188.970688
1561.790039	226.755203
1560.779297	132.278198
1559.768555	110.430740
1558.757813	127.457253
1557.747070	331.041840
1556.736328	21.474186
1555.724609	136.831863
1554.712891	148.481430
1553.701172	346.487518
1552.689453	347.576141
1551.676758	343.400360
1550.664063	235.613876
1549.651367	288.163910
1548.638672	301.770355
1547.625977	253.173798
1546.612305	36.404621
1545.598633	279.692230
1544.584961	321.136200
1543.571289	344.306976
1542.556641	279.462708
1541.541992	44.003075
1540.527344	38.261864
1539.512695	83.952950
1538.498047	-79.649040
1537.482422	12.072425
1536.466797	31.292463
1535.451172	156.026566
1534.434570	105.109940
1533.418945	-54.318085
1532.402344	-128.864288
1531.385742	-12.926613
1530.369141	87.237083
1529.351563	27.372961
1528.334961	8.465673
1527.317383	118.032936
1526.299805	289.052185
1525.281250	-101.394737
1524.263672	298.033356
1523.245117	-85.128601
1522.226563	105.168060
1521.208008	58.480865
1520.188477	-88.776733
1519.168945	-84.626793
1518.150391	55.412994
1517.129883	-100.426247
1516.110352	33.761730
1515.089844	-171.466919
1514.070313	-73.935768
1513.049805	84.825508
1512.028320	-149.531921
1511.007813	-83.885750
1509.986328	-28.879293
1508.964844	148.879715
1507.943359	-266.187256
1506.921875	-201.964203
1505.899414	-81.730782
1504.876953	-289.947113
1503.854492	-275.505463
1502.832031	-84.661102
1501.808594	-193.923767
1500.786133	121.587372
1499.762695	-139.429062
1498.739258	-405.808044
1497.714844	133.660782
1496.691406	-115.460625
1495.666992	-91.139671
1494.642578	-82.525711
1493.617188	48.450356
1492.592773	161.137009
1491.567383	181.406662
1490.541992	40.340450
1489.516602	-11.597902
1488.491211	444.409973
1487.464844	276.794464
1486.438477	221.242188
1485.412109	254.711609
1484.385742	537.920105
1483.358398	381.818939
1482.331055	455.028168
1481.303711	622.237366
1480.276367	954.783508
1479.249023	1095.672852
1478.220703	864.060974
1477.192383	736.702820
1476.164063	1108.410645
1475.135742	1446.539917
1474.106445	1323.283325
1473.077148	1602.038452
1472.047852	1689.467529
1471.018555	1733.303345
1469.989258	2084.690674
1468.958984	2107.475342
1467.928711	2239.327881
1466.898438	2447.124023
1465.868164	2837.595215
1464.836914	2861.617432
1463.805664	2748.149902
1462.774414	2906.303467
1461.743164	3000.637695
1460.710938	3003.241211
1459.679688	3058.934814
1458.647461	2984.889893
1457.615234	3319.228516
1456.582031	3366.463623
1455.549805	3357.666748
1454.516602	3703.701416
1453.483398	3417.998535
1452.449219	3912.999268
1451.416016	3680.192139
1450.381836	3558.762207
1449.347656	3733.610107
1448.313477	3708.097412
1447.279297	3834.362793
1446.244141	3269.180420
1445.208984	3514.093018
1444.173828	3660.041748
1443.138672	3646.367432
1442.102539	3349.204834
1441.066406	3009.029053
1440.030273	3215.043213
1438.994141	2940.505859
1437.958008	2959.155518
1436.920898	2596.080566
1435.883789	2447.798828
1434.846680	2334.838867
1433.808594	2128.364014
1432.771484	1838.593262
1431.733398	1518.543213
1430.695313	1458.498413
1429.657227	964.412720
1428.618164	906.871399
1427.579102	1003.141724
1426.540039	784.120789
1425.500977	834.899048
1424.461914	736.904846
1423.421875	752.289795
1422.381836	860.862366
1421.341797	498.332001
1420.301758	496.068481
1419.260742	430.824951
1418.219727	619.853088
1417.178711	368.374176
1416.137695	577.478455
1415.096680	504.756134
1414.054688	253.487778
1413.012695	135.630005
1411.970703	151.103058
1410.928711	224.420883
1409.885742	174.594528
1408.842773	112.281494
1407.799805	419.304199
1406.756836	-94.952461
1405.712891	76.510963
1404.668945	-75.845726
1403.625000	376.791901
1402.581055	199.515594
1401.537109	361.081055
1400.492188	337.054413
1399.447266	205.316589
1398.402344	211.636856
1397.357422	208.046127
1396.311523	166.968124
1395.265625	116.013649
1394.219727	385.844269
1393.173828	12.076527
1392.126953	9.159927
1391.081055	161.619370
1390.034180	176.495102
1388.986328	186.499603
1387.939453	-13.452730
1386.891602	-113.123642
1385.843750	-50.039051
1384.795898	-54.301708
1383.748047	-55.877708
1382.699219	-7.304988
1381.651367	-168.408066
1380.602539	-61.986057
1379.552734	-240.127823
1378.503906	-18.469862
1377.454102	-43.849377
1376.404297	-98.950951
1375.354492	125.657104
1374.303711	-285.771149
1373.253906	-225.380585
1372.203125	-137.373901
1371.152344	-89.056328
1370.100586	-324.688843
1369.049805	-196.125549
1367.998047	141.895248
1366.946289	183.600250
1365.894531	-125.605080
1364.841797	245.294418
1363.789063	-40.885712
1362.736328	-112.644569
1361.683594	-151.758682
1360.630859	-225.414871
1359.577148	54.395023
1358.523438	50.883251
1357.469727	166.981873
1356.415039	-94.509453
1355.361328	81.773956
1354.306641	101.728081
1353.251953	69.795776
1352.197266	182.205490
1351.141602	426.437439
1350.085938	444.962708
1349.030273	600.275085
1347.974609	708.670898
1346.918945	725.532410
1345.862305	898.924866
1344.805664	854.332886
1343.749023	1013.351440
1342.691406	1172.593140
1341.634766	1111.535034
1340.577148	1154.854614
1339.519531	1210.847168
1338.460938	994.702393
1337.403320	1187.496216
1336.344727	1162.671631
1335.286133	1019.375916
1334.226563	883.863892
1333.167969	1092.585938
1332.108398	913.223145
1331.048828	793.591309
1329.989258	1111.897217
1328.928711	983.002197
1327.869141	936.028748
1326.808594	1116.668579
1325.748047	776.368042
1324.686523	1187.241211
1323.625977	1079.773315
1322.564453	980.058167
1321.502930	1026.300537
1320.440430	1045.685547
1319.378906	932.164429
1318.316406	1087.819336
1317.253906	1300.421753
1316.190430	998.003479
1315.127930	937.561829
1314.064453	1099.215942
1313.000977	1408.913940
1311.937500	1206.458496
1310.873047	1144.751465
1309.809570	1174.460815
1308.745117	1172.450317
1307.679688	1091.980469
1306.615234	829.768311
1305.549805	1170.618286
1304.484375	958.262756
1303.418945	1124.933472
1302.353516	1041.073486
1301.287109	1048.462891
1300.220703	1011.897034
1299.154297	781.547058
1298.087891	1018.228516
1297.020508	732.040710
1295.954102	1094.370605
1294.886719	1041.997803
1293.818359	710.162170
1292.750977	611.801636
1291.682617	724.687439
1290.614258	644.041504
1289.545898	732.854736
1288.476563	402.712189
1287.407227	673.383789
1286.338867	804.513672
1285.268555	764.352966
1284.199219	663.211792
1283.128906	728.850647
1282.058594	493.577209
1280.988281	544.987366
1279.917969	603.936646
1278.846680	548.095520
1277.775391	749.311584
1276.704102	835.713684
1275.632813	785.370117
1274.560547	732.811218
1273.488281	880.860229
1272.416016	1175.628296
1271.343750	1235.958862
1270.270508	1279.355347
1269.197266	1471.853149
1268.124023	1342.219360
1267.050781	1466.631470
1265.977539	1395.954102
1264.903320	1381.586060
1263.829102	1384.455933
1262.753906	1406.991943
1261.679688	1658.822754
1260.604492	1428.104004
1259.529297	1675.240356
1258.454102	1574.020264
1257.378906	1616.683350
1256.302734	1535.269653
1255.226563	1768.085571
1254.150391	1657.708496
1253.073242	1554.801880
1251.997070	1741.575806
1250.919922	1816.486816
1249.841797	1884.177002
1248.764648	1613.955566
1247.686523	1793.669922
1246.608398	1696.330933
1245.530273	1572.388794
1244.452148	1618.627930
1243.373047	1468.202393
1242.293945	1674.857056
1241.214844	1646.001099
1240.135742	1709.446411
1239.055664	1610.347168
1237.975586	1698.147217
1236.895508	1356.632690
1235.815430	1570.636841
1234.734375	1544.568359
1233.654297	1562.162231
1232.573242	1722.765991
1231.491211	1548.976318
1230.410156	1510.919067
1229.328125	1218.615601
1228.246094	1263.001465
1227.163086	1268.649292
1226.081055	1155.694824
1224.998047	1076.671021
1223.915039	903.325928
1222.832031	940.456055
1221.748047	953.382080
1220.664063	874.412903
1219.580078	582.758911
1218.496094	834.894226
1217.412109	627.865295
1216.327148	420.895203
1215.242188	709.006042
1214.157227	683.084167
1213.071289	616.094849
1211.985352	565.968567
1210.899414	554.406189
1209.813477	769.518860
1208.727539	697.488098
1207.640625	808.661804
1206.553711	661.781494
1205.466797	485.964355
1204.378906	363.153931
1203.291016	469.152618
1202.203125	461.815979
1201.115234	189.523056
1200.027344	3.912720
1198.938477	83.025993
1197.849609	-155.625076
1196.760742	-95.979591
1195.670898	-233.690048
1194.582031	-138.223740
1193.492188	-18.876310
1192.401367	-106.405334
1191.311523	-112.331947
1190.220703	-101.567543
1189.129883	-105.356575
1188.039063	-313.403320
1186.947266	189.154846
1185.856445	-287.988770
1184.764648	-100.328545
1183.671875	-73.649017
1182.580078	84.785164
1181.487305	-123.921432
1180.394531	62.908226
1179.301758	19.369204
1178.208984	395.078125
1177.115234	334.381256
1176.021484	180.114716
1174.927734	195.783981
1173.833008	254.371796
1172.738281	322.328186
1171.643555	478.623718
1170.548828	402.566895
1169.454102	288.083527
1168.358398	436.552368
1167.262695	405.426544
1166.166992	-34.672573
1165.070313	77.344391
1163.973633	150.882492
1162.876953	231.356262
1161.780273	371.305267
1160.683594	479.948883
1159.585938	602.669006
1158.488281	524.633606
1157.389648	219.730209
1156.291992	172.420609
1155.193359	573.351990
1154.094727	461.183685
1152.996094	334.551575
1151.896484	260.207916
1150.796875	211.900681
1149.697266	49.041409
1148.597656	36.108139
1147.498047	130.135620
1146.397461	104.859901
1145.296875	-39.637657
1144.195313	3.724483
1143.094727	132.509186
1141.993164	70.715614
1140.891602	-157.739822
1139.789063	184.339218
1138.687500	155.212723
1137.584961	316.013458
1136.482422	562.067078
1135.379883	541.731506
1134.276367	592.440857
1133.172852	951.593750
1132.069336	918.673462
1130.964844	1089.662476
1129.861328	1046.808838
1128.756836	1530.416748
1127.652344	1140.778931
1126.546875	1455.363647
1125.442383	1276.495239
1124.336914	1076.164063
1123.230469	1264.333740
1122.125000	1224.784790
1121.018555	1026.352539
1119.912109	1012.513184
1118.805664	1062.401123
1117.699219	1017.389038
1116.591797	920.136047
1115.484375	891.339905
1114.376953	741.731018
1113.268555	913.602905
1112.160156	1177.409912
1111.051758	1173.810425
1109.943359	1037.689453
1108.833984	1078.637085
1107.725586	1088.681030
1106.616211	808.067383
1105.505859	1278.192749
1104.396484	1259.320557
1103.286133	1219.037842
1102.175781	1367.353882
1101.064453	984.686096
1099.954102	1278.869629
1098.842773	1296.889282
1097.731445	1321.813354
1096.619141	1280.574951
1095.507813	1274.549561
1094.395508	1035.162354
1093.282227	1017.107483
1092.169922	1071.911865
1091.056641	1114.771729
1089.943359	1082.163086
1088.830078	997.669312
1087.716797	913.081116
1086.602539	1075.338379
1085.488281	997.562683
1084.373047	943.199707
1083.258789	778.290283
1082.143555	1001.031189
1081.028320	1016.833313
1079.913086	976.153687
1078.796875	907.203430
1077.680664	643.339294
1076.564453	907.571045
1075.448242	833.701416
1074.331055	611.974670
1073.213867	742.070251
1072.096680	581.265625
1070.979492	640.820740
1069.861328	489.329376
1068.743164	783.045593
1067.625000	767.330994
1066.505859	789.027344
1065.386719	515.615601
1064.267578	745.603760
1063.148438	458.183685
1062.029297	636.506042
1060.909180	622.863831
1059.789063	396.353394
1058.667969	660.957153
1057.547852	270.836609
1056.426758	369.352600
1055.305664	371.998199
1054.183594	316.214783
1053.062500	470.665924
1051.940430	365.831604
1050.818359	450.146393
1049.695313	424.715790
1048.572266	329.298615
1047.449219	40.303585
1046.326172	171.293686
1045.203125	519.109253
1044.079102	363.211456
1042.955078	375.231995
1041.830078	121.622299
1040.706055	101.151009
1039.581055	-24.090090
1038.456055	137.196640
1037.331055	81.949150
1036.205078	45.394451
1035.079102	118.287010
1033.953125	184.230789
1032.826172	285.095490
1031.700195	606.910522
1030.573242	340.452087
1029.445313	125.328163
1028.318359	-40.799522
1027.190430	-185.859467
1026.062500	-261.074463
1024.934570	-431.364166
1023.805664	-582.905273
1022.676758	-353.608337
1021.547852	-374.926392
1020.418945	-488.917877
1019.289063	-468.212311
1018.159180	-363.912231
1017.029297	-189.978607
1015.898438	-43.814072
1014.767578	-73.697456
1013.636719	112.033257
1012.505859	-49.612343
1011.375000	194.213226
1010.243164	95.427994
1009.111328	334.777710
1007.978516	557.971680
1006.846680	1338.793457
1005.713867	1992.199219
1004.581055	2874.402588
1003.447266	3527.484131
1002.313477	3248.948486
1001.179688	2030.211060
1000.045898	1052.497314
998.912109	659.798950
997.777344	299.796661
996.642578	461.923492
995.506836	414.122223
994.372070	175.019958
993.236328	196.925308
992.100586	159.055374
990.963867	181.365158
989.828125	111.663673
988.691406	-43.077232
987.553711	265.645447
986.416992	127.504631
985.279297	-3.442953
984.141602	33.996544
983.003906	198.268616
981.865234	141.729614
980.726563	444.426086
979.587891	259.484894
978.448242	84.065559
977.309570	474.653534
976.169922	394.001495
975.030273	483.715118
973.889648	484.009064
972.749023	436.302856
971.608398	354.412262
970.467773	497.846283
969.326172	604.730286
968.184570	395.072449
967.042969	539.145203
965.901367	199.340012
964.758789	564.085510
963.616211	323.544830
962.473633	385.986206
961.330078	329.471405
960.186523	291.572784
959.042969	414.314178
957.899414	303.637177
956.754883	422.256439
955.610352	133.580994
954.465820	520.489685
953.321289	214.140625
952.175781	361.159058
951.030273	172.157867
949.884766	207.591675
948.738281	181.547134
947.591797	295.190796
946.445313	285.648926
945.298828	-9.190639
944.151367	329.018982
943.003906	21.124773
941.856445	256.949829
940.708008	463.253510
939.559570	160.875961
938.411133	299.171265
937.262695	588.180969
936.113281	393.910889
934.964844	302.559509
933.814453	279.882477
932.665039	191.374420
931.514648	328.684143
930.364258	206.536102
929.213867	105.176170
928.062500	131.587601
926.912109	153.664536
925.759766	-3.773215
924.608398	143.908600
923.456055	266.741821
922.303711	-5.887129
921.151367	-87.217316
919.999023	27.162462
918.845703	-24.150465
917.692383	-134.286362
916.539063	35.183281
915.384766	-219.796249
914.230469	-213.402908
913.076172	-11.634201
911.920898	-136.476227
910.766602	-77.334175
909.611328	-269.747131
908.455078	-164.851135
907.299805	19.506075
906.143555	-43.049847
904.987305	-196.024948
903.830078	-269.461456
902.673828	1.519888
901.516602	-331.962158
900.359375	-205.619598
899.201172	-359.781494
898.042969	-174.343842
896.884766	-20.508282
895.726563	70.080162
894.567383	-119.569450
893.408203	63.964493
892.249023	116.476242
891.088867	-16.155855
889.929688	50.155067
888.769531	91.726982
887.608398	16.006573
886.448242	-235.636826
885.287109	217.019470
884.125977	-205.797455
882.963867	5.503891
881.801758	16.099552
880.639648	-31.839722
879.477539	125.432968
878.315430	149.756302
877.152344	47.989529
875.989258	169.319901
874.825195	155.557907
873.661133	222.904297
872.497070	-123.866837
871.333008	13.366260
870.168945	330.549530
869.003906	182.056046
867.838867	310.244507
866.672852	85.458687
865.506836	9.139275
864.340820	-44.662350
863.174805	97.017326
862.008789	65.694557
860.841797	99.513908
859.674805	386.984406
858.506836	573.324890
857.339844	584.527405
856.171875	436.441071
855.003906	669.666748
853.834961	815.315918
852.666016	687.370300
851.497070	747.701965
850.328125	496.508881
849.158203	845.742249
847.988281	462.409637
846.818359	412.814758
845.647461	349.758301
844.477539	279.930908
843.306641	17.651806
842.134766	50.699245
840.963867	356.475433
839.791992	100.822723
838.619141	111.212891
837.447266	206.408218
836.274414	107.082733
835.101563	188.628250
833.928711	80.198746
832.754883	224.006775
831.581055	256.016907
830.407227	401.699799
829.232422	379.859741
828.058594	554.177246
826.883789	331.335114
825.708008	115.157600
824.533203	382.617218
823.357422	567.359253
822.181641	468.912476
821.004883	201.084900
819.828125	-166.984879
818.651367	-65.282242
817.474609	-1.632277
816.296875	64.056145
815.119141	254.129669
813.941406	-65.412193
812.763672	188.740723
811.584961	71.333740
810.406250	-359.595886
809.226563	-92.742371
808.047852	-212.770004
806.868164	-17.522110
805.688477	-26.847004
804.507813	-236.151794
803.327148	-236.913101
802.146484	-60.348774
800.965820	-112.561249
799.784180	-242.563156
798.603516	-166.487717
797.420898	-287.930084
796.239258	-152.418808
795.056641	-322.947327
793.874023	40.297424
792.691406	-99.578835
791.507813	-199.723480
790.324219	153.800598
789.140625	-265.449219
787.956055	-71.772575
786.772461	39.762768
785.586914	255.011597
784.402344	47.639454
783.216797	253.561554
782.032227	56.962181
780.845703	218.226166
779.660156	118.560722
778.473633	274.952820
777.287109	-19.336393
776.100586	138.863770
774.913086	-5.527350
773.725586	139.018021
772.538086	-91.676537
771.349609	-225.382950
770.161133	-99.015839
768.972656	-23.567474
767.784180	155.272766
766.594727	144.401138
765.405273	280.972626
764.215820	177.294510
763.026367	320.123413
761.835938	324.078522
760.645508	327.907776
759.454102	463.625000
758.262695	563.966980
757.072266	530.003235
755.879883	733.403259
754.688477	670.637939
753.496094	561.661621
752.303711	446.059937
751.110352	497.368774
749.917969	427.795288
748.724609	459.184357
747.530273	519.030884
746.336914	333.015350
745.142578	362.047302
743.948242	544.565369
742.752930	316.891327
741.558594	369.925110
740.363281	83.174133
739.166992	74.852982
737.971680	340.387482
736.775391	7.841902
735.579102	341.171448
734.381836	348.159363
733.185547	215.089233
731.988281	206.851822
730.790039	305.863586
729.592773	146.786911
728.394531	324.604767
727.196289	189.778488
725.997070	55.097839
724.797852	322.639313
723.598633	411.008820
722.399414	287.575928
721.199219	251.660065
719.999023	364.333435
718.798828	457.438171
717.598633	419.710876
716.397461	196.711426
715.196289	115.739914
713.994141	346.791809
712.792969	120.087257
711.590820	283.810425
710.388672	157.826904
709.185547	212.915451
707.982422	-95.553131
706.779297	-61.800331
705.576172	200.733368
704.372070	112.953598
703.167969	14.561758
701.963867	120.940910
700.759766	186.186737
699.554688	53.776848
698.349609	10.809267
697.143555	18.111017
695.938477	-33.004200
694.732422	-81.653374
693.525391	-47.470707
692.319336	-210.637100
691.112305	-221.484344
689.905273	-160.422455
688.697266	-5.797611
687.490234	-206.747482
686.282227	-118.853989
685.073242	-188.998795
683.865234	-156.943619
682.656250	-278.493439
681.447266	-388.869354
680.237305	-11.477652
679.028320	-136.464294
677.818359	-113.864655
676.607422	-119.137245
675.397461	-230.202103
674.186523	5.268641
672.975586	37.534420
671.763672	-122.446815
670.551758	57.371239
669.339844	142.217636
668.127930	110.535316
666.915039	22.908028
665.703125	253.075256
664.489258	202.568680
663.276367	-37.774616
662.062500	61.095325
660.848633	179.482529
659.634766	-170.306793
658.419922	32.450283
657.205078	-196.167084
655.990234	-122.734573
654.775391	215.864120
653.559570	-6.050948
652.343750	54.404961
651.126953	142.805603
649.911133	67.394897
648.694336	93.132019
647.477539	90.734192
646.259766	232.385300
645.041992	384.523834
643.824219	243.765961
642.606445	206.028793
641.387695	-62.093239
640.168945	114.553085
638.950195	73.616142
637.730469	122.493690
636.511719	-97.722252
635.291016	33.860283
634.071289	-107.966835
632.850586	-18.541439
631.629883	-50.096432
630.409180	183.646072
629.188477	-113.499451
627.966797	4.668107
626.745117	289.033966
625.522461	484.292023
624.300781	298.913452
623.078125	558.111633
621.854492	473.081726
620.631836	448.801727
619.408203	238.873901
618.184570	-60.325977
616.960938	-3.608289
615.736328	66.277710
614.511719	-2.677413
613.287109	-9.417326
612.061523	28.786543
610.835938	-129.798401
609.610352	-220.098450
608.384766	121.020760
607.158203	130.362671
605.931641	-147.098862
604.705078	87.412888
