# Supplementary material for: Raman spectroscopy accurately differentiates mucosal healing from non-healing and biochemical changes following biological therapy in inflammatory bowel disease
Source: PLoS One. 2021 Jun 2;16(6):e0252210. doi: 10.1371/journal.pone.0252210 (PMC8172032; doi:10.1371/journal.pone.0252210)
Supplement: S7 Dataset — (ZIP) [file pone.0252210.s009.zip › Post-biologic/OC034 post treatment_base sub CR removed_66__X_-4890.59__Y_10074__Z_1506.92__Time_740.txt]

1714.774414	37.016228
1713.797852	-37.581863
1712.820313	-76.495468
1711.843750	-11.479285
1710.866211	-35.630772
1709.888672	20.038780
1708.911133	32.247910
1707.933594	-135.568848
1706.955078	76.546486
1705.976563	60.502354
1704.998047	33.356117
1704.019531	-10.200795
1703.040039	39.575443
1702.061523	-127.656364
1701.082031	33.918716
1700.101563	50.756466
1699.122070	38.005138
1698.141602	62.492767
1697.161133	233.820984
1696.180664	225.947937
1695.200195	220.670151
1694.218750	183.267090
1693.238281	303.414032
1692.256836	394.113220
1691.274414	524.800049
1690.292969	407.346771
1689.310547	452.714508
1688.328125	404.800720
1687.345703	410.344391
1686.363281	448.002563
1685.379883	635.019165
1684.396484	544.988281
1683.413086	657.647522
1682.429688	554.710876
1681.445313	627.758484
1680.461914	794.204956
1679.477539	923.530151
1678.493164	637.921204
1677.507813	858.180542
1676.523438	929.689087
1675.538086	990.797913
1674.552734	1108.015503
1673.566406	988.898926
1672.581055	1165.166016
1671.594727	1381.519287
1670.608398	1361.702637
1669.622070	1395.358398
1668.634766	1447.921875
1667.648438	1346.880127
1666.661133	1450.590332
1665.673828	1522.789673
1664.685547	1597.972534
1663.698242	1588.656494
1662.709961	1675.175903
1661.721680	1732.890625
1660.733398	1581.593994
1659.744141	1820.278564
1658.755859	1852.635376
1657.766602	1829.747070
1656.777344	1701.354492
1655.787109	1594.594849
1654.797852	1559.776123
1653.807617	1546.541870
1652.817383	1374.982422
1651.827148	1285.912720
1650.835938	1136.457886
1649.844727	1061.514038
1648.853516	1031.953491
1647.862305	714.749207
1646.871094	791.789246
1645.878906	734.467529
1644.886719	558.728455
1643.894531	518.136353
1642.902344	414.605347
1641.910156	345.829651
1640.916992	306.497131
1639.923828	312.423065
1638.930664	155.204727
1637.936523	96.003197
1636.943359	84.671532
1635.949219	271.404480
1634.955078	-15.920752
1633.960938	-26.108219
1632.965820	-112.322647
1631.970703	96.816940
1630.975586	-36.066322
1629.980469	-107.996887
1628.985352	-61.120926
1627.989258	-103.393227
1626.993164	-19.042219
1625.997070	-234.229614
1625.000977	-38.799381
1624.003906	35.927814
1623.007813	-94.076820
1622.010742	20.659519
1621.012695	59.452553
1620.015625	172.067322
1619.017578	108.970299
1618.020508	93.438461
1617.021484	83.433357
1616.023438	31.709320
1615.025391	74.721581
1614.026367	-42.048294
1613.027344	-155.899490
1612.028320	32.073071
1611.028320	-39.331089
1610.029297	-21.369673
1609.029297	-0.577061
1608.029297	104.249634
1607.028320	101.848648
1606.028320	117.973701
1605.027344	-90.869453
1604.026367	64.391815
1603.025391	81.063797
1602.023438	-116.640785
1601.022461	-55.138435
1600.020508	118.948441
1599.018555	-20.650156
1598.016602	-79.011162
1597.013672	-53.578320
1596.010742	-85.514580
1595.007813	-180.014481
1594.004883	-135.935120
1593.001953	-143.993454
1591.998047	-209.381042
1590.994141	-178.073761
1589.990234	-125.818672
1588.986328	-120.469269
1587.981445	33.633934
1586.976563	192.950958
1585.971680	128.031326
1584.966797	237.842072
1583.961914	186.069077
1582.956055	121.334236
1581.950195	259.852966
1580.944336	200.398270
1579.938477	-15.245139
1578.931641	26.954689
1577.924805	230.517029
1576.917969	121.726860
1575.911133	228.917572
1574.904297	179.985641
1573.896484	107.659149
1572.888672	97.741913
1571.880859	183.980759
1570.873047	-98.888168
1569.864258	106.810181
1568.855469	260.422089
1567.846680	115.243500
1566.837891	219.348846
1565.829102	263.640747
1564.819336	193.651321
1563.809570	139.191910
1562.799805	146.947632
1561.790039	255.779465
1560.779297	81.819275
1559.768555	110.076271
1558.757813	226.361450
1557.747070	166.271561
1556.736328	129.424927
1555.724609	136.530029
1554.712891	223.809464
1553.701172	189.237335
1552.689453	177.861542
1551.676758	42.136154
1550.664063	103.007713
1549.651367	303.429718
1548.638672	397.582855
1547.625977	295.021912
1546.612305	228.564514
1545.598633	22.406927
1544.584961	136.653564
1543.571289	242.950424
1542.556641	44.227825
1541.541992	103.705902
1540.527344	-100.377701
1539.512695	-17.977158
1538.498047	-85.474731
1537.482422	110.102089
1536.466797	60.334583
1535.451172	10.418413
1534.434570	-6.122818
1533.418945	10.686958
1532.402344	-191.792496
1531.385742	-157.263245
1530.369141	-40.475899
1529.351563	-57.875969
1528.334961	30.146166
1527.317383	84.471519
1526.299805	20.165958
1525.281250	66.375465
1524.263672	48.046913
1523.245117	153.027557
1522.226563	3.126060
1521.208008	7.397380
1520.188477	6.330812
1519.168945	97.612793
1518.150391	-22.074774
1517.129883	-41.700603
1516.110352	10.420702
1515.089844	59.753857
1514.070313	-47.760441
1513.049805	-86.110680
1512.028320	44.760311
1511.007813	-63.267914
1509.986328	-156.054306
1508.964844	-92.526421
1507.943359	73.361122
1506.921875	-35.359425
1505.899414	-169.865646
1504.876953	-25.153837
1503.854492	-90.806252
1502.832031	-36.218525
1501.808594	-91.982224
1500.786133	-242.651337
1499.762695	-70.873772
1498.739258	-160.435333
1497.714844	10.870858
1496.691406	-107.184731
1495.666992	-253.517746
1494.642578	34.785740
1493.617188	-191.149353
1492.592773	-8.152458
1491.567383	51.904102
1490.541992	45.321453
1489.516602	104.988060
1488.491211	41.856899
1487.464844	142.001495
1486.438477	45.349358
1485.412109	152.768692
1484.385742	254.871399
1483.358398	387.374176
1482.331055	407.419708
1481.303711	338.035156
1480.276367	607.639771
1479.249023	568.518005
1478.220703	623.550232
1477.192383	642.732666
1476.164063	595.520447
1475.135742	703.550720
1474.106445	964.169373
1473.077148	1076.869385
1472.047852	1143.563599
1471.018555	1062.489990
1469.989258	1080.544800
1468.958984	1294.319946
1467.928711	1393.429077
1466.898438	1693.241577
1465.868164	1649.611450
1464.836914	1811.738037
1463.805664	1922.854858
1462.774414	2003.323120
1461.743164	2058.243408
1460.710938	2085.086182
1459.679688	2157.521240
1458.647461	2295.807129
1457.615234	2342.570801
1456.582031	2353.684570
1455.549805	2524.521973
1454.516602	2619.098389
1453.483398	2670.438232
1452.449219	2648.141113
1451.416016	2663.801270
1450.381836	2730.042725
1449.347656	2831.647949
1448.313477	2659.579102
1447.279297	2768.609375
1446.244141	2667.369873
1445.208984	2576.234619
1444.173828	2480.016357
1443.138672	2560.897949
1442.102539	2497.484619
1441.066406	2353.116455
1440.030273	2234.046143
1438.994141	2256.554688
1437.958008	2225.934570
1436.920898	2031.022705
1435.883789	1836.158325
1434.846680	1598.405273
1433.808594	1464.253174
1432.771484	1317.521729
1431.733398	1082.468872
1430.695313	1031.730713
1429.657227	935.580627
1428.618164	756.198914
1427.579102	877.018066
1426.540039	556.501770
1425.500977	619.319275
1424.461914	331.759827
1423.421875	444.989105
1422.381836	467.477661
1421.341797	434.550903
1420.301758	630.821350
1419.260742	288.199249
1418.219727	373.679962
1417.178711	333.309540
1416.137695	230.076843
1415.096680	214.964874
1414.054688	235.089996
1413.012695	119.453690
1411.970703	122.064781
1410.928711	169.957916
1409.885742	59.544453
1408.842773	230.616653
1407.799805	75.119247
1406.756836	12.660516
1405.712891	-7.044839
1404.668945	-129.605270
1403.625000	61.664059
1402.581055	-33.134045
1401.537109	95.445457
1400.492188	123.701424
1399.447266	-146.385712
1398.402344	285.689545
1397.357422	86.015640
1396.311523	89.479019
1395.265625	47.924431
1394.219727	111.677048
1393.173828	97.854004
1392.126953	164.236450
1391.081055	57.966919
1390.034180	-3.125572
1388.986328	-56.599537
1387.939453	135.221527
1386.891602	99.447395
1385.843750	151.311813
1384.795898	-104.248093
1383.748047	-7.158999
1382.699219	-39.960018
1381.651367	-115.099648
1380.602539	-180.112137
1379.552734	-102.641319
1378.503906	-327.194061
1377.454102	-132.163513
1376.404297	-71.867004
1375.354492	-43.912266
1374.303711	-45.790939
1373.253906	14.820221
1372.203125	110.433861
1371.152344	-43.172031
1370.100586	-27.097189
1369.049805	-3.412608
1367.998047	20.386877
1366.946289	19.401812
1365.894531	68.361488
1364.841797	-54.371006
1363.789063	99.403465
1362.736328	253.251953
1361.683594	26.473858
1360.630859	90.998436
1359.577148	260.092041
1358.523438	267.626251
1357.469727	317.567291
1356.415039	218.491852
1355.361328	196.650482
1354.306641	296.699707
1353.251953	262.721588
1352.197266	281.060547
1351.141602	289.603241
1350.085938	573.835510
1349.030273	590.060608
1347.974609	598.988953
1346.918945	655.198975
1345.862305	763.618042
1344.805664	753.120544
1343.749023	841.946045
1342.691406	1037.463501
1341.634766	1168.627197
1340.577148	967.895447
1339.519531	1074.553955
1338.460938	916.336304
1337.403320	889.570435
1336.344727	1083.277222
1335.286133	997.398804
1334.226563	921.606628
1333.167969	1001.855164
1332.108398	943.719116
1331.048828	932.745178
1329.989258	832.933105
1328.928711	822.294678
1327.869141	792.050293
1326.808594	850.910583
1325.748047	966.709412
1324.686523	983.830200
1323.625977	966.532959
1322.564453	870.405273
1321.502930	929.946289
1320.440430	890.917786
1319.378906	1002.533447
1318.316406	1037.795044
1317.253906	730.453857
1316.190430	896.710449
1315.127930	915.165039
1314.064453	894.330933
1313.000977	1026.393433
1311.937500	894.997925
1310.873047	877.077820
1309.809570	1176.904663
1308.745117	959.839539
1307.679688	964.490173
1306.615234	927.452209
1305.549805	900.408936
1304.484375	1038.287354
1303.418945	1077.891602
1302.353516	1056.156982
1301.287109	889.561584
1300.220703	1042.602173
1299.154297	918.108154
1298.087891	845.375000
1297.020508	974.157593
1295.954102	756.851624
1294.886719	861.303528
1293.818359	801.419128
1292.750977	734.321960
1291.682617	755.679260
1290.614258	701.122192
1289.545898	619.735840
1288.476563	690.480774
1287.407227	545.643005
1286.338867	783.209229
1285.268555	609.242126
1284.199219	584.853882
1283.128906	602.210388
1282.058594	634.351685
1280.988281	681.266174
1279.917969	593.676331
1278.846680	777.781738
1277.775391	661.055786
1276.704102	698.533447
1275.632813	648.073914
1274.560547	702.834106
1273.488281	850.522217
1272.416016	834.534546
1271.343750	838.180481
1270.270508	971.344604
1269.197266	889.667297
1268.124023	1015.595703
1267.050781	1065.887329
1265.977539	1094.270386
1264.903320	1134.913818
1263.829102	987.808472
1262.753906	1021.281494
1261.679688	1244.953735
1260.604492	1076.184448
1259.529297	1114.675659
1258.454102	1102.047241
1257.378906	1362.281250
1256.302734	1042.883057
1255.226563	1164.347534
1254.150391	1049.698730
1253.073242	1095.767334
1251.997070	1205.114502
1250.919922	1127.156982
1249.841797	1117.371704
1248.764648	1173.273071
1247.686523	1117.367554
1246.608398	1187.896851
1245.530273	1039.742310
1244.452148	1112.745483
1243.373047	1139.600464
1242.293945	1088.762695
1241.214844	1062.245483
1240.135742	1120.708374
1239.055664	1031.143799
1237.975586	1079.916992
1236.895508	1249.958374
1235.815430	1029.507813
1234.734375	857.654968
1233.654297	1105.218262
1232.573242	1161.230347
1231.491211	887.713989
1230.410156	1018.838318
1229.328125	973.115356
1228.246094	816.026855
1227.163086	922.860840
1226.081055	848.119385
1224.998047	693.552734
1223.915039	812.396729
1222.832031	696.569946
1221.748047	604.958191
1220.664063	535.122375
1219.580078	496.711853
1218.496094	400.298553
1217.412109	482.673401
1216.327148	463.540375
1215.242188	301.908966
1214.157227	480.724365
1213.071289	664.255005
1211.985352	567.734131
1210.899414	451.912628
1209.813477	461.528778
1208.727539	596.497559
1207.640625	589.110718
1206.553711	637.118530
1205.466797	593.474976
1204.378906	477.517822
1203.291016	443.458221
1202.203125	272.081024
1201.115234	288.530426
1200.027344	56.961342
1198.938477	128.685883
1197.849609	-16.245443
1196.760742	153.964996
1195.670898	-149.777054
1194.582031	-51.889210
1193.492188	74.735130
1192.401367	-233.804245
1191.311523	-76.105133
1190.220703	-132.367386
1189.129883	3.469524
1188.039063	-151.399094
1186.947266	-27.780201
1185.856445	-199.538788
1184.764648	-181.720016
1183.671875	-135.202393
1182.580078	-2.441663
1181.487305	43.840881
1180.394531	-94.603432
1179.301758	25.808180
1178.208984	-4.908351
1177.115234	93.681770
1176.021484	151.410889
1174.927734	271.286285
1173.833008	225.800644
1172.738281	280.778931
1171.643555	-30.542034
1170.548828	141.517014
1169.454102	95.704735
1168.358398	18.720625
1167.262695	144.917572
1166.166992	-37.435661
1165.070313	-40.553768
1163.973633	142.608887
1162.876953	58.015030
1161.780273	-33.812489
1160.683594	153.681915
1159.585938	140.444382
1158.488281	284.636475
1157.389648	318.885345
1156.291992	333.922546
1155.193359	317.835419
1154.094727	282.567749
1152.996094	385.487457
1151.896484	180.761917
1150.796875	64.191841
1149.697266	-50.054489
1148.597656	157.210312
1147.498047	28.482229
1146.397461	11.604204
1145.296875	-160.104340
1144.195313	-8.187795
1143.094727	-120.554871
1141.993164	-54.576168
1140.891602	-62.464893
1139.789063	55.554630
1138.687500	26.026793
1137.584961	-131.938660
1136.482422	83.101364
1135.379883	105.513435
1134.276367	279.803436
1133.172852	318.559387
1132.069336	369.056671
1130.964844	587.930420
1129.861328	702.192139
1128.756836	766.472900
1127.652344	856.705139
1126.546875	870.906555
1125.442383	830.470459
1124.336914	688.027283
1123.230469	782.503357
1122.125000	542.792603
1121.018555	710.473328
1119.912109	520.405640
1118.805664	595.479126
1117.699219	665.682129
1116.591797	619.796509
1115.484375	450.807892
1114.376953	416.619720
1113.268555	538.420959
1112.160156	400.005280
1111.051758	294.648254
1109.943359	520.086487
1108.833984	459.449188
1107.725586	668.027588
1106.616211	666.239990
1105.505859	553.392212
1104.396484	558.534912
1103.286133	707.539978
1102.175781	622.812561
1101.064453	667.772461
1099.954102	719.708435
1098.842773	684.298645
1097.731445	710.112610
1096.619141	731.118896
1095.507813	714.346069
1094.395508	805.859619
1093.282227	763.014587
1092.169922	750.731689
1091.056641	717.194153
1089.943359	467.085510
1088.830078	501.728851
1087.716797	632.739319
1086.602539	681.307922
1085.488281	694.523682
1084.373047	688.863708
1083.258789	697.256592
1082.143555	599.849792
1081.028320	711.508118
1079.913086	707.982605
1078.796875	422.636963
1077.680664	487.156433
1076.564453	359.148590
1075.448242	313.282501
1074.331055	490.251953
1073.213867	547.488464
1072.096680	414.730530
1070.979492	214.016479
1069.861328	346.167969
1068.743164	157.209473
1067.625000	300.968445
1066.505859	472.736267
1065.386719	307.213287
1064.267578	296.254364
1063.148438	315.708466
1062.029297	419.375702
1060.909180	349.857025
1059.789063	324.798309
1058.667969	157.096359
1057.547852	136.752609
1056.426758	270.666779
1055.305664	156.823700
1054.183594	96.758904
1053.062500	85.779472
1051.940430	133.181702
1050.818359	220.256058
1049.695313	24.876041
1048.572266	69.948334
1047.449219	182.668671
1046.326172	78.439827
1045.203125	289.081573
1044.079102	145.277069
1042.955078	176.374344
1041.830078	135.238220
1040.706055	182.685242
1039.581055	164.919312
1038.456055	-62.383537
1037.331055	176.074966
1036.205078	21.098291
1035.079102	50.068413
1033.953125	-2.358999
1032.826172	236.020996
1031.700195	283.661041
1030.573242	124.410088
1029.445313	216.307724
1028.318359	180.413681
1027.190430	-145.816833
1026.062500	-260.470062
1024.934570	-358.753174
1023.805664	-377.996094
1022.676758	-220.760818
1021.547852	-297.905487
1020.418945	-156.861984
1019.289063	-324.306213
1018.159180	-282.892242
1017.029297	13.603223
1015.898438	-241.613708
1014.767578	-213.917130
1013.636719	-0.806915
1012.505859	10.777574
1011.375000	214.647949
1010.243164	124.484711
1009.111328	217.310730
1007.978516	303.242188
1006.846680	488.715729
1005.713867	1102.104370
1004.581055	1948.865112
1003.447266	2443.918213
1002.313477	2469.633301
1001.179688	1813.743652
1000.045898	1283.023682
998.912109	662.581360
997.777344	280.387085
996.642578	71.636200
995.506836	91.602829
994.372070	0.914589
993.236328	108.792938
992.100586	239.806763
990.963867	4.224610
989.828125	103.171158
988.691406	137.655670
987.553711	6.334166
986.416992	-62.592300
985.279297	-122.146133
984.141602	99.395798
983.003906	12.469302
981.865234	-97.302979
980.726563	-82.626099
979.587891	-54.016533
978.448242	92.019699
977.309570	-1.024579
976.169922	85.435226
975.030273	-32.567478
973.889648	118.481117
972.749023	189.194153
971.608398	85.458183
970.467773	117.396011
969.326172	34.676075
968.184570	105.921585
967.042969	177.279633
965.901367	14.748826
964.758789	233.182480
963.616211	208.595703
962.473633	216.266235
961.330078	65.935341
960.186523	241.212326
959.042969	398.230255
957.899414	248.414139
956.754883	199.573929
955.610352	111.991051
954.465820	104.706581
953.321289	186.820160
952.175781	83.744545
951.030273	168.415741
949.884766	136.582626
948.738281	248.941422
947.591797	27.710781
946.445313	90.075935
945.298828	134.287537
944.151367	215.175888
943.003906	134.055588
941.856445	190.096054
940.708008	248.545822
939.559570	222.692551
938.411133	133.124466
937.262695	292.345734
936.113281	216.785812
934.964844	487.909729
933.814453	321.472565
932.665039	191.713516
931.514648	121.393120
930.364258	144.627716
929.213867	88.301003
928.062500	273.447418
926.912109	55.813133
925.759766	70.514740
924.608398	242.306168
923.456055	4.791038
922.303711	1.718296
921.151367	-48.954502
919.999023	-56.288406
918.845703	-88.475006
917.692383	113.458595
916.539063	104.218781
915.384766	-88.795052
914.230469	-272.511841
913.076172	-231.341537
911.920898	-53.926586
910.766602	-184.979691
909.611328	-306.773163
908.455078	-154.041504
907.299805	-257.417145
906.143555	-97.740784
904.987305	-175.925888
903.830078	-115.782532
902.673828	136.927582
901.516602	-88.093178
900.359375	44.738686
899.201172	141.407272
898.042969	48.081287
896.884766	-88.081474
895.726563	-88.399323
894.567383	-66.008606
893.408203	83.040649
892.249023	-5.172523
891.088867	-29.992367
889.929688	-52.465954
888.769531	270.665558
887.608398	18.020826
886.448242	81.564026
885.287109	154.183182
884.125977	3.486665
882.963867	89.768600
881.801758	43.027794
880.639648	34.697498
879.477539	195.476563
878.315430	232.297226
877.152344	122.725197
875.989258	26.769691
874.825195	43.506233
873.661133	-43.279247
872.497070	128.854172
871.333008	98.426506
870.168945	20.805887
869.003906	132.191467
867.838867	95.146759
866.672852	-63.241375
865.506836	198.761917
864.340820	-38.175484
863.174805	-32.361748
862.008789	195.813889
860.841797	221.814774
859.674805	328.629059
858.506836	379.297760
857.339844	250.431992
856.171875	249.503967
855.003906	450.422760
853.834961	527.925598
852.666016	439.497742
851.497070	499.018066
850.328125	545.051941
849.158203	380.483612
847.988281	126.390213
846.818359	329.159424
845.647461	178.129089
844.477539	235.265732
843.306641	104.404602
842.134766	199.508606
840.963867	191.647568
839.791992	-19.706190
838.619141	88.657845
837.447266	22.601313
836.274414	61.546101
835.101563	183.069931
833.928711	85.625740
832.754883	307.453522
831.581055	252.328522
830.407227	375.698395
829.232422	411.939301
828.058594	430.243103
826.883789	383.805542
825.708008	201.323853
824.533203	371.027405
823.357422	221.911133
822.181641	61.646530
821.004883	72.894348
819.828125	79.598839
818.651367	153.005508
817.474609	-14.099537
816.296875	21.293949
815.119141	14.307995
813.941406	-123.998177
812.763672	17.853687
811.584961	-42.761993
810.406250	-143.456009
809.226563	22.459511
808.047852	-162.825989
806.868164	-110.465454
805.688477	-211.452835
804.507813	-94.929428
803.327148	-142.812698
802.146484	-70.956787
800.965820	-112.386620
799.784180	-38.569237
798.603516	-173.340485
797.420898	-77.594353
796.239258	-254.624344
795.056641	-212.311981
793.874023	-198.933685
792.691406	-79.367805
791.507813	2.388259
790.324219	-157.307556
789.140625	48.134933
787.956055	29.887253
786.772461	-88.020813
785.586914	-2.509711
784.402344	-1.183065
783.216797	249.828018
782.032227	129.308395
780.845703	94.910568
779.660156	157.606674
778.473633	151.698837
777.287109	77.232185
776.100586	110.853600
774.913086	51.658947
773.725586	67.398537
772.538086	25.667814
771.349609	16.931805
770.161133	12.501949
768.972656	3.558961
767.784180	60.629845
766.594727	-67.502441
765.405273	68.656921
764.215820	43.888172
763.026367	184.162567
761.835938	242.833954
760.645508	336.594666
759.454102	551.231689
758.262695	464.326904
757.072266	372.975739
755.879883	466.272156
754.688477	555.044495
753.496094	507.448944
752.303711	400.479767
751.110352	300.079956
749.917969	291.888733
748.724609	261.681671
747.530273	325.811554
746.336914	277.931335
745.142578	273.898132
743.948242	225.944656
742.752930	267.874939
741.558594	226.427124
740.363281	99.474930
739.166992	176.341919
737.971680	147.976151
736.775391	196.256226
735.579102	150.324768
734.381836	69.364586
733.185547	224.811981
731.988281	67.250214
730.790039	242.293381
729.592773	290.386810
728.394531	281.602631
727.196289	285.942841
725.997070	1.777551
724.797852	250.943817
723.598633	152.645828
722.399414	401.696716
721.199219	310.008698
719.999023	246.774384
718.798828	399.684326
717.598633	353.989624
716.397461	282.182800
715.196289	465.645264
713.994141	143.183029
712.792969	91.255707
711.590820	165.830688
710.388672	216.467331
709.185547	129.906296
707.982422	130.581772
706.779297	89.964302
705.576172	-31.099604
704.372070	-21.426903
703.167969	-35.602024
701.963867	-82.306076
700.759766	-111.488846
699.554688	-86.189514
698.349609	145.729919
697.143555	23.385462
695.938477	90.254677
694.732422	-116.510727
693.525391	-1.613013
692.319336	-51.673817
691.112305	-27.770859
689.905273	-120.950539
688.697266	-174.893234
687.490234	-61.638248
686.282227	-117.468384
685.073242	24.190510
683.865234	-174.435135
682.656250	-123.578468
681.447266	-128.941650
680.237305	43.483345
679.028320	-43.934601
677.818359	50.722904
676.607422	-187.901764
675.397461	-28.042486
674.186523	71.299759
672.975586	-10.984711
671.763672	-28.205530
670.551758	45.532902
669.339844	65.323341
668.127930	-44.446522
666.915039	172.246246
665.703125	125.394966
664.489258	154.284943
663.276367	178.946671
662.062500	-5.697279
660.848633	10.563643
659.634766	-37.827091
658.419922	17.443521
657.205078	-15.666588
655.990234	-130.635803
654.775391	0.264331
653.559570	-49.890614
652.343750	-147.394272
651.126953	-76.790237
649.911133	-60.061489
648.694336	-19.653408
647.477539	44.397804
646.259766	147.131607
645.041992	92.684319
643.824219	229.660339
642.606445	147.103027
641.387695	352.626892
640.168945	91.415863
638.950195	-53.757805
637.730469	20.152428
636.511719	-24.328974
635.291016	12.620435
634.071289	-60.212315
632.850586	-66.724800
631.629883	46.663174
630.409180	-24.876629
629.188477	100.632439
627.966797	-76.735245
626.745117	-9.986344
625.522461	75.568108
624.300781	53.411598
623.078125	260.023834
621.854492	144.600967
620.631836	238.522400
619.408203	190.404846
618.184570	248.651093
616.960938	111.335869
615.736328	24.640902
614.511719	69.783714
613.287109	-89.202957
612.061523	-18.116800
610.835938	-61.391930
609.610352	-20.216740
608.384766	19.809212
607.158203	-52.483677
605.931641	25.660364
604.705078	-119.656601
