# Supplementary material for: Raman spectroscopy accurately differentiates mucosal healing from non-healing and biochemical changes following biological therapy in inflammatory bowel disease
Source: PLoS One. 2021 Jun 2;16(6):e0252210. doi: 10.1371/journal.pone.0252210 (PMC8172032; doi:10.1371/journal.pone.0252210)
Supplement: S7 Dataset — (ZIP) [file pone.0252210.s009.zip › Post-biologic/OC020 post treatment-2 base sub CR removed_65__X_-18445.5__Y_40084.8__Z_6.02039__Time_743.txt]

1714.793945	198.264771
1713.817383	289.561584
1712.840820	397.064209
1711.864258	-11.675683
1710.886719	-204.487656
1709.909180	38.350739
1708.931641	153.779388
1707.953125	5.151969
1706.975586	-144.695755
1705.997070	-132.581116
1705.018555	-411.015839
1704.040039	-26.892767
1703.060547	-123.457878
1702.081055	121.065704
1701.101563	-146.859833
1700.122070	-97.866119
1699.142578	-488.834930
1698.162109	33.040321
1697.181641	-85.525139
1696.201172	29.604181
1695.220703	-14.422662
1694.239258	153.650635
1693.257813	95.840652
1692.276367	-62.248749
1691.294922	-283.193451
1690.313477	292.219666
1689.331055	262.849823
1688.348633	282.586304
1687.366211	202.063919
1686.383789	186.618530
1685.400391	404.052887
1684.416992	710.361023
1683.433594	452.767303
1682.450195	238.916031
1681.465820	462.818939
1680.482422	653.046387
1679.498047	705.701172
1678.512695	663.442139
1677.528320	984.023071
1676.542969	1230.866943
1675.558594	1741.837036
1674.572266	900.099487
1673.586914	1332.920776
1672.601563	1322.617065
1671.615234	1554.922119
1670.628906	1894.225830
1669.642578	1517.160645
1668.655273	1634.911987
1667.668945	1671.165039
1666.681641	1944.368164
1665.694336	2072.295654
1664.706055	2134.581787
1663.718750	2675.030273
1662.730469	2293.181885
1661.742188	2254.213867
1660.753906	2290.194824
1659.764648	2711.062988
1658.775391	2544.290527
1657.787109	2306.789063
1656.796875	2498.988281
1655.807617	2305.242920
1654.818359	2109.571533
1653.828125	2192.451660
1652.837891	2111.867920
1651.846680	2084.791260
1650.856445	1910.243042
1649.865234	1683.437866
1648.874023	1689.912476
1647.882813	1313.716064
1646.891602	1281.710205
1645.899414	927.936340
1644.907227	466.534760
1643.915039	520.734436
1642.922852	482.991150
1641.930664	192.360245
1640.937500	21.034376
1639.944336	359.397705
1638.951172	421.097656
1637.957031	90.252197
1636.963867	258.267670
1635.969727	107.645187
1634.975586	-89.963341
1633.981445	-10.468616
1632.986328	372.255524
1631.991211	-211.348877
1630.996094	-120.323120
1630.000977	-352.796295
1629.005859	-255.879807
1628.009766	43.886623
1627.013672	51.807133
1626.017578	-497.575104
1625.021484	-197.117142
1624.024414	-185.732254
1623.028320	25.663597
1622.031250	124.191223
1621.033203	-137.040497
1620.036133	174.676346
1619.038086	292.114655
1618.041016	8.007094
1617.041992	474.906860
1616.043945	225.341446
1615.045898	-105.289497
1614.046875	-102.491798
1613.047852	160.087708
1612.048828	31.995747
1611.048828	32.522156
1610.049805	25.312099
1609.049805	390.283478
1608.049805	320.306946
1607.048828	182.337296
1606.048828	180.679520
1605.047852	215.733231
1604.046875	386.939514
1603.045898	236.234894
1602.044922	72.556061
1601.042969	283.026825
1600.041016	33.151028
1599.039063	-415.315887
1598.037109	-309.393799
1597.034180	-33.653641
1596.031250	-374.698547
1595.028320	-224.481552
1594.025391	-372.104065
1593.022461	-355.182922
1592.018555	-424.474030
1591.014648	-177.958740
1590.010742	-171.679321
1589.006836	-238.517685
1588.001953	-221.934555
1586.997070	209.212479
1585.992188	-178.594879
1584.987305	-81.472389
1583.982422	184.917404
1582.976563	172.278122
1581.970703	120.464119
1580.964844	34.703888
1579.958984	360.276825
1578.952148	107.632774
1577.945313	-59.142559
1576.938477	83.683769
1575.931641	174.278412
1574.924805	100.815971
1573.916992	240.468948
1572.909180	556.703247
1571.901367	347.557098
1570.893555	10.994781
1569.884766	-143.725433
1568.876953	257.374359
1567.868164	86.733261
1566.858398	-55.473564
1565.849609	77.397202
1564.839844	191.834839
1563.830078	-20.938259
1562.820313	67.136887
1561.810547	201.658447
1560.799805	27.302261
1559.790039	13.577903
1558.779297	-189.593231
1557.767578	159.097885
1556.756836	108.420189
1555.745117	127.470016
1554.733398	-200.761765
1553.721680	504.077942
1552.709961	467.990723
1551.697266	159.901733
1550.685547	110.501091
1549.672852	311.820862
1548.659180	326.561707
1547.646484	28.169352
1546.632813	249.327240
1545.619141	472.732330
1544.605469	408.930176
1543.591797	164.048477
1542.577148	350.405914
1541.562500	154.196915
1540.547852	228.947952
1539.533203	11.697330
1538.518555	127.245186
1537.502930	87.643967
1536.487305	114.882767
1535.471680	198.605789
1534.456055	-277.569977
1533.439453	148.583176
1532.422852	484.079132
1531.406250	249.625015
1530.389648	51.088230
1529.373047	68.769836
1528.355469	232.975052
1527.337891	-20.284510
1526.320313	421.398010
1525.302734	347.871002
1524.284180	111.978111
1523.265625	148.646408
1522.247070	-97.892670
1521.228516	383.205688
1520.208984	295.608856
1519.190430	-8.100511
1518.170898	114.668953
1517.151367	206.307114
1516.130859	89.555069
1515.111328	-104.412613
1514.090820	-396.142700
1513.070313	0.037193
1512.049805	-410.132843
1511.028320	129.083694
1510.006836	-130.065735
1508.986328	-253.363983
1507.963867	-166.606445
1506.942383	127.596497
1505.919922	-14.359400
1504.898438	-87.255463
1503.875977	-104.001259
1502.852539	-172.223785
1501.830078	-550.511597
1500.806641	-406.505615
1499.783203	-349.815094
1498.759766	-190.976273
1497.736328	-313.908203
1496.711914	33.744926
1495.687500	40.839840
1494.663086	-169.647812
1493.638672	28.855379
1492.613281	168.255539
1491.587891	-55.515465
1490.563477	29.838223
1489.537109	549.203735
1488.511719	447.544342
1487.485352	478.508148
1486.458984	223.340622
1485.432617	57.451477
1484.406250	575.387207
1483.379883	748.499023
1482.352539	554.020264
1481.325195	530.337769
1480.297852	509.060913
1479.269531	449.375641
1478.241211	771.868835
1477.213867	1094.115967
1476.184570	1016.050171
1475.156250	1233.371094
1474.127930	1358.796021
1473.098633	1664.768433
1472.069336	1522.493042
1471.040039	1751.708374
1470.009766	1873.818604
1468.979492	1993.220215
1467.950195	2315.955078
1466.918945	2534.129395
1465.888672	2909.758057
1464.857422	2903.852539
1463.827148	3019.866699
1462.795898	3537.112549
1461.763672	3507.921875
1460.732422	3506.632568
1459.700195	3634.716064
1458.667969	3645.909424
1457.635742	3933.654785
1456.603516	3921.815430
1455.570313	3821.099854
1454.537109	3882.690674
1453.503906	3523.288086
1452.470703	4008.184814
1451.436523	3856.616699
1450.403320	4123.227051
1449.369141	4425.126953
1448.333984	4498.863770
1447.299805	4329.471680
1446.264648	4051.225342
1445.230469	4509.729492
1444.194336	4135.334961
1443.159180	3988.843262
1442.124023	3741.221436
1441.087891	4093.083252
1440.051758	4212.166992
1439.015625	3747.222412
1437.978516	4030.606689
1436.941406	3780.689941
1435.904297	3187.300781
1434.867188	3008.447266
1433.830078	2827.168701
1432.791992	2408.634277
1431.754883	2053.459229
1430.715820	1986.119995
1429.677734	1820.480225
1428.639648	1493.514038
1427.600586	1514.758057
1426.561523	915.742249
1425.522461	969.997986
1424.482422	988.976135
1423.443359	1192.009521
1422.403320	986.847534
1421.363281	817.113464
1420.322266	803.641174
1419.282227	158.321335
1418.241211	676.317932
1417.200195	756.273438
1416.159180	509.183655
1415.117188	342.773468
1414.076172	116.205780
1413.034180	621.555603
1411.992188	616.449036
1410.949219	269.591736
1409.907227	365.317383
1408.864258	-262.485687
1407.821289	-118.746727
1406.777344	-115.603378
1405.734375	-26.930313
1404.690430	64.321953
1403.646484	133.086746
1402.602539	56.429741
1401.557617	60.202061
1400.513672	-68.781219
1399.468750	53.171280
1398.423828	92.499718
1397.377930	114.391609
1396.333008	537.422302
1395.287109	181.213943
1394.241211	-11.852732
1393.195313	-29.360895
1392.148438	158.592438
1391.101563	221.481079
1390.054688	287.026398
1389.007813	115.012169
1387.960938	433.589355
1386.913086	124.399857
1385.865234	-114.450836
1384.817383	94.504456
1383.769531	-41.368721
1382.720703	-144.529404
1381.671875	59.865139
1380.623047	-502.487640
1379.574219	-165.335709
1378.524414	-182.703903
1377.475586	-55.040268
1376.425781	-166.845642
1375.375977	283.037567
1374.325195	-17.985220
1373.274414	-316.170959
1372.224609	-254.902588
1371.172852	-103.739647
1370.122070	-214.115540
1369.070313	-35.169159
1368.019531	-132.602921
1366.967773	54.171627
1365.915039	96.625206
1364.863281	-132.078949
1363.810547	-31.890253
1362.757813	-195.322418
1361.705078	183.988892
1360.651367	35.951256
1359.598633	273.748779
1358.544922	31.734777
1357.491211	245.023026
1356.436523	135.306946
1355.382813	-38.708042
1354.328125	498.137695
1353.273438	294.769287
1352.217773	665.380798
1351.163086	738.152100
1350.107422	369.252350
1349.051758	616.246033
1347.996094	960.148987
1346.939453	589.671875
1345.883789	1449.800537
1344.827148	1015.397461
1343.769531	1161.521973
1342.712891	1292.978638
1341.655273	1598.072632
1340.598633	1529.185547
1339.540039	1519.987671
1338.482422	1590.304321
1337.423828	1477.598633
1336.366211	1565.710815
1335.307617	1324.858765
1334.248047	1331.765503
1333.189453	1435.414063
1332.129883	1610.961182
1331.070313	1497.372559
1330.010742	1389.022339
1328.950195	1313.073608
1327.890625	1066.909180
1326.830078	1376.953369
1325.768555	1143.682495
1324.708008	1431.829468
1323.646484	1529.964478
1322.585938	1139.561401
1321.523438	1539.259033
1320.461914	1139.611450
1319.400391	1628.423218
1318.337891	1796.624512
1317.275391	1632.110840
1316.211914	1783.433838
1315.149414	1858.525269
1314.085938	1776.095215
1313.022461	1841.745239
1311.958984	1809.067505
1310.894531	1973.614502
1309.831055	1727.174561
1308.766602	1840.421021
1307.701172	1498.555664
1306.636719	2123.994629
1305.571289	1876.122925
1304.505859	1844.989380
1303.440430	1897.681641
1302.375000	1908.767944
1301.308594	1750.462524
1300.242188	1931.523682
1299.175781	1687.711060
1298.109375	1679.991089
1297.041992	1819.797119
1295.975586	1704.423584
1294.908203	1655.560059
1293.839844	1521.013062
1292.772461	1830.786865
1291.704102	1615.692993
1290.635742	1373.898193
1289.567383	1502.618408
1288.498047	1200.030396
1287.428711	1493.280762
1286.360352	941.265198
1285.290039	1046.156616
1284.220703	1249.147705
1283.150391	1285.704834
1282.080078	1168.184448
1281.009766	1278.497559
1279.939453	1036.551636
1278.868164	1523.907349
1277.796875	1045.064697
1276.725586	874.700562
1275.654297	1178.858643
1274.582031	1329.033813
1273.509766	1132.264526
1272.437500	1160.500977
1271.365234	1762.895996
1270.291992	1481.089600
1269.218750	1363.127197
1268.145508	1936.169922
1267.072266	1689.058228
1265.999023	1608.101440
1264.924805	1800.510010
1263.850586	1427.114136
1262.776367	1739.187866
1261.701172	1646.539551
1260.625977	1402.924927
1259.550781	1330.094482
1258.475586	1720.283081
1257.400391	1097.132202
1256.324219	1472.770630
1255.248047	1378.445801
1254.171875	1323.197266
1253.094727	1757.197388
1252.018555	1577.962524
1250.941406	1330.766479
1249.864258	1682.020142
1248.786133	1313.474243
1247.708008	1380.293091
1246.630859	1284.309204
1245.551758	1594.203613
1244.473633	1503.186768
1243.394531	1472.978638
1242.316406	1369.989258
1241.236328	1284.076050
1240.157227	1256.499634
1239.077148	1199.851685
1237.998047	1461.084473
1236.917969	1486.949951
1235.836914	1551.632324
1234.756836	1228.400146
1233.675781	1833.693115
1232.594727	1096.179077
1231.512695	1211.847412
1230.431641	1417.107544
1229.349609	941.762512
1228.267578	1059.839233
1227.185547	1255.326782
1226.102539	1460.406372
1225.019531	1106.452759
1223.936523	980.044800
1222.853516	1022.983887
1221.769531	737.033386
1220.686523	668.774353
1219.602539	663.357605
1218.517578	418.694092
1217.433594	845.732239
1216.348633	661.466614
1215.263672	597.987122
1214.178711	203.747711
1213.092773	707.550781
1212.007813	687.427185
1210.921875	708.281494
1209.834961	784.552063
1208.749023	412.191895
1207.662109	1100.796875
1206.575195	776.625305
1205.488281	1561.127441
1204.400391	574.277649
1203.313477	565.822205
1202.225586	239.395950
1201.136719	250.136566
1200.048828	436.533264
1198.959961	90.876663
1197.871094	82.167984
1196.782227	258.615631
1195.692383	-65.368942
1194.603516	190.219864
1193.513672	-56.847282
1192.423828	-248.615555
1191.333008	25.783361
1190.242188	-168.511856
1189.151367	-180.269073
1188.060547	-408.248291
1186.969727	-19.213339
1185.877930	38.301533
1184.786133	-57.904228
1183.694336	-521.258423
1182.601563	-250.518005
1181.509766	-270.182739
1180.416992	28.922848
1179.323242	-412.926025
1178.230469	-200.431442
1177.136719	126.851105
1176.042969	111.312042
1174.949219	167.504425
1173.854492	-18.293991
1172.760742	-15.014498
1171.666016	-109.998520
1170.570313	-154.825912
1169.475586	235.631454
1168.379883	-67.823807
1167.284180	44.789822
1166.188477	30.510214
1165.091797	-134.479111
1163.996094	11.115433
1162.899414	244.892471
1161.801758	-125.868057
1160.705078	422.761108
1159.607422	624.819458
1158.509766	406.555542
1157.412109	159.613129
1156.313477	578.261169
1155.215820	381.190155
1154.117188	396.294128
1153.017578	230.037048
1151.918945	49.418930
1150.819336	238.098862
1149.719727	-80.934921
1148.620117	255.082962
1147.519531	305.010773
1146.418945	-64.275978
1145.318359	-264.539093
1144.217773	68.229248
1143.116211	53.305004
1142.014648	-140.169937
1140.913086	187.128799
1139.811523	-115.962639
1138.708984	332.108856
1137.606445	166.657745
1136.503906	291.016479
1135.401367	-52.814472
1134.297852	170.983337
1133.194336	491.881378
1132.090820	608.329529
1130.987305	665.246460
1129.882813	1080.278442
1128.778320	970.694763
1127.673828	1062.617188
1126.569336	1559.835815
1125.463867	871.324829
1124.358398	1183.193970
1123.252930	1328.905151
1122.146484	1102.452148
1121.041016	1072.566040
1119.934570	829.420288
1118.828125	664.375427
1117.720703	707.549927
1116.613281	457.140503
1115.505859	630.199463
1114.398438	831.431641
1113.291016	545.299500
1112.182617	720.182922
1111.074219	864.135071
1109.964844	901.539612
1108.856445	551.349365
1107.747070	1030.275269
1106.637695	764.976501
1105.528320	660.232422
1104.417969	630.942139
1103.307617	1205.695068
1102.197266	1145.399536
1101.086914	872.725769
1099.975586	934.936096
1098.864258	1272.870361
1097.752930	891.597412
1096.641602	1026.514160
1095.529297	1380.378906
1094.416992	1050.860229
1093.304688	1086.437134
1092.191406	1128.953979
1091.079102	1086.640259
1089.965820	921.865540
1088.852539	1034.728394
1087.738281	1006.303406
1086.624023	1175.373169
1085.509766	1297.264893
1084.395508	1308.543945
1083.280273	1190.472412
1082.166016	1100.605591
1081.050781	1255.011230
1079.934570	1219.040039
1078.819336	1255.833740
1077.703125	1367.663086
1076.586914	503.045959
1075.469727	875.345886
1074.353516	1275.595459
1073.236328	784.370300
1072.119141	811.539856
1071.000977	979.307739
1069.882813	706.344299
1068.765625	229.636597
1067.646484	755.760925
1066.528320	227.683105
1065.409180	788.654419
1064.290039	1244.009644
1063.170898	723.154602
1062.050781	895.152466
1060.930664	783.998108
1059.810547	965.261658
1058.690430	971.067749
1057.569336	516.319519
1056.449219	480.182861
1055.327148	88.867447
1054.206055	414.979645
1053.083984	661.540771
1051.961914	137.428650
1050.839844	512.404846
1049.717773	670.180115
1048.594727	452.212616
1047.471680	425.696411
1046.348633	499.529816
1045.224609	428.796143
1044.101563	560.988708
1042.976563	14.885114
1041.852539	503.754425
1040.728516	335.480804
1039.603516	232.561890
1038.478516	360.300751
1037.352539	320.421814
1036.227539	10.659572
1035.101563	538.845825
1033.974609	236.305023
1032.848633	245.692932
1031.721680	527.236450
1030.594727	625.085693
1029.467773	478.939606
1028.340820	147.071518
1027.212891	129.093323
1026.084961	-42.056313
1024.956055	-208.370728
1023.828125	-386.078674
1022.699219	-428.967316
1021.570313	-216.438354
1020.440430	-314.765991
1019.311523	-389.699554
1018.181641	-269.677673
1017.050781	-416.192505
1015.920898	-555.517761
1014.790039	-615.849060
1013.659180	137.195953
1012.528320	37.675304
1011.396484	220.874313
1010.265625	193.486465
1009.132813	122.283234
1008.000977	546.515259
1006.868164	739.363770
1005.736328	1010.958313
1004.602539	2239.954834
1003.469727	3001.566895
1002.335938	3536.488525
1001.202148	3174.748535
1000.068359	1755.247803
998.933594	1436.058594
997.799805	696.948303
996.665039	565.569458
995.529297	252.112915
994.394531	476.696350
993.258789	34.637432
992.123047	52.009846
990.986328	364.753601
989.849609	-133.948746
988.712891	33.936417
987.576172	418.583313
986.439453	107.521553
985.301758	-297.604980
984.164063	223.412247
983.025391	-151.149750
981.887695	24.813747
980.749023	-135.031982
979.610352	347.313477
978.470703	-396.266846
977.332031	97.911827
976.192383	164.488892
975.051758	-329.541229
973.912109	-237.108566
972.771484	124.329712
971.630859	166.596176
970.490234	193.028061
969.348633	40.634624
968.207031	150.233627
967.065430	133.837860
965.923828	319.604523
964.781250	262.422424
963.638672	285.791626
962.496094	-45.923801
961.352539	392.895813
960.208984	405.569946
959.065430	276.474060
957.921875	104.190620
956.777344	245.972717
955.632813	232.286972
954.488281	189.125717
953.343750	169.141342
952.198242	73.946930
951.052734	-158.156250
949.907227	-21.730915
948.760742	82.902878
947.614258	46.053215
946.467773	-180.155396
945.321289	34.917080
944.173828	-35.330063
943.026367	45.433376
941.878906	258.839355
940.730469	356.018036
939.582031	357.587738
938.433594	405.055115
937.285156	724.168945
936.135742	411.798248
934.987305	266.248016
933.836914	524.444824
932.687500	459.220764
931.537109	403.409668
930.386719	454.924072
929.236328	283.535553
928.084961	346.957825
926.934570	-35.468861
925.783203	260.598938
924.630859	160.964325
923.478516	-204.458130
922.327148	-87.438347
921.173828	25.241636
920.021484	63.104813
918.868164	10.313023
917.714844	80.451225
916.561523	514.161072
915.407227	-214.604156
914.252930	-232.287750
913.098633	31.677469
911.944336	-42.324997
910.789063	17.771801
909.633789	-123.785110
908.478516	-206.104675
907.322266	-249.635300
906.166016	-95.771355
905.009766	-166.079086
903.853516	-97.980263
902.696289	-47.825253
901.539063	-217.114944
900.381836	-168.833847
899.223633	99.132751
898.065430	-225.619095
896.907227	-294.437378
895.749023	-231.888962
894.589844	215.164612
893.430664	15.705252
892.271484	110.283089
891.112305	-260.446320
889.952148	-66.145035
888.791992	-183.425735
887.630859	128.463638
886.470703	2.446081
885.309570	18.796131
884.148438	290.205109
882.986328	193.968246
881.825195	352.698853
880.663086	382.972900
879.500000	350.242523
878.337891	540.710144
877.174805	125.170898
876.011719	385.623657
874.847656	213.707672
873.684570	397.644135
872.520508	228.216888
871.355469	180.463623
870.191406	144.034790
869.026367	438.323792
867.861328	444.707764
866.695313	370.216736
865.530273	417.164673
864.364258	-30.207035
863.197266	744.775818
862.031250	609.790283
860.864258	427.749695
859.697266	391.733948
858.530273	625.065552
857.362305	831.383972
856.194336	941.140015
855.026367	799.648560
853.857422	1079.767700
852.688477	1142.291992
851.519531	1097.188721
850.350586	823.530457
849.180664	1410.187012
848.010742	952.882813
846.840820	726.370300
845.670898	661.093201
844.500000	956.120544
843.329102	508.106812
842.157227	187.757690
840.986328	462.360565
839.814453	387.972870
838.642578	476.722046
837.469727	460.313721
836.296875	236.031906
835.124023	576.902832
833.951172	435.132385
832.777344	538.929993
831.603516	379.170135
830.429688	701.402649
829.255859	686.462769
828.081055	1061.766724
826.906250	796.736572
825.731445	625.336548
824.555664	545.275940
823.379883	175.406891
822.204102	324.678467
821.027344	415.819244
819.851563	19.066816
818.674805	283.573975
817.497070	434.289642
816.320313	206.448715
815.142578	56.422169
813.963867	-113.719589
812.786133	-208.357666
811.607422	-87.480957
810.428711	-17.964890
809.250000	253.543121
808.070313	33.763569
806.890625	-161.674225
805.710938	-203.999252
804.531250	-148.819290
803.350586	17.113400
802.169922	-471.836212
800.988281	-698.975098
799.807617	-464.886292
798.625977	-676.814514
797.444336	-214.920822
796.261719	-165.691971
795.079102	-528.846863
793.896484	-198.652039
792.713867	95.731758
791.530273	-263.436127
790.346680	196.431427
789.163086	155.674194
787.979492	486.456299
786.794922	288.158203
785.610352	184.841202
784.425781	275.931732
783.240234	139.079865
782.054688	141.312820
780.869141	620.592773
779.682617	790.175354
778.496094	731.991272
777.309570	121.624466
776.123047	345.764404
774.935547	408.491089
773.748047	71.619576
772.560547	277.359589
771.373047	37.315540
770.184570	22.091034
768.996094	394.647186
767.806641	460.509521
766.618164	-35.686668
765.428711	40.891663
764.239258	363.914124
763.048828	495.058868
761.858398	749.242310
760.667969	507.988861
759.477539	950.940125
758.286133	1136.173096
757.094727	931.921875
755.903320	723.227356
754.710938	1145.350342
753.518555	637.564941
752.326172	446.272034
751.133789	731.602966
749.940430	533.557251
748.747070	656.047058
747.553711	446.934784
746.359375	356.329651
745.166016	647.433350
743.970703	468.930267
742.776367	384.733276
741.581055	208.436691
740.385742	406.981842
739.190430	432.267548
737.994141	374.255310
736.797852	22.730808
735.601563	69.905769
734.405273	1.011573
733.208008	358.963409
732.010742	316.297485
730.813477	293.354950
729.615234	211.395111
728.416992	243.220093
727.218750	233.534592
726.020508	252.320679
724.821289	8.935805
723.622070	506.346344
722.422852	343.987640
721.222656	92.268288
720.022461	762.049072
718.822266	545.484253
717.621094	416.427948
716.420898	717.337463
715.218750	603.838501
714.017578	270.304901
712.815430	442.865631
711.614258	473.840057
710.411133	526.773071
709.208984	-84.584358
708.005859	262.877777
706.802734	268.510590
705.599609	61.010334
704.395508	-152.697952
703.191406	175.751419
701.987305	391.163452
700.782227	210.881134
699.577148	4.846946
698.372070	325.271393
697.166992	206.782578
695.960938	129.922363
694.754883	53.377254
693.548828	46.664913
692.341797	-485.220123
691.135742	-269.769989
689.927734	-273.313110
688.720703	-211.449768
687.512695	-6.111155
686.304688	-30.451632
685.096680	88.656303
683.888672	-169.176071
682.679688	-209.815872
681.470703	-276.112427
680.260742	-30.089907
679.050781	-420.611389
677.840820	-178.346497
676.630859	-219.461807
675.419922	-69.768906
674.209961	-389.389771
672.998047	113.531677
671.787109	4.440451
670.575195	-249.168671
669.363281	450.992004
668.151367	-80.840836
666.938477	191.679733
665.725586	38.751266
664.512695	248.989639
663.299805	204.564133
662.085938	527.387573
660.872070	308.526428
659.658203	357.516785
658.443359	35.603462
657.228516	173.379105
656.013672	-314.120972
654.797852	-264.492554
653.583008	-210.519012
652.366211	-12.140514
651.150391	-126.229713
649.934570	35.395473
648.717773	-1.206057
647.500000	483.108795
646.283203	134.107529
645.065430	99.271294
643.847656	326.694519
642.629883	424.699097
641.411133	771.798096
640.192383	602.411133
638.973633	-115.393448
637.753906	668.720581
636.534180	341.239929
635.314453	213.072311
634.094727	92.899834
632.874023	414.322632
631.653320	105.911049
630.432617	408.357544
629.211914	169.077866
627.990234	261.351563
626.768555	421.089935
625.545898	236.536118
624.324219	663.794189
623.101563	570.885864
621.877930	697.205688
620.655273	89.337120
619.431641	531.505493
618.208008	12.512158
616.983398	285.942261
615.759766	43.615685
614.535156	90.193298
613.310547	177.233948
612.084961	-142.394302
610.859375	20.884462
609.633789	-98.650810
608.408203	26.894850
607.181641	-211.737564
605.955078	-214.211319
604.728516	-230.718063
