# Supplementary material for: Raman spectroscopy accurately differentiates mucosal healing from non-healing and biochemical changes following biological therapy in inflammatory bowel disease
Source: PLoS One. 2021 Jun 2;16(6):e0252210. doi: 10.1371/journal.pone.0252210 (PMC8172032; doi:10.1371/journal.pone.0252210)
Supplement: S7 Dataset — (ZIP) [file pone.0252210.s009.zip › Post-biologic/OC035-1 post treatment_base sub CR removed_61__X_-12022.2__Y_76908.1__Z_922.172__Time_689.txt]

1714.774414	-43.631058
1713.797852	-210.529663
1712.820313	-129.900513
1711.843750	57.027676
1710.866211	7.003096
1709.888672	-46.503765
1708.911133	-175.776016
1707.933594	-147.604843
1706.955078	-69.223022
1705.976563	-7.503407
1704.998047	75.110016
1704.019531	93.006157
1703.040039	145.254898
1702.061523	-91.752144
1701.082031	-101.605064
1700.101563	153.034653
1699.122070	241.670731
1698.141602	110.899796
1697.161133	172.534409
1696.180664	375.723022
1695.200195	204.850601
1694.218750	-3.326804
1693.238281	223.956055
1692.256836	563.340454
1691.274414	355.572662
1690.292969	652.457336
1689.310547	455.880310
1688.328125	465.028107
1687.345703	642.464722
1686.363281	849.477478
1685.379883	1099.356201
1684.396484	717.983765
1683.413086	667.543884
1682.429688	953.162292
1681.445313	911.535583
1680.461914	785.264160
1679.477539	646.201111
1678.493164	914.873474
1677.507813	875.309509
1676.523438	884.245117
1675.538086	1085.181885
1674.552734	1334.480103
1673.566406	1289.183838
1672.581055	1449.197632
1671.594727	1742.582642
1670.608398	1683.188965
1669.622070	1396.083252
1668.634766	1438.973999
1667.648438	1689.614258
1666.661133	1715.201660
1665.673828	1667.174561
1664.685547	1728.594238
1663.698242	1639.548706
1662.709961	1856.152222
1661.721680	1993.840820
1660.733398	1920.146851
1659.744141	1865.721191
1658.755859	1780.279907
1657.766602	1894.219971
1656.777344	2223.326416
1655.787109	1583.992554
1654.797852	1747.709229
1653.807617	1393.365356
1652.817383	1415.595825
1651.827148	1033.821777
1650.835938	890.917908
1649.844727	836.042908
1648.853516	911.426819
1647.862305	519.699707
1646.871094	736.561401
1645.878906	708.325500
1644.886719	245.011841
1643.894531	112.647202
1642.902344	292.529388
1641.910156	227.541855
1640.916992	23.374521
1639.923828	83.770523
1638.930664	-158.536209
1637.936523	-255.077454
1636.943359	-179.559158
1635.949219	123.215675
1634.955078	-137.477463
1633.960938	-128.710754
1632.965820	-24.537750
1631.970703	-388.595703
1630.975586	-159.500473
1629.980469	-401.135712
1628.985352	-594.738770
1627.989258	-277.261871
1626.993164	-474.998444
1625.997070	-93.508629
1625.000977	-21.954309
1624.003906	-44.579247
1623.007813	22.667341
1622.010742	-101.471535
1621.012695	263.563873
1620.015625	266.426636
1619.017578	80.649338
1618.020508	512.379211
1617.021484	36.110840
1616.023438	-53.759003
1615.025391	-214.034698
1614.026367	114.051178
1613.027344	-53.308605
1612.028320	-196.638290
1611.028320	90.361732
1610.029297	36.855728
1609.029297	138.293671
1608.029297	234.757095
1607.028320	119.320267
1606.028320	82.779762
1605.027344	193.138763
1604.026367	358.676910
1603.025391	-64.413170
1602.023438	127.758675
1601.022461	82.037422
1600.020508	-47.139431
1599.018555	-58.401451
1598.016602	-111.295937
1597.013672	-103.876808
1596.010742	-307.945892
1595.007813	-407.278778
1594.004883	-250.469315
1593.001953	-38.763584
1591.998047	34.605911
1590.994141	-77.268425
1589.990234	-53.302311
1588.986328	192.500778
1587.981445	206.123947
1586.976563	251.097122
1585.971680	176.165237
1584.966797	375.014740
1583.961914	29.117363
1582.956055	165.429688
1581.950195	624.712524
1580.944336	406.635254
1579.938477	11.574521
1578.931641	137.333069
1577.924805	510.269928
1576.917969	583.750427
1575.911133	347.550140
1574.904297	327.282806
1573.896484	338.161865
1572.888672	-22.837490
1571.880859	73.728989
1570.873047	541.792053
1569.864258	105.342720
1568.855469	237.872833
1567.846680	326.073395
1566.837891	195.989059
1565.829102	289.082733
1564.819336	587.037048
1563.809570	357.935089
1562.799805	281.841766
1561.790039	688.062500
1560.779297	240.748642
1559.768555	-87.288750
1558.757813	310.426086
1557.747070	438.248016
1556.736328	86.473511
1555.724609	470.334106
1554.712891	638.853455
1553.701172	519.660583
1552.689453	664.349670
1551.676758	513.683167
1550.664063	525.870056
1549.651367	382.579102
1548.638672	288.248840
1547.625977	416.105133
1546.612305	93.773590
1545.598633	205.586182
1544.584961	141.347443
1543.571289	368.838593
1542.556641	226.548218
1541.541992	362.972137
1540.527344	266.663635
1539.512695	296.609711
1538.498047	158.487091
1537.482422	180.117813
1536.466797	237.564392
1535.451172	137.347763
1534.434570	-58.548229
1533.418945	41.845032
1532.402344	54.243683
1531.385742	37.980083
1530.369141	85.833832
1529.351563	210.629974
1528.334961	121.301788
1527.317383	199.063339
1526.299805	-1.557365
1525.281250	204.252426
1524.263672	-334.018219
1523.245117	30.653555
1522.226563	-52.712193
1521.208008	79.659737
1520.188477	-55.748672
1519.168945	-224.835938
1518.150391	-60.055843
1517.129883	-88.397346
1516.110352	55.084560
1515.089844	-163.961945
1514.070313	-36.567654
1513.049805	-145.741547
1512.028320	-370.698212
1511.007813	-0.513153
1509.986328	-254.255264
1508.964844	-200.392899
1507.943359	-269.961487
1506.921875	-165.459229
1505.899414	-38.253986
1504.876953	-239.453018
1503.854492	-197.450653
1502.832031	-240.307083
1501.808594	-552.388855
1500.786133	-257.737091
1499.762695	-531.870483
1498.739258	-102.294334
1497.714844	-415.326965
1496.691406	-554.520508
1495.666992	-338.401337
1494.642578	-148.228989
1493.617188	-104.175995
1492.592773	-144.754868
1491.567383	87.857964
1490.541992	215.339859
1489.516602	107.473808
1488.491211	229.261581
1487.464844	166.865753
1486.438477	224.232590
1485.412109	363.004791
1484.385742	644.377869
1483.358398	443.156342
1482.331055	496.867828
1481.303711	504.415131
1480.276367	631.568237
1479.249023	725.300354
1478.220703	698.962219
1477.192383	919.586792
1476.164063	824.004944
1475.135742	1148.516235
1474.106445	1065.222900
1473.077148	1170.168579
1472.047852	1447.959961
1471.018555	1707.630981
1469.989258	1954.284424
1468.958984	2009.846191
1467.928711	2144.050293
1466.898438	2000.873047
1465.868164	2477.875732
1464.836914	2611.374756
1463.805664	2838.681152
1462.774414	2636.392090
1461.743164	2715.983398
1460.710938	2823.310059
1459.679688	2968.563232
1458.647461	2890.227783
1457.615234	3228.001221
1456.582031	3085.944824
1455.549805	3080.842285
1454.516602	3443.358154
1453.483398	3270.593994
1452.449219	3277.775146
1451.416016	3538.342529
1450.381836	3370.438232
1449.347656	3595.213135
1448.313477	3571.587158
1447.279297	3350.375977
1446.244141	3473.501953
1445.208984	3391.479248
1444.173828	3339.808105
1443.138672	3118.583252
1442.102539	3112.410645
1441.066406	2921.572266
1440.030273	2950.775146
1438.994141	2992.577148
1437.958008	2523.780518
1436.920898	2320.477051
1435.883789	2261.258057
1434.846680	1830.749390
1433.808594	1751.426025
1432.771484	1727.713989
1431.733398	1451.568970
1430.695313	1160.415527
1429.657227	972.858521
1428.618164	1035.128540
1427.579102	734.218323
1426.540039	660.416321
1425.500977	846.354614
1424.461914	626.460083
1423.421875	434.404663
1422.381836	441.526611
1421.341797	514.198059
1420.301758	249.445358
1419.260742	216.493362
1418.219727	239.013840
1417.178711	213.788879
1416.137695	201.241196
1415.096680	239.103989
1414.054688	85.873764
1413.012695	264.733337
1411.970703	232.443085
1410.928711	6.737948
1409.885742	-93.131393
1408.842773	161.413696
1407.799805	132.129486
1406.756836	118.053421
1405.712891	-217.292053
1404.668945	7.434649
1403.625000	-31.317083
1402.581055	411.857147
1401.537109	92.359673
1400.492188	141.822784
1399.447266	244.081177
1398.402344	148.398361
1397.357422	52.920586
1396.311523	351.067596
1395.265625	278.456421
1394.219727	283.701843
1393.173828	123.836555
1392.126953	116.933098
1391.081055	155.299835
1390.034180	-116.523010
1388.986328	227.487762
1387.939453	-359.056122
1386.891602	-94.783432
1385.843750	59.549477
1384.795898	-310.988159
1383.748047	-118.770599
1382.699219	-151.349182
1381.651367	-218.661896
1380.602539	-145.866837
1379.552734	-250.214828
1378.503906	-127.065285
1377.454102	188.450165
1376.404297	-219.716431
1375.354492	18.786655
1374.303711	-229.065430
1373.253906	59.681721
1372.203125	-324.754059
1371.152344	-102.969078
1370.100586	-177.671188
1369.049805	-212.210876
1367.998047	-99.513290
1366.946289	105.542755
1365.894531	126.468422
1364.841797	-49.083992
1363.789063	241.193268
1362.736328	-180.198624
1361.683594	-339.891449
1360.630859	-66.401741
1359.577148	-46.482700
1358.523438	-145.675797
1357.469727	-40.710758
1356.415039	268.267181
1355.361328	53.042873
1354.306641	253.065475
1353.251953	219.768448
1352.197266	196.679489
1351.141602	476.757690
1350.085938	518.671875
1349.030273	744.480774
1347.974609	642.924622
1346.918945	851.765137
1345.862305	959.077454
1344.805664	1193.067871
1343.749023	1246.239990
1342.691406	1259.982056
1341.634766	1472.233521
1340.577148	1367.521362
1339.519531	1463.749268
1338.460938	1292.728149
1337.403320	1528.100220
1336.344727	1137.348999
1335.286133	1318.713257
1334.226563	993.014038
1333.167969	1305.953979
1332.108398	1240.602173
1331.048828	1343.674561
1329.989258	1006.910095
1328.928711	1065.998047
1327.869141	1288.411621
1326.808594	1239.208496
1325.748047	1294.016968
1324.686523	946.517029
1323.625977	1108.023804
1322.564453	1170.961548
1321.502930	1468.564819
1320.440430	1031.004761
1319.378906	1395.593994
1318.316406	1306.461792
1317.253906	1109.112915
1316.190430	1506.191772
1315.127930	937.188721
1314.064453	1184.283325
1313.000977	1118.623779
1311.937500	1284.744995
1310.873047	1130.887695
1309.809570	1090.573242
1308.745117	1099.721069
1307.679688	1611.106689
1306.615234	1399.136719
1305.549805	1244.044434
1304.484375	1524.528442
1303.418945	1269.084351
1302.353516	1370.398682
1301.287109	1321.951904
1300.220703	1349.896973
1299.154297	1034.100220
1298.087891	1109.152344
1297.020508	1245.751099
1295.954102	844.830078
1294.886719	1011.252747
1293.818359	1295.577026
1292.750977	1079.459961
1291.682617	736.064636
1290.614258	770.651489
1289.545898	1126.580566
1288.476563	994.718445
1287.407227	1034.631714
1286.338867	915.423279
1285.268555	975.251282
1284.199219	959.282837
1283.128906	999.792542
1282.058594	969.435791
1280.988281	1044.482544
1279.917969	884.726074
1278.846680	898.875977
1277.775391	944.950256
1276.704102	922.664001
1275.632813	1203.675781
1274.560547	1110.711060
1273.488281	1142.539307
1272.416016	1382.143066
1271.343750	1521.604614
1270.270508	1641.579468
1269.197266	1556.512451
1268.124023	1847.509033
1267.050781	1767.512939
1265.977539	2058.530029
1264.903320	1893.329468
1263.829102	2084.375000
1262.753906	1599.984985
1261.679688	1742.415771
1260.604492	1836.116455
1259.529297	1734.905640
1258.454102	1789.726929
1257.378906	1939.582275
1256.302734	1741.206299
1255.226563	1781.567871
1254.150391	1868.215942
1253.073242	1679.885376
1251.997070	1934.491821
1250.919922	1858.211548
1249.841797	1930.359497
1248.764648	2318.591309
1247.686523	1923.938965
1246.608398	1808.978760
1245.530273	1886.050537
1244.452148	1428.664307
1243.373047	1542.258179
1242.293945	2012.761597
1241.214844	1730.483521
1240.135742	1703.187866
1239.055664	1831.213135
1237.975586	1733.555420
1236.895508	1580.146484
1235.815430	1669.297363
1234.734375	1755.977539
1233.654297	2017.120117
1232.573242	1706.210571
1231.491211	1654.667480
1230.410156	1721.806763
1229.328125	1360.239136
1228.246094	1301.450928
1227.163086	1615.444824
1226.081055	1542.029663
1224.998047	1154.053955
1223.915039	1237.926392
1222.832031	1128.227661
1221.748047	936.315918
1220.664063	749.265991
1219.580078	600.910706
1218.496094	387.317200
1217.412109	579.617188
1216.327148	568.879639
1215.242188	642.590027
1214.157227	880.364502
1213.071289	1081.752441
1211.985352	814.809753
1210.899414	567.201782
1209.813477	686.261536
1208.727539	882.345764
1207.640625	856.439087
1206.553711	796.701660
1205.466797	787.502014
1204.378906	515.580566
1203.291016	549.605713
1202.203125	542.569092
1201.115234	395.772980
1200.027344	210.414215
1198.938477	-6.259161
1197.849609	-191.671844
1196.760742	-28.296747
1195.670898	-74.358681
1194.582031	-219.113800
1193.492188	-99.478302
1192.401367	-92.989685
1191.311523	-77.020477
1190.220703	-99.628014
1189.129883	-201.620468
1188.039063	-527.028931
1186.947266	-581.133301
1185.856445	-162.494247
1184.764648	-10.554683
1183.671875	-33.968910
1182.580078	203.941742
1181.487305	-126.758507
1180.394531	-83.433037
1179.301758	-88.214043
1178.208984	24.287840
1177.115234	234.825195
1176.021484	160.054932
1174.927734	248.020889
1173.833008	347.764465
1172.738281	188.771301
1171.643555	77.559990
1170.548828	317.979309
1169.454102	103.606606
1168.358398	-19.944822
1167.262695	210.290146
1166.166992	-49.816048
1165.070313	227.800842
1163.973633	165.815521
1162.876953	-51.590801
1161.780273	12.776858
1160.683594	220.228745
1159.585938	217.330673
1158.488281	168.918518
1157.389648	251.608673
1156.291992	586.992188
1155.193359	549.960083
1154.094727	-54.779724
1152.996094	303.790436
1151.896484	89.962334
1150.796875	200.163177
1149.697266	19.481152
1148.597656	-80.296211
1147.498047	-196.861816
1146.397461	-268.305115
1145.296875	-178.012405
1144.195313	-185.501038
1143.094727	-257.384827
1141.993164	-112.933510
1140.891602	-97.132179
1139.789063	-7.795380
1138.687500	290.536682
1137.584961	175.038727
1136.482422	463.370972
1135.379883	620.759155
1134.276367	500.040741
1133.172852	616.669495
1132.069336	747.336182
1130.964844	1041.547852
1129.861328	986.673340
1128.756836	1244.815186
1127.652344	1194.359985
1126.546875	1307.390503
1125.442383	912.899780
1124.336914	1073.058228
1123.230469	1278.017456
1122.125000	828.882751
1121.018555	633.241760
1119.912109	991.665710
1118.805664	1030.185913
1117.699219	1075.653931
1116.591797	638.222473
1115.484375	465.834656
1114.376953	652.926147
1113.268555	648.253113
1112.160156	931.897644
1111.051758	690.549561
1109.943359	954.910400
1108.833984	952.052551
1107.725586	975.070801
1106.616211	995.599731
1105.505859	949.893494
1104.396484	1255.819092
1103.286133	841.715759
1102.175781	875.983215
1101.064453	1115.347778
1099.954102	1121.044678
1098.842773	758.824402
1097.731445	757.335388
1096.619141	769.889832
1095.507813	947.293823
1094.395508	888.963684
1093.282227	668.072083
1092.169922	708.568298
1091.056641	704.237427
1089.943359	782.209045
1088.830078	685.962769
1087.716797	846.103333
1086.602539	785.030518
1085.488281	667.493225
1084.373047	843.791748
1083.258789	824.899719
1082.143555	831.804932
1081.028320	939.674622
1079.913086	904.187805
1078.796875	828.750183
1077.680664	830.783020
1076.564453	713.084595
1075.448242	628.263672
1074.331055	606.784607
1073.213867	498.515991
1072.096680	791.242615
1070.979492	507.126038
1069.861328	227.806274
1068.743164	25.931501
1067.625000	283.309875
1066.505859	322.739624
1065.386719	392.593567
1064.267578	420.283417
1063.148438	583.718933
1062.029297	379.716064
1060.909180	423.793915
1059.789063	273.743225
1058.667969	271.092896
1057.547852	378.356262
1056.426758	272.900116
1055.305664	356.802246
1054.183594	714.027161
1053.062500	421.826294
1051.940430	274.574463
1050.818359	234.827820
1049.695313	290.838226
1048.572266	237.202652
1047.449219	143.992981
1046.326172	274.798584
1045.203125	114.126846
1044.079102	35.184937
1042.955078	289.657410
1041.830078	-50.137062
1040.706055	148.481125
1039.581055	-74.500572
1038.456055	-162.229996
1037.331055	-231.205734
1036.205078	7.176299
1035.079102	-91.874580
1033.953125	437.371429
1032.826172	277.987457
1031.700195	232.737488
1030.573242	66.719582
1029.445313	-10.793275
1028.318359	-53.287746
1027.190430	-295.448456
1026.062500	-286.522156
1024.934570	-502.724548
1023.805664	-393.675323
1022.676758	-465.588440
1021.547852	-613.912170
1020.418945	-852.506836
1019.289063	-548.101196
1018.159180	-382.825806
1017.029297	-620.881042
1015.898438	-304.716003
1014.767578	-187.832901
1013.636719	33.407593
1012.505859	-180.747742
1011.375000	140.283707
1010.243164	39.965492
1009.111328	-18.477060
1007.978516	594.355347
1006.846680	978.040649
1005.713867	1893.705078
1004.581055	3014.928711
1003.447266	3449.164063
1002.313477	2829.385010
1001.179688	2027.523682
1000.045898	1096.843628
998.912109	293.823517
997.777344	288.049103
996.642578	231.679047
995.506836	198.605972
994.372070	-203.467438
993.236328	-215.263428
992.100586	130.658859
990.963867	-173.670700
989.828125	-171.025681
988.691406	-209.668228
987.553711	203.569656
986.416992	10.915058
985.279297	-29.420586
984.141602	-221.511749
983.003906	192.187653
981.865234	71.913506
980.726563	-25.075417
979.587891	-50.485199
978.448242	582.154785
977.309570	48.855282
976.169922	481.601624
975.030273	555.807556
973.889648	301.596588
972.749023	511.797913
971.608398	609.578003
970.467773	340.128693
969.326172	314.378601
968.184570	591.837585
967.042969	509.124939
965.901367	222.496613
964.758789	218.342743
963.616211	585.894714
962.473633	288.666046
961.330078	127.031609
960.186523	385.036469
959.042969	274.307190
957.899414	546.349304
956.754883	104.059570
955.610352	97.171425
954.465820	344.563141
953.321289	271.712585
952.175781	254.024765
951.030273	234.282883
949.884766	109.587593
948.738281	-3.392041
947.591797	441.573639
946.445313	338.147522
945.298828	303.523743
944.151367	362.780060
943.003906	399.391144
941.856445	609.697388
940.708008	242.694763
939.559570	626.786926
938.411133	643.626587
937.262695	437.161133
936.113281	310.810974
934.964844	458.277100
933.814453	327.839996
932.665039	270.576630
931.514648	79.144386
930.364258	40.591396
929.213867	239.059998
928.062500	250.969238
926.912109	-66.943626
925.759766	-143.315018
924.608398	-196.722321
923.456055	-31.578585
922.303711	126.850212
921.151367	205.823135
919.999023	-74.144928
918.845703	-28.880322
917.692383	-110.673332
916.539063	23.494646
915.384766	-44.302082
914.230469	-409.268494
913.076172	-283.698639
911.920898	-257.852020
910.766602	-252.285324
909.611328	-169.453812
908.455078	-320.032257
907.299805	-159.855667
906.143555	-167.302490
904.987305	-77.178795
903.830078	-236.118546
902.673828	-315.598511
901.516602	109.991882
900.359375	-66.597450
899.201172	-238.443573
898.042969	-7.365202
896.884766	-181.168793
895.726563	-65.317101
894.567383	-78.269783
893.408203	-163.443771
892.249023	-72.208138
891.088867	-75.797836
889.929688	-40.905022
888.769531	55.045372
887.608398	-180.833237
886.448242	-12.499165
885.287109	142.306595
884.125977	249.734634
882.963867	246.671371
881.801758	92.591484
880.639648	105.477165
879.477539	30.511801
878.315430	-73.658356
877.152344	169.224365
875.989258	150.767105
874.825195	62.567425
873.661133	190.568314
872.497070	-28.074259
871.333008	-152.073456
870.168945	243.687637
869.003906	-145.658173
867.838867	-80.582108
866.672852	-100.939629
865.506836	18.067585
864.340820	-98.912285
863.174805	269.405670
862.008789	302.896271
860.841797	167.969635
859.674805	293.500366
858.506836	510.988495
857.339844	580.247864
856.171875	411.671356
855.003906	487.610168
853.834961	740.626892
852.666016	572.049377
851.497070	506.604279
850.328125	501.643097
849.158203	409.284973
847.988281	711.084717
846.818359	273.798248
845.647461	248.560394
844.477539	26.315079
843.306641	99.464424
842.134766	331.342560
840.963867	330.440857
839.791992	215.444366
838.619141	185.372940
837.447266	-139.773666
836.274414	290.343658
835.101563	371.702789
833.928711	180.474335
832.754883	190.191299
831.581055	204.267517
830.407227	677.950012
829.232422	466.363464
828.058594	288.214661
826.883789	364.273499
825.708008	248.453018
824.533203	210.574081
823.357422	36.666035
822.181641	96.649925
821.004883	-117.480560
819.828125	136.006577
818.651367	115.402161
817.474609	-285.940399
816.296875	-228.806808
815.119141	215.274017
813.941406	5.077675
812.763672	66.133736
811.584961	-53.048656
810.406250	-65.632301
809.226563	-109.453804
808.047852	-304.480774
806.868164	-90.873238
805.688477	-235.027451
804.507813	-155.030106
803.327148	-346.001556
802.146484	-272.975739
800.965820	-328.806732
799.784180	-411.372253
798.603516	-376.535431
797.420898	-379.541992
796.239258	-429.251984
795.056641	-195.459671
793.874023	-553.416260
792.691406	-373.168396
791.507813	-168.793076
790.324219	154.871384
789.140625	-154.746689
787.956055	55.617523
786.772461	-57.250744
785.586914	-86.162331
784.402344	-53.304203
783.216797	-197.452377
782.032227	16.347879
780.845703	234.331650
779.660156	156.052231
778.473633	64.422615
777.287109	56.597496
776.100586	170.049637
774.913086	-195.588898
773.725586	-80.190010
772.538086	63.697971
771.349609	8.910303
770.161133	46.624630
768.972656	-125.212845
767.784180	106.205544
766.594727	174.357712
765.405273	237.955460
764.215820	325.636902
763.026367	252.442581
761.835938	355.278351
760.645508	504.179077
759.454102	338.290863
758.262695	561.725281
757.072266	655.211426
755.879883	724.390747
754.688477	443.956421
753.496094	361.360962
752.303711	579.728516
751.110352	497.002350
749.917969	416.444519
748.724609	542.247681
747.530273	463.805359
746.336914	578.462036
745.142578	392.451538
743.948242	566.213501
742.752930	244.263779
741.558594	183.330490
740.363281	89.526306
739.166992	320.075409
737.971680	272.262787
736.775391	195.994186
735.579102	5.891613
734.381836	174.930344
733.185547	315.444489
731.988281	228.330200
730.790039	206.915634
729.592773	270.839569
728.394531	-19.480101
727.196289	177.902985
725.997070	-83.754242
724.797852	135.502380
723.598633	234.559586
722.399414	176.372482
721.199219	535.364197
719.999023	514.394897
718.798828	345.101288
717.598633	339.631653
716.397461	373.530396
715.196289	352.985321
713.994141	341.281128
712.792969	222.865326
711.590820	17.442127
710.388672	99.870667
709.185547	-79.033165
707.982422	478.450684
706.779297	221.421005
705.576172	29.964647
704.372070	234.870132
703.167969	15.516667
701.963867	240.217255
700.759766	143.077682
699.554688	224.460464
698.349609	-57.076706
697.143555	-110.093323
695.938477	-267.213593
694.732422	-154.695190
693.525391	-124.575829
692.319336	-413.485260
691.112305	-369.919342
689.905273	-339.207977
688.697266	-484.071655
687.490234	-62.472630
686.282227	-107.178345
685.073242	54.333801
683.865234	-492.927795
682.656250	-467.551117
681.447266	34.716339
680.237305	-102.120964
679.028320	-45.946224
677.818359	-48.062775
676.607422	56.095848
675.397461	283.753448
674.186523	80.895164
672.975586	-24.338440
671.763672	164.802658
670.551758	79.416618
669.339844	52.603226
668.127930	110.252678
666.915039	44.870853
665.703125	221.610199
664.489258	65.813660
663.276367	-128.660278
662.062500	132.591476
660.848633	108.936012
659.634766	-190.809860
658.419922	-80.435875
657.205078	-190.034683
655.990234	-275.805634
654.775391	-87.704903
653.559570	-74.234550
652.343750	70.686668
651.126953	0.111331
649.911133	-107.078407
648.694336	-102.281418
647.477539	-50.190075
646.259766	-26.180021
645.041992	206.437027
643.824219	359.213226
642.606445	380.558899
641.387695	251.196732
640.168945	-140.599594
638.950195	-42.409786
637.730469	-125.031311
636.511719	-42.504597
635.291016	125.575211
634.071289	153.618622
632.850586	155.483612
631.629883	-68.466682
630.409180	65.560852
629.188477	-112.081657
627.966797	138.774109
626.745117	176.603577
625.522461	63.685871
624.300781	316.632843
623.078125	763.717834
621.854492	530.640259
620.631836	249.679977
619.408203	-25.641191
618.184570	205.596451
616.960938	221.649002
615.736328	142.436829
614.511719	87.778168
613.287109	16.944363
612.061523	-311.772736
610.835938	-70.849747
609.610352	-139.277847
608.384766	-44.630589
607.158203	116.746918
605.931641	-375.119110
604.705078	-5.731304
