# Supplementary material for: Raman spectroscopy accurately differentiates mucosal healing from non-healing and biochemical changes following biological therapy in inflammatory bowel disease
Source: PLoS One. 2021 Jun 2;16(6):e0252210. doi: 10.1371/journal.pone.0252210 (PMC8172032; doi:10.1371/journal.pone.0252210)
Supplement: S7 Dataset — (ZIP) [file pone.0252210.s009.zip › Post-biologic/OC034 post treatment_base sub CR removed_29__X_-4887.59__Y_10070__Z_1507.2__Time_324.txt]

1714.774414	208.018188
1713.797852	-46.769581
1712.820313	-97.206779
1711.843750	-81.117332
1710.866211	-172.818771
1709.888672	-117.533615
1708.911133	-33.232273
1707.933594	37.238064
1706.955078	-66.815956
1705.976563	-82.773254
1704.998047	-66.881126
1704.019531	-51.248394
1703.040039	199.629059
1702.061523	-7.278713
1701.082031	146.836533
1700.101563	62.715168
1699.122070	122.944489
1698.141602	100.183434
1697.161133	61.357662
1696.180664	54.597366
1695.200195	266.896484
1694.218750	169.306015
1693.238281	277.443176
1692.256836	433.634521
1691.274414	128.113220
1690.292969	431.247681
1689.310547	568.965027
1688.328125	496.083282
1687.345703	578.069702
1686.363281	641.555725
1685.379883	577.266846
1684.396484	609.165527
1683.413086	638.630981
1682.429688	615.073914
1681.445313	759.535095
1680.461914	587.432922
1679.477539	737.745605
1678.493164	784.517700
1677.507813	935.325745
1676.523438	977.367004
1675.538086	1019.706726
1674.552734	1017.180603
1673.566406	1118.657959
1672.581055	1292.235229
1671.594727	1192.421509
1670.608398	1164.756592
1669.622070	1063.130615
1668.634766	1474.368896
1667.648438	1485.005859
1666.661133	1527.868896
1665.673828	1422.531982
1664.685547	1532.510498
1663.698242	1518.224243
1662.709961	1700.562744
1661.721680	1785.154907
1660.733398	1689.902832
1659.744141	1828.288940
1658.755859	1752.466797
1657.766602	1777.740356
1656.777344	1702.802612
1655.787109	1543.591431
1654.797852	1551.651611
1653.807617	1512.486572
1652.817383	1238.296143
1651.827148	1353.491577
1650.835938	1180.788696
1649.844727	1079.973633
1648.853516	966.407410
1647.862305	903.523804
1646.871094	624.421448
1645.878906	660.200439
1644.886719	632.990295
1643.894531	468.892761
1642.902344	487.425385
1641.910156	329.514740
1640.916992	193.169006
1639.923828	157.526184
1638.930664	238.340332
1637.936523	264.115295
1636.943359	-5.014012
1635.949219	216.608627
1634.955078	1.046135
1633.960938	-103.402420
1632.965820	-1.992932
1631.970703	-10.885722
1630.975586	-29.958895
1629.980469	-9.199076
1628.985352	-146.021713
1627.989258	-292.987366
1626.993164	-181.762543
1625.997070	-49.230820
1625.000977	-71.587364
1624.003906	-41.057880
1623.007813	-20.755960
1622.010742	189.023270
1621.012695	251.867416
1620.015625	149.484192
1619.017578	10.647359
1618.020508	210.823227
1617.021484	72.548904
1616.023438	36.932976
1615.025391	25.188318
1614.026367	-80.754456
1613.027344	20.762381
1612.028320	106.721680
1611.028320	245.285095
1610.029297	30.170853
1609.029297	6.632649
1608.029297	25.210844
1607.028320	190.639099
1606.028320	267.138031
1605.027344	330.682495
1604.026367	-21.820597
1603.025391	-20.731199
1602.023438	-231.419296
1601.022461	70.817665
1600.020508	27.846798
1599.018555	-213.691315
1598.016602	-52.438663
1597.013672	-327.600403
1596.010742	-205.370239
1595.007813	-148.404663
1594.004883	-36.526138
1593.001953	-110.010201
1591.998047	-34.576015
1590.994141	-199.235840
1589.990234	-58.442799
1588.986328	-42.886246
1587.981445	-76.845428
1586.976563	204.804077
1585.971680	19.664112
1584.966797	165.688171
1583.961914	150.090546
1582.956055	30.294611
1581.950195	79.889839
1580.944336	53.939396
1579.938477	402.960602
1578.931641	166.074463
1577.924805	77.635345
1576.917969	46.464554
1575.911133	249.432327
1574.904297	49.111126
1573.896484	-0.326012
1572.888672	173.815674
1571.880859	163.275925
1570.873047	98.111938
1569.864258	173.229355
1568.855469	162.526596
1567.846680	128.385391
1566.837891	42.253952
1565.829102	202.708557
1564.819336	339.653015
1563.809570	66.451378
1562.799805	288.802307
1561.790039	236.016861
1560.779297	159.815262
1559.768555	44.651211
1558.757813	201.603653
1557.747070	166.597321
1556.736328	222.176208
1555.724609	215.439423
1554.712891	363.976501
1553.701172	152.399109
1552.689453	292.860077
1551.676758	391.712341
1550.664063	138.458405
1549.651367	136.122528
1548.638672	193.135284
1547.625977	22.404894
1546.612305	14.481383
1545.598633	-14.272117
1544.584961	117.060753
1543.571289	253.346634
1542.556641	100.086571
1541.541992	83.610504
1540.527344	69.557869
1539.512695	-53.084129
1538.498047	115.813408
1537.482422	119.313713
1536.466797	-78.597649
1535.451172	141.259323
1534.434570	-147.188080
1533.418945	121.219414
1532.402344	141.865311
1531.385742	327.259949
1530.369141	56.329948
1529.351563	99.607681
1528.334961	-148.348846
1527.317383	-20.445469
1526.299805	78.896912
1525.281250	2.980873
1524.263672	-26.768536
1523.245117	82.230080
1522.226563	108.679962
1521.208008	65.492950
1520.188477	-147.564941
1519.168945	-147.367767
1518.150391	19.693634
1517.129883	109.396332
1516.110352	11.345371
1515.089844	-63.747208
1514.070313	53.592113
1513.049805	-19.292376
1512.028320	97.592484
1511.007813	-116.790192
1509.986328	53.562256
1508.964844	-61.069221
1507.943359	-88.646667
1506.921875	-247.162323
1505.899414	-185.350540
1504.876953	-200.638306
1503.854492	-85.426819
1502.832031	-201.007813
1501.808594	-232.209778
1500.786133	-348.075073
1499.762695	-95.420197
1498.739258	-139.964615
1497.714844	-243.534286
1496.691406	-173.249054
1495.666992	-236.192078
1494.642578	-117.704994
1493.617188	-180.986176
1492.592773	-116.585564
1491.567383	11.504424
1490.541992	93.379593
1489.516602	-75.300758
1488.491211	90.518242
1487.464844	133.524353
1486.438477	166.141357
1485.412109	132.225067
1484.385742	256.390137
1483.358398	237.461639
1482.331055	305.120026
1481.303711	502.669556
1480.276367	355.772888
1479.249023	361.749969
1478.220703	459.325897
1477.192383	396.190796
1476.164063	620.826782
1475.135742	623.641968
1474.106445	781.651062
1473.077148	786.709900
1472.047852	939.276367
1471.018555	933.875854
1469.989258	1164.980957
1468.958984	1108.413818
1467.928711	1504.453613
1466.898438	1523.896484
1465.868164	1769.476685
1464.836914	1859.797485
1463.805664	1665.379883
1462.774414	2083.213379
1461.743164	2051.198242
1460.710938	2006.394653
1459.679688	2228.119873
1458.647461	2249.121338
1457.615234	2181.208496
1456.582031	2224.872070
1455.549805	2354.703613
1454.516602	2517.363525
1453.483398	2307.145508
1452.449219	2621.702148
1451.416016	2520.408203
1450.381836	2745.972168
1449.347656	2669.898926
1448.313477	2728.051025
1447.279297	2793.725586
1446.244141	2656.762207
1445.208984	2575.502686
1444.173828	2468.929688
1443.138672	2547.072266
1442.102539	2303.863037
1441.066406	2313.641357
1440.030273	2270.287354
1438.994141	2257.265137
1437.958008	2097.631104
1436.920898	2034.058105
1435.883789	1834.070923
1434.846680	1550.802612
1433.808594	1313.089600
1432.771484	1368.368530
1431.733398	1138.363403
1430.695313	1069.977783
1429.657227	890.605530
1428.618164	834.913818
1427.579102	542.178284
1426.540039	484.089600
1425.500977	673.105835
1424.461914	312.591553
1423.421875	360.475708
1422.381836	335.303223
1421.341797	305.132813
1420.301758	196.940109
1419.260742	116.511642
1418.219727	305.503448
1417.178711	164.765121
1416.137695	44.261467
1415.096680	77.312759
1414.054688	62.598225
1413.012695	0.167057
1411.970703	13.240799
1410.928711	61.556583
1409.885742	-10.722838
1408.842773	155.774628
1407.799805	98.709854
1406.756836	84.433121
1405.712891	32.558506
1404.668945	61.111031
1403.625000	39.534622
1402.581055	73.250717
1401.537109	-10.872025
1400.492188	-2.085496
1399.447266	139.686493
1398.402344	53.347660
1397.357422	102.489159
1396.311523	231.883728
1395.265625	-77.130241
1394.219727	24.890831
1393.173828	-20.787249
1392.126953	1.249130
1391.081055	-64.220306
1390.034180	63.146172
1388.986328	-254.836624
1387.939453	-9.682725
1386.891602	17.870071
1385.843750	20.521139
1384.795898	-139.214050
1383.748047	131.156479
1382.699219	-118.266502
1381.651367	-70.132454
1380.602539	-89.348961
1379.552734	-78.471695
1378.503906	14.935923
1377.454102	-121.237175
1376.404297	-127.439568
1375.354492	-16.231401
1374.303711	105.032669
1373.253906	86.719360
1372.203125	-28.710056
1371.152344	-11.818329
1370.100586	-139.370895
1369.049805	34.815083
1367.998047	-99.882225
1366.946289	7.241281
1365.894531	154.309601
1364.841797	171.979630
1363.789063	-108.930832
1362.736328	-53.586025
1361.683594	74.043129
1360.630859	-79.345398
1359.577148	-45.988777
1358.523438	44.698395
1357.469727	100.691284
1356.415039	300.967865
1355.361328	58.983013
1354.306641	127.810356
1353.251953	229.052887
1352.197266	429.743164
1351.141602	359.858643
1350.085938	436.618927
1349.030273	610.291748
1347.974609	635.169312
1346.918945	573.364868
1345.862305	826.722595
1344.805664	926.388000
1343.749023	956.749573
1342.691406	902.977051
1341.634766	950.989563
1340.577148	862.867981
1339.519531	921.081726
1338.460938	858.075439
1337.403320	1193.879150
1336.344727	967.776917
1335.286133	922.590881
1334.226563	894.894897
1333.167969	731.311584
1332.108398	758.387451
1331.048828	746.041748
1329.989258	822.852966
1328.928711	773.724487
1327.869141	1053.429565
1326.808594	836.577393
1325.748047	899.082520
1324.686523	825.884827
1323.625977	878.786499
1322.564453	934.278687
1321.502930	945.472351
1320.440430	1178.864380
1319.378906	1049.683594
1318.316406	1058.810547
1317.253906	991.638855
1316.190430	1055.292725
1315.127930	830.695801
1314.064453	1389.926147
1313.000977	956.225220
1311.937500	951.421570
1310.873047	845.791443
1309.809570	888.062744
1308.745117	1124.902344
1307.679688	1169.818115
1306.615234	981.111145
1305.549805	900.847473
1304.484375	1135.536865
1303.418945	984.224487
1302.353516	1024.845215
1301.287109	1031.162354
1300.220703	816.454346
1299.154297	842.709839
1298.087891	903.457214
1297.020508	981.483582
1295.954102	1054.680298
1294.886719	897.237488
1293.818359	884.758057
1292.750977	833.139648
1291.682617	676.177307
1290.614258	659.173767
1289.545898	732.998169
1288.476563	596.083618
1287.407227	750.967773
1286.338867	682.913574
1285.268555	678.677856
1284.199219	694.131531
1283.128906	668.044556
1282.058594	666.541077
1280.988281	738.552551
1279.917969	742.103088
1278.846680	687.022034
1277.775391	835.058899
1276.704102	780.144165
1275.632813	771.783447
1274.560547	780.613708
1273.488281	782.183044
1272.416016	818.027344
1271.343750	927.206848
1270.270508	1141.419189
1269.197266	891.693848
1268.124023	993.658203
1267.050781	1315.286621
1265.977539	1004.867676
1264.903320	1255.723511
1263.829102	1238.238403
1262.753906	1084.262939
1261.679688	969.408447
1260.604492	869.277649
1259.529297	1090.891357
1258.454102	993.299988
1257.378906	1188.077393
1256.302734	1202.604370
1255.226563	1329.154541
1254.150391	1063.788208
1253.073242	1139.272949
1251.997070	1178.254761
1250.919922	1071.295898
1249.841797	1124.920532
1248.764648	1336.582886
1247.686523	1300.221436
1246.608398	1232.297119
1245.530273	1130.399292
1244.452148	1181.603760
1243.373047	1087.071045
1242.293945	1092.144775
1241.214844	1104.503418
1240.135742	1204.236206
1239.055664	1126.785156
1237.975586	1090.609131
1236.895508	971.976196
1235.815430	940.688965
1234.734375	1176.099243
1233.654297	856.312927
1232.573242	972.867065
1231.491211	1089.356201
1230.410156	1019.255310
1229.328125	820.812439
1228.246094	1009.834351
1227.163086	956.679871
1226.081055	857.536072
1224.998047	775.346313
1223.915039	821.375488
1222.832031	748.840210
1221.748047	809.296509
1220.664063	724.639282
1219.580078	463.542297
1218.496094	398.249634
1217.412109	547.954651
1216.327148	506.739502
1215.242188	284.384247
1214.157227	540.101807
1213.071289	588.076843
1211.985352	616.671570
1210.899414	437.710419
1209.813477	627.825256
1208.727539	586.284790
1207.640625	711.065674
1206.553711	857.422974
1205.466797	581.906860
1204.378906	511.250488
1203.291016	351.428131
1202.203125	319.250641
1201.115234	347.212494
1200.027344	204.171524
1198.938477	364.371582
1197.849609	242.897629
1196.760742	333.099792
1195.670898	-26.576061
1194.582031	-160.140335
1193.492188	11.588271
1192.401367	-83.632034
1191.311523	-3.477169
1190.220703	-65.189011
1189.129883	-74.118271
1188.039063	-323.269104
1186.947266	-169.057251
1185.856445	-207.030777
1184.764648	-153.887207
1183.671875	64.684624
1182.580078	19.208586
1181.487305	69.583405
1180.394531	-103.138374
1179.301758	14.164394
1178.208984	124.126556
1177.115234	241.127808
1176.021484	106.452614
1174.927734	10.055283
1173.833008	236.839752
1172.738281	214.459061
1171.643555	311.649841
1170.548828	107.203453
1169.454102	72.592941
1168.358398	-29.076841
1167.262695	-111.678589
1166.166992	200.102646
1165.070313	220.044418
1163.973633	10.472663
1162.876953	195.072571
1161.780273	78.534264
1160.683594	341.619171
1159.585938	146.094818
1158.488281	327.671570
1157.389648	174.971344
1156.291992	575.730347
1155.193359	353.649414
1154.094727	553.649536
1152.996094	314.761932
1151.896484	271.326965
1150.796875	30.005215
1149.697266	69.821205
1148.597656	88.070030
1147.498047	-22.398485
1146.397461	-166.263824
1145.296875	-84.037560
1144.195313	-128.092651
1143.094727	-58.028965
1141.993164	109.420952
1140.891602	98.318306
1139.789063	191.727448
1138.687500	25.877537
1137.584961	176.083282
1136.482422	-30.299623
1135.379883	162.395477
1134.276367	283.643799
1133.172852	411.854156
1132.069336	482.927673
1130.964844	423.323822
1129.861328	591.441528
1128.756836	844.778809
1127.652344	784.824341
1126.546875	921.604736
1125.442383	835.381958
1124.336914	791.756226
1123.230469	835.723450
1122.125000	633.193665
1121.018555	665.140747
1119.912109	689.874390
1118.805664	641.110657
1117.699219	518.901489
1116.591797	522.070007
1115.484375	494.390259
1114.376953	606.186829
1113.268555	464.808105
1112.160156	460.533295
1111.051758	411.264282
1109.943359	621.881409
1108.833984	376.329498
1107.725586	459.142273
1106.616211	430.840790
1105.505859	596.068970
1104.396484	640.768188
1103.286133	678.286438
1102.175781	522.244568
1101.064453	495.932068
1099.954102	523.809448
1098.842773	775.587463
1097.731445	720.743958
1096.619141	602.223450
1095.507813	634.494812
1094.395508	596.014648
1093.282227	656.399048
1092.169922	639.005798
1091.056641	445.008118
1089.943359	709.969360
1088.830078	800.641418
1087.716797	719.499084
1086.602539	469.008026
1085.488281	496.037567
1084.373047	619.385559
1083.258789	481.768066
1082.143555	466.350128
1081.028320	497.883911
1079.913086	418.983856
1078.796875	478.615784
1077.680664	359.777161
1076.564453	492.091278
1075.448242	307.547638
1074.331055	322.458679
1073.213867	372.521271
1072.096680	361.575531
1070.979492	163.072937
1069.861328	138.076920
1068.743164	359.115509
1067.625000	261.438019
1066.505859	140.368698
1065.386719	424.442413
1064.267578	439.161469
1063.148438	538.128845
1062.029297	449.854614
1060.909180	342.901276
1059.789063	257.050903
1058.667969	304.528137
1057.547852	132.245193
1056.426758	294.276001
1055.305664	203.881088
1054.183594	94.846703
1053.062500	123.693359
1051.940430	229.599625
1050.818359	67.004654
1049.695313	95.895973
1048.572266	68.798637
1047.449219	160.724747
1046.326172	266.637573
1045.203125	176.659592
1044.079102	168.350723
1042.955078	150.763168
1041.830078	107.587822
1040.706055	-100.926064
1039.581055	-41.446888
1038.456055	69.285385
1037.331055	61.284740
1036.205078	20.751040
1035.079102	112.932419
1033.953125	158.601624
1032.826172	146.155914
1031.700195	231.453033
1030.573242	35.462036
1029.445313	120.866936
1028.318359	-116.696617
1027.190430	-175.192810
1026.062500	-314.882904
1024.934570	-345.288208
1023.805664	-361.675110
1022.676758	-282.809052
1021.547852	-322.244598
1020.418945	-370.854706
1019.289063	-243.080353
1018.159180	-391.228394
1017.029297	-193.775314
1015.898438	-172.481308
1014.767578	-93.169098
1013.636719	102.044075
1012.505859	-108.075287
1011.375000	77.988319
1010.243164	233.968246
1009.111328	190.923981
1007.978516	252.135864
1006.846680	597.999695
1005.713867	1313.888916
1004.581055	1819.123291
1003.447266	2398.213867
1002.313477	2422.418457
1001.179688	1799.692139
1000.045898	1108.067383
998.912109	673.270386
997.777344	407.369171
996.642578	162.495071
995.506836	51.730026
994.372070	236.521820
993.236328	-134.651611
992.100586	-46.520908
990.963867	230.788147
989.828125	88.511368
988.691406	-7.469243
987.553711	23.467899
986.416992	-81.396324
985.279297	-112.370728
984.141602	-16.539568
983.003906	173.778763
981.865234	11.988414
980.726563	-6.913336
979.587891	52.557728
978.448242	-30.460602
977.309570	210.940140
976.169922	70.737907
975.030273	34.179150
973.889648	105.785774
972.749023	131.558746
971.608398	111.531784
970.467773	116.922127
969.326172	85.726624
968.184570	75.353760
967.042969	16.947392
965.901367	39.014629
964.758789	68.103424
963.616211	211.983856
962.473633	310.098419
961.330078	169.950409
960.186523	284.373810
959.042969	222.494537
957.899414	282.187561
956.754883	211.483826
955.610352	-49.046112
954.465820	244.580933
953.321289	87.440842
952.175781	230.215302
951.030273	265.578644
949.884766	56.408375
948.738281	188.115891
947.591797	-38.917969
946.445313	77.056206
945.298828	115.454796
944.151367	261.331116
943.003906	256.582855
941.856445	254.268799
940.708008	261.235474
939.559570	211.300934
938.411133	266.473053
937.262695	239.659042
936.113281	267.730133
934.964844	480.577637
933.814453	479.239380
932.665039	348.160583
931.514648	246.902496
930.364258	184.548416
929.213867	-2.869755
928.062500	96.768700
926.912109	155.525940
925.759766	121.108925
924.608398	-170.215683
923.456055	2.682992
922.303711	32.385170
921.151367	-133.292435
919.999023	-280.583893
918.845703	-166.381668
917.692383	-22.578808
916.539063	-69.489616
915.384766	-48.138195
914.230469	-99.317451
913.076172	-82.272491
911.920898	59.674908
910.766602	-127.251610
909.611328	-191.510025
908.455078	-296.434174
907.299805	-56.659508
906.143555	-100.166016
904.987305	-107.297508
903.830078	-71.281662
902.673828	-200.507660
901.516602	-12.596587
900.359375	93.830917
899.201172	100.732887
898.042969	-109.476372
896.884766	-7.350088
895.726563	-61.225674
894.567383	79.449799
893.408203	122.943718
892.249023	100.959595
891.088867	-90.378235
889.929688	45.958073
888.769531	-41.255833
887.608398	99.670929
886.448242	-59.611141
885.287109	167.131866
884.125977	105.049469
882.963867	-87.762108
881.801758	109.689301
880.639648	104.195854
879.477539	222.720612
878.315430	163.215851
877.152344	103.789635
875.989258	148.040283
874.825195	138.271194
873.661133	184.823776
872.497070	87.338753
871.333008	34.933395
870.168945	79.315796
869.003906	96.718124
867.838867	93.895706
866.672852	-10.062819
865.506836	-3.827946
864.340820	143.978333
863.174805	46.858044
862.008789	109.252686
860.841797	205.310501
859.674805	103.774071
858.506836	379.343384
857.339844	228.442993
856.171875	405.134918
855.003906	299.145172
853.834961	659.583923
852.666016	472.861816
851.497070	550.666565
850.328125	597.045227
849.158203	432.815002
847.988281	483.634705
846.818359	276.911835
845.647461	168.755569
844.477539	190.412369
843.306641	203.079727
842.134766	92.676903
840.963867	241.699631
839.791992	135.724243
838.619141	56.583130
837.447266	158.442307
836.274414	90.402359
835.101563	78.184349
833.928711	12.318207
832.754883	192.026276
831.581055	262.211548
830.407227	559.927490
829.232422	339.826111
828.058594	162.135162
826.883789	252.069931
825.708008	217.044312
824.533203	230.992584
823.357422	-9.180680
822.181641	-51.031605
821.004883	132.032150
819.828125	-203.935944
818.651367	67.965828
817.474609	-132.220169
816.296875	14.754595
815.119141	-140.997253
813.941406	-127.723190
812.763672	12.206328
811.584961	-74.781487
810.406250	-117.369347
809.226563	-82.251167
808.047852	-122.785614
806.868164	-98.980423
805.688477	-50.858524
804.507813	-89.434181
803.327148	-97.018074
802.146484	-100.260284
800.965820	-114.694580
799.784180	-146.961227
798.603516	-188.189407
797.420898	-154.117355
796.239258	-226.554276
795.056641	-318.997101
793.874023	-161.170227
792.691406	-295.872498
791.507813	-277.826202
790.324219	58.886391
789.140625	-208.870209
787.956055	-9.721646
786.772461	-98.355019
785.586914	47.392994
784.402344	153.166870
783.216797	75.313545
782.032227	163.149887
780.845703	40.944023
779.660156	93.208031
778.473633	92.349106
777.287109	168.673615
776.100586	-8.991011
774.913086	20.789280
773.725586	-115.017487
772.538086	-140.556259
771.349609	-31.642944
770.161133	-145.558029
768.972656	18.240343
767.784180	25.406424
766.594727	78.758171
765.405273	52.704224
764.215820	0.157905
763.026367	106.085335
761.835938	165.664932
760.645508	154.723907
759.454102	425.342133
758.262695	590.184021
757.072266	552.560791
755.879883	602.844604
754.688477	582.704041
753.496094	188.933105
752.303711	403.879486
751.110352	258.444550
749.917969	214.047760
748.724609	389.180267
747.530273	177.875519
746.336914	341.885437
745.142578	209.603531
743.948242	147.545258
742.752930	203.908142
741.558594	97.983612
740.363281	270.460144
739.166992	83.458557
737.971680	6.074273
736.775391	11.952837
735.579102	101.038933
734.381836	67.483482
733.185547	158.707275
731.988281	109.848152
730.790039	56.650364
729.592773	-29.316837
728.394531	46.596252
727.196289	139.987808
725.997070	25.722870
724.797852	130.063644
723.598633	147.004410
722.399414	166.161484
721.199219	218.109955
719.999023	206.773056
718.798828	184.579529
717.598633	275.923950
716.397461	317.110016
715.196289	360.522491
713.994141	338.567688
712.792969	218.590988
711.590820	98.747688
710.388672	205.660446
709.185547	72.970840
707.982422	236.640106
706.779297	104.181366
705.576172	74.197479
704.372070	20.385584
703.167969	-2.838707
701.963867	-69.457855
700.759766	92.431274
699.554688	-119.651131
698.349609	1.090505
697.143555	87.116661
695.938477	8.072708
694.732422	-31.709875
693.525391	-123.477135
692.319336	-10.971581
691.112305	-139.362762
689.905273	-263.230164
688.697266	-198.130753
687.490234	-243.579239
686.282227	-130.549103
685.073242	28.092741
683.865234	-45.178673
682.656250	-53.265835
681.447266	-150.065353
680.237305	50.095890
679.028320	-20.448822
677.818359	-248.905304
676.607422	-102.618423
675.397461	35.053936
674.186523	-76.061478
672.975586	3.355098
671.763672	-90.180634
670.551758	47.793560
669.339844	19.340071
668.127930	194.151657
666.915039	-78.315262
665.703125	124.682831
664.489258	92.249893
663.276367	55.569962
662.062500	25.443661
660.848633	66.600792
659.634766	107.774040
658.419922	-101.285210
657.205078	52.108749
655.990234	-74.882729
654.775391	31.002544
653.559570	-197.249619
652.343750	-97.899803
651.126953	-74.041977
649.911133	50.964470
648.694336	-2.888607
647.477539	-7.299519
646.259766	-7.515358
645.041992	86.812706
643.824219	157.279175
642.606445	212.480499
641.387695	261.011902
640.168945	126.564461
638.950195	24.173954
637.730469	151.491379
636.511719	7.758979
635.291016	-73.936661
634.071289	123.206818
632.850586	-60.114723
631.629883	-18.395428
630.409180	-2.891874
629.188477	-50.089458
627.966797	5.176809
626.745117	-83.807922
625.522461	120.376373
624.300781	148.079376
623.078125	194.386978
621.854492	351.368073
620.631836	466.826080
619.408203	163.846649
618.184570	-11.384990
616.960938	161.465836
615.736328	70.067154
614.511719	-95.032722
613.287109	-72.877426
612.061523	-96.758995
610.835938	-121.798309
609.610352	-11.252630
608.384766	-107.204361
607.158203	15.589531
605.931641	111.273529
604.705078	-99.965530
