# Supplementary material for: Raman spectroscopy accurately differentiates mucosal healing from non-healing and biochemical changes following biological therapy in inflammatory bowel disease
Source: PLoS One. 2021 Jun 2;16(6):e0252210. doi: 10.1371/journal.pone.0252210 (PMC8172032; doi:10.1371/journal.pone.0252210)
Supplement: S7 Dataset — (ZIP) [file pone.0252210.s009.zip › Post-biologic/OC034 post treatment_base sub CR removed_16__X_-4893.59__Y_10069__Z_1507.2__Time_179.txt]

1714.774414	113.700203
1713.797852	-66.217270
1712.820313	84.216003
1711.843750	-156.850296
1710.866211	55.307804
1709.888672	-11.305476
1708.911133	-21.510405
1707.933594	88.972687
1706.955078	-89.777206
1705.976563	-19.240286
1704.998047	-165.429749
1704.019531	79.438454
1703.040039	-106.494827
1702.061523	-75.373230
1701.082031	22.801586
1700.101563	134.512329
1699.122070	131.496002
1698.141602	200.888565
1697.161133	40.697922
1696.180664	-41.642975
1695.200195	293.076599
1694.218750	10.998199
1693.238281	412.944885
1692.256836	259.758392
1691.274414	608.699341
1690.292969	314.811951
1689.310547	450.879150
1688.328125	565.914307
1687.345703	513.283569
1686.363281	498.378204
1685.379883	395.881866
1684.396484	581.609497
1683.413086	514.563354
1682.429688	599.769653
1681.445313	640.046997
1680.461914	659.448120
1679.477539	772.388733
1678.493164	768.609741
1677.507813	810.456360
1676.523438	842.098450
1675.538086	1126.763550
1674.552734	840.108154
1673.566406	1085.612915
1672.581055	1304.893921
1671.594727	1311.932129
1670.608398	1255.653320
1669.622070	1303.411621
1668.634766	1598.494995
1667.648438	1588.632690
1666.661133	1435.875977
1665.673828	1437.523438
1664.685547	1561.615356
1663.698242	1444.758667
1662.709961	1407.919067
1661.721680	1755.930420
1660.733398	1733.159180
1659.744141	1774.406250
1658.755859	1649.180542
1657.766602	1818.423462
1656.777344	1606.691406
1655.787109	1768.755981
1654.797852	1512.974243
1653.807617	1339.741455
1652.817383	1251.664307
1651.827148	1428.553467
1650.835938	1359.809937
1649.844727	1045.609863
1648.853516	901.126709
1647.862305	889.245850
1646.871094	505.205200
1645.878906	805.898071
1644.886719	472.984131
1643.894531	681.898010
1642.902344	460.787079
1641.910156	266.536957
1640.916992	236.328445
1639.923828	312.019836
1638.930664	208.676041
1637.936523	121.540138
1636.943359	61.160606
1635.949219	132.929581
1634.955078	149.660141
1633.960938	-46.699429
1632.965820	-110.953682
1631.970703	25.286388
1630.975586	130.182693
1629.980469	-51.592163
1628.985352	-54.024822
1627.989258	-106.164742
1626.993164	-207.977310
1625.997070	-133.248154
1625.000977	173.119888
1624.003906	313.993286
1623.007813	31.909134
1622.010742	33.998619
1621.012695	52.094845
1620.015625	501.200104
1619.017578	236.054367
1618.020508	68.403091
1617.021484	129.407608
1616.023438	114.501793
1615.025391	86.695953
1614.026367	-98.288803
1613.027344	23.853640
1612.028320	-92.471230
1611.028320	95.528549
1610.029297	-17.775007
1609.029297	-47.008949
1608.029297	175.434647
1607.028320	54.824017
1606.028320	272.225220
1605.027344	96.968559
1604.026367	60.655560
1603.025391	113.468193
1602.023438	124.523140
1601.022461	177.549255
1600.020508	-153.770096
1599.018555	-309.655273
1598.016602	-209.189713
1597.013672	-40.720913
1596.010742	-201.465515
1595.007813	-108.654335
1594.004883	-321.388275
1593.001953	-231.052353
1591.998047	-7.545205
1590.994141	-233.014328
1589.990234	-4.269427
1588.986328	-203.448227
1587.981445	1.804928
1586.976563	196.575912
1585.971680	52.346294
1584.966797	95.889671
1583.961914	43.005108
1582.956055	112.620972
1581.950195	51.963886
1580.944336	27.798937
1579.938477	-9.376316
1578.931641	187.757370
1577.924805	301.505005
1576.917969	344.925842
1575.911133	133.342941
1574.904297	5.058938
1573.896484	38.030006
1572.888672	299.747131
1571.880859	142.803177
1570.873047	-21.916910
1569.864258	135.570541
1568.855469	220.197372
1567.846680	226.810684
1566.837891	126.895332
1565.829102	221.656982
1564.819336	121.640900
1563.809570	283.678070
1562.799805	113.483154
1561.790039	142.998489
1560.779297	320.226379
1559.768555	238.012070
1558.757813	90.931953
1557.747070	140.773376
1556.736328	537.687134
1555.724609	431.767151
1554.712891	240.311859
1553.701172	266.330597
1552.689453	-98.691521
1551.676758	-49.561981
1550.664063	12.360137
1549.651367	389.756439
1548.638672	301.275452
1547.625977	274.762085
1546.612305	367.052185
1545.598633	35.235016
1544.584961	194.447708
1543.571289	92.480804
1542.556641	-89.672752
1541.541992	81.929672
1540.527344	62.228306
1539.512695	26.891983
1538.498047	22.385517
1537.482422	-44.212513
1536.466797	-36.125309
1535.451172	-20.465918
1534.434570	-260.286835
1533.418945	69.633072
1532.402344	84.756851
1531.385742	-18.844524
1530.369141	150.549347
1529.351563	-22.923012
1528.334961	-49.684933
1527.317383	36.682499
1526.299805	-155.197739
1525.281250	20.881889
1524.263672	101.503616
1523.245117	143.314835
1522.226563	138.628998
1521.208008	87.475807
1520.188477	159.569229
1519.168945	28.377735
1518.150391	56.409603
1517.129883	109.925972
1516.110352	152.970032
1515.089844	54.545525
1514.070313	158.845291
1513.049805	11.319801
1512.028320	184.503876
1511.007813	-145.526581
1509.986328	19.556074
1508.964844	30.481539
1507.943359	-99.826866
1506.921875	-71.295372
1505.899414	-66.036537
1504.876953	-317.247406
1503.854492	-79.127426
1502.832031	-41.107426
1501.808594	1.831472
1500.786133	-106.496353
1499.762695	-74.156570
1498.739258	-42.006935
1497.714844	-138.008438
1496.691406	-134.351013
1495.666992	-141.111130
1494.642578	5.405159
1493.617188	-78.440308
1492.592773	-98.499001
1491.567383	-266.962708
1490.541992	-139.116074
1489.516602	60.042500
1488.491211	85.272507
1487.464844	186.924500
1486.438477	145.404083
1485.412109	170.107620
1484.385742	118.086823
1483.358398	211.349106
1482.331055	431.962006
1481.303711	501.861115
1480.276367	474.691162
1479.249023	426.991364
1478.220703	659.508972
1477.192383	435.667816
1476.164063	649.967346
1475.135742	802.907837
1474.106445	759.552673
1473.077148	828.103760
1472.047852	1123.035156
1471.018555	1336.275269
1469.989258	1394.094971
1468.958984	1286.404907
1467.928711	1473.654053
1466.898438	1607.307739
1465.868164	1773.834473
1464.836914	1950.328125
1463.805664	2045.320190
1462.774414	1926.758667
1461.743164	2057.060547
1460.710938	2215.119873
1459.679688	2124.215088
1458.647461	2289.609619
1457.615234	2464.989014
1456.582031	2543.768799
1455.549805	2277.446533
1454.516602	2622.354736
1453.483398	2361.014404
1452.449219	2614.313232
1451.416016	2499.930420
1450.381836	2605.965332
1449.347656	2744.816895
1448.313477	2726.499512
1447.279297	2700.525391
1446.244141	2697.269775
1445.208984	2542.075928
1444.173828	2541.268555
1443.138672	2677.040771
1442.102539	2003.186401
1441.066406	2323.526855
1440.030273	2003.948242
1438.994141	2349.346191
1437.958008	1996.960083
1436.920898	1925.167969
1435.883789	1663.891113
1434.846680	1607.294678
1433.808594	1601.186279
1432.771484	1112.833374
1431.733398	1270.869385
1430.695313	924.071960
1429.657227	973.552856
1428.618164	838.830383
1427.579102	562.919800
1426.540039	564.497009
1425.500977	429.935303
1424.461914	423.980011
1423.421875	649.852600
1422.381836	338.997955
1421.341797	469.093964
1420.301758	604.184692
1419.260742	303.637238
1418.219727	312.864105
1417.178711	216.406418
1416.137695	31.950777
1415.096680	66.466019
1414.054688	-49.924847
1413.012695	-20.384710
1411.970703	172.595230
1410.928711	28.723970
1409.885742	153.828735
1408.842773	82.959274
1407.799805	-33.043644
1406.756836	-83.648865
1405.712891	-86.486031
1404.668945	239.582199
1403.625000	-36.764652
1402.581055	136.219330
1401.537109	-24.456287
1400.492188	88.376907
1399.447266	241.355789
1398.402344	301.583618
1397.357422	131.265106
1396.311523	159.057205
1395.265625	61.649105
1394.219727	-60.680313
1393.173828	82.593903
1392.126953	138.248047
1391.081055	101.366829
1390.034180	-50.544495
1388.986328	-157.267456
1387.939453	-38.677990
1386.891602	129.971832
1385.843750	143.618149
1384.795898	72.363747
1383.748047	-208.708130
1382.699219	92.700905
1381.651367	-198.021912
1380.602539	-281.190094
1379.552734	127.764214
1378.503906	-17.619305
1377.454102	-117.897675
1376.404297	-18.347040
1375.354492	56.336212
1374.303711	-51.009785
1373.253906	-145.694397
1372.203125	136.317215
1371.152344	218.895523
1370.100586	9.935646
1369.049805	-163.896423
1367.998047	-98.345230
1366.946289	24.611338
1365.894531	-118.815269
1364.841797	-62.858349
1363.789063	-19.225815
1362.736328	126.575882
1361.683594	88.333199
1360.630859	7.966346
1359.577148	370.491547
1358.523438	-30.384014
1357.469727	-50.558643
1356.415039	-58.152519
1355.361328	58.675735
1354.306641	247.652512
1353.251953	379.573822
1352.197266	94.384941
1351.141602	127.278687
1350.085938	205.002655
1349.030273	642.718750
1347.974609	509.715759
1346.918945	582.835144
1345.862305	762.728394
1344.805664	838.563843
1343.749023	914.532532
1342.691406	1020.370117
1341.634766	960.308899
1340.577148	1014.398987
1339.519531	1048.818604
1338.460938	870.409302
1337.403320	994.316895
1336.344727	1046.545776
1335.286133	1009.829041
1334.226563	1242.989136
1333.167969	865.206543
1332.108398	730.127380
1331.048828	765.893005
1329.989258	1125.668335
1328.928711	912.034302
1327.869141	614.653931
1326.808594	777.088806
1325.748047	717.322876
1324.686523	857.775513
1323.625977	852.675659
1322.564453	926.730408
1321.502930	1148.996216
1320.440430	1087.585327
1319.378906	861.099121
1318.316406	881.501770
1317.253906	1035.212158
1316.190430	940.034424
1315.127930	1047.171997
1314.064453	664.063660
1313.000977	756.759460
1311.937500	913.619873
1310.873047	1087.809814
1309.809570	831.244873
1308.745117	848.170044
1307.679688	902.159790
1306.615234	889.859314
1305.549805	1153.224121
1304.484375	1224.805542
1303.418945	1129.319336
1302.353516	1265.103882
1301.287109	855.373169
1300.220703	1060.265503
1299.154297	977.796265
1298.087891	789.903442
1297.020508	624.341248
1295.954102	876.354980
1294.886719	959.045349
1293.818359	850.437561
1292.750977	663.513306
1291.682617	812.857361
1290.614258	994.158325
1289.545898	670.449768
1288.476563	763.735657
1287.407227	727.229553
1286.338867	688.425598
1285.268555	796.750122
1284.199219	613.715576
1283.128906	656.160583
1282.058594	703.612305
1280.988281	636.136169
1279.917969	815.960693
1278.846680	631.309509
1277.775391	696.342957
1276.704102	597.627380
1275.632813	792.452637
1274.560547	588.887512
1273.488281	754.534058
1272.416016	951.981018
1271.343750	714.652039
1270.270508	814.552490
1269.197266	985.321289
1268.124023	894.922913
1267.050781	907.167664
1265.977539	934.145020
1264.903320	1051.470215
1263.829102	946.893738
1262.753906	1117.996704
1261.679688	1125.776001
1260.604492	1016.648132
1259.529297	1251.242188
1258.454102	1074.088013
1257.378906	1291.679077
1256.302734	1214.598145
1255.226563	962.330078
1254.150391	1311.474121
1253.073242	1042.407715
1251.997070	924.375244
1250.919922	1202.961548
1249.841797	1209.110474
1248.764648	1074.292725
1247.686523	1151.083496
1246.608398	1065.062012
1245.530273	1239.124146
1244.452148	1162.944092
1243.373047	1200.999390
1242.293945	1122.531250
1241.214844	803.799683
1240.135742	730.392944
1239.055664	1084.142212
1237.975586	971.965210
1236.895508	886.553589
1235.815430	789.084534
1234.734375	1217.798584
1233.654297	1241.550659
1232.573242	1003.592957
1231.491211	998.357605
1230.410156	1121.522705
1229.328125	704.595459
1228.246094	878.649475
1227.163086	1009.065979
1226.081055	803.028015
1224.998047	751.945068
1223.915039	681.536316
1222.832031	565.205505
1221.748047	673.803650
1220.664063	605.873047
1219.580078	818.331177
1218.496094	392.753662
1217.412109	407.041321
1216.327148	619.369385
1215.242188	377.602600
1214.157227	469.093018
1213.071289	379.494324
1211.985352	379.198730
1210.899414	557.412781
1209.813477	450.888947
1208.727539	778.465759
1207.640625	589.902283
1206.553711	618.331116
1205.466797	620.199158
1204.378906	501.556580
1203.291016	546.728455
1202.203125	338.956665
1201.115234	535.743835
1200.027344	250.936432
1198.938477	469.216248
1197.849609	254.226135
1196.760742	-37.706017
1195.670898	7.154300
1194.582031	23.075869
1193.492188	-21.172382
1192.401367	-115.937393
1191.311523	99.255112
1190.220703	-0.436551
1189.129883	58.371292
1188.039063	-46.214893
1186.947266	-210.847626
1185.856445	-205.065506
1184.764648	127.004112
1183.671875	262.109192
1182.580078	73.246803
1181.487305	64.246277
1180.394531	-2.379018
1179.301758	-100.224518
1178.208984	274.000122
1177.115234	326.902740
1176.021484	298.243225
1174.927734	362.902832
1173.833008	250.253937
1172.738281	297.944458
1171.643555	259.353790
1170.548828	230.251068
1169.454102	284.787262
1168.358398	140.684067
1167.262695	-1.069146
1166.166992	-8.990231
1165.070313	236.331787
1163.973633	436.033142
1162.876953	131.453568
1161.780273	299.816559
1160.683594	405.903259
1159.585938	538.090210
1158.488281	476.766266
1157.389648	747.051025
1156.291992	382.480835
1155.193359	592.798584
1154.094727	581.124268
1152.996094	299.925873
1151.896484	521.677063
1150.796875	345.230713
1149.697266	499.916229
1148.597656	301.870697
1147.498047	249.061371
1146.397461	215.197006
1145.296875	59.823509
1144.195313	63.842876
1143.094727	-75.022804
1141.993164	-42.681107
1140.891602	56.108856
1139.789063	240.323013
1138.687500	310.224579
1137.584961	375.210876
1136.482422	364.004944
1135.379883	359.802948
1134.276367	597.723145
1133.172852	415.125580
1132.069336	636.050476
1130.964844	612.284668
1129.861328	875.520325
1128.756836	941.602539
1127.652344	810.668701
1126.546875	848.022095
1125.442383	885.233704
1124.336914	1104.799438
1123.230469	994.757568
1122.125000	953.346863
1121.018555	836.030518
1119.912109	552.882385
1118.805664	707.718567
1117.699219	587.796570
1116.591797	526.960144
1115.484375	759.393127
1114.376953	587.130554
1113.268555	736.428101
1112.160156	545.086304
1111.051758	675.174500
1109.943359	712.921143
1108.833984	752.889343
1107.725586	726.588806
1106.616211	886.740295
1105.505859	772.821228
1104.396484	580.950500
1103.286133	804.394287
1102.175781	982.796265
1101.064453	849.632141
1099.954102	839.057861
1098.842773	1031.141846
1097.731445	1192.386597
1096.619141	1073.000122
1095.507813	934.721191
1094.395508	831.731018
1093.282227	846.434143
1092.169922	875.163879
1091.056641	1002.643860
1089.943359	828.727173
1088.830078	701.854004
1087.716797	864.287964
1086.602539	899.550964
1085.488281	687.821899
1084.373047	570.124634
1083.258789	647.471619
1082.143555	790.483093
1081.028320	872.268860
1079.913086	728.472656
1078.796875	840.594727
1077.680664	666.192505
1076.564453	700.677246
1075.448242	817.199707
1074.331055	586.398621
1073.213867	515.120911
1072.096680	394.569000
1070.979492	557.668030
1069.861328	547.185730
1068.743164	653.811035
1067.625000	683.022888
1066.505859	763.685669
1065.386719	692.056824
1064.267578	622.753174
1063.148438	679.821960
1062.029297	477.083160
1060.909180	760.989868
1059.789063	633.082153
1058.667969	392.946991
1057.547852	316.543060
1056.426758	518.270325
1055.305664	469.844727
1054.183594	353.656952
1053.062500	594.862305
1051.940430	424.946411
1050.818359	285.440002
1049.695313	416.722015
1048.572266	515.260559
1047.449219	427.106293
1046.326172	471.933746
1045.203125	281.214386
1044.079102	281.743225
1042.955078	263.624298
1041.830078	217.546173
1040.706055	381.177979
1039.581055	255.916702
1038.456055	70.178825
1037.331055	257.038422
1036.205078	204.080643
1035.079102	267.517914
1033.953125	107.606888
1032.826172	499.034424
1031.700195	527.555298
1030.573242	409.617554
1029.445313	324.301270
1028.318359	373.848297
1027.190430	86.533096
1026.062500	-161.120667
1024.934570	-18.490110
1023.805664	-214.843201
1022.676758	-167.341003
1021.547852	-31.627251
1020.418945	-146.480484
1019.289063	12.467235
1018.159180	-37.299847
1017.029297	110.082268
1015.898438	-143.532959
1014.767578	1.618758
1013.636719	172.258804
1012.505859	319.732544
1011.375000	453.320953
1010.243164	475.792725
1009.111328	496.023102
1007.978516	451.527039
1006.846680	606.112305
1005.713867	1096.095459
1004.581055	1979.062256
1003.447266	2827.027832
1002.313477	2505.134521
1001.179688	1767.538818
1000.045898	1120.495117
998.912109	610.132690
997.777344	298.705414
996.642578	449.272827
995.506836	200.565414
994.372070	185.165085
993.236328	158.348068
992.100586	143.195847
990.963867	271.139435
989.828125	191.662079
988.691406	-67.441689
987.553711	56.226974
986.416992	-52.714760
985.279297	59.639584
984.141602	-25.961594
983.003906	312.223785
981.865234	206.158630
980.726563	61.165073
979.587891	111.933327
978.448242	22.513451
977.309570	-227.681808
976.169922	189.091599
975.030273	415.047516
973.889648	512.361389
972.749023	262.878540
971.608398	417.910919
970.467773	263.026245
969.326172	135.915955
968.184570	160.508591
967.042969	306.867889
965.901367	441.848419
964.758789	58.570728
963.616211	255.781921
962.473633	331.562103
961.330078	68.254623
960.186523	332.273071
959.042969	60.259850
957.899414	372.589722
956.754883	46.075176
955.610352	239.555740
954.465820	421.674561
953.321289	70.719254
952.175781	106.721428
951.030273	103.997314
949.884766	371.269897
948.738281	-1.513898
947.591797	295.716400
946.445313	279.935547
945.298828	239.208099
944.151367	166.700058
943.003906	190.304321
941.856445	141.019821
940.708008	105.628036
939.559570	408.132568
938.411133	347.953033
937.262695	559.379150
936.113281	433.417358
934.964844	337.321167
933.814453	396.427521
932.665039	287.064362
931.514648	296.384186
930.364258	171.499207
929.213867	26.353935
928.062500	197.871445
926.912109	-135.768555
925.759766	20.121162
924.608398	-144.643799
923.456055	107.031113
922.303711	-25.507059
921.151367	-12.332781
919.999023	-101.269623
918.845703	-167.276703
917.692383	-108.153267
916.539063	-148.822693
915.384766	-207.475311
914.230469	-18.513525
913.076172	-135.859909
911.920898	-110.050293
910.766602	-143.081604
909.611328	130.216446
908.455078	54.374550
907.299805	-155.027023
906.143555	-103.562546
904.987305	-65.573402
903.830078	-43.309830
902.673828	-122.831451
901.516602	44.614399
900.359375	-127.416939
899.201172	130.746414
898.042969	-50.004593
896.884766	217.326584
895.726563	-94.266487
894.567383	241.030869
893.408203	51.889214
892.249023	-76.028099
891.088867	24.424797
889.929688	36.846497
888.769531	119.383987
887.608398	-26.029778
886.448242	-67.445313
885.287109	123.697853
884.125977	-79.963058
882.963867	-17.270180
881.801758	-121.384384
880.639648	295.426575
879.477539	252.323624
878.315430	171.017456
877.152344	-22.806541
875.989258	78.597427
874.825195	87.711685
873.661133	189.195908
872.497070	182.664902
871.333008	115.446396
870.168945	-14.669063
869.003906	96.001183
867.838867	60.515797
866.672852	243.169769
865.506836	113.377106
864.340820	78.064987
863.174805	119.191841
862.008789	115.419197
860.841797	441.767700
859.674805	15.953868
858.506836	153.711243
857.339844	298.151978
856.171875	447.039673
855.003906	360.383728
853.834961	545.099304
852.666016	427.108948
851.497070	356.244904
850.328125	500.519379
849.158203	344.558502
847.988281	358.874542
846.818359	113.447441
845.647461	156.902374
844.477539	79.463806
843.306641	140.773376
842.134766	65.587364
840.963867	138.007339
839.791992	123.173912
838.619141	34.557274
837.447266	19.688913
836.274414	33.842178
835.101563	61.350079
833.928711	41.902740
832.754883	317.139038
831.581055	295.316040
830.407227	210.962830
829.232422	186.840378
828.058594	419.177399
826.883789	350.291840
825.708008	138.690369
824.533203	335.018250
823.357422	147.892014
822.181641	-10.257568
821.004883	-74.851288
819.828125	7.478364
818.651367	114.176102
817.474609	142.834198
816.296875	8.949819
815.119141	-64.892174
813.941406	-58.719410
812.763672	67.436630
811.584961	-231.187622
810.406250	-120.799644
809.226563	-241.661072
808.047852	39.536610
806.868164	-150.367493
805.688477	-198.172958
804.507813	-181.678497
803.327148	-27.691132
802.146484	37.352226
800.965820	-181.710815
799.784180	-192.293228
798.603516	-280.599884
797.420898	-244.825455
796.239258	-213.622757
795.056641	-104.994377
793.874023	-275.664642
792.691406	-47.713196
791.507813	-256.193512
790.324219	-134.848862
789.140625	92.552063
787.956055	-47.577389
786.772461	62.209480
785.586914	-7.310222
784.402344	69.010796
783.216797	78.862495
782.032227	245.501495
780.845703	87.147575
779.660156	103.258324
778.473633	265.009766
777.287109	115.243225
776.100586	22.826134
774.913086	113.517883
773.725586	-164.416687
772.538086	-36.445621
771.349609	148.697403
770.161133	126.391220
768.972656	86.354691
767.784180	44.030476
766.594727	226.362854
765.405273	230.087006
764.215820	26.702644
763.026367	144.772095
761.835938	198.863922
760.645508	437.700500
759.454102	555.331970
758.262695	569.444031
757.072266	244.803879
755.879883	423.728394
754.688477	435.441162
753.496094	273.475037
752.303711	293.877075
751.110352	186.814133
749.917969	222.487305
748.724609	367.869019
747.530273	186.085678
746.336914	210.625122
745.142578	110.062447
743.948242	195.956604
742.752930	330.029724
741.558594	334.663910
740.363281	135.436401
739.166992	234.317261
737.971680	227.983841
736.775391	0.429664
735.579102	127.737961
734.381836	209.022156
733.185547	104.236305
731.988281	-90.196991
730.790039	80.846275
729.592773	214.657196
728.394531	51.051254
727.196289	104.002693
725.997070	-81.259201
724.797852	52.661705
723.598633	131.965836
722.399414	156.698349
721.199219	220.802689
719.999023	186.718857
718.798828	451.757629
717.598633	339.262054
716.397461	220.376968
715.196289	184.536224
713.994141	316.731476
712.792969	342.158539
711.590820	143.207855
710.388672	142.773605
709.185547	279.726532
707.982422	11.646940
706.779297	22.561846
705.576172	207.786240
704.372070	84.023911
703.167969	143.267288
701.963867	-125.842903
700.759766	90.363152
699.554688	26.146780
698.349609	-13.942279
697.143555	-23.390877
695.938477	241.141647
694.732422	-74.284836
693.525391	49.366764
692.319336	-9.237493
691.112305	-200.028854
689.905273	-214.720337
688.697266	-135.882660
687.490234	-76.398361
686.282227	-62.267124
685.073242	-73.941559
683.865234	-111.412865
682.656250	-163.815765
681.447266	-144.469849
680.237305	39.731033
679.028320	-107.317024
677.818359	79.384369
676.607422	-30.365025
675.397461	44.106453
674.186523	-88.971184
672.975586	-7.618038
671.763672	125.808022
670.551758	-114.717781
669.339844	196.314636
668.127930	-67.529793
666.915039	211.288025
665.703125	-75.871216
664.489258	56.271046
663.276367	80.518234
662.062500	83.303238
660.848633	8.504453
659.634766	35.258633
658.419922	-30.667683
657.205078	-61.981544
655.990234	-82.444992
654.775391	-89.927658
653.559570	47.025890
652.343750	-59.580547
651.126953	8.346474
649.911133	95.568848
648.694336	79.329620
647.477539	106.054932
646.259766	268.246338
645.041992	333.375916
643.824219	342.356445
642.606445	344.661621
641.387695	295.113129
640.168945	133.508926
638.950195	257.515808
637.730469	179.116165
636.511719	169.086853
635.291016	197.286407
634.071289	332.339539
632.850586	-74.216637
631.629883	38.244102
630.409180	66.318794
629.188477	282.477264
627.966797	334.773132
626.745117	309.031433
625.522461	83.044678
624.300781	310.624390
623.078125	222.085129
621.854492	524.574646
620.631836	358.833893
619.408203	331.138733
618.184570	308.578003
616.960938	239.694824
615.736328	132.990952
614.511719	-112.146187
613.287109	26.204834
612.061523	231.176620
610.835938	32.267487
609.610352	43.127995
608.384766	49.804619
607.158203	13.718091
605.931641	-122.877121
604.705078	-120.839310
