# Supplementary material for: Raman spectroscopy accurately differentiates mucosal healing from non-healing and biochemical changes following biological therapy in inflammatory bowel disease
Source: PLoS One. 2021 Jun 2;16(6):e0252210. doi: 10.1371/journal.pone.0252210 (PMC8172032; doi:10.1371/journal.pone.0252210)
Supplement: S7 Dataset — (ZIP) [file pone.0252210.s009.zip › Post-biologic/OC023 post treatment-1_base sub cr removed_17__X_-20373.5__Y_49403__Z_925.273__Time_190.txt]

1714.774414	231.617233
1713.797852	-118.057281
1712.820313	-29.038033
1711.843750	-25.126070
1710.866211	-7.151213
1709.888672	-98.378563
1708.911133	73.752869
1707.933594	-112.502876
1706.955078	79.661301
1705.976563	71.587563
1704.998047	-190.135925
1704.019531	-244.939850
1703.040039	-60.891350
1702.061523	46.205040
1701.082031	62.952808
1700.101563	165.918457
1699.122070	101.104073
1698.141602	-118.081642
1697.161133	-2.436898
1696.180664	-86.572960
1695.200195	113.146751
1694.218750	27.636770
1693.238281	84.360512
1692.256836	133.666183
1691.274414	207.582199
1690.292969	218.089981
1689.310547	381.252075
1688.328125	299.594574
1687.345703	325.249817
1686.363281	383.496399
1685.379883	439.633881
1684.396484	698.861145
1683.413086	750.766968
1682.429688	648.754333
1681.445313	739.073059
1680.461914	593.002380
1679.477539	742.989685
1678.493164	893.469788
1677.507813	634.698181
1676.523438	852.729431
1675.538086	858.437927
1674.552734	790.229492
1673.566406	913.942383
1672.581055	910.571960
1671.594727	1098.992676
1670.608398	982.349976
1669.622070	1277.893555
1668.634766	1411.810669
1667.648438	1147.973022
1666.661133	1452.659058
1665.673828	1449.878052
1664.685547	1500.593140
1663.698242	1294.478882
1662.709961	1515.791870
1661.721680	1710.924072
1660.733398	1535.328735
1659.744141	1656.995728
1658.755859	1752.530640
1657.766602	1599.432495
1656.777344	1621.564575
1655.787109	1723.480713
1654.797852	1452.516724
1653.807617	1520.757813
1652.817383	1393.537354
1651.827148	1004.847656
1650.835938	1105.907471
1649.844727	1085.629150
1648.853516	883.286316
1647.862305	831.985840
1646.871094	812.721130
1645.878906	566.571777
1644.886719	474.002472
1643.894531	595.635620
1642.902344	289.820343
1641.910156	253.615677
1640.916992	368.087067
1639.923828	279.617920
1638.930664	249.454895
1637.936523	-17.798620
1636.943359	23.757315
1635.949219	221.022476
1634.955078	136.434937
1633.960938	283.938934
1632.965820	70.693771
1631.970703	23.641966
1630.975586	0.484731
1629.980469	-169.905762
1628.985352	59.975529
1627.989258	-194.236313
1626.993164	-232.475327
1625.997070	-54.890572
1625.000977	-53.426918
1624.003906	8.625731
1623.007813	-76.415726
1622.010742	203.951645
1621.012695	221.580460
1620.015625	157.874084
1619.017578	81.156624
1618.020508	59.692566
1617.021484	12.065576
1616.023438	56.382641
1615.025391	258.170563
1614.026367	-75.202690
1613.027344	29.598883
1612.028320	-101.585373
1611.028320	157.927353
1610.029297	-83.232559
1609.029297	94.992508
1608.029297	249.583282
1607.028320	58.388008
1606.028320	226.037292
1605.027344	108.248367
1604.026367	55.945637
1603.025391	-14.660644
1602.023438	126.675690
1601.022461	-263.072510
1600.020508	-108.710022
1599.018555	-142.698730
1598.016602	32.420147
1597.013672	-114.038528
1596.010742	-27.925924
1595.007813	-137.827881
1594.004883	-67.520592
1593.001953	5.309712
1591.998047	51.937057
1590.994141	-141.652100
1589.990234	-136.904434
1588.986328	-121.798798
1587.981445	86.242653
1586.976563	-29.264660
1585.971680	295.821808
1584.966797	5.488490
1583.961914	61.803883
1582.956055	107.571434
1581.950195	106.325058
1580.944336	339.375763
1579.938477	210.270950
1578.931641	117.554268
1577.924805	167.912750
1576.917969	244.151901
1575.911133	-15.379663
1574.904297	89.229218
1573.896484	3.821860
1572.888672	-271.479095
1571.880859	-60.704567
1570.873047	-107.445923
1569.864258	-136.120773
1568.855469	24.707911
1567.846680	55.464630
1566.837891	54.901161
1565.829102	87.938309
1564.819336	6.604508
1563.809570	54.899433
1562.799805	38.159195
1561.790039	39.425064
1560.779297	56.087547
1559.768555	10.358184
1558.757813	156.304886
1557.747070	-24.515112
1556.736328	1.860812
1555.724609	144.625549
1554.712891	173.205688
1553.701172	118.744759
1552.689453	216.877579
1551.676758	265.615082
1550.664063	91.619232
1549.651367	168.477219
1548.638672	237.370071
1547.625977	329.333435
1546.612305	211.653183
1545.598633	44.735634
1544.584961	30.191837
1543.571289	214.431732
1542.556641	114.250633
1541.541992	-17.054548
1540.527344	-107.166405
1539.512695	68.488373
1538.498047	-120.035362
1537.482422	16.479090
1536.466797	-172.312729
1535.451172	139.199905
1534.434570	117.726563
1533.418945	271.417633
1532.402344	-103.572845
1531.385742	-37.882095
1530.369141	48.220066
1529.351563	36.212261
1528.334961	72.980217
1527.317383	78.652275
1526.299805	151.085480
1525.281250	58.580315
1524.263672	22.567991
1523.245117	212.794937
1522.226563	-60.223682
1521.208008	188.754547
1520.188477	-61.344398
1519.168945	63.799961
1518.150391	-219.890671
1517.129883	-2.600637
1516.110352	75.727448
1515.089844	51.116318
1514.070313	26.370876
1513.049805	-103.788399
1512.028320	-118.556534
1511.007813	-56.475300
1509.986328	-61.288788
1508.964844	-9.818122
1507.943359	-20.065359
1506.921875	84.923546
1505.899414	-212.744156
1504.876953	-149.063660
1503.854492	24.630102
1502.832031	-157.976227
1501.808594	-46.112667
1500.786133	-208.409714
1499.762695	-96.850029
1498.739258	17.091684
1497.714844	13.126491
1496.691406	-282.616241
1495.666992	-28.412949
1494.642578	-9.721136
1493.617188	-1.397444
1492.592773	-74.982399
1491.567383	221.920624
1490.541992	-74.225388
1489.516602	132.914017
1488.491211	145.743637
1487.464844	155.894684
1486.438477	347.203644
1485.412109	290.738525
1484.385742	234.200027
1483.358398	205.639084
1482.331055	276.481445
1481.303711	298.747345
1480.276367	494.298706
1479.249023	564.769104
1478.220703	540.810547
1477.192383	460.723389
1476.164063	772.920471
1475.135742	876.050964
1474.106445	1065.630981
1473.077148	1010.647705
1472.047852	828.350830
1471.018555	1409.526367
1469.989258	1265.260132
1468.958984	1482.196655
1467.928711	1403.969238
1466.898438	1620.672119
1465.868164	1722.835693
1464.836914	2117.174561
1463.805664	1914.150513
1462.774414	1937.274658
1461.743164	2163.547852
1460.710938	2244.921387
1459.679688	2118.052979
1458.647461	2321.175781
1457.615234	2054.686279
1456.582031	2364.227539
1455.549805	2272.825928
1454.516602	2440.115723
1453.483398	2353.750244
1452.449219	2764.269287
1451.416016	2530.837402
1450.381836	2254.400146
1449.347656	2497.435059
1448.313477	2590.916992
1447.279297	2664.096191
1446.244141	2575.188721
1445.208984	2531.885498
1444.173828	2536.689941
1443.138672	2331.491455
1442.102539	2275.624756
1441.066406	2356.368408
1440.030273	2141.246094
1438.994141	1969.209839
1437.958008	1888.258667
1436.920898	1908.427490
1435.883789	1620.386353
1434.846680	1410.799072
1433.808594	1165.960327
1432.771484	1294.948975
1431.733398	939.238831
1430.695313	760.379822
1429.657227	823.864441
1428.618164	637.604919
1427.579102	738.991638
1426.540039	716.823669
1425.500977	490.508667
1424.461914	518.914001
1423.421875	446.545685
1422.381836	281.045746
1421.341797	516.177124
1420.301758	421.364685
1419.260742	402.174225
1418.219727	161.535507
1417.178711	-144.368805
1416.137695	204.137131
1415.096680	127.418571
1414.054688	33.184048
1413.012695	64.793480
1411.970703	91.438202
1410.928711	208.635696
1409.885742	-25.966833
1408.842773	-19.194460
1407.799805	-24.898947
1406.756836	37.289593
1405.712891	-68.699173
1404.668945	63.922485
1403.625000	191.559509
1402.581055	-27.035522
1401.537109	135.873322
1400.492188	348.956238
1399.447266	-34.758476
1398.402344	103.255081
1397.357422	-21.873751
1396.311523	103.737404
1395.265625	6.413209
1394.219727	-33.150684
1393.173828	-65.078979
1392.126953	-49.326897
1391.081055	-23.446980
1390.034180	232.772156
1388.986328	-86.528389
1387.939453	-102.864792
1386.891602	3.463157
1385.843750	72.350128
1384.795898	26.321520
1383.748047	-34.568001
1382.699219	-92.826691
1381.651367	-38.499676
1380.602539	125.820465
1379.552734	-69.443230
1378.503906	25.142794
1377.454102	44.910378
1376.404297	59.801651
1375.354492	167.132690
1374.303711	0.115634
1373.253906	142.582047
1372.203125	187.851151
1371.152344	-210.541016
1370.100586	104.221535
1369.049805	0.330587
1367.998047	-11.214139
1366.946289	-324.026642
1365.894531	-175.853668
1364.841797	91.887794
1363.789063	-113.325905
1362.736328	20.152906
1361.683594	325.393707
1360.630859	170.406433
1359.577148	189.710083
1358.523438	-39.526459
1357.469727	154.103073
1356.415039	9.735177
1355.361328	56.916260
1354.306641	317.866638
1353.251953	367.698669
1352.197266	241.318497
1351.141602	529.756592
1350.085938	691.601440
1349.030273	506.053955
1347.974609	563.882324
1346.918945	703.680115
1345.862305	791.456604
1344.805664	847.088684
1343.749023	744.161743
1342.691406	1070.198364
1341.634766	1009.653137
1340.577148	1031.012939
1339.519531	906.350098
1338.460938	1007.217590
1337.403320	1009.139404
1336.344727	944.344421
1335.286133	939.099548
1334.226563	1010.679871
1333.167969	1102.149414
1332.108398	852.390991
1331.048828	711.662292
1329.989258	887.554199
1328.928711	897.886230
1327.869141	814.438721
1326.808594	815.140564
1325.748047	1132.123657
1324.686523	967.532959
1323.625977	726.598999
1322.564453	935.131409
1321.502930	931.450867
1320.440430	918.012207
1319.378906	1213.048950
1318.316406	1012.344116
1317.253906	1406.079224
1316.190430	1153.866577
1315.127930	901.877258
1314.064453	889.120605
1313.000977	1112.981689
1311.937500	964.928833
1310.873047	1026.354370
1309.809570	1046.005981
1308.745117	1031.286743
1307.679688	1137.253906
1306.615234	1179.309326
1305.549805	1152.564209
1304.484375	1256.268799
1303.418945	1047.760498
1302.353516	1112.299683
1301.287109	1262.918579
1300.220703	1300.533203
1299.154297	1085.187744
1298.087891	1002.652161
1297.020508	846.569580
1295.954102	975.423523
1294.886719	944.760498
1293.818359	1004.984436
1292.750977	1116.786377
1291.682617	821.437866
1290.614258	847.551208
1289.545898	792.817993
1288.476563	637.678589
1287.407227	686.087769
1286.338867	695.345703
1285.268555	667.917969
1284.199219	667.511230
1283.128906	821.428345
1282.058594	945.963440
1280.988281	678.903870
1279.917969	725.234070
1278.846680	798.510193
1277.775391	805.770203
1276.704102	854.653931
1275.632813	884.008240
1274.560547	950.064026
1273.488281	925.720581
1272.416016	1013.822632
1271.343750	1018.879089
1270.270508	933.616272
1269.197266	931.446838
1268.124023	936.641296
1267.050781	1181.045532
1265.977539	971.535461
1264.903320	1110.994873
1263.829102	945.558838
1262.753906	1114.284790
1261.679688	1068.435059
1260.604492	1107.937012
1259.529297	981.744019
1258.454102	877.555420
1257.378906	1026.749146
1256.302734	1044.395752
1255.226563	993.881836
1254.150391	948.273010
1253.073242	834.556763
1251.997070	696.573914
1250.919922	969.753296
1249.841797	897.479858
1248.764648	951.680298
1247.686523	869.729919
1246.608398	977.386597
1245.530273	897.900391
1244.452148	743.139587
1243.373047	799.744080
1242.293945	853.891724
1241.214844	954.134399
1240.135742	928.112854
1239.055664	887.532471
1237.975586	859.088684
1236.895508	799.111694
1235.815430	937.995300
1234.734375	759.195801
1233.654297	813.153809
1232.573242	772.554199
1231.491211	596.269226
1230.410156	679.227905
1229.328125	563.535950
1228.246094	590.722961
1227.163086	622.708069
1226.081055	715.153931
1224.998047	456.678894
1223.915039	595.015747
1222.832031	493.819244
1221.748047	537.710571
1220.664063	475.173767
1219.580078	487.551056
1218.496094	275.153473
1217.412109	434.852570
1216.327148	377.054626
1215.242188	340.968536
1214.157227	246.909317
1213.071289	495.589813
1211.985352	343.520874
1210.899414	456.858337
1209.813477	584.564758
1208.727539	538.526550
1207.640625	608.181030
1206.553711	725.957336
1205.466797	318.249725
1204.378906	469.648804
1203.291016	237.906174
1202.203125	169.972809
1201.115234	116.453026
1200.027344	142.332031
1198.938477	-132.710861
1197.849609	-143.014496
1196.760742	-110.080864
1195.670898	-161.412445
1194.582031	-114.200783
1193.492188	-57.467346
1192.401367	-5.641003
1191.311523	-112.505638
1190.220703	-233.814468
1189.129883	-11.671217
1188.039063	-8.227124
1186.947266	-81.691963
1185.856445	75.229286
1184.764648	-91.968071
1183.671875	-93.626762
1182.580078	-76.171967
1181.487305	-75.596024
1180.394531	-123.054642
1179.301758	-9.970318
1178.208984	196.445450
1177.115234	76.825264
1176.021484	17.061682
1174.927734	105.725487
1173.833008	-33.206093
1172.738281	349.696899
1171.643555	76.576607
1170.548828	54.731518
1169.454102	305.524567
1168.358398	156.700348
1167.262695	-30.403446
1166.166992	-40.605438
1165.070313	-24.604527
1163.973633	39.091591
1162.876953	160.005219
1161.780273	120.748558
1160.683594	272.454315
1159.585938	213.907715
1158.488281	422.625061
1157.389648	435.476471
1156.291992	572.296875
1155.193359	425.118439
1154.094727	316.071198
1152.996094	264.204071
1151.896484	279.006104
1150.796875	41.105667
1149.697266	205.873077
1148.597656	148.951187
1147.498047	39.572674
1146.397461	-76.992378
1145.296875	-67.432472
1144.195313	-53.212013
1143.094727	151.265900
1141.993164	-210.590057
1140.891602	141.101395
1139.789063	121.619812
1138.687500	28.375305
1137.584961	58.664768
1136.482422	219.540787
1135.379883	247.229568
1134.276367	208.314178
1133.172852	164.583832
1132.069336	324.948425
1130.964844	264.426453
1129.861328	626.225281
1128.756836	586.850891
1127.652344	744.272644
1126.546875	782.973816
1125.442383	601.111572
1124.336914	746.329224
1123.230469	519.366760
1122.125000	652.539063
1121.018555	508.450073
1119.912109	525.376465
1118.805664	518.546875
1117.699219	315.194733
1116.591797	331.929932
1115.484375	485.807831
1114.376953	381.727997
1113.268555	126.274811
1112.160156	341.354462
1111.051758	717.002380
1109.943359	305.483429
1108.833984	359.517700
1107.725586	444.179688
1106.616211	538.181580
1105.505859	778.456238
1104.396484	702.268921
1103.286133	795.966431
1102.175781	707.894104
1101.064453	733.024719
1099.954102	739.233337
1098.842773	561.474915
1097.731445	723.188782
1096.619141	670.314453
1095.507813	650.412048
1094.395508	486.774048
1093.282227	810.657837
1092.169922	564.565186
1091.056641	546.872498
1089.943359	479.727509
1088.830078	299.636719
1087.716797	634.763977
1086.602539	800.363098
1085.488281	787.155212
1084.373047	745.706787
1083.258789	725.408691
1082.143555	784.974060
1081.028320	647.159363
1079.913086	704.317810
1078.796875	672.194641
1077.680664	431.137115
1076.564453	413.135345
1075.448242	484.291779
1074.331055	421.674713
1073.213867	534.977356
1072.096680	434.838226
1070.979492	616.051208
1069.861328	483.102631
1068.743164	427.537262
1067.625000	353.252533
1066.505859	421.861755
1065.386719	387.411652
1064.267578	512.169800
1063.148438	346.653748
1062.029297	424.576355
1060.909180	404.207214
1059.789063	402.569702
1058.667969	349.493042
1057.547852	149.181015
1056.426758	397.726746
1055.305664	316.696442
1054.183594	224.033722
1053.062500	332.311371
1051.940430	132.319901
1050.818359	532.433105
1049.695313	206.496048
1048.572266	123.423485
1047.449219	243.388245
1046.326172	258.373718
1045.203125	-92.716812
1044.079102	85.599609
1042.955078	131.016815
1041.830078	255.677017
1040.706055	252.196136
1039.581055	188.196533
1038.456055	203.448029
1037.331055	169.852905
1036.205078	236.401230
1035.079102	235.489609
1033.953125	413.773224
1032.826172	431.534271
1031.700195	363.313629
1030.573242	353.299744
1029.445313	15.616760
1028.318359	73.207474
1027.190430	93.658165
1026.062500	-148.298141
1024.934570	-125.343269
1023.805664	-183.591141
1022.676758	-295.122467
1021.547852	-422.770447
1020.418945	-132.677979
1019.289063	-151.138367
1018.159180	-505.753204
1017.029297	-53.319664
1015.898438	35.079025
1014.767578	-24.784960
1013.636719	70.690567
1012.505859	20.289406
1011.375000	129.786545
1010.243164	341.185944
1009.111328	418.333557
1007.978516	516.362366
1006.846680	681.542053
1005.713867	1279.269165
1004.581055	1955.443726
1003.447266	2347.030029
1002.313477	2052.059082
1001.179688	1401.458984
1000.045898	795.165344
998.912109	244.697159
997.777344	193.383377
996.642578	192.994415
995.506836	-3.479517
994.372070	-54.362869
993.236328	-15.138252
992.100586	70.315781
990.963867	139.699722
989.828125	86.985031
988.691406	142.740601
987.553711	-41.069397
986.416992	90.958420
985.279297	61.812412
984.141602	-179.050995
983.003906	-14.486408
981.865234	-77.742950
980.726563	-214.480835
979.587891	150.505783
978.448242	-6.670650
977.309570	-23.369560
976.169922	252.038559
975.030273	-157.492950
973.889648	81.308784
972.749023	69.716156
971.608398	246.602676
970.467773	85.981499
969.326172	201.058487
968.184570	318.511597
967.042969	231.815811
965.901367	260.003632
964.758789	-119.952148
963.616211	137.880692
962.473633	125.209358
961.330078	296.038116
960.186523	308.812439
959.042969	161.352646
957.899414	117.166595
956.754883	-4.718683
955.610352	91.075211
954.465820	22.169266
953.321289	246.326035
952.175781	179.977142
951.030273	8.586310
949.884766	98.087822
948.738281	162.535614
947.591797	-76.887360
946.445313	-114.981308
945.298828	22.982834
944.151367	261.510468
943.003906	292.272186
941.856445	318.587769
940.708008	221.780167
939.559570	195.886719
938.411133	227.170410
937.262695	269.975220
936.113281	121.357887
934.964844	205.463486
933.814453	164.310593
932.665039	476.484375
931.514648	237.357178
930.364258	182.948471
929.213867	51.275799
928.062500	108.735199
926.912109	-49.916763
925.759766	-160.585312
924.608398	211.179337
923.456055	12.050574
922.303711	-66.354553
921.151367	103.174576
919.999023	-86.337990
918.845703	-121.137299
917.692383	-214.865662
916.539063	-217.592880
915.384766	-111.218155
914.230469	-138.710342
913.076172	-116.152084
911.920898	-299.963867
910.766602	-29.908089
909.611328	15.611426
908.455078	-111.097198
907.299805	-101.640747
906.143555	-200.865005
904.987305	-77.903938
903.830078	72.282257
902.673828	77.552795
901.516602	300.271393
900.359375	117.799744
899.201172	148.231506
898.042969	90.500427
896.884766	-5.570362
895.726563	158.552246
894.567383	340.769714
893.408203	68.651108
892.249023	-31.514729
891.088867	150.857407
889.929688	120.890427
888.769531	-116.743088
887.608398	108.635437
886.448242	133.083084
885.287109	135.023636
884.125977	17.453194
882.963867	306.002075
881.801758	141.214996
880.639648	163.683365
879.477539	192.956512
878.315430	314.657013
877.152344	341.731750
875.989258	118.830559
874.825195	335.187469
873.661133	321.852661
872.497070	317.565826
871.333008	2.788302
870.168945	194.372055
869.003906	273.443756
867.838867	156.877563
866.672852	-6.810202
865.506836	130.774124
864.340820	254.833023
863.174805	315.950867
862.008789	329.889679
860.841797	292.197113
859.674805	193.921982
858.506836	360.541565
857.339844	367.771271
856.171875	300.976440
855.003906	476.433472
853.834961	546.426208
852.666016	656.732117
851.497070	610.097473
850.328125	464.886993
849.158203	295.097504
847.988281	425.477051
846.818359	401.283844
845.647461	177.859421
844.477539	227.548309
843.306641	98.198204
842.134766	443.115143
840.963867	369.628235
839.791992	488.433685
838.619141	28.200901
837.447266	202.830444
836.274414	218.707886
835.101563	165.290680
833.928711	292.746429
832.754883	272.741760
831.581055	449.127808
830.407227	565.125000
829.232422	424.442871
828.058594	426.522888
826.883789	410.709167
825.708008	361.404694
824.533203	332.117737
823.357422	316.156128
822.181641	108.533752
821.004883	32.362354
819.828125	-8.213085
818.651367	302.921753
817.474609	-18.298489
816.296875	-5.643980
815.119141	-70.940041
813.941406	-0.606360
812.763672	-59.363361
811.584961	61.907345
810.406250	-81.460892
809.226563	-151.512802
808.047852	-121.651802
806.868164	8.058615
805.688477	162.043106
804.507813	-343.483368
803.327148	-94.232651
802.146484	105.988449
800.965820	-162.076096
799.784180	-199.441910
798.603516	-323.371033
797.420898	-165.791107
796.239258	-152.451126
795.056641	-125.921463
793.874023	-170.396164
792.691406	-303.543884
791.507813	-135.590332
790.324219	162.790405
789.140625	-43.687305
787.956055	-17.839073
786.772461	10.102775
785.586914	-121.308891
784.402344	81.110870
783.216797	159.537720
782.032227	211.297958
780.845703	-81.758461
779.660156	69.228584
778.473633	268.626740
777.287109	224.946320
776.100586	201.047043
774.913086	24.776205
773.725586	71.330193
772.538086	-58.713295
771.349609	-18.986454
770.161133	-12.454527
768.972656	95.370583
767.784180	172.188980
766.594727	312.764923
765.405273	400.307648
764.215820	188.204025
763.026367	453.877136
761.835938	131.604858
760.645508	363.962372
759.454102	567.513672
758.262695	520.115540
757.072266	516.630859
755.879883	345.962646
754.688477	370.917328
753.496094	279.301208
752.303711	238.175797
751.110352	183.807388
749.917969	338.006287
748.724609	309.825592
747.530273	226.706741
746.336914	240.109100
745.142578	336.802368
743.948242	257.905762
742.752930	253.537155
741.558594	113.177147
740.363281	128.442932
739.166992	-25.093637
737.971680	106.195030
736.775391	173.847885
735.579102	131.925354
734.381836	85.594276
733.185547	113.658569
731.988281	314.539917
730.790039	73.357468
729.592773	488.426270
728.394531	170.709885
727.196289	246.631699
725.997070	298.446503
724.797852	151.360031
723.598633	146.324753
722.399414	270.140869
721.199219	83.804512
719.999023	371.285187
718.798828	540.762085
717.598633	289.007141
716.397461	242.438400
715.196289	328.940521
713.994141	286.753845
712.792969	142.133514
711.590820	289.652496
710.388672	-42.269444
709.185547	222.899078
707.982422	148.194977
706.779297	47.423302
705.576172	-125.112831
704.372070	24.582769
703.167969	78.502831
701.963867	-111.215698
700.759766	134.189072
699.554688	159.903671
698.349609	20.435143
697.143555	-3.725344
695.938477	-71.277100
694.732422	-136.568924
693.525391	-36.705452
692.319336	-95.337769
691.112305	-225.518768
689.905273	-329.526611
688.697266	15.748659
687.490234	-98.972893
686.282227	-118.136848
685.073242	-65.661240
683.865234	-115.022125
682.656250	6.938298
681.447266	24.914024
680.237305	131.780869
679.028320	-81.863297
677.818359	40.300186
676.607422	-62.651978
675.397461	-111.366158
674.186523	-121.024979
672.975586	-0.798807
671.763672	-60.059105
670.551758	-73.802124
669.339844	14.145697
668.127930	-34.030689
666.915039	129.651749
665.703125	-41.516285
664.489258	-128.298248
663.276367	-18.475267
662.062500	-154.740677
660.848633	199.054474
659.634766	347.751770
658.419922	21.830009
657.205078	-17.037903
655.990234	-183.066376
654.775391	241.709381
653.559570	49.904137
652.343750	52.143806
651.126953	218.128067
649.911133	52.357628
648.694336	257.035034
647.477539	112.852333
646.259766	147.362320
645.041992	209.801712
643.824219	192.572632
642.606445	315.104889
641.387695	342.903656
640.168945	95.434479
638.950195	-16.603426
637.730469	103.381569
636.511719	4.059490
635.291016	196.755692
634.071289	54.222363
632.850586	164.913208
631.629883	41.408936
630.409180	40.068096
629.188477	145.767868
627.966797	266.181732
626.745117	116.072884
625.522461	291.608459
624.300781	151.661728
623.078125	290.010651
621.854492	239.386856
620.631836	-32.232479
619.408203	85.584686
618.184570	-62.592701
616.960938	-348.182251
615.736328	-144.113449
614.511719	87.118500
613.287109	-82.343315
612.061523	-196.759872
610.835938	-166.406418
609.610352	29.954718
608.384766	154.957245
607.158203	97.497253
605.931641	92.631828
604.705078	-58.330105
