# Supplementary material for: Raman spectroscopy accurately differentiates mucosal healing from non-healing and biochemical changes following biological therapy in inflammatory bowel disease
Source: PLoS One. 2021 Jun 2;16(6):e0252210. doi: 10.1371/journal.pone.0252210 (PMC8172032; doi:10.1371/journal.pone.0252210)
Supplement: S7 Dataset — (ZIP) [file pone.0252210.s009.zip › Post-biologic/OC023 post treatment-1_base sub cr removed_69__X_-20366.5__Y_49408__Z_923.994__Time_783.txt]

1714.774414	97.159775
1713.797852	91.323418
1712.820313	111.527870
1711.843750	-65.786919
1710.866211	-27.710033
1709.888672	-200.532837
1708.911133	5.430046
1707.933594	-144.179047
1706.955078	-142.918396
1705.976563	-6.925888
1704.998047	25.414295
1704.019531	98.708656
1703.040039	6.821495
1702.061523	-164.452469
1701.082031	15.520337
1700.101563	-132.778763
1699.122070	59.357960
1698.141602	35.620037
1697.161133	84.807587
1696.180664	38.533176
1695.200195	102.541206
1694.218750	60.394043
1693.238281	67.077728
1692.256836	79.781425
1691.274414	306.666168
1690.292969	267.342957
1689.310547	314.062866
1688.328125	297.429169
1687.345703	281.470306
1686.363281	346.154236
1685.379883	499.388733
1684.396484	440.022400
1683.413086	575.791748
1682.429688	621.564026
1681.445313	500.146118
1680.461914	672.260315
1679.477539	687.832275
1678.493164	767.849426
1677.507813	691.420776
1676.523438	1041.197632
1675.538086	979.165894
1674.552734	973.545105
1673.566406	1034.904541
1672.581055	1333.306274
1671.594727	1334.504150
1670.608398	1203.398438
1669.622070	1327.809570
1668.634766	1197.750977
1667.648438	1301.853882
1666.661133	1316.140137
1665.673828	1506.013306
1664.685547	1507.901855
1663.698242	1807.300293
1662.709961	1528.943726
1661.721680	1680.612427
1660.733398	1636.506592
1659.744141	1871.061646
1658.755859	1782.719238
1657.766602	1859.024658
1656.777344	1723.839233
1655.787109	1668.513672
1654.797852	1584.476807
1653.807617	1389.689087
1652.817383	1396.421021
1651.827148	1332.078735
1650.835938	1180.826294
1649.844727	1215.053467
1648.853516	1048.688232
1647.862305	666.000183
1646.871094	748.822815
1645.878906	681.327881
1644.886719	542.843994
1643.894531	634.427368
1642.902344	583.688965
1641.910156	324.731903
1640.916992	205.998138
1639.923828	193.093597
1638.930664	193.626526
1637.936523	146.926437
1636.943359	182.205414
1635.949219	38.450081
1634.955078	179.578979
1633.960938	99.536636
1632.965820	3.921514
1631.970703	74.452484
1630.975586	-120.793884
1629.980469	10.636950
1628.985352	-63.102127
1627.989258	-149.804016
1626.993164	5.707622
1625.997070	-209.542068
1625.000977	-95.869621
1624.003906	-16.287813
1623.007813	39.731792
1622.010742	-148.536163
1621.012695	136.288696
1620.015625	61.249931
1619.017578	115.021515
1618.020508	213.496384
1617.021484	149.274597
1616.023438	6.432868
1615.025391	63.135574
1614.026367	-6.028718
1613.027344	-224.588364
1612.028320	-49.687008
1611.028320	-39.961292
1610.029297	132.302505
1609.029297	-17.768238
1608.029297	130.914459
1607.028320	-5.928144
1606.028320	-14.376242
1605.027344	81.922729
1604.026367	254.099915
1603.025391	49.374680
1602.023438	114.227547
1601.022461	-179.312988
1600.020508	-103.986626
1599.018555	-182.969498
1598.016602	-170.441223
1597.013672	-194.527359
1596.010742	-140.240677
1595.007813	41.998253
1594.004883	-149.365829
1593.001953	-223.180084
1591.998047	-174.303253
1590.994141	-60.242645
1589.990234	-121.124474
1588.986328	-7.233066
1587.981445	-34.305954
1586.976563	58.529961
1585.971680	52.180050
1584.966797	134.390594
1583.961914	26.239004
1582.956055	126.504410
1581.950195	177.146591
1580.944336	-9.325133
1579.938477	160.928680
1578.931641	167.005524
1577.924805	199.011322
1576.917969	74.770164
1575.911133	119.588654
1574.904297	99.254898
1573.896484	141.233475
1572.888672	-1.515298
1571.880859	29.843840
1570.873047	149.435257
1569.864258	22.016369
1568.855469	50.393963
1567.846680	65.649689
1566.837891	-23.091751
1565.829102	-44.427258
1564.819336	35.338833
1563.809570	29.304340
1562.799805	-140.308060
1561.790039	89.462646
1560.779297	-62.215427
1559.768555	239.753433
1558.757813	116.338280
1557.747070	78.353981
1556.736328	27.284391
1555.724609	84.887146
1554.712891	129.365448
1553.701172	300.553986
1552.689453	202.280685
1551.676758	230.718872
1550.664063	346.971069
1549.651367	245.698410
1548.638672	273.642212
1547.625977	135.910980
1546.612305	-35.534218
1545.598633	33.333069
1544.584961	145.943863
1543.571289	-38.791264
1542.556641	37.296410
1541.541992	7.297695
1540.527344	-131.299484
1539.512695	-1.514943
1538.498047	-158.443634
1537.482422	-181.288391
1536.466797	-72.711189
1535.451172	105.299644
1534.434570	-62.498058
1533.418945	-6.072119
1532.402344	132.646790
1531.385742	108.780952
1530.369141	82.185127
1529.351563	68.311035
1528.334961	141.852829
1527.317383	140.521179
1526.299805	298.639618
1525.281250	-40.233105
1524.263672	68.640633
1523.245117	110.407974
1522.226563	54.251705
1521.208008	126.543694
1520.188477	180.639084
1519.168945	5.773983
1518.150391	46.714466
1517.129883	54.060658
1516.110352	58.688080
1515.089844	4.076885
1514.070313	-37.816986
1513.049805	43.374809
1512.028320	-122.034431
1511.007813	-113.014534
1509.986328	-99.026962
1508.964844	-146.754562
1507.943359	-122.803360
1506.921875	-75.931671
1505.899414	-121.517128
1504.876953	-18.579746
1503.854492	-156.685349
1502.832031	-138.604782
1501.808594	-264.109589
1500.786133	-210.438965
1499.762695	-87.813446
1498.739258	-31.923939
1497.714844	-29.940748
1496.691406	-66.454475
1495.666992	-133.788071
1494.642578	-160.300751
1493.617188	94.314407
1492.592773	179.993225
1491.567383	107.045784
1490.541992	210.319489
1489.516602	129.496109
1488.491211	102.228073
1487.464844	87.614792
1486.438477	246.501312
1485.412109	129.543121
1484.385742	178.403503
1483.358398	296.013611
1482.331055	385.410431
1481.303711	336.951630
1480.276367	589.286987
1479.249023	576.300537
1478.220703	527.529663
1477.192383	496.525482
1476.164063	707.465149
1475.135742	938.602966
1474.106445	1093.148804
1473.077148	972.584045
1472.047852	1019.986206
1471.018555	1253.065674
1469.989258	1106.865967
1468.958984	1522.816406
1467.928711	1633.330444
1466.898438	1644.563599
1465.868164	2049.758789
1464.836914	1961.631470
1463.805664	1842.988403
1462.774414	1988.551270
1461.743164	2004.456055
1460.710938	2055.838867
1459.679688	2069.078857
1458.647461	2325.931885
1457.615234	2257.789307
1456.582031	2306.332031
1455.549805	2347.216553
1454.516602	2509.767090
1453.483398	2398.363525
1452.449219	2715.390625
1451.416016	2583.647705
1450.381836	2649.572266
1449.347656	2690.107178
1448.313477	2482.373535
1447.279297	2669.760742
1446.244141	2682.337891
1445.208984	2484.793457
1444.173828	2583.420410
1443.138672	2449.212402
1442.102539	2342.866455
1441.066406	2105.042969
1440.030273	2223.852051
1438.994141	2056.937744
1437.958008	1940.646362
1436.920898	1859.771484
1435.883789	1910.313477
1434.846680	1589.534546
1433.808594	1680.523560
1432.771484	1375.105225
1431.733398	1074.866943
1430.695313	908.534302
1429.657227	759.957336
1428.618164	639.201538
1427.579102	576.532349
1426.540039	496.267670
1425.500977	658.088440
1424.461914	406.508820
1423.421875	404.535645
1422.381836	364.809296
1421.341797	441.008728
1420.301758	202.424316
1419.260742	130.148056
1418.219727	337.365906
1417.178711	305.455078
1416.137695	308.835724
1415.096680	211.641769
1414.054688	-13.738696
1413.012695	145.764709
1411.970703	254.978287
1410.928711	223.451950
1409.885742	-41.716141
1408.842773	-80.586784
1407.799805	116.745323
1406.756836	25.257725
1405.712891	-111.326210
1404.668945	111.191124
1403.625000	19.972738
1402.581055	107.023415
1401.537109	-26.644289
1400.492188	17.890543
1399.447266	-60.382042
1398.402344	24.422508
1397.357422	-8.528083
1396.311523	121.499832
1395.265625	178.905029
1394.219727	8.433265
1393.173828	-56.689251
1392.126953	-111.684677
1391.081055	-174.057083
1390.034180	84.034821
1388.986328	104.395515
1387.939453	-30.242434
1386.891602	-42.174946
1385.843750	-3.985819
1384.795898	81.795036
1383.748047	-84.805679
1382.699219	-18.831758
1381.651367	107.197922
1380.602539	70.910378
1379.552734	-87.630386
1378.503906	-51.225266
1377.454102	-129.560150
1376.404297	-33.041389
1375.354492	-26.275364
1374.303711	-31.876520
1373.253906	-114.663658
1372.203125	-115.016045
1371.152344	-172.585876
1370.100586	46.653358
1369.049805	103.951103
1367.998047	158.848831
1366.946289	-82.572868
1365.894531	-32.387505
1364.841797	-69.250755
1363.789063	68.281754
1362.736328	128.732117
1361.683594	39.990562
1360.630859	-26.193348
1359.577148	183.849380
1358.523438	209.921677
1357.469727	178.934143
1356.415039	138.142960
1355.361328	375.831970
1354.306641	300.498505
1353.251953	138.392029
1352.197266	286.917023
1351.141602	447.920013
1350.085938	536.999512
1349.030273	554.202454
1347.974609	444.988068
1346.918945	700.624878
1345.862305	775.224487
1344.805664	718.504761
1343.749023	909.859131
1342.691406	974.850708
1341.634766	1057.303467
1340.577148	966.422729
1339.519531	930.210632
1338.460938	1057.588989
1337.403320	1056.306274
1336.344727	919.007446
1335.286133	1153.129272
1334.226563	936.955444
1333.167969	839.755737
1332.108398	809.503906
1331.048828	982.161743
1329.989258	971.936707
1328.928711	855.564941
1327.869141	867.877441
1326.808594	1021.133118
1325.748047	860.761719
1324.686523	1066.071045
1323.625977	854.173096
1322.564453	1052.248657
1321.502930	872.782471
1320.440430	918.047485
1319.378906	1034.961304
1318.316406	1102.622559
1317.253906	1015.039795
1316.190430	1050.876831
1315.127930	1180.483887
1314.064453	1024.315918
1313.000977	1099.916748
1311.937500	1022.896912
1310.873047	1106.092529
1309.809570	1093.357422
1308.745117	1058.590698
1307.679688	1065.790527
1306.615234	1105.092285
1305.549805	1132.190430
1304.484375	1274.978638
1303.418945	1157.189087
1302.353516	1096.101685
1301.287109	1364.482056
1300.220703	1168.452881
1299.154297	1110.187378
1298.087891	998.021301
1297.020508	1075.086792
1295.954102	1009.831970
1294.886719	922.618469
1293.818359	899.346558
1292.750977	971.869934
1291.682617	919.362305
1290.614258	744.358093
1289.545898	871.098877
1288.476563	512.527039
1287.407227	779.141479
1286.338867	631.648926
1285.268555	658.235352
1284.199219	709.390198
1283.128906	716.534241
1282.058594	858.404297
1280.988281	711.487915
1279.917969	821.650513
1278.846680	1051.721558
1277.775391	758.344910
1276.704102	805.081055
1275.632813	844.536621
1274.560547	1028.263184
1273.488281	977.378418
1272.416016	943.688232
1271.343750	1044.428101
1270.270508	1284.394653
1269.197266	1099.477051
1268.124023	1175.898804
1267.050781	922.874084
1265.977539	884.739563
1264.903320	1278.467285
1263.829102	1076.974976
1262.753906	941.462280
1261.679688	1076.662109
1260.604492	875.501648
1259.529297	957.143799
1258.454102	1085.085571
1257.378906	1035.204834
1256.302734	1026.787231
1255.226563	921.027588
1254.150391	1036.854492
1253.073242	1211.074219
1251.997070	1154.109375
1250.919922	1172.610474
1249.841797	1025.760132
1248.764648	1204.812988
1247.686523	1055.641113
1246.608398	1023.216675
1245.530273	995.687866
1244.452148	1072.648560
1243.373047	904.291565
1242.293945	954.562500
1241.214844	910.144958
1240.135742	843.914673
1239.055664	884.494568
1237.975586	937.194275
1236.895508	851.620239
1235.815430	1013.437317
1234.734375	981.228394
1233.654297	844.802368
1232.573242	897.459534
1231.491211	688.422607
1230.410156	854.928101
1229.328125	849.407410
1228.246094	788.188782
1227.163086	789.925232
1226.081055	614.971741
1224.998047	471.535889
1223.915039	548.281921
1222.832031	639.486267
1221.748047	529.931885
1220.664063	362.383728
1219.580078	320.563538
1218.496094	604.949890
1217.412109	425.330933
1216.327148	361.698608
1215.242188	310.134430
1214.157227	188.543793
1213.071289	465.235901
1211.985352	464.248505
1210.899414	472.870789
1209.813477	464.562012
1208.727539	716.662170
1207.640625	831.175720
1206.553711	535.804688
1205.466797	512.841309
1204.378906	516.340759
1203.291016	343.935852
1202.203125	173.961960
1201.115234	158.106888
1200.027344	178.310471
1198.938477	58.854225
1197.849609	76.543266
1196.760742	120.625114
1195.670898	58.796215
1194.582031	-31.926779
1193.492188	-151.524490
1192.401367	-215.856934
1191.311523	-78.380630
1190.220703	-195.696640
1189.129883	-144.900528
1188.039063	186.758316
1186.947266	21.221142
1185.856445	-45.908226
1184.764648	-175.480392
1183.671875	-36.361031
1182.580078	57.039509
1181.487305	20.815605
1180.394531	13.295280
1179.301758	-63.822372
1178.208984	-47.525730
1177.115234	-36.116135
1176.021484	193.186020
1174.927734	19.949083
1173.833008	47.827625
1172.738281	231.202148
1171.643555	263.622559
1170.548828	133.227646
1169.454102	29.111288
1168.358398	101.930748
1167.262695	90.931343
1166.166992	120.480522
1165.070313	49.534187
1163.973633	-143.345581
1162.876953	-83.003143
1161.780273	278.158539
1160.683594	333.403564
1159.585938	199.916061
1158.488281	362.357391
1157.389648	419.623474
1156.291992	421.889740
1155.193359	419.279572
1154.094727	240.098343
1152.996094	306.462952
1151.896484	294.031708
1150.796875	183.794998
1149.697266	223.602173
1148.597656	-5.879944
1147.498047	140.908066
1146.397461	80.380165
1145.296875	22.154249
1144.195313	85.217415
1143.094727	-1.747470
1141.993164	-0.768152
1140.891602	-144.967438
1139.789063	5.622994
1138.687500	-36.507446
1137.584961	66.245712
1136.482422	339.925232
1135.379883	230.910248
1134.276367	269.086792
1133.172852	375.999939
1132.069336	556.351196
1130.964844	624.962036
1129.861328	629.374329
1128.756836	821.088867
1127.652344	768.320313
1126.546875	962.075439
1125.442383	762.108887
1124.336914	872.617188
1123.230469	717.570496
1122.125000	733.072693
1121.018555	757.936218
1119.912109	500.895020
1118.805664	416.698029
1117.699219	412.915375
1116.591797	354.605103
1115.484375	703.151184
1114.376953	557.091675
1113.268555	429.917145
1112.160156	517.850708
1111.051758	619.833862
1109.943359	579.888245
1108.833984	438.271667
1107.725586	844.637634
1106.616211	598.938416
1105.505859	610.605591
1104.396484	735.489502
1103.286133	879.103516
1102.175781	954.145447
1101.064453	797.897400
1099.954102	967.091187
1098.842773	709.364746
1097.731445	767.545349
1096.619141	769.054443
1095.507813	744.575745
1094.395508	908.475342
1093.282227	954.466553
1092.169922	1035.688477
1091.056641	667.184753
1089.943359	665.918945
1088.830078	923.407288
1087.716797	613.789185
1086.602539	539.426453
1085.488281	610.816101
1084.373047	672.701660
1083.258789	847.317200
1082.143555	674.036743
1081.028320	674.617432
1079.913086	621.125488
1078.796875	527.683350
1077.680664	711.240784
1076.564453	659.968628
1075.448242	740.075928
1074.331055	768.483765
1073.213867	524.774963
1072.096680	517.966187
1070.979492	553.319275
1069.861328	424.550232
1068.743164	614.483276
1067.625000	607.513123
1066.505859	392.058899
1065.386719	471.717407
1064.267578	532.585510
1063.148438	474.036560
1062.029297	375.713287
1060.909180	132.364990
1059.789063	450.446014
1058.667969	443.326752
1057.547852	284.249756
1056.426758	323.895905
1055.305664	97.128838
1054.183594	269.942993
1053.062500	225.465790
1051.940430	372.479706
1050.818359	117.881599
1049.695313	404.892548
1048.572266	232.079422
1047.449219	227.327316
1046.326172	397.520447
1045.203125	166.564514
1044.079102	318.063416
1042.955078	422.893585
1041.830078	26.683458
1040.706055	257.381500
1039.581055	194.513763
1038.456055	131.703613
1037.331055	243.559875
1036.205078	301.855652
1035.079102	85.569733
1033.953125	355.657593
1032.826172	225.589767
1031.700195	290.966553
1030.573242	286.603577
1029.445313	182.337326
1028.318359	31.699482
1027.190430	-9.630786
1026.062500	-34.628185
1024.934570	-129.223007
1023.805664	-272.476624
1022.676758	-139.391251
1021.547852	-66.638428
1020.418945	-137.694366
1019.289063	-157.627060
1018.159180	-172.842361
1017.029297	-169.428802
1015.898438	-98.731590
1014.767578	120.319794
1013.636719	140.106476
1012.505859	213.239059
1011.375000	420.733398
1010.243164	236.949646
1009.111328	467.657135
1007.978516	550.241516
1006.846680	785.581421
1005.713867	1448.805542
1004.581055	2093.319580
1003.447266	2628.966309
1002.313477	1983.347534
1001.179688	1354.310059
1000.045898	674.844910
998.912109	386.156342
997.777344	217.787888
996.642578	282.786865
995.506836	73.195053
994.372070	244.579132
993.236328	266.036438
992.100586	-26.085409
990.963867	57.924591
989.828125	137.412430
988.691406	-43.472061
987.553711	6.289685
986.416992	-151.184631
985.279297	-135.710464
984.141602	-53.330791
983.003906	29.144346
981.865234	-113.851700
980.726563	-81.756935
979.587891	-113.955696
978.448242	125.406509
977.309570	68.161964
976.169922	68.559372
975.030273	23.131594
973.889648	83.572342
972.749023	114.266701
971.608398	64.706024
970.467773	116.355247
969.326172	230.113510
968.184570	148.876938
967.042969	15.054662
965.901367	-40.550652
964.758789	-1.937953
963.616211	80.380936
962.473633	155.940964
961.330078	117.021767
960.186523	261.596313
959.042969	135.933823
957.899414	12.780916
956.754883	91.352180
955.610352	12.086647
954.465820	72.635132
953.321289	78.399376
952.175781	11.118725
951.030273	216.204102
949.884766	34.918442
948.738281	41.341179
947.591797	-2.356571
946.445313	120.936577
945.298828	75.285080
944.151367	-164.313278
943.003906	98.714180
941.856445	-21.738184
940.708008	-9.592237
939.559570	310.753387
938.411133	293.487854
937.262695	264.991638
936.113281	31.459429
934.964844	35.281914
933.814453	253.505234
932.665039	161.902435
931.514648	166.184113
930.364258	122.799675
929.213867	127.412437
928.062500	-70.414177
926.912109	137.116440
925.759766	94.425919
924.608398	-16.332121
923.456055	-176.911423
922.303711	-50.767220
921.151367	-70.011978
919.999023	-55.002357
918.845703	-117.095222
917.692383	54.967319
916.539063	-247.549484
915.384766	-147.888031
914.230469	-363.653290
913.076172	-254.637772
911.920898	-86.530930
910.766602	-4.563022
909.611328	-178.750992
908.455078	-364.048370
907.299805	-120.702873
906.143555	-174.206482
904.987305	-383.882385
903.830078	-124.430267
902.673828	-21.232803
901.516602	-26.624035
900.359375	-122.426804
899.201172	-41.535919
898.042969	123.153198
896.884766	23.238897
895.726563	70.483566
894.567383	83.917389
893.408203	-187.342957
892.249023	-40.295952
891.088867	-60.387848
889.929688	100.332916
888.769531	152.696060
887.608398	-171.888626
886.448242	81.605927
885.287109	93.627998
884.125977	135.069580
882.963867	147.269882
881.801758	139.260284
880.639648	160.651276
879.477539	209.164612
878.315430	386.182159
877.152344	155.432007
875.989258	-25.579433
874.825195	111.080070
873.661133	182.460709
872.497070	125.581909
871.333008	53.044113
870.168945	14.348145
869.003906	169.163635
867.838867	-44.811195
866.672852	83.084541
865.506836	60.383892
864.340820	253.453766
863.174805	93.778236
862.008789	156.566971
860.841797	156.499451
859.674805	333.812561
858.506836	208.091110
857.339844	445.948639
856.171875	495.289429
855.003906	526.684204
853.834961	676.927734
852.666016	407.916901
851.497070	468.496002
850.328125	479.759369
849.158203	298.380615
847.988281	128.285934
846.818359	54.548111
845.647461	168.883789
844.477539	274.195435
843.306641	247.443039
842.134766	155.824478
840.963867	61.985439
839.791992	113.507973
838.619141	156.046936
837.447266	86.788277
836.274414	-24.912634
835.101563	118.051216
833.928711	312.272339
832.754883	245.142075
831.581055	242.731430
830.407227	510.301971
829.232422	324.786926
828.058594	380.200195
826.883789	281.663300
825.708008	332.498352
824.533203	191.544769
823.357422	300.187592
822.181641	112.393044
821.004883	138.453598
819.828125	131.023209
818.651367	83.443825
817.474609	44.709854
816.296875	57.100010
815.119141	9.328244
813.941406	-165.290588
812.763672	111.495918
811.584961	65.700768
810.406250	-22.398083
809.226563	-110.548424
808.047852	-114.342636
806.868164	-102.685104
805.688477	-120.005280
804.507813	-310.581329
803.327148	-108.323822
802.146484	-223.589157
800.965820	-145.906479
799.784180	-94.985680
798.603516	-217.170029
797.420898	-2.438379
796.239258	-186.877441
795.056641	-211.806808
793.874023	-199.187424
792.691406	-109.180664
791.507813	-389.119629
790.324219	-179.817184
789.140625	-32.712814
787.956055	-144.686493
786.772461	123.750557
785.586914	-41.542950
784.402344	109.294693
783.216797	74.243469
782.032227	153.995590
780.845703	262.308228
779.660156	-24.982479
778.473633	47.718166
777.287109	-3.395563
776.100586	46.923538
774.913086	-105.948769
773.725586	80.905083
772.538086	-10.405067
771.349609	54.779732
770.161133	-94.068558
768.972656	239.769592
767.784180	192.060699
766.594727	128.825089
765.405273	188.844162
764.215820	103.359406
763.026367	244.566513
761.835938	143.451614
760.645508	378.966980
759.454102	484.439545
758.262695	622.738037
757.072266	501.352783
755.879883	450.267914
754.688477	427.665558
753.496094	154.440079
752.303711	395.344025
751.110352	330.709412
749.917969	237.450974
748.724609	93.637604
747.530273	347.086334
746.336914	264.563263
745.142578	162.240677
743.948242	277.024811
742.752930	325.880707
741.558594	247.469070
740.363281	96.681679
739.166992	335.950562
737.971680	141.243774
736.775391	73.597519
735.579102	172.342087
734.381836	19.208330
733.185547	91.531319
731.988281	273.180176
730.790039	362.805359
729.592773	41.139908
728.394531	86.953278
727.196289	246.390106
725.997070	316.103394
724.797852	352.977234
723.598633	407.284607
722.399414	323.944183
721.199219	633.683289
719.999023	646.357849
718.798828	298.887695
717.598633	372.724640
716.397461	367.992676
715.196289	402.528381
713.994141	399.990875
712.792969	225.244980
711.590820	333.944092
710.388672	333.666992
709.185547	252.814011
707.982422	143.719711
706.779297	41.249016
705.576172	228.411346
704.372070	-15.408595
703.167969	108.678093
701.963867	206.659149
700.759766	226.358154
699.554688	104.773926
698.349609	150.711853
697.143555	81.510506
695.938477	14.592317
694.732422	-184.729050
693.525391	70.057945
692.319336	-53.010872
691.112305	-195.466644
689.905273	-62.120739
688.697266	-61.101048
687.490234	-203.160217
686.282227	-186.722214
685.073242	57.493622
683.865234	-10.470715
682.656250	-28.443743
681.447266	29.542112
680.237305	122.275696
679.028320	48.305889
677.818359	35.115108
676.607422	-23.417576
675.397461	-172.714645
674.186523	-96.790390
672.975586	-92.181366
671.763672	31.490004
670.551758	-151.837372
669.339844	84.415833
668.127930	39.688786
666.915039	-87.028320
665.703125	-58.053745
664.489258	174.021301
663.276367	116.722046
662.062500	-50.570000
660.848633	11.065250
659.634766	-50.260475
658.419922	-70.511154
657.205078	-79.923294
655.990234	-37.543598
654.775391	-94.323868
653.559570	-10.966448
652.343750	102.522232
651.126953	-74.879318
649.911133	47.152470
648.694336	-48.392838
647.477539	250.016617
646.259766	173.716690
645.041992	230.775299
643.824219	298.454803
642.606445	428.349487
641.387695	190.330399
640.168945	98.436852
638.950195	128.902115
637.730469	199.963196
636.511719	101.022263
635.291016	31.925522
634.071289	18.385632
632.850586	-139.322037
631.629883	-9.709453
630.409180	-26.477892
629.188477	121.521362
627.966797	60.925362
626.745117	-36.609215
625.522461	210.517181
624.300781	120.421112
623.078125	389.738831
621.854492	304.744690
620.631836	122.672798
619.408203	126.207016
618.184570	36.843758
616.960938	-51.226166
615.736328	69.513710
614.511719	-35.451550
613.287109	21.132544
612.061523	-96.663483
610.835938	-65.937370
609.610352	44.740795
608.384766	-68.216171
607.158203	1.206116
605.931641	-153.036896
604.705078	24.384415
