# Supplementary material for: Raman spectroscopy accurately differentiates mucosal healing from non-healing and biochemical changes following biological therapy in inflammatory bowel disease
Source: PLoS One. 2021 Jun 2;16(6):e0252210. doi: 10.1371/journal.pone.0252210 (PMC8172032; doi:10.1371/journal.pone.0252210)
Supplement: S7 Dataset — (ZIP) [file pone.0252210.s009.zip › Post-biologic/OC023 post treatment-1_base sub cr removed_64__X_-20371.5__Y_49408__Z_923.514__Time_726.txt]

1714.774414	152.958954
1713.797852	24.584507
1712.820313	-29.627350
1711.843750	-59.291603
1710.866211	-93.974342
1709.888672	-10.332567
1708.911133	-124.652840
1707.933594	10.627953
1706.955078	-65.397057
1705.976563	-114.207878
1704.998047	-127.785065
1704.019531	62.488094
1703.040039	73.761520
1702.061523	-29.565485
1701.082031	86.894913
1700.101563	69.989754
1699.122070	112.378334
1698.141602	141.792877
1697.161133	59.392315
1696.180664	239.319855
1695.200195	248.651520
1694.218750	92.820961
1693.238281	271.299469
1692.256836	183.177811
1691.274414	397.110870
1690.292969	384.625793
1689.310547	596.665527
1688.328125	481.018311
1687.345703	467.208679
1686.363281	536.506348
1685.379883	486.273041
1684.396484	609.725830
1683.413086	640.338928
1682.429688	791.253174
1681.445313	838.683228
1680.461914	809.361328
1679.477539	940.188477
1678.493164	706.839478
1677.507813	907.688782
1676.523438	1013.158508
1675.538086	1177.514648
1674.552734	1132.203125
1673.566406	1039.489868
1672.581055	1106.725342
1671.594727	1392.220093
1670.608398	1284.880127
1669.622070	1382.510986
1668.634766	1461.923706
1667.648438	1454.137573
1666.661133	1303.443726
1665.673828	1431.838501
1664.685547	1451.808960
1663.698242	1546.452759
1662.709961	1699.780273
1661.721680	1665.214111
1660.733398	1819.238647
1659.744141	1735.086792
1658.755859	1887.152344
1657.766602	1827.624756
1656.777344	1577.835449
1655.787109	1688.579590
1654.797852	1399.962769
1653.807617	1487.603638
1652.817383	1289.820068
1651.827148	1259.117065
1650.835938	1189.096191
1649.844727	1093.003906
1648.853516	1150.604980
1647.862305	915.153748
1646.871094	764.678894
1645.878906	648.921814
1644.886719	470.139984
1643.894531	384.158295
1642.902344	414.668884
1641.910156	374.195313
1640.916992	339.299133
1639.923828	222.915207
1638.930664	249.286316
1637.936523	104.504448
1636.943359	107.692108
1635.949219	8.332334
1634.955078	6.771119
1633.960938	-31.431501
1632.965820	-8.797594
1631.970703	-109.718773
1630.975586	39.760487
1629.980469	-29.094742
1628.985352	-124.025223
1627.989258	-131.878632
1626.993164	-21.149256
1625.997070	13.453389
1625.000977	50.858486
1624.003906	-74.566025
1623.007813	-107.767281
1622.010742	-27.790928
1621.012695	20.787380
1620.015625	200.832565
1619.017578	81.579781
1618.020508	88.546227
1617.021484	135.023193
1616.023438	84.510727
1615.025391	97.117157
1614.026367	-50.175137
1613.027344	-45.176880
1612.028320	-139.710037
1611.028320	59.507515
1610.029297	104.099747
1609.029297	28.229351
1608.029297	122.762009
1607.028320	-2.677855
1606.028320	110.303726
1605.027344	186.652985
1604.026367	174.037216
1603.025391	7.085073
1602.023438	-7.993022
1601.022461	-72.720444
1600.020508	-126.916733
1599.018555	-115.688545
1598.016602	-167.173050
1597.013672	-77.479713
1596.010742	-50.516373
1595.007813	-99.309685
1594.004883	-30.541498
1593.001953	-55.804256
1591.998047	-94.107956
1590.994141	-135.011566
1589.990234	-68.916893
1588.986328	-23.738384
1587.981445	-106.409653
1586.976563	100.401245
1585.971680	-157.004578
1584.966797	70.517776
1583.961914	141.533234
1582.956055	228.110794
1581.950195	145.276260
1580.944336	101.493210
1579.938477	68.088547
1578.931641	271.544922
1577.924805	183.337845
1576.917969	-61.032677
1575.911133	64.066719
1574.904297	-42.461460
1573.896484	74.624710
1572.888672	116.177917
1571.880859	123.834290
1570.873047	146.990280
1569.864258	-11.836823
1568.855469	117.655998
1567.846680	21.038767
1566.837891	108.719498
1565.829102	-60.754097
1564.819336	-43.387791
1563.809570	46.516357
1562.799805	40.274372
1561.790039	0.196508
1560.779297	63.746071
1559.768555	121.958183
1558.757813	117.807884
1557.747070	292.349396
1556.736328	150.578400
1555.724609	164.163086
1554.712891	206.094147
1553.701172	25.183918
1552.689453	165.222870
1551.676758	85.056664
1550.664063	172.980545
1549.651367	74.445869
1548.638672	35.296116
1547.625977	39.975945
1546.612305	163.431763
1545.598633	30.774359
1544.584961	29.821194
1543.571289	155.318481
1542.556641	11.943795
1541.541992	36.346413
1540.527344	-47.872219
1539.512695	97.545647
1538.498047	-87.634331
1537.482422	-69.043594
1536.466797	-89.324684
1535.451172	14.047548
1534.434570	11.473636
1533.418945	68.037643
1532.402344	299.690704
1531.385742	144.500900
1530.369141	218.527893
1529.351563	32.166431
1528.334961	95.544502
1527.317383	161.296082
1526.299805	116.149063
1525.281250	191.817154
1524.263672	74.289772
1523.245117	152.165680
1522.226563	96.083382
1521.208008	-19.293816
1520.188477	127.454819
1519.168945	114.596390
1518.150391	124.709251
1517.129883	116.649445
1516.110352	18.518988
1515.089844	-113.133759
1514.070313	-113.933197
1513.049805	-7.082462
1512.028320	-51.886913
1511.007813	-94.265236
1509.986328	140.287659
1508.964844	-79.440399
1507.943359	-14.577785
1506.921875	-31.952044
1505.899414	-57.179462
1504.876953	-41.551441
1503.854492	12.345363
1502.832031	-97.893051
1501.808594	-34.087463
1500.786133	-157.385895
1499.762695	-37.583126
1498.739258	-330.078247
1497.714844	-57.062492
1496.691406	-132.259735
1495.666992	-184.561890
1494.642578	-6.823806
1493.617188	30.055349
1492.592773	153.698715
1491.567383	-3.997468
1490.541992	50.315281
1489.516602	124.902496
1488.491211	278.498016
1487.464844	232.702682
1486.438477	194.452026
1485.412109	332.207092
1484.385742	464.669128
1483.358398	380.067017
1482.331055	445.874634
1481.303711	559.985718
1480.276367	503.092316
1479.249023	662.786621
1478.220703	567.416199
1477.192383	691.109924
1476.164063	868.136169
1475.135742	790.272705
1474.106445	865.110535
1473.077148	934.718506
1472.047852	1060.190796
1471.018555	1358.558105
1469.989258	1450.609131
1468.958984	1489.091797
1467.928711	1636.822510
1466.898438	1703.031250
1465.868164	1906.397583
1464.836914	1985.039063
1463.805664	1839.948364
1462.774414	1943.807983
1461.743164	2118.662354
1460.710938	2199.393555
1459.679688	1957.589111
1458.647461	2180.320068
1457.615234	2481.559326
1456.582031	2386.775635
1455.549805	2347.790283
1454.516602	2544.611328
1453.483398	2546.044189
1452.449219	2567.688232
1451.416016	2487.900391
1450.381836	2527.181641
1449.347656	2541.062012
1448.313477	2620.748047
1447.279297	2728.212646
1446.244141	2627.966309
1445.208984	2603.664551
1444.173828	2508.477783
1443.138672	2443.662109
1442.102539	2249.816162
1441.066406	2382.287598
1440.030273	2355.375977
1438.994141	2202.051514
1437.958008	2020.972534
1436.920898	1989.032104
1435.883789	1689.290894
1434.846680	1546.272949
1433.808594	1476.530762
1432.771484	1310.883545
1431.733398	1195.778320
1430.695313	1070.627930
1429.657227	955.626526
1428.618164	709.488586
1427.579102	637.491333
1426.540039	578.144226
1425.500977	561.695068
1424.461914	595.679626
1423.421875	571.696350
1422.381836	472.161804
1421.341797	382.771057
1420.301758	318.629181
1419.260742	304.886353
1418.219727	366.701294
1417.178711	335.404633
1416.137695	180.866043
1415.096680	225.170090
1414.054688	176.425995
1413.012695	258.505096
1411.970703	240.034805
1410.928711	209.054657
1409.885742	223.360535
1408.842773	61.844982
1407.799805	-29.210373
1406.756836	-2.134281
1405.712891	115.367378
1404.668945	37.083294
1403.625000	197.322327
1402.581055	154.318146
1401.537109	-44.135086
1400.492188	93.646629
1399.447266	96.034515
1398.402344	-29.359961
1397.357422	55.925236
1396.311523	201.386810
1395.265625	143.929733
1394.219727	-151.381500
1393.173828	41.872051
1392.126953	89.898254
1391.081055	42.882896
1390.034180	13.489834
1388.986328	-53.340351
1387.939453	-7.456708
1386.891602	148.544357
1385.843750	64.522774
1384.795898	-159.362518
1383.748047	-88.103989
1382.699219	-14.281271
1381.651367	-55.299507
1380.602539	-101.196472
1379.552734	-139.481064
1378.503906	39.599033
1377.454102	-85.843025
1376.404297	8.513383
1375.354492	-26.804972
1374.303711	-4.622207
1373.253906	137.401535
1372.203125	-27.238771
1371.152344	-9.690042
1370.100586	-114.168648
1369.049805	50.670013
1367.998047	-11.169453
1366.946289	24.293314
1365.894531	89.754677
1364.841797	75.633453
1363.789063	121.393913
1362.736328	199.620972
1361.683594	6.729576
1360.630859	18.047733
1359.577148	56.847260
1358.523438	105.713654
1357.469727	90.056831
1356.415039	-9.972209
1355.361328	91.476128
1354.306641	212.887787
1353.251953	413.874725
1352.197266	418.724640
1351.141602	475.847748
1350.085938	515.711975
1349.030273	424.166443
1347.974609	585.893066
1346.918945	531.868835
1345.862305	763.228027
1344.805664	694.593079
1343.749023	958.335266
1342.691406	949.457397
1341.634766	970.471069
1340.577148	1004.002869
1339.519531	975.740723
1338.460938	816.380249
1337.403320	773.607483
1336.344727	1082.498291
1335.286133	876.633240
1334.226563	992.658752
1333.167969	802.037842
1332.108398	789.712585
1331.048828	822.048096
1329.989258	814.960083
1328.928711	1000.803284
1327.869141	924.780457
1326.808594	903.282166
1325.748047	728.797607
1324.686523	717.514893
1323.625977	854.522278
1322.564453	1013.824463
1321.502930	921.478455
1320.440430	989.688232
1319.378906	1112.283203
1318.316406	1109.183838
1317.253906	1010.062805
1316.190430	1251.319702
1315.127930	1152.490845
1314.064453	977.453613
1313.000977	1063.770508
1311.937500	881.714111
1310.873047	761.434631
1309.809570	855.538025
1308.745117	1001.422546
1307.679688	967.730042
1306.615234	833.310730
1305.549805	1107.414185
1304.484375	951.151123
1303.418945	974.575195
1302.353516	1034.991943
1301.287109	1058.643066
1300.220703	947.267029
1299.154297	1022.768677
1298.087891	830.646790
1297.020508	859.731445
1295.954102	859.464844
1294.886719	908.408142
1293.818359	729.231079
1292.750977	719.536316
1291.682617	602.035828
1290.614258	766.719604
1289.545898	676.457214
1288.476563	515.260071
1287.407227	601.768066
1286.338867	597.689026
1285.268555	694.156677
1284.199219	624.147339
1283.128906	571.413452
1282.058594	650.999756
1280.988281	613.171936
1279.917969	651.315979
1278.846680	687.095398
1277.775391	637.348206
1276.704102	785.793213
1275.632813	809.578125
1274.560547	892.107788
1273.488281	869.608521
1272.416016	849.649658
1271.343750	1003.215698
1270.270508	878.393372
1269.197266	1058.910522
1268.124023	926.968384
1267.050781	1202.733887
1265.977539	912.371033
1264.903320	1012.528442
1263.829102	1146.858276
1262.753906	1100.759277
1261.679688	945.042297
1260.604492	894.266479
1259.529297	1033.648193
1258.454102	851.443176
1257.378906	1007.944275
1256.302734	1159.566040
1255.226563	1216.225708
1254.150391	1000.293274
1253.073242	1091.141357
1251.997070	1087.107178
1250.919922	917.713623
1249.841797	1122.967407
1248.764648	968.317810
1247.686523	852.675598
1246.608398	1084.664673
1245.530273	1049.307129
1244.452148	797.792419
1243.373047	1032.176025
1242.293945	921.678223
1241.214844	692.301880
1240.135742	980.034973
1239.055664	840.583557
1237.975586	788.554626
1236.895508	738.993835
1235.815430	907.722290
1234.734375	950.322021
1233.654297	765.063721
1232.573242	761.655823
1231.491211	734.032654
1230.410156	691.890564
1229.328125	778.129517
1228.246094	825.592651
1227.163086	771.368042
1226.081055	547.749695
1224.998047	747.665833
1223.915039	468.505554
1222.832031	474.850739
1221.748047	415.897827
1220.664063	347.289886
1219.580078	484.137054
1218.496094	202.867966
1217.412109	375.888702
1216.327148	350.756073
1215.242188	277.316315
1214.157227	237.682663
1213.071289	415.278992
1211.985352	440.734924
1210.899414	514.401001
1209.813477	600.061340
1208.727539	432.431732
1207.640625	484.247559
1206.553711	487.790955
1205.466797	520.210388
1204.378906	540.528259
1203.291016	189.820847
1202.203125	508.746399
1201.115234	160.514008
1200.027344	17.005634
1198.938477	143.065796
1197.849609	187.204666
1196.760742	-67.036568
1195.670898	-13.362299
1194.582031	-63.172737
1193.492188	-86.576111
1192.401367	5.338817
1191.311523	-296.943970
1190.220703	-111.460716
1189.129883	-94.262177
1188.039063	-14.706373
1186.947266	-151.331024
1185.856445	48.071274
1184.764648	136.922745
1183.671875	-26.259729
1182.580078	84.001228
1181.487305	-64.865623
1180.394531	-74.685707
1179.301758	25.682171
1178.208984	75.592140
1177.115234	79.872307
1176.021484	-16.545507
1174.927734	124.089386
1173.833008	310.064911
1172.738281	342.660858
1171.643555	229.157333
1170.548828	266.355896
1169.454102	45.082611
1168.358398	242.360474
1167.262695	145.339981
1166.166992	48.266201
1165.070313	96.931519
1163.973633	116.800240
1162.876953	256.010132
1161.780273	113.215569
1160.683594	426.476257
1159.585938	369.447601
1158.488281	465.097443
1157.389648	386.398407
1156.291992	465.088501
1155.193359	510.243561
1154.094727	338.262665
1152.996094	264.000641
1151.896484	206.347855
1150.796875	246.317917
1149.697266	16.931870
1148.597656	194.861099
1147.498047	170.174545
1146.397461	235.860840
1145.296875	-46.132076
1144.195313	-28.250263
1143.094727	-17.626041
1141.993164	-123.682472
1140.891602	100.771103
1139.789063	15.906546
1138.687500	123.517288
1137.584961	121.638611
1136.482422	209.937286
1135.379883	205.434830
1134.276367	490.568390
1133.172852	359.925110
1132.069336	668.404541
1130.964844	717.926025
1129.861328	779.176575
1128.756836	833.165710
1127.652344	924.963684
1126.546875	902.783569
1125.442383	821.235229
1124.336914	775.159546
1123.230469	842.728577
1122.125000	777.489197
1121.018555	811.642334
1119.912109	597.026672
1118.805664	500.769836
1117.699219	546.462219
1116.591797	487.897491
1115.484375	493.126862
1114.376953	647.258484
1113.268555	479.598511
1112.160156	368.647797
1111.051758	546.010681
1109.943359	437.244720
1108.833984	708.798401
1107.725586	713.212830
1106.616211	750.578552
1105.505859	766.570129
1104.396484	784.817200
1103.286133	720.352234
1102.175781	761.988708
1101.064453	822.372070
1099.954102	722.269592
1098.842773	765.935791
1097.731445	976.847778
1096.619141	958.965271
1095.507813	882.099243
1094.395508	821.658936
1093.282227	904.809692
1092.169922	712.359070
1091.056641	682.327454
1089.943359	774.601746
1088.830078	857.337952
1087.716797	939.951538
1086.602539	926.014282
1085.488281	810.896973
1084.373047	895.560852
1083.258789	895.506348
1082.143555	716.794861
1081.028320	895.160034
1079.913086	648.274475
1078.796875	697.279907
1077.680664	741.499084
1076.564453	672.975830
1075.448242	578.607483
1074.331055	758.683228
1073.213867	507.067078
1072.096680	525.161377
1070.979492	643.994446
1069.861328	429.898285
1068.743164	525.149353
1067.625000	660.129639
1066.505859	713.016663
1065.386719	620.653625
1064.267578	635.975159
1063.148438	543.582153
1062.029297	479.270599
1060.909180	515.537476
1059.789063	493.277863
1058.667969	599.595154
1057.547852	392.572449
1056.426758	536.197510
1055.305664	474.095093
1054.183594	402.643921
1053.062500	543.752563
1051.940430	406.890167
1050.818359	172.019485
1049.695313	303.675507
1048.572266	374.586761
1047.449219	373.130585
1046.326172	427.644379
1045.203125	370.194977
1044.079102	487.610413
1042.955078	315.950287
1041.830078	379.718475
1040.706055	210.494675
1039.581055	176.439438
1038.456055	191.308685
1037.331055	418.038513
1036.205078	360.706055
1035.079102	419.765503
1033.953125	355.511322
1032.826172	347.122314
1031.700195	520.147827
1030.573242	418.777863
1029.445313	257.041412
1028.318359	186.045258
1027.190430	31.470873
1026.062500	-41.702335
1024.934570	3.626761
1023.805664	-90.330559
1022.676758	-209.732681
1021.547852	-92.338829
1020.418945	-65.431694
1019.289063	-119.675819
1018.159180	23.267317
1017.029297	3.911881
1015.898438	84.283905
1014.767578	116.015678
1013.636719	231.198502
1012.505859	154.145325
1011.375000	192.980637
1010.243164	389.292236
1009.111328	349.494324
1007.978516	406.973602
1006.846680	892.515503
1005.713867	1451.921509
1004.581055	2089.772461
1003.447266	2419.918213
1002.313477	2271.540039
1001.179688	1497.080444
1000.045898	723.074158
998.912109	485.389526
997.777344	321.800598
996.642578	100.669731
995.506836	202.879517
994.372070	233.612793
993.236328	-79.321533
992.100586	212.310547
990.963867	268.698517
989.828125	53.133751
988.691406	40.610394
987.553711	42.032101
986.416992	149.551865
985.279297	-106.784851
984.141602	182.875183
983.003906	-96.125328
981.865234	-18.111910
980.726563	23.175495
979.587891	-167.788681
978.448242	25.576538
977.309570	113.210213
976.169922	306.688629
975.030273	104.878494
973.889648	94.026192
972.749023	85.617279
971.608398	185.306610
970.467773	9.536084
969.326172	226.567078
968.184570	221.005569
967.042969	-0.104061
965.901367	47.454327
964.758789	102.021545
963.616211	186.525208
962.473633	239.047546
961.330078	78.543930
960.186523	355.941406
959.042969	278.273285
957.899414	164.154846
956.754883	199.089630
955.610352	225.010818
954.465820	127.489632
953.321289	261.289581
952.175781	40.596230
951.030273	85.482651
949.884766	-29.549503
948.738281	15.665122
947.591797	38.170689
946.445313	15.133743
945.298828	124.775475
944.151367	40.401249
943.003906	152.609146
941.856445	91.437553
940.708008	238.157974
939.559570	188.746765
938.411133	196.562515
937.262695	83.667809
936.113281	210.418488
934.964844	198.223282
933.814453	213.558075
932.665039	128.799362
931.514648	35.143616
930.364258	89.741394
929.213867	-21.732775
928.062500	-46.475159
926.912109	33.653919
925.759766	111.646713
924.608398	146.551041
923.456055	74.721298
922.303711	-5.999071
921.151367	-45.593147
919.999023	-94.090958
918.845703	-74.229095
917.692383	-45.121922
916.539063	-193.002762
915.384766	-265.717346
914.230469	-127.122803
913.076172	-154.098160
911.920898	-312.489838
910.766602	-184.832901
909.611328	-231.693100
908.455078	-26.695353
907.299805	-197.923523
906.143555	-42.569695
904.987305	-129.562897
903.830078	-48.731472
902.673828	66.179298
901.516602	0.066992
900.359375	101.639549
899.201172	-79.559029
898.042969	42.649521
896.884766	155.899078
895.726563	40.836178
894.567383	-173.503723
893.408203	39.604797
892.249023	-133.677261
891.088867	90.899635
889.929688	159.643585
888.769531	29.772560
887.608398	40.075623
886.448242	104.665726
885.287109	85.863876
884.125977	13.049451
882.963867	5.807312
881.801758	206.149338
880.639648	232.916702
879.477539	151.597015
878.315430	243.939545
877.152344	176.399506
875.989258	334.232208
874.825195	134.062881
873.661133	116.442436
872.497070	166.450027
871.333008	250.281937
870.168945	84.451805
869.003906	121.220741
867.838867	20.893003
866.672852	73.572540
865.506836	240.933502
864.340820	268.976624
863.174805	160.044434
862.008789	89.415932
860.841797	153.621933
859.674805	377.249207
858.506836	282.141083
857.339844	315.024780
856.171875	285.143982
855.003906	448.206268
853.834961	519.315796
852.666016	451.450409
851.497070	607.775635
850.328125	439.170837
849.158203	317.731293
847.988281	462.888885
846.818359	399.773804
845.647461	94.959984
844.477539	40.956902
843.306641	114.538940
842.134766	31.523808
840.963867	203.496109
839.791992	-6.930900
838.619141	86.757698
837.447266	146.869156
836.274414	124.288155
835.101563	282.641602
833.928711	215.351654
832.754883	543.273315
831.581055	435.747406
830.407227	390.735107
829.232422	455.048462
828.058594	559.443176
826.883789	277.963928
825.708008	266.359863
824.533203	268.085236
823.357422	127.151260
822.181641	135.507446
821.004883	188.363068
819.828125	230.002686
818.651367	153.567352
817.474609	54.845612
816.296875	160.840546
815.119141	260.040161
813.941406	214.543610
812.763672	71.148361
811.584961	25.569258
810.406250	-28.963123
809.226563	-83.548462
808.047852	-73.780342
806.868164	151.343353
805.688477	29.857386
804.507813	-42.823460
803.327148	-62.304806
802.146484	26.846905
800.965820	-94.905426
799.784180	49.446594
798.603516	-92.436890
797.420898	-196.669708
796.239258	-128.106354
795.056641	20.079165
793.874023	-18.017382
792.691406	-91.661194
791.507813	-70.181107
790.324219	-31.136116
789.140625	248.994919
787.956055	123.939659
786.772461	195.678467
785.586914	169.940536
784.402344	362.964294
783.216797	343.539001
782.032227	419.000793
780.845703	403.694885
779.660156	374.984619
778.473633	350.555023
777.287109	116.223328
776.100586	292.432495
774.913086	227.847198
773.725586	147.686707
772.538086	268.139374
771.349609	50.954674
770.161133	144.592834
768.972656	189.525696
767.784180	225.456635
766.594727	195.109650
765.405273	177.825760
764.215820	202.225662
763.026367	343.137177
761.835938	459.603516
760.645508	476.815338
759.454102	595.060852
758.262695	801.067383
757.072266	646.146851
755.879883	548.301147
754.688477	509.679626
753.496094	495.083984
752.303711	526.465393
751.110352	428.072937
749.917969	426.183472
748.724609	485.605865
747.530273	461.429779
746.336914	386.626709
745.142578	430.173920
743.948242	420.897522
742.752930	507.956573
741.558594	237.455917
740.363281	332.972931
739.166992	331.873535
737.971680	365.675812
736.775391	335.794586
735.579102	318.920013
734.381836	271.260010
733.185547	376.694397
731.988281	455.682526
730.790039	381.353882
729.592773	333.173401
728.394531	350.487732
727.196289	378.597046
725.997070	437.169312
724.797852	423.482635
723.598633	440.270081
722.399414	526.829346
721.199219	615.421143
719.999023	640.554993
718.798828	473.503387
717.598633	487.547821
716.397461	689.108337
715.196289	449.905060
713.994141	437.507538
712.792969	272.431549
711.590820	381.978851
710.388672	280.036255
709.185547	273.927338
707.982422	339.633850
706.779297	335.571869
705.576172	309.689697
704.372070	218.476089
703.167969	344.859589
701.963867	255.775040
700.759766	334.172974
699.554688	258.118347
698.349609	201.643646
697.143555	93.015053
695.938477	58.306953
694.732422	153.952774
693.525391	160.503845
692.319336	180.087311
691.112305	-169.382843
689.905273	28.265625
688.697266	-99.641342
687.490234	-82.111435
686.282227	-75.403496
685.073242	89.627571
683.865234	-42.369930
682.656250	12.133317
681.447266	73.164680
680.237305	-41.247776
679.028320	-10.430938
677.818359	-27.198179
676.607422	3.741681
675.397461	80.197853
674.186523	50.672432
672.975586	25.576532
671.763672	-55.648994
670.551758	230.852829
669.339844	63.341927
668.127930	153.210861
666.915039	-7.508048
665.703125	-14.658488
664.489258	114.378235
663.276367	75.048355
662.062500	66.081314
660.848633	-18.297176
659.634766	-52.879776
658.419922	-59.272900
657.205078	16.426691
655.990234	-43.623405
654.775391	-122.914368
653.559570	-31.765440
652.343750	18.534372
651.126953	-30.151129
649.911133	63.470268
648.694336	96.891182
647.477539	-48.255703
646.259766	37.093231
645.041992	215.059723
643.824219	300.562714
642.606445	297.964020
641.387695	84.753227
640.168945	-5.704435
638.950195	63.038948
637.730469	0.775135
636.511719	-106.480324
635.291016	-9.546657
634.071289	-37.126564
632.850586	44.872730
631.629883	19.577663
630.409180	-59.298328
629.188477	48.553085
627.966797	10.534257
626.745117	-115.369606
625.522461	155.413925
624.300781	149.560394
623.078125	171.542770
621.854492	341.303406
620.631836	157.503204
619.408203	181.431152
618.184570	175.275375
616.960938	89.805977
615.736328	-66.385292
614.511719	-0.162474
613.287109	-41.110706
612.061523	-75.839767
610.835938	192.803299
609.610352	123.319176
608.384766	168.964935
607.158203	-22.903084
605.931641	111.768394
604.705078	-87.177254
