# Supplementary material for: Raman spectroscopy accurately differentiates mucosal healing from non-healing and biochemical changes following biological therapy in inflammatory bowel disease
Source: PLoS One. 2021 Jun 2;16(6):e0252210. doi: 10.1371/journal.pone.0252210 (PMC8172032; doi:10.1371/journal.pone.0252210)
Supplement: S7 Dataset — (ZIP) [file pone.0252210.s009.zip › Post-biologic/OC020 post treatment-2 base sub CR removed_13__X_-18444.5__Y_40079.8__Z_5.3685__Time_149.txt]

1714.793945	1018.729187
1713.817383	234.474731
1712.840820	276.942474
1711.864258	448.996826
1710.886719	-488.225128
1709.909180	468.264618
1708.931641	7.638916
1707.953125	-79.559738
1706.975586	-444.175018
1705.997070	27.720535
1705.018555	-174.286789
1704.040039	103.930824
1703.060547	163.462082
1702.081055	-661.613220
1701.101563	165.142029
1700.122070	-729.695496
1699.142578	-112.440804
1698.162109	-293.801636
1697.181641	-444.630493
1696.201172	-73.307564
1695.220703	-382.276550
1694.239258	-829.049072
1693.257813	124.577034
1692.276367	-223.875641
1691.294922	-864.689941
1690.313477	-362.118225
1689.331055	-152.287689
1688.348633	501.236694
1687.366211	710.223816
1686.383789	221.707672
1685.400391	238.070526
1684.416992	-136.236191
1683.433594	542.968018
1682.450195	261.370972
1681.465820	436.161499
1680.482422	492.195831
1679.498047	-7.202634
1678.512695	2.779922
1677.528320	176.148163
1676.542969	887.605347
1675.558594	1147.737061
1674.572266	640.110291
1673.586914	1021.588013
1672.601563	2094.782959
1671.615234	830.202515
1670.628906	903.245544
1669.642578	1274.594238
1668.655273	977.452637
1667.668945	1942.349243
1666.681641	2031.752930
1665.694336	1623.119263
1664.706055	1756.568848
1663.718750	2177.325195
1662.730469	2060.308350
1661.742188	1999.805542
1660.753906	1765.168457
1659.764648	2350.114502
1658.775391	2561.990234
1657.787109	1720.412598
1656.796875	2190.545166
1655.807617	2640.082764
1654.818359	2502.477783
1653.828125	1812.427612
1652.837891	1353.508423
1651.846680	2146.504395
1650.856445	1670.446045
1649.865234	2004.184937
1648.874023	1450.169189
1647.882813	1243.178711
1646.891602	1044.759399
1645.899414	524.589722
1644.907227	646.950989
1643.915039	986.287354
1642.922852	626.386719
1641.930664	261.826263
1640.937500	378.052704
1639.944336	183.368210
1638.951172	20.834286
1637.957031	-64.827324
1636.963867	501.219025
1635.969727	352.996338
1634.975586	-284.968689
1633.981445	-458.606293
1632.986328	-49.786232
1631.991211	-96.435768
1630.996094	41.546360
1630.000977	-362.535309
1629.005859	-481.938599
1628.009766	-138.023346
1627.013672	-270.171021
1626.017578	160.790634
1625.021484	320.932434
1624.024414	265.536652
1623.028320	507.423981
1622.031250	460.221283
1621.033203	533.969299
1620.036133	458.167694
1619.038086	849.882446
1618.041016	979.058289
1617.041992	509.622864
1616.043945	-61.800732
1615.045898	870.509827
1614.046875	482.917969
1613.047852	677.752930
1612.048828	355.978455
1611.048828	267.583710
1610.049805	-717.041016
1609.049805	-155.326187
1608.049805	144.136261
1607.048828	-90.960526
1606.048828	-252.608307
1605.047852	355.380463
1604.046875	706.524048
1603.045898	-243.180664
1602.044922	16.193163
1601.042969	11.074047
1600.041016	-33.385864
1599.039063	-12.587234
1598.037109	-590.563293
1597.034180	-217.181900
1596.031250	-128.930267
1595.028320	-268.161316
1594.025391	-287.360474
1593.022461	-468.637939
1592.018555	-67.915817
1591.014648	-348.804565
1590.010742	-97.429352
1589.006836	-342.094788
1588.001953	592.058594
1586.997070	28.663946
1585.992188	57.136204
1584.987305	372.085724
1583.982422	35.107498
1582.976563	453.568878
1581.970703	-173.043198
1580.964844	359.335754
1579.958984	-413.346832
1578.952148	-662.786133
1577.945313	-443.907410
1576.938477	-337.309418
1575.931641	18.706285
1574.924805	-270.810150
1573.916992	-219.913437
1572.909180	-463.159302
1571.901367	-288.098450
1570.893555	195.827972
1569.884766	-539.466187
1568.876953	-321.311035
1567.868164	358.632446
1566.858398	-107.240906
1565.849609	-212.321365
1564.839844	-159.442871
1563.830078	238.187027
1562.820313	25.628916
1561.810547	67.013908
1560.799805	-410.705841
1559.790039	-123.634560
1558.779297	-184.467880
1557.767578	47.128326
1556.756836	-63.650906
1555.745117	-288.807129
1554.733398	260.175354
1553.721680	389.077667
1552.709961	667.727966
1551.697266	81.343063
1550.685547	123.747780
1549.672852	426.992737
1548.659180	1195.249634
1547.646484	1101.767578
1546.632813	1222.478760
1545.619141	347.590607
1544.605469	594.338989
1543.591797	1106.772339
1542.577148	-104.495026
1541.562500	226.292984
1540.547852	378.427612
1539.533203	184.215775
1538.518555	49.113071
1537.502930	406.514191
1536.487305	-108.595848
1535.471680	456.949890
1534.456055	1184.388794
1533.439453	1640.372925
1532.422852	977.099792
1531.406250	1040.557251
1530.389648	686.256714
1529.373047	-18.548189
1528.355469	293.872009
1527.337891	304.576324
1526.320313	744.904724
1525.302734	834.689514
1524.284180	260.136169
1523.265625	241.258347
1522.247070	60.044888
1521.228516	989.586304
1520.208984	434.829895
1519.190430	1237.379517
1518.170898	1075.468628
1517.151367	692.394043
1516.130859	-6.858330
1515.111328	95.364326
1514.090820	482.223877
1513.070313	-142.825394
1512.049805	66.331306
1511.028320	-310.023865
1510.006836	-404.224854
1508.986328	-226.612671
1507.963867	-244.399460
1506.942383	-190.494431
1505.919922	-26.698893
1504.898438	208.691116
1503.875977	49.084766
1502.852539	-448.895203
1501.830078	-229.606262
1500.806641	-107.991524
1499.783203	-222.132797
1498.759766	203.687073
1497.736328	-141.111633
1496.711914	-237.841583
1495.687500	266.439453
1494.663086	-247.480881
1493.638672	151.481857
1492.613281	92.460136
1491.587891	-457.361115
1490.563477	176.101746
1489.537109	-465.798309
1488.511719	-353.955963
1487.485352	171.316650
1486.458984	121.845490
1485.432617	605.777710
1484.406250	813.815125
1483.379883	182.284622
1482.352539	280.404297
1481.325195	352.914398
1480.297852	246.860504
1479.269531	788.210754
1478.241211	819.556946
1477.213867	654.748718
1476.184570	833.708618
1475.156250	1226.620850
1474.127930	1051.484741
1473.098633	1181.838745
1472.069336	2014.665161
1471.040039	2121.853271
1470.009766	2190.738525
1468.979492	2257.076416
1467.950195	2656.668945
1466.918945	2127.838379
1465.888672	2534.892578
1464.857422	2509.636719
1463.827148	2776.761963
1462.795898	2383.199463
1461.763672	2634.916260
1460.732422	3036.524658
1459.700195	3222.135742
1458.667969	3265.589600
1457.635742	3474.080078
1456.603516	3466.894043
1455.570313	3903.649414
1454.537109	3815.325928
1453.503906	3544.585938
1452.470703	3897.708496
1451.436523	3566.374023
1450.403320	3384.918213
1449.369141	4102.954590
1448.333984	4780.199707
1447.299805	4424.183105
1446.264648	4207.621094
1445.230469	4186.308105
1444.194336	4283.917480
1443.159180	3804.864014
1442.124023	3376.766357
1441.087891	3717.798340
1440.051758	3644.179443
1439.015625	4035.937500
1437.978516	3396.387939
1436.941406	3373.889404
1435.904297	2722.516846
1434.867188	2738.470215
1433.830078	2777.355469
1432.791992	3030.957275
1431.754883	2363.391357
1430.715820	1600.238037
1429.677734	1503.870728
1428.639648	918.370911
1427.600586	570.344543
1426.561523	991.795471
1425.522461	432.618225
1424.482422	1139.130249
1423.443359	583.176636
1422.403320	511.357452
1421.363281	769.799927
1420.322266	214.877060
1419.282227	365.540558
1418.241211	184.033203
1417.200195	1246.144653
1416.159180	753.057678
1415.117188	-446.517822
1414.076172	107.827385
1413.034180	780.315247
1411.992188	49.960007
1410.949219	433.605377
1409.907227	-160.068848
1408.864258	-705.557373
1407.821289	-258.308472
1406.777344	286.897461
1405.734375	674.088806
1404.690430	-793.773743
1403.646484	53.289471
1402.602539	278.006866
1401.557617	-31.486727
1400.513672	-69.572968
1399.468750	286.274200
1398.423828	170.962051
1397.377930	888.095215
1396.333008	783.366943
1395.287109	245.477661
1394.241211	-214.214066
1393.195313	305.831757
1392.148438	-433.536804
1391.101563	442.357910
1390.054688	329.618103
1389.007813	324.853699
1387.960938	-174.919189
1386.913086	168.656570
1385.865234	362.373596
1384.817383	-121.181938
1383.769531	300.638458
1382.720703	-519.478882
1381.671875	-944.157104
1380.623047	-349.169922
1379.574219	-136.212860
1378.524414	-337.567261
1377.475586	629.836609
1376.425781	229.405289
1375.375977	153.848877
1374.325195	-43.659840
1373.274414	544.900879
1372.224609	-993.440918
1371.172852	129.172363
1370.122070	346.904572
1369.070313	195.986832
1368.019531	-387.994659
1366.967773	214.215851
1365.915039	-162.311661
1364.863281	875.959839
1363.810547	261.116028
1362.757813	-69.427185
1361.705078	-518.937134
1360.651367	-107.268822
1359.598633	-13.748405
1358.544922	-143.818466
1357.491211	623.958313
1356.436523	-653.990967
1355.382813	29.692287
1354.328125	636.286499
1353.273438	53.110180
1352.217773	332.161835
1351.163086	-170.648209
1350.107422	421.710815
1349.051758	934.680847
1347.996094	703.337402
1346.939453	1137.164673
1345.883789	1705.077271
1344.827148	1100.077515
1343.769531	1402.929077
1342.712891	1827.435303
1341.655273	1629.975098
1340.598633	1586.553711
1339.540039	1805.844482
1338.482422	1059.558472
1337.423828	1526.998535
1336.366211	1630.682983
1335.307617	1828.556274
1334.248047	1487.131592
1333.189453	1396.034790
1332.129883	1765.165039
1331.070313	1268.958374
1330.010742	1991.973633
1328.950195	1118.175537
1327.890625	1705.483765
1326.830078	1707.175049
1325.768555	1499.074585
1324.708008	2180.381836
1323.646484	1728.296387
1322.585938	2039.438843
1321.523438	1810.057739
1320.461914	2052.318604
1319.400391	2057.859131
1318.337891	1922.973877
1317.275391	2560.110840
1316.211914	2487.143311
1315.149414	2471.141113
1314.085938	2780.526611
1313.022461	2673.637695
1311.958984	1904.391968
1310.894531	2098.460449
1309.831055	2164.645264
1308.766602	1935.527100
1307.701172	2646.696289
1306.636719	2848.468994
1305.571289	2258.193115
1304.505859	2546.297852
1303.440430	3458.951172
1302.375000	3329.054688
1301.308594	3083.781494
1300.242188	3344.934814
1299.175781	2444.120117
1298.109375	2182.411377
1297.041992	3035.700195
1295.975586	2801.221924
1294.908203	2468.732910
1293.839844	2713.120605
1292.772461	2057.150146
1291.704102	3199.485107
1290.635742	2563.459717
1289.567383	2891.382080
1288.498047	2486.254395
1287.428711	2480.863281
1286.360352	1865.510254
1285.290039	2791.242432
1284.220703	2357.426270
1283.150391	2016.852783
1282.080078	2349.729492
1281.009766	2060.833740
1279.939453	2087.801758
1278.868164	2222.387451
1277.796875	1451.985352
1276.725586	1645.435303
1275.654297	1846.186401
1274.582031	2723.898926
1273.509766	2022.592041
1272.437500	1575.715454
1271.365234	2504.312012
1270.291992	2609.448242
1269.218750	1671.987549
1268.145508	1894.472900
1267.072266	2375.556885
1265.999023	1953.641846
1264.924805	1648.966919
1263.850586	1971.223267
1262.776367	1393.563477
1261.701172	2505.539307
1260.625977	2242.357422
1259.550781	1409.077271
1258.475586	2478.851318
1257.400391	2018.504272
1256.324219	1843.213013
1255.248047	1249.184692
1254.171875	2181.603516
1253.094727	1782.333740
1252.018555	1757.965088
1250.941406	2239.464111
1249.864258	1543.632080
1248.786133	1988.348999
1247.708008	1124.994385
1246.630859	2116.400391
1245.551758	2045.354980
1244.473633	1969.486328
1243.394531	1033.746094
1242.316406	1402.380249
1241.236328	981.661133
1240.157227	1097.530029
1239.077148	1004.516296
1237.998047	1556.866821
1236.917969	1441.814087
1235.836914	1139.949585
1234.756836	1550.988892
1233.675781	2257.430420
1232.594727	1002.951355
1231.512695	1767.104248
1230.431641	1792.089966
1229.349609	1439.109741
1228.267578	1415.481812
1227.185547	1771.829346
1226.102539	692.689453
1225.019531	1312.521240
1223.936523	1000.604248
1222.853516	1191.796387
1221.769531	1518.150269
1220.686523	1326.961914
1219.602539	1002.760559
1218.517578	1036.169434
1217.433594	1637.235352
1216.348633	708.955811
1215.263672	1196.041138
1214.178711	1178.224731
1213.092773	1271.262451
1212.007813	645.076904
1210.921875	1237.384155
1209.834961	1674.870728
1208.749023	1010.006775
1207.662109	781.648682
1206.575195	1225.820435
1205.488281	2204.677734
1204.400391	1115.632935
1203.313477	997.782043
1202.225586	1084.512451
1201.136719	361.995667
1200.048828	-319.343384
1198.959961	-25.836279
1197.871094	-452.020447
1196.782227	334.307343
1195.692383	23.356108
1194.603516	152.520691
1193.513672	276.640991
1192.423828	552.008423
1191.333008	-146.152252
1190.242188	-435.705627
1189.151367	228.317688
1188.060547	231.527664
1186.969727	193.815674
1185.877930	-357.734222
1184.786133	1010.654785
1183.694336	300.577393
1182.601563	-147.882339
1181.509766	-90.217628
1180.416992	-164.605026
1179.323242	0.565841
1178.230469	-229.807007
1177.136719	-893.947205
1176.042969	-582.936157
1174.949219	-78.178589
1173.854492	19.128304
1172.760742	207.305374
1171.666016	43.425636
1170.570313	195.303207
1169.475586	172.431290
1168.379883	467.507813
1167.284180	169.342926
1166.188477	356.516815
1165.091797	-575.120605
1163.996094	-118.028534
1162.899414	-74.602875
1161.801758	119.142891
1160.705078	460.812592
1159.607422	245.932083
1158.509766	150.406143
1157.412109	-400.950195
1156.313477	-725.536804
1155.215820	185.563202
1154.117188	371.172607
1153.017578	742.528442
1151.918945	181.719894
1150.819336	212.054047
1149.719727	-203.235489
1148.620117	-184.864456
1147.519531	-214.232452
1146.418945	-424.605652
1145.318359	-537.324707
1144.217773	363.769867
1143.116211	-70.424461
1142.014648	-280.861145
1140.913086	-44.130604
1139.811523	587.161194
1138.708984	397.943176
1137.606445	315.762085
1136.503906	-388.956696
1135.401367	429.352844
1134.297852	354.229431
1133.194336	-5.827086
1132.090820	-474.922394
1130.987305	195.431610
1129.882813	459.664490
1128.778320	600.416809
1127.673828	10.598680
1126.569336	2055.526367
1125.463867	1211.958130
1124.358398	1359.518555
1123.252930	774.821228
1122.146484	394.108765
1121.041016	605.798401
1119.934570	339.012421
1118.828125	112.656700
1117.720703	442.615051
1116.613281	-48.675426
1115.505859	151.148804
1114.398438	239.779419
1113.291016	-600.951294
1112.182617	-375.002716
1111.074219	-276.719360
1109.964844	-247.013458
1108.856445	-285.688232
1107.747070	-470.775482
1106.637695	-263.666901
1105.528320	-47.123817
1104.417969	273.223389
1103.307617	359.904633
1102.197266	824.142944
1101.086914	637.239502
1099.975586	632.064575
1098.864258	428.960052
1097.752930	122.352058
1096.641602	398.119995
1095.529297	916.509705
1094.416992	-350.746979
1093.304688	667.135620
1092.191406	884.106873
1091.079102	467.968658
1089.965820	28.568726
1088.852539	377.763184
1087.738281	-124.654114
1086.624023	822.063171
1085.509766	1373.497559
1084.395508	819.996887
1083.280273	1378.527710
1082.166016	1356.685791
1081.050781	1558.149780
1079.934570	834.299500
1078.819336	700.416870
1077.703125	813.228882
1076.586914	607.011108
1075.469727	492.559509
1074.353516	631.779114
1073.236328	-159.992111
1072.119141	514.333008
1071.000977	344.582550
1069.882813	315.765015
1068.765625	1020.684875
1067.646484	1235.803833
1066.528320	139.511795
1065.409180	795.446594
1064.290039	1245.318604
1063.170898	611.584595
1062.050781	797.340149
1060.930664	1324.841309
1059.810547	1064.154541
1058.690430	808.548706
1057.569336	282.104706
1056.449219	1079.125122
1055.327148	121.080063
1054.206055	416.006256
1053.083984	503.172150
1051.961914	831.128357
1050.839844	-82.778114
1049.717773	514.159058
1048.594727	779.741211
1047.471680	424.923859
1046.348633	278.178741
1045.224609	539.854919
1044.101563	487.044708
1042.976563	-418.584869
1041.852539	431.273590
1040.728516	-237.921417
1039.603516	763.508545
1038.478516	262.844055
1037.352539	-411.907806
1036.227539	-371.409546
1035.101563	-37.399353
1033.974609	164.126114
1032.848633	-673.732239
1031.721680	2.945391
1030.594727	268.155670
1029.467773	273.275604
1028.340820	-381.192810
1027.212891	-716.755737
1026.084961	-1304.980713
1024.956055	-236.888855
1023.828125	-963.510498
1022.699219	-326.983276
1021.570313	-1630.376465
1020.440430	-1582.553955
1019.311523	-277.205231
1018.181641	-922.340576
1017.050781	-530.504517
1015.920898	-819.889099
1014.790039	-105.393135
1013.659180	-396.323395
1012.528320	-253.600861
1011.396484	-499.634033
1010.265625	9.615473
1009.132813	-203.219131
1008.000977	389.761353
1006.868164	962.006226
1005.736328	643.909973
1004.602539	2002.812988
1003.469727	3236.672119
1002.335938	3904.017822
1001.202148	3099.444092
1000.068359	1787.357300
998.933594	1899.070801
997.799805	1043.582886
996.665039	477.442169
995.529297	814.414978
994.394531	699.372070
993.258789	538.598450
992.123047	1021.810181
990.986328	202.275558
989.849609	840.569031
988.712891	296.533264
987.576172	499.761047
986.439453	207.954239
985.301758	271.351288
984.164063	132.461868
983.025391	620.212402
981.887695	1554.667725
980.749023	107.354401
979.610352	-73.548004
978.470703	594.700562
977.332031	743.349243
976.192383	257.770721
975.051758	859.932617
973.912109	871.644287
972.771484	192.201996
971.630859	390.829254
970.490234	1161.523560
969.348633	407.808350
968.207031	143.686890
967.065430	-156.655945
965.923828	789.230103
964.781250	393.244354
963.638672	-98.517761
962.496094	900.456360
961.352539	776.207214
960.208984	831.110474
959.065430	998.584534
957.921875	992.235413
956.777344	745.792053
955.632813	-388.465332
954.488281	-70.774796
953.343750	615.500549
952.198242	171.637344
951.052734	437.320557
949.907227	275.608673
948.760742	-411.533508
947.614258	154.421570
946.467773	469.079041
945.321289	279.028381
944.173828	48.219566
943.026367	445.756805
941.878906	206.479370
940.730469	202.665924
939.582031	614.419678
938.433594	175.345230
937.285156	918.156555
936.135742	990.508118
934.987305	689.232910
933.836914	1197.413818
932.687500	1003.832825
931.537109	550.867126
930.386719	132.539215
929.236328	165.468918
928.084961	-136.016357
926.934570	-300.587189
925.783203	317.869751
924.630859	-485.525330
923.478516	599.326599
922.327148	-692.179443
921.173828	-482.563416
920.021484	-86.504089
918.868164	-1.714168
917.714844	-153.033295
916.561523	443.079590
915.407227	837.000305
914.252930	-242.330154
913.098633	-558.433411
911.944336	-565.674683
910.789063	284.697174
909.633789	-386.924469
908.478516	404.329346
907.322266	948.257019
906.166016	234.298279
905.009766	973.103210
903.853516	619.868835
902.696289	-81.840515
901.539063	29.679964
900.381836	5.455309
899.223633	-63.949856
898.065430	409.762604
896.907227	406.055176
895.749023	515.499817
894.589844	254.176941
893.430664	465.446899
892.271484	-925.555969
891.112305	431.458923
889.952148	827.900513
888.791992	-31.386902
887.630859	26.380678
886.470703	718.413574
885.309570	572.910889
884.148438	294.388855
882.986328	498.693970
881.825195	308.286407
880.663086	672.537537
879.500000	464.112976
878.337891	828.144897
877.174805	899.082825
876.011719	816.802185
874.847656	1340.274780
873.684570	1300.617188
872.520508	1236.185181
871.355469	1311.222778
870.191406	976.737610
869.026367	190.257080
867.861328	762.250977
866.695313	1086.597168
865.530273	1327.553955
864.364258	1240.226563
863.197266	993.343811
862.031250	1355.148560
860.864258	1855.886841
859.697266	955.450745
858.530273	2135.866455
857.362305	1928.886475
856.194336	1578.325806
855.026367	1884.913452
853.857422	1648.605469
852.688477	1587.123047
851.519531	1969.258301
850.350586	2581.865723
849.180664	1802.901123
848.010742	1799.039795
846.840820	1517.370728
845.670898	1423.702026
844.500000	1179.942505
843.329102	1312.018188
842.157227	1079.212646
840.986328	1459.133667
839.814453	1044.915161
838.642578	1846.734131
837.469727	1322.733398
836.296875	1737.153076
835.124023	1887.598877
833.951172	872.020630
832.777344	731.920166
831.603516	685.413757
830.429688	777.060669
829.255859	1392.764282
828.081055	1396.760620
826.906250	1284.557739
825.731445	1247.980957
824.555664	948.141479
823.379883	436.516785
822.204102	205.620316
821.027344	-63.296539
819.851563	-232.102234
818.674805	-182.916809
817.497070	-151.804977
816.320313	-203.289917
815.142578	-234.992355
813.963867	-302.523499
812.786133	21.110743
811.607422	344.320129
810.428711	-399.773438
809.250000	173.970016
808.070313	169.567001
806.890625	-603.609558
805.710938	-122.059753
804.531250	-788.736755
803.350586	76.078812
802.169922	-635.254211
800.988281	-201.797729
799.807617	-536.192139
798.625977	-1008.171021
797.444336	-921.545959
796.261719	-653.472778
795.079102	-503.231110
793.896484	-433.053802
792.713867	-108.454887
791.530273	-173.996445
790.346680	-11.737918
789.163086	360.447876
787.979492	1121.656982
786.794922	183.311752
785.610352	943.697815
784.425781	-507.619415
783.240234	672.110413
782.054688	204.533524
780.869141	-17.768532
779.682617	80.079559
778.496094	447.115753
777.309570	785.062744
776.123047	981.362183
774.935547	318.826996
773.748047	1313.449585
772.560547	842.672119
771.373047	506.452637
770.184570	390.666626
768.996094	810.401672
767.806641	855.111511
766.618164	1000.982910
765.428711	624.543335
764.239258	1650.959717
763.048828	1474.576660
761.858398	1564.467896
760.667969	463.593079
759.477539	1068.255737
758.286133	871.800781
757.094727	1693.506226
755.903320	1538.535645
754.710938	1317.562256
753.518555	468.083801
752.326172	934.967163
751.133789	1094.017212
749.940430	293.235809
748.747070	410.480927
747.553711	545.182800
746.359375	-44.437454
745.166016	496.094238
743.970703	1192.033813
742.776367	249.518311
741.581055	197.528778
740.385742	443.658905
739.190430	-800.456787
737.994141	383.481995
736.797852	-673.836792
735.601563	1116.143555
734.405273	-523.129211
733.208008	224.192795
732.010742	997.485474
730.813477	-45.350128
729.615234	268.456665
728.416992	470.688080
727.218750	-103.176193
726.020508	-88.687592
724.821289	61.394165
723.622070	130.695251
722.422852	342.102112
721.222656	494.605835
720.022461	760.723145
718.822266	177.872192
717.621094	494.497955
716.420898	209.105652
715.218750	549.991882
714.017578	1157.009277
712.815430	791.678223
711.614258	439.861969
710.411133	855.485107
709.208984	1155.773193
708.005859	944.357971
706.802734	506.895844
705.599609	657.759033
704.395508	876.349304
703.191406	327.072479
701.987305	-465.230286
700.782227	574.531433
699.577148	248.637802
698.372070	908.117554
697.166992	107.155838
695.960938	282.625916
694.754883	658.338013
693.548828	630.367981
692.341797	-254.831528
691.135742	-183.906601
689.927734	-885.196472
688.720703	-752.397644
687.512695	-840.397034
686.304688	-268.480865
685.096680	418.661285
683.888672	373.324066
682.679688	-42.020512
681.470703	-950.629150
680.260742	-625.528809
679.050781	252.335327
677.840820	-281.367096
676.630859	-281.607147
675.419922	158.199661
674.209961	-167.512619
672.998047	-280.375122
671.787109	427.254120
670.575195	676.861389
669.363281	317.481323
668.151367	-17.216820
666.938477	100.636414
665.725586	-420.238861
664.512695	-97.736076
663.299805	-446.108154
662.085938	18.204208
660.872070	155.090103
659.658203	-730.031738
658.443359	-97.287750
657.228516	-339.619232
656.013672	-393.342163
654.797852	-193.909225
653.583008	-463.503265
652.366211	476.823639
651.150391	-105.446678
649.934570	431.342743
648.717773	141.992325
647.500000	185.297012
646.283203	438.329681
645.065430	612.666260
643.847656	235.043381
642.629883	566.237427
641.411133	124.224792
640.192383	388.629883
638.973633	198.306778
637.753906	797.780762
636.534180	946.923340
635.314453	405.478699
634.094727	4.987704
632.874023	700.712891
631.653320	313.318573
630.432617	240.548187
629.211914	810.441956
627.990234	675.577881
626.768555	685.631592
625.545898	604.682495
624.324219	767.160217
623.101563	1327.215942
621.877930	1089.125977
620.655273	149.766861
619.431641	327.794891
618.208008	125.893570
616.983398	-115.320900
615.759766	-661.230408
614.535156	-304.859070
613.310547	-229.731094
612.084961	368.476135
610.859375	103.923615
609.633789	-54.491791
608.408203	465.923431
607.181641	-412.020325
605.955078	-100.572891
604.728516	-138.197479
