# Supplementary material for: Raman spectroscopy accurately differentiates mucosal healing from non-healing and biochemical changes following biological therapy in inflammatory bowel disease
Source: PLoS One. 2021 Jun 2;16(6):e0252210. doi: 10.1371/journal.pone.0252210 (PMC8172032; doi:10.1371/journal.pone.0252210)
Supplement: S7 Dataset — (ZIP) [file pone.0252210.s009.zip › Post-biologic/OC020 post treatment-2 base sub CR removed_77__X_-18448.5__Y_40085.8__Z_5.86492__Time_880.txt]

1714.793945	252.515411
1713.817383	69.680000
1712.840820	-68.440903
1711.864258	-73.529472
1710.886719	156.103073
1709.909180	143.256104
1708.931641	22.073320
1707.953125	76.521339
1706.975586	86.987976
1705.997070	-259.993622
1705.018555	-93.978065
1704.040039	-237.087585
1703.060547	-170.035980
1702.081055	-120.320045
1701.101563	-219.017303
1700.122070	-345.699463
1699.142578	-21.768381
1698.162109	11.936180
1697.181641	137.831894
1696.201172	11.167192
1695.220703	198.409256
1694.239258	-19.147593
1693.257813	-19.052191
1692.276367	153.152802
1691.294922	534.698120
1690.313477	340.949371
1689.331055	49.740238
1688.348633	546.650208
1687.366211	343.230255
1686.383789	133.066727
1685.400391	315.892548
1684.416992	206.651505
1683.433594	492.861481
1682.450195	505.700531
1681.465820	484.955048
1680.482422	824.740112
1679.498047	358.881042
1678.512695	844.238892
1677.528320	957.967468
1676.542969	1314.660034
1675.558594	908.991943
1674.572266	1177.054932
1673.586914	1193.469238
1672.601563	1255.988892
1671.615234	1383.134888
1670.628906	1699.729492
1669.642578	1748.841675
1668.655273	1671.323730
1667.668945	2085.828369
1666.681641	1749.880737
1665.694336	2019.882202
1664.706055	2102.196533
1663.718750	2278.126221
1662.730469	2319.495850
1661.742188	2088.554199
1660.753906	2144.712402
1659.764648	2331.396973
1658.775391	2743.905029
1657.787109	2330.569824
1656.796875	2558.894531
1655.807617	2337.739014
1654.818359	2217.920410
1653.828125	2413.691650
1652.837891	2115.246826
1651.846680	2232.818848
1650.856445	1795.595459
1649.865234	1755.729126
1648.874023	1581.637939
1647.882813	1376.463257
1646.891602	912.979431
1645.899414	746.073975
1644.907227	732.940552
1643.915039	421.933838
1642.922852	826.969238
1641.930664	685.952454
1640.937500	669.461426
1639.944336	371.135254
1638.951172	147.223694
1637.957031	213.886414
1636.963867	386.394287
1635.969727	195.454025
1634.975586	4.974607
1633.981445	75.780663
1632.986328	75.772614
1631.991211	-218.852310
1630.996094	10.937926
1630.000977	-72.312744
1629.005859	-310.501678
1628.009766	-24.693056
1627.013672	45.555435
1626.017578	-246.914886
1625.021484	-99.873894
1624.024414	-205.042419
1623.028320	68.556168
1622.031250	-214.843353
1621.033203	-303.507721
1620.036133	154.411850
1619.038086	-83.598206
1618.041016	138.138535
1617.041992	186.681213
1616.043945	51.659885
1615.045898	37.531918
1614.046875	264.870636
1613.047852	180.136780
1612.048828	195.191223
1611.048828	-4.630252
1610.049805	84.035225
1609.049805	316.856018
1608.049805	224.796890
1607.048828	-29.559368
1606.048828	268.788727
1605.047852	-82.235428
1604.046875	171.569565
1603.045898	221.169403
1602.044922	-92.907562
1601.042969	56.149040
1600.041016	142.375031
1599.039063	-200.247696
1598.037109	89.872314
1597.034180	-74.916939
1596.031250	-161.280228
1595.028320	-333.852234
1594.025391	157.003952
1593.022461	127.952797
1592.018555	-274.481415
1591.014648	-193.941086
1590.010742	-298.788666
1589.006836	-408.892365
1588.001953	-80.833054
1586.997070	30.536770
1585.992188	144.361069
1584.987305	164.184357
1583.982422	-16.792488
1582.976563	213.865494
1581.970703	293.201508
1580.964844	244.750916
1579.958984	381.060883
1578.952148	139.669861
1577.945313	410.981567
1576.938477	8.043574
1575.931641	364.806000
1574.924805	65.769829
1573.916992	68.344597
1572.909180	403.540894
1571.901367	275.715576
1570.893555	-52.352406
1569.884766	-97.261497
1568.876953	-467.053894
1567.868164	-83.709305
1566.858398	-56.482071
1565.849609	191.206314
1564.839844	308.793304
1563.830078	68.014977
1562.820313	3.541936
1561.810547	-216.749985
1560.799805	-79.311363
1559.790039	169.343811
1558.779297	-43.752945
1557.767578	28.074844
1556.756836	317.299225
1555.745117	-103.642921
1554.733398	298.954254
1553.721680	167.727341
1552.709961	274.486969
1551.697266	166.115677
1550.685547	42.032288
1549.672852	287.702942
1548.659180	326.074707
1547.646484	209.033066
1546.632813	376.173920
1545.619141	333.612549
1544.605469	270.137024
1543.591797	413.139099
1542.577148	297.478760
1541.562500	377.897705
1540.547852	455.438324
1539.533203	104.143250
1538.518555	-213.710510
1537.502930	-56.892513
1536.487305	326.629730
1535.471680	103.573029
1534.456055	228.492218
1533.439453	-175.468781
1532.422852	134.511032
1531.406250	294.623505
1530.389648	186.435577
1529.373047	320.186157
1528.355469	188.321213
1527.337891	473.399750
1526.320313	-14.227653
1525.302734	177.596237
1524.284180	309.875397
1523.265625	531.886963
1522.247070	195.380325
1521.228516	-187.525986
1520.208984	123.657753
1519.190430	-321.266296
1518.170898	102.394600
1517.151367	-242.644897
1516.130859	77.543816
1515.111328	184.198624
1514.090820	421.501038
1513.070313	-342.772522
1512.049805	214.899567
1511.028320	92.038979
1510.006836	130.628067
1508.986328	-74.687744
1507.963867	-75.034492
1506.942383	-14.050798
1505.919922	26.149044
1504.898438	104.575531
1503.875977	0.799209
1502.852539	-256.886749
1501.830078	-35.700932
1500.806641	-211.755402
1499.783203	-85.848274
1498.759766	-13.955061
1497.736328	-420.840302
1496.711914	-134.425613
1495.687500	-1.810844
1494.663086	-235.156830
1493.638672	42.775993
1492.613281	49.403446
1491.587891	158.071899
1490.563477	317.640198
1489.537109	134.580688
1488.511719	503.142792
1487.485352	572.575806
1486.458984	286.936188
1485.432617	121.219658
1484.406250	447.935791
1483.379883	394.195709
1482.352539	370.902435
1481.325195	911.087891
1480.297852	675.763733
1479.269531	838.045593
1478.241211	1102.061646
1477.213867	891.905273
1476.184570	910.930908
1475.156250	1288.979614
1474.127930	1310.231323
1473.098633	1300.771973
1472.069336	1545.738281
1471.040039	2006.800537
1470.009766	1844.165283
1468.979492	2126.655273
1467.950195	2536.115234
1466.918945	2329.908447
1465.888672	2212.701416
1464.857422	2382.627441
1463.827148	2707.428955
1462.795898	2983.709473
1461.763672	3193.725342
1460.732422	3238.543213
1459.700195	3468.583252
1458.667969	3939.602295
1457.635742	3552.579590
1456.603516	3716.249756
1455.570313	3544.922119
1454.537109	4180.123535
1453.503906	3562.397949
1452.470703	3738.389648
1451.436523	4296.955078
1450.403320	4176.160156
1449.369141	4445.517578
1448.333984	4372.758301
1447.299805	4507.697754
1446.264648	4450.114746
1445.230469	4220.442383
1444.194336	4367.889648
1443.159180	4320.470215
1442.124023	4154.177246
1441.087891	4139.680176
1440.051758	3960.841064
1439.015625	3948.941650
1437.978516	3990.116211
1436.941406	3621.918213
1435.904297	3342.332520
1434.867188	3030.058594
1433.830078	2816.444092
1432.791992	2441.337646
1431.754883	2144.718018
1430.715820	1696.785645
1429.677734	1564.527588
1428.639648	1356.698853
1427.600586	1141.421631
1426.561523	1110.374756
1425.522461	549.985474
1424.482422	1023.288696
1423.443359	1078.175781
1422.403320	971.842896
1421.363281	782.513123
1420.322266	628.578552
1419.282227	575.539368
1418.241211	942.971191
1417.200195	462.201965
1416.159180	678.723511
1415.117188	424.799530
1414.076172	367.299896
1413.034180	201.777817
1411.992188	189.798737
1410.949219	42.183327
1409.907227	208.901932
1408.864258	353.032013
1407.821289	120.443085
1406.777344	134.170990
1405.734375	-47.789757
1404.690430	-51.333427
1403.646484	329.254456
1402.602539	213.000351
1401.557617	475.723785
1400.513672	154.116852
1399.468750	-117.074821
1398.423828	-72.106468
1397.377930	100.806763
1396.333008	68.343773
1395.287109	381.780579
1394.241211	-51.209194
1393.195313	224.890671
1392.148438	-127.442940
1391.101563	-261.664032
1390.054688	-100.326820
1389.007813	193.738983
1387.960938	-29.987740
1386.913086	154.226364
1385.865234	-144.066025
1384.817383	400.479034
1383.769531	10.158528
1382.720703	-109.936203
1381.671875	35.055153
1380.623047	-12.158463
1379.574219	43.239258
1378.524414	-315.683228
1377.475586	-100.074852
1376.425781	-193.853165
1375.375977	84.407036
1374.325195	33.433022
1373.274414	-186.911072
1372.224609	-20.414371
1371.172852	-252.711578
1370.122070	-188.059784
1369.070313	28.770567
1368.019531	-118.006584
1366.967773	-112.575035
1365.915039	234.238846
1364.863281	142.930740
1363.810547	293.329712
1362.757813	279.627258
1361.705078	-44.876949
1360.651367	-165.039520
1359.598633	458.761658
1358.544922	132.605576
1357.491211	294.096405
1356.436523	580.007019
1355.382813	195.084579
1354.328125	362.098969
1353.273438	395.139618
1352.217773	781.025024
1351.163086	581.035339
1350.107422	607.240967
1349.051758	283.730103
1347.996094	672.721680
1346.939453	1071.687256
1345.883789	1073.894897
1344.827148	982.092468
1343.769531	1064.089233
1342.712891	1299.975830
1341.655273	921.415466
1340.598633	1437.657837
1339.540039	1129.039673
1338.482422	1524.118042
1337.423828	1260.651611
1336.366211	1064.380249
1335.307617	1935.075195
1334.248047	1773.818481
1333.189453	1298.711548
1332.129883	1437.390259
1331.070313	1267.148926
1330.010742	1403.763916
1328.950195	1384.819336
1327.890625	1287.050781
1326.830078	1238.951538
1325.768555	1252.837402
1324.708008	1629.973999
1323.646484	1330.660400
1322.585938	1239.063354
1321.523438	1406.830688
1320.461914	1567.358887
1319.400391	1543.021851
1318.337891	1689.080811
1317.275391	2111.455322
1316.211914	1675.958130
1315.149414	1805.287964
1314.085938	1530.645264
1313.022461	1712.101440
1311.958984	1849.353638
1310.894531	1693.703613
1309.831055	1919.945435
1308.766602	1575.226807
1307.701172	1703.351196
1306.636719	2220.373291
1305.571289	2083.039307
1304.505859	1643.465332
1303.440430	1905.032227
1302.375000	1849.569702
1301.308594	2030.251709
1300.242188	2142.243896
1299.175781	1787.614746
1298.109375	1956.474731
1297.041992	1698.174316
1295.975586	1825.607788
1294.908203	1545.716187
1293.839844	1774.083496
1292.772461	1713.028687
1291.704102	1495.185059
1290.635742	1410.029175
1289.567383	1342.241943
1288.498047	1360.436279
1287.428711	1565.045166
1286.360352	1206.180420
1285.290039	1170.975952
1284.220703	1368.612793
1283.150391	1779.335693
1282.080078	1245.080688
1281.009766	1310.848877
1279.939453	1232.356079
1278.868164	1494.095215
1277.796875	948.704407
1276.725586	1406.290283
1275.654297	1159.697388
1274.582031	1133.321533
1273.509766	1116.862671
1272.437500	1506.110840
1271.365234	1582.645020
1270.291992	1439.462646
1269.218750	1577.244019
1268.145508	1358.681152
1267.072266	1652.837524
1265.999023	1878.647217
1264.924805	1392.131836
1263.850586	1722.974731
1262.776367	1946.477417
1261.701172	1692.153564
1260.625977	1725.631714
1259.550781	1722.635132
1258.475586	1193.488647
1257.400391	1641.380493
1256.324219	1736.051392
1255.248047	1711.453491
1254.171875	1755.095215
1253.094727	1701.436157
1252.018555	1913.074585
1250.941406	1608.984009
1249.864258	1754.999023
1248.786133	1898.571411
1247.708008	1711.531982
1246.630859	1422.550781
1245.551758	1427.744751
1244.473633	1241.064697
1243.394531	1416.394653
1242.316406	1135.171997
1241.236328	1584.838379
1240.157227	1308.621338
1239.077148	1314.034180
1237.998047	1792.557129
1236.917969	1162.410645
1235.836914	1621.384521
1234.756836	1503.146118
1233.675781	1549.795044
1232.594727	1371.055908
1231.512695	1265.080566
1230.431641	1282.692627
1229.349609	1530.362793
1228.267578	1320.300171
1227.185547	1313.661865
1226.102539	1031.111206
1225.019531	850.290955
1223.936523	1426.713623
1222.853516	948.364563
1221.769531	1147.250854
1220.686523	659.450439
1219.602539	739.820740
1218.517578	718.628235
1217.433594	646.677490
1216.348633	685.821960
1215.263672	382.001617
1214.178711	240.026062
1213.092773	645.980591
1212.007813	771.775757
1210.921875	868.503113
1209.834961	1054.378418
1208.749023	813.257813
1207.662109	834.986694
1206.575195	1018.145996
1205.488281	1121.619873
1204.400391	981.626221
1203.313477	776.576660
1202.225586	280.132416
1201.136719	638.603271
1200.048828	382.979370
1198.959961	11.855264
1197.871094	170.176102
1196.782227	66.119148
1195.692383	-102.926025
1194.603516	-55.573765
1193.513672	150.328476
1192.423828	41.175621
1191.333008	-89.658585
1190.242188	-33.146168
1189.151367	-51.226753
1188.060547	-194.277405
1186.969727	5.945939
1185.877930	-293.300415
1184.786133	-249.358902
1183.694336	-111.981430
1182.601563	130.752197
1181.509766	13.535034
1180.416992	176.767929
1179.323242	73.726204
1178.230469	-271.443207
1177.136719	1.578006
1176.042969	-65.805321
1174.949219	364.854523
1173.854492	462.363953
1172.760742	471.129089
1171.666016	305.037689
1170.570313	457.115448
1169.475586	264.511475
1168.379883	267.968506
1167.284180	106.294975
1166.188477	-124.775833
1165.091797	162.757309
1163.996094	7.955129
1162.899414	32.246906
1161.801758	276.115753
1160.705078	180.646729
1159.607422	225.920898
1158.509766	473.912170
1157.412109	196.647217
1156.313477	761.532959
1155.215820	433.941193
1154.117188	535.580811
1153.017578	157.798691
1151.918945	421.240967
1150.819336	233.994873
1149.719727	115.778023
1148.620117	333.320679
1147.519531	114.794754
1146.418945	60.496571
1145.318359	-312.905945
1144.217773	-257.916718
1143.116211	84.780472
1142.014648	205.939697
1140.913086	-108.329491
1139.811523	-13.644021
1138.708984	-190.164551
1137.606445	-31.655806
1136.503906	-139.492340
1135.401367	374.963043
1134.297852	304.764252
1133.194336	521.760559
1132.090820	612.683228
1130.987305	644.079712
1129.882813	829.534912
1128.778320	1135.746582
1127.673828	1154.680420
1126.569336	1303.876587
1125.463867	1296.380371
1124.358398	1312.441284
1123.252930	1193.282837
1122.146484	1002.946716
1121.041016	949.939331
1119.934570	802.084534
1118.828125	867.226318
1117.720703	738.097168
1116.613281	698.810974
1115.505859	399.162170
1114.398438	563.117126
1113.291016	580.243958
1112.182617	642.142151
1111.074219	758.242676
1109.964844	833.973083
1108.856445	798.511047
1107.747070	1008.584717
1106.637695	963.391479
1105.528320	1213.222412
1104.417969	1016.676514
1103.307617	1192.967407
1102.197266	1163.800171
1101.086914	1014.223999
1099.975586	1175.892578
1098.864258	1306.726807
1097.752930	932.943909
1096.641602	896.229919
1095.529297	1507.363403
1094.416992	1093.422119
1093.304688	1101.131226
1092.191406	1061.636353
1091.079102	927.919678
1089.965820	1333.101807
1088.852539	1107.425293
1087.738281	1220.500488
1086.624023	1267.585693
1085.509766	1100.601807
1084.395508	1065.262573
1083.280273	1100.354126
1082.166016	916.852112
1081.050781	707.513245
1079.934570	890.410767
1078.819336	1315.020630
1077.703125	1164.220703
1076.586914	1112.008423
1075.469727	876.728394
1074.353516	791.657837
1073.236328	924.686035
1072.119141	1092.783447
1071.000977	930.204956
1069.882813	734.846741
1068.765625	441.148224
1067.646484	857.355591
1066.528320	1008.694275
1065.409180	1026.459839
1064.290039	931.822083
1063.170898	708.487793
1062.050781	829.200134
1060.930664	921.777588
1059.810547	565.239441
1058.690430	774.741516
1057.569336	521.249878
1056.449219	648.870667
1055.327148	481.983124
1054.206055	175.027771
1053.083984	547.890259
1051.961914	668.408691
1050.839844	604.465637
1049.717773	486.893005
1048.594727	502.403168
1047.471680	480.611511
1046.348633	503.185883
1045.224609	476.811462
1044.101563	361.914215
1042.976563	60.628506
1041.852539	365.417297
1040.728516	-140.620010
1039.603516	59.370087
1038.478516	180.154968
1037.352539	307.924255
1036.227539	-67.033676
1035.101563	258.684021
1033.974609	433.093048
1032.848633	344.688324
1031.721680	528.470825
1030.594727	421.648865
1029.467773	-1.133282
1028.340820	122.471855
1027.212891	143.885056
1026.084961	-20.420191
1024.956055	3.543483
1023.828125	-11.843865
1022.699219	-66.579811
1021.570313	-278.960876
1020.440430	-465.612610
1019.311523	-478.073853
1018.181641	-117.060127
1017.050781	-164.126129
1015.920898	120.438431
1014.790039	-167.382019
1013.659180	-146.783447
1012.528320	61.569599
1011.396484	147.239944
1010.265625	341.850433
1009.132813	-169.451965
1008.000977	460.508789
1006.868164	782.629028
1005.736328	1116.346680
1004.602539	1880.181396
1003.469727	3050.748779
1002.335938	3555.262695
1001.202148	3232.439209
1000.068359	2089.796875
998.933594	1151.126465
997.799805	596.429688
996.665039	466.980560
995.529297	7.715977
994.394531	-303.429932
993.258789	-9.779933
992.123047	323.149811
990.986328	19.678358
989.849609	203.011765
988.712891	232.047073
987.576172	164.505493
986.439453	-193.063721
985.301758	-4.368148
984.164063	-82.648308
983.025391	-93.908386
981.887695	-91.109756
980.749023	-7.548099
979.610352	-307.988403
978.470703	-150.336624
977.332031	94.869743
976.192383	158.578598
975.051758	201.811905
973.912109	132.679108
972.771484	249.910446
971.630859	114.688225
970.490234	-59.255619
969.348633	315.818695
968.207031	13.885548
967.065430	320.442291
965.923828	335.755737
964.781250	135.722534
963.638672	32.354916
962.496094	392.388214
961.352539	218.481216
960.208984	280.942139
959.065430	233.674072
957.921875	404.283081
956.777344	380.444244
955.632813	123.370758
954.488281	6.309089
953.343750	299.161926
952.198242	182.651764
951.052734	73.326477
949.907227	273.022064
948.760742	111.688095
947.614258	416.961273
946.467773	224.224228
945.321289	136.937637
944.173828	116.200035
943.026367	602.658630
941.878906	212.539413
940.730469	178.917969
939.582031	211.756897
938.433594	85.164780
937.285156	490.304779
936.135742	409.850677
934.987305	199.756790
933.836914	505.113312
932.687500	256.897949
931.537109	412.280334
930.386719	456.255646
929.236328	145.263809
928.084961	237.612350
926.934570	-279.763855
925.783203	143.084000
924.630859	49.615589
923.478516	-89.042923
922.327148	-59.129620
921.173828	239.268433
920.021484	-191.758286
918.868164	166.100403
917.714844	-298.280853
916.561523	23.587620
915.407227	-101.743111
914.252930	-179.110229
913.098633	193.151459
911.944336	-260.417908
910.789063	46.369858
909.633789	-116.202461
908.478516	-283.009064
907.322266	49.181553
906.166016	-205.520569
905.009766	-369.259399
903.853516	368.828827
902.696289	-181.793579
901.539063	-476.103516
900.381836	-4.991403
899.223633	-144.908661
898.065430	-191.805664
896.907227	-39.440193
895.749023	217.070465
894.589844	179.736130
893.430664	36.359425
892.271484	-86.434952
891.112305	-91.514542
889.952148	231.103409
888.791992	63.697220
887.630859	7.163824
886.470703	278.090515
885.309570	352.724884
884.148438	-26.007124
882.986328	362.479156
881.825195	687.765930
880.663086	370.515503
879.500000	380.371796
878.337891	306.959076
877.174805	321.572998
876.011719	629.095337
874.847656	515.501770
873.684570	444.829681
872.520508	394.551025
871.355469	416.410797
870.191406	438.332611
869.026367	426.601135
867.861328	257.546600
866.695313	423.617401
865.530273	346.931824
864.364258	614.145996
863.197266	124.235115
862.031250	510.516266
860.864258	636.200500
859.697266	627.172058
858.530273	806.706665
857.362305	449.916931
856.194336	865.018982
855.026367	634.018982
853.857422	1140.845947
852.688477	983.895569
851.519531	995.107605
850.350586	1414.105469
849.180664	1033.185059
848.010742	1118.258057
846.840820	630.072693
845.670898	473.392853
844.500000	856.120178
843.329102	712.822388
842.157227	426.397125
840.986328	155.696686
839.814453	-94.794632
838.642578	159.959946
837.469727	387.721161
836.296875	554.975220
835.124023	230.646454
833.951172	312.835052
832.777344	122.520363
831.603516	845.157776
830.429688	587.664001
829.255859	591.229248
828.081055	536.700012
826.906250	685.016418
825.731445	855.435425
824.555664	524.139160
823.379883	480.345795
822.204102	429.749817
821.027344	-135.478409
819.851563	72.134621
818.674805	112.535866
817.497070	-149.935699
816.320313	52.635872
815.142578	-194.443619
813.963867	294.668945
812.786133	42.867229
811.607422	-237.879501
810.428711	-14.128080
809.250000	-21.765009
808.070313	234.801453
806.890625	-19.797277
805.710938	23.091730
804.531250	-191.761276
803.350586	194.786011
802.169922	-111.375992
800.988281	-82.601158
799.807617	-255.889496
798.625977	-32.383259
797.444336	-465.390076
796.261719	-151.486618
795.079102	-172.542328
793.896484	-233.684189
792.713867	6.195401
791.530273	68.601677
790.346680	113.041512
789.163086	504.708893
787.979492	369.340973
786.794922	103.298325
785.610352	644.401794
784.425781	-110.700912
783.240234	102.569588
782.054688	326.558594
780.869141	601.027710
779.682617	444.376556
778.496094	309.654663
777.309570	382.311707
776.123047	640.129578
774.935547	381.171906
773.748047	576.634277
772.560547	125.439903
771.373047	234.398682
770.184570	453.324310
768.996094	475.738159
767.806641	431.801636
766.618164	264.280090
765.428711	200.150650
764.239258	323.026184
763.048828	815.521240
761.858398	449.100922
760.667969	687.834961
759.477539	684.230591
758.286133	786.012024
757.094727	990.907593
755.903320	762.386230
754.710938	931.637024
753.518555	718.241028
752.326172	801.370911
751.133789	497.691711
749.940430	426.763885
748.747070	461.091766
747.553711	504.016815
746.359375	384.377045
745.166016	688.076172
743.970703	590.093262
742.776367	340.703857
741.581055	330.273712
740.385742	129.028244
739.190430	166.622772
737.994141	484.513062
736.797852	0.487947
735.601563	208.578247
734.405273	326.721252
733.208008	256.490356
732.010742	155.585526
730.813477	-48.164841
729.615234	235.879395
728.416992	366.668854
727.218750	25.133976
726.020508	558.009949
724.821289	177.203079
723.622070	670.434143
722.422852	588.989563
721.222656	769.627563
720.022461	539.764587
718.822266	628.695190
717.621094	390.299072
716.420898	575.286804
715.218750	587.934814
714.017578	454.540710
712.815430	469.522705
711.614258	534.708435
710.411133	571.629211
709.208984	416.921844
708.005859	360.407501
706.802734	206.053650
705.599609	189.053680
704.395508	-4.094435
703.191406	125.045113
701.987305	480.536682
700.782227	307.515167
699.577148	321.755676
698.372070	460.095734
697.166992	105.200867
695.960938	135.288208
694.754883	-438.356537
693.548828	-147.080032
692.341797	-155.360382
691.135742	8.108707
689.927734	22.000813
688.720703	207.564743
687.512695	-94.797096
686.304688	-286.126160
685.096680	-201.700500
683.888672	-119.193123
682.679688	-224.981079
681.470703	-22.725267
680.260742	-461.490540
679.050781	-395.091492
677.840820	-46.910122
676.630859	-185.657135
675.419922	50.425987
674.209961	232.629807
672.998047	142.515152
671.787109	-25.087605
670.575195	199.115097
669.363281	164.130203
668.151367	-80.143898
666.938477	112.525238
665.725586	24.602509
664.512695	120.640190
663.299805	-230.009476
662.085938	-57.725666
660.872070	222.713715
659.658203	-85.736427
658.443359	-59.344074
657.228516	174.398102
656.013672	20.191921
654.797852	-196.166794
653.583008	-341.035828
652.366211	-58.903435
651.150391	128.547531
649.934570	-162.001221
648.717773	176.580627
647.500000	226.736450
646.283203	59.652905
645.065430	254.325806
643.847656	307.054291
642.629883	564.204834
641.411133	526.734924
640.192383	121.723572
638.973633	86.613953
637.753906	320.135620
636.534180	89.471062
635.314453	-115.383636
634.094727	-51.828995
632.874023	138.227188
631.653320	85.467056
630.432617	343.651520
629.211914	363.304779
627.990234	333.294189
626.768555	302.922028
625.545898	452.229462
624.324219	202.294830
623.101563	500.525665
621.877930	626.620728
620.655273	550.632996
619.431641	69.208572
618.208008	64.628944
616.983398	14.216008
615.759766	7.796834
614.535156	-12.500631
613.310547	-113.061440
612.084961	-75.787651
610.859375	-155.300262
609.633789	172.091766
608.408203	-40.705540
607.181641	-69.141205
605.955078	526.598022
604.728516	-69.289009
