# Supplementary material for: Raman spectroscopy accurately differentiates mucosal healing from non-healing and biochemical changes following biological therapy in inflammatory bowel disease
Source: PLoS One. 2021 Jun 2;16(6):e0252210. doi: 10.1371/journal.pone.0252210 (PMC8172032; doi:10.1371/journal.pone.0252210)
Supplement: S7 Dataset — (ZIP) [file pone.0252210.s009.zip › Post-biologic/OC034 post treatment_base sub CR removed_13__X_-4890.59__Y_10069__Z_1507.2__Time_145.txt]

1714.774414	94.839737
1713.797852	34.626537
1712.820313	-43.930870
1711.843750	92.239822
1710.866211	-4.795663
1709.888672	-88.219887
1708.911133	-168.742798
1707.933594	-155.253845
1706.955078	-120.162727
1705.976563	158.846207
1704.998047	6.932118
1704.019531	106.971260
1703.040039	-183.500488
1702.061523	-211.298752
1701.082031	58.109589
1700.101563	-3.927255
1699.122070	6.635462
1698.141602	-43.970745
1697.161133	28.747707
1696.180664	99.140450
1695.200195	204.615128
1694.218750	80.726860
1693.238281	144.243683
1692.256836	29.257757
1691.274414	125.555717
1690.292969	182.254913
1689.310547	274.013062
1688.328125	238.158905
1687.345703	477.422058
1686.363281	445.116577
1685.379883	471.894775
1684.396484	499.132477
1683.413086	652.043762
1682.429688	578.968201
1681.445313	511.704865
1680.461914	551.478149
1679.477539	594.354126
1678.493164	560.530273
1677.507813	835.806152
1676.523438	853.469849
1675.538086	757.244263
1674.552734	1023.145813
1673.566406	1026.245972
1672.581055	1184.006104
1671.594727	1100.388306
1670.608398	1102.309814
1669.622070	1250.793945
1668.634766	1253.651611
1667.648438	1341.974243
1666.661133	1436.036011
1665.673828	1238.677002
1664.685547	1445.100464
1663.698242	1521.982788
1662.709961	1827.336182
1661.721680	1507.394531
1660.733398	1575.038940
1659.744141	1820.652710
1658.755859	1648.065430
1657.766602	1656.116333
1656.777344	1585.187866
1655.787109	1541.211182
1654.797852	1479.200684
1653.807617	1100.094360
1652.817383	1401.563110
1651.827148	1042.052002
1650.835938	989.895691
1649.844727	721.389282
1648.853516	937.175659
1647.862305	793.866211
1646.871094	719.736328
1645.878906	524.523621
1644.886719	599.193970
1643.894531	396.979584
1642.902344	395.883820
1641.910156	429.489075
1640.916992	270.821442
1639.923828	218.128601
1638.930664	300.345184
1637.936523	264.214935
1636.943359	225.830902
1635.949219	16.474569
1634.955078	-44.871330
1633.960938	-55.792984
1632.965820	204.925339
1631.970703	-92.457489
1630.975586	-28.677244
1629.980469	-112.029289
1628.985352	33.925343
1627.989258	-138.276001
1626.993164	-136.489532
1625.997070	-231.735352
1625.000977	-126.824600
1624.003906	-92.679901
1623.007813	54.733784
1622.010742	57.801556
1621.012695	132.044006
1620.015625	125.068878
1619.017578	165.592773
1618.020508	135.436401
1617.021484	108.127365
1616.023438	-26.556576
1615.025391	64.663567
1614.026367	-66.938255
1613.027344	-43.560600
1612.028320	187.128006
1611.028320	-82.816658
1610.029297	-87.765335
1609.029297	-3.465102
1608.029297	52.130825
1607.028320	52.842621
1606.028320	-30.104839
1605.027344	143.680359
1604.026367	81.938927
1603.025391	227.076889
1602.023438	165.566605
1601.022461	-84.150238
1600.020508	-108.756500
1599.018555	-182.942474
1598.016602	-324.981506
1597.013672	-64.403526
1596.010742	-44.262142
1595.007813	-180.810059
1594.004883	-147.475647
1593.001953	-200.279053
1591.998047	-273.902863
1590.994141	-86.447594
1589.990234	-42.568878
1588.986328	-178.704529
1587.981445	53.021839
1586.976563	177.738388
1585.971680	52.106201
1584.966797	127.246376
1583.961914	449.933411
1582.956055	428.529480
1581.950195	34.597622
1580.944336	179.939987
1579.938477	244.469131
1578.931641	129.306152
1577.924805	29.769503
1576.917969	216.477051
1575.911133	176.710831
1574.904297	113.497131
1573.896484	167.274673
1572.888672	106.566628
1571.880859	305.756958
1570.873047	270.891846
1569.864258	171.004837
1568.855469	29.515217
1567.846680	285.366913
1566.837891	-123.716766
1565.829102	279.846985
1564.819336	-17.649508
1563.809570	224.627060
1562.799805	285.083954
1561.790039	158.649109
1560.779297	242.206619
1559.768555	364.498749
1558.757813	312.942932
1557.747070	271.649139
1556.736328	183.606293
1555.724609	100.647598
1554.712891	346.507599
1553.701172	201.130615
1552.689453	304.199310
1551.676758	342.370026
1550.664063	364.850861
1549.651367	322.493713
1548.638672	393.811768
1547.625977	392.535065
1546.612305	34.303055
1545.598633	368.822144
1544.584961	173.242554
1543.571289	279.886536
1542.556641	146.073013
1541.541992	-104.073685
1540.527344	48.531666
1539.512695	-80.493401
1538.498047	-49.611336
1537.482422	37.847004
1536.466797	205.068771
1535.451172	57.357422
1534.434570	-82.739235
1533.418945	58.082012
1532.402344	85.235321
1531.385742	119.925751
1530.369141	33.316578
1529.351563	-189.977417
1528.334961	109.475105
1527.317383	140.809692
1526.299805	-142.132538
1525.281250	76.755013
1524.263672	32.890804
1523.245117	9.432733
1522.226563	24.379210
1521.208008	136.854248
1520.188477	130.814560
1519.168945	-34.785587
1518.150391	-33.445236
1517.129883	147.552490
1516.110352	256.363464
1515.089844	13.067221
1514.070313	142.027954
1513.049805	37.118584
1512.028320	37.292404
1511.007813	-88.451340
1509.986328	-24.480778
1508.964844	80.319069
1507.943359	97.697212
1506.921875	-77.412697
1505.899414	-193.680313
1504.876953	-230.629349
1503.854492	-157.563263
1502.832031	-79.583282
1501.808594	-99.151466
1500.786133	-134.239136
1499.762695	-154.137024
1498.739258	-51.340126
1497.714844	-196.997421
1496.691406	-237.852127
1495.666992	38.315678
1494.642578	-327.708801
1493.617188	-312.783966
1492.592773	-90.956215
1491.567383	-53.411922
1490.541992	101.497231
1489.516602	13.488125
1488.491211	137.351913
1487.464844	-76.074997
1486.438477	330.822296
1485.412109	163.088028
1484.385742	311.717621
1483.358398	253.461197
1482.331055	371.095520
1481.303711	424.781219
1480.276367	215.678894
1479.249023	409.306671
1478.220703	546.632019
1477.192383	780.596619
1476.164063	622.003845
1475.135742	863.238098
1474.106445	816.476563
1473.077148	1064.943726
1472.047852	1107.007446
1471.018555	1230.372803
1469.989258	1249.255249
1468.958984	1344.317017
1467.928711	1464.662231
1466.898438	1844.205688
1465.868164	1745.560791
1464.836914	1883.210571
1463.805664	1972.425537
1462.774414	2282.533936
1461.743164	2155.541748
1460.710938	2066.591797
1459.679688	2145.176514
1458.647461	2469.850586
1457.615234	2489.768799
1456.582031	2375.110107
1455.549805	2394.890869
1454.516602	2533.775635
1453.483398	2548.287598
1452.449219	2334.553223
1451.416016	2551.740479
1450.381836	2697.808105
1449.347656	2516.938477
1448.313477	2553.927490
1447.279297	2912.464600
1446.244141	2759.351563
1445.208984	2664.480469
1444.173828	2721.456787
1443.138672	2426.670654
1442.102539	2192.671387
1441.066406	2300.176514
1440.030273	2286.234863
1438.994141	1996.715820
1437.958008	2005.547363
1436.920898	1850.085693
1435.883789	1795.732544
1434.846680	1728.760742
1433.808594	1578.454956
1432.771484	1387.827271
1431.733398	1053.375488
1430.695313	1095.106445
1429.657227	889.548340
1428.618164	737.042664
1427.579102	556.867310
1426.540039	596.160034
1425.500977	441.331024
1424.461914	576.443726
1423.421875	585.504761
1422.381836	508.925537
1421.341797	319.054718
1420.301758	280.397064
1419.260742	450.750244
1418.219727	336.614349
1417.178711	252.765671
1416.137695	151.380814
1415.096680	42.536774
1414.054688	150.069321
1413.012695	355.674591
1411.970703	133.856262
1410.928711	186.159943
1409.885742	44.985031
1408.842773	202.908203
1407.799805	82.008194
1406.756836	142.042450
1405.712891	-21.360001
1404.668945	-18.943165
1403.625000	-13.943855
1402.581055	109.060272
1401.537109	114.182938
1400.492188	-113.887001
1399.447266	312.703552
1398.402344	140.011551
1397.357422	411.134003
1396.311523	-29.481251
1395.265625	68.852409
1394.219727	264.929108
1393.173828	80.356438
1392.126953	-214.222183
1391.081055	117.262253
1390.034180	45.750843
1388.986328	-113.217049
1387.939453	-81.868057
1386.891602	197.173004
1385.843750	1.093435
1384.795898	-14.785612
1383.748047	-15.546369
1382.699219	-243.611176
1381.651367	78.211662
1380.602539	7.830680
1379.552734	-59.915272
1378.503906	-12.639998
1377.454102	-120.043770
1376.404297	-197.326416
1375.354492	34.959785
1374.303711	-121.908630
1373.253906	23.227478
1372.203125	-16.108450
1371.152344	59.388767
1370.100586	-4.605534
1369.049805	-73.409019
1367.998047	291.458679
1366.946289	33.574509
1365.894531	-116.970657
1364.841797	36.439388
1363.789063	28.120327
1362.736328	7.503712
1361.683594	-40.330505
1360.630859	115.993484
1359.577148	150.512283
1358.523438	314.469360
1357.469727	13.600750
1356.415039	26.181622
1355.361328	210.383301
1354.306641	317.624725
1353.251953	323.127930
1352.197266	351.130676
1351.141602	342.019928
1350.085938	328.099213
1349.030273	465.727234
1347.974609	454.572174
1346.918945	659.398987
1345.862305	770.033569
1344.805664	769.189636
1343.749023	1162.679810
1342.691406	800.175049
1341.634766	968.293518
1340.577148	1178.601929
1339.519531	1047.149780
1338.460938	1079.346924
1337.403320	1143.878540
1336.344727	1099.610962
1335.286133	1010.970093
1334.226563	1221.903198
1333.167969	1002.472046
1332.108398	1038.023560
1331.048828	861.059937
1329.989258	985.930359
1328.928711	965.064941
1327.869141	996.261169
1326.808594	950.999939
1325.748047	792.288513
1324.686523	949.883667
1323.625977	984.118469
1322.564453	937.023804
1321.502930	1023.363892
1320.440430	934.625488
1319.378906	1250.634521
1318.316406	927.884644
1317.253906	1147.879761
1316.190430	1074.561035
1315.127930	944.733582
1314.064453	955.556213
1313.000977	1304.027100
1311.937500	1056.428223
1310.873047	1045.473755
1309.809570	1142.993774
1308.745117	920.615967
1307.679688	1028.229126
1306.615234	1003.073486
1305.549805	1086.291138
1304.484375	1295.029419
1303.418945	1498.892090
1302.353516	1324.225586
1301.287109	992.468506
1300.220703	1076.241821
1299.154297	939.009094
1298.087891	944.413208
1297.020508	1072.711304
1295.954102	1090.603149
1294.886719	777.247253
1293.818359	954.933472
1292.750977	916.760864
1291.682617	849.282349
1290.614258	750.066162
1289.545898	1018.775452
1288.476563	718.780518
1287.407227	610.181274
1286.338867	844.765808
1285.268555	844.180115
1284.199219	777.573303
1283.128906	676.815002
1282.058594	705.946106
1280.988281	708.238037
1279.917969	649.450562
1278.846680	541.851013
1277.775391	644.738525
1276.704102	811.249756
1275.632813	647.722412
1274.560547	843.664429
1273.488281	1007.834412
1272.416016	732.231262
1271.343750	815.904663
1270.270508	931.365540
1269.197266	1051.735474
1268.124023	1047.629639
1267.050781	967.940308
1265.977539	1022.553955
1264.903320	1316.278687
1263.829102	1034.349121
1262.753906	1111.051880
1261.679688	1097.580322
1260.604492	1218.225098
1259.529297	1114.687134
1258.454102	1057.536621
1257.378906	1188.015259
1256.302734	1145.585815
1255.226563	1074.007935
1254.150391	1348.150146
1253.073242	1264.477417
1251.997070	1059.229126
1250.919922	1124.120361
1249.841797	1099.033813
1248.764648	979.167542
1247.686523	1107.336548
1246.608398	1009.454163
1245.530273	979.676331
1244.452148	1146.709717
1243.373047	1121.822266
1242.293945	960.983704
1241.214844	1021.154785
1240.135742	989.081238
1239.055664	1027.409912
1237.975586	1065.731689
1236.895508	715.959351
1235.815430	1072.023438
1234.734375	1250.950439
1233.654297	1063.784912
1232.573242	937.289612
1231.491211	944.106812
1230.410156	1248.858032
1229.328125	957.712341
1228.246094	848.281189
1227.163086	939.806274
1226.081055	748.117065
1224.998047	941.221558
1223.915039	650.402161
1222.832031	589.456604
1221.748047	231.100204
1220.664063	660.980591
1219.580078	481.573334
1218.496094	541.442810
1217.412109	432.144562
1216.327148	520.922241
1215.242188	508.204987
1214.157227	536.500610
1213.071289	678.191345
1211.985352	556.742615
1210.899414	403.941559
1209.813477	550.267761
1208.727539	474.617889
1207.640625	642.470703
1206.553711	540.223572
1205.466797	654.867859
1204.378906	420.041504
1203.291016	423.746582
1202.203125	441.843719
1201.115234	459.875122
1200.027344	429.692688
1198.938477	-4.869466
1197.849609	-35.057964
1196.760742	26.117819
1195.670898	-59.512985
1194.582031	1.508791
1193.492188	-149.123856
1192.401367	-181.988724
1191.311523	-178.864487
1190.220703	-43.681458
1189.129883	21.710926
1188.039063	-141.132019
1186.947266	-181.538666
1185.856445	-147.595444
1184.764648	-147.346481
1183.671875	18.366970
1182.580078	174.330078
1181.487305	78.332375
1180.394531	111.763535
1179.301758	-44.275951
1178.208984	20.149410
1177.115234	70.079071
1176.021484	177.388458
1174.927734	13.932139
1173.833008	219.191788
1172.738281	62.796139
1171.643555	401.791229
1170.548828	206.952667
1169.454102	150.856842
1168.358398	39.678593
1167.262695	-126.542625
1166.166992	-94.365059
1165.070313	-71.862061
1163.973633	-6.456717
1162.876953	106.600464
1161.780273	198.010178
1160.683594	93.469261
1159.585938	48.556442
1158.488281	409.326813
1157.389648	328.361969
1156.291992	194.848297
1155.193359	144.772522
1154.094727	337.855286
1152.996094	113.520241
1151.896484	-13.090739
1150.796875	162.902542
1149.697266	100.459045
1148.597656	78.434204
1147.498047	-98.479553
1146.397461	-146.850555
1145.296875	-16.773542
1144.195313	-262.880432
1143.094727	-47.387463
1141.993164	156.006821
1140.891602	78.573410
1139.789063	58.132378
1138.687500	144.574768
1137.584961	-6.790693
1136.482422	129.316299
1135.379883	279.513397
1134.276367	339.286469
1133.172852	344.318481
1132.069336	316.013397
1130.964844	605.649841
1129.861328	555.743591
1128.756836	586.415833
1127.652344	581.398071
1126.546875	865.572327
1125.442383	1026.250000
1124.336914	881.001160
1123.230469	719.131042
1122.125000	659.117737
1121.018555	696.143127
1119.912109	654.914124
1118.805664	549.691528
1117.699219	427.858307
1116.591797	353.313599
1115.484375	352.054901
1114.376953	542.301147
1113.268555	616.493469
1112.160156	640.918640
1111.051758	516.337708
1109.943359	668.218872
1108.833984	467.915192
1107.725586	640.836853
1106.616211	353.094879
1105.505859	367.608521
1104.396484	589.766968
1103.286133	769.265991
1102.175781	436.623779
1101.064453	512.135559
1099.954102	835.172607
1098.842773	794.890259
1097.731445	603.699646
1096.619141	678.829529
1095.507813	720.882141
1094.395508	845.293823
1093.282227	719.945190
1092.169922	707.620422
1091.056641	852.956787
1089.943359	656.920715
1088.830078	496.217224
1087.716797	768.371643
1086.602539	760.479797
1085.488281	620.871643
1084.373047	779.820618
1083.258789	586.129517
1082.143555	620.398010
1081.028320	584.137939
1079.913086	712.261475
1078.796875	652.436707
1077.680664	592.609192
1076.564453	553.902161
1075.448242	318.083344
1074.331055	490.525879
1073.213867	224.282928
1072.096680	340.346893
1070.979492	292.240540
1069.861328	323.816498
1068.743164	545.164124
1067.625000	480.591339
1066.505859	252.082687
1065.386719	349.150421
1064.267578	399.349609
1063.148438	571.225525
1062.029297	326.509064
1060.909180	428.135925
1059.789063	237.356750
1058.667969	324.927612
1057.547852	45.438194
1056.426758	315.340698
1055.305664	108.437523
1054.183594	160.956512
1053.062500	250.847580
1051.940430	4.452771
1050.818359	194.760925
1049.695313	305.641602
1048.572266	-150.539398
1047.449219	95.739830
1046.326172	157.677032
1045.203125	205.632004
1044.079102	15.795798
1042.955078	264.279144
1041.830078	135.179367
1040.706055	113.360764
1039.581055	42.677803
1038.456055	55.909969
1037.331055	-0.655205
1036.205078	-12.923075
1035.079102	121.475533
1033.953125	58.119141
1032.826172	46.018555
1031.700195	552.559631
1030.573242	219.650330
1029.445313	124.037308
1028.318359	-27.222126
1027.190430	21.454191
1026.062500	-1.819044
1024.934570	-103.956573
1023.805664	-240.797729
1022.676758	-440.160706
1021.547852	-432.816711
1020.418945	-515.869080
1019.289063	-246.238892
1018.159180	-447.386322
1017.029297	-154.526077
1015.898438	-292.833923
1014.767578	-30.081888
1013.636719	72.790688
1012.505859	52.958668
1011.375000	-105.702904
1010.243164	120.128563
1009.111328	-17.429861
1007.978516	280.227753
1006.846680	418.231293
1005.713867	1187.730225
1004.581055	1499.118408
1003.447266	2559.539307
1002.313477	2267.427490
1001.179688	1853.098999
1000.045898	1157.231567
998.912109	480.293549
997.777344	300.278320
996.642578	178.194000
995.506836	224.789978
994.372070	56.892609
993.236328	133.756912
992.100586	330.658020
990.963867	-69.648499
989.828125	-100.753441
988.691406	73.433029
987.553711	252.283691
986.416992	81.015457
985.279297	-23.234318
984.141602	-2.939691
983.003906	-159.779236
981.865234	8.140042
980.726563	-72.394737
979.587891	102.629150
978.448242	165.017044
977.309570	43.567440
976.169922	184.413559
975.030273	313.857269
973.889648	158.452347
972.749023	-118.482140
971.608398	349.046661
970.467773	159.771820
969.326172	388.573578
968.184570	130.840622
967.042969	-50.885578
965.901367	65.873917
964.758789	127.693092
963.616211	-12.143648
962.473633	153.154968
961.330078	98.504990
960.186523	376.307434
959.042969	166.177628
957.899414	270.092194
956.754883	316.875763
955.610352	281.387512
954.465820	127.064873
953.321289	-102.535706
952.175781	47.897087
951.030273	132.094711
949.884766	275.869354
948.738281	362.589233
947.591797	184.307434
946.445313	323.888763
945.298828	-45.868504
944.151367	59.771343
943.003906	30.800129
941.856445	209.746445
940.708008	349.971252
939.559570	152.586914
938.411133	359.233154
937.262695	340.153198
936.113281	325.802094
934.964844	302.491486
933.814453	283.914948
932.665039	12.575879
931.514648	160.678772
930.364258	156.273911
929.213867	186.178329
928.062500	47.765575
926.912109	216.807999
925.759766	76.479980
924.608398	34.176418
923.456055	-39.797203
922.303711	-129.509064
921.151367	-3.081944
919.999023	-110.658180
918.845703	-27.182062
917.692383	-0.398226
916.539063	142.332077
915.384766	-82.691124
914.230469	-112.255913
913.076172	-143.948318
911.920898	-202.718109
910.766602	-132.042984
909.611328	-285.788208
908.455078	-112.841393
907.299805	-286.678101
906.143555	113.047836
904.987305	-78.648224
903.830078	51.518707
902.673828	265.520355
901.516602	-95.544518
900.359375	0.906236
899.201172	-45.149830
898.042969	-204.207947
896.884766	5.605251
895.726563	-31.079140
894.567383	56.702923
893.408203	49.598316
892.249023	-68.144760
891.088867	-2.739901
889.929688	55.933838
888.769531	55.953056
887.608398	268.277924
886.448242	-115.318726
885.287109	135.452866
884.125977	-74.065926
882.963867	194.762131
881.801758	30.563402
880.639648	37.840687
879.477539	117.296951
878.315430	176.488678
877.152344	368.629333
875.989258	414.323517
874.825195	255.132324
873.661133	318.935638
872.497070	202.683411
871.333008	-115.996742
870.168945	-121.789635
869.003906	-8.339121
867.838867	-25.337831
866.672852	139.795990
865.506836	35.164574
864.340820	128.334015
863.174805	109.147751
862.008789	-17.826166
860.841797	367.229401
859.674805	105.575790
858.506836	476.962769
857.339844	231.108688
856.171875	534.980164
855.003906	677.217468
853.834961	592.914063
852.666016	569.162476
851.497070	765.033752
850.328125	725.522766
849.158203	470.962311
847.988281	543.470276
846.818359	459.176514
845.647461	301.024994
844.477539	214.516891
843.306641	430.072632
842.134766	70.597336
840.963867	196.535873
839.791992	172.568268
838.619141	5.504001
837.447266	124.510002
836.274414	100.412613
835.101563	313.042511
833.928711	74.395988
832.754883	161.774353
831.581055	300.380646
830.407227	474.553070
829.232422	443.313629
828.058594	398.620544
826.883789	295.892334
825.708008	233.268066
824.533203	186.183105
823.357422	397.541107
822.181641	245.555801
821.004883	296.249054
819.828125	-138.634811
818.651367	136.795746
817.474609	49.188221
816.296875	32.736248
815.119141	-19.406065
813.941406	119.657036
812.763672	-141.721588
811.584961	-165.197006
810.406250	-75.415222
809.226563	-76.887756
808.047852	-49.597713
806.868164	-235.652618
805.688477	-170.811050
804.507813	22.651737
803.327148	-97.045914
802.146484	-156.892166
800.965820	160.308472
799.784180	-292.377472
798.603516	-332.537262
797.420898	-286.332336
796.239258	-198.163666
795.056641	-25.952307
793.874023	-144.150223
792.691406	-162.749695
791.507813	-345.314117
790.324219	-105.090691
789.140625	-48.800892
787.956055	215.336639
786.772461	78.822685
785.586914	-110.820709
784.402344	20.113163
783.216797	84.550888
782.032227	164.305038
780.845703	383.111725
779.660156	294.639313
778.473633	75.793503
777.287109	132.933884
776.100586	59.692757
774.913086	48.170979
773.725586	118.181900
772.538086	84.372818
771.349609	222.494080
770.161133	252.407486
768.972656	-96.941422
767.784180	-157.527954
766.594727	187.222595
765.405273	148.432602
764.215820	239.499222
763.026367	182.916367
761.835938	260.546967
760.645508	417.279816
759.454102	554.056030
758.262695	679.689636
757.072266	539.091553
755.879883	497.426819
754.688477	479.889862
753.496094	427.135376
752.303711	262.293671
751.110352	587.300354
749.917969	297.211609
748.724609	382.641144
747.530273	283.605652
746.336914	314.046600
745.142578	337.854156
743.948242	348.455414
742.752930	174.817703
741.558594	229.245377
740.363281	294.587677
739.166992	171.426407
737.971680	-41.514816
736.775391	131.138794
735.579102	106.625595
734.381836	75.559807
733.185547	407.855804
731.988281	175.434433
730.790039	258.179779
729.592773	100.312866
728.394531	272.745056
727.196289	112.826340
725.997070	106.021927
724.797852	92.710136
723.598633	306.660858
722.399414	225.704529
721.199219	199.439453
719.999023	160.153915
718.798828	162.427383
717.598633	348.074646
716.397461	424.637482
715.196289	355.118744
713.994141	28.418690
712.792969	-106.186363
711.590820	236.696640
710.388672	265.745789
709.185547	305.787231
707.982422	-22.156548
706.779297	76.965958
705.576172	41.195404
704.372070	168.811020
703.167969	98.489738
701.963867	30.515942
700.759766	169.338913
699.554688	56.012161
698.349609	173.326752
697.143555	-117.860245
695.938477	-15.454937
694.732422	-2.002739
693.525391	102.831543
692.319336	-143.985687
691.112305	-245.064240
689.905273	-243.916336
688.697266	-244.759933
687.490234	-306.174774
686.282227	-159.169220
685.073242	-29.396458
683.865234	-25.246706
682.656250	31.100546
681.447266	-53.246296
680.237305	-87.544785
679.028320	-39.355877
677.818359	-75.456314
676.607422	-273.724823
675.397461	54.194286
674.186523	25.102760
672.975586	288.236511
671.763672	101.546425
670.551758	62.136139
669.339844	89.908356
668.127930	-16.189915
666.915039	247.401474
665.703125	-63.647171
664.489258	197.929337
663.276367	-155.910019
662.062500	-166.226151
660.848633	-21.047762
659.634766	-39.849003
658.419922	98.918663
657.205078	-157.016495
655.990234	-61.313824
654.775391	94.734528
653.559570	-85.496407
652.343750	-185.921936
651.126953	-154.903503
649.911133	-46.410332
648.694336	-2.620425
647.477539	56.135498
646.259766	71.720787
645.041992	-22.572567
643.824219	85.249313
642.606445	63.793316
641.387695	7.740423
640.168945	316.951111
638.950195	92.717659
637.730469	209.962250
636.511719	30.344124
635.291016	56.648796
634.071289	144.808395
632.850586	105.826767
631.629883	81.408852
630.409180	13.564466
629.188477	-5.467805
627.966797	157.218094
626.745117	306.307922
625.522461	10.837617
624.300781	156.290268
623.078125	330.869232
621.854492	292.404053
620.631836	330.148010
619.408203	45.674831
618.184570	256.994019
616.960938	56.141262
615.736328	153.802979
614.511719	-15.117517
613.287109	22.211010
612.061523	70.961472
610.835938	-12.192097
609.610352	228.057159
608.384766	30.615047
607.158203	-172.729507
605.931641	-55.229630
604.705078	-274.956818
