# Supplementary material for: Raman spectroscopy accurately differentiates mucosal healing from non-healing and biochemical changes following biological therapy in inflammatory bowel disease
Source: PLoS One. 2021 Jun 2;16(6):e0252210. doi: 10.1371/journal.pone.0252210 (PMC8172032; doi:10.1371/journal.pone.0252210)
Supplement: S7 Dataset — (ZIP) [file pone.0252210.s009.zip › Post-biologic/OC020 post treatment-2 base sub CR removed_79__X_-18450.5__Y_40085.8__Z_5.80606__Time_903.txt]

1714.793945	13.943443
1713.817383	316.182159
1712.840820	-140.537781
1711.864258	105.821289
1710.886719	81.538437
1709.909180	-14.764355
1708.931641	-161.577881
1707.953125	134.060654
1706.975586	-111.035454
1705.997070	51.391533
1705.018555	56.226357
1704.040039	48.141426
1703.060547	91.327728
1702.081055	-274.363342
1701.101563	-131.138916
1700.122070	-230.812500
1699.142578	76.508621
1698.162109	-142.413666
1697.181641	219.267227
1696.201172	185.926025
1695.220703	145.180908
1694.239258	80.965027
1693.257813	708.945801
1692.276367	541.758789
1691.294922	415.314148
1690.313477	657.787170
1689.331055	633.977966
1688.348633	682.844421
1687.366211	940.333130
1686.383789	707.847351
1685.400391	881.209045
1684.416992	783.368896
1683.433594	1013.931458
1682.450195	483.313293
1681.465820	600.651428
1680.482422	923.665955
1679.498047	701.525208
1678.512695	1054.927002
1677.528320	1238.630859
1676.542969	1106.364258
1675.558594	1368.469116
1674.572266	1498.121460
1673.586914	1524.776733
1672.601563	1783.310059
1671.615234	1665.081787
1670.628906	1786.659058
1669.642578	1940.725830
1668.655273	2063.498779
1667.668945	2486.893311
1666.681641	2313.578613
1665.694336	2194.071533
1664.706055	2340.521973
1663.718750	2564.508057
1662.730469	2454.902832
1661.742188	2470.588379
1660.753906	2661.831787
1659.764648	2668.099121
1658.775391	2913.422119
1657.787109	2515.654297
1656.796875	2762.103271
1655.807617	2556.349121
1654.818359	2618.625000
1653.828125	2464.432129
1652.837891	2522.549805
1651.846680	2226.737305
1650.856445	2114.124512
1649.865234	1986.228027
1648.874023	1710.907471
1647.882813	1589.534790
1646.891602	1080.335205
1645.899414	1327.379517
1644.907227	959.456299
1643.915039	568.434998
1642.922852	964.780701
1641.930664	991.930847
1640.937500	626.350708
1639.944336	614.915649
1638.951172	564.379395
1637.957031	316.518768
1636.963867	406.691681
1635.969727	378.620361
1634.975586	90.087708
1633.981445	-179.465408
1632.986328	144.159546
1631.991211	75.634689
1630.996094	-50.405895
1630.000977	-4.916040
1629.005859	85.652374
1628.009766	-431.301178
1627.013672	70.375748
1626.017578	109.268379
1625.021484	69.575165
1624.024414	-261.617645
1623.028320	-56.168045
1622.031250	120.558449
1621.033203	-4.658712
1620.036133	72.711388
1619.038086	323.611633
1618.041016	327.866882
1617.041992	211.584152
1616.043945	570.598694
1615.045898	368.184143
1614.046875	257.865082
1613.047852	124.186859
1612.048828	-93.151672
1611.048828	-74.299034
1610.049805	109.844009
1609.049805	-54.454590
1608.049805	-22.052509
1607.048828	235.715103
1606.048828	239.501221
1605.047852	374.297913
1604.046875	234.307770
1603.045898	473.931519
1602.044922	315.857117
1601.042969	440.426331
1600.041016	-266.625153
1599.039063	-152.306381
1598.037109	-64.124336
1597.034180	-145.822571
1596.031250	-402.516815
1595.028320	-175.780167
1594.025391	-356.564514
1593.022461	-364.919281
1592.018555	-297.565887
1591.014648	-159.772034
1590.010742	-296.057495
1589.006836	-145.313049
1588.001953	-166.831955
1586.997070	-63.199818
1585.992188	102.919548
1584.987305	-17.827026
1583.982422	231.494553
1582.976563	178.382385
1581.970703	182.530991
1580.964844	-79.060684
1579.958984	247.858353
1578.952148	-154.408920
1577.945313	34.231270
1576.938477	121.196350
1575.931641	155.974182
1574.924805	3.339864
1573.916992	193.905136
1572.909180	-247.541733
1571.901367	-78.068954
1570.893555	241.917480
1569.884766	-4.822255
1568.876953	236.776733
1567.868164	46.964939
1566.858398	31.033766
1565.849609	98.024017
1564.839844	-63.607269
1563.830078	-80.030266
1562.820313	-112.198654
1561.810547	192.654709
1560.799805	240.438202
1559.790039	-41.259556
1558.779297	45.036743
1557.767578	304.711426
1556.756836	-24.086721
1555.745117	27.829741
1554.733398	152.024002
1553.721680	97.279945
1552.709961	337.459747
1551.697266	183.879395
1550.685547	12.036673
1549.672852	313.466980
1548.659180	407.590973
1547.646484	281.638580
1546.632813	323.538849
1545.619141	388.443970
1544.605469	300.598114
1543.591797	197.040390
1542.577148	-38.484280
1541.562500	474.824249
1540.547852	-135.574539
1539.533203	-276.115570
1538.518555	179.369858
1537.502930	-39.123878
1536.487305	273.685669
1535.471680	160.504684
1534.456055	88.373512
1533.439453	204.207901
1532.422852	430.573029
1531.406250	550.913818
1530.389648	268.989929
1529.373047	77.084373
1528.355469	178.588913
1527.337891	145.886917
1526.320313	447.611450
1525.302734	208.432816
1524.284180	424.546906
1523.265625	329.004517
1522.247070	102.056389
1521.228516	42.103714
1520.208984	143.873108
1519.190430	127.117126
1518.170898	99.807571
1517.151367	-112.750702
1516.130859	-148.243713
1515.111328	-17.008398
1514.090820	-291.820526
1513.070313	-37.912979
1512.049805	-377.276184
1511.028320	1.760609
1510.006836	-491.925140
1508.986328	68.623222
1507.963867	-76.604431
1506.942383	67.742256
1505.919922	-59.963024
1504.898438	45.397457
1503.875977	-18.662680
1502.852539	75.876045
1501.830078	90.771561
1500.806641	-63.600258
1499.783203	-463.903778
1498.759766	-429.128357
1497.736328	-374.116791
1496.711914	-255.410995
1495.687500	-328.818848
1494.663086	-8.563722
1493.638672	-41.501816
1492.613281	209.090057
1491.587891	81.119957
1490.563477	119.123695
1489.537109	154.302460
1488.511719	396.188599
1487.485352	604.554382
1486.458984	424.584381
1485.432617	420.632019
1484.406250	493.060303
1483.379883	521.908264
1482.352539	502.077637
1481.325195	770.273682
1480.297852	1035.640991
1479.269531	1045.782104
1478.241211	849.321045
1477.213867	1068.167236
1476.184570	1554.205933
1475.156250	1201.946899
1474.127930	1274.965332
1473.098633	1459.806885
1472.069336	1738.617554
1471.040039	1780.509277
1470.009766	1913.822266
1468.979492	2370.021484
1467.950195	2363.070557
1466.918945	2495.799561
1465.888672	2541.961182
1464.857422	2549.846680
1463.827148	3119.236572
1462.795898	3063.290527
1461.763672	3042.805908
1460.732422	2925.780518
1459.700195	3466.264648
1458.667969	3549.540283
1457.635742	3873.800049
1456.603516	3794.430908
1455.570313	3740.366455
1454.537109	3625.396729
1453.503906	3660.026855
1452.470703	3626.147949
1451.436523	4040.822021
1450.403320	4016.927002
1449.369141	4147.515625
1448.333984	4640.194824
1447.299805	4340.028809
1446.264648	4229.829590
1445.230469	3922.247803
1444.194336	4168.960449
1443.159180	4005.690918
1442.124023	4290.246582
1441.087891	3889.244141
1440.051758	3713.470703
1439.015625	3904.348633
1437.978516	3503.686279
1436.941406	3767.809326
1435.904297	3364.862549
1434.867188	3204.604492
1433.830078	2870.192139
1432.791992	2313.745605
1431.754883	2383.630859
1430.715820	1628.201172
1429.677734	1554.443604
1428.639648	1490.865479
1427.600586	1397.068481
1426.561523	854.535583
1425.522461	897.183289
1424.482422	871.798645
1423.443359	1133.808105
1422.403320	677.713501
1421.363281	680.335388
1420.322266	914.703369
1419.282227	879.684448
1418.241211	726.433350
1417.200195	432.408875
1416.159180	571.399963
1415.117188	483.999054
1414.076172	447.077759
1413.034180	447.977173
1411.992188	-91.528183
1410.949219	264.099670
1409.907227	252.836639
1408.864258	-4.539701
1407.821289	67.385010
1406.777344	76.602295
1405.734375	65.897324
1404.690430	143.171600
1403.646484	105.110275
1402.602539	-128.502197
1401.557617	31.970726
1400.513672	247.740204
1399.468750	150.097687
1398.423828	10.041721
1397.377930	221.094086
1396.333008	219.245621
1395.287109	54.689304
1394.241211	30.653267
1393.195313	-20.742573
1392.148438	-127.048103
1391.101563	-125.483162
1390.054688	126.544647
1389.007813	158.457748
1387.960938	130.506622
1386.913086	115.241661
1385.865234	27.662485
1384.817383	55.320175
1383.769531	-189.277206
1382.720703	-223.678345
1381.671875	-320.318207
1380.623047	-414.212402
1379.574219	-250.626541
1378.524414	290.102234
1377.475586	164.321960
1376.425781	-100.975464
1375.375977	180.513550
1374.325195	-426.031891
1373.274414	35.404140
1372.224609	-61.682873
1371.172852	-153.562485
1370.122070	-78.155708
1369.070313	-366.405548
1368.019531	-103.663773
1366.967773	59.533607
1365.915039	58.504799
1364.863281	179.732407
1363.810547	-119.572311
1362.757813	-127.324013
1361.705078	51.778927
1360.651367	51.911819
1359.598633	338.324188
1358.544922	144.912857
1357.491211	-120.273468
1356.436523	134.359161
1355.382813	78.515175
1354.328125	181.925049
1353.273438	148.917526
1352.217773	334.684906
1351.163086	557.882568
1350.107422	907.805115
1349.051758	662.186401
1347.996094	672.487305
1346.939453	941.010376
1345.883789	1316.326294
1344.827148	1327.196533
1343.769531	1167.230835
1342.712891	1307.502441
1341.655273	1725.484741
1340.598633	1581.148071
1339.540039	1674.876831
1338.482422	1469.168457
1337.423828	1897.615479
1336.366211	1514.209351
1335.307617	1571.715454
1334.248047	1696.231323
1333.189453	1472.145264
1332.129883	1475.919189
1331.070313	1292.004395
1330.010742	1083.685059
1328.950195	1384.836792
1327.890625	1182.001953
1326.830078	1229.003418
1325.768555	1130.477417
1324.708008	1434.765381
1323.646484	1378.668091
1322.585938	1656.080688
1321.523438	1368.429321
1320.461914	1599.284668
1319.400391	1706.925781
1318.337891	1859.124634
1317.275391	1910.387451
1316.211914	1394.842041
1315.149414	1619.149780
1314.085938	1510.911499
1313.022461	1701.031250
1311.958984	1827.244995
1310.894531	1805.853394
1309.831055	1671.441040
1308.766602	1342.829712
1307.701172	2119.513916
1306.636719	2066.924316
1305.571289	1746.427246
1304.505859	2223.088135
1303.440430	1959.650635
1302.375000	1969.385986
1301.308594	1917.865356
1300.242188	1812.497437
1299.175781	1805.631226
1298.109375	1897.197876
1297.041992	1667.222168
1295.975586	2267.338135
1294.908203	1863.477173
1293.839844	1673.457520
1292.772461	1670.161865
1291.704102	1841.186768
1290.635742	1708.216064
1289.567383	1229.762695
1288.498047	1214.969849
1287.428711	1369.446655
1286.360352	1229.993042
1285.290039	1323.467041
1284.220703	1446.446167
1283.150391	1258.544678
1282.080078	860.339722
1281.009766	1416.984497
1279.939453	1117.085205
1278.868164	1370.344604
1277.796875	1540.472168
1276.725586	1206.905884
1275.654297	1506.830200
1274.582031	1178.557617
1273.509766	1380.851563
1272.437500	1756.646240
1271.365234	1380.039917
1270.291992	1772.990112
1269.218750	1648.251709
1268.145508	1599.352905
1267.072266	1518.852661
1265.999023	1941.126587
1264.924805	1599.757690
1263.850586	1770.808960
1262.776367	1727.292480
1261.701172	1757.021973
1260.625977	1440.716309
1259.550781	1526.704346
1258.475586	1695.564453
1257.400391	1874.168335
1256.324219	1750.798706
1255.248047	1732.244385
1254.171875	1669.943481
1253.094727	1843.787964
1252.018555	1900.831177
1250.941406	1369.231934
1249.864258	1873.938965
1248.786133	1607.704102
1247.708008	1832.671021
1246.630859	1600.675171
1245.551758	1543.763794
1244.473633	1132.234253
1243.394531	1597.699341
1242.316406	1232.539551
1241.236328	1486.615234
1240.157227	1580.414795
1239.077148	1552.855957
1237.998047	1268.158813
1236.917969	1495.389648
1235.836914	1552.775635
1234.756836	1602.868896
1233.675781	1531.739746
1232.594727	1608.473267
1231.512695	1401.684814
1230.431641	1030.266602
1229.349609	1332.257690
1228.267578	1137.743164
1227.185547	1262.833008
1226.102539	1390.260254
1225.019531	975.609924
1223.936523	1110.253906
1222.853516	990.857300
1221.769531	714.309021
1220.686523	449.935181
1219.602539	821.294312
1218.517578	759.906799
1217.433594	862.786560
1216.348633	852.046570
1215.263672	529.749084
1214.178711	871.465515
1213.092773	824.362183
1212.007813	745.851868
1210.921875	1128.125610
1209.834961	1006.031982
1208.749023	1240.839844
1207.662109	1070.415771
1206.575195	1080.779297
1205.488281	987.436035
1204.400391	814.544189
1203.313477	581.423950
1202.225586	791.464966
1201.136719	459.559082
1200.048828	399.742004
1198.959961	147.316986
1197.871094	157.191422
1196.782227	503.757629
1195.692383	229.544708
1194.603516	-71.094208
1193.513672	22.561491
1192.423828	-107.455177
1191.333008	195.013672
1190.242188	-432.510406
1189.151367	-65.466812
1188.060547	-90.130890
1186.969727	57.968220
1185.877930	59.460800
1184.786133	-97.548851
1183.694336	-187.433517
1182.601563	-286.996643
1181.509766	-247.538605
1180.416992	180.186874
1179.323242	63.451424
1178.230469	1.764071
1177.136719	76.546371
1176.042969	141.579620
1174.949219	218.425049
1173.854492	467.493591
1172.760742	-11.407527
1171.666016	321.099457
1170.570313	330.286591
1169.475586	332.161163
1168.379883	195.170731
1167.284180	-154.710678
1166.188477	482.750458
1165.091797	-115.898735
1163.996094	114.760712
1162.899414	180.319931
1161.801758	-341.862701
1160.705078	-6.679823
1159.607422	44.099751
1158.509766	183.021774
1157.412109	324.121033
1156.313477	257.440186
1155.215820	61.842010
1154.117188	133.267715
1153.017578	4.232355
1151.918945	370.912140
1150.819336	622.876587
1149.719727	298.004883
1148.620117	-98.331764
1147.519531	0.701761
1146.418945	361.442261
1145.318359	-166.016251
1144.217773	-105.560226
1143.116211	30.852251
1142.014648	128.992310
1140.913086	-334.327087
1139.811523	151.121155
1138.708984	-150.648666
1137.606445	-122.075653
1136.503906	-119.799706
1135.401367	409.703369
1134.297852	128.928024
1133.194336	572.357849
1132.090820	547.771057
1130.987305	594.262329
1129.882813	851.759644
1128.778320	1213.383911
1127.673828	1109.835327
1126.569336	1430.650391
1125.463867	864.522400
1124.358398	1125.709595
1123.252930	1052.521973
1122.146484	1133.214966
1121.041016	657.141296
1119.934570	896.283081
1118.828125	777.696472
1117.720703	727.668030
1116.613281	417.230652
1115.505859	440.397888
1114.398438	489.448792
1113.291016	493.424286
1112.182617	513.817749
1111.074219	470.268372
1109.964844	641.652222
1108.856445	1001.871460
1107.747070	913.004395
1106.637695	831.155701
1105.528320	999.499329
1104.417969	1047.266724
1103.307617	1135.027832
1102.197266	972.554199
1101.086914	1461.094482
1099.975586	1083.805664
1098.864258	1138.066772
1097.752930	1420.864502
1096.641602	1331.084351
1095.529297	1483.929932
1094.416992	1325.679199
1093.304688	689.338806
1092.191406	1115.092773
1091.079102	1269.881592
1089.965820	1596.317139
1088.852539	1134.298706
1087.738281	1093.491089
1086.624023	1250.188354
1085.509766	1188.084717
1084.395508	1024.862915
1083.280273	1357.546997
1082.166016	945.183716
1081.050781	948.747803
1079.934570	1222.339966
1078.819336	1354.890137
1077.703125	1003.732361
1076.586914	936.684753
1075.469727	1017.443298
1074.353516	790.836609
1073.236328	529.108887
1072.119141	729.406555
1071.000977	941.300537
1069.882813	618.699219
1068.765625	776.608521
1067.646484	620.484741
1066.528320	588.569702
1065.409180	584.748230
1064.290039	705.006836
1063.170898	799.462280
1062.050781	826.005859
1060.930664	871.260986
1059.810547	836.988831
1058.690430	779.360962
1057.569336	686.698547
1056.449219	566.064880
1055.327148	569.334900
1054.206055	184.839874
1053.083984	669.402710
1051.961914	215.064484
1050.839844	185.867844
1049.717773	70.367081
1048.594727	367.985413
1047.471680	103.271629
1046.348633	99.971458
1045.224609	43.078598
1044.101563	224.085052
1042.976563	351.441620
1041.852539	159.571762
1040.728516	471.086395
1039.603516	363.264709
1038.478516	299.815125
1037.352539	252.767044
1036.227539	145.318390
1035.101563	270.704102
1033.974609	-6.372831
1032.848633	95.921677
1031.721680	472.655121
1030.594727	623.804810
1029.467773	475.155396
1028.340820	414.991486
1027.212891	143.538513
1026.084961	23.308449
1024.956055	-514.746521
1023.828125	-353.602753
1022.699219	-11.366912
1021.570313	-12.605718
1020.440430	-431.319733
1019.311523	-478.576172
1018.181641	-507.121521
1017.050781	-185.444397
1015.920898	-341.237915
1014.790039	-260.450958
1013.659180	-52.120056
1012.528320	-267.601563
1011.396484	-38.215500
1010.265625	73.163757
1009.132813	24.929983
1008.000977	236.077988
1006.868164	875.297424
1005.736328	1107.314087
1004.602539	2086.312500
1003.469727	3261.562744
1002.335938	3611.271484
1001.202148	3129.098877
1000.068359	2372.410889
998.933594	1170.479004
997.799805	599.729248
996.665039	283.396851
995.529297	255.926132
994.394531	104.066383
993.258789	185.491241
992.123047	-53.523293
990.986328	7.560502
989.849609	-210.134201
988.712891	197.125122
987.576172	-245.905640
986.439453	-119.462814
985.301758	-133.359558
984.164063	-264.470062
983.025391	141.123322
981.887695	26.575146
980.749023	174.636917
979.610352	72.097481
978.470703	-262.476563
977.332031	-396.592621
976.192383	48.935726
975.051758	-29.561428
973.912109	18.610130
972.771484	101.454346
971.630859	195.988632
970.490234	201.167145
969.348633	4.553770
968.207031	212.243179
967.065430	236.505753
965.923828	-83.118690
964.781250	306.383514
963.638672	175.422302
962.496094	267.150604
961.352539	471.394958
960.208984	503.931671
959.065430	225.143890
957.921875	446.047455
956.777344	-93.135925
955.632813	-96.111603
954.488281	148.358704
953.343750	134.399933
952.198242	132.136734
951.052734	-169.489044
949.907227	105.514503
948.760742	-163.446320
947.614258	-121.192245
946.467773	-30.719917
945.321289	158.200546
944.173828	112.038506
943.026367	182.604843
941.878906	237.410431
940.730469	694.132080
939.582031	258.712555
938.433594	405.467255
937.285156	369.941833
936.135742	526.219910
934.987305	436.470520
933.836914	458.689667
932.687500	68.718330
931.537109	344.362427
930.386719	435.644409
929.236328	108.160248
928.084961	49.693653
926.934570	214.523499
925.783203	-2.741864
924.630859	207.997681
923.478516	-22.338627
922.327148	29.601141
921.173828	234.060944
920.021484	-88.617905
918.868164	198.018555
917.714844	-85.428207
916.561523	176.535339
915.407227	-83.626144
914.252930	-470.569794
913.098633	-108.200699
911.944336	-229.068619
910.789063	-295.227997
909.633789	-426.922882
908.478516	-372.429840
907.322266	38.122841
906.166016	145.002014
905.009766	-139.944031
903.853516	-343.023285
902.696289	-387.285645
901.539063	48.644272
900.381836	-92.662865
899.223633	-202.037918
898.065430	50.811771
896.907227	72.987984
895.749023	-117.255257
894.589844	-228.103973
893.430664	154.011047
892.271484	-107.949287
891.112305	172.593048
889.952148	204.698395
888.791992	151.114914
887.630859	370.887451
886.470703	285.960815
885.309570	-62.809433
884.148438	-0.679713
882.986328	99.895050
881.825195	324.553955
880.663086	174.989120
879.500000	194.657318
878.337891	-112.334290
877.174805	241.023254
876.011719	558.273376
874.847656	267.480927
873.684570	483.443787
872.520508	420.300262
871.355469	415.784119
870.191406	67.126328
869.026367	141.555313
867.861328	186.781799
866.695313	387.171661
865.530273	387.474854
864.364258	473.228790
863.197266	395.002899
862.031250	54.062557
860.864258	627.218689
859.697266	1013.806641
858.530273	836.903503
857.362305	743.133118
856.194336	743.643250
855.026367	654.452393
853.857422	863.539856
852.688477	1124.088501
851.519531	1122.288818
850.350586	1075.667114
849.180664	1235.159790
848.010742	771.949646
846.840820	490.301575
845.670898	441.562225
844.500000	433.109344
843.329102	359.735352
842.157227	559.274963
840.986328	499.232117
839.814453	506.257538
838.642578	106.389977
837.469727	538.010986
836.296875	308.014923
835.124023	457.791870
833.951172	946.876404
832.777344	665.380493
831.603516	437.507507
830.429688	729.624268
829.255859	548.511658
828.081055	797.906494
826.906250	942.266602
825.731445	711.892639
824.555664	517.193176
823.379883	462.868713
822.204102	49.751328
821.027344	93.339340
819.851563	181.312225
818.674805	162.256409
817.497070	203.183624
816.320313	90.403160
815.142578	-4.659152
813.963867	-477.928833
812.786133	-146.142487
811.607422	-288.195068
810.428711	-241.407364
809.250000	7.420821
808.070313	-234.997696
806.890625	24.505234
805.710938	3.927022
804.531250	-198.848083
803.350586	-17.712883
802.169922	-431.521667
800.988281	-437.104767
799.807617	-520.495422
798.625977	-295.801361
797.444336	-213.270309
796.261719	-37.865536
795.079102	-35.564743
793.896484	-188.517746
792.713867	-237.491409
791.530273	118.586067
790.346680	157.742035
789.163086	43.979576
787.979492	323.938629
786.794922	260.694824
785.610352	141.995468
784.425781	18.738750
783.240234	233.578384
782.054688	240.372009
780.869141	668.998718
779.682617	606.827026
778.496094	467.195984
777.309570	192.754715
776.123047	198.597778
774.935547	206.460876
773.748047	114.840584
772.560547	175.281174
771.373047	85.545830
770.184570	127.960144
768.996094	128.287582
767.806641	324.576447
766.618164	639.568054
765.428711	767.001831
764.239258	405.298645
763.048828	712.924866
761.858398	293.833435
760.667969	451.355377
759.477539	582.236023
758.286133	864.672363
757.094727	926.903564
755.903320	672.351318
754.710938	635.380615
753.518555	912.536316
752.326172	545.677979
751.133789	275.505280
749.940430	743.188110
748.747070	716.534180
747.553711	601.966248
746.359375	816.505981
745.166016	561.320190
743.970703	499.167267
742.776367	353.612030
741.581055	604.849304
740.385742	590.657410
739.190430	359.436584
737.994141	402.103668
736.797852	-267.187500
735.601563	-34.024357
734.405273	271.212769
733.208008	442.733917
732.010742	509.084351
730.813477	179.380264
729.615234	-204.890717
728.416992	86.692192
727.218750	426.214264
726.020508	396.178802
724.821289	536.589417
723.622070	674.754211
722.422852	491.789978
721.222656	265.251434
720.022461	525.681274
718.822266	639.786377
717.621094	895.711609
716.420898	566.893982
715.218750	602.525940
714.017578	319.841064
712.815430	824.363770
711.614258	489.601044
710.411133	165.976746
709.208984	-0.549729
708.005859	229.507599
706.802734	400.773285
705.599609	-72.311150
704.395508	103.548569
703.191406	262.050812
701.987305	-123.245781
700.782227	-75.390549
699.577148	190.044846
698.372070	125.087578
697.166992	134.229507
695.960938	67.495674
694.754883	-22.909159
693.548828	-219.501328
692.341797	-81.400253
691.135742	-168.924347
689.927734	-2.250338
688.720703	-260.731476
687.512695	-551.398621
686.304688	-147.651016
685.096680	50.153687
683.888672	22.657652
682.679688	-13.235434
681.470703	-51.020477
680.260742	-173.008835
679.050781	-299.001160
677.840820	-37.067924
676.630859	92.962280
675.419922	-216.140518
674.209961	-107.204514
672.998047	4.140660
671.787109	256.297913
670.575195	115.088783
669.363281	207.711243
668.151367	-53.877609
666.938477	9.074769
665.725586	-277.685303
664.512695	77.438156
663.299805	-107.143196
662.085938	-256.811249
660.872070	-6.846687
659.658203	137.546799
658.443359	180.755249
657.228516	2.057546
656.013672	-107.299278
654.797852	-46.036518
653.583008	-307.868256
652.366211	-181.463730
651.150391	-147.537018
649.934570	196.729996
648.717773	-33.891861
647.500000	155.592117
646.283203	116.998817
645.065430	184.027969
643.847656	599.679810
642.629883	759.307312
641.411133	383.542114
640.192383	369.200684
638.973633	488.182800
637.753906	233.252914
636.534180	180.398956
635.314453	164.063217
634.094727	117.627953
632.874023	88.324142
631.653320	410.930359
630.432617	-84.328316
629.211914	-53.912186
627.990234	126.429787
626.768555	89.860222
625.545898	552.559570
624.324219	135.900436
623.101563	394.091949
621.877930	343.243469
620.655273	221.254684
619.431641	310.814575
618.208008	115.014679
616.983398	149.853928
615.759766	-288.953125
614.535156	86.851456
613.310547	-496.597534
612.084961	-524.633789
610.859375	66.432114
609.633789	94.042274
608.408203	-208.547394
607.181641	239.912872
605.955078	37.561478
604.728516	79.579292
