# Supplementary material for: Raman spectroscopy accurately differentiates mucosal healing from non-healing and biochemical changes following biological therapy in inflammatory bowel disease
Source: PLoS One. 2021 Jun 2;16(6):e0252210. doi: 10.1371/journal.pone.0252210 (PMC8172032; doi:10.1371/journal.pone.0252210)
Supplement: S7 Dataset — (ZIP) [file pone.0252210.s009.zip › Post-biologic/OC020 post treatment-2 base sub CR removed_43__X_-18447.5__Y_40082.8__Z_5.90575__Time_493.txt]

1714.793945	211.919617
1713.817383	-108.595367
1712.840820	95.795090
1711.864258	411.726837
1710.886719	-56.454380
1709.909180	265.274139
1708.931641	-102.885796
1707.953125	7.545015
1706.975586	-51.796955
1705.997070	37.674500
1705.018555	-26.597307
1704.040039	298.846649
1703.060547	-388.655457
1702.081055	70.811089
1701.101563	-105.045029
1700.122070	-209.792542
1699.142578	-147.242447
1698.162109	-393.420441
1697.181641	-245.177826
1696.201172	-320.013336
1695.220703	82.085960
1694.239258	-62.165730
1693.257813	112.764732
1692.276367	-74.066887
1691.294922	215.590454
1690.313477	42.159641
1689.331055	190.173965
1688.348633	-31.313232
1687.366211	292.538818
1686.383789	748.129517
1685.400391	226.532272
1684.416992	215.349854
1683.433594	362.555786
1682.450195	177.947876
1681.465820	665.584839
1680.482422	464.681274
1679.498047	626.933044
1678.512695	675.742981
1677.528320	880.002319
1676.542969	997.421753
1675.558594	748.915405
1674.572266	1120.951416
1673.586914	1246.692871
1672.601563	969.447632
1671.615234	1245.918213
1670.628906	1794.187866
1669.642578	1620.808594
1668.655273	1610.364990
1667.668945	1884.943115
1666.681641	2075.332764
1665.694336	2160.393555
1664.706055	1636.100952
1663.718750	2210.963379
1662.730469	2210.962158
1661.742188	2503.402344
1660.753906	2412.204346
1659.764648	2565.581787
1658.775391	2489.182129
1657.787109	2458.634033
1656.796875	2645.912109
1655.807617	2481.749268
1654.818359	2244.248291
1653.828125	2176.878418
1652.837891	2303.352783
1651.846680	2319.298584
1650.856445	2066.162598
1649.865234	1604.860474
1648.874023	1649.263794
1647.882813	1271.391235
1646.891602	936.539246
1645.899414	805.776428
1644.907227	897.472107
1643.915039	1013.427002
1642.922852	683.699585
1641.930664	185.704056
1640.937500	543.344299
1639.944336	489.745392
1638.951172	312.661774
1637.957031	33.233376
1636.963867	178.842987
1635.969727	277.336945
1634.975586	36.237167
1633.981445	-117.423889
1632.986328	-344.425476
1631.991211	-89.031609
1630.996094	37.583523
1630.000977	53.913898
1629.005859	-13.663530
1628.009766	-162.495941
1627.013672	-263.621857
1626.017578	-364.421661
1625.021484	-367.619415
1624.024414	-107.693420
1623.028320	-131.479294
1622.031250	278.536804
1621.033203	-62.813099
1620.036133	192.458603
1619.038086	510.812866
1618.041016	256.873627
1617.041992	291.916290
1616.043945	106.673210
1615.045898	386.063263
1614.046875	374.275696
1613.047852	110.841202
1612.048828	484.791809
1611.048828	48.626080
1610.049805	-72.728401
1609.049805	-306.645966
1608.049805	313.654327
1607.048828	140.109543
1606.048828	8.604327
1605.047852	-198.742279
1604.046875	258.874481
1603.045898	206.011520
1602.044922	-281.133514
1601.042969	71.588593
1600.041016	126.018242
1599.039063	-164.728409
1598.037109	-340.355377
1597.034180	-123.927704
1596.031250	-202.897293
1595.028320	-378.537964
1594.025391	-115.381157
1593.022461	-390.317566
1592.018555	-613.009399
1591.014648	-295.395691
1590.010742	-244.179184
1589.006836	-172.210846
1588.001953	-369.062653
1586.997070	-46.973602
1585.992188	139.280075
1584.987305	241.914459
1583.982422	274.009125
1582.976563	157.414169
1581.970703	184.005219
1580.964844	-271.395508
1579.958984	96.089073
1578.952148	-177.190887
1577.945313	158.532043
1576.938477	129.631500
1575.931641	64.141411
1574.924805	-100.345497
1573.916992	182.329498
1572.909180	191.689285
1571.901367	627.155151
1570.893555	-65.671791
1569.884766	122.398331
1568.876953	-92.448647
1567.868164	-232.121704
1566.858398	194.093567
1565.849609	-5.728633
1564.839844	110.943352
1563.830078	37.904976
1562.820313	294.153107
1561.810547	158.387863
1560.799805	-249.869415
1559.790039	5.564336
1558.779297	278.765961
1557.767578	-62.627026
1556.756836	207.386612
1555.745117	-38.496124
1554.733398	342.238281
1553.721680	-30.954996
1552.709961	294.734802
1551.697266	392.234375
1550.685547	230.685379
1549.672852	262.954590
1548.659180	305.270569
1547.646484	644.718140
1546.632813	629.522461
1545.619141	-285.491028
1544.605469	283.048065
1543.591797	150.861786
1542.577148	64.930534
1541.562500	342.932800
1540.547852	419.134003
1539.533203	-152.950363
1538.518555	384.789124
1537.502930	333.648590
1536.487305	230.655991
1535.471680	132.596863
1534.456055	410.819336
1533.439453	296.724457
1532.422852	368.001770
1531.406250	498.257568
1530.389648	280.340454
1529.373047	-63.975216
1528.355469	-27.265587
1527.337891	318.156738
1526.320313	78.773552
1525.302734	307.672180
1524.284180	232.525879
1523.265625	105.699196
1522.247070	-311.997589
1521.228516	77.730301
1520.208984	209.887558
1519.190430	107.849167
1518.170898	265.138245
1517.151367	414.398621
1516.130859	113.755554
1515.111328	21.058846
1514.090820	-205.396423
1513.070313	84.019188
1512.049805	139.499649
1511.028320	-159.447678
1510.006836	44.358356
1508.986328	-44.536957
1507.963867	-336.293518
1506.942383	-299.929260
1505.919922	-397.140167
1504.898438	-335.594879
1503.875977	-428.072052
1502.852539	-123.686317
1501.830078	-52.679188
1500.806641	110.236130
1499.783203	-42.022198
1498.759766	12.908637
1497.736328	-418.604614
1496.711914	-169.607056
1495.687500	-524.581970
1494.663086	-437.170197
1493.638672	-493.161041
1492.613281	-165.904739
1491.587891	122.698357
1490.563477	367.600159
1489.537109	269.823639
1488.511719	473.345795
1487.485352	408.449860
1486.458984	246.408325
1485.432617	349.736969
1484.406250	366.103943
1483.379883	446.099243
1482.352539	268.242798
1481.325195	472.866547
1480.297852	853.201233
1479.269531	692.766541
1478.241211	782.039368
1477.213867	810.036194
1476.184570	1166.463135
1475.156250	987.778931
1474.127930	1522.081299
1473.098633	1490.807495
1472.069336	1482.353027
1471.040039	1893.706665
1470.009766	2200.430664
1468.979492	2224.576904
1467.950195	2480.100342
1466.918945	2575.162354
1465.888672	2278.657227
1464.857422	3077.599121
1463.827148	2849.580566
1462.795898	3421.822510
1461.763672	3140.286377
1460.732422	3346.428467
1459.700195	3600.629395
1458.667969	3489.153076
1457.635742	3286.324219
1456.603516	3596.072998
1455.570313	3662.090332
1454.537109	3636.748779
1453.503906	3428.826904
1452.470703	3667.156738
1451.436523	4280.440918
1450.403320	3978.714111
1449.369141	4198.966309
1448.333984	4016.345947
1447.299805	3636.321777
1446.264648	4122.320801
1445.230469	4489.194824
1444.194336	4412.958496
1443.159180	4513.934082
1442.124023	3939.463135
1441.087891	4032.924805
1440.051758	3934.203369
1439.015625	3838.091797
1437.978516	3663.671631
1436.941406	3572.760986
1435.904297	3380.887451
1434.867188	3206.828369
1433.830078	3050.580322
1432.791992	2927.248291
1431.754883	2218.439209
1430.715820	1706.776855
1429.677734	1500.758789
1428.639648	1723.763672
1427.600586	1159.814819
1426.561523	1037.471191
1425.522461	902.670227
1424.482422	1166.224609
1423.443359	1192.926880
1422.403320	864.441650
1421.363281	624.366089
1420.322266	827.696838
1419.282227	635.799561
1418.241211	856.898193
1417.200195	803.698730
1416.159180	692.778870
1415.117188	476.334961
1414.076172	589.641296
1413.034180	305.692413
1411.992188	358.888763
1410.949219	447.356659
1409.907227	342.474609
1408.864258	-28.566603
1407.821289	55.355381
1406.777344	-26.382652
1405.734375	108.037682
1404.690430	-226.894791
1403.646484	-270.386749
1402.602539	130.439774
1401.557617	205.106674
1400.513672	357.703796
1399.468750	154.299545
1398.423828	99.080719
1397.377930	257.089294
1396.333008	670.858643
1395.287109	205.200806
1394.241211	213.356155
1393.195313	-96.348671
1392.148438	34.918129
1391.101563	96.236084
1390.054688	560.669922
1389.007813	194.374222
1387.960938	343.792450
1386.913086	288.225952
1385.865234	-384.754913
1384.817383	-247.210663
1383.769531	125.446487
1382.720703	-274.059631
1381.671875	-265.929291
1380.623047	37.175217
1379.574219	0.728139
1378.524414	279.094574
1377.475586	125.736763
1376.425781	-22.362694
1375.375977	256.512238
1374.325195	268.535858
1373.274414	-200.584137
1372.224609	-474.734894
1371.172852	-95.406548
1370.122070	-516.079346
1369.070313	110.282814
1368.019531	-404.452332
1366.967773	284.365509
1365.915039	-45.469170
1364.863281	133.038589
1363.810547	5.497363
1362.757813	15.139141
1361.705078	-271.082367
1360.651367	-335.553040
1359.598633	-66.436874
1358.544922	207.751785
1357.491211	64.403564
1356.436523	453.254425
1355.382813	479.395935
1354.328125	625.002991
1353.273438	224.324402
1352.217773	559.139771
1351.163086	673.104858
1350.107422	439.716675
1349.051758	300.988312
1347.996094	542.208618
1346.939453	1269.771484
1345.883789	1173.864990
1344.827148	1343.550903
1343.769531	1235.727661
1342.712891	1271.980469
1341.655273	2123.723633
1340.598633	1649.892456
1339.540039	1741.224121
1338.482422	1577.706543
1337.423828	1300.595947
1336.366211	1429.833252
1335.307617	1781.972168
1334.248047	1716.028076
1333.189453	1175.405151
1332.129883	1760.564819
1331.070313	1663.245483
1330.010742	1556.320923
1328.950195	1326.078735
1327.890625	1380.369751
1326.830078	1617.676880
1325.768555	1415.432861
1324.708008	1396.272339
1323.646484	1592.136230
1322.585938	1333.970703
1321.523438	1700.488403
1320.461914	1820.359863
1319.400391	1503.776123
1318.337891	1611.741211
1317.275391	1483.169800
1316.211914	1882.413818
1315.149414	1902.162109
1314.085938	1601.765381
1313.022461	1836.320801
1311.958984	1679.357422
1310.894531	1896.966675
1309.831055	1905.436279
1308.766602	2170.087646
1307.701172	2080.442871
1306.636719	2185.428711
1305.571289	2142.961914
1304.505859	2130.226807
1303.440430	2248.010498
1302.375000	2043.912109
1301.308594	2073.562988
1300.242188	2324.534180
1299.175781	2013.018066
1298.109375	2391.985107
1297.041992	2152.157227
1295.975586	1978.914307
1294.908203	1896.727051
1293.839844	1490.819580
1292.772461	1867.914673
1291.704102	2056.132080
1290.635742	1550.419556
1289.567383	1957.168579
1288.498047	1405.442261
1287.428711	1792.746338
1286.360352	1234.277222
1285.290039	1869.168213
1284.220703	1360.197876
1283.150391	1573.926025
1282.080078	1635.927612
1281.009766	1526.715210
1279.939453	1726.012329
1278.868164	1443.398682
1277.796875	1510.804199
1276.725586	1206.616211
1275.654297	1694.816040
1274.582031	1412.960449
1273.509766	1375.728760
1272.437500	1492.551147
1271.365234	1494.635498
1270.291992	1687.308350
1269.218750	1660.256348
1268.145508	1972.636353
1267.072266	1716.327881
1265.999023	2014.120483
1264.924805	1658.083618
1263.850586	1729.114136
1262.776367	1302.767334
1261.701172	1959.097046
1260.625977	1720.722534
1259.550781	1716.464844
1258.475586	1741.515747
1257.400391	1876.243042
1256.324219	1706.568115
1255.248047	1622.250610
1254.171875	1657.302612
1253.094727	1843.274780
1252.018555	1781.055908
1250.941406	2074.059082
1249.864258	1951.114014
1248.786133	1543.782959
1247.708008	1598.547607
1246.630859	1485.639648
1245.551758	1620.643921
1244.473633	995.261780
1243.394531	1650.133667
1242.316406	1292.178711
1241.236328	1264.560913
1240.157227	1501.539307
1239.077148	1267.657227
1237.998047	1502.138428
1236.917969	1484.260254
1235.836914	1425.160400
1234.756836	1666.738281
1233.675781	1554.302734
1232.594727	1570.358765
1231.512695	1024.289673
1230.431641	996.838806
1229.349609	1640.217529
1228.267578	1661.032104
1227.185547	1715.709351
1226.102539	1097.527222
1225.019531	859.475037
1223.936523	839.221619
1222.853516	1084.990601
1221.769531	914.708374
1220.686523	1121.603149
1219.602539	888.472046
1218.517578	901.870789
1217.433594	1193.051147
1216.348633	713.552551
1215.263672	620.583435
1214.178711	443.105927
1213.092773	673.565979
1212.007813	1299.633911
1210.921875	1170.192505
1209.834961	1076.918701
1208.749023	1031.858398
1207.662109	738.401794
1206.575195	1103.074585
1205.488281	1115.655518
1204.400391	851.059204
1203.313477	969.523438
1202.225586	517.063293
1201.136719	276.602112
1200.048828	517.628174
1198.959961	366.148560
1197.871094	337.361450
1196.782227	113.635834
1195.692383	-49.969452
1194.603516	-362.672180
1193.513672	247.815445
1192.423828	74.379707
1191.333008	-207.225357
1190.242188	75.761810
1189.151367	171.171417
1188.060547	295.239990
1186.969727	-313.108459
1185.877930	-314.034119
1184.786133	-382.266968
1183.694336	84.441406
1182.601563	-202.377960
1181.509766	266.243439
1180.416992	283.771484
1179.323242	-149.494659
1178.230469	126.699387
1177.136719	297.205811
1176.042969	-200.825272
1174.949219	240.054230
1173.854492	292.699158
1172.760742	-52.173870
1171.666016	402.333466
1170.570313	229.583176
1169.475586	379.738037
1168.379883	27.426296
1167.284180	368.572845
1166.188477	35.274590
1165.091797	-362.555420
1163.996094	-456.858551
1162.899414	-207.253418
1161.801758	6.259163
1160.705078	-76.550354
1159.607422	406.335602
1158.509766	79.718239
1157.412109	151.620743
1156.313477	404.658783
1155.215820	42.061325
1154.117188	564.200500
1153.017578	22.607285
1151.918945	160.468430
1150.819336	231.382187
1149.719727	59.100376
1148.620117	546.576355
1147.519531	-138.012177
1146.418945	425.180908
1145.318359	-549.758118
1144.217773	-22.707621
1143.116211	68.533295
1142.014648	-71.145615
1140.913086	-446.349182
1139.811523	-177.162659
1138.708984	-203.022003
1137.606445	11.037415
1136.503906	179.715698
1135.401367	203.271576
1134.297852	682.671204
1133.194336	413.754944
1132.090820	465.312927
1130.987305	571.303345
1129.882813	812.352417
1128.778320	917.941589
1127.673828	1466.873047
1126.569336	1045.593628
1125.463867	1027.381348
1124.358398	1352.726563
1123.252930	1165.958740
1122.146484	1083.383545
1121.041016	879.941528
1119.934570	1209.261719
1118.828125	683.655090
1117.720703	361.716339
1116.613281	820.717651
1115.505859	704.497009
1114.398438	503.067993
1113.291016	412.764801
1112.182617	523.345703
1111.074219	293.396332
1109.964844	614.049927
1108.856445	617.886353
1107.747070	638.138672
1106.637695	686.627441
1105.528320	768.054260
1104.417969	667.583557
1103.307617	1341.122070
1102.197266	1247.469238
1101.086914	1028.756470
1099.975586	1279.351318
1098.864258	1308.121948
1097.752930	929.000793
1096.641602	1245.209229
1095.529297	908.528992
1094.416992	854.609680
1093.304688	946.665161
1092.191406	1071.566772
1091.079102	890.346252
1089.965820	1123.348877
1088.852539	857.369446
1087.738281	974.884766
1086.624023	887.689697
1085.509766	685.275696
1084.395508	1119.974121
1083.280273	1201.882813
1082.166016	1140.409302
1081.050781	1276.246460
1079.934570	831.866333
1078.819336	1080.363770
1077.703125	772.349854
1076.586914	1264.779907
1075.469727	912.228882
1074.353516	1268.315186
1073.236328	955.782776
1072.119141	626.977722
1071.000977	453.025879
1069.882813	1094.785034
1068.765625	595.132813
1067.646484	962.474487
1066.528320	512.275146
1065.409180	631.290710
1064.290039	609.808899
1063.170898	1194.556030
1062.050781	548.220581
1060.930664	629.781677
1059.810547	493.821045
1058.690430	834.990845
1057.569336	470.011169
1056.449219	942.011658
1055.327148	654.367981
1054.206055	91.258751
1053.083984	233.823944
1051.961914	752.339111
1050.839844	633.343079
1049.717773	596.163879
1048.594727	358.381561
1047.471680	209.435410
1046.348633	268.231567
1045.224609	287.424530
1044.101563	73.583763
1042.976563	158.243744
1041.852539	-41.310028
1040.728516	232.260620
1039.603516	-104.447922
1038.478516	80.721672
1037.352539	86.639435
1036.227539	-184.290710
1035.101563	8.085656
1033.974609	107.424896
1032.848633	-69.928421
1031.721680	280.790192
1030.594727	285.073090
1029.467773	40.787121
1028.340820	61.674137
1027.212891	66.421562
1026.084961	24.860981
1024.956055	-285.913666
1023.828125	-280.626556
1022.699219	-286.800262
1021.570313	-587.517944
1020.440430	-78.255440
1019.311523	-216.175812
1018.181641	-128.937180
1017.050781	-157.488953
1015.920898	-336.495209
1014.790039	103.480530
1013.659180	-223.415771
1012.528320	-207.161469
1011.396484	-102.735260
1010.265625	147.708511
1009.132813	395.899933
1008.000977	255.423431
1006.868164	610.311462
1005.736328	782.529175
1004.602539	2011.656372
1003.469727	2969.942871
1002.335938	3354.766357
1001.202148	3182.715576
1000.068359	1874.301025
998.933594	1211.139282
997.799805	162.887497
996.665039	135.792313
995.529297	35.075459
994.394531	403.099762
993.258789	171.347275
992.123047	22.978800
990.986328	-44.368324
989.849609	-157.545517
988.712891	-42.234364
987.576172	271.457703
986.439453	-209.569031
985.301758	-79.746742
984.164063	-214.541580
983.025391	-65.846344
981.887695	133.688324
980.749023	-37.095837
979.610352	-113.213066
978.470703	27.178871
977.332031	685.177185
976.192383	451.117310
975.051758	141.587189
973.912109	101.342407
972.771484	-191.331039
971.630859	331.796509
970.490234	356.651672
969.348633	188.929565
968.207031	-5.980921
967.065430	-349.669067
965.923828	151.334442
964.781250	441.365997
963.638672	532.047485
962.496094	363.914429
961.352539	70.077065
960.208984	393.070435
959.065430	608.523438
957.921875	201.174332
956.777344	41.602825
955.632813	-140.501175
954.488281	387.287781
953.343750	377.375519
952.198242	589.658875
951.052734	282.943512
949.907227	-110.239952
948.760742	-93.740326
947.614258	364.145508
946.467773	-91.911491
945.321289	-70.013947
944.173828	114.318069
943.026367	-34.537849
941.878906	314.620117
940.730469	180.041870
939.582031	522.697754
938.433594	493.621338
937.285156	282.377350
936.135742	155.872528
934.987305	462.831238
933.836914	482.747284
932.687500	439.122864
931.537109	115.586548
930.386719	-143.761154
929.236328	20.788412
928.084961	479.182007
926.934570	72.776863
925.783203	24.050989
924.630859	18.826597
923.478516	209.444534
922.327148	-302.372498
921.173828	-272.667328
920.021484	-8.656949
918.868164	69.158195
917.714844	-418.452850
916.561523	261.725403
915.407227	-23.155817
914.252930	94.113068
913.098633	-101.635506
911.944336	-140.514511
910.789063	-165.540253
909.633789	183.851227
908.478516	-521.007996
907.322266	-46.602638
906.166016	-104.779724
905.009766	163.527008
903.853516	-52.842808
902.696289	-19.803288
901.539063	2.086678
900.381836	-453.462402
899.223633	-164.075363
898.065430	206.801529
896.907227	-270.562866
895.749023	62.053432
894.589844	-102.712395
893.430664	37.899555
892.271484	644.122742
891.112305	-184.442169
889.952148	-2.798405
888.791992	-130.483673
887.630859	268.077087
886.470703	436.335876
885.309570	272.924469
884.148438	-136.203369
882.986328	-375.851318
881.825195	230.341873
880.663086	299.793640
879.500000	110.116035
878.337891	680.009521
877.174805	253.954346
876.011719	544.430786
874.847656	422.772095
873.684570	677.193665
872.520508	350.879333
871.355469	573.839294
870.191406	277.057983
869.026367	306.606232
867.861328	214.756577
866.695313	302.842468
865.530273	462.828491
864.364258	485.707520
863.197266	331.134033
862.031250	407.970917
860.864258	671.160339
859.697266	1053.205078
858.530273	579.966553
857.362305	582.645447
856.194336	645.877441
855.026367	1211.437988
853.857422	1278.941772
852.688477	1429.321533
851.519531	1106.708008
850.350586	1729.756104
849.180664	938.958984
848.010742	1319.784790
846.840820	1071.196777
845.670898	739.833862
844.500000	806.931641
843.329102	545.016968
842.157227	410.657471
840.986328	437.287750
839.814453	278.247559
838.642578	519.306396
837.469727	639.484802
836.296875	632.138428
835.124023	649.258423
833.951172	579.152283
832.777344	270.070770
831.603516	492.260925
830.429688	444.186737
829.255859	654.804443
828.081055	883.036621
826.906250	805.494263
825.731445	605.212036
824.555664	551.995178
823.379883	422.869385
822.204102	162.193832
821.027344	146.500183
819.851563	-270.209015
818.674805	228.141556
817.497070	218.594589
816.320313	222.212463
815.142578	303.515228
813.963867	-202.606430
812.786133	-106.061501
811.607422	99.181198
810.428711	-124.849731
809.250000	-175.653229
808.070313	55.512871
806.890625	-437.716431
805.710938	-429.077972
804.531250	-7.730257
803.350586	-245.989853
802.169922	34.884983
800.988281	-594.156738
799.807617	-249.456024
798.625977	-455.058258
797.444336	-306.087463
796.261719	-166.274429
795.079102	-314.816742
793.896484	-210.976944
792.713867	-286.810394
791.530273	-325.196350
790.346680	-80.440361
789.163086	-159.159683
787.979492	-92.037857
786.794922	136.311417
785.610352	-7.240048
784.425781	198.406021
783.240234	229.085175
782.054688	56.193802
780.869141	234.475311
779.682617	264.437103
778.496094	727.027588
777.309570	877.846191
776.123047	242.512146
774.935547	401.755615
773.748047	218.714020
772.560547	-101.227211
771.373047	527.079346
770.184570	674.223267
768.996094	459.578003
767.806641	610.662964
766.618164	65.230965
765.428711	453.837219
764.239258	676.895691
763.048828	294.183807
761.858398	635.663147
760.667969	688.514160
759.477539	697.156006
758.286133	738.620239
757.094727	922.842529
755.903320	1018.875305
754.710938	921.270020
753.518555	654.350037
752.326172	989.410706
751.133789	704.751221
749.940430	997.646179
748.747070	673.346008
747.553711	518.095947
746.359375	213.580887
745.166016	521.226074
743.970703	146.466644
742.776367	276.175690
741.581055	-280.482910
740.385742	451.879883
739.190430	193.334839
737.994141	22.489595
736.797852	105.761238
735.601563	278.736633
734.405273	101.315292
733.208008	442.699066
732.010742	425.036285
730.813477	538.644836
729.615234	396.297272
728.416992	76.915771
727.218750	251.791229
726.020508	400.398193
724.821289	337.017670
723.622070	717.216553
722.422852	579.653381
721.222656	658.414124
720.022461	625.886230
718.822266	704.786804
717.621094	530.631958
716.420898	838.814697
715.218750	664.957153
714.017578	85.734993
712.815430	291.756744
711.614258	432.461365
710.411133	372.792694
709.208984	491.975525
708.005859	247.564682
706.802734	667.610291
705.599609	225.579285
704.395508	-54.964256
703.191406	224.083664
701.987305	-3.642475
700.782227	1.706766
699.577148	66.027313
698.372070	269.722595
697.166992	114.981026
695.960938	114.878632
694.754883	-317.241211
693.548828	-320.987793
692.341797	-39.964809
691.135742	-364.434326
689.927734	-336.820221
688.720703	57.826557
687.512695	-415.123199
686.304688	27.759560
685.096680	-151.531662
683.888672	-460.456879
682.679688	232.445465
681.470703	-71.359612
680.260742	-147.184448
679.050781	-252.921265
677.840820	-57.251652
676.630859	-380.857880
675.419922	-65.456017
674.209961	1.336772
672.998047	-208.422470
671.787109	577.187195
670.575195	197.317459
669.363281	32.020882
668.151367	-63.675491
666.938477	279.692200
665.725586	106.942368
664.512695	-20.021948
663.299805	-25.665983
662.085938	98.564781
660.872070	104.354424
659.658203	296.023346
658.443359	-3.954919
657.228516	121.384377
656.013672	100.303085
654.797852	-125.302849
653.583008	26.597872
652.366211	-232.900620
651.150391	-343.453064
649.934570	-59.630356
648.717773	-271.043457
647.500000	-94.718330
646.283203	-2.334270
645.065430	511.843597
643.847656	885.975464
642.629883	713.625366
641.411133	349.948669
640.192383	102.458809
638.973633	201.010468
637.753906	198.377274
636.534180	582.245911
635.314453	422.284546
634.094727	171.905136
632.874023	153.171631
631.653320	290.726440
630.432617	-168.799591
629.211914	497.698212
627.990234	150.923813
626.768555	-346.450928
625.545898	146.184982
624.324219	414.886353
623.101563	277.588684
621.877930	647.181213
620.655273	1026.283569
619.431641	502.555054
618.208008	52.805622
616.983398	312.613220
615.759766	-90.342712
614.535156	151.535614
613.310547	-196.515396
612.084961	54.823669
610.859375	-57.091579
609.633789	-226.453903
608.408203	25.352224
607.181641	-201.588120
605.955078	49.897232
604.728516	-100.527267
