# Supplementary material for: Raman spectroscopy accurately differentiates mucosal healing from non-healing and biochemical changes following biological therapy in inflammatory bowel disease
Source: PLoS One. 2021 Jun 2;16(6):e0252210. doi: 10.1371/journal.pone.0252210 (PMC8172032; doi:10.1371/journal.pone.0252210)
Supplement: S7 Dataset — (ZIP) [file pone.0252210.s009.zip › Post-biologic/OC023 post treatment-1_base sub cr removed_89__X_-20366.5__Y_49410__Z_923.774__Time_1012.txt]

1714.774414	109.991234
1713.797852	130.911301
1712.820313	0.595741
1711.843750	-129.017227
1710.866211	-30.122305
1709.888672	34.488171
1708.911133	-31.633057
1707.933594	-3.347100
1706.955078	-52.180882
1705.976563	-196.790253
1704.998047	-56.927784
1704.019531	-109.246223
1703.040039	37.064865
1702.061523	-145.139435
1701.082031	87.922165
1700.101563	115.527985
1699.122070	114.345062
1698.141602	-76.058105
1697.161133	250.015182
1696.180664	10.096341
1695.200195	273.081299
1694.218750	122.553993
1693.238281	250.399460
1692.256836	408.108704
1691.274414	133.944458
1690.292969	319.452637
1689.310547	265.335297
1688.328125	315.830322
1687.345703	457.529510
1686.363281	485.095673
1685.379883	574.486572
1684.396484	405.919037
1683.413086	501.721039
1682.429688	707.228271
1681.445313	676.165588
1680.461914	749.503174
1679.477539	775.407471
1678.493164	910.929626
1677.507813	919.188782
1676.523438	965.216736
1675.538086	977.143677
1674.552734	1146.433228
1673.566406	1361.315552
1672.581055	1265.680298
1671.594727	1258.235474
1670.608398	1397.373901
1669.622070	1558.169312
1668.634766	1461.796021
1667.648438	1490.705811
1666.661133	1700.514526
1665.673828	1552.469727
1664.685547	1662.242554
1663.698242	1788.327881
1662.709961	1731.812378
1661.721680	1734.065674
1660.733398	1696.978271
1659.744141	1821.945679
1658.755859	1881.037476
1657.766602	1744.486816
1656.777344	1642.808716
1655.787109	1570.671631
1654.797852	1543.946411
1653.807617	1562.579346
1652.817383	1552.461426
1651.827148	1336.378418
1650.835938	1210.645020
1649.844727	1246.589600
1648.853516	923.347351
1647.862305	1086.852295
1646.871094	883.331360
1645.878906	548.121399
1644.886719	622.729858
1643.894531	481.080963
1642.902344	453.300140
1641.910156	409.977692
1640.916992	179.592545
1639.923828	276.711212
1638.930664	231.617340
1637.936523	226.349319
1636.943359	97.420174
1635.949219	179.653397
1634.955078	122.412163
1633.960938	91.769356
1632.965820	119.307533
1631.970703	-13.600981
1630.975586	-80.423248
1629.980469	-60.148754
1628.985352	-23.901699
1627.989258	-40.112041
1626.993164	-100.859467
1625.997070	-240.311508
1625.000977	-85.035088
1624.003906	1.978659
1623.007813	160.071243
1622.010742	-70.673019
1621.012695	308.331421
1620.015625	148.842850
1619.017578	115.599884
1618.020508	119.246170
1617.021484	146.626755
1616.023438	14.016619
1615.025391	-89.574615
1614.026367	40.437344
1613.027344	65.574135
1612.028320	103.892136
1611.028320	29.546375
1610.029297	-91.876167
1609.029297	-50.720325
1608.029297	71.688759
1607.028320	84.090599
1606.028320	130.573929
1605.027344	106.391296
1604.026367	-137.614410
1603.025391	-93.623497
1602.023438	-83.639107
1601.022461	-97.183784
1600.020508	-68.863739
1599.018555	43.121197
1598.016602	-221.366913
1597.013672	-78.032982
1596.010742	62.618675
1595.007813	9.881985
1594.004883	-105.531067
1593.001953	-66.852745
1591.998047	-163.971237
1590.994141	-23.557444
1589.990234	-159.852173
1588.986328	-147.414520
1587.981445	-28.080755
1586.976563	49.427895
1585.971680	-42.623211
1584.966797	26.925911
1583.961914	114.627899
1582.956055	124.059700
1581.950195	-2.042229
1580.944336	9.875004
1579.938477	154.509872
1578.931641	111.562401
1577.924805	81.564583
1576.917969	205.023712
1575.911133	154.028275
1574.904297	-45.301949
1573.896484	31.015257
1572.888672	213.797867
1571.880859	27.282135
1570.873047	209.777634
1569.864258	85.486229
1568.855469	124.794975
1567.846680	62.680679
1566.837891	55.005993
1565.829102	-33.262856
1564.819336	10.752609
1563.809570	7.914999
1562.799805	155.426147
1561.790039	51.143257
1560.779297	34.942650
1559.768555	98.989517
1558.757813	77.331711
1557.747070	-63.668362
1556.736328	170.952347
1555.724609	-45.413475
1554.712891	4.930662
1553.701172	223.416809
1552.689453	136.183151
1551.676758	191.190460
1550.664063	243.435913
1549.651367	168.738571
1548.638672	158.585571
1547.625977	88.803947
1546.612305	24.066046
1545.598633	-17.536121
1544.584961	-7.589351
1543.571289	-8.140329
1542.556641	37.645092
1541.541992	26.432079
1540.527344	105.437836
1539.512695	-115.214111
1538.498047	-67.505638
1537.482422	85.815933
1536.466797	-65.521591
1535.451172	-201.481323
1534.434570	44.114960
1533.418945	18.730581
1532.402344	34.431084
1531.385742	73.156319
1530.369141	73.051903
1529.351563	83.082703
1528.334961	170.216873
1527.317383	48.573406
1526.299805	65.837387
1525.281250	126.679367
1524.263672	61.248672
1523.245117	312.126190
1522.226563	179.475433
1521.208008	162.445450
1520.188477	55.266918
1519.168945	158.760178
1518.150391	79.586090
1517.129883	97.912949
1516.110352	64.703178
1515.089844	-53.411510
1514.070313	-143.377869
1513.049805	72.033943
1512.028320	17.688913
1511.007813	-85.535446
1509.986328	-93.947098
1508.964844	-102.505936
1507.943359	-13.759442
1506.921875	-48.268723
1505.899414	-162.384491
1504.876953	-7.495574
1503.854492	-70.614120
1502.832031	-77.488556
1501.808594	-189.521713
1500.786133	-178.722519
1499.762695	-221.839706
1498.739258	47.195015
1497.714844	14.003870
1496.691406	-62.790070
1495.666992	85.406425
1494.642578	-53.018379
1493.617188	105.073029
1492.592773	-30.993992
1491.567383	78.215752
1490.541992	28.834290
1489.516602	2.345122
1488.491211	223.500320
1487.464844	339.735779
1486.438477	496.656769
1485.412109	421.122833
1484.385742	274.057129
1483.358398	331.046539
1482.331055	466.982086
1481.303711	459.939240
1480.276367	429.850952
1479.249023	695.385559
1478.220703	603.883606
1477.192383	759.494385
1476.164063	736.616821
1475.135742	777.334351
1474.106445	983.456970
1473.077148	1141.033813
1472.047852	1026.101685
1471.018555	1280.144287
1469.989258	1503.467773
1468.958984	1477.317627
1467.928711	1669.824463
1466.898438	1747.756348
1465.868164	1784.912842
1464.836914	1860.099365
1463.805664	1963.141357
1462.774414	2099.105957
1461.743164	2016.516846
1460.710938	2162.442627
1459.679688	2282.877197
1458.647461	2321.969482
1457.615234	2411.752686
1456.582031	2435.470215
1455.549805	2504.809326
1454.516602	2619.715820
1453.483398	2475.899902
1452.449219	2676.870850
1451.416016	2642.021973
1450.381836	2756.651855
1449.347656	2754.665527
1448.313477	2709.594727
1447.279297	2563.226074
1446.244141	2662.474365
1445.208984	2642.692871
1444.173828	2574.819824
1443.138672	2458.889648
1442.102539	2552.949951
1441.066406	2361.168457
1440.030273	2384.397217
1438.994141	2223.064697
1437.958008	1991.030762
1436.920898	2009.257813
1435.883789	1906.212280
1434.846680	1709.760986
1433.808594	1568.949341
1432.771484	1324.705688
1431.733398	1148.724854
1430.695313	970.313904
1429.657227	731.443176
1428.618164	782.789856
1427.579102	685.334839
1426.540039	582.905823
1425.500977	520.887878
1424.461914	489.175018
1423.421875	497.816620
1422.381836	423.350983
1421.341797	386.740387
1420.301758	400.554474
1419.260742	328.788055
1418.219727	241.994858
1417.178711	349.075500
1416.137695	352.997986
1415.096680	304.143372
1414.054688	328.290833
1413.012695	101.025909
1411.970703	147.950317
1410.928711	152.185257
1409.885742	113.750252
1408.842773	291.465912
1407.799805	-28.180471
1406.756836	86.843376
1405.712891	184.301300
1404.668945	13.193179
1403.625000	5.366607
1402.581055	72.897644
1401.537109	87.796898
1400.492188	30.023798
1399.447266	47.586494
1398.402344	22.606838
1397.357422	-130.106827
1396.311523	33.074085
1395.265625	13.378963
1394.219727	78.951012
1393.173828	-95.829285
1392.126953	-47.611389
1391.081055	-59.384659
1390.034180	61.579769
1388.986328	59.974064
1387.939453	-79.110748
1386.891602	-95.488281
1385.843750	-196.775040
1384.795898	72.096718
1383.748047	-76.459641
1382.699219	22.544737
1381.651367	19.190645
1380.602539	-148.922379
1379.552734	32.770622
1378.503906	24.749086
1377.454102	-3.133960
1376.404297	106.377754
1375.354492	8.855537
1374.303711	-138.409393
1373.253906	-48.539467
1372.203125	-5.974654
1371.152344	-200.150833
1370.100586	-82.562614
1369.049805	-17.224112
1367.998047	75.606155
1366.946289	78.847160
1365.894531	102.135323
1364.841797	160.389557
1363.789063	116.682671
1362.736328	182.628494
1361.683594	81.961937
1360.630859	95.902245
1359.577148	383.546509
1358.523438	268.360260
1357.469727	205.563614
1356.415039	202.569382
1355.361328	254.387085
1354.306641	182.080276
1353.251953	206.811935
1352.197266	333.484619
1351.141602	355.948090
1350.085938	569.674438
1349.030273	756.141235
1347.974609	627.539001
1346.918945	610.758362
1345.862305	787.567505
1344.805664	686.711121
1343.749023	848.819031
1342.691406	1122.520874
1341.634766	1066.662598
1340.577148	1333.032837
1339.519531	992.559326
1338.460938	947.057678
1337.403320	1047.793335
1336.344727	1000.090210
1335.286133	1088.655640
1334.226563	957.096436
1333.167969	899.943665
1332.108398	818.209595
1331.048828	1028.421143
1329.989258	1028.537720
1328.928711	1117.757568
1327.869141	915.484131
1326.808594	982.713440
1325.748047	971.001709
1324.686523	1073.015381
1323.625977	1073.888428
1322.564453	1171.151611
1321.502930	1048.857666
1320.440430	1348.653931
1319.378906	1310.494385
1318.316406	1274.938232
1317.253906	1227.191772
1316.190430	1162.328491
1315.127930	1117.334595
1314.064453	1070.013062
1313.000977	1143.547363
1311.937500	1162.980347
1310.873047	1076.631958
1309.809570	1175.087524
1308.745117	1130.849609
1307.679688	1295.920044
1306.615234	1165.788086
1305.549805	1028.443604
1304.484375	1058.501831
1303.418945	1137.832397
1302.353516	1187.736816
1301.287109	1296.710449
1300.220703	1194.425293
1299.154297	1111.942505
1298.087891	1154.860352
1297.020508	1072.625488
1295.954102	1024.898804
1294.886719	950.291199
1293.818359	986.240967
1292.750977	921.681458
1291.682617	827.809326
1290.614258	604.098083
1289.545898	956.750427
1288.476563	897.525146
1287.407227	838.414185
1286.338867	811.269592
1285.268555	769.523071
1284.199219	928.707275
1283.128906	1070.765015
1282.058594	901.937622
1280.988281	743.053589
1279.917969	848.589661
1278.846680	804.923462
1277.775391	846.956177
1276.704102	712.976074
1275.632813	904.289063
1274.560547	860.933960
1273.488281	942.297119
1272.416016	1062.781006
1271.343750	975.647400
1270.270508	954.552612
1269.197266	1121.531128
1268.124023	1173.763672
1267.050781	1062.512939
1265.977539	1358.846436
1264.903320	1233.074951
1263.829102	1102.530396
1262.753906	1157.413452
1261.679688	1178.186401
1260.604492	1038.133057
1259.529297	1183.289307
1258.454102	1230.971558
1257.378906	1091.122192
1256.302734	1004.947876
1255.226563	1176.918823
1254.150391	1258.785889
1253.073242	1326.047852
1251.997070	1150.004272
1250.919922	952.174866
1249.841797	1019.544128
1248.764648	1077.181030
1247.686523	1074.042969
1246.608398	949.407593
1245.530273	968.205566
1244.452148	938.426025
1243.373047	1017.968384
1242.293945	985.789673
1241.214844	1048.314819
1240.135742	902.086853
1239.055664	889.394531
1237.975586	1017.423645
1236.895508	723.355896
1235.815430	870.768433
1234.734375	734.454041
1233.654297	821.196350
1232.573242	932.129822
1231.491211	946.095337
1230.410156	809.859863
1229.328125	809.295166
1228.246094	820.824402
1227.163086	861.383911
1226.081055	671.990906
1224.998047	632.682007
1223.915039	881.242859
1222.832031	667.726257
1221.748047	362.397675
1220.664063	378.703796
1219.580078	436.063782
1218.496094	440.208282
1217.412109	258.296661
1216.327148	472.550385
1215.242188	247.180023
1214.157227	509.554962
1213.071289	561.782349
1211.985352	461.915710
1210.899414	470.621307
1209.813477	566.115295
1208.727539	651.876465
1207.640625	467.517853
1206.553711	406.128265
1205.466797	455.574310
1204.378906	509.767700
1203.291016	527.750610
1202.203125	295.202209
1201.115234	286.628845
1200.027344	87.825905
1198.938477	33.458843
1197.849609	-57.037209
1196.760742	-60.950752
1195.670898	45.710686
1194.582031	46.457050
1193.492188	39.926014
1192.401367	9.295787
1191.311523	41.087486
1190.220703	10.331068
1189.129883	-126.165611
1188.039063	-82.571716
1186.947266	-276.753448
1185.856445	-70.073746
1184.764648	-132.335144
1183.671875	-89.079979
1182.580078	-84.302467
1181.487305	85.865356
1180.394531	-22.245434
1179.301758	15.830970
1178.208984	228.755737
1177.115234	-32.907078
1176.021484	131.854645
1174.927734	291.666992
1173.833008	460.897614
1172.738281	299.614594
1171.643555	80.875725
1170.548828	156.457657
1169.454102	203.208298
1168.358398	60.903244
1167.262695	188.771286
1166.166992	228.037399
1165.070313	32.963345
1163.973633	74.449150
1162.876953	156.434738
1161.780273	202.462570
1160.683594	425.081055
1159.585938	246.419830
1158.488281	568.983032
1157.389648	306.656128
1156.291992	605.008911
1155.193359	454.703156
1154.094727	609.609741
1152.996094	270.826996
1151.896484	315.860260
1150.796875	215.405884
1149.697266	145.871948
1148.597656	135.820831
1147.498047	94.716377
1146.397461	-8.374849
1145.296875	17.022390
1144.195313	-24.330120
1143.094727	50.826385
1141.993164	-50.181873
1140.891602	-29.954361
1139.789063	51.983387
1138.687500	219.365555
1137.584961	51.466084
1136.482422	54.622490
1135.379883	254.848770
1134.276367	376.508789
1133.172852	433.905273
1132.069336	745.188049
1130.964844	650.379028
1129.861328	652.807861
1128.756836	830.686707
1127.652344	792.557251
1126.546875	813.626770
1125.442383	706.578125
1124.336914	601.850708
1123.230469	693.751465
1122.125000	686.020630
1121.018555	457.921356
1119.912109	570.828064
1118.805664	591.261047
1117.699219	583.191956
1116.591797	567.934082
1115.484375	526.569275
1114.376953	364.506714
1113.268555	571.329102
1112.160156	617.204651
1111.051758	469.151947
1109.943359	555.036316
1108.833984	558.100464
1107.725586	693.365234
1106.616211	684.427185
1105.505859	715.546143
1104.396484	789.066589
1103.286133	751.554565
1102.175781	815.437927
1101.064453	650.402527
1099.954102	732.998596
1098.842773	864.991943
1097.731445	947.352722
1096.619141	944.759949
1095.507813	682.930359
1094.395508	701.465332
1093.282227	668.108459
1092.169922	695.928589
1091.056641	601.260193
1089.943359	744.272339
1088.830078	703.634644
1087.716797	735.880981
1086.602539	939.733826
1085.488281	741.368469
1084.373047	789.863953
1083.258789	812.441223
1082.143555	938.338745
1081.028320	655.380371
1079.913086	734.190979
1078.796875	822.306458
1077.680664	673.241333
1076.564453	611.041382
1075.448242	656.769043
1074.331055	549.948547
1073.213867	628.426575
1072.096680	643.525391
1070.979492	618.734253
1069.861328	530.636902
1068.743164	587.832153
1067.625000	661.374756
1066.505859	603.695190
1065.386719	639.684387
1064.267578	656.909790
1063.148438	550.063904
1062.029297	562.591125
1060.909180	584.450256
1059.789063	501.038269
1058.667969	352.175232
1057.547852	437.163757
1056.426758	437.958435
1055.305664	436.415192
1054.183594	238.624771
1053.062500	283.842834
1051.940430	371.069977
1050.818359	287.838928
1049.695313	340.021698
1048.572266	296.518250
1047.449219	358.030884
1046.326172	305.242523
1045.203125	378.417023
1044.079102	279.050537
1042.955078	300.954102
1041.830078	378.790894
1040.706055	379.744995
1039.581055	476.215912
1038.456055	113.930504
1037.331055	536.415405
1036.205078	209.258789
1035.079102	305.809540
1033.953125	295.337433
1032.826172	403.527405
1031.700195	695.425354
1030.573242	422.285675
1029.445313	216.720123
1028.318359	127.495934
1027.190430	-31.337244
1026.062500	-25.129116
1024.934570	-32.800392
1023.805664	-168.103287
1022.676758	-59.567352
1021.547852	-20.634829
1020.418945	-248.455963
1019.289063	-220.966354
1018.159180	-355.744690
1017.029297	-112.490044
1015.898438	65.821091
1014.767578	30.932091
1013.636719	181.480713
1012.505859	125.895706
1011.375000	153.783554
1010.243164	475.763794
1009.111328	364.846893
1007.978516	517.870300
1006.846680	754.206055
1005.713867	1404.547607
1004.581055	2348.363037
1003.447266	2746.215576
1002.313477	2265.655518
1001.179688	1586.687012
1000.045898	921.999817
998.912109	521.040771
997.777344	258.923309
996.642578	121.705627
995.506836	97.757156
994.372070	150.087280
993.236328	-46.662483
992.100586	116.614365
990.963867	102.365677
989.828125	62.886051
988.691406	120.347992
987.553711	-114.755501
986.416992	5.168280
985.279297	-91.352150
984.141602	-176.188766
983.003906	-12.217211
981.865234	-59.950901
980.726563	-135.147034
979.587891	49.794250
978.448242	18.571680
977.309570	35.790527
976.169922	-64.113869
975.030273	203.918900
973.889648	124.975578
972.749023	303.514709
971.608398	80.164207
970.467773	-39.607204
969.326172	226.507278
968.184570	247.050491
967.042969	132.341644
965.901367	84.362930
964.758789	176.460556
963.616211	158.595673
962.473633	115.668327
961.330078	45.404877
960.186523	-91.128586
959.042969	81.827232
957.899414	126.589233
956.754883	40.961239
955.610352	97.460800
954.465820	117.466194
953.321289	183.380051
952.175781	-2.231731
951.030273	70.846916
949.884766	-102.911201
948.738281	112.201668
947.591797	55.386414
946.445313	44.453590
945.298828	40.533047
944.151367	137.262558
943.003906	156.465347
941.856445	84.499619
940.708008	222.696762
939.559570	114.551338
938.411133	132.078629
937.262695	325.366150
936.113281	359.105988
934.964844	165.017288
933.814453	212.761383
932.665039	317.597748
931.514648	415.705322
930.364258	165.460983
929.213867	45.272236
928.062500	82.366859
926.912109	24.001911
925.759766	-109.265396
924.608398	-39.868080
923.456055	95.600800
922.303711	33.337212
921.151367	-92.400139
919.999023	-163.390686
918.845703	-286.459778
917.692383	-216.243164
916.539063	-61.888626
915.384766	65.290443
914.230469	-125.249458
913.076172	-2.376930
911.920898	116.039146
910.766602	-280.390778
909.611328	-261.481171
908.455078	-97.335785
907.299805	-114.484673
906.143555	-131.490738
904.987305	-84.921249
903.830078	77.279182
902.673828	-34.497654
901.516602	10.128365
900.359375	54.854034
899.201172	56.685154
898.042969	76.731316
896.884766	8.667236
895.726563	110.355095
894.567383	-50.151245
893.408203	228.034592
892.249023	-24.861084
891.088867	-85.486420
889.929688	39.229477
888.769531	-88.927391
887.608398	153.340683
886.448242	97.640099
885.287109	-23.375566
884.125977	101.668350
882.963867	152.316345
881.801758	-119.440918
880.639648	206.451599
879.477539	322.653412
878.315430	337.475372
877.152344	88.786377
875.989258	101.560959
874.825195	294.551849
873.661133	377.207001
872.497070	140.282471
871.333008	13.793013
870.168945	-4.591315
869.003906	-110.620598
867.838867	208.443787
866.672852	228.421112
865.506836	102.346725
864.340820	223.548782
863.174805	-25.932720
862.008789	66.127800
860.841797	259.234283
859.674805	187.385651
858.506836	315.358368
857.339844	391.682373
856.171875	427.623444
855.003906	353.674561
853.834961	225.973480
852.666016	439.088287
851.497070	434.721008
850.328125	437.087341
849.158203	383.464691
847.988281	287.319519
846.818359	495.731812
845.647461	92.934998
844.477539	366.188354
843.306641	288.030212
842.134766	73.453583
840.963867	348.726593
839.791992	131.969559
838.619141	58.363976
837.447266	353.505249
836.274414	228.443283
835.101563	237.435760
833.928711	277.656464
832.754883	123.586792
831.581055	311.071442
830.407227	438.171997
829.232422	424.616821
828.058594	549.307678
826.883789	421.902466
825.708008	426.053528
824.533203	269.652222
823.357422	182.355286
822.181641	195.296082
821.004883	107.940132
819.828125	229.885803
818.651367	247.066055
817.474609	17.099390
816.296875	85.363388
815.119141	218.036880
813.941406	74.760963
812.763672	-39.620056
811.584961	17.159950
810.406250	-41.751965
809.226563	88.163200
808.047852	26.859707
806.868164	-178.872177
805.688477	-15.990335
804.507813	37.941101
803.327148	-92.472015
802.146484	-151.918121
800.965820	-277.993774
799.784180	-268.815948
798.603516	-66.841644
797.420898	-159.906601
796.239258	-235.313080
795.056641	63.684135
793.874023	-60.698517
792.691406	-120.908691
791.507813	-229.916061
790.324219	-13.572045
789.140625	133.940582
787.956055	285.693085
786.772461	-27.307938
785.586914	267.926697
784.402344	211.325012
783.216797	198.840958
782.032227	16.058437
780.845703	10.007735
779.660156	136.370407
778.473633	101.329399
777.287109	128.000183
776.100586	-6.614528
774.913086	284.649078
773.725586	-33.324360
772.538086	103.137085
771.349609	21.078045
770.161133	137.365204
768.972656	163.091660
767.784180	290.052795
766.594727	62.099808
765.405273	193.178329
764.215820	132.473679
763.026367	494.403625
761.835938	479.632904
760.645508	398.725067
759.454102	429.943481
758.262695	322.446869
757.072266	417.198242
755.879883	390.865753
754.688477	360.029327
753.496094	410.403625
752.303711	203.583984
751.110352	345.998749
749.917969	262.044739
748.724609	281.209747
747.530273	311.234863
746.336914	238.000153
745.142578	283.169952
743.948242	264.609406
742.752930	287.624939
741.558594	343.418915
740.363281	210.591888
739.166992	200.455017
737.971680	47.828602
736.775391	339.826691
735.579102	64.443649
734.381836	167.860916
733.185547	240.510056
731.988281	78.907288
730.790039	247.663208
729.592773	208.486343
728.394531	232.679886
727.196289	398.907135
725.997070	307.087982
724.797852	302.668213
723.598633	311.310791
722.399414	409.456024
721.199219	389.597198
719.999023	533.446106
718.798828	240.671799
717.598633	454.254822
716.397461	355.745178
715.196289	375.040497
713.994141	424.838287
712.792969	363.418091
711.590820	251.888580
710.388672	216.673904
709.185547	161.870071
707.982422	126.699081
706.779297	287.529449
705.576172	95.624184
704.372070	112.768791
703.167969	53.768242
701.963867	116.648193
700.759766	262.176483
699.554688	-55.486443
698.349609	-20.782856
697.143555	131.310989
695.938477	202.983215
694.732422	116.084862
693.525391	-98.859642
692.319336	20.749474
691.112305	-35.477970
689.905273	-91.613983
688.697266	-123.785469
687.490234	6.833073
686.282227	-3.509923
685.073242	-87.492897
683.865234	-75.970825
682.656250	-10.184614
681.447266	-126.358055
680.237305	-112.405785
679.028320	103.052277
677.818359	-6.295305
676.607422	27.383476
675.397461	-112.003136
674.186523	-62.973850
672.975586	7.764981
671.763672	-178.802979
670.551758	-4.077190
669.339844	114.460960
668.127930	-60.892895
666.915039	148.558807
665.703125	-24.362385
664.489258	62.073631
663.276367	-140.782303
662.062500	-71.438950
660.848633	-43.043446
659.634766	30.741060
658.419922	-37.803303
657.205078	-15.647560
655.990234	-103.397705
654.775391	-63.840923
653.559570	-13.457629
652.343750	-25.525915
651.126953	50.794998
649.911133	135.740570
648.694336	18.278059
647.477539	2.081806
646.259766	99.991096
645.041992	62.301865
643.824219	175.224182
642.606445	135.375580
641.387695	269.701752
640.168945	-101.279877
638.950195	-25.077200
637.730469	81.113182
636.511719	53.974579
635.291016	-39.825100
634.071289	-71.425087
632.850586	14.938386
631.629883	81.793297
630.409180	6.817490
629.188477	64.696533
627.966797	-10.648116
626.745117	87.497124
625.522461	206.773605
624.300781	201.383118
623.078125	302.823944
621.854492	395.300995
620.631836	183.201309
619.408203	15.759686
618.184570	8.523141
616.960938	56.465416
615.736328	-3.128211
614.511719	28.753662
613.287109	15.111476
612.061523	-1.297107
610.835938	-3.404649
609.610352	-12.642405
608.384766	-3.404266
607.158203	-5.669349
605.931641	-113.462967
604.705078	-46.999920
