# Supplementary material for: Raman spectroscopy accurately differentiates mucosal healing from non-healing and biochemical changes following biological therapy in inflammatory bowel disease
Source: PLoS One. 2021 Jun 2;16(6):e0252210. doi: 10.1371/journal.pone.0252210 (PMC8172032; doi:10.1371/journal.pone.0252210)
Supplement: S7 Dataset — (ZIP) [file pone.0252210.s009.zip › Post-biologic/OC013 post treatment-2_BL sub CR removed_76__X_13376__Y_18529.3__Time_848.txt]

1714.671875	55.306419
1713.695313	-11.686180
1712.718750	115.549355
1711.742188	-43.271149
1710.764648	214.401001
1709.787109	27.934530
1708.809570	126.506660
1707.831055	86.573654
1706.853516	-38.123829
1705.875000	-46.779469
1704.896484	-35.821892
1703.916992	-45.461773
1702.938477	26.074957
1701.958984	15.441990
1700.979492	-318.011078
1700.000000	-241.331726
1699.019531	-131.825577
1698.040039	10.543978
1697.059570	-20.101513
1696.079102	-41.933674
1695.097656	-68.358772
1694.117188	178.425583
1693.135742	38.667084
1692.154297	220.044205
1691.172852	199.240295
1690.190430	123.106422
1689.208008	111.740532
1688.225586	146.419586
1687.243164	435.081635
1686.260742	249.778000
1685.277344	102.514473
1684.293945	238.425354
1683.310547	52.575565
1682.327148	144.442169
1681.343750	212.927032
1680.359375	385.801788
1679.375000	218.514786
1678.390625	395.171021
1677.405273	239.756836
1676.419922	311.071289
1675.435547	702.044983
1674.449219	657.340515
1673.463867	692.954651
1672.478516	346.408173
1671.492188	598.315857
1670.505859	542.492126
1669.519531	781.972839
1668.532227	881.099976
1667.544922	794.845703
1666.557617	979.796814
1665.570313	788.348755
1664.583008	982.079712
1663.594727	985.193420
1662.607422	994.046753
1661.619141	849.543762
1660.629883	994.391113
1659.641602	1065.386597
1658.652344	1046.652710
1657.663086	885.277100
1656.673828	936.181091
1655.684570	968.885803
1654.694336	848.395996
1653.704102	617.151428
1652.713867	709.111023
1651.723633	669.091980
1650.732422	584.433716
1649.742188	338.838989
1648.750977	603.801208
1647.758789	417.006165
1646.767578	457.798615
1645.775391	358.824463
1644.784180	305.049713
1643.791992	391.479797
1642.798828	343.467804
1641.806641	411.837921
1640.813477	92.502586
1639.820313	84.813881
1638.827148	29.854029
1637.833008	101.680534
1636.839844	160.481308
1635.845703	-154.854141
1634.851563	17.632244
1633.856445	0.504899
1632.862305	-37.531635
1631.867188	27.295729
1630.872070	-23.615772
1629.876953	70.401993
1628.881836	51.334660
1627.885742	-28.128855
1626.889648	-207.412704
1625.893555	-189.267258
1624.897461	-192.070724
1623.900391	23.405714
1622.903320	-84.412476
1621.906250	-16.053556
1620.909180	5.053954
1619.912109	36.716991
1618.914063	47.410351
1617.916016	-222.774292
1616.917969	40.043568
1615.919922	-14.754447
1614.920898	-69.502533
1613.921875	98.762337
1612.922852	-79.206795
1611.923828	83.771927
1610.924805	-4.970092
1609.924805	60.955238
1608.924805	69.200874
1607.924805	211.037994
1606.924805	4.453703
1605.923828	-133.978928
1604.922852	-76.027382
1603.921875	10.661007
1602.920898	0.454665
1601.919922	8.527785
1600.917969	202.268265
1599.916016	45.446404
1598.914063	76.891022
1597.912109	8.933005
1596.909180	126.498550
1595.906250	53.207207
1594.903320	-59.304157
1593.900391	-140.496216
1592.896484	81.165764
1591.893555	-36.724487
1590.889648	-39.805695
1589.885742	17.047594
1588.880859	-77.533096
1587.876953	127.799942
1586.872070	166.047379
1585.867188	52.961361
1584.862305	46.698372
1583.856445	87.240547
1582.851563	62.524921
1581.845703	149.722580
1580.839844	31.023216
1579.833008	24.224348
1578.827148	-11.319743
1577.820313	197.686569
1576.813477	-20.270348
1575.806641	-136.792923
1574.798828	-6.293699
1573.791992	173.437714
1572.784180	-63.026424
1571.775391	2.003447
1570.767578	-70.855057
1569.759766	-16.500595
1568.750977	120.819153
1567.742188	-17.348995
1566.732422	-64.717651
1565.723633	-21.337444
1564.713867	162.035446
1563.704102	75.324654
1562.694336	-24.459791
1561.684570	59.816223
1560.673828	-27.242851
1559.664063	-41.803738
1558.652344	21.249575
1557.641602	29.718287
1556.630859	63.950188
1555.619141	224.948853
1554.607422	12.796050
1553.595703	-59.586380
1552.583984	72.429512
1551.571289	-46.816051
1550.558594	-65.235588
1549.545898	-11.352301
1548.533203	34.604599
1547.519531	220.034637
1546.506836	120.854599
1545.493164	249.034073
1544.479492	330.500610
1543.464844	83.645622
1542.451172	95.084473
1541.436523	-159.641800
1540.421875	-47.742580
1539.407227	89.784904
1538.391602	149.677429
1537.375977	93.287674
1536.361328	62.594875
1535.344727	-71.411781
1534.329102	-122.966415
1533.312500	-30.261061
1532.296875	77.748497
1531.280273	-146.877228
1530.262695	-15.981086
1529.246094	88.980064
1528.228516	234.965561
1527.210938	334.413788
1526.193359	104.178719
1525.175781	128.724777
1524.157227	-268.885193
1523.138672	102.790794
1522.120117	160.386169
1521.101563	73.831276
1520.082031	231.434814
1519.063477	23.857809
1518.043945	194.027451
1517.024414	-83.061707
1516.003906	89.394875
1514.983398	200.030670
1513.963867	-61.796734
1512.943359	2.405404
1511.921875	-10.534122
1510.901367	189.430313
1509.879883	-3.330090
1508.858398	47.569874
1507.836914	-135.011337
1506.815430	-161.208405
1505.792969	32.950527
1504.770508	62.918476
1503.748047	-148.065170
1502.725586	-28.583233
1501.702148	90.752884
1500.678711	-148.529205
1499.655273	-98.498604
1498.631836	43.576340
1497.608398	-154.826599
1496.583984	-202.282944
1495.559570	-121.895515
1494.535156	68.356476
1493.510742	184.314102
1492.485352	31.740549
1491.460938	35.081951
1490.435547	237.650452
1489.409180	256.130798
1488.383789	-1.275692
1487.357422	149.923538
1486.331055	165.701416
1485.304688	89.536781
1484.278320	554.357666
1483.250977	143.815582
1482.224609	243.578171
1481.197266	274.389496
1480.168945	440.271240
1479.141602	458.210571
1478.113281	420.026611
1477.084961	445.530426
1476.056641	425.139343
1475.028320	575.380005
1473.999023	987.801147
1472.969727	549.698364
1471.940430	720.101135
1470.911133	613.030334
1469.881836	966.501770
1468.851563	989.112976
1467.821289	1133.776733
1466.791016	1113.099609
1465.759766	1244.936890
1464.729492	1432.642212
1463.698242	1317.872192
1462.666992	1198.069702
1461.635742	1405.971313
1460.603516	1258.262207
1459.571289	1273.108154
1458.539063	1491.020874
1457.506836	1592.113770
1456.474609	1398.860474
1455.441406	1416.234497
1454.408203	1519.846680
1453.375000	1565.113770
1452.341797	1410.116089
1451.307617	1658.177490
1450.274414	1642.641235
1449.240234	1637.256836
1448.205078	1522.977539
1447.170898	1515.149048
1446.135742	1631.400146
1445.100586	1314.791382
1444.065430	1544.988403
1443.030273	1307.042969
1441.994141	1623.214600
1440.958984	1337.382935
1439.921875	1155.359741
1438.885742	1099.873535
1437.849609	1069.731934
1436.812500	1044.692749
1435.775391	926.236877
1434.738281	810.409790
1433.701172	947.215942
1432.663086	556.328430
1431.625000	529.153503
1430.586914	277.439667
1429.548828	522.953003
1428.509766	468.218323
1427.470703	342.952057
1426.431641	482.562805
1425.392578	312.097748
1424.353516	224.946915
1423.313477	321.841278
1422.273438	267.601349
1421.233398	173.153122
1420.193359	189.621826
1419.152344	55.079453
1418.111328	215.182022
1417.070313	158.857407
1416.029297	329.084198
1414.987305	134.542999
1413.946289	380.310364
1412.904297	163.368515
1411.862305	-186.640808
1410.819336	-76.470444
1409.776367	23.683241
1408.734375	86.203560
1407.691406	206.542160
1406.647461	-17.144646
1405.604492	186.190826
1404.560547	100.838501
1403.516602	-62.188709
1402.472656	136.258301
1401.427734	-3.962435
1400.382813	-33.679188
1399.337891	-120.965591
1398.292969	4.969916
1397.248047	-87.118225
1396.202148	-169.060150
1395.156250	97.370926
1394.110352	28.134413
1393.064453	179.398682
1392.018555	187.977600
1390.971680	-83.723320
1389.924805	22.693008
1388.877930	109.141891
1387.830078	45.542740
1386.782227	7.078381
1385.734375	48.743145
1384.686523	122.986420
1383.638672	-75.146744
1382.589844	-58.198517
1381.541016	61.272087
1380.492188	63.390121
1379.443359	180.480804
1378.394531	-139.318192
1377.344727	35.365368
1376.294922	107.747238
1375.245117	167.718933
1374.194336	-171.386200
1373.143555	-123.663292
1372.092773	-155.658447
1371.041992	-35.468517
1369.991211	-64.782227
1368.939453	-51.631107
1367.887695	16.421305
1366.835938	206.594421
1365.784180	48.134018
1364.731445	-60.373997
1363.679688	-203.580994
1362.626953	126.218491
1361.573242	75.270378
1360.520508	273.211731
1359.466797	212.493622
1358.413086	122.057266
1357.359375	61.584770
1356.305664	18.630264
1355.250977	18.023434
1354.196289	89.557617
1353.141602	131.345474
1352.086914	6.819956
1351.031250	210.165497
1349.975586	200.035339
1348.919922	147.807693
1347.864258	249.526733
1346.808594	331.443665
1345.751953	505.171997
1344.695313	537.572388
1343.638672	639.458496
1342.581055	706.679382
1341.523438	575.714539
1340.466797	685.209229
1339.408203	346.402924
1338.350586	651.693054
1337.291992	751.429321
1336.234375	732.391785
1335.174805	498.123596
1334.116211	580.744751
1333.057617	507.561584
1331.998047	422.116119
1330.938477	739.822449
1329.878906	394.941315
1328.818359	670.640869
1327.757813	550.928650
1326.697266	426.397369
1325.636719	652.724670
1324.576172	590.099915
1323.514648	678.168030
1322.453125	628.035828
1321.391602	503.957062
1320.330078	661.267517
1319.267578	759.366333
1318.205078	630.593323
1317.142578	805.215881
1316.080078	817.122498
1315.016602	811.827698
1313.953125	767.167236
1312.889648	794.025513
1311.826172	559.849670
1310.761719	515.435669
1309.698242	618.812866
1308.633789	668.042236
1307.569336	768.979675
1306.503906	815.791382
1305.438477	567.457153
1304.373047	766.860413
1303.307617	759.691406
1302.242188	929.558228
1301.175781	905.237549
1300.109375	925.196228
1299.042969	952.558044
1297.976563	552.598022
1296.909180	712.699524
1295.841797	632.181763
1294.774414	934.624451
1293.707031	554.790039
1292.638672	418.032623
1291.571289	749.857788
1290.502930	689.200806
1289.433594	731.569275
1288.365234	612.170715
1287.295898	590.875061
1286.226563	807.277649
1285.157227	692.913330
1284.086914	926.386475
1283.017578	684.766663
1281.947266	692.965149
1280.876953	813.763672
1279.805664	768.131958
1278.734375	844.857544
1277.663086	914.226135
1276.591797	802.625244
1275.520508	808.434448
1274.448242	836.249573
1273.375977	842.067932
1272.303711	894.314148
1271.231445	880.594360
1270.158203	783.852112
1269.085938	596.821655
1268.011719	771.144714
1266.938477	750.157532
1265.865234	619.384827
1264.791016	739.925476
1263.716797	553.114685
1262.641602	871.118713
1261.567383	913.508789
1260.492188	795.014160
1259.416992	925.114624
1258.341797	721.389099
1257.265625	885.531311
1256.190430	1056.898560
1255.114258	1004.195740
1254.037109	824.931519
1252.960938	1127.572632
1251.883789	911.839600
1250.806641	1117.001465
1249.729492	974.293457
1248.652344	821.907898
1247.574219	1029.331543
1246.496094	988.755249
1245.417969	916.590210
1244.338867	941.604248
1243.260742	1037.020508
1242.181641	899.264282
1241.102539	907.204468
1240.022461	912.687134
1238.943359	765.271301
1237.863281	741.618835
1236.783203	739.778259
1235.702148	917.355347
1234.622070	862.083374
1233.541016	731.664795
1232.459961	538.264832
1231.377930	790.712708
1230.296875	669.990906
1229.214844	786.613403
1228.132813	673.140991
1227.050781	414.444031
1225.967773	392.995270
1224.884766	373.939636
1223.801758	255.674881
1222.718750	442.156403
1221.634766	384.300323
1220.550781	411.040771
1219.466797	435.313660
1218.382813	229.982651
1217.298828	379.826508
1216.213867	172.099182
1215.128906	384.586578
1214.042969	389.313171
1212.958008	413.307617
1211.872070	439.658386
1210.786133	644.486572
1209.700195	550.081787
1208.613281	347.154846
1207.526367	380.548767
1206.439453	534.403809
1205.352539	459.204895
1204.265625	456.274017
1203.177734	296.719421
1202.089844	375.610901
1201.001953	312.362213
1199.913086	285.198761
1198.824219	48.618248
1197.735352	-9.849281
1196.646484	49.536224
1195.557617	-81.155098
1194.467773	-120.467491
1193.377930	-75.670547
1192.288086	-23.733118
1191.197266	-104.031555
1190.106445	-47.408504
1189.015625	-24.485107
1187.924805	-172.114914
1186.833984	148.423767
1185.742188	43.923405
1184.650391	57.004559
1183.557617	149.199921
1182.465820	54.215729
1181.373047	-67.159058
1180.280273	-123.794868
1179.187500	-48.618317
1178.093750	-100.542137
1177.000977	125.441185
1175.907227	25.495319
1174.812500	-16.982195
1173.718750	57.838726
1172.624023	-128.351089
1171.529297	75.594994
1170.434570	241.117722
1169.338867	54.864727
1168.244141	191.524017
1167.148438	177.430634
1166.051758	-104.451286
1164.956055	91.757919
1163.859375	-221.133240
1162.762695	51.363201
1161.666016	34.693943
1160.568359	-67.980804
1159.470703	-72.772545
1158.373047	320.989105
1157.275391	218.187515
1156.176758	-13.444963
1155.079102	72.219246
1153.979492	57.637962
1152.880859	-73.793945
1151.782227	-26.440729
1150.682617	-36.346420
1149.583008	-43.905277
1148.482422	-175.366440
1147.382813	-159.153564
1146.282227	-259.654236
1145.181641	-64.985191
1144.080078	22.462786
1142.979492	-266.081329
1141.877930	130.535736
1140.776367	86.974762
1139.673828	190.808762
1138.572266	78.251396
1137.469727	110.677422
1136.367188	128.801514
1135.263672	61.363640
1134.161133	36.681206
1133.057617	14.349559
1131.954102	155.796402
1130.849609	9.973586
1129.745117	341.121399
1128.641602	86.152039
1127.536133	414.705444
1126.431641	664.841736
1125.326172	210.754700
1124.220703	207.172104
1123.115234	175.133926
1122.009766	114.662605
1120.903320	146.565414
1119.796875	138.179550
1118.690430	300.232574
1117.583008	7.751480
1116.475586	-114.236038
1115.368164	125.783714
1114.260742	34.545158
1113.152344	-205.647354
1112.044922	-34.369202
1110.936523	108.451187
1109.827148	352.804108
1108.718750	11.128859
1107.609375	141.999954
1106.500000	140.563385
1105.389648	242.995575
1104.280273	151.831619
1103.169922	348.603027
1102.059570	111.168739
1100.948242	303.132935
1099.837891	358.237732
1098.726563	106.811600
1097.615234	235.006378
1096.502930	301.867737
1095.390625	314.512421
1094.278320	473.203247
1093.166016	191.439331
1092.053711	182.932755
1090.940430	169.723404
1089.827148	213.013855
1088.713867	202.180237
1087.599609	231.346466
1086.485352	340.474884
1085.371094	235.603683
1084.256836	483.401978
1083.141602	329.222260
1082.027344	217.429306
1080.912109	218.455521
1079.795898	353.364563
1078.680664	192.390244
1077.564453	191.135010
1076.448242	63.170391
1075.331055	390.481842
1074.213867	236.769775
1073.096680	357.558685
1071.979492	91.431725
1070.862305	104.421204
1069.744141	7.276393
1068.625977	-85.105225
1067.507813	47.476643
1066.388672	137.870941
1065.270508	143.968933
1064.151367	555.084656
1063.031250	254.547440
1061.912109	363.675964
1060.791992	318.389984
1059.671875	102.428474
1058.550781	-26.878935
1057.430664	87.047882
1056.309570	133.181671
1055.188477	102.228020
1054.066406	-17.444256
1052.945313	171.289536
1051.823242	-93.021385
1050.700195	182.104538
1049.578125	6.701855
1048.455078	216.443069
1047.332031	-10.111148
1046.208984	-3.274340
1045.084961	-96.659782
1043.960938	273.976593
1042.836914	-140.961975
1041.712891	29.230457
1040.587891	138.823578
1039.462891	-103.274727
1038.337891	36.688332
1037.212891	176.645218
1036.086914	111.773987
1034.960938	79.572113
1033.834961	-15.367828
1032.708984	61.917809
1031.582031	236.890472
1030.455078	102.648926
1029.328125	-136.058090
1028.200195	-86.448647
1027.072266	-241.236755
1025.944336	-142.714676
1024.816406	-125.442322
1023.687500	-36.145401
1022.558594	-100.008911
1021.429688	-175.372070
1020.300781	-322.548767
1019.170898	-170.383621
1018.041016	-32.128395
1016.911133	-77.014938
1015.780273	-193.659256
1014.649414	42.048012
1013.518555	-25.769594
1012.387695	22.327858
1011.255859	-84.669960
1010.124023	44.597935
1008.992188	2.604616
1007.860352	-50.860451
1006.727539	198.843018
1005.594727	612.726013
1004.461914	970.997925
1003.329102	1273.696167
1002.195313	1028.547119
1001.061523	1053.953979
999.927734	411.768799
998.792969	125.655479
997.658203	56.819763
996.523438	-46.531097
995.388672	62.593334
994.252930	7.910093
993.117188	80.220215
991.981445	94.916428
990.844727	-137.047760
989.708984	101.483543
988.572266	-81.805359
987.434570	142.939331
986.297852	12.878853
985.160156	-96.307968
984.022461	-207.662628
982.884766	-67.944916
981.746094	-43.292667
980.607422	-227.966415
979.468750	144.264252
978.329102	-254.101639
977.190430	-102.620979
976.050781	-72.973289
974.910156	248.640320
973.770508	-38.743782
972.629883	-1.990290
971.489258	-102.975716
970.348633	32.680565
969.207031	163.767105
968.065430	187.000854
966.923828	249.315109
965.781250	-32.431095
964.639648	142.453506
963.496094	85.744003
962.353516	63.529850
961.210938	149.129028
960.067383	184.357849
958.923828	279.215759
957.779297	197.751541
956.635742	68.321426
955.491211	62.650459
954.345703	194.386795
953.201172	74.438904
952.055664	-47.661175
950.910156	182.587357
949.764648	275.611664
948.618164	60.056675
947.471680	48.086987
946.325195	308.110199
945.178711	261.973297
944.031250	277.598816
942.883789	217.940033
941.736328	69.355667
940.587891	295.205811
939.439453	197.017776
938.291016	520.966614
937.142578	279.231262
935.993164	409.341949
934.843750	644.321777
933.694336	136.292984
932.544922	100.219627
931.394531	148.520782
930.244141	324.398895
929.093750	88.144180
927.942383	50.111347
926.791016	94.088608
925.639648	220.020401
924.488281	45.689034
923.335938	10.230663
922.183594	156.743774
921.031250	180.498917
919.877930	245.212433
918.724609	121.369347
917.571289	211.169861
916.417969	-41.937771
915.263672	215.985611
914.109375	212.801727
912.955078	16.775190
911.800781	-183.643814
910.645508	22.116825
909.490234	-44.304062
908.334961	-99.305939
907.178711	-36.361515
906.022461	-32.320393
904.866211	48.798805
903.709961	-82.993263
902.552734	57.071056
901.395508	-58.721310
900.238281	-129.144867
899.080078	246.314209
897.921875	-11.844384
896.763672	130.513031
895.605469	-66.360725
894.446289	116.718193
893.287109	103.102859
892.127930	123.424980
890.967773	33.073566
889.807617	-127.219513
888.647461	-61.590134
887.487305	87.571915
886.326172	268.296356
885.165039	24.732954
884.003906	2.402029
882.842773	-189.051041
881.680664	-1.553449
880.518555	59.634258
879.356445	213.223862
878.193359	258.608521
877.030273	265.693665
875.867188	281.806305
874.703125	327.206848
873.540039	95.699280
872.375977	170.416901
871.210938	146.112534
870.046875	180.322525
868.881836	72.838463
867.716797	-77.301529
866.550781	215.504852
865.385742	22.721638
864.219727	230.001816
863.052734	250.742767
861.886719	287.199493
860.719727	251.798508
859.552734	465.595490
858.384766	425.692841
857.217773	352.154144
856.049805	464.843445
854.880859	550.574158
853.712891	766.306458
852.543945	618.793030
851.375000	720.113037
850.205078	424.802582
849.036133	69.142082
847.866211	342.956573
846.696289	314.372162
845.525391	173.876053
844.354492	371.365906
843.183594	215.247040
842.012695	61.428722
840.840820	223.001709
839.668945	205.621506
838.497070	134.591934
837.324219	50.179558
836.151367	184.748932
834.978516	174.047272
833.805664	125.374565
832.631836	217.368454
831.458008	320.461975
830.284180	251.658249
829.110352	249.802246
827.935547	321.537476
826.760742	194.750183
825.584961	83.613182
824.410156	117.386200
823.234375	77.587410
822.058594	129.126648
820.881836	64.801704
819.705078	33.885765
818.528320	-101.676460
817.351563	-99.200005
816.173828	25.640234
814.996094	170.418381
813.818359	-100.821167
812.639648	6.066989
811.461914	108.427208
810.283203	-24.882763
809.103516	84.054512
807.923828	-2.588942
806.745117	-118.094116
805.564453	-257.995697
804.384766	-155.885773
803.204102	-293.552277
802.023438	-204.854248
800.842773	-191.654297
799.661133	-134.132278
798.479492	-129.885376
797.297852	-165.575974
796.115234	-219.008942
794.932617	-303.470764
793.750000	-135.386459
792.567383	-98.084366
791.383789	-16.545176
790.200195	-107.746582
789.016602	-121.476822
787.832031	108.156425
786.648438	45.648430
785.463867	193.237076
784.278320	168.262039
783.092773	275.896332
781.908203	78.461472
780.721680	35.756393
779.536133	90.228271
778.349609	113.724121
777.163086	44.440594
775.975586	226.804077
774.789063	232.493225
773.601563	30.749420
772.413086	-45.196831
771.225586	147.903671
770.037109	102.764847
768.848633	2.507499
767.660156	146.877914
766.470703	62.015270
765.281250	159.983871
764.091797	238.053497
762.901367	62.863293
761.710938	-24.229338
760.520508	216.580582
759.330078	169.029663
758.138672	-32.500790
756.947266	148.672974
755.755859	323.133331
754.563477	497.484192
753.371094	-55.656975
752.178711	35.153580
750.986328	128.088120
749.792969	71.627487
748.599609	52.484997
747.405273	53.080906
746.211914	183.117020
745.017578	299.902191
743.823242	50.311958
742.627930	188.950165
741.433594	-27.663794
740.238281	38.545399
739.041992	-114.429619
737.846680	98.502022
736.650391	-107.030762
735.454102	-106.653137
734.256836	202.387070
733.059570	-14.036226
731.862305	-120.968330
730.665039	100.282738
729.466797	131.127335
728.268555	-37.050743
727.070313	35.307697
725.872070	144.769699
724.672852	94.647903
723.473633	125.365273
722.273438	73.054756
721.074219	66.606674
719.874023	562.256958
718.673828	173.719742
717.472656	114.840767
716.271484	202.140793
715.070313	276.298248
713.869141	346.050140
712.666992	241.357468
711.464844	149.780136
710.262695	171.541489
709.059570	378.456055
707.856445	201.943146
706.653320	199.702667
705.450195	127.791992
704.246094	269.199463
703.041992	132.016312
701.837891	144.997162
700.632813	190.593262
699.428711	190.498077
698.222656	-176.982010
697.017578	138.146942
695.811523	94.604095
694.605469	-1.056397
693.399414	66.217995
692.192383	113.920532
690.986328	-114.095100
689.778320	-211.779343
688.571289	-168.376465
687.363281	-179.222946
686.155273	-120.656166
684.947266	-200.883331
683.738281	44.106480
682.529297	-77.284859
681.320313	-103.272324
680.111328	128.549225
678.901367	-129.192032
677.691406	-235.232864
676.481445	-31.649563
675.270508	-191.744537
674.059570	-55.316063
672.848633	-109.302673
671.636719	72.493279
670.425781	-74.442719
669.213867	-13.763125
668.000977	-110.863396
666.789063	92.444092
665.576172	60.213062
664.362305	94.971001
663.149414	2.340084
661.935547	129.969910
660.721680	119.436317
659.507813	-55.053463
658.292969	46.694767
657.078125	-13.331006
655.863281	-118.580673
654.647461	-77.156731
653.431641	-27.097515
652.215820	165.185303
651.000000	-131.598846
649.783203	-23.301165
648.566406	87.138718
647.349609	120.069077
646.132813	146.570679
644.915039	181.713547
643.697266	348.111847
642.478516	258.542908
641.259766	164.763489
640.041992	4.435706
638.822266	46.271847
637.603516	-77.314133
636.383789	145.093414
635.164063	-44.917419
633.943359	48.667831
632.723633	22.053202
631.502930	27.716614
630.281250	-3.027538
629.060547	13.511109
627.838867	236.026962
626.617188	108.992317
625.394531	97.871040
624.172852	258.307617
622.950195	298.764069
621.726563	125.061569
620.503906	-1.344834
619.280273	268.570282
618.056641	287.981842
616.832031	-0.721752
615.608398	42.508221
614.383789	21.657547
613.158203	-33.277504
611.933594	-237.754990
610.708008	-99.922714
609.482422	-158.662628
608.255859	-63.360649
607.030273	181.602310
605.803711	108.347816
604.576172	114.311279
