# Supplementary material for: Raman spectroscopy accurately differentiates mucosal healing from non-healing and biochemical changes following biological therapy in inflammatory bowel disease
Source: PLoS One. 2021 Jun 2;16(6):e0252210. doi: 10.1371/journal.pone.0252210 (PMC8172032; doi:10.1371/journal.pone.0252210)
Supplement: S7 Dataset — (ZIP) [file pone.0252210.s009.zip › Post-biologic/OC023 post treatment-1_base sub cr removed_7__X_-20368.5__Y_49402__Z_925.4__Time_78.txt]

1714.774414	255.654358
1713.797852	24.266602
1712.820313	17.336740
1711.843750	93.265900
1710.866211	-0.046115
1709.888672	-23.873945
1708.911133	-15.758329
1707.933594	-198.066010
1706.955078	7.895102
1705.976563	-97.030724
1704.998047	-260.940033
1704.019531	-312.459442
1703.040039	-21.528139
1702.061523	-126.742302
1701.082031	204.025467
1700.101563	-43.064289
1699.122070	100.338654
1698.141602	110.001205
1697.161133	108.993568
1696.180664	580.953247
1695.200195	173.904816
1694.218750	333.267639
1693.238281	252.368057
1692.256836	459.882141
1691.274414	387.155640
1690.292969	514.740112
1689.310547	348.934601
1688.328125	548.744751
1687.345703	473.982666
1686.363281	780.649170
1685.379883	636.902222
1684.396484	671.947998
1683.413086	784.442017
1682.429688	710.653809
1681.445313	871.426880
1680.461914	899.270691
1679.477539	983.207947
1678.493164	1011.467957
1677.507813	976.088745
1676.523438	943.668823
1675.538086	1017.872925
1674.552734	1302.350586
1673.566406	1081.907715
1672.581055	1297.700684
1671.594727	1463.174316
1670.608398	1626.204712
1669.622070	1337.975098
1668.634766	1254.592041
1667.648438	1495.421875
1666.661133	1715.191772
1665.673828	1794.534668
1664.685547	1693.732788
1663.698242	1566.781738
1662.709961	1625.784912
1661.721680	1753.997803
1660.733398	1824.153320
1659.744141	1844.219604
1658.755859	1644.716675
1657.766602	1662.784912
1656.777344	1569.932983
1655.787109	1570.076294
1654.797852	1673.778198
1653.807617	1261.684814
1652.817383	1577.663696
1651.827148	1422.969116
1650.835938	1078.218018
1649.844727	1048.555786
1648.853516	852.673645
1647.862305	1109.098511
1646.871094	676.079651
1645.878906	563.170288
1644.886719	638.116882
1643.894531	686.914429
1642.902344	633.016602
1641.910156	500.244293
1640.916992	322.935486
1639.923828	322.736755
1638.930664	267.419678
1637.936523	307.311859
1636.943359	423.921234
1635.949219	116.353249
1634.955078	17.361925
1633.960938	150.518051
1632.965820	170.583542
1631.970703	-25.066626
1630.975586	69.232796
1629.980469	-96.882362
1628.985352	-102.155235
1627.989258	-36.169849
1626.993164	-135.724731
1625.997070	-313.924561
1625.000977	128.726517
1624.003906	-233.074722
1623.007813	-11.013712
1622.010742	134.929565
1621.012695	252.088196
1620.015625	264.323303
1619.017578	179.559174
1618.020508	344.435425
1617.021484	-52.342537
1616.023438	110.208054
1615.025391	212.499603
1614.026367	136.509567
1613.027344	351.812134
1612.028320	0.798137
1611.028320	77.363403
1610.029297	30.852901
1609.029297	-146.540527
1608.029297	-32.942677
1607.028320	130.474350
1606.028320	320.122894
1605.027344	145.872559
1604.026367	8.438856
1603.025391	70.042755
1602.023438	-46.214848
1601.022461	-110.018196
1600.020508	192.401718
1599.018555	0.593051
1598.016602	-157.087372
1597.013672	-319.875122
1596.010742	-247.375458
1595.007813	-133.060623
1594.004883	-285.158600
1593.001953	-123.803642
1591.998047	-46.037540
1590.994141	18.673006
1589.990234	169.489792
1588.986328	-97.180214
1587.981445	-1.159832
1586.976563	251.295258
1585.971680	60.404671
1584.966797	-112.162727
1583.961914	-86.595406
1582.956055	37.952026
1581.950195	-228.326630
1580.944336	208.692795
1579.938477	-5.482632
1578.931641	-3.526886
1577.924805	131.133026
1576.917969	80.934029
1575.911133	152.988922
1574.904297	-9.136333
1573.896484	31.587542
1572.888672	215.234039
1571.880859	32.218971
1570.873047	12.944517
1569.864258	-198.675262
1568.855469	-38.802670
1567.846680	-63.478664
1566.837891	-127.175758
1565.829102	-24.786295
1564.819336	-47.122799
1563.809570	-40.999195
1562.799805	-29.786121
1561.790039	33.194695
1560.779297	49.359173
1559.768555	-84.971169
1558.757813	70.968109
1557.747070	146.384888
1556.736328	84.328941
1555.724609	-76.270271
1554.712891	221.493652
1553.701172	130.598480
1552.689453	394.279816
1551.676758	70.174019
1550.664063	408.522278
1549.651367	405.087830
1548.638672	373.061676
1547.625977	252.982666
1546.612305	83.678261
1545.598633	165.037216
1544.584961	160.928619
1543.571289	19.731447
1542.556641	121.257355
1541.541992	-299.121643
1540.527344	-435.438416
1539.512695	-76.188728
1538.498047	140.792007
1537.482422	109.779961
1536.466797	439.808441
1535.451172	16.354713
1534.434570	59.673279
1533.418945	270.407898
1532.402344	284.965149
1531.385742	216.879547
1530.369141	-90.972809
1529.351563	54.513760
1528.334961	4.037698
1527.317383	285.570862
1526.299805	85.396942
1525.281250	121.916222
1524.263672	142.820908
1523.245117	-60.298962
1522.226563	55.444767
1521.208008	-39.908962
1520.188477	83.131493
1519.168945	118.546791
1518.150391	151.216766
1517.129883	29.500462
1516.110352	69.519714
1515.089844	204.358658
1514.070313	10.303341
1513.049805	-186.425903
1512.028320	-206.157120
1511.007813	-197.808228
1509.986328	-20.323641
1508.964844	133.830383
1507.943359	105.664413
1506.921875	-291.869507
1505.899414	18.082293
1504.876953	-51.572468
1503.854492	78.497337
1502.832031	13.648310
1501.808594	63.899788
1500.786133	3.870841
1499.762695	-294.403015
1498.739258	-32.165108
1497.714844	-340.880859
1496.691406	-232.574280
1495.666992	-24.732286
1494.642578	-136.808365
1493.617188	73.151695
1492.592773	-184.917770
1491.567383	27.212234
1490.541992	93.454231
1489.516602	164.626480
1488.491211	577.875427
1487.464844	273.228973
1486.438477	98.772263
1485.412109	404.114777
1484.385742	260.047668
1483.358398	411.846588
1482.331055	512.427429
1481.303711	492.966309
1480.276367	832.898987
1479.249023	718.798157
1478.220703	795.749573
1477.192383	686.527466
1476.164063	826.895874
1475.135742	911.046753
1474.106445	1071.421143
1473.077148	915.912842
1472.047852	1144.713867
1471.018555	1202.801514
1469.989258	1421.047363
1468.958984	1593.288818
1467.928711	1658.535400
1466.898438	1728.741211
1465.868164	1712.385376
1464.836914	1962.789307
1463.805664	2047.826416
1462.774414	2127.655762
1461.743164	2016.866211
1460.710938	2142.185059
1459.679688	2003.347656
1458.647461	2123.380127
1457.615234	2291.504150
1456.582031	2439.166016
1455.549805	2251.866699
1454.516602	2237.020996
1453.483398	2551.749268
1452.449219	2262.907715
1451.416016	2772.538818
1450.381836	2557.146729
1449.347656	2648.344727
1448.313477	2653.334473
1447.279297	2625.353516
1446.244141	2397.304688
1445.208984	2187.031494
1444.173828	2353.896484
1443.138672	2270.162109
1442.102539	2107.989014
1441.066406	2262.002197
1440.030273	2211.106934
1438.994141	2114.704590
1437.958008	2028.435181
1436.920898	1927.003906
1435.883789	1648.750610
1434.846680	1539.840332
1433.808594	1304.681763
1432.771484	1291.824219
1431.733398	943.220398
1430.695313	1011.184692
1429.657227	947.919250
1428.618164	650.059204
1427.579102	690.301636
1426.540039	367.432678
1425.500977	659.853821
1424.461914	334.646027
1423.421875	697.528503
1422.381836	478.293854
1421.341797	400.239899
1420.301758	443.133209
1419.260742	292.146088
1418.219727	231.885452
1417.178711	322.694000
1416.137695	358.150665
1415.096680	121.947716
1414.054688	36.779118
1413.012695	92.515106
1411.970703	183.478714
1410.928711	435.324982
1409.885742	-69.300789
1408.842773	205.203735
1407.799805	127.989624
1406.756836	-157.563599
1405.712891	207.355621
1404.668945	4.868716
1403.625000	-39.342087
1402.581055	129.825302
1401.537109	198.654572
1400.492188	-0.851078
1399.447266	48.064056
1398.402344	-88.474625
1397.357422	148.603577
1396.311523	-175.682297
1395.265625	149.171051
1394.219727	-52.043179
1393.173828	72.493629
1392.126953	119.441460
1391.081055	126.440010
1390.034180	65.947739
1388.986328	125.676025
1387.939453	-109.687370
1386.891602	-227.304520
1385.843750	65.342194
1384.795898	-39.528538
1383.748047	-134.239075
1382.699219	-246.298645
1381.651367	-435.620728
1380.602539	229.526337
1379.552734	37.898582
1378.503906	-355.742584
1377.454102	-75.106216
1376.404297	-188.787491
1375.354492	-107.659866
1374.303711	45.897045
1373.253906	157.139236
1372.203125	-63.195938
1371.152344	33.322845
1370.100586	-49.539120
1369.049805	-344.027130
1367.998047	141.565903
1366.946289	188.692032
1365.894531	-40.489410
1364.841797	-97.642303
1363.789063	131.649704
1362.736328	-39.700279
1361.683594	-73.974472
1360.630859	267.562408
1359.577148	143.987244
1358.523438	-78.845146
1357.469727	-13.041383
1356.415039	298.946411
1355.361328	307.796295
1354.306641	192.560379
1353.251953	137.147202
1352.197266	347.641327
1351.141602	456.390015
1350.085938	441.135162
1349.030273	512.910400
1347.974609	234.956375
1346.918945	535.294861
1345.862305	609.951477
1344.805664	357.422913
1343.749023	667.930115
1342.691406	911.528198
1341.634766	912.347717
1340.577148	915.793823
1339.519531	966.463745
1338.460938	784.477722
1337.403320	842.909912
1336.344727	946.022217
1335.286133	779.496948
1334.226563	803.716431
1333.167969	763.782837
1332.108398	813.054626
1331.048828	711.631531
1329.989258	701.886108
1328.928711	726.896484
1327.869141	611.220154
1326.808594	693.386902
1325.748047	834.960083
1324.686523	942.047668
1323.625977	908.529846
1322.564453	845.556641
1321.502930	913.565674
1320.440430	757.165283
1319.378906	1089.427734
1318.316406	916.107422
1317.253906	989.592590
1316.190430	939.931335
1315.127930	841.163269
1314.064453	912.606506
1313.000977	673.757751
1311.937500	937.629517
1310.873047	763.200317
1309.809570	906.599792
1308.745117	803.932495
1307.679688	922.931946
1306.615234	943.617615
1305.549805	1131.702026
1304.484375	808.313416
1303.418945	1109.733521
1302.353516	976.058533
1301.287109	950.711182
1300.220703	972.201660
1299.154297	1178.065552
1298.087891	750.305115
1297.020508	784.501770
1295.954102	1020.134644
1294.886719	983.342651
1293.818359	733.194824
1292.750977	812.050293
1291.682617	682.495911
1290.614258	871.927124
1289.545898	921.644775
1288.476563	748.391174
1287.407227	550.826782
1286.338867	770.006409
1285.268555	709.932251
1284.199219	652.453674
1283.128906	604.901245
1282.058594	887.966125
1280.988281	745.150269
1279.917969	710.168396
1278.846680	848.999756
1277.775391	687.028320
1276.704102	498.326263
1275.632813	534.733276
1274.560547	478.330383
1273.488281	532.016785
1272.416016	1015.782532
1271.343750	776.387085
1270.270508	942.579773
1269.197266	854.855103
1268.124023	923.484192
1267.050781	1033.652222
1265.977539	821.771179
1264.903320	946.703735
1263.829102	1076.533936
1262.753906	818.669495
1261.679688	894.981079
1260.604492	949.388550
1259.529297	989.215576
1258.454102	770.844543
1257.378906	898.505493
1256.302734	809.432861
1255.226563	1151.389526
1254.150391	1072.146484
1253.073242	946.750854
1251.997070	955.278992
1250.919922	868.981873
1249.841797	979.751587
1248.764648	740.392944
1247.686523	955.752686
1246.608398	670.401794
1245.530273	645.203125
1244.452148	1052.460938
1243.373047	692.081787
1242.293945	1028.786987
1241.214844	600.650452
1240.135742	789.218384
1239.055664	732.635986
1237.975586	887.163513
1236.895508	883.980042
1235.815430	752.284424
1234.734375	720.059753
1233.654297	995.699768
1232.573242	711.417297
1231.491211	756.770386
1230.410156	920.801331
1229.328125	537.431885
1228.246094	522.260132
1227.163086	763.681274
1226.081055	617.761047
1224.998047	805.804016
1223.915039	766.353638
1222.832031	494.725922
1221.748047	600.409912
1220.664063	191.101456
1219.580078	369.272827
1218.496094	68.890503
1217.412109	532.032349
1216.327148	712.341736
1215.242188	387.846558
1214.157227	425.601318
1213.071289	311.237549
1211.985352	607.129089
1210.899414	429.969147
1209.813477	404.810242
1208.727539	574.955017
1207.640625	609.956787
1206.553711	324.297058
1205.466797	646.028503
1204.378906	386.886108
1203.291016	142.257782
1202.203125	83.127892
1201.115234	353.834351
1200.027344	133.277588
1198.938477	216.001038
1197.849609	-62.306213
1196.760742	-44.659679
1195.670898	45.062111
1194.582031	24.067842
1193.492188	43.875675
1192.401367	-109.455734
1191.311523	-51.326630
1190.220703	81.171494
1189.129883	18.976440
1188.039063	-341.040344
1186.947266	-117.577942
1185.856445	-100.721367
1184.764648	-523.117310
1183.671875	-148.872879
1182.580078	-33.937786
1181.487305	95.242111
1180.394531	-65.837914
1179.301758	15.164557
1178.208984	21.746292
1177.115234	-41.257053
1176.021484	8.255696
1174.927734	7.357589
1173.833008	355.934906
1172.738281	165.639999
1171.643555	-53.387619
1170.548828	57.780739
1169.454102	-89.564896
1168.358398	59.617767
1167.262695	-152.436310
1166.166992	92.106003
1165.070313	-34.037388
1163.973633	-155.453384
1162.876953	186.544754
1161.780273	349.143799
1160.683594	377.835327
1159.585938	229.729507
1158.488281	408.576050
1157.389648	389.160889
1156.291992	407.820648
1155.193359	464.514374
1154.094727	394.679840
1152.996094	298.535400
1151.896484	185.628418
1150.796875	194.191925
1149.697266	252.671021
1148.597656	89.481483
1147.498047	-288.083862
1146.397461	-87.036568
1145.296875	175.693100
1144.195313	83.581802
1143.094727	317.369385
1141.993164	206.003357
1140.891602	-0.559305
1139.789063	80.546501
1138.687500	73.553787
1137.584961	375.399658
1136.482422	-26.329399
1135.379883	272.794617
1134.276367	576.408020
1133.172852	623.324341
1132.069336	539.536072
1130.964844	533.986084
1129.861328	953.071411
1128.756836	650.659546
1127.652344	737.244385
1126.546875	818.922729
1125.442383	997.658997
1124.336914	638.167786
1123.230469	845.057007
1122.125000	592.149109
1121.018555	656.621216
1119.912109	495.993439
1118.805664	657.307739
1117.699219	456.299530
1116.591797	477.707764
1115.484375	506.098114
1114.376953	520.178650
1113.268555	302.391449
1112.160156	609.460693
1111.051758	684.647339
1109.943359	499.751526
1108.833984	626.697510
1107.725586	871.599548
1106.616211	828.177917
1105.505859	591.066711
1104.396484	618.351379
1103.286133	494.486359
1102.175781	792.917542
1101.064453	911.838501
1099.954102	764.140259
1098.842773	1073.819580
1097.731445	742.106140
1096.619141	853.505859
1095.507813	863.470947
1094.395508	939.298645
1093.282227	501.596008
1092.169922	838.669312
1091.056641	970.704102
1089.943359	700.167114
1088.830078	592.032898
1087.716797	761.459595
1086.602539	843.712708
1085.488281	860.026794
1084.373047	659.989563
1083.258789	828.978516
1082.143555	706.458130
1081.028320	689.649536
1079.913086	851.285339
1078.796875	968.171875
1077.680664	885.413452
1076.564453	734.582520
1075.448242	553.271179
1074.331055	693.375671
1073.213867	366.646820
1072.096680	797.407288
1070.979492	552.778625
1069.861328	277.746735
1068.743164	382.408478
1067.625000	545.559204
1066.505859	383.040466
1065.386719	503.902222
1064.267578	664.482910
1063.148438	623.687378
1062.029297	653.090271
1060.909180	708.187500
1059.789063	622.912048
1058.667969	418.396423
1057.547852	417.371429
1056.426758	572.925842
1055.305664	32.059097
1054.183594	376.847229
1053.062500	254.360794
1051.940430	227.663284
1050.818359	186.978821
1049.695313	293.354156
1048.572266	388.027039
1047.449219	205.048904
1046.326172	-33.802246
1045.203125	-25.346066
1044.079102	202.265137
1042.955078	310.927246
1041.830078	477.810242
1040.706055	546.812439
1039.581055	343.290863
1038.456055	538.098267
1037.331055	271.889618
1036.205078	313.073364
1035.079102	300.761963
1033.953125	279.196259
1032.826172	55.322010
1031.700195	482.728149
1030.573242	328.764587
1029.445313	302.756317
1028.318359	397.668823
1027.190430	-88.223793
1026.062500	-332.262787
1024.934570	-306.748352
1023.805664	-79.205048
1022.676758	-100.050507
1021.547852	-269.325226
1020.418945	-67.241577
1019.289063	-428.812195
1018.159180	-356.492157
1017.029297	-214.568115
1015.898438	-70.316154
1014.767578	331.183350
1013.636719	297.034271
1012.505859	-38.112644
1011.375000	502.326904
1010.243164	475.391632
1009.111328	270.344330
1007.978516	692.604736
1006.846680	696.033447
1005.713867	1356.452026
1004.581055	2079.113281
1003.447266	2662.823486
1002.313477	2231.679199
1001.179688	1523.555054
1000.045898	732.707214
998.912109	512.864075
997.777344	554.182373
996.642578	32.286766
995.506836	193.966904
994.372070	334.941956
993.236328	69.928246
992.100586	130.395447
990.963867	-14.272642
989.828125	311.585388
988.691406	107.292068
987.553711	6.921622
986.416992	-14.918160
985.279297	-36.611130
984.141602	24.750740
983.003906	1.047733
981.865234	203.062744
980.726563	352.207184
979.587891	165.546753
978.448242	87.220062
977.309570	262.041412
976.169922	112.771324
975.030273	78.648361
973.889648	-83.987289
972.749023	17.807678
971.608398	209.293915
970.467773	17.368752
969.326172	98.886391
968.184570	-58.177444
967.042969	21.351761
965.901367	121.654320
964.758789	336.748871
963.616211	70.364220
962.473633	-7.741329
961.330078	242.109314
960.186523	72.671745
959.042969	-46.118229
957.899414	320.878326
956.754883	190.969681
955.610352	63.580574
954.465820	252.269623
953.321289	100.095413
952.175781	263.858826
951.030273	267.614532
949.884766	122.907341
948.738281	234.473862
947.591797	-209.227493
946.445313	215.752121
945.298828	-30.935387
944.151367	35.558342
943.003906	236.909607
941.856445	312.777924
940.708008	411.595917
939.559570	76.998215
938.411133	112.284813
937.262695	384.913818
936.113281	290.468567
934.964844	360.367645
933.814453	161.460770
932.665039	167.880447
931.514648	56.001690
930.364258	53.652836
929.213867	249.559158
928.062500	-144.060745
926.912109	29.353903
925.759766	-17.866222
924.608398	28.357302
923.456055	120.195885
922.303711	-69.800858
921.151367	-241.372925
919.999023	-230.902954
918.845703	350.009888
917.692383	-89.150032
916.539063	-53.310413
915.384766	-5.994097
914.230469	252.546448
913.076172	152.529800
911.920898	-312.599884
910.766602	-221.624084
909.611328	-98.812477
908.455078	-245.737381
907.299805	-208.860764
906.143555	-190.006531
904.987305	-16.973433
903.830078	101.735802
902.673828	-234.687561
901.516602	-34.246479
900.359375	98.306572
899.201172	-260.171600
898.042969	-64.062691
896.884766	23.482044
895.726563	4.799566
894.567383	223.619904
893.408203	-167.864975
892.249023	324.515808
891.088867	161.562622
889.929688	-64.475082
888.769531	64.221436
887.608398	165.844528
886.448242	-43.991680
885.287109	28.424417
884.125977	130.205795
882.963867	180.131607
881.801758	171.468918
880.639648	286.864746
879.477539	253.503250
878.315430	66.980591
877.152344	-184.734528
875.989258	322.757385
874.825195	415.721924
873.661133	89.945183
872.497070	324.794708
871.333008	255.788483
870.168945	204.840881
869.003906	43.740982
867.838867	132.335190
866.672852	427.732910
865.506836	433.071442
864.340820	189.001495
863.174805	-63.929756
862.008789	190.848267
860.841797	265.876587
859.674805	217.397980
858.506836	231.781540
857.339844	414.432434
856.171875	217.869934
855.003906	801.864075
853.834961	603.026245
852.666016	527.552307
851.497070	877.909424
850.328125	593.967102
849.158203	596.861877
847.988281	279.455994
846.818359	246.517319
845.647461	562.762573
844.477539	218.599487
843.306641	127.380959
842.134766	85.367088
840.963867	99.219933
839.791992	327.649536
838.619141	77.547020
837.447266	196.233017
836.274414	401.929077
835.101563	245.586044
833.928711	361.689056
832.754883	243.226044
831.581055	446.165710
830.407227	369.966003
829.232422	378.495667
828.058594	525.219360
826.883789	540.207581
825.708008	430.236633
824.533203	264.488678
823.357422	65.287766
822.181641	10.888850
821.004883	147.965164
819.828125	198.014160
818.651367	-179.534866
817.474609	-289.926361
816.296875	-113.319260
815.119141	-146.047409
813.941406	-52.103088
812.763672	12.761751
811.584961	-353.830627
810.406250	-202.498489
809.226563	230.841309
808.047852	-235.912323
806.868164	-296.120575
805.688477	9.954518
804.507813	160.343323
803.327148	-88.989182
802.146484	-109.790215
800.965820	-97.447464
799.784180	-484.479462
798.603516	-361.470947
797.420898	-185.460220
796.239258	-297.804749
795.056641	-221.898270
793.874023	4.468190
792.691406	-281.033691
791.507813	-320.768219
790.324219	-179.103790
789.140625	-11.094987
787.956055	136.770889
786.772461	30.023991
785.586914	122.225151
784.402344	94.836174
783.216797	73.946533
782.032227	-2.328192
780.845703	-16.846031
779.660156	61.280586
778.473633	-21.994057
777.287109	58.020935
776.100586	69.428680
774.913086	54.208817
773.725586	-128.827881
772.538086	34.414303
771.349609	-113.512657
770.161133	300.737915
768.972656	304.660553
767.784180	-0.078156
766.594727	162.300446
765.405273	119.624466
764.215820	325.705383
763.026367	196.913452
761.835938	158.316528
760.645508	247.271011
759.454102	276.671051
758.262695	539.119507
757.072266	429.696350
755.879883	183.911118
754.688477	386.566681
753.496094	419.823059
752.303711	187.139633
751.110352	191.711792
749.917969	40.294586
748.724609	306.020721
747.530273	422.295074
746.336914	349.736664
745.142578	92.861061
743.948242	463.378815
742.752930	224.044342
741.558594	166.756714
740.363281	126.992500
739.166992	177.059738
737.971680	334.438019
736.775391	95.268066
735.579102	125.548462
734.381836	66.041939
733.185547	164.160080
731.988281	165.948196
730.790039	264.005951
729.592773	167.372009
728.394531	75.177872
727.196289	175.443954
725.997070	-39.048931
724.797852	107.159126
723.598633	266.453125
722.399414	532.749390
721.199219	198.473404
719.999023	543.377991
718.798828	298.883362
717.598633	368.806061
716.397461	85.359024
715.196289	83.495842
713.994141	295.421692
712.792969	95.324234
711.590820	124.279678
710.388672	-101.612457
709.185547	104.067924
707.982422	118.113342
706.779297	-102.886765
705.576172	-71.114563
704.372070	-45.747654
703.167969	10.220385
701.963867	61.962391
700.759766	-31.882174
699.554688	17.989395
698.349609	165.834229
697.143555	118.167793
695.938477	-20.561916
694.732422	-15.668251
693.525391	-266.883789
692.319336	-24.885258
691.112305	-340.732086
689.905273	-363.238373
688.697266	-142.514633
687.490234	-238.425720
686.282227	73.650444
685.073242	-2.358987
683.865234	173.339142
682.656250	-134.168564
681.447266	-96.803658
680.237305	-228.233170
679.028320	-279.266754
677.818359	-83.236488
676.607422	-151.212784
675.397461	-238.445389
674.186523	141.933945
672.975586	-131.005264
671.763672	-206.821747
670.551758	-42.414444
669.339844	-1.141337
668.127930	-106.697075
666.915039	92.620850
665.703125	-62.300632
664.489258	102.633186
663.276367	-246.299835
662.062500	-176.150604
660.848633	34.352085
659.634766	52.802422
658.419922	-101.268837
657.205078	184.777328
655.990234	-1.499255
654.775391	165.883926
653.559570	-207.784943
652.343750	39.288620
651.126953	79.398102
649.911133	237.890137
648.694336	155.055649
647.477539	72.152748
646.259766	361.504425
645.041992	317.030121
643.824219	401.464203
642.606445	289.912506
641.387695	59.888523
640.168945	244.598984
638.950195	46.318695
637.730469	206.621628
636.511719	334.223877
635.291016	444.138336
634.071289	162.697678
632.850586	129.886642
631.629883	141.584610
630.409180	156.939865
629.188477	319.637665
627.966797	-37.540932
626.745117	108.587326
625.522461	138.022171
624.300781	511.626770
623.078125	275.489899
621.854492	336.212097
620.631836	342.255188
619.408203	259.306732
618.184570	108.773697
616.960938	-113.657845
615.736328	-191.889481
614.511719	81.435310
613.287109	-113.246468
612.061523	71.133194
610.835938	-5.035897
609.610352	-40.275394
608.384766	57.182793
607.158203	-14.135991
605.931641	-147.394608
604.705078	-114.153770
