# Supplementary material for: Raman spectroscopy accurately differentiates mucosal healing from non-healing and biochemical changes following biological therapy in inflammatory bowel disease
Source: PLoS One. 2021 Jun 2;16(6):e0252210. doi: 10.1371/journal.pone.0252210 (PMC8172032; doi:10.1371/journal.pone.0252210)
Supplement: S7 Dataset — (ZIP) [file pone.0252210.s009.zip › Post-biologic/OC035-1 post treatment_base sub CR removed_46__X_-12017.2__Y_76906.1__Z_921.736__Time_519.txt]

1714.774414	-20.928600
1713.797852	113.186226
1712.820313	-164.700485
1711.843750	7.565637
1710.866211	47.861660
1709.888672	-201.766876
1708.911133	-213.155594
1707.933594	51.091640
1706.955078	-204.746643
1705.976563	-77.752731
1704.998047	-39.354469
1704.019531	-175.104263
1703.040039	36.954426
1702.061523	-211.284058
1701.082031	201.222610
1700.101563	86.669250
1699.122070	79.218536
1698.141602	-56.499264
1697.161133	166.076981
1696.180664	68.081100
1695.200195	234.770645
1694.218750	118.457443
1693.238281	95.942055
1692.256836	151.072128
1691.274414	254.468521
1690.292969	307.491089
1689.310547	379.462494
1688.328125	662.470337
1687.345703	351.118469
1686.363281	352.228363
1685.379883	463.001678
1684.396484	259.744904
1683.413086	560.563660
1682.429688	515.480652
1681.445313	771.785461
1680.461914	477.442078
1679.477539	590.961914
1678.493164	712.963318
1677.507813	851.392700
1676.523438	737.680969
1675.538086	1148.449951
1674.552734	1094.353394
1673.566406	1245.520630
1672.581055	1221.876587
1671.594727	1254.621094
1670.608398	1149.849731
1669.622070	1375.074707
1668.634766	1274.219727
1667.648438	1290.893188
1666.661133	1467.415161
1665.673828	1212.011475
1664.685547	1498.518188
1663.698242	1623.809326
1662.709961	1646.264404
1661.721680	1703.838745
1660.733398	1547.368896
1659.744141	1677.795044
1658.755859	1543.930908
1657.766602	1580.283081
1656.777344	1617.287354
1655.787109	1461.648193
1654.797852	1190.302856
1653.807617	1382.824097
1652.817383	1194.932007
1651.827148	1208.814575
1650.835938	964.150024
1649.844727	794.278442
1648.853516	754.654053
1647.862305	771.187805
1646.871094	510.915253
1645.878906	256.650879
1644.886719	169.512939
1643.894531	88.315338
1642.902344	303.436127
1641.910156	218.186661
1640.916992	78.142731
1639.923828	2.070394
1638.930664	-91.844788
1637.936523	247.313782
1636.943359	46.441090
1635.949219	-222.328568
1634.955078	-305.953918
1633.960938	-331.035675
1632.965820	-118.509102
1631.970703	-387.483582
1630.975586	-81.835777
1629.980469	71.508675
1628.985352	-487.930695
1627.989258	-396.730011
1626.993164	-207.752029
1625.997070	-255.092896
1625.000977	-154.696503
1624.003906	-432.465729
1623.007813	-81.488899
1622.010742	28.005203
1621.012695	129.983719
1620.015625	119.392654
1619.017578	-1.094159
1618.020508	188.674606
1617.021484	-28.132694
1616.023438	59.953804
1615.025391	-114.017799
1614.026367	42.953140
1613.027344	-132.880096
1612.028320	82.373703
1611.028320	-153.047592
1610.029297	49.632393
1609.029297	-75.026978
1608.029297	2.372393
1607.028320	252.874146
1606.028320	228.572739
1605.027344	-180.323761
1604.026367	42.013348
1603.025391	214.758575
1602.023438	102.462700
1601.022461	147.370361
1600.020508	98.307251
1599.018555	15.458584
1598.016602	-354.727478
1597.013672	-217.568115
1596.010742	-213.573898
1595.007813	-146.741730
1594.004883	-134.654404
1593.001953	-367.908325
1591.998047	25.615799
1590.994141	-100.342842
1589.990234	60.896942
1588.986328	-46.579258
1587.981445	206.026276
1586.976563	116.956589
1585.971680	293.920593
1584.966797	609.004272
1583.961914	428.815308
1582.956055	472.810211
1581.950195	240.665924
1580.944336	84.156387
1579.938477	297.465820
1578.931641	318.022003
1577.924805	-93.515320
1576.917969	192.487656
1575.911133	145.317184
1574.904297	134.533142
1573.896484	113.294197
1572.888672	255.797989
1571.880859	127.829353
1570.873047	-106.721222
1569.864258	43.289528
1568.855469	374.979980
1567.846680	244.125748
1566.837891	58.686268
1565.829102	234.058548
1564.819336	167.846970
1563.809570	498.553925
1562.799805	310.104218
1561.790039	443.219727
1560.779297	376.442322
1559.768555	483.244232
1558.757813	304.695496
1557.747070	164.924728
1556.736328	190.859650
1555.724609	416.065491
1554.712891	218.824707
1553.701172	143.170853
1552.689453	414.247131
1551.676758	449.468170
1550.664063	505.160736
1549.651367	661.511414
1548.638672	429.583923
1547.625977	288.039703
1546.612305	324.716980
1545.598633	115.577171
1544.584961	182.811493
1543.571289	257.525452
1542.556641	207.955399
1541.541992	181.400131
1540.527344	237.227325
1539.512695	194.671997
1538.498047	144.127518
1537.482422	-53.754261
1536.466797	259.005219
1535.451172	65.801773
1534.434570	96.755653
1533.418945	204.774887
1532.402344	-48.420837
1531.385742	74.475266
1530.369141	-73.509422
1529.351563	159.533844
1528.334961	67.680588
1527.317383	302.587982
1526.299805	-83.329666
1525.281250	102.013626
1524.263672	302.430511
1523.245117	155.137085
1522.226563	23.041531
1521.208008	-183.874359
1520.188477	-177.605408
1519.168945	195.949234
1518.150391	-45.176701
1517.129883	-55.268734
1516.110352	-34.818707
1515.089844	26.405594
1514.070313	143.805832
1513.049805	-47.226490
1512.028320	-197.420166
1511.007813	-199.000366
1509.986328	-41.822983
1508.964844	-185.122925
1507.943359	-244.029984
1506.921875	-323.720703
1505.899414	-260.133453
1504.876953	-289.130402
1503.854492	-192.854614
1502.832031	-265.986023
1501.808594	-446.965607
1500.786133	-261.961029
1499.762695	-28.695862
1498.739258	-364.043640
1497.714844	-384.783844
1496.691406	-124.345306
1495.666992	-145.687607
1494.642578	16.836679
1493.617188	-319.587708
1492.592773	21.300388
1491.567383	-3.718112
1490.541992	-77.539299
1489.516602	50.224545
1488.491211	75.508110
1487.464844	412.042145
1486.438477	53.754105
1485.412109	402.403198
1484.385742	477.600189
1483.358398	427.479553
1482.331055	392.444641
1481.303711	321.481506
1480.276367	489.992249
1479.249023	510.343933
1478.220703	800.598022
1477.192383	912.133972
1476.164063	806.858032
1475.135742	951.020386
1474.106445	1438.666382
1473.077148	1452.346313
1472.047852	1437.814575
1471.018555	1552.880005
1469.989258	1911.951172
1468.958984	1917.072876
1467.928711	1743.976440
1466.898438	2402.228760
1465.868164	1888.092285
1464.836914	2499.907959
1463.805664	2476.027344
1462.774414	2558.691162
1461.743164	2605.599609
1460.710938	2802.134521
1459.679688	2670.938721
1458.647461	2920.380371
1457.615234	3156.884521
1456.582031	3152.083984
1455.549805	3405.922363
1454.516602	3182.697998
1453.483398	3010.156982
1452.449219	3179.785645
1451.416016	3359.389160
1450.381836	3498.238770
1449.347656	3573.588135
1448.313477	3316.990967
1447.279297	3270.599121
1446.244141	3193.728516
1445.208984	2985.180420
1444.173828	3156.254883
1443.138672	3026.085938
1442.102539	3019.833496
1441.066406	2942.702881
1440.030273	3009.676025
1438.994141	2783.310547
1437.958008	2645.455566
1436.920898	2282.688477
1435.883789	2271.213379
1434.846680	1830.306885
1433.808594	1594.087402
1432.771484	1693.772461
1431.733398	1457.639038
1430.695313	1539.586548
1429.657227	1434.772217
1428.618164	863.279480
1427.579102	806.546692
1426.540039	810.363953
1425.500977	751.161987
1424.461914	689.480957
1423.421875	524.503723
1422.381836	548.580627
1421.341797	607.941101
1420.301758	196.381073
1419.260742	404.392059
1418.219727	234.771423
1417.178711	425.162567
1416.137695	321.134674
1415.096680	181.989243
1414.054688	191.337173
1413.012695	208.291779
1411.970703	-36.148262
1410.928711	282.619232
1409.885742	126.357658
1408.842773	-52.361137
1407.799805	-95.271042
1406.756836	42.749462
1405.712891	-5.012537
1404.668945	30.190029
1403.625000	37.878948
1402.581055	231.357193
1401.537109	-59.300800
1400.492188	41.532230
1399.447266	132.415054
1398.402344	258.486389
1397.357422	216.703278
1396.311523	443.189392
1395.265625	331.487183
1394.219727	307.649170
1393.173828	5.985699
1392.126953	162.782959
1391.081055	277.135773
1390.034180	193.859024
1388.986328	-121.943741
1387.939453	180.489120
1386.891602	-132.337219
1385.843750	82.770088
1384.795898	17.956804
1383.748047	-216.615723
1382.699219	63.867020
1381.651367	-242.699081
1380.602539	-91.846169
1379.552734	-367.936066
1378.503906	-179.279251
1377.454102	106.831299
1376.404297	183.377258
1375.354492	-124.170006
1374.303711	-44.721519
1373.253906	154.642303
1372.203125	-167.051437
1371.152344	57.591625
1370.100586	-273.497162
1369.049805	-245.359146
1367.998047	-207.063477
1366.946289	-19.101692
1365.894531	-132.335083
1364.841797	180.459442
1363.789063	52.738716
1362.736328	-0.028691
1361.683594	114.172562
1360.630859	-12.747719
1359.577148	91.916763
1358.523438	-131.462616
1357.469727	-113.349327
1356.415039	29.260300
1355.361328	-26.734606
1354.306641	86.470863
1353.251953	254.519989
1352.197266	263.808319
1351.141602	303.121582
1350.085938	325.289612
1349.030273	449.455811
1347.974609	797.136536
1346.918945	683.500366
1345.862305	1026.511597
1344.805664	970.404785
1343.749023	926.971375
1342.691406	1144.053101
1341.634766	853.307617
1340.577148	1157.537231
1339.519531	1035.851807
1338.460938	783.213013
1337.403320	1053.369995
1336.344727	925.120789
1335.286133	1029.820190
1334.226563	1181.735229
1333.167969	881.149902
1332.108398	798.588501
1331.048828	985.844055
1329.989258	780.203247
1328.928711	1098.882935
1327.869141	861.693787
1326.808594	1005.320435
1325.748047	763.816040
1324.686523	1194.365112
1323.625977	1227.486816
1322.564453	1171.977051
1321.502930	902.037903
1320.440430	1333.186768
1319.378906	1246.376099
1318.316406	1122.850708
1317.253906	1078.532227
1316.190430	1189.780518
1315.127930	1357.920898
1314.064453	1008.760254
1313.000977	1549.350098
1311.937500	1121.967896
1310.873047	1106.245972
1309.809570	832.266663
1308.745117	1110.005005
1307.679688	1026.098389
1306.615234	1163.901489
1305.549805	1014.071716
1304.484375	1029.310791
1303.418945	1084.110596
1302.353516	1348.064819
1301.287109	1290.166138
1300.220703	1102.287109
1299.154297	1275.833374
1298.087891	1022.162109
1297.020508	1181.348755
1295.954102	1060.811523
1294.886719	675.449951
1293.818359	921.129211
1292.750977	887.221252
1291.682617	900.134521
1290.614258	876.459717
1289.545898	637.237061
1288.476563	552.742371
1287.407227	828.737549
1286.338867	884.286560
1285.268555	761.174561
1284.199219	682.385864
1283.128906	858.466187
1282.058594	728.645142
1280.988281	777.728210
1279.917969	844.091309
1278.846680	690.415649
1277.775391	417.129211
1276.704102	623.420227
1275.632813	653.754211
1274.560547	870.000488
1273.488281	956.791260
1272.416016	1168.301025
1271.343750	1528.870239
1270.270508	1391.229736
1269.197266	1754.325806
1268.124023	1414.369629
1267.050781	1494.473267
1265.977539	1301.394775
1264.903320	1359.797485
1263.829102	1318.304199
1262.753906	1511.043335
1261.679688	1350.322144
1260.604492	1650.445435
1259.529297	1787.285889
1258.454102	1634.257690
1257.378906	1415.640625
1256.302734	1613.639404
1255.226563	1453.756958
1254.150391	1393.837280
1253.073242	1572.530884
1251.997070	1468.996582
1250.919922	1414.244141
1249.841797	1634.414429
1248.764648	1626.004028
1247.686523	1255.472046
1246.608398	1424.713379
1245.530273	1887.954590
1244.452148	1556.674561
1243.373047	1308.182251
1242.293945	1504.218018
1241.214844	1607.965576
1240.135742	1371.915405
1239.055664	1344.706787
1237.975586	1271.452881
1236.895508	1314.694946
1235.815430	1401.600952
1234.734375	1488.502197
1233.654297	1449.342651
1232.573242	1359.333008
1231.491211	1349.342651
1230.410156	1419.302124
1229.328125	1300.347900
1228.246094	1375.153442
1227.163086	1147.346680
1226.081055	1006.760559
1224.998047	888.015869
1223.915039	1025.741211
1222.832031	1015.864746
1221.748047	923.768372
1220.664063	553.686157
1219.580078	454.444733
1218.496094	691.105103
1217.412109	756.103271
1216.327148	690.620056
1215.242188	530.954224
1214.157227	455.819153
1213.071289	462.749146
1211.985352	730.254028
1210.899414	843.184082
1209.813477	531.479370
1208.727539	902.335999
1207.640625	636.458069
1206.553711	498.394775
1205.466797	586.867676
1204.378906	535.490906
1203.291016	223.903931
1202.203125	138.769699
1201.115234	-21.043648
1200.027344	28.566462
1198.938477	-68.735176
1197.849609	-108.328209
1196.760742	-87.850197
1195.670898	-322.411865
1194.582031	147.578827
1193.492188	-14.999143
1192.401367	-206.443588
1191.311523	-164.816132
1190.220703	-123.310471
1189.129883	-168.398987
1188.039063	-88.703293
1186.947266	-258.840332
1185.856445	-40.171326
1184.764648	103.894447
1183.671875	-188.879944
1182.580078	-186.608871
1181.487305	-155.682556
1180.394531	-141.679642
1179.301758	42.380234
1178.208984	15.334920
1177.115234	-33.394016
1176.021484	-29.536917
1174.927734	496.277405
1173.833008	193.261368
1172.738281	146.380432
1171.643555	-44.216705
1170.548828	181.468338
1169.454102	-47.616776
1168.358398	84.400116
1167.262695	132.520569
1166.166992	-99.235344
1165.070313	139.809021
1163.973633	41.665543
1162.876953	304.153290
1161.780273	258.253540
1160.683594	111.926086
1159.585938	509.829620
1158.488281	575.623474
1157.389648	352.481781
1156.291992	303.442078
1155.193359	163.623047
1154.094727	88.089127
1152.996094	-78.172089
1151.896484	165.458420
1150.796875	-34.438663
1149.697266	-65.252541
1148.597656	208.678467
1147.498047	13.168414
1146.397461	-165.755859
1145.296875	-211.465790
1144.195313	97.272293
1143.094727	3.599724
1141.993164	-182.972977
1140.891602	103.638649
1139.789063	275.818359
1138.687500	248.072159
1137.584961	239.179199
1136.482422	446.343903
1135.379883	453.701355
1134.276367	337.380951
1133.172852	396.656097
1132.069336	750.103516
1130.964844	1001.162903
1129.861328	1232.962158
1128.756836	1286.561890
1127.652344	1055.357666
1126.546875	1215.341553
1125.442383	1175.953369
1124.336914	1169.596680
1123.230469	1146.488770
1122.125000	1113.756104
1121.018555	1173.242798
1119.912109	803.935608
1118.805664	1009.931519
1117.699219	806.194641
1116.591797	791.700867
1115.484375	914.275574
1114.376953	942.027710
1113.268555	659.823364
1112.160156	453.250458
1111.051758	1003.003906
1109.943359	848.138062
1108.833984	1203.513062
1107.725586	968.068176
1106.616211	770.365540
1105.505859	919.670349
1104.396484	1203.319214
1103.286133	953.350403
1102.175781	1069.066162
1101.064453	1012.388489
1099.954102	865.999023
1098.842773	1026.046509
1097.731445	917.169861
1096.619141	744.576050
1095.507813	1332.982910
1094.395508	1122.440918
1093.282227	1069.655396
1092.169922	1042.686401
1091.056641	834.349854
1089.943359	1068.443726
1088.830078	954.091797
1087.716797	933.781128
1086.602539	732.274963
1085.488281	610.704041
1084.373047	792.329529
1083.258789	835.119812
1082.143555	988.225464
1081.028320	955.588074
1079.913086	887.648254
1078.796875	850.170959
1077.680664	702.295471
1076.564453	782.067871
1075.448242	669.319397
1074.331055	441.590271
1073.213867	807.276123
1072.096680	443.485657
1070.979492	696.345093
1069.861328	449.802887
1068.743164	526.680664
1067.625000	512.104919
1066.505859	525.580566
1065.386719	588.177612
1064.267578	997.176819
1063.148438	664.007324
1062.029297	522.832764
1060.909180	440.165985
1059.789063	462.756836
1058.667969	232.758820
1057.547852	388.594269
1056.426758	481.222900
1055.305664	321.424011
1054.183594	404.642181
1053.062500	574.243225
1051.940430	393.483673
1050.818359	721.742615
1049.695313	265.607239
1048.572266	563.407715
1047.449219	394.487640
1046.326172	398.260712
1045.203125	534.963013
1044.079102	147.062683
1042.955078	69.362625
1041.830078	348.247040
1040.706055	196.044388
1039.581055	97.509766
1038.456055	29.332642
1037.331055	152.133850
1036.205078	132.932602
1035.079102	316.242462
1033.953125	222.668610
1032.826172	464.122986
1031.700195	231.153976
1030.573242	386.599457
1029.445313	77.168251
1028.318359	4.986498
1027.190430	32.806469
1026.062500	-183.192795
1024.934570	-405.974548
1023.805664	-296.581482
1022.676758	-391.407074
1021.547852	-532.502563
1020.418945	-859.038269
1019.289063	-552.113281
1018.159180	-363.492523
1017.029297	-545.793823
1015.898438	-113.674484
1014.767578	-96.442902
1013.636719	29.789022
1012.505859	-149.659027
1011.375000	159.712280
1010.243164	503.786987
1009.111328	211.314636
1007.978516	641.097412
1006.846680	950.522949
1005.713867	1912.204102
1004.581055	2924.456299
1003.447266	3298.287354
1002.313477	2759.095947
1001.179688	1716.545410
1000.045898	794.773193
998.912109	527.256775
997.777344	128.395020
996.642578	50.792934
995.506836	248.060471
994.372070	410.798492
993.236328	160.663651
992.100586	337.529785
990.963867	175.507233
989.828125	292.709106
988.691406	283.263763
987.553711	294.746338
986.416992	69.122322
985.279297	-190.758423
984.141602	141.486267
983.003906	8.725692
981.865234	134.008575
980.726563	-83.435982
979.587891	403.411530
978.448242	296.815063
977.309570	342.248566
976.169922	385.568146
975.030273	576.179443
973.889648	249.880127
972.749023	514.376038
971.608398	659.530029
970.467773	492.534943
969.326172	181.204468
968.184570	483.065796
967.042969	422.448212
965.901367	235.903687
964.758789	414.355804
963.616211	411.797455
962.473633	338.401459
961.330078	407.369110
960.186523	206.143677
959.042969	268.698547
957.899414	232.969849
956.754883	82.999275
955.610352	459.871582
954.465820	248.587128
953.321289	21.616970
952.175781	312.011078
951.030273	282.298370
949.884766	216.252396
948.738281	118.466476
947.591797	96.386673
946.445313	220.794083
945.298828	192.319336
944.151367	205.206635
943.003906	95.020065
941.856445	227.102890
940.708008	21.578602
939.559570	197.444016
938.411133	72.335136
937.262695	182.434769
936.113281	436.366852
934.964844	186.609482
933.814453	331.493713
932.665039	471.977386
931.514648	382.550110
930.364258	-11.791559
929.213867	338.843628
928.062500	86.295204
926.912109	-111.293999
925.759766	-74.194939
924.608398	-20.973938
923.456055	121.145912
922.303711	81.516693
921.151367	98.954842
919.999023	-24.305325
918.845703	-176.825714
917.692383	-265.458466
916.539063	-278.893250
915.384766	-312.543335
914.230469	-78.115059
913.076172	-168.124573
911.920898	-330.488678
910.766602	-345.141052
909.611328	-198.567062
908.455078	-113.077568
907.299805	-204.253891
906.143555	-100.295502
904.987305	-68.703712
903.830078	-453.724792
902.673828	-149.947479
901.516602	-18.201126
900.359375	-49.318012
899.201172	-136.817551
898.042969	-495.608612
896.884766	-53.333286
895.726563	-395.819305
894.567383	66.896622
893.408203	-96.567841
892.249023	20.410604
891.088867	17.748522
889.929688	-310.040955
888.769531	-152.009644
887.608398	-61.637623
886.448242	146.185013
885.287109	-174.001221
884.125977	29.498114
882.963867	205.963257
881.801758	-7.655828
880.639648	243.361282
879.477539	167.543564
878.315430	276.644531
877.152344	505.208282
875.989258	244.996689
874.825195	68.329277
873.661133	-0.108524
872.497070	-23.416889
871.333008	158.132111
870.168945	87.701920
869.003906	-45.588924
867.838867	100.073433
866.672852	146.823181
865.506836	-80.594337
864.340820	56.161934
863.174805	87.311935
862.008789	17.421320
860.841797	241.763031
859.674805	457.050873
858.506836	66.296089
857.339844	461.077332
856.171875	714.374878
855.003906	646.847778
853.834961	635.429199
852.666016	756.279968
851.497070	556.583008
850.328125	498.136230
849.158203	437.478302
847.988281	542.563110
846.818359	262.460236
845.647461	208.567612
844.477539	257.606628
843.306641	120.891518
842.134766	219.091385
840.963867	111.441589
839.791992	64.174156
838.619141	334.305908
837.447266	3.078459
836.274414	179.139618
835.101563	243.363922
833.928711	414.680573
832.754883	183.969772
831.581055	337.221527
830.407227	325.175781
829.232422	130.109100
828.058594	633.201965
826.883789	547.238220
825.708008	356.440155
824.533203	404.117889
823.357422	284.543213
822.181641	80.250237
821.004883	60.825855
819.828125	32.380676
818.651367	-183.184586
817.474609	-20.385118
816.296875	146.666611
815.119141	-171.494232
813.941406	84.215057
812.763672	61.697575
811.584961	-205.493240
810.406250	18.502831
809.226563	-168.840927
808.047852	-269.616455
806.868164	-95.073456
805.688477	-140.608612
804.507813	0.210223
803.327148	-158.835434
802.146484	-124.919701
800.965820	-237.605240
799.784180	-317.129944
798.603516	-37.576828
797.420898	-421.161591
796.239258	-275.039093
795.056641	-202.279099
793.874023	-218.342133
792.691406	-380.754822
791.507813	-113.698616
790.324219	82.208618
789.140625	83.075378
787.956055	77.128403
786.772461	104.173752
785.586914	-322.353210
784.402344	20.597746
783.216797	33.826286
782.032227	84.427414
780.845703	101.686752
779.660156	-69.020737
778.473633	-67.567924
777.287109	101.506767
776.100586	-76.256866
774.913086	200.512344
773.725586	139.386276
772.538086	56.047771
771.349609	91.660973
770.161133	193.222519
768.972656	312.191132
767.784180	144.431885
766.594727	88.948845
765.405273	302.054321
764.215820	479.652985
763.026367	483.061737
761.835938	475.302277
760.645508	467.379547
759.454102	593.514465
758.262695	556.657959
757.072266	785.755676
755.879883	816.723999
754.688477	854.120361
753.496094	530.955811
752.303711	363.794037
751.110352	620.508545
749.917969	703.481628
748.724609	577.714294
747.530273	546.271301
746.336914	503.746887
745.142578	586.184937
743.948242	729.891113
742.752930	601.502930
741.558594	556.385559
740.363281	414.754486
739.166992	305.970490
737.971680	328.604553
736.775391	77.358513
735.579102	-75.298340
734.381836	203.342270
733.185547	125.018349
731.988281	40.111431
730.790039	432.131561
729.592773	266.174713
728.394531	233.651810
727.196289	504.999939
725.997070	92.074348
724.797852	358.919800
723.598633	208.359451
722.399414	363.650146
721.199219	424.975464
719.999023	191.560165
718.798828	503.930725
717.598633	493.226959
716.397461	170.593643
715.196289	384.696960
713.994141	267.302917
712.792969	115.135094
711.590820	562.476257
710.388672	209.968979
709.185547	204.090378
707.982422	239.678192
706.779297	-214.600525
705.576172	219.645813
704.372070	-42.683784
703.167969	186.990112
701.963867	75.125221
700.759766	157.007309
699.554688	19.361513
698.349609	51.485188
697.143555	5.494052
695.938477	-33.811604
694.732422	-303.218292
693.525391	-342.114716
692.319336	-220.147171
691.112305	-336.861847
689.905273	-114.766350
688.697266	-428.552124
687.490234	-58.656681
686.282227	-53.110542
685.073242	-301.071686
683.865234	-325.434601
682.656250	-119.845047
681.447266	-345.350983
680.237305	3.536488
679.028320	-78.536919
677.818359	-301.107971
676.607422	-122.866699
675.397461	-15.927618
674.186523	54.390816
672.975586	250.358536
671.763672	104.723969
670.551758	-140.101852
669.339844	-47.367413
668.127930	151.430130
666.915039	52.146687
665.703125	195.052963
664.489258	202.025879
663.276367	-47.785316
662.062500	54.588558
660.848633	8.161013
659.634766	-61.818413
658.419922	-99.246353
657.205078	77.008766
655.990234	-14.067963
654.775391	-64.021713
653.559570	-47.024048
652.343750	-25.631405
651.126953	-193.741989
649.911133	-241.105774
648.694336	-202.264130
647.477539	-152.651367
646.259766	-139.635178
645.041992	153.095551
643.824219	239.127777
642.606445	140.086151
641.387695	154.982162
640.168945	266.498413
638.950195	251.011047
637.730469	-67.617844
636.511719	45.505768
635.291016	-7.027088
634.071289	-119.939438
632.850586	125.425003
631.629883	-84.699249
630.409180	252.085297
629.188477	92.705544
627.966797	145.274750
626.745117	-10.705692
625.522461	57.933010
624.300781	610.331970
623.078125	593.936218
621.854492	499.695587
620.631836	445.411621
619.408203	210.427292
618.184570	-33.916882
616.960938	35.529934
615.736328	131.728851
614.511719	102.682823
613.287109	-10.949648
612.061523	-162.146179
610.835938	27.475157
609.610352	-156.337982
608.384766	-170.604584
607.158203	42.151920
605.931641	60.883770
604.705078	-274.542908
