# Supplementary material for: Raman spectroscopy accurately differentiates mucosal healing from non-healing and biochemical changes following biological therapy in inflammatory bowel disease
Source: PLoS One. 2021 Jun 2;16(6):e0252210. doi: 10.1371/journal.pone.0252210 (PMC8172032; doi:10.1371/journal.pone.0252210)
Supplement: S7 Dataset — (ZIP) [file pone.0252210.s009.zip › Post-biologic/OC023 post treatment-1_base sub cr removed_99__X_-20375.5__Y_49411__Z_923.787__Time_1128.txt]

1714.774414	10.821563
1713.797852	36.301647
1712.820313	-81.230888
1711.843750	72.584282
1710.866211	28.327274
1709.888672	83.701988
1708.911133	-32.006702
1707.933594	13.543092
1706.955078	-114.601379
1705.976563	-116.350754
1704.998047	-18.556726
1704.019531	-126.427040
1703.040039	-11.667075
1702.061523	25.982782
1701.082031	-50.930000
1700.101563	25.109512
1699.122070	-40.046474
1698.141602	127.877769
1697.161133	320.302856
1696.180664	50.931255
1695.200195	172.218369
1694.218750	66.948143
1693.238281	119.820183
1692.256836	303.982758
1691.274414	213.680359
1690.292969	204.029083
1689.310547	418.981079
1688.328125	439.678040
1687.345703	351.578156
1686.363281	450.666199
1685.379883	480.927429
1684.396484	471.740234
1683.413086	511.044495
1682.429688	505.583466
1681.445313	697.689026
1680.461914	626.687439
1679.477539	596.148804
1678.493164	800.322632
1677.507813	914.448608
1676.523438	893.400391
1675.538086	817.010193
1674.552734	1161.239746
1673.566406	1099.110718
1672.581055	1274.043335
1671.594727	1212.910400
1670.608398	1269.173462
1669.622070	1291.371338
1668.634766	1276.854126
1667.648438	1305.303467
1666.661133	1533.244873
1665.673828	1456.408813
1664.685547	1579.013428
1663.698242	1707.330322
1662.709961	1645.108276
1661.721680	1803.389282
1660.733398	1691.687622
1659.744141	1720.896973
1658.755859	1612.758301
1657.766602	1637.507568
1656.777344	1652.059692
1655.787109	1698.768433
1654.797852	1515.574219
1653.807617	1668.925171
1652.817383	1431.015503
1651.827148	1344.357056
1650.835938	1030.662354
1649.844727	989.795044
1648.853516	920.217651
1647.862305	663.372192
1646.871094	681.768494
1645.878906	687.271423
1644.886719	500.292999
1643.894531	567.197021
1642.902344	431.101990
1641.910156	245.215820
1640.916992	260.243713
1639.923828	233.335266
1638.930664	153.961090
1637.936523	233.106888
1636.943359	72.561325
1635.949219	99.481781
1634.955078	63.386173
1633.960938	-27.786636
1632.965820	-13.328023
1631.970703	-17.090380
1630.975586	68.881317
1629.980469	-160.867065
1628.985352	-148.191452
1627.989258	-201.112106
1626.993164	-38.114632
1625.997070	27.672653
1625.000977	-53.654873
1624.003906	-111.125923
1623.007813	15.562865
1622.010742	16.208099
1621.012695	82.672852
1620.015625	10.023932
1619.017578	76.712242
1618.020508	125.106003
1617.021484	97.468956
1616.023438	80.439468
1615.025391	39.897320
1614.026367	-55.624920
1613.027344	64.029984
1612.028320	-5.081878
1611.028320	-50.501251
1610.029297	113.828682
1609.029297	-17.955149
1608.029297	185.695129
1607.028320	221.671844
1606.028320	92.689499
1605.027344	152.294342
1604.026367	183.101791
1603.025391	22.875690
1602.023438	9.247182
1601.022461	-95.928391
1600.020508	29.080864
1599.018555	-104.822662
1598.016602	-183.786774
1597.013672	-155.579834
1596.010742	-33.345074
1595.007813	-122.796906
1594.004883	-34.643307
1593.001953	-92.799675
1591.998047	-72.654221
1590.994141	-47.349529
1589.990234	9.201734
1588.986328	-28.256746
1587.981445	-138.798584
1586.976563	60.969879
1585.971680	91.102203
1584.966797	-63.936832
1583.961914	52.047161
1582.956055	81.908875
1581.950195	116.874397
1580.944336	156.935776
1579.938477	-68.721001
1578.931641	114.341789
1577.924805	161.871017
1576.917969	24.508547
1575.911133	-68.683723
1574.904297	124.164787
1573.896484	69.756874
1572.888672	-96.554070
1571.880859	-13.380067
1570.873047	7.251448
1569.864258	-55.406570
1568.855469	-76.614075
1567.846680	-25.233652
1566.837891	10.399546
1565.829102	-8.648153
1564.819336	-71.960915
1563.809570	-62.741348
1562.799805	-9.576649
1561.790039	116.034966
1560.779297	103.989090
1559.768555	143.640747
1558.757813	185.703415
1557.747070	227.582123
1556.736328	95.676552
1555.724609	-7.847475
1554.712891	220.011810
1553.701172	90.268684
1552.689453	193.400375
1551.676758	104.780411
1550.664063	290.317352
1549.651367	51.307083
1548.638672	151.062668
1547.625977	216.977829
1546.612305	83.600464
1545.598633	94.854607
1544.584961	77.494110
1543.571289	-20.139706
1542.556641	96.492424
1541.541992	83.755981
1540.527344	14.034071
1539.512695	3.534082
1538.498047	-1.983284
1537.482422	31.020752
1536.466797	50.926159
1535.451172	-71.227318
1534.434570	66.944023
1533.418945	-55.528645
1532.402344	92.522659
1531.385742	47.039726
1530.369141	60.654953
1529.351563	76.652435
1528.334961	95.042488
1527.317383	115.812057
1526.299805	-33.518723
1525.281250	-36.262341
1524.263672	246.459854
1523.245117	1.461357
1522.226563	44.477123
1521.208008	-20.710896
1520.188477	-96.337585
1519.168945	167.206741
1518.150391	309.682861
1517.129883	35.660664
1516.110352	170.048279
1515.089844	21.682941
1514.070313	76.078545
1513.049805	50.692406
1512.028320	-51.856552
1511.007813	-15.943482
1509.986328	-146.979996
1508.964844	-72.914314
1507.943359	-83.666901
1506.921875	-117.645950
1505.899414	-23.602373
1504.876953	-109.152084
1503.854492	-79.509781
1502.832031	-237.038071
1501.808594	-48.888630
1500.786133	-27.397156
1499.762695	-95.671005
1498.739258	-71.909966
1497.714844	-79.015114
1496.691406	-60.656387
1495.666992	-98.723267
1494.642578	-113.887558
1493.617188	-103.615593
1492.592773	93.147881
1491.567383	98.011116
1490.541992	95.086113
1489.516602	148.247528
1488.491211	134.863235
1487.464844	233.717377
1486.438477	128.176880
1485.412109	382.473969
1484.385742	401.778320
1483.358398	392.895264
1482.331055	253.822662
1481.303711	581.417725
1480.276367	421.774628
1479.249023	443.101654
1478.220703	688.601807
1477.192383	712.224121
1476.164063	768.870850
1475.135742	868.712769
1474.106445	935.316956
1473.077148	1019.639099
1472.047852	1185.306030
1471.018555	1269.396973
1469.989258	1246.525024
1468.958984	1399.106201
1467.928711	1510.868896
1466.898438	1579.300415
1465.868164	1726.454590
1464.836914	1972.603516
1463.805664	1946.703247
1462.774414	1768.337158
1461.743164	1996.399414
1460.710938	2049.090088
1459.679688	1972.248657
1458.647461	2090.845947
1457.615234	2092.620605
1456.582031	2310.020264
1455.549805	2121.437744
1454.516602	2381.802490
1453.483398	2383.401123
1452.449219	2532.003418
1451.416016	2366.255127
1450.381836	2517.304199
1449.347656	2746.817383
1448.313477	2563.356934
1447.279297	2618.017578
1446.244141	2432.114014
1445.208984	2494.359375
1444.173828	2225.053467
1443.138672	2221.542725
1442.102539	2245.857666
1441.066406	2315.698975
1440.030273	2140.251709
1438.994141	1926.976807
1437.958008	1890.740112
1436.920898	1778.720459
1435.883789	1785.517700
1434.846680	1458.920654
1433.808594	1324.410034
1432.771484	1142.031860
1431.733398	831.017761
1430.695313	966.877258
1429.657227	658.637207
1428.618164	630.575439
1427.579102	663.102661
1426.540039	410.726654
1425.500977	403.051392
1424.461914	367.707062
1423.421875	390.380707
1422.381836	304.767944
1421.341797	390.536469
1420.301758	363.005432
1419.260742	333.021637
1418.219727	539.741272
1417.178711	265.745941
1416.137695	168.073471
1415.096680	176.173615
1414.054688	-34.481106
1413.012695	169.937790
1411.970703	117.917114
1410.928711	146.432404
1409.885742	56.898251
1408.842773	12.712041
1407.799805	177.118729
1406.756836	107.989220
1405.712891	69.098679
1404.668945	-140.380615
1403.625000	202.465576
1402.581055	-107.129189
1401.537109	107.816635
1400.492188	-78.540627
1399.447266	98.882751
1398.402344	3.064787
1397.357422	198.147049
1396.311523	82.501427
1395.265625	24.636896
1394.219727	67.102112
1393.173828	19.501362
1392.126953	54.648727
1391.081055	-0.214484
1390.034180	12.624137
1388.986328	-82.032700
1387.939453	-126.489891
1386.891602	-50.765415
1385.843750	27.545794
1384.795898	58.440777
1383.748047	91.942406
1382.699219	-131.852356
1381.651367	14.350092
1380.602539	-26.740065
1379.552734	-67.696426
1378.503906	-58.564632
1377.454102	-121.712982
1376.404297	-122.313492
1375.354492	-80.368034
1374.303711	-53.289742
1373.253906	43.750309
1372.203125	-16.228931
1371.152344	-81.038483
1370.100586	78.631020
1369.049805	51.468681
1367.998047	81.744278
1366.946289	-7.425153
1365.894531	-46.618507
1364.841797	-18.442982
1363.789063	87.020699
1362.736328	65.642746
1361.683594	-72.540672
1360.630859	60.627701
1359.577148	57.070393
1358.523438	240.145294
1357.469727	72.733177
1356.415039	111.821274
1355.361328	195.761902
1354.306641	247.494583
1353.251953	435.954529
1352.197266	276.785980
1351.141602	207.196320
1350.085938	606.931824
1349.030273	597.126831
1347.974609	423.693024
1346.918945	659.787109
1345.862305	719.809326
1344.805664	512.131165
1343.749023	964.121033
1342.691406	997.157104
1341.634766	799.851563
1340.577148	917.400635
1339.519531	958.238464
1338.460938	986.798950
1337.403320	1109.561523
1336.344727	1091.294556
1335.286133	1135.031982
1334.226563	924.015930
1333.167969	925.960938
1332.108398	923.077454
1331.048828	927.734009
1329.989258	1056.117065
1328.928711	705.063660
1327.869141	843.559692
1326.808594	823.995361
1325.748047	950.285156
1324.686523	918.585999
1323.625977	877.141357
1322.564453	991.334412
1321.502930	1019.213989
1320.440430	1037.320923
1319.378906	949.457458
1318.316406	1137.960571
1317.253906	1141.558350
1316.190430	1017.068176
1315.127930	1208.214233
1314.064453	1130.788330
1313.000977	1144.650879
1311.937500	1094.567871
1310.873047	1022.441101
1309.809570	947.982178
1308.745117	1090.256958
1307.679688	1299.009277
1306.615234	1114.102417
1305.549805	1049.899536
1304.484375	887.441895
1303.418945	1155.427979
1302.353516	1059.565063
1301.287109	1138.324951
1300.220703	941.931946
1299.154297	1065.067871
1298.087891	991.742859
1297.020508	876.783264
1295.954102	1098.288818
1294.886719	966.326477
1293.818359	930.199341
1292.750977	859.812195
1291.682617	875.375916
1290.614258	677.648132
1289.545898	1041.535278
1288.476563	812.122986
1287.407227	945.580872
1286.338867	834.021423
1285.268555	847.504761
1284.199219	812.055908
1283.128906	828.098633
1282.058594	846.636963
1280.988281	698.788147
1279.917969	913.206665
1278.846680	912.292908
1277.775391	647.268677
1276.704102	685.630066
1275.632813	826.701294
1274.560547	970.196594
1273.488281	952.378479
1272.416016	1046.994019
1271.343750	1007.255249
1270.270508	955.356812
1269.197266	1069.543457
1268.124023	1034.802734
1267.050781	1039.152954
1265.977539	1102.086548
1264.903320	1052.802124
1263.829102	906.003479
1262.753906	964.115967
1261.679688	985.652100
1260.604492	1048.629761
1259.529297	1138.398926
1258.454102	1152.617065
1257.378906	1054.795654
1256.302734	1059.304688
1255.226563	1080.860352
1254.150391	1070.768433
1253.073242	992.544250
1251.997070	1130.894653
1250.919922	1023.501709
1249.841797	1098.552002
1248.764648	988.774719
1247.686523	927.657776
1246.608398	1053.697632
1245.530273	914.821167
1244.452148	802.716064
1243.373047	904.377197
1242.293945	884.567871
1241.214844	993.417114
1240.135742	905.599976
1239.055664	846.921814
1237.975586	911.976135
1236.895508	845.998535
1235.815430	923.099548
1234.734375	842.549500
1233.654297	907.439514
1232.573242	872.912415
1231.491211	680.883423
1230.410156	685.111023
1229.328125	793.438965
1228.246094	850.835083
1227.163086	702.408325
1226.081055	614.508301
1224.998047	599.195435
1223.915039	683.028564
1222.832031	532.179016
1221.748047	548.194214
1220.664063	556.900757
1219.580078	410.869507
1218.496094	368.757294
1217.412109	186.490433
1216.327148	364.136719
1215.242188	230.139328
1214.157227	332.743042
1213.071289	531.791870
1211.985352	501.441162
1210.899414	524.120300
1209.813477	344.110352
1208.727539	687.429626
1207.640625	632.710205
1206.553711	590.002136
1205.466797	614.726318
1204.378906	343.010712
1203.291016	273.694794
1202.203125	288.632080
1201.115234	125.313721
1200.027344	2.919461
1198.938477	130.808502
1197.849609	155.099167
1196.760742	-46.829575
1195.670898	-44.307072
1194.582031	-205.374451
1193.492188	-44.304844
1192.401367	37.298244
1191.311523	-92.676132
1190.220703	-191.441849
1189.129883	-170.148422
1188.039063	-220.987885
1186.947266	-31.803617
1185.856445	10.796259
1184.764648	10.096311
1183.671875	40.501064
1182.580078	6.045497
1181.487305	-234.722504
1180.394531	-10.332457
1179.301758	98.811897
1178.208984	78.407448
1177.115234	24.379961
1176.021484	202.648575
1174.927734	186.760834
1173.833008	216.283997
1172.738281	181.070129
1171.643555	169.717651
1170.548828	119.996933
1169.454102	46.286755
1168.358398	87.319138
1167.262695	13.469170
1166.166992	18.452633
1165.070313	104.603958
1163.973633	30.528048
1162.876953	212.019882
1161.780273	211.815872
1160.683594	326.142731
1159.585938	98.929352
1158.488281	220.208939
1157.389648	317.478668
1156.291992	187.969360
1155.193359	263.557037
1154.094727	272.249908
1152.996094	264.161591
1151.896484	179.708954
1150.796875	78.525566
1149.697266	77.366730
1148.597656	145.199722
1147.498047	22.398062
1146.397461	66.226089
1145.296875	50.439930
1144.195313	-58.243046
1143.094727	-59.888664
1141.993164	26.393253
1140.891602	-53.923946
1139.789063	79.701149
1138.687500	-7.888385
1137.584961	87.475487
1136.482422	-16.876053
1135.379883	322.967957
1134.276367	232.696198
1133.172852	182.753418
1132.069336	443.740112
1130.964844	543.136841
1129.861328	765.804565
1128.756836	819.857788
1127.652344	691.184998
1126.546875	790.130981
1125.442383	753.835571
1124.336914	847.838562
1123.230469	441.733765
1122.125000	575.900757
1121.018555	544.134888
1119.912109	502.844025
1118.805664	435.464813
1117.699219	493.499481
1116.591797	371.592255
1115.484375	301.728302
1114.376953	364.291748
1113.268555	379.465729
1112.160156	394.575531
1111.051758	437.985840
1109.943359	249.730209
1108.833984	385.180206
1107.725586	381.157501
1106.616211	516.410583
1105.505859	413.085388
1104.396484	685.078064
1103.286133	657.182800
1102.175781	669.364197
1101.064453	716.871521
1099.954102	646.406067
1098.842773	590.072388
1097.731445	656.300964
1096.619141	738.950623
1095.507813	953.477661
1094.395508	619.007935
1093.282227	715.630066
1092.169922	560.247864
1091.056641	614.405151
1089.943359	600.260193
1088.830078	663.740601
1087.716797	658.948608
1086.602539	621.203796
1085.488281	637.534790
1084.373047	639.726929
1083.258789	486.792938
1082.143555	540.678650
1081.028320	573.382629
1079.913086	624.847046
1078.796875	659.834778
1077.680664	556.294617
1076.564453	635.858154
1075.448242	492.468750
1074.331055	478.158752
1073.213867	377.076172
1072.096680	353.419159
1070.979492	203.184647
1069.861328	570.983276
1068.743164	453.575348
1067.625000	289.374786
1066.505859	347.755981
1065.386719	626.231079
1064.267578	394.242493
1063.148438	323.870117
1062.029297	431.386322
1060.909180	398.498596
1059.789063	583.164368
1058.667969	274.368500
1057.547852	407.593201
1056.426758	164.475220
1055.305664	297.712189
1054.183594	293.075134
1053.062500	223.081268
1051.940430	185.839218
1050.818359	204.679260
1049.695313	277.226105
1048.572266	235.436905
1047.449219	109.722649
1046.326172	222.015823
1045.203125	82.459831
1044.079102	68.901199
1042.955078	74.043938
1041.830078	135.155548
1040.706055	317.442719
1039.581055	217.863480
1038.456055	123.043533
1037.331055	207.589081
1036.205078	243.270767
1035.079102	216.167175
1033.953125	247.301483
1032.826172	362.214996
1031.700195	49.272533
1030.573242	213.136139
1029.445313	100.392578
1028.318359	22.635778
1027.190430	44.882576
1026.062500	-65.200188
1024.934570	-205.342392
1023.805664	-268.733795
1022.676758	-199.713669
1021.547852	-167.771713
1020.418945	-233.203323
1019.289063	-71.215599
1018.159180	-134.154053
1017.029297	-157.563171
1015.898438	-129.883255
1014.767578	-55.779465
1013.636719	55.449764
1012.505859	270.951263
1011.375000	234.036896
1010.243164	275.946289
1009.111328	229.978668
1007.978516	459.502686
1006.846680	867.166565
1005.713867	1263.172363
1004.581055	1857.969116
1003.447266	2300.000977
1002.313477	2134.037354
1001.179688	1390.546753
1000.045898	765.335083
998.912109	339.163147
997.777344	236.588684
996.642578	154.951569
995.506836	-7.324098
994.372070	-51.720394
993.236328	79.352196
992.100586	-100.903679
990.963867	16.511568
989.828125	110.936218
988.691406	85.575691
987.553711	-77.919571
986.416992	-61.517658
985.279297	-65.736267
984.141602	66.031609
983.003906	-205.031815
981.865234	-6.303339
980.726563	109.613655
979.587891	-174.707108
978.448242	118.545296
977.309570	53.058025
976.169922	58.994522
975.030273	138.603241
973.889648	96.508865
972.749023	169.430267
971.608398	63.289562
970.467773	99.696312
969.326172	-22.196177
968.184570	35.123356
967.042969	-68.084251
965.901367	101.887093
964.758789	97.591385
963.616211	47.564697
962.473633	231.526688
961.330078	110.695648
960.186523	251.275146
959.042969	243.007217
957.899414	108.898499
956.754883	-31.888128
955.610352	-19.097887
954.465820	64.765976
953.321289	130.410126
952.175781	326.551483
951.030273	79.017448
949.884766	193.011673
948.738281	288.790314
947.591797	210.948929
946.445313	194.963501
945.298828	165.402740
944.151367	122.277992
943.003906	277.951813
941.856445	374.320892
940.708008	402.299164
939.559570	220.461609
938.411133	191.672653
937.262695	240.562256
936.113281	303.231110
934.964844	215.528961
933.814453	237.388718
932.665039	291.251465
931.514648	181.189880
930.364258	96.346268
929.213867	143.719513
928.062500	15.901896
926.912109	-20.711525
925.759766	122.560982
924.608398	-4.830015
923.456055	-18.336140
922.303711	170.633209
921.151367	-88.200645
919.999023	28.180454
918.845703	-0.801645
917.692383	47.565254
916.539063	71.027740
915.384766	119.558594
914.230469	-138.284637
913.076172	-155.348206
911.920898	-297.094757
910.766602	-25.842037
909.611328	-212.724594
908.455078	22.294197
907.299805	143.946823
906.143555	-160.418472
904.987305	45.226692
903.830078	67.385841
902.673828	146.225357
901.516602	-94.123833
900.359375	-51.336857
899.201172	-37.908066
898.042969	170.163025
896.884766	52.486820
895.726563	192.738129
894.567383	86.562401
893.408203	240.443192
892.249023	247.428314
891.088867	60.179905
889.929688	261.580597
888.769531	130.993774
887.608398	273.710480
886.448242	174.894287
885.287109	134.855103
884.125977	115.191162
882.963867	190.324585
881.801758	157.228500
880.639648	376.693726
879.477539	418.036499
878.315430	299.407959
877.152344	406.166809
875.989258	298.940308
874.825195	331.416290
873.661133	375.165253
872.497070	308.636169
871.333008	203.912750
870.168945	301.734985
869.003906	86.909981
867.838867	36.355709
866.672852	264.612701
865.506836	301.737549
864.340820	368.068939
863.174805	432.134827
862.008789	287.307098
860.841797	75.199493
859.674805	274.012177
858.506836	405.409729
857.339844	480.644287
856.171875	576.038452
855.003906	465.050110
853.834961	407.927917
852.666016	453.944305
851.497070	293.740662
850.328125	167.210388
849.158203	540.277771
847.988281	447.318909
846.818359	352.147125
845.647461	232.382996
844.477539	284.971436
843.306641	86.921410
842.134766	284.880188
840.963867	310.508667
839.791992	159.466125
838.619141	267.769012
837.447266	186.019913
836.274414	291.958954
835.101563	205.705887
833.928711	257.914032
832.754883	343.550659
831.581055	475.977753
830.407227	521.261902
829.232422	345.603607
828.058594	428.719574
826.883789	297.665924
825.708008	530.038574
824.533203	503.677460
823.357422	385.910156
822.181641	212.443039
821.004883	190.466766
819.828125	152.851990
818.651367	248.773010
817.474609	119.775253
816.296875	-71.529770
815.119141	-156.022049
813.941406	-2.549556
812.763672	-124.960258
811.584961	-13.944489
810.406250	-189.777328
809.226563	49.944580
808.047852	-1.558648
806.868164	-46.444935
805.688477	-55.859051
804.507813	54.540775
803.327148	-3.873399
802.146484	-91.187393
800.965820	-116.423485
799.784180	-226.006607
798.603516	-187.058929
797.420898	-210.276642
796.239258	-200.326157
795.056641	26.691383
793.874023	-114.225037
792.691406	-84.622734
791.507813	-57.330067
790.324219	-50.060551
789.140625	-20.749029
787.956055	35.016315
786.772461	13.239305
785.586914	0.238722
784.402344	77.808914
783.216797	86.729645
782.032227	33.673527
780.845703	186.048538
779.660156	73.177475
778.473633	185.543869
777.287109	30.603596
776.100586	30.171492
774.913086	-27.724588
773.725586	-48.170338
772.538086	54.838692
771.349609	109.197517
770.161133	-4.122525
768.972656	125.003319
767.784180	112.941055
766.594727	61.145241
765.405273	88.591629
764.215820	142.371033
763.026367	114.582138
761.835938	361.879639
760.645508	470.340363
759.454102	453.264587
758.262695	433.922729
757.072266	337.543579
755.879883	450.008575
754.688477	272.198822
753.496094	307.569855
752.303711	33.070473
751.110352	182.566254
749.917969	129.890305
748.724609	235.253754
747.530273	169.297821
746.336914	175.727173
745.142578	329.091644
743.948242	350.720673
742.752930	277.990570
741.558594	422.287231
740.363281	101.787292
739.166992	243.768051
737.971680	131.494705
736.775391	109.035324
735.579102	266.107635
734.381836	112.185654
733.185547	-17.627092
731.988281	95.484406
730.790039	64.118080
729.592773	266.768341
728.394531	189.393646
727.196289	166.683884
725.997070	168.003723
724.797852	280.745239
723.598633	268.887451
722.399414	237.360580
721.199219	201.467773
719.999023	331.496765
718.798828	284.662933
717.598633	384.045929
716.397461	352.481171
715.196289	268.583557
713.994141	250.143570
712.792969	188.112198
711.590820	49.832489
710.388672	297.314850
709.185547	100.272614
707.982422	84.110634
706.779297	159.426056
705.576172	17.024992
704.372070	46.652897
703.167969	-45.565758
701.963867	140.743362
700.759766	324.817871
699.554688	108.736115
698.349609	168.877228
697.143555	-27.440247
695.938477	-19.377520
694.732422	49.548031
693.525391	-90.021980
692.319336	-40.574371
691.112305	45.799229
689.905273	-37.114574
688.697266	-48.335400
687.490234	-37.810665
686.282227	-333.052002
685.073242	-168.410629
683.865234	119.770973
682.656250	65.431259
681.447266	-16.998699
680.237305	-108.000938
679.028320	-168.584839
677.818359	-122.983047
676.607422	-21.060377
675.397461	111.171135
674.186523	-107.141495
672.975586	141.980270
671.763672	-56.659298
670.551758	-82.167084
669.339844	-122.741104
668.127930	68.016113
666.915039	85.874985
665.703125	19.522415
664.489258	-5.709760
663.276367	-97.822868
662.062500	6.604261
660.848633	-11.996350
659.634766	6.134408
658.419922	45.869007
657.205078	14.446175
655.990234	-19.087727
654.775391	-100.005974
653.559570	-120.512390
652.343750	1.226162
651.126953	-47.265278
649.911133	11.963425
648.694336	172.376541
647.477539	20.556740
646.259766	198.104813
645.041992	416.441528
643.824219	365.740692
642.606445	373.107300
641.387695	92.291847
640.168945	101.789703
638.950195	106.931175
637.730469	96.968224
636.511719	93.381149
635.291016	3.803993
634.071289	0.068695
632.850586	54.199535
631.629883	-48.494675
630.409180	-166.289566
629.188477	-11.705436
627.966797	31.122066
626.745117	88.775337
625.522461	122.638763
624.300781	167.007706
623.078125	264.719391
621.854492	162.913559
620.631836	307.233337
619.408203	314.172119
618.184570	10.388128
616.960938	87.449638
615.736328	40.036926
614.511719	116.398544
613.287109	46.913105
612.061523	54.063484
610.835938	28.735430
609.610352	-71.823647
608.384766	-153.554123
607.158203	76.211258
605.931641	-76.989891
604.705078	-190.074570
