# Supplementary material for: Raman spectroscopy accurately differentiates mucosal healing from non-healing and biochemical changes following biological therapy in inflammatory bowel disease
Source: PLoS One. 2021 Jun 2;16(6):e0252210. doi: 10.1371/journal.pone.0252210 (PMC8172032; doi:10.1371/journal.pone.0252210)
Supplement: S7 Dataset — (ZIP) [file pone.0252210.s009.zip › Post-biologic/OC034 post treatment_base sub CR removed_17__X_-4894.59__Y_10069__Z_1507.2__Time_190.txt]

1714.774414	43.009136
1713.797852	-19.332537
1712.820313	100.803627
1711.843750	-9.942953
1710.866211	-48.498276
1709.888672	-20.208981
1708.911133	-51.040852
1707.933594	30.541342
1706.955078	-126.436775
1705.976563	-205.754547
1704.998047	132.583496
1704.019531	15.702744
1703.040039	38.003273
1702.061523	-14.560320
1701.082031	-203.505478
1700.101563	3.468842
1699.122070	-137.107391
1698.141602	61.941856
1697.161133	-40.960236
1696.180664	150.241928
1695.200195	258.714508
1694.218750	94.880074
1693.238281	168.990845
1692.256836	390.073059
1691.274414	389.738068
1690.292969	170.884125
1689.310547	389.855286
1688.328125	267.615692
1687.345703	487.027344
1686.363281	442.715302
1685.379883	643.908325
1684.396484	480.270172
1683.413086	676.688721
1682.429688	617.663757
1681.445313	668.165405
1680.461914	479.424347
1679.477539	543.968079
1678.493164	622.161926
1677.507813	612.878967
1676.523438	947.142578
1675.538086	840.179688
1674.552734	970.289612
1673.566406	1034.269043
1672.581055	1143.833496
1671.594727	1259.053101
1670.608398	1132.912476
1669.622070	1275.481079
1668.634766	1224.562500
1667.648438	1471.430420
1666.661133	1325.806641
1665.673828	1390.298584
1664.685547	1487.007690
1663.698242	1363.999634
1662.709961	1705.494507
1661.721680	1559.485962
1660.733398	1485.542480
1659.744141	1841.327393
1658.755859	1731.140015
1657.766602	1534.013306
1656.777344	1660.478516
1655.787109	1451.069946
1654.797852	1541.309448
1653.807617	1475.790161
1652.817383	1304.898926
1651.827148	1108.060913
1650.835938	1221.134277
1649.844727	805.782288
1648.853516	573.430298
1647.862305	981.161621
1646.871094	636.085999
1645.878906	487.042053
1644.886719	415.061859
1643.894531	332.953583
1642.902344	272.399292
1641.910156	436.609192
1640.916992	173.644791
1639.923828	24.624060
1638.930664	208.384628
1637.936523	128.727982
1636.943359	41.577591
1635.949219	123.514397
1634.955078	121.445724
1633.960938	-69.965286
1632.965820	-34.419937
1631.970703	-198.695938
1630.975586	-101.899048
1629.980469	-133.801102
1628.985352	-96.937714
1627.989258	61.258514
1626.993164	-80.197365
1625.997070	15.421486
1625.000977	-172.687469
1624.003906	-139.596588
1623.007813	175.005463
1622.010742	224.339279
1621.012695	29.590178
1620.015625	200.300095
1619.017578	200.496735
1618.020508	93.306847
1617.021484	130.770477
1616.023438	81.859810
1615.025391	-16.648617
1614.026367	-125.384636
1613.027344	67.747261
1612.028320	1.423520
1611.028320	76.891838
1610.029297	-151.498245
1609.029297	-46.817242
1608.029297	-122.761742
1607.028320	-17.774729
1606.028320	113.526047
1605.027344	161.152573
1604.026367	295.292358
1603.025391	-109.562714
1602.023438	-126.882111
1601.022461	-26.346552
1600.020508	19.352453
1599.018555	-31.589439
1598.016602	-173.886215
1597.013672	-164.431458
1596.010742	-141.815903
1595.007813	-108.665527
1594.004883	-195.585785
1593.001953	-271.942780
1591.998047	-71.461487
1590.994141	-173.771942
1589.990234	-51.556534
1588.986328	-135.448746
1587.981445	-94.053970
1586.976563	-47.419285
1585.971680	236.493881
1584.966797	129.304245
1583.961914	-134.184875
1582.956055	53.223373
1581.950195	193.671509
1580.944336	-43.585751
1579.938477	52.558952
1578.931641	117.415024
1577.924805	26.062748
1576.917969	179.339188
1575.911133	228.459427
1574.904297	-5.991273
1573.896484	191.312393
1572.888672	86.892624
1571.880859	89.047821
1570.873047	215.895813
1569.864258	147.759140
1568.855469	139.338211
1567.846680	-40.559433
1566.837891	93.740082
1565.829102	165.599182
1564.819336	136.120758
1563.809570	127.328239
1562.799805	-55.373650
1561.790039	122.449165
1560.779297	30.394707
1559.768555	36.799629
1558.757813	94.937172
1557.747070	93.330688
1556.736328	57.926453
1555.724609	71.633942
1554.712891	108.521294
1553.701172	129.729416
1552.689453	238.817307
1551.676758	202.779282
1550.664063	151.091568
1549.651367	316.605438
1548.638672	272.390045
1547.625977	315.970673
1546.612305	222.349304
1545.598633	198.406631
1544.584961	344.886017
1543.571289	181.085617
1542.556641	241.933960
1541.541992	0.415239
1540.527344	22.211731
1539.512695	69.645424
1538.498047	122.049164
1537.482422	86.516167
1536.466797	76.621788
1535.451172	-114.002975
1534.434570	180.089355
1533.418945	151.594254
1532.402344	146.122330
1531.385742	6.455327
1530.369141	-146.221558
1529.351563	156.937210
1528.334961	-135.160690
1527.317383	-90.010483
1526.299805	32.162201
1525.281250	-26.086525
1524.263672	113.646965
1523.245117	150.210159
1522.226563	196.851151
1521.208008	96.691498
1520.188477	45.223392
1519.168945	140.101028
1518.150391	142.228424
1517.129883	126.156326
1516.110352	66.229317
1515.089844	49.784817
1514.070313	-192.809967
1513.049805	126.722244
1512.028320	42.938805
1511.007813	-92.321022
1509.986328	-220.032761
1508.964844	-65.729965
1507.943359	-83.512589
1506.921875	-201.476624
1505.899414	-273.455505
1504.876953	-158.508087
1503.854492	-256.476227
1502.832031	-298.236847
1501.808594	-294.079834
1500.786133	-251.694748
1499.762695	-358.016968
1498.739258	1.361965
1497.714844	-13.231064
1496.691406	-27.992676
1495.666992	-73.640656
1494.642578	-93.878822
1493.617188	103.030418
1492.592773	56.837383
1491.567383	-239.991241
1490.541992	-59.046051
1489.516602	22.013729
1488.491211	164.164642
1487.464844	219.247192
1486.438477	230.735184
1485.412109	196.106323
1484.385742	212.363739
1483.358398	310.080994
1482.331055	473.917236
1481.303711	377.392426
1480.276367	410.789215
1479.249023	719.331726
1478.220703	415.894745
1477.192383	698.505676
1476.164063	499.354553
1475.135742	514.094421
1474.106445	783.319519
1473.077148	919.900635
1472.047852	946.831787
1471.018555	1049.963379
1469.989258	1152.918335
1468.958984	1321.821899
1467.928711	1327.759277
1466.898438	1432.735596
1465.868164	1766.338745
1464.836914	1563.387817
1463.805664	2021.083130
1462.774414	1891.610474
1461.743164	2013.541138
1460.710938	2186.086670
1459.679688	2218.831543
1458.647461	2276.829102
1457.615234	2207.814941
1456.582031	2138.718750
1455.549805	2158.363037
1454.516602	2396.007080
1453.483398	2364.686035
1452.449219	2383.982178
1451.416016	2357.587646
1450.381836	2688.407715
1449.347656	2522.453857
1448.313477	2751.640137
1447.279297	2418.473389
1446.244141	2525.910889
1445.208984	2405.426514
1444.173828	2348.207275
1443.138672	2290.960693
1442.102539	2238.733398
1441.066406	2166.248779
1440.030273	2098.810547
1438.994141	1947.937500
1437.958008	1984.130127
1436.920898	1919.180054
1435.883789	1773.382446
1434.846680	1594.784912
1433.808594	1716.744019
1432.771484	1189.770264
1431.733398	933.088562
1430.695313	744.645752
1429.657227	634.494995
1428.618164	832.135681
1427.579102	454.644440
1426.540039	705.192688
1425.500977	524.540527
1424.461914	296.083832
1423.421875	385.236176
1422.381836	189.670761
1421.341797	228.464081
1420.301758	569.465149
1419.260742	376.551300
1418.219727	246.681808
1417.178711	167.233871
1416.137695	170.888443
1415.096680	169.550018
1414.054688	160.689896
1413.012695	114.159554
1411.970703	210.997253
1410.928711	38.899422
1409.885742	35.281799
1408.842773	114.631310
1407.799805	8.127713
1406.756836	-7.857867
1405.712891	11.362933
1404.668945	-102.399101
1403.625000	90.146019
1402.581055	14.200361
1401.537109	-31.531120
1400.492188	33.178265
1399.447266	343.686615
1398.402344	388.400970
1397.357422	-33.025639
1396.311523	94.612236
1395.265625	46.908554
1394.219727	31.886385
1393.173828	-155.829666
1392.126953	154.880157
1391.081055	-0.032521
1390.034180	40.426186
1388.986328	-59.160946
1387.939453	199.159897
1386.891602	17.270813
1385.843750	113.142418
1384.795898	119.090408
1383.748047	-2.318596
1382.699219	-21.108713
1381.651367	-189.655914
1380.602539	-35.787868
1379.552734	-96.643784
1378.503906	-49.962849
1377.454102	29.269726
1376.404297	-153.450577
1375.354492	38.329243
1374.303711	-301.215027
1373.253906	30.468853
1372.203125	-311.135468
1371.152344	147.829926
1370.100586	-66.253754
1369.049805	-40.851208
1367.998047	-112.489532
1366.946289	42.729401
1365.894531	88.458336
1364.841797	27.246031
1363.789063	-133.356659
1362.736328	-92.140503
1361.683594	-125.431435
1360.630859	-29.185369
1359.577148	99.501465
1358.523438	131.316620
1357.469727	4.172194
1356.415039	46.254520
1355.361328	108.375519
1354.306641	-18.195585
1353.251953	126.207191
1352.197266	230.981064
1351.141602	164.550232
1350.085938	326.695251
1349.030273	416.968475
1347.974609	646.325500
1346.918945	612.797119
1345.862305	661.293396
1344.805664	707.462036
1343.749023	662.057251
1342.691406	879.568604
1341.634766	752.719055
1340.577148	893.663330
1339.519531	930.688660
1338.460938	1101.592651
1337.403320	898.744202
1336.344727	852.099915
1335.286133	788.327087
1334.226563	640.625061
1333.167969	641.595703
1332.108398	786.182068
1331.048828	898.736938
1329.989258	922.420288
1328.928711	647.194763
1327.869141	710.809631
1326.808594	690.565918
1325.748047	645.805542
1324.686523	791.382446
1323.625977	880.289429
1322.564453	816.283691
1321.502930	1011.605774
1320.440430	997.284790
1319.378906	827.737000
1318.316406	1082.626831
1317.253906	770.456726
1316.190430	887.530701
1315.127930	770.583801
1314.064453	762.271851
1313.000977	1074.396240
1311.937500	999.850525
1310.873047	893.484985
1309.809570	986.752686
1308.745117	1087.522705
1307.679688	1121.961060
1306.615234	912.971130
1305.549805	841.977295
1304.484375	1044.155518
1303.418945	1064.451416
1302.353516	930.024841
1301.287109	1041.577637
1300.220703	895.230347
1299.154297	1051.262451
1298.087891	1109.132324
1297.020508	877.365662
1295.954102	687.583008
1294.886719	706.655701
1293.818359	922.177002
1292.750977	774.640747
1291.682617	678.817261
1290.614258	666.552063
1289.545898	691.204529
1288.476563	659.599854
1287.407227	512.955078
1286.338867	734.035461
1285.268555	742.024292
1284.199219	537.062317
1283.128906	817.133667
1282.058594	585.560974
1280.988281	532.879211
1279.917969	832.702393
1278.846680	489.094818
1277.775391	527.312134
1276.704102	643.876587
1275.632813	621.143250
1274.560547	566.750916
1273.488281	720.206726
1272.416016	656.250610
1271.343750	753.639832
1270.270508	753.399292
1269.197266	919.283630
1268.124023	1016.837402
1267.050781	968.006348
1265.977539	755.804565
1264.903320	1012.161499
1263.829102	1090.446655
1262.753906	1076.120728
1261.679688	944.861084
1260.604492	1059.905518
1259.529297	962.972473
1258.454102	1053.745117
1257.378906	1164.031372
1256.302734	1040.558838
1255.226563	968.332092
1254.150391	1142.042969
1253.073242	1077.246216
1251.997070	1080.657349
1250.919922	1385.752930
1249.841797	1063.317871
1248.764648	1120.374512
1247.686523	1119.112793
1246.608398	974.500916
1245.530273	929.617004
1244.452148	1081.562134
1243.373047	1017.318115
1242.293945	1028.409546
1241.214844	1024.958618
1240.135742	858.917786
1239.055664	889.531982
1237.975586	886.188660
1236.895508	785.845215
1235.815430	780.136658
1234.734375	893.245361
1233.654297	940.865967
1232.573242	813.992920
1231.491211	970.657837
1230.410156	926.201782
1229.328125	930.204224
1228.246094	788.927612
1227.163086	1020.499756
1226.081055	845.371216
1224.998047	764.679077
1223.915039	950.109680
1222.832031	779.915405
1221.748047	737.936890
1220.664063	391.353790
1219.580078	467.867676
1218.496094	326.845215
1217.412109	304.235107
1216.327148	293.684662
1215.242188	642.911743
1214.157227	530.824097
1213.071289	421.164642
1211.985352	371.843842
1210.899414	595.132751
1209.813477	760.386414
1208.727539	624.072327
1207.640625	617.967468
1206.553711	626.276550
1205.466797	610.428894
1204.378906	351.181976
1203.291016	390.693756
1202.203125	350.652496
1201.115234	231.107864
1200.027344	162.104568
1198.938477	297.640167
1197.849609	-77.070351
1196.760742	339.780579
1195.670898	66.100563
1194.582031	-36.807575
1193.492188	-173.403061
1192.401367	-19.189949
1191.311523	-103.023079
1190.220703	38.929005
1189.129883	-49.850319
1188.039063	-54.629429
1186.947266	38.940342
1185.856445	-196.463684
1184.764648	-64.690315
1183.671875	45.336700
1182.580078	-46.270149
1181.487305	-118.747757
1180.394531	-66.616722
1179.301758	16.553112
1178.208984	46.858948
1177.115234	354.983948
1176.021484	325.106293
1174.927734	457.991211
1173.833008	344.085449
1172.738281	278.000122
1171.643555	245.339493
1170.548828	274.793823
1169.454102	284.985077
1168.358398	82.195557
1167.262695	37.199226
1166.166992	223.996078
1165.070313	23.398552
1163.973633	40.221066
1162.876953	1.969601
1161.780273	109.311317
1160.683594	402.742523
1159.585938	318.711060
1158.488281	93.770409
1157.389648	315.046051
1156.291992	607.673706
1155.193359	620.969421
1154.094727	393.279266
1152.996094	339.609589
1151.896484	440.771149
1150.796875	427.372101
1149.697266	213.717880
1148.597656	50.055244
1147.498047	324.528534
1146.397461	122.560410
1145.296875	182.398590
1144.195313	218.279114
1143.094727	4.189556
1141.993164	-14.875471
1140.891602	-53.086594
1139.789063	-231.697281
1138.687500	-25.253046
1137.584961	202.356216
1136.482422	287.167572
1135.379883	115.253555
1134.276367	432.537170
1133.172852	642.696533
1132.069336	570.136414
1130.964844	592.412354
1129.861328	764.045471
1128.756836	667.398438
1127.652344	822.077881
1126.546875	1033.466309
1125.442383	673.300659
1124.336914	929.410767
1123.230469	917.508972
1122.125000	659.110352
1121.018555	838.883057
1119.912109	499.859619
1118.805664	601.218811
1117.699219	704.779968
1116.591797	649.622375
1115.484375	468.982330
1114.376953	444.419556
1113.268555	436.300293
1112.160156	562.832825
1111.051758	391.369171
1109.943359	652.329590
1108.833984	527.948181
1107.725586	710.591858
1106.616211	704.115295
1105.505859	796.691528
1104.396484	738.057312
1103.286133	778.457520
1102.175781	875.363342
1101.064453	566.397339
1099.954102	710.275574
1098.842773	837.480652
1097.731445	778.312500
1096.619141	735.567322
1095.507813	801.140564
1094.395508	656.938293
1093.282227	611.620422
1092.169922	914.715881
1091.056641	718.534546
1089.943359	560.017761
1088.830078	523.845459
1087.716797	805.182739
1086.602539	615.940796
1085.488281	574.843567
1084.373047	359.730865
1083.258789	598.248108
1082.143555	768.440918
1081.028320	633.102844
1079.913086	641.029236
1078.796875	540.874268
1077.680664	682.501160
1076.564453	544.718018
1075.448242	446.835938
1074.331055	590.567566
1073.213867	457.432678
1072.096680	246.935791
1070.979492	493.627289
1069.861328	512.814575
1068.743164	337.468842
1067.625000	527.624939
1066.505859	368.676147
1065.386719	664.038208
1064.267578	572.965698
1063.148438	502.975006
1062.029297	730.171387
1060.909180	363.020477
1059.789063	388.955688
1058.667969	351.721954
1057.547852	440.744934
1056.426758	197.818375
1055.305664	97.539879
1054.183594	111.769638
1053.062500	347.890442
1051.940430	233.629654
1050.818359	35.382759
1049.695313	469.752228
1048.572266	350.894287
1047.449219	138.789291
1046.326172	348.966522
1045.203125	167.312607
1044.079102	27.722185
1042.955078	163.257614
1041.830078	40.091908
1040.706055	-38.710903
1039.581055	57.238235
1038.456055	162.496704
1037.331055	76.842751
1036.205078	21.522818
1035.079102	171.054108
1033.953125	57.672894
1032.826172	304.909912
1031.700195	259.096039
1030.573242	231.953094
1029.445313	239.740860
1028.318359	45.428585
1027.190430	-44.188435
1026.062500	40.509079
1024.934570	-227.728058
1023.805664	-238.072784
1022.676758	-139.242020
1021.547852	-223.698837
1020.418945	-382.272552
1019.289063	-283.231598
1018.159180	-269.946564
1017.029297	-89.652084
1015.898438	-412.326324
1014.767578	-275.924225
1013.636719	-109.366959
1012.505859	198.507172
1011.375000	209.934097
1010.243164	161.264130
1009.111328	524.730286
1007.978516	462.344116
1006.846680	492.650452
1005.713867	1124.435669
1004.581055	1714.423462
1003.447266	2519.262451
1002.313477	2260.615479
1001.179688	1766.512207
1000.045898	1097.185303
998.912109	412.136902
997.777344	254.039520
996.642578	73.069878
995.506836	-22.280993
994.372070	69.477982
993.236328	-83.218132
992.100586	105.671997
990.963867	359.184662
989.828125	170.087051
988.691406	149.483109
987.553711	34.560532
986.416992	88.030937
985.279297	-24.205210
984.141602	-150.047256
983.003906	-188.184067
981.865234	105.299309
980.726563	44.433617
979.587891	-184.182068
978.448242	8.387031
977.309570	138.952362
976.169922	69.609673
975.030273	71.725609
973.889648	276.228485
972.749023	99.444519
971.608398	145.714615
970.467773	88.805389
969.326172	121.633835
968.184570	-143.753006
967.042969	180.900589
965.901367	32.986969
964.758789	135.328796
963.616211	3.912694
962.473633	124.918938
961.330078	450.040588
960.186523	133.587830
959.042969	397.070831
957.899414	204.829758
956.754883	40.345196
955.610352	132.526031
954.465820	-132.196899
953.321289	145.702805
952.175781	130.836029
951.030273	-14.203714
949.884766	200.012192
948.738281	21.108530
947.591797	-52.385300
946.445313	-31.972542
945.298828	-36.511002
944.151367	27.658674
943.003906	123.954620
941.856445	174.734650
940.708008	27.115416
939.559570	82.830788
938.411133	-48.356361
937.262695	260.879303
936.113281	554.193848
934.964844	517.002930
933.814453	290.853149
932.665039	128.787506
931.514648	219.842255
930.364258	110.612740
929.213867	233.863266
928.062500	11.219264
926.912109	30.095718
925.759766	290.330963
924.608398	52.430264
923.456055	-217.022659
922.303711	-40.527721
921.151367	8.753150
919.999023	-41.820572
918.845703	-10.404092
917.692383	-142.395615
916.539063	39.242840
915.384766	-105.996246
914.230469	50.898464
913.076172	-289.134827
911.920898	-197.756775
910.766602	-162.985870
909.611328	-71.382370
908.455078	67.944229
907.299805	28.266493
906.143555	-124.556320
904.987305	-197.869827
903.830078	-92.057892
902.673828	-99.400871
901.516602	-219.807358
900.359375	-77.456657
899.201172	-86.664085
898.042969	-183.982330
896.884766	1.610015
895.726563	-4.989742
894.567383	194.273392
893.408203	201.424271
892.249023	-130.294250
891.088867	35.297955
889.929688	-43.040173
888.769531	-48.972504
887.608398	-63.831295
886.448242	120.029488
885.287109	10.539087
884.125977	160.632462
882.963867	110.001640
881.801758	235.361664
880.639648	130.780182
879.477539	55.618801
878.315430	163.085754
877.152344	-96.646347
875.989258	191.124390
874.825195	8.192685
873.661133	109.061028
872.497070	61.380886
871.333008	92.524406
870.168945	80.949646
869.003906	13.196523
867.838867	28.707670
866.672852	136.419495
865.506836	-151.462784
864.340820	55.155579
863.174805	160.601685
862.008789	72.858917
860.841797	70.502357
859.674805	164.681458
858.506836	341.867798
857.339844	341.697266
856.171875	363.961609
855.003906	298.737061
853.834961	612.474670
852.666016	609.966492
851.497070	685.877563
850.328125	470.444214
849.158203	344.694641
847.988281	254.804779
846.818359	243.286438
845.647461	399.629608
844.477539	376.805756
843.306641	380.800629
842.134766	299.746124
840.963867	97.900139
839.791992	117.448471
838.619141	125.754501
837.447266	183.146927
836.274414	160.014404
835.101563	244.037659
833.928711	39.857769
832.754883	442.992798
831.581055	229.774231
830.407227	306.680176
829.232422	414.701294
828.058594	576.101440
826.883789	469.729340
825.708008	238.459717
824.533203	214.482803
823.357422	232.758438
822.181641	331.120209
821.004883	106.354477
819.828125	19.644743
818.651367	86.475670
817.474609	77.474586
816.296875	-138.591782
815.119141	-114.409325
813.941406	-108.160027
812.763672	-193.219162
811.584961	23.988503
810.406250	-27.984818
809.226563	-126.731903
808.047852	81.005096
806.868164	228.537750
805.688477	-46.049622
804.507813	-331.747314
803.327148	-166.897369
802.146484	-104.346748
800.965820	-363.651367
799.784180	-259.239105
798.603516	-168.337585
797.420898	-246.105331
796.239258	-328.428375
795.056641	-262.401794
793.874023	-307.327515
792.691406	-15.741091
791.507813	-204.938629
790.324219	101.673225
789.140625	27.310286
787.956055	136.483109
786.772461	46.348785
785.586914	126.404335
784.402344	124.451569
783.216797	11.816958
782.032227	345.512726
780.845703	124.306343
779.660156	73.143349
778.473633	152.157379
777.287109	-49.430309
776.100586	64.595695
774.913086	167.386688
773.725586	177.314178
772.538086	306.211182
771.349609	37.940002
770.161133	-100.258865
768.972656	72.281036
767.784180	68.299568
766.594727	99.441437
765.405273	134.844620
764.215820	117.249420
763.026367	172.196106
761.835938	288.631287
760.645508	517.128540
759.454102	573.790833
758.262695	348.762573
757.072266	528.372253
755.879883	448.358978
754.688477	421.039612
753.496094	362.872528
752.303711	563.895813
751.110352	296.876892
749.917969	258.287811
748.724609	314.047760
747.530273	435.559937
746.336914	447.224854
745.142578	384.229340
743.948242	360.689026
742.752930	315.179535
741.558594	306.918549
740.363281	289.853851
739.166992	171.959793
737.971680	106.675346
736.775391	-30.881712
735.579102	153.512695
734.381836	265.564606
733.185547	130.227112
731.988281	67.169060
730.790039	257.930023
729.592773	168.649841
728.394531	42.259296
727.196289	-18.456455
725.997070	-92.222412
724.797852	290.792542
723.598633	158.094116
722.399414	42.986889
721.199219	371.276428
719.999023	363.279175
718.798828	178.569214
717.598633	288.613281
716.397461	254.711365
715.196289	20.261610
713.994141	246.126617
712.792969	247.449890
711.590820	211.836639
710.388672	215.586884
709.185547	19.041870
707.982422	10.034459
706.779297	42.547451
705.576172	-14.062449
704.372070	44.864429
703.167969	-48.393700
701.963867	145.720627
700.759766	24.548885
699.554688	25.382481
698.349609	141.618530
697.143555	-141.921387
695.938477	-99.196739
694.732422	-119.292274
693.525391	-156.548019
692.319336	-19.870531
691.112305	-176.112946
689.905273	-21.703354
688.697266	-322.819977
687.490234	-135.469696
686.282227	-136.671661
685.073242	-276.420593
683.865234	-114.548820
682.656250	-34.880398
681.447266	-167.371826
680.237305	-98.098511
679.028320	-35.130543
677.818359	-205.815933
676.607422	-122.905693
675.397461	83.551727
674.186523	132.182251
672.975586	53.371861
671.763672	48.354774
670.551758	52.199814
669.339844	-30.223499
668.127930	-17.312996
666.915039	-56.069187
665.703125	-14.698274
664.489258	72.198669
663.276367	163.534561
662.062500	-92.577026
660.848633	53.020508
659.634766	10.953449
658.419922	-24.494257
657.205078	67.430206
655.990234	66.680992
654.775391	122.055870
653.559570	142.983017
652.343750	8.791352
651.126953	159.054047
649.911133	-121.528313
648.694336	140.632095
647.477539	109.836372
646.259766	10.109097
645.041992	220.184052
643.824219	285.887939
642.606445	108.353500
641.387695	352.174774
640.168945	215.131256
638.950195	226.188629
637.730469	112.310997
636.511719	200.079788
635.291016	49.024338
634.071289	-78.774918
632.850586	-202.689056
631.629883	-52.330929
630.409180	37.305222
629.188477	-30.334568
627.966797	-122.209015
626.745117	-15.342390
625.522461	124.989090
624.300781	227.965637
623.078125	312.839050
621.854492	403.118835
620.631836	271.687866
619.408203	152.043243
618.184570	71.935425
616.960938	95.474602
615.736328	-126.314827
614.511719	9.995239
613.287109	39.908291
612.061523	53.215054
610.835938	-89.131302
609.610352	-164.814743
608.384766	-227.407333
607.158203	94.725494
605.931641	147.585220
604.705078	-49.533012
