# Supplementary material for: Raman spectroscopy accurately differentiates mucosal healing from non-healing and biochemical changes following biological therapy in inflammatory bowel disease
Source: PLoS One. 2021 Jun 2;16(6):e0252210. doi: 10.1371/journal.pone.0252210 (PMC8172032; doi:10.1371/journal.pone.0252210)
Supplement: S7 Dataset — (ZIP) [file pone.0252210.s009.zip › Post-biologic/OC020 post treatment-2 base sub CR removed_63__X_-18447.5__Y_40084.8__Z_5.90967__Time_720.txt]

1714.793945	51.656116
1713.817383	25.815197
1712.840820	161.353012
1711.864258	13.719030
1710.886719	-175.692963
1709.909180	32.814960
1708.931641	100.326042
1707.953125	184.929932
1706.975586	-93.592056
1705.997070	-25.490681
1705.018555	-183.882019
1704.040039	-434.781952
1703.060547	88.862358
1702.081055	-117.053764
1701.101563	-281.662292
1700.122070	-97.450851
1699.142578	111.815285
1698.162109	11.910056
1697.181641	-132.319092
1696.201172	136.047424
1695.220703	162.251266
1694.239258	31.851006
1693.257813	-46.723244
1692.276367	236.142593
1691.294922	119.566307
1690.313477	241.526825
1689.331055	548.444397
1688.348633	77.428421
1687.366211	327.557007
1686.383789	493.238037
1685.400391	870.312988
1684.416992	411.460968
1683.433594	595.806213
1682.450195	466.711090
1681.465820	801.893433
1680.482422	360.497681
1679.498047	700.035156
1678.512695	1290.413574
1677.528320	843.859192
1676.542969	1042.033203
1675.558594	1086.785278
1674.572266	1307.758423
1673.586914	1574.706543
1672.601563	1379.953125
1671.615234	1767.936646
1670.628906	1697.005371
1669.642578	1512.708008
1668.655273	1592.100342
1667.668945	1964.275879
1666.681641	2047.726074
1665.694336	1924.925537
1664.706055	2317.530762
1663.718750	2456.113037
1662.730469	2343.410156
1661.742188	2244.721924
1660.753906	2250.135254
1659.764648	2311.847168
1658.775391	2355.656982
1657.787109	2609.383057
1656.796875	2702.048340
1655.807617	2684.144287
1654.818359	2309.534912
1653.828125	2189.723389
1652.837891	2319.264893
1651.846680	1989.052612
1650.856445	2072.142822
1649.865234	2079.061035
1648.874023	1806.325073
1647.882813	1447.036011
1646.891602	1320.953003
1645.899414	1042.203003
1644.907227	1136.473633
1643.915039	914.336365
1642.922852	713.896545
1641.930664	389.966125
1640.937500	802.830994
1639.944336	395.486877
1638.951172	202.402237
1637.957031	-98.311432
1636.963867	302.831818
1635.969727	192.823196
1634.975586	17.371347
1633.981445	-36.429951
1632.986328	-319.027557
1631.991211	-245.618118
1630.996094	-50.777576
1630.000977	-13.634521
1629.005859	29.079027
1628.009766	-183.161865
1627.013672	-145.098206
1626.017578	-164.621933
1625.021484	131.683685
1624.024414	-289.589630
1623.028320	7.137215
1622.031250	235.644943
1621.033203	59.683418
1620.036133	335.820709
1619.038086	-173.152954
1618.041016	161.095490
1617.041992	201.377533
1616.043945	71.257713
1615.045898	201.122955
1614.046875	446.505524
1613.047852	343.129059
1612.048828	48.530697
1611.048828	134.303970
1610.049805	138.928421
1609.049805	-419.715271
1608.049805	224.467407
1607.048828	4.121673
1606.048828	108.683609
1605.047852	171.380890
1604.046875	155.601013
1603.045898	380.647736
1602.044922	-145.241470
1601.042969	155.722321
1600.041016	95.694321
1599.039063	-189.138412
1598.037109	-37.272305
1597.034180	-5.689355
1596.031250	-167.472290
1595.028320	-154.158173
1594.025391	65.475784
1593.022461	-286.865021
1592.018555	-631.257751
1591.014648	-189.886078
1590.010742	-288.921204
1589.006836	32.088806
1588.001953	112.918747
1586.997070	-171.444550
1585.992188	216.931732
1584.987305	182.777374
1583.982422	182.437576
1582.976563	327.915955
1581.970703	48.616230
1580.964844	-66.576935
1579.958984	-77.667473
1578.952148	-68.048141
1577.945313	-206.908066
1576.938477	138.186722
1575.931641	313.896881
1574.924805	21.201529
1573.916992	152.372055
1572.909180	-52.054882
1571.901367	-355.318481
1570.893555	30.094088
1569.884766	-117.479439
1568.876953	33.601818
1567.868164	293.521881
1566.858398	-83.026695
1565.849609	176.461609
1564.839844	186.478806
1563.830078	14.661658
1562.820313	231.889297
1561.810547	88.292908
1560.799805	172.758667
1559.790039	-129.310608
1558.779297	201.023041
1557.767578	409.189575
1556.756836	238.782730
1555.745117	91.536606
1554.733398	280.834808
1553.721680	172.055634
1552.709961	63.106773
1551.697266	347.381531
1550.685547	292.340088
1549.672852	71.501938
1548.659180	228.155426
1547.646484	58.690117
1546.632813	-51.486797
1545.619141	156.097183
1544.605469	500.327240
1543.591797	38.024281
1542.577148	92.313095
1541.562500	50.778847
1540.547852	-68.442810
1539.533203	59.979198
1538.518555	136.479568
1537.502930	217.846649
1536.487305	82.218010
1535.471680	-94.867790
1534.456055	-109.657272
1533.439453	280.080780
1532.422852	-42.047932
1531.406250	383.095184
1530.389648	106.965187
1529.373047	443.812195
1528.355469	2.439037
1527.337891	606.441345
1526.320313	303.745361
1525.302734	-132.910217
1524.284180	-75.572647
1523.265625	202.751511
1522.247070	295.510284
1521.228516	326.265106
1520.208984	76.485710
1519.190430	-37.165028
1518.170898	-112.484940
1517.151367	176.849426
1516.130859	301.385406
1515.111328	310.075104
1514.090820	7.793113
1513.070313	57.119938
1512.049805	-14.446671
1511.028320	-55.447910
1510.006836	82.928108
1508.986328	-268.886658
1507.963867	-182.299576
1506.942383	73.272575
1505.919922	197.748535
1504.898438	70.811920
1503.875977	-322.798889
1502.852539	-298.918091
1501.830078	-157.421219
1500.806641	-5.982978
1499.783203	-300.286743
1498.759766	-3.408078
1497.736328	-13.949772
1496.711914	-127.058311
1495.687500	-296.597717
1494.663086	-187.506546
1493.638672	-83.772156
1492.613281	-338.187958
1491.587891	-178.652176
1490.563477	-116.443176
1489.537109	4.251269
1488.511719	237.125214
1487.485352	288.386810
1486.458984	224.560837
1485.432617	188.666183
1484.406250	326.151550
1483.379883	430.242950
1482.352539	641.233887
1481.325195	433.720306
1480.297852	659.600342
1479.269531	665.967834
1478.241211	506.517120
1477.213867	698.661682
1476.184570	964.402100
1475.156250	1273.217896
1474.127930	1314.386475
1473.098633	1021.852722
1472.069336	1561.663574
1471.040039	1630.322754
1470.009766	1879.442993
1468.979492	2107.993408
1467.950195	1967.591675
1466.918945	2544.118896
1465.888672	2639.858154
1464.857422	2923.503418
1463.827148	2848.673584
1462.795898	2875.366699
1461.763672	3115.286377
1460.732422	3156.973389
1459.700195	3663.148438
1458.667969	3872.039551
1457.635742	3692.482910
1456.603516	3751.435303
1455.570313	3731.626221
1454.537109	3711.764404
1453.503906	3884.560547
1452.470703	3831.605225
1451.436523	3583.432129
1450.403320	4409.774902
1449.369141	4280.567871
1448.333984	4391.976074
1447.299805	4427.365723
1446.264648	4769.030273
1445.230469	4189.157715
1444.194336	4082.703613
1443.159180	4118.001465
1442.124023	3998.963867
1441.087891	3874.874512
1440.051758	3720.489502
1439.015625	4236.109375
1437.978516	4119.599609
1436.941406	3904.591797
1435.904297	3232.402100
1434.867188	3406.694580
1433.830078	3305.668457
1432.791992	2517.920410
1431.754883	2008.242554
1430.715820	1841.981934
1429.677734	1680.904785
1428.639648	1449.302612
1427.600586	1389.318848
1426.561523	1304.189087
1425.522461	1299.823486
1424.482422	849.349854
1423.443359	1074.516357
1422.403320	886.426392
1421.363281	1030.983154
1420.322266	953.900635
1419.282227	892.062866
1418.241211	729.609070
1417.200195	708.242737
1416.159180	717.166748
1415.117188	517.345337
1414.076172	383.130371
1413.034180	480.376495
1411.992188	238.286667
1410.949219	122.048180
1409.907227	229.652374
1408.864258	349.853210
1407.821289	364.614716
1406.777344	246.358902
1405.734375	376.872894
1404.690430	391.954407
1403.646484	-19.495640
1402.602539	194.150909
1401.557617	227.183685
1400.513672	24.607014
1399.468750	526.860413
1398.423828	26.222834
1397.377930	232.753845
1396.333008	158.706406
1395.287109	92.329674
1394.241211	168.913498
1393.195313	132.929382
1392.148438	-23.089859
1391.101563	-101.276863
1390.054688	461.441284
1389.007813	70.742874
1387.960938	53.134338
1386.913086	63.195988
1385.865234	-44.104347
1384.817383	-148.674500
1383.769531	-505.469177
1382.720703	-359.657562
1381.671875	-248.702454
1380.623047	-260.000122
1379.574219	-226.150055
1378.524414	7.601017
1377.475586	-202.872284
1376.425781	16.192501
1375.375977	130.561600
1374.325195	-6.905675
1373.274414	32.974373
1372.224609	-44.134983
1371.172852	-205.814514
1370.122070	21.644747
1369.070313	-104.671951
1368.019531	389.676147
1366.967773	241.345337
1365.915039	48.439152
1364.863281	-119.247612
1363.810547	-107.432571
1362.757813	11.616086
1361.705078	183.086975
1360.651367	230.298477
1359.598633	-311.726563
1358.544922	151.288269
1357.491211	17.663271
1356.436523	140.315140
1355.382813	123.999054
1354.328125	425.914886
1353.273438	464.631805
1352.217773	441.453888
1351.163086	823.247559
1350.107422	820.323669
1349.051758	673.687683
1347.996094	797.808777
1346.939453	969.222290
1345.883789	669.573425
1344.827148	1253.034302
1343.769531	1682.754028
1342.712891	1723.395996
1341.655273	1382.617798
1340.598633	1587.296387
1339.540039	1680.619141
1338.482422	1798.921875
1337.423828	1548.477173
1336.366211	1409.784912
1335.307617	1645.071655
1334.248047	1590.982178
1333.189453	1628.694580
1332.129883	1528.108398
1331.070313	1761.614990
1330.010742	1127.522339
1328.950195	1430.669434
1327.890625	1118.630371
1326.830078	1053.998047
1325.768555	1503.377808
1324.708008	1881.193604
1323.646484	1594.906738
1322.585938	1661.975464
1321.523438	1825.461060
1320.461914	1480.842896
1319.400391	1755.769775
1318.337891	1638.652588
1317.275391	1440.441650
1316.211914	1935.247437
1315.149414	1912.493530
1314.085938	1761.820435
1313.022461	1793.739868
1311.958984	1860.348145
1310.894531	1909.893066
1309.831055	1585.421021
1308.766602	2061.265869
1307.701172	1665.937988
1306.636719	1849.193359
1305.571289	2084.226074
1304.505859	1827.499146
1303.440430	1944.826904
1302.375000	1732.902832
1301.308594	1843.222534
1300.242188	1823.462524
1299.175781	1533.683350
1298.109375	1858.250000
1297.041992	1657.369873
1295.975586	1547.614380
1294.908203	1919.169678
1293.839844	1900.565308
1292.772461	1700.609985
1291.704102	1184.498535
1290.635742	1137.190796
1289.567383	1271.516235
1288.498047	1369.183105
1287.428711	1283.181885
1286.360352	1285.603638
1285.290039	959.922546
1284.220703	1009.280518
1283.150391	1257.109131
1282.080078	846.463989
1281.009766	896.295715
1279.939453	1264.371094
1278.868164	1135.805664
1277.796875	1102.842163
1276.725586	1307.243164
1275.654297	1379.681763
1274.582031	1046.469360
1273.509766	1202.304810
1272.437500	1411.958618
1271.365234	1343.189575
1270.291992	1367.383789
1269.218750	1735.965942
1268.145508	1806.702759
1267.072266	1728.661377
1265.999023	2126.577148
1264.924805	1463.258545
1263.850586	1819.828735
1262.776367	1593.573608
1261.701172	1684.450562
1260.625977	1456.101685
1259.550781	1690.953857
1258.475586	1818.605225
1257.400391	1590.681885
1256.324219	1940.094116
1255.248047	1585.827759
1254.171875	1940.137451
1253.094727	1630.000244
1252.018555	1580.425049
1250.941406	1698.795288
1249.864258	1505.892944
1248.786133	1522.250244
1247.708008	1553.254517
1246.630859	1329.132568
1245.551758	1756.358887
1244.473633	1525.120605
1243.394531	1359.618408
1242.316406	1415.211426
1241.236328	1524.238037
1240.157227	1553.169800
1239.077148	1125.930542
1237.998047	1014.312561
1236.917969	1142.911743
1235.836914	1239.955566
1234.756836	1681.271118
1233.675781	1172.235718
1232.594727	1308.076050
1231.512695	1133.746704
1230.431641	1448.828613
1229.349609	1415.050903
1228.267578	1422.456543
1227.185547	1311.257080
1226.102539	1025.860596
1225.019531	1052.727783
1223.936523	951.371094
1222.853516	951.635254
1221.769531	731.854004
1220.686523	669.299622
1219.602539	775.943787
1218.517578	718.209229
1217.433594	786.114197
1216.348633	450.599335
1215.263672	603.004272
1214.178711	465.603455
1213.092773	789.250305
1212.007813	420.139252
1210.921875	1016.218506
1209.834961	842.524231
1208.749023	656.813477
1207.662109	811.092957
1206.575195	900.175415
1205.488281	1114.487793
1204.400391	919.043762
1203.313477	1306.589111
1202.225586	537.888062
1201.136719	537.563049
1200.048828	50.903076
1198.959961	117.945793
1197.871094	189.703705
1196.782227	-73.028847
1195.692383	32.261589
1194.603516	226.407883
1193.513672	523.759705
1192.423828	-106.865334
1191.333008	-177.399185
1190.242188	-327.266174
1189.151367	46.461098
1188.060547	-115.575035
1186.969727	-524.915833
1185.877930	-571.723938
1184.786133	120.514404
1183.694336	-116.152115
1182.601563	-84.167526
1181.509766	-380.841248
1180.416992	168.866440
1179.323242	210.035431
1178.230469	40.185062
1177.136719	330.327332
1176.042969	-57.687103
1174.949219	136.323669
1173.854492	531.255066
1172.760742	423.190125
1171.666016	181.018982
1170.570313	214.001556
1169.475586	273.166901
1168.379883	377.615692
1167.284180	106.480980
1166.188477	-92.941666
1165.091797	-115.538513
1163.996094	-90.462776
1162.899414	259.373657
1161.801758	28.512259
1160.705078	248.945206
1159.607422	335.447571
1158.509766	555.438904
1157.412109	455.426025
1156.313477	243.178482
1155.215820	522.260132
1154.117188	300.277191
1153.017578	152.158279
1151.918945	301.925171
1150.819336	160.738220
1149.719727	79.033928
1148.620117	75.835266
1147.519531	-253.780212
1146.418945	-28.633307
1145.318359	-167.931351
1144.217773	-59.807407
1143.116211	-194.574829
1142.014648	484.114288
1140.913086	199.162201
1139.811523	178.115738
1138.708984	128.403488
1137.606445	50.042027
1136.503906	149.781494
1135.401367	584.278320
1134.297852	386.671783
1133.194336	293.483063
1132.090820	544.415649
1130.987305	683.536377
1129.882813	831.929565
1128.778320	1279.027222
1127.673828	1410.326172
1126.569336	1600.705811
1125.463867	1665.199463
1124.358398	1504.349243
1123.252930	1447.699097
1122.146484	1118.477295
1121.041016	1080.604492
1119.934570	801.064148
1118.828125	639.883545
1117.720703	689.286987
1116.613281	350.442871
1115.505859	929.567200
1114.398438	621.301819
1113.291016	592.085571
1112.182617	829.900330
1111.074219	523.821472
1109.964844	569.854126
1108.856445	705.531433
1107.747070	805.577087
1106.637695	1084.926514
1105.528320	1050.015015
1104.417969	856.831787
1103.307617	1605.226929
1102.197266	1227.737427
1101.086914	1369.247925
1099.975586	1324.259277
1098.864258	1118.852417
1097.752930	1144.435791
1096.641602	1259.452881
1095.529297	1287.119019
1094.416992	1107.375366
1093.304688	1040.657715
1092.191406	1348.224487
1091.079102	1311.881836
1089.965820	1115.414185
1088.852539	916.587158
1087.738281	1075.307495
1086.624023	1057.481934
1085.509766	1018.413818
1084.395508	873.496277
1083.280273	1233.850830
1082.166016	1147.531494
1081.050781	1373.598877
1079.934570	1035.813354
1078.819336	735.694275
1077.703125	1034.247437
1076.586914	741.161560
1075.469727	1142.679321
1074.353516	1368.027466
1073.236328	781.703674
1072.119141	1264.834839
1071.000977	913.116333
1069.882813	1489.636230
1068.765625	877.853210
1067.646484	784.012329
1066.528320	863.507813
1065.409180	675.977905
1064.290039	1134.631714
1063.170898	1178.777222
1062.050781	1491.957886
1060.930664	1201.398438
1059.810547	878.211670
1058.690430	1123.377563
1057.569336	861.099670
1056.449219	545.191895
1055.327148	514.477173
1054.206055	607.608154
1053.083984	523.176392
1051.961914	478.485077
1050.839844	690.627563
1049.717773	496.560486
1048.594727	395.925293
1047.471680	537.986084
1046.348633	211.184006
1045.224609	176.035553
1044.101563	651.510559
1042.976563	-10.660770
1041.852539	150.111069
1040.728516	457.623962
1039.603516	525.117432
1038.478516	455.238190
1037.352539	320.245392
1036.227539	641.584839
1035.101563	322.892365
1033.974609	458.062378
1032.848633	821.192688
1031.721680	521.474121
1030.594727	649.740662
1029.467773	589.757568
1028.340820	148.782379
1027.212891	-27.061813
1026.084961	-86.601631
1024.956055	-187.831024
1023.828125	-349.266815
1022.699219	-183.263718
1021.570313	-175.031555
1020.440430	16.572807
1019.311523	-234.808151
1018.181641	-393.211975
1017.050781	-484.197296
1015.920898	-280.641876
1014.790039	45.753269
1013.659180	59.363453
1012.528320	151.848343
1011.396484	225.890945
1010.265625	378.768402
1009.132813	415.964630
1008.000977	631.486816
1006.868164	446.807404
1005.736328	1203.768921
1004.602539	2497.009033
1003.469727	3260.388672
1002.335938	3535.857910
1001.202148	3249.833008
1000.068359	2199.395752
998.933594	934.804199
997.799805	571.593811
996.665039	70.200493
995.529297	-13.009060
994.394531	-19.828703
993.258789	614.900940
992.123047	179.294052
990.986328	249.094360
989.849609	-206.588348
988.712891	45.760357
987.576172	-128.118576
986.439453	69.211060
985.301758	22.501520
984.164063	-30.880732
983.025391	298.141083
981.887695	371.745117
980.749023	-28.507250
979.610352	43.276775
978.470703	0.240956
977.332031	-281.692230
976.192383	294.262543
975.051758	185.229095
973.912109	46.616760
972.771484	117.364288
971.630859	275.597046
970.490234	179.105942
969.348633	-148.971924
968.207031	154.538788
967.065430	-326.633759
965.923828	75.922188
964.781250	581.746643
963.638672	440.939667
962.496094	463.221283
961.352539	529.296143
960.208984	444.357056
959.065430	733.139526
957.921875	474.640747
956.777344	392.843262
955.632813	139.649658
954.488281	340.013916
953.343750	14.253156
952.198242	54.940441
951.052734	381.770111
949.907227	191.937958
948.760742	231.068314
947.614258	-143.231384
946.467773	200.402435
945.321289	194.622314
944.173828	136.584412
943.026367	-17.058212
941.878906	496.237396
940.730469	598.741089
939.582031	653.554199
938.433594	692.641357
937.285156	182.326355
936.135742	666.680420
934.987305	594.845032
933.836914	448.105713
932.687500	723.238037
931.537109	346.995209
930.386719	467.690857
929.236328	290.316223
928.084961	-57.439243
926.934570	216.550339
925.783203	-137.319397
924.630859	-110.857697
923.478516	84.145660
922.327148	-54.920403
921.173828	181.423645
920.021484	-29.804976
918.868164	-92.981918
917.714844	78.097572
916.561523	-77.677788
915.407227	91.558678
914.252930	92.987396
913.098633	87.856178
911.944336	166.924484
910.789063	248.473557
909.633789	19.530277
908.478516	-372.310211
907.322266	-335.301483
906.166016	-241.417480
905.009766	-278.758698
903.853516	-82.538864
902.696289	39.090435
901.539063	38.626755
900.381836	-95.167374
899.223633	-310.142426
898.065430	-264.610229
896.907227	-8.527263
895.749023	168.493683
894.589844	105.993172
893.430664	353.392670
892.271484	218.965912
891.112305	132.240417
889.952148	233.237564
888.791992	-322.770569
887.630859	63.135975
886.470703	324.886810
885.309570	2.235965
884.148438	131.130402
882.986328	584.939636
881.825195	-118.134819
880.663086	290.755798
879.500000	490.001953
878.337891	509.023041
877.174805	453.847992
876.011719	398.844208
874.847656	348.514465
873.684570	523.464417
872.520508	-177.069305
871.355469	328.983124
870.191406	573.937439
869.026367	360.077667
867.861328	243.121674
866.695313	189.283417
865.530273	310.869995
864.364258	486.435486
863.197266	237.431992
862.031250	446.798859
860.864258	377.723236
859.697266	1.207308
858.530273	713.456726
857.362305	604.205200
856.194336	481.603088
855.026367	805.426270
853.857422	779.369446
852.688477	1015.649048
851.519531	1359.431641
850.350586	1098.110229
849.180664	942.234924
848.010742	728.233032
846.840820	827.813904
845.670898	703.507263
844.500000	348.761749
843.329102	714.652893
842.157227	541.277771
840.986328	464.125061
839.814453	369.120911
838.642578	430.614349
837.469727	378.089111
836.296875	365.773193
835.124023	456.180695
833.951172	588.931213
832.777344	685.863831
831.603516	376.437286
830.429688	629.474304
829.255859	906.868042
828.081055	744.648926
826.906250	754.146973
825.731445	569.591431
824.555664	512.102417
823.379883	331.986908
822.204102	334.548431
821.027344	495.168671
819.851563	252.526184
818.674805	303.780090
817.497070	-34.613831
816.320313	-43.636459
815.142578	-141.757996
813.963867	-90.924843
812.786133	137.632980
811.607422	199.214340
810.428711	371.756805
809.250000	-95.907997
808.070313	-196.926178
806.890625	-189.222824
805.710938	4.846432
804.531250	-145.448944
803.350586	-162.661514
802.169922	72.925209
800.988281	-31.190659
799.807617	246.034302
798.625977	-131.181137
797.444336	-178.088257
796.261719	-298.298462
795.079102	-314.500031
793.896484	-257.785767
792.713867	-30.764050
791.530273	-251.323822
790.346680	37.172070
789.163086	28.752371
787.979492	358.668640
786.794922	197.117676
785.610352	216.784744
784.425781	627.589783
783.240234	346.073273
782.054688	-59.301266
780.869141	436.792847
779.682617	442.024841
778.496094	718.675720
777.309570	654.939819
776.123047	635.152161
774.935547	721.083435
773.748047	502.254425
772.560547	459.774078
771.373047	569.247681
770.184570	182.356049
768.996094	284.773621
767.806641	827.677246
766.618164	118.620552
765.428711	691.683533
764.239258	537.503174
763.048828	673.803101
761.858398	1036.529663
760.667969	582.402832
759.477539	852.119812
758.286133	881.728333
757.094727	853.922302
755.903320	766.547729
754.710938	1015.304871
753.518555	791.251953
752.326172	483.602783
751.133789	826.063416
749.940430	669.662354
748.747070	633.885132
747.553711	786.688477
746.359375	403.776703
745.166016	448.670471
743.970703	550.389221
742.776367	386.527527
741.581055	527.306641
740.385742	176.863159
739.190430	328.233185
737.994141	455.269897
736.797852	378.384216
735.601563	592.628540
734.405273	184.852264
733.208008	228.018188
732.010742	214.132278
730.813477	574.224182
729.615234	341.276398
728.416992	473.506744
727.218750	590.257874
726.020508	429.259369
724.821289	797.056580
723.622070	340.966003
722.422852	621.065308
721.222656	494.798584
720.022461	661.065002
718.822266	689.680969
717.621094	558.938599
716.420898	738.000427
715.218750	574.504028
714.017578	1030.344116
712.815430	910.409546
711.614258	901.680054
710.411133	526.867676
709.208984	825.402771
708.005859	411.600342
706.802734	161.329926
705.599609	202.924728
704.395508	327.248138
703.191406	475.497955
701.987305	38.538704
700.782227	393.538788
699.577148	141.778000
698.372070	388.054565
697.166992	-41.626244
695.960938	313.431610
694.754883	114.464607
693.548828	421.778748
692.341797	-200.285217
691.135742	0.856625
689.927734	97.880577
688.720703	8.405391
687.512695	-39.634460
686.304688	-63.620956
685.096680	-83.069115
683.888672	40.767612
682.679688	166.917664
681.470703	0.693138
680.260742	-69.912727
679.050781	-75.280022
677.840820	-108.557770
676.630859	35.936745
675.419922	226.063705
674.209961	3.067892
672.998047	7.590760
671.787109	-128.204498
670.575195	-79.866226
669.363281	-87.477844
668.151367	225.074448
666.938477	-233.639313
665.725586	-156.091339
664.512695	-197.075470
663.299805	-410.483765
662.085938	-224.114487
660.872070	232.264053
659.658203	-139.866913
658.443359	55.853325
657.228516	-147.225067
656.013672	-11.365097
654.797852	-90.840286
653.583008	-534.239197
652.366211	33.484093
651.150391	-441.462769
649.934570	-157.762589
648.717773	87.335335
647.500000	425.168182
646.283203	246.545471
645.065430	197.374924
643.847656	217.318665
642.629883	456.869110
641.411133	229.912415
640.192383	413.891754
638.973633	67.088928
637.753906	-182.671829
636.534180	306.876343
635.314453	20.964369
634.094727	83.173203
632.874023	196.985870
631.653320	-150.649597
630.432617	139.249435
629.211914	184.460785
627.990234	152.441544
626.768555	225.476563
625.545898	234.097305
624.324219	225.458939
623.101563	621.707275
621.877930	319.167206
620.655273	639.851990
619.431641	244.888519
618.208008	149.536530
616.983398	-74.539940
615.759766	26.352747
614.535156	-95.747841
613.310547	-107.074821
612.084961	-238.705933
610.859375	-210.550690
609.633789	-302.791748
608.408203	100.057289
607.181641	-113.422707
605.955078	-210.209000
604.728516	307.140900
