# Supplementary material for: Raman spectroscopy accurately differentiates mucosal healing from non-healing and biochemical changes following biological therapy in inflammatory bowel disease
Source: PLoS One. 2021 Jun 2;16(6):e0252210. doi: 10.1371/journal.pone.0252210 (PMC8172032; doi:10.1371/journal.pone.0252210)
Supplement: S7 Dataset — (ZIP) [file pone.0252210.s009.zip › Post-biologic/OC034 post treatment_base sub CR removed_9__X_-4887.59__Y_10068__Z_1507.2__Time_100.txt]

1714.774414	-10.524054
1713.797852	65.645744
1712.820313	-207.010254
1711.843750	78.363663
1710.866211	122.385078
1709.888672	5.696440
1708.911133	267.066803
1707.933594	-34.130207
1706.955078	-147.536789
1705.976563	237.424042
1704.998047	-76.339317
1704.019531	33.218407
1703.040039	-119.303879
1702.061523	119.200027
1701.082031	36.868603
1700.101563	-7.706967
1699.122070	-158.833710
1698.141602	-31.582197
1697.161133	101.319618
1696.180664	146.362549
1695.200195	239.856094
1694.218750	31.877789
1693.238281	163.541763
1692.256836	308.874084
1691.274414	411.829620
1690.292969	341.776947
1689.310547	373.536041
1688.328125	435.072998
1687.345703	390.385010
1686.363281	503.472748
1685.379883	486.349304
1684.396484	602.949524
1683.413086	397.629883
1682.429688	499.194733
1681.445313	686.387756
1680.461914	618.449524
1679.477539	692.082703
1678.493164	806.106018
1677.507813	766.246887
1676.523438	734.927612
1675.538086	778.566101
1674.552734	793.455078
1673.566406	941.730591
1672.581055	861.937073
1671.594727	833.151611
1670.608398	1022.715942
1669.622070	1279.107788
1668.634766	1299.565796
1667.648438	1328.520020
1666.661133	1262.407593
1665.673828	1427.682251
1664.685547	1367.883057
1663.698242	1425.340332
1662.709961	1536.288696
1661.721680	1584.066650
1660.733398	1648.228516
1659.744141	1736.685547
1658.755859	1735.545776
1657.766602	1507.089966
1656.777344	1607.586304
1655.787109	1570.830933
1654.797852	1399.598022
1653.807617	1078.054932
1652.817383	1246.588379
1651.827148	1352.027832
1650.835938	1296.544189
1649.844727	1104.052124
1648.853516	1054.838867
1647.862305	712.737244
1646.871094	550.897522
1645.878906	410.679291
1644.886719	532.416260
1643.894531	430.077515
1642.902344	58.925896
1641.910156	31.458582
1640.916992	28.140224
1639.923828	307.501953
1638.930664	167.751526
1637.936523	86.445259
1636.943359	205.928864
1635.949219	75.310577
1634.955078	-149.761719
1633.960938	-37.141190
1632.965820	-216.621719
1631.970703	-195.536179
1630.975586	102.332352
1629.980469	-131.349030
1628.985352	-40.899570
1627.989258	-58.070793
1626.993164	-195.943588
1625.997070	-123.056076
1625.000977	-149.836075
1624.003906	26.092880
1623.007813	-2.789729
1622.010742	152.540817
1621.012695	76.857620
1620.015625	264.123901
1619.017578	293.978180
1618.020508	135.022430
1617.021484	170.590698
1616.023438	130.259781
1615.025391	-14.796527
1614.026367	-80.897705
1613.027344	81.390221
1612.028320	-47.255062
1611.028320	-49.839954
1610.029297	-20.798801
1609.029297	81.756256
1608.029297	58.673443
1607.028320	35.743027
1606.028320	235.549088
1605.027344	-103.923477
1604.026367	114.401649
1603.025391	128.628296
1602.023438	331.332703
1601.022461	107.681946
1600.020508	-5.940159
1599.018555	-61.903915
1598.016602	-65.480209
1597.013672	-87.279587
1596.010742	34.709435
1595.007813	-310.909821
1594.004883	-45.163864
1593.001953	-265.177704
1591.998047	-174.389404
1590.994141	-216.723969
1589.990234	-154.632385
1588.986328	27.463737
1587.981445	-30.481647
1586.976563	39.387890
1585.971680	57.082638
1584.966797	155.570969
1583.961914	-76.978455
1582.956055	349.768585
1581.950195	96.392601
1580.944336	-34.494144
1579.938477	-37.768501
1578.931641	13.583659
1577.924805	46.647198
1576.917969	204.549438
1575.911133	3.296689
1574.904297	-54.873169
1573.896484	414.818848
1572.888672	119.841125
1571.880859	339.595917
1570.873047	119.964035
1569.864258	-50.296913
1568.855469	0.228432
1567.846680	133.743484
1566.837891	145.056274
1565.829102	177.024704
1564.819336	138.786255
1563.809570	204.244583
1562.799805	230.637817
1561.790039	288.021545
1560.779297	59.989273
1559.768555	171.566589
1558.757813	104.101410
1557.747070	386.390015
1556.736328	233.120331
1555.724609	38.317387
1554.712891	379.560669
1553.701172	197.452530
1552.689453	375.110107
1551.676758	298.877472
1550.664063	364.838135
1549.651367	226.220795
1548.638672	359.086365
1547.625977	284.841553
1546.612305	236.303802
1545.598633	154.007126
1544.584961	216.291138
1543.571289	309.374451
1542.556641	335.063568
1541.541992	4.144520
1540.527344	-68.605179
1539.512695	586.497375
1538.498047	20.298342
1537.482422	163.775635
1536.466797	116.082878
1535.451172	-151.031158
1534.434570	-147.457916
1533.418945	209.148300
1532.402344	158.114227
1531.385742	104.326324
1530.369141	58.090462
1529.351563	-39.856331
1528.334961	127.323265
1527.317383	-14.775912
1526.299805	66.955704
1525.281250	-24.009895
1524.263672	239.986816
1523.245117	148.614700
1522.226563	-22.660065
1521.208008	294.547333
1520.188477	241.164474
1519.168945	231.298935
1518.150391	43.914677
1517.129883	-51.116051
1516.110352	272.432098
1515.089844	320.813507
1514.070313	214.914078
1513.049805	18.992491
1512.028320	177.144714
1511.007813	224.696472
1509.986328	-169.269241
1508.964844	-186.202621
1507.943359	-175.118179
1506.921875	46.009712
1505.899414	-84.354820
1504.876953	-140.534958
1503.854492	-117.454117
1502.832031	-99.698669
1501.808594	-41.176994
1500.786133	-213.315842
1499.762695	-60.448185
1498.739258	74.250740
1497.714844	-90.714767
1496.691406	-181.582321
1495.666992	-374.924286
1494.642578	-156.622971
1493.617188	-186.623703
1492.592773	-83.842239
1491.567383	77.486862
1490.541992	144.033936
1489.516602	-24.646961
1488.491211	105.409393
1487.464844	345.032471
1486.438477	142.715683
1485.412109	251.728149
1484.385742	107.894684
1483.358398	234.397873
1482.331055	138.770035
1481.303711	290.411285
1480.276367	258.257965
1479.249023	394.221008
1478.220703	415.275604
1477.192383	650.225403
1476.164063	841.625977
1475.135742	732.262573
1474.106445	877.443909
1473.077148	795.847351
1472.047852	892.335388
1471.018555	1029.379761
1469.989258	1359.612427
1468.958984	1094.326172
1467.928711	1309.708984
1466.898438	1588.459229
1465.868164	1569.548706
1464.836914	2051.219482
1463.805664	1816.005371
1462.774414	1911.058105
1461.743164	1861.199463
1460.710938	2070.270508
1459.679688	2119.235352
1458.647461	2114.767090
1457.615234	2346.236572
1456.582031	2283.185547
1455.549805	2278.450439
1454.516602	2205.146729
1453.483398	2403.120361
1452.449219	2560.362061
1451.416016	2664.269287
1450.381836	2327.135010
1449.347656	2671.592285
1448.313477	2572.587646
1447.279297	2726.816406
1446.244141	2675.835449
1445.208984	2675.457520
1444.173828	2571.282227
1443.138672	2530.371094
1442.102539	2140.328613
1441.066406	2554.692139
1440.030273	2321.533203
1438.994141	2209.796875
1437.958008	2093.037598
1436.920898	1940.913452
1435.883789	1637.257446
1434.846680	1629.254395
1433.808594	1553.045532
1432.771484	1479.413208
1431.733398	1100.355225
1430.695313	981.411011
1429.657227	925.607239
1428.618164	955.588928
1427.579102	660.219788
1426.540039	649.934570
1425.500977	296.814819
1424.461914	329.508179
1423.421875	420.155914
1422.381836	336.955353
1421.341797	256.345184
1420.301758	407.496552
1419.260742	294.234344
1418.219727	216.306412
1417.178711	307.081055
1416.137695	176.442245
1415.096680	181.760147
1414.054688	109.143021
1413.012695	159.832474
1411.970703	-106.207634
1410.928711	236.201416
1409.885742	-7.009706
1408.842773	36.374821
1407.799805	104.932045
1406.756836	27.879578
1405.712891	83.995972
1404.668945	57.330589
1403.625000	-82.174431
1402.581055	62.006992
1401.537109	-64.716286
1400.492188	119.696289
1399.447266	58.385250
1398.402344	17.253489
1397.357422	236.918701
1396.311523	120.777145
1395.265625	145.093826
1394.219727	332.328125
1393.173828	121.402229
1392.126953	28.341633
1391.081055	10.553404
1390.034180	265.672211
1388.986328	-79.744789
1387.939453	-77.140961
1386.891602	-31.912298
1385.843750	35.929390
1384.795898	-166.133469
1383.748047	-93.032578
1382.699219	-72.323730
1381.651367	58.458027
1380.602539	-135.423798
1379.552734	-1.943639
1378.503906	-130.530060
1377.454102	-243.959885
1376.404297	-155.039490
1375.354492	-66.011482
1374.303711	-89.149673
1373.253906	209.631332
1372.203125	-154.883560
1371.152344	-60.362991
1370.100586	36.749699
1369.049805	-50.420467
1367.998047	12.076500
1366.946289	184.305527
1365.894531	-158.892471
1364.841797	-85.991508
1363.789063	-159.831604
1362.736328	-211.077805
1361.683594	63.821552
1360.630859	154.675934
1359.577148	-70.228424
1358.523438	105.478401
1357.469727	301.164307
1356.415039	59.461559
1355.361328	66.547119
1354.306641	170.681061
1353.251953	173.097488
1352.197266	86.279266
1351.141602	262.843628
1350.085938	146.584595
1349.030273	529.393066
1347.974609	512.722412
1346.918945	548.324829
1345.862305	762.650146
1344.805664	1009.290039
1343.749023	901.481018
1342.691406	796.360718
1341.634766	892.190979
1340.577148	817.194519
1339.519531	982.671021
1338.460938	1019.463684
1337.403320	907.869995
1336.344727	1001.941956
1335.286133	895.685303
1334.226563	985.107910
1333.167969	891.615051
1332.108398	862.628906
1331.048828	655.793274
1329.989258	815.097656
1328.928711	687.786865
1327.869141	642.256409
1326.808594	945.256226
1325.748047	774.047974
1324.686523	788.287048
1323.625977	763.191711
1322.564453	832.065735
1321.502930	649.353577
1320.440430	888.793030
1319.378906	933.425232
1318.316406	923.933899
1317.253906	803.651367
1316.190430	829.024902
1315.127930	871.805176
1314.064453	1062.567505
1313.000977	1117.909058
1311.937500	1136.438110
1310.873047	1024.594482
1309.809570	814.480652
1308.745117	607.067810
1307.679688	830.550293
1306.615234	812.976868
1305.549805	948.063538
1304.484375	834.849426
1303.418945	1066.059448
1302.353516	1053.949951
1301.287109	1189.444092
1300.220703	865.531494
1299.154297	1035.683105
1298.087891	916.080688
1297.020508	973.462463
1295.954102	920.483459
1294.886719	821.020386
1293.818359	981.846985
1292.750977	799.260132
1291.682617	707.631226
1290.614258	613.717957
1289.545898	858.319153
1288.476563	813.683350
1287.407227	729.974060
1286.338867	913.492981
1285.268555	592.414551
1284.199219	673.249512
1283.128906	629.279114
1282.058594	781.283325
1280.988281	695.918152
1279.917969	571.546509
1278.846680	750.687378
1277.775391	663.249146
1276.704102	891.399475
1275.632813	481.446472
1274.560547	978.600830
1273.488281	766.936462
1272.416016	892.622864
1271.343750	698.347107
1270.270508	1100.126709
1269.197266	1035.464966
1268.124023	958.706909
1267.050781	1243.260376
1265.977539	1173.964722
1264.903320	1275.532959
1263.829102	1055.188721
1262.753906	1066.658813
1261.679688	1019.681152
1260.604492	1089.778564
1259.529297	1006.387146
1258.454102	1061.959351
1257.378906	912.963379
1256.302734	859.058044
1255.226563	1141.208496
1254.150391	1097.113281
1253.073242	1074.984131
1251.997070	1048.044434
1250.919922	1045.481689
1249.841797	1169.420410
1248.764648	1366.285034
1247.686523	909.185059
1246.608398	1154.690796
1245.530273	945.741211
1244.452148	1115.878540
1243.373047	1254.388916
1242.293945	1181.604248
1241.214844	1060.318726
1240.135742	1009.487000
1239.055664	970.826904
1237.975586	677.455261
1236.895508	881.457520
1235.815430	942.299866
1234.734375	1051.606567
1233.654297	1092.998535
1232.573242	988.965149
1231.491211	1081.224487
1230.410156	824.624329
1229.328125	807.884216
1228.246094	977.574280
1227.163086	905.105896
1226.081055	1026.266235
1224.998047	1077.185059
1223.915039	699.879944
1222.832031	816.106201
1221.748047	717.048706
1220.664063	584.162415
1219.580078	441.636444
1218.496094	487.620819
1217.412109	654.343750
1216.327148	622.898132
1215.242188	601.084961
1214.157227	246.070007
1213.071289	417.360168
1211.985352	675.404968
1210.899414	725.796082
1209.813477	694.101624
1208.727539	684.073486
1207.640625	893.398132
1206.553711	634.935608
1205.466797	398.217102
1204.378906	501.272858
1203.291016	435.595856
1202.203125	244.649094
1201.115234	210.227463
1200.027344	221.489273
1198.938477	42.542713
1197.849609	48.879307
1196.760742	-127.690239
1195.670898	-85.393768
1194.582031	2.494493
1193.492188	32.563572
1192.401367	-206.657166
1191.311523	13.115237
1190.220703	-55.591091
1189.129883	-285.279907
1188.039063	104.598007
1186.947266	-62.785095
1185.856445	-78.963715
1184.764648	-83.230621
1183.671875	-6.019074
1182.580078	-209.583679
1181.487305	4.122270
1180.394531	104.945518
1179.301758	138.505936
1178.208984	155.173401
1177.115234	154.955658
1176.021484	173.797623
1174.927734	369.750916
1173.833008	412.264526
1172.738281	-14.540453
1171.643555	-29.612270
1170.548828	137.061844
1169.454102	487.754425
1168.358398	-68.279137
1167.262695	-57.469864
1166.166992	-82.638817
1165.070313	-69.671432
1163.973633	437.810303
1162.876953	233.024490
1161.780273	30.603388
1160.683594	195.898010
1159.585938	244.014816
1158.488281	-15.913556
1157.389648	368.459442
1156.291992	595.081970
1155.193359	461.307739
1154.094727	561.174255
1152.996094	131.593353
1151.896484	379.030487
1150.796875	445.119293
1149.697266	215.621399
1148.597656	-87.734741
1147.498047	130.466858
1146.397461	98.445251
1145.296875	-166.962067
1144.195313	41.215778
1143.094727	-67.265388
1141.993164	14.479401
1140.891602	93.686676
1139.789063	30.069262
1138.687500	106.618362
1137.584961	40.409702
1136.482422	173.703842
1135.379883	427.970001
1134.276367	233.117996
1133.172852	468.016235
1132.069336	493.782501
1130.964844	571.627258
1129.861328	782.207642
1128.756836	852.602112
1127.652344	624.004028
1126.546875	777.156738
1125.442383	880.349304
1124.336914	879.087219
1123.230469	854.009888
1122.125000	722.229248
1121.018555	623.551147
1119.912109	827.912109
1118.805664	594.090637
1117.699219	556.722595
1116.591797	505.058777
1115.484375	637.848694
1114.376953	453.523376
1113.268555	455.987671
1112.160156	512.725952
1111.051758	673.341064
1109.943359	448.588501
1108.833984	502.620941
1107.725586	625.041504
1106.616211	544.210999
1105.505859	545.949036
1104.396484	606.617188
1103.286133	674.235962
1102.175781	793.642273
1101.064453	568.508240
1099.954102	489.613983
1098.842773	773.760925
1097.731445	633.393799
1096.619141	714.530334
1095.507813	644.767639
1094.395508	782.244690
1093.282227	679.357849
1092.169922	451.665619
1091.056641	819.556702
1089.943359	615.322266
1088.830078	695.817871
1087.716797	540.973389
1086.602539	677.755493
1085.488281	722.715332
1084.373047	899.227783
1083.258789	647.873962
1082.143555	770.170959
1081.028320	633.955322
1079.913086	638.668884
1078.796875	784.205933
1077.680664	575.157166
1076.564453	668.923462
1075.448242	546.731812
1074.331055	605.183533
1073.213867	391.512146
1072.096680	351.423218
1070.979492	543.405579
1069.861328	486.826172
1068.743164	493.512421
1067.625000	575.138733
1066.505859	485.720551
1065.386719	461.891998
1064.267578	463.810028
1063.148438	615.506470
1062.029297	334.229980
1060.909180	333.794891
1059.789063	401.185059
1058.667969	496.589813
1057.547852	432.991943
1056.426758	353.054596
1055.305664	336.251892
1054.183594	134.894363
1053.062500	295.679565
1051.940430	180.848877
1050.818359	245.851059
1049.695313	285.156830
1048.572266	406.138763
1047.449219	25.504622
1046.326172	328.471924
1045.203125	239.572678
1044.079102	234.666397
1042.955078	341.676300
1041.830078	-45.350445
1040.706055	-138.603577
1039.581055	10.455784
1038.456055	161.821014
1037.331055	43.106106
1036.205078	115.346672
1035.079102	-145.155487
1033.953125	231.977264
1032.826172	313.589294
1031.700195	99.909912
1030.573242	286.262024
1029.445313	265.720673
1028.318359	38.452274
1027.190430	122.668709
1026.062500	-127.549469
1024.934570	-122.135300
1023.805664	-158.439270
1022.676758	-338.551056
1021.547852	-265.554077
1020.418945	-327.061157
1019.289063	-77.651024
1018.159180	-361.614929
1017.029297	-123.714134
1015.898438	-272.913940
1014.767578	173.605484
1013.636719	-197.800079
1012.505859	-82.518944
1011.375000	169.443344
1010.243164	150.518341
1009.111328	340.029144
1007.978516	596.667175
1006.846680	899.583557
1005.713867	1149.270264
1004.581055	1873.016846
1003.447266	2615.038330
1002.313477	2825.221680
1001.179688	1845.347900
1000.045898	1182.575439
998.912109	439.400208
997.777344	627.321106
996.642578	203.485748
995.506836	151.592453
994.372070	182.943558
993.236328	223.644730
992.100586	-136.865997
990.963867	127.856094
989.828125	148.229355
988.691406	203.309525
987.553711	67.245003
986.416992	67.330185
985.279297	111.326569
984.141602	173.878006
983.003906	-12.082519
981.865234	-126.449440
980.726563	-219.893890
979.587891	89.473961
978.448242	-24.359140
977.309570	80.486458
976.169922	72.791695
975.030273	46.878624
973.889648	122.248009
972.749023	41.530090
971.608398	388.231537
970.467773	300.939117
969.326172	25.601175
968.184570	322.075714
967.042969	159.646530
965.901367	219.999725
964.758789	163.521622
963.616211	283.809570
962.473633	225.401062
961.330078	167.190521
960.186523	134.389908
959.042969	273.601013
957.899414	373.988037
956.754883	71.488770
955.610352	5.107292
954.465820	181.544754
953.321289	-67.534851
952.175781	54.285133
951.030273	-18.181503
949.884766	286.854034
948.738281	-141.908081
947.591797	71.944893
946.445313	-77.441010
945.298828	42.988419
944.151367	-39.734280
943.003906	80.980530
941.856445	329.653656
940.708008	131.048386
939.559570	117.536903
938.411133	231.954315
937.262695	207.368042
936.113281	381.340546
934.964844	411.783112
933.814453	289.684265
932.665039	327.311035
931.514648	328.639435
930.364258	131.993088
929.213867	172.409775
928.062500	112.809914
926.912109	-53.567524
925.759766	-119.585022
924.608398	-10.254292
923.456055	-110.045059
922.303711	-211.904587
921.151367	-79.422516
919.999023	34.969654
918.845703	-232.252304
917.692383	125.488945
916.539063	-227.630814
915.384766	-196.713730
914.230469	-95.298264
913.076172	-229.810349
911.920898	-216.635178
910.766602	-194.256943
909.611328	64.105034
908.455078	-81.094215
907.299805	-22.089762
906.143555	-119.348427
904.987305	-259.480316
903.830078	-179.698273
902.673828	142.482239
901.516602	-210.067032
900.359375	91.838104
899.201172	2.215457
898.042969	-71.415115
896.884766	-135.851364
895.726563	-55.420372
894.567383	221.778671
893.408203	-39.016167
892.249023	-98.466087
891.088867	81.697037
889.929688	277.674042
888.769531	186.859680
887.608398	159.395538
886.448242	-50.807117
885.287109	28.023699
884.125977	-10.423687
882.963867	106.859306
881.801758	226.414337
880.639648	107.003700
879.477539	249.172913
878.315430	161.486969
877.152344	202.319824
875.989258	103.542809
874.825195	209.785767
873.661133	176.445267
872.497070	46.383099
871.333008	186.449310
870.168945	99.267372
869.003906	135.871506
867.838867	28.576029
866.672852	110.204239
865.506836	281.718811
864.340820	104.885719
863.174805	38.228809
862.008789	41.242592
860.841797	273.303162
859.674805	112.402351
858.506836	140.115509
857.339844	322.629089
856.171875	408.599213
855.003906	339.767731
853.834961	614.026367
852.666016	574.300598
851.497070	693.698364
850.328125	819.741577
849.158203	625.366821
847.988281	388.505585
846.818359	149.484604
845.647461	4.564668
844.477539	394.548065
843.306641	66.084770
842.134766	28.540539
840.963867	118.432816
839.791992	-44.418633
838.619141	81.117638
837.447266	146.190323
836.274414	48.074081
835.101563	211.287109
833.928711	231.429916
832.754883	325.175293
831.581055	394.250702
830.407227	217.735306
829.232422	293.344818
828.058594	353.215607
826.883789	263.565063
825.708008	144.890381
824.533203	130.937881
823.357422	261.756775
822.181641	452.569672
821.004883	52.935940
819.828125	158.892944
818.651367	157.832977
817.474609	-112.658218
816.296875	-84.931534
815.119141	-195.265350
813.941406	63.564968
812.763672	-93.672882
811.584961	-371.001740
810.406250	-119.320358
809.226563	-70.089088
808.047852	-18.784582
806.868164	-23.148134
805.688477	-78.704712
804.507813	-363.020172
803.327148	-43.623001
802.146484	-228.209518
800.965820	-131.095108
799.784180	-249.290939
798.603516	-276.650146
797.420898	-133.419632
796.239258	-85.695358
795.056641	68.237274
793.874023	-221.095764
792.691406	-260.155579
791.507813	-228.467056
790.324219	-137.157867
789.140625	-46.022743
787.956055	91.403679
786.772461	82.629044
785.586914	151.138657
784.402344	-6.049656
783.216797	-24.026962
782.032227	50.698147
780.845703	-298.971863
779.660156	27.355680
778.473633	148.013168
777.287109	38.859818
776.100586	-24.011038
774.913086	-113.454140
773.725586	-83.832230
772.538086	-63.162922
771.349609	184.531158
770.161133	8.663363
768.972656	163.415665
767.784180	216.608841
766.594727	384.239960
765.405273	155.190018
764.215820	-32.012745
763.026367	172.681442
761.835938	388.187805
760.645508	517.673340
759.454102	281.778046
758.262695	422.048218
757.072266	408.227875
755.879883	550.437195
754.688477	310.034149
753.496094	263.059143
752.303711	99.592644
751.110352	289.782806
749.917969	321.709106
748.724609	333.804504
747.530273	402.913177
746.336914	129.605392
745.142578	102.105247
743.948242	304.892761
742.752930	130.368515
741.558594	260.644470
740.363281	338.230011
739.166992	187.858719
737.971680	199.670303
736.775391	-36.040554
735.579102	131.285080
734.381836	171.556152
733.185547	91.436089
731.988281	42.003059
730.790039	152.319427
729.592773	146.689301
728.394531	217.626678
727.196289	111.487762
725.997070	49.154659
724.797852	397.715973
723.598633	33.966671
722.399414	13.361834
721.199219	27.774117
719.999023	223.454117
718.798828	331.815918
717.598633	189.269730
716.397461	347.944244
715.196289	234.003860
713.994141	432.044189
712.792969	128.686249
711.590820	128.543304
710.388672	130.701004
709.185547	34.950478
707.982422	159.357513
706.779297	-23.185806
705.576172	73.155838
704.372070	-61.105694
703.167969	142.125748
701.963867	80.013237
700.759766	279.088806
699.554688	75.965775
698.349609	20.938404
697.143555	-259.921082
695.938477	28.837246
694.732422	61.300705
693.525391	133.035721
692.319336	-68.671509
691.112305	-185.421005
689.905273	-169.524765
688.697266	-181.639725
687.490234	-412.657928
686.282227	-359.237976
685.073242	-90.965904
683.865234	-206.325623
682.656250	-93.846947
681.447266	53.457249
680.237305	-43.891773
679.028320	-151.820389
677.818359	-166.378403
676.607422	-178.555283
675.397461	-86.641197
674.186523	-83.278320
672.975586	-86.210693
671.763672	172.760117
670.551758	-4.988432
669.339844	118.022919
668.127930	148.220016
666.915039	236.924255
665.703125	12.504090
664.489258	15.134813
663.276367	-25.275913
662.062500	85.594566
660.848633	56.253483
659.634766	-152.052536
658.419922	64.840706
657.205078	-169.044952
655.990234	-197.891434
654.775391	19.100777
653.559570	-212.253479
652.343750	-36.210106
651.126953	-17.491573
649.911133	158.436188
648.694336	129.698730
647.477539	137.527664
646.259766	82.871452
645.041992	178.775635
643.824219	300.330017
642.606445	344.253967
641.387695	265.421783
640.168945	121.926483
638.950195	21.248770
637.730469	-36.667953
636.511719	-41.155785
635.291016	35.647411
634.071289	73.380470
632.850586	-82.531540
631.629883	147.518021
630.409180	-88.693283
629.188477	2.901295
627.966797	-129.201355
626.745117	57.628643
625.522461	160.070511
624.300781	407.471039
623.078125	90.367157
621.854492	329.584747
620.631836	265.758850
619.408203	430.116730
618.184570	186.571854
616.960938	138.948639
615.736328	10.981929
614.511719	55.117245
613.287109	23.036549
612.061523	62.266266
610.835938	-96.710281
609.610352	-178.096375
608.384766	63.728039
607.158203	-121.492912
605.931641	-135.448868
604.705078	-55.233994
