# Supplementary material for: Raman spectroscopy accurately differentiates mucosal healing from non-healing and biochemical changes following biological therapy in inflammatory bowel disease
Source: PLoS One. 2021 Jun 2;16(6):e0252210. doi: 10.1371/journal.pone.0252210 (PMC8172032; doi:10.1371/journal.pone.0252210)
Supplement: S7 Dataset — (ZIP) [file pone.0252210.s009.zip › Post-biologic/OC020 post treatment-2 base sub CR removed_84__X_-18446.5__Y_40086.8__Z_5.92309__Time_959.txt]

1714.793945	94.229927
1713.817383	182.812241
1712.840820	412.131287
1711.864258	-33.204281
1710.886719	85.801125
1709.909180	69.246872
1708.931641	94.079643
1707.953125	-62.183735
1706.975586	128.391342
1705.997070	-119.228004
1705.018555	-202.278442
1704.040039	219.061829
1703.060547	-290.034027
1702.081055	-214.528763
1701.101563	-84.465775
1700.122070	-293.017303
1699.142578	-361.371246
1698.162109	105.924660
1697.181641	-96.736580
1696.201172	-49.782993
1695.220703	59.615204
1694.239258	121.850021
1693.257813	6.167715
1692.276367	75.726227
1691.294922	186.269485
1690.313477	281.723053
1689.331055	431.396149
1688.348633	88.543640
1687.366211	370.739594
1686.383789	784.364746
1685.400391	519.023071
1684.416992	499.860291
1683.433594	606.811768
1682.450195	765.207581
1681.465820	692.686523
1680.482422	732.920776
1679.498047	768.620789
1678.512695	791.796875
1677.528320	818.494934
1676.542969	877.877808
1675.558594	1698.646240
1674.572266	1583.892578
1673.586914	1353.057739
1672.601563	1484.526245
1671.615234	1643.230469
1670.628906	1691.050293
1669.642578	1638.669434
1668.655273	1422.390015
1667.668945	1950.242065
1666.681641	2114.939453
1665.694336	1930.012695
1664.706055	2103.952393
1663.718750	1976.171509
1662.730469	2294.553955
1661.742188	2533.920410
1660.753906	2490.228027
1659.764648	2412.709229
1658.775391	2484.210205
1657.787109	2580.154785
1656.796875	2652.772949
1655.807617	2424.160156
1654.818359	2320.633545
1653.828125	2037.745239
1652.837891	2221.193848
1651.846680	2262.249023
1650.856445	1864.844238
1649.865234	1941.398438
1648.874023	1791.099854
1647.882813	1683.660400
1646.891602	1341.604492
1645.899414	1050.353760
1644.907227	783.479553
1643.915039	939.668457
1642.922852	832.251526
1641.930664	611.833374
1640.937500	634.693909
1639.944336	449.552582
1638.951172	119.840332
1637.957031	468.373535
1636.963867	387.424133
1635.969727	14.297988
1634.975586	18.554459
1633.981445	46.886486
1632.986328	67.643845
1631.991211	130.871292
1630.996094	73.291199
1630.000977	-484.092712
1629.005859	40.758457
1628.009766	284.128052
1627.013672	30.494955
1626.017578	-396.326324
1625.021484	-86.421585
1624.024414	-239.088211
1623.028320	294.585785
1622.031250	276.427795
1621.033203	8.921368
1620.036133	-45.466194
1619.038086	-23.464457
1618.041016	14.506445
1617.041992	210.138809
1616.043945	-79.613724
1615.045898	50.752361
1614.046875	404.200378
1613.047852	164.950867
1612.048828	269.454132
1611.048828	33.262032
1610.049805	290.059570
1609.049805	211.467285
1608.049805	112.076416
1607.048828	-146.931412
1606.048828	246.333130
1605.047852	396.040741
1604.046875	446.311768
1603.045898	363.187042
1602.044922	-73.032692
1601.042969	-17.231155
1600.041016	-99.995087
1599.039063	-59.779366
1598.037109	-35.218475
1597.034180	-321.642822
1596.031250	-521.682068
1595.028320	-248.765244
1594.025391	-72.585136
1593.022461	-293.377319
1592.018555	-106.811470
1591.014648	-596.348938
1590.010742	-245.406647
1589.006836	-139.874130
1588.001953	-248.309387
1586.997070	47.492619
1585.992188	272.734467
1584.987305	72.943077
1583.982422	-87.717842
1582.976563	-37.317753
1581.970703	119.808029
1580.964844	50.212185
1579.958984	-188.679443
1578.952148	-83.912743
1577.945313	520.464661
1576.938477	226.722733
1575.931641	120.334518
1574.924805	81.521301
1573.916992	333.872040
1572.909180	-1.591621
1571.901367	89.279648
1570.893555	37.055176
1569.884766	351.079742
1568.876953	127.118172
1567.868164	-200.779617
1566.858398	-170.350937
1565.849609	-49.206799
1564.839844	-143.698196
1563.830078	-30.705805
1562.820313	82.082733
1561.810547	85.722069
1560.799805	13.980473
1559.790039	-140.856186
1558.779297	183.742767
1557.767578	111.497925
1556.756836	212.717911
1555.745117	49.469852
1554.733398	-87.993774
1553.721680	393.271210
1552.709961	193.281296
1551.697266	283.052246
1550.685547	46.547741
1549.672852	526.571655
1548.659180	398.324005
1547.646484	174.254242
1546.632813	87.089279
1545.619141	167.767776
1544.605469	426.521912
1543.591797	201.773483
1542.577148	232.633041
1541.562500	245.177200
1540.547852	-181.468887
1539.533203	-14.390850
1538.518555	-379.305084
1537.502930	-282.398438
1536.487305	170.268555
1535.471680	279.452454
1534.456055	14.427447
1533.439453	-41.892159
1532.422852	35.617916
1531.406250	-95.890854
1530.389648	12.045614
1529.373047	148.036026
1528.355469	116.302620
1527.337891	164.168533
1526.320313	234.943939
1525.302734	81.523071
1524.284180	241.852280
1523.265625	77.705185
1522.247070	219.480209
1521.228516	227.226257
1520.208984	65.016136
1519.190430	-2.234803
1518.170898	112.751610
1517.151367	37.309460
1516.130859	-94.877670
1515.111328	109.226875
1514.090820	138.372482
1513.070313	-107.427795
1512.049805	-1.723848
1511.028320	113.942627
1510.006836	80.515289
1508.986328	34.063751
1507.963867	-61.372074
1506.942383	-308.253418
1505.919922	-539.902100
1504.898438	-379.541840
1503.875977	149.471649
1502.852539	-436.364563
1501.830078	-146.214203
1500.806641	-140.672211
1499.783203	-125.114281
1498.759766	-429.735779
1497.736328	-294.292542
1496.711914	-215.435486
1495.687500	-121.480606
1494.663086	-367.915955
1493.638672	-182.348633
1492.613281	-50.777733
1491.587891	126.530647
1490.563477	247.367844
1489.537109	-127.706413
1488.511719	138.290359
1487.485352	163.913376
1486.458984	194.432922
1485.432617	571.886963
1484.406250	443.702087
1483.379883	562.869507
1482.352539	781.258118
1481.325195	838.701904
1480.297852	773.553528
1479.269531	822.943359
1478.241211	803.323059
1477.213867	870.205750
1476.184570	1176.309448
1475.156250	723.127686
1474.127930	957.532959
1473.098633	1311.311401
1472.069336	1486.607178
1471.040039	1651.496216
1470.009766	2149.445801
1468.979492	2189.157715
1467.950195	2068.515381
1466.918945	2395.243652
1465.888672	2525.982422
1464.857422	2732.754395
1463.827148	3053.689209
1462.795898	3420.064941
1461.763672	3313.695557
1460.732422	3329.180176
1459.700195	3291.200928
1458.667969	3811.565918
1457.635742	4034.683350
1456.603516	3422.840820
1455.570313	3950.125488
1454.537109	3576.747070
1453.503906	3728.318604
1452.470703	3978.609863
1451.436523	4302.185059
1450.403320	4199.857910
1449.369141	4368.557129
1448.333984	4144.481934
1447.299805	4125.586914
1446.264648	4162.316895
1445.230469	4571.106445
1444.194336	4291.236816
1443.159180	4059.544678
1442.124023	4141.586426
1441.087891	4079.367432
1440.051758	4120.808105
1439.015625	3911.925293
1437.978516	3872.415039
1436.941406	3941.561768
1435.904297	3419.471680
1434.867188	3294.156494
1433.830078	2931.499512
1432.791992	2462.921875
1431.754883	2310.107422
1430.715820	1720.692627
1429.677734	1598.361938
1428.639648	1705.657959
1427.600586	1205.058472
1426.561523	808.078308
1425.522461	1137.354614
1424.482422	1000.193481
1423.443359	1014.352600
1422.403320	975.602234
1421.363281	725.324219
1420.322266	714.410706
1419.282227	764.007813
1418.241211	743.124207
1417.200195	697.137634
1416.159180	706.591309
1415.117188	263.254486
1414.076172	529.473633
1413.034180	378.199554
1411.992188	259.750885
1410.949219	194.190247
1409.907227	216.724579
1408.864258	437.793610
1407.821289	292.123688
1406.777344	149.096161
1405.734375	397.946259
1404.690430	312.899628
1403.646484	27.217251
1402.602539	223.539551
1401.557617	199.101746
1400.513672	365.440521
1399.468750	363.794250
1398.423828	437.487579
1397.377930	235.537415
1396.333008	154.121796
1395.287109	386.030792
1394.241211	1.775886
1393.195313	-24.043846
1392.148438	-97.305565
1391.101563	-85.269775
1390.054688	52.051098
1389.007813	19.322338
1387.960938	274.463074
1386.913086	111.940521
1385.865234	184.713821
1384.817383	-329.889801
1383.769531	-179.222900
1382.720703	-395.819733
1381.671875	-319.823547
1380.623047	-93.803848
1379.574219	-199.845795
1378.524414	-340.633453
1377.475586	-86.729973
1376.425781	152.261475
1375.375977	-244.936615
1374.325195	-167.796844
1373.274414	-210.206573
1372.224609	-247.384140
1371.172852	67.141403
1370.122070	-420.836578
1369.070313	125.768623
1368.019531	151.659332
1366.967773	50.692520
1365.915039	32.150124
1364.863281	13.859971
1363.810547	-81.392128
1362.757813	-86.781357
1361.705078	184.256546
1360.651367	-47.135719
1359.598633	179.464828
1358.544922	-185.640411
1357.491211	314.809479
1356.436523	221.209778
1355.382813	162.696259
1354.328125	511.884399
1353.273438	438.889435
1352.217773	227.078003
1351.163086	388.052551
1350.107422	506.982849
1349.051758	593.846252
1347.996094	452.635834
1346.939453	862.447693
1345.883789	860.631592
1344.827148	1007.828064
1343.769531	1031.237793
1342.712891	1223.450928
1341.655273	1557.062622
1340.598633	1553.861084
1339.540039	1697.019653
1338.482422	1602.650879
1337.423828	1624.925903
1336.366211	1385.075928
1335.307617	1519.268921
1334.248047	1430.955078
1333.189453	1018.887329
1332.129883	1349.211548
1331.070313	1308.743530
1330.010742	1159.772095
1328.950195	704.626892
1327.890625	1159.312256
1326.830078	1517.690918
1325.768555	1098.098999
1324.708008	1298.796997
1323.646484	1381.145020
1322.585938	1273.652344
1321.523438	1112.144287
1320.461914	1343.282471
1319.400391	1219.350342
1318.337891	1549.507568
1317.275391	1640.597168
1316.211914	1394.154053
1315.149414	1623.761719
1314.085938	1067.444214
1313.022461	1295.047363
1311.958984	1618.854980
1310.894531	1612.777832
1309.831055	2032.885254
1308.766602	1815.523438
1307.701172	1667.398682
1306.636719	1891.105957
1305.571289	1645.114136
1304.505859	1797.875732
1303.440430	1591.826660
1302.375000	2032.621216
1301.308594	1699.269409
1300.242188	1491.613525
1299.175781	1908.260986
1298.109375	1511.983032
1297.041992	1705.434937
1295.975586	1891.671509
1294.908203	1430.052002
1293.839844	1572.523926
1292.772461	1788.758057
1291.704102	1519.438721
1290.635742	1228.378540
1289.567383	1376.532227
1288.498047	1193.903442
1287.428711	1585.030762
1286.360352	1407.752197
1285.290039	1279.738159
1284.220703	904.617615
1283.150391	1379.519409
1282.080078	1068.582031
1281.009766	1046.775513
1279.939453	1071.663330
1278.868164	1111.402954
1277.796875	1102.390015
1276.725586	1254.953613
1275.654297	1358.735107
1274.582031	1306.205078
1273.509766	1163.449707
1272.437500	1304.340942
1271.365234	1220.609741
1270.291992	1273.836670
1269.218750	1415.099243
1268.145508	1302.581543
1267.072266	1624.682739
1265.999023	1585.672974
1264.924805	1598.054810
1263.850586	1437.409058
1262.776367	1706.134399
1261.701172	1614.073853
1260.625977	1302.823120
1259.550781	1250.144409
1258.475586	1260.955811
1257.400391	1615.324219
1256.324219	1468.006958
1255.248047	1559.466309
1254.171875	1607.182983
1253.094727	1667.156738
1252.018555	1629.888794
1250.941406	1295.972412
1249.864258	1463.287109
1248.786133	1389.911011
1247.708008	1810.129883
1246.630859	1695.572266
1245.551758	1517.973511
1244.473633	820.661133
1243.394531	1355.116333
1242.316406	1243.502686
1241.236328	1148.997192
1240.157227	947.805847
1239.077148	936.039063
1237.998047	1191.207520
1236.917969	1167.374878
1235.836914	1553.432251
1234.756836	1524.780396
1233.675781	1088.963989
1232.594727	1024.154175
1231.512695	1359.183838
1230.431641	1066.715576
1229.349609	1147.356567
1228.267578	1111.766113
1227.185547	1206.928833
1226.102539	1132.654297
1225.019531	1271.351807
1223.936523	914.080078
1222.853516	593.249329
1221.769531	1070.513062
1220.686523	725.615479
1219.602539	982.683777
1218.517578	608.944702
1217.433594	653.302612
1216.348633	376.380768
1215.263672	763.635437
1214.178711	580.922302
1213.092773	586.535583
1212.007813	763.446167
1210.921875	776.183655
1209.834961	827.470947
1208.749023	953.447205
1207.662109	1096.200439
1206.575195	1168.933228
1205.488281	983.708618
1204.400391	1133.426025
1203.313477	591.658875
1202.225586	507.654999
1201.136719	267.113953
1200.048828	-103.386551
1198.959961	72.537781
1197.871094	-148.718338
1196.782227	147.259796
1195.692383	-69.273026
1194.603516	317.757813
1193.513672	43.404060
1192.423828	-339.075775
1191.333008	40.264332
1190.242188	-270.172394
1189.151367	-16.123228
1188.060547	-302.602844
1186.969727	-166.516418
1185.877930	-373.847931
1184.786133	198.720673
1183.694336	127.920990
1182.601563	-250.000595
1181.509766	-73.900352
1180.416992	241.053024
1179.323242	-96.272224
1178.230469	-222.676865
1177.136719	72.533165
1176.042969	51.270863
1174.949219	61.014378
1173.854492	156.810333
1172.760742	350.566437
1171.666016	407.667267
1170.570313	323.422821
1169.475586	497.425354
1168.379883	276.562714
1167.284180	79.557907
1166.188477	159.799728
1165.091797	-171.255661
1163.996094	11.438758
1162.899414	62.484631
1161.801758	72.739296
1160.705078	424.297668
1159.607422	372.057587
1158.509766	672.931213
1157.412109	765.885864
1156.313477	510.295105
1155.215820	581.431396
1154.117188	542.660217
1153.017578	494.190918
1151.918945	190.519760
1150.819336	434.913849
1149.719727	178.681564
1148.620117	351.150177
1147.519531	-141.080917
1146.418945	159.582489
1145.318359	38.596775
1144.217773	-46.819820
1143.116211	27.025482
1142.014648	88.759018
1140.913086	105.091400
1139.811523	344.737213
1138.708984	-226.532974
1137.606445	83.997925
1136.503906	175.599411
1135.401367	145.822296
1134.297852	227.491486
1133.194336	441.907043
1132.090820	694.018433
1130.987305	525.739990
1129.882813	990.900269
1128.778320	1106.929077
1127.673828	1374.510620
1126.569336	1269.504883
1125.463867	1259.177490
1124.358398	1334.002197
1123.252930	1169.272705
1122.146484	1177.371826
1121.041016	1019.493896
1119.934570	1029.629761
1118.828125	701.027832
1117.720703	912.050781
1116.613281	436.545105
1115.505859	843.547302
1114.398438	540.586121
1113.291016	471.705963
1112.182617	674.562256
1111.074219	437.506378
1109.964844	701.369385
1108.856445	695.615356
1107.747070	895.185913
1106.637695	789.862915
1105.528320	1166.070313
1104.417969	1204.388794
1103.307617	921.581360
1102.197266	997.368958
1101.086914	874.828064
1099.975586	1334.679688
1098.864258	1353.265991
1097.752930	1227.905640
1096.641602	1413.542603
1095.529297	1186.612549
1094.416992	1209.337280
1093.304688	1142.422363
1092.191406	1228.436401
1091.079102	1236.606201
1089.965820	1013.995605
1088.852539	1116.057495
1087.738281	1161.481079
1086.624023	1300.837036
1085.509766	1418.847168
1084.395508	1202.881836
1083.280273	1210.157593
1082.166016	1626.184692
1081.050781	1386.486572
1079.934570	1031.703247
1078.819336	1050.341675
1077.703125	1134.589233
1076.586914	1007.478577
1075.469727	995.304199
1074.353516	1161.347290
1073.236328	984.798828
1072.119141	1087.289551
1071.000977	645.766296
1069.882813	738.754578
1068.765625	564.522583
1067.646484	676.086365
1066.528320	1054.554932
1065.409180	678.790466
1064.290039	1134.221558
1063.170898	660.211487
1062.050781	883.679749
1060.930664	599.344116
1059.810547	958.306335
1058.690430	631.934021
1057.569336	621.275452
1056.449219	694.758423
1055.327148	511.121216
1054.206055	481.763062
1053.083984	452.389862
1051.961914	413.688507
1050.839844	559.440735
1049.717773	77.268127
1048.594727	241.699829
1047.471680	312.746918
1046.348633	383.781097
1045.224609	443.132355
1044.101563	364.947205
1042.976563	-69.808815
1041.852539	180.782822
1040.728516	291.517059
1039.603516	-156.771927
1038.478516	-66.885658
1037.352539	178.986740
1036.227539	545.850525
1035.101563	279.639465
1033.974609	236.955872
1032.848633	431.625000
1031.721680	500.694244
1030.594727	530.295227
1029.467773	390.291840
1028.340820	280.653503
1027.212891	136.305054
1026.084961	-100.786278
1024.956055	-207.629074
1023.828125	-695.048035
1022.699219	-358.150696
1021.570313	-726.735901
1020.440430	-563.757141
1019.311523	-472.614380
1018.181641	-360.519684
1017.050781	-246.034714
1015.920898	-349.329773
1014.790039	-322.667053
1013.659180	-233.315186
1012.528320	36.819908
1011.396484	269.926208
1010.265625	266.956940
1009.132813	470.132050
1008.000977	453.560120
1006.868164	805.019775
1005.736328	1138.001953
1004.602539	2167.044678
1003.469727	3230.488770
1002.335938	3789.739014
1001.202148	3232.782715
1000.068359	2070.986816
998.933594	780.579590
997.799805	465.494476
996.665039	390.860504
995.529297	256.463074
994.394531	-16.101786
993.258789	-184.504807
992.123047	27.977373
990.986328	-222.917999
989.849609	116.735062
988.712891	-101.321983
987.576172	139.535065
986.439453	-20.343096
985.301758	-71.648201
984.164063	82.270889
983.025391	259.382904
981.887695	59.204300
980.749023	291.986206
979.610352	156.827744
978.470703	-214.914978
977.332031	-89.508972
976.192383	79.782822
975.051758	249.268036
973.912109	60.478798
972.771484	-157.815430
971.630859	65.267426
970.490234	-37.544189
969.348633	-71.154678
968.207031	297.203735
967.065430	305.415436
965.923828	-23.330505
964.781250	490.124603
963.638672	155.195557
962.496094	160.016418
961.352539	579.980774
960.208984	516.549194
959.065430	41.081985
957.921875	262.415924
956.777344	392.351410
955.632813	236.363312
954.488281	366.850494
953.343750	60.528183
952.198242	358.603729
951.052734	149.097305
949.907227	-108.026169
948.760742	65.066063
947.614258	-163.876434
946.467773	41.747601
945.321289	44.262005
944.173828	140.726715
943.026367	237.448380
941.878906	-117.577667
940.730469	310.708984
939.582031	207.441940
938.433594	355.463867
937.285156	211.785324
936.135742	449.271912
934.987305	269.766693
933.836914	384.654877
932.687500	415.477753
931.537109	111.714760
930.386719	327.656738
929.236328	218.184448
928.084961	236.539490
926.934570	261.998077
925.783203	233.127533
924.630859	6.652660
923.478516	-208.059799
922.327148	207.426117
921.173828	170.639191
920.021484	-320.400421
918.868164	-99.748253
917.714844	-237.844009
916.561523	-116.706589
915.407227	-22.604836
914.252930	-212.034180
913.098633	-162.826370
911.944336	25.010979
910.789063	-515.130432
909.633789	-88.665268
908.478516	-299.281219
907.322266	-369.008118
906.166016	-205.042877
905.009766	-247.108627
903.853516	-291.190308
902.696289	117.901344
901.539063	87.784615
900.381836	-139.037445
899.223633	80.280861
898.065430	-288.549225
896.907227	112.057076
895.749023	-127.315536
894.589844	112.932816
893.430664	-49.093140
892.271484	105.511345
891.112305	-6.384229
889.952148	270.456970
888.791992	66.330116
887.630859	124.358856
886.470703	44.810036
885.309570	12.842852
884.148438	-9.947540
882.986328	265.152496
881.825195	-25.771093
880.663086	195.339951
879.500000	324.061737
878.337891	110.299767
877.174805	408.159515
876.011719	-41.807957
874.847656	355.224396
873.684570	290.622223
872.520508	201.385925
871.355469	209.032547
870.191406	214.474075
869.026367	4.066623
867.861328	308.743256
866.695313	145.729538
865.530273	79.464386
864.364258	449.194672
863.197266	555.945007
862.031250	709.818054
860.864258	600.924072
859.697266	669.430237
858.530273	749.122620
857.362305	431.621338
856.194336	473.183289
855.026367	546.098572
853.857422	1038.264526
852.688477	1164.758423
851.519531	730.850891
850.350586	709.382874
849.180664	1341.989868
848.010742	782.772827
846.840820	389.440094
845.670898	390.195892
844.500000	502.781128
843.329102	411.613617
842.157227	472.512268
840.986328	432.628479
839.814453	43.868240
838.642578	330.251526
837.469727	468.890015
836.296875	319.108704
835.124023	658.460144
833.951172	747.383728
832.777344	461.037811
831.603516	565.299011
830.429688	408.255341
829.255859	871.366089
828.081055	377.180206
826.906250	926.719727
825.731445	711.084778
824.555664	455.257843
823.379883	172.617157
822.204102	484.775085
821.027344	723.088867
819.851563	235.107193
818.674805	368.307159
817.497070	67.203491
816.320313	-87.114578
815.142578	-179.283813
813.963867	-316.113281
812.786133	-232.969162
811.607422	-263.477142
810.428711	-45.266983
809.250000	12.599612
808.070313	27.995197
806.890625	-61.259613
805.710938	-310.604828
804.531250	-209.320160
803.350586	69.232552
802.169922	-422.597107
800.988281	-317.678833
799.807617	-379.426727
798.625977	-485.750214
797.444336	-452.622101
796.261719	-244.677750
795.079102	-442.596161
793.896484	-46.987003
792.713867	-178.948059
791.530273	-370.895813
790.346680	-89.280869
789.163086	216.276367
787.979492	32.421318
786.794922	189.065735
785.610352	261.331268
784.425781	284.653198
783.240234	88.857475
782.054688	91.801598
780.869141	487.788818
779.682617	286.899231
778.496094	50.515163
777.309570	284.296234
776.123047	314.636658
774.935547	84.304276
773.748047	30.355314
772.560547	73.259071
771.373047	-146.526596
770.184570	-333.354553
768.996094	55.016941
767.806641	24.266491
766.618164	248.905334
765.428711	204.500351
764.239258	371.334198
763.048828	482.859436
761.858398	281.578369
760.667969	619.388977
759.477539	620.244080
758.286133	821.108582
757.094727	907.373230
755.903320	615.288574
754.710938	386.952881
753.518555	589.324402
752.326172	681.635132
751.133789	604.656189
749.940430	308.013763
748.747070	259.515381
747.553711	184.624374
746.359375	127.256599
745.166016	350.686218
743.970703	462.097198
742.776367	213.784775
741.581055	83.957596
740.385742	-186.106110
739.190430	148.781250
737.994141	45.349434
736.797852	283.685883
735.601563	-132.814255
734.405273	-12.685299
733.208008	293.498657
732.010742	50.352894
730.813477	41.503685
729.615234	50.256458
728.416992	142.214996
727.218750	96.529312
726.020508	221.490051
724.821289	-29.307451
723.622070	478.267822
722.422852	68.436363
721.222656	165.606552
720.022461	234.553604
718.822266	432.470673
717.621094	562.887695
716.420898	309.531342
715.218750	270.308807
714.017578	674.038574
712.815430	410.771729
711.614258	-115.798569
710.411133	277.760681
709.208984	161.686310
708.005859	239.854935
706.802734	20.026318
705.599609	-14.291628
704.395508	49.736683
703.191406	0.974727
701.987305	63.585663
700.782227	220.112015
699.577148	11.676851
698.372070	147.258469
697.166992	91.955757
695.960938	67.556824
694.754883	-177.955383
693.548828	-151.393829
692.341797	1.575822
691.135742	-346.527374
689.927734	-413.983551
688.720703	-361.580872
687.512695	-490.924011
686.304688	-470.053375
685.096680	-125.607643
683.888672	-123.335800
682.679688	-172.571075
681.470703	-325.285156
680.260742	-332.269653
679.050781	-566.167236
677.840820	-119.541107
676.630859	-142.404739
675.419922	250.794495
674.209961	-173.656921
672.998047	259.259125
671.787109	-29.969423
670.575195	33.855591
669.363281	322.905151
668.151367	-31.837019
666.938477	-94.295624
665.725586	169.858032
664.512695	287.375549
663.299805	-100.110611
662.085938	365.636047
660.872070	28.552158
659.658203	93.220741
658.443359	-165.502808
657.228516	-89.619164
656.013672	-61.072014
654.797852	34.416569
653.583008	160.078430
652.366211	128.427338
651.150391	-144.538620
649.934570	153.295029
648.717773	104.187851
647.500000	104.437561
646.283203	420.805634
645.065430	441.921326
643.847656	920.872437
642.629883	723.783447
641.411133	805.809448
640.192383	515.258728
638.973633	224.146500
637.753906	248.282440
636.534180	634.600647
635.314453	-6.903831
634.094727	59.443287
632.874023	131.040161
631.653320	106.876198
630.432617	531.959229
629.211914	616.362671
627.990234	145.702393
626.768555	346.826904
625.545898	556.678223
624.324219	382.846436
623.101563	412.625488
621.877930	855.667480
620.655273	565.598389
619.431641	463.569519
618.208008	399.418945
616.983398	-12.354829
615.759766	-127.540123
614.535156	-96.323799
613.310547	297.043884
612.084961	160.322952
610.859375	-134.301025
609.633789	-37.590191
608.408203	-122.783104
607.181641	-71.672615
605.955078	4.353257
604.728516	-168.336029
