# Supplementary material for: Raman spectroscopy accurately differentiates mucosal healing from non-healing and biochemical changes following biological therapy in inflammatory bowel disease
Source: PLoS One. 2021 Jun 2;16(6):e0252210. doi: 10.1371/journal.pone.0252210 (PMC8172032; doi:10.1371/journal.pone.0252210)
Supplement: S7 Dataset — (ZIP) [file pone.0252210.s009.zip › Post-biologic/OC023 post treatment-1_base sub cr removed_97__X_-20373.5__Y_49411__Z_923.473__Time_1105.txt]

1714.774414	166.394287
1713.797852	79.334747
1712.820313	-51.271851
1711.843750	-65.960846
1710.866211	48.529499
1709.888672	-120.635384
1708.911133	-39.986450
1707.933594	-39.231644
1706.955078	-19.239389
1705.976563	-9.450259
1704.998047	22.269478
1704.019531	-148.940292
1703.040039	-6.478925
1702.061523	-48.151756
1701.082031	-30.471720
1700.101563	185.584213
1699.122070	99.949219
1698.141602	65.624184
1697.161133	98.632874
1696.180664	316.490692
1695.200195	192.826706
1694.218750	307.384308
1693.238281	409.058777
1692.256836	262.896301
1691.274414	344.123474
1690.292969	543.226379
1689.310547	299.869049
1688.328125	571.847168
1687.345703	398.879425
1686.363281	565.028748
1685.379883	531.658875
1684.396484	637.333252
1683.413086	735.430664
1682.429688	778.008728
1681.445313	823.668030
1680.461914	1045.483643
1679.477539	764.569092
1678.493164	928.624146
1677.507813	1039.817505
1676.523438	1140.767822
1675.538086	1162.305664
1674.552734	1269.335693
1673.566406	1148.123169
1672.581055	1322.376343
1671.594727	1459.748657
1670.608398	1270.732056
1669.622070	1531.018799
1668.634766	1727.846191
1667.648438	1513.524902
1666.661133	1634.071045
1665.673828	1693.911377
1664.685547	1793.877563
1663.698242	1674.039917
1662.709961	1703.096558
1661.721680	1751.051514
1660.733398	1974.262085
1659.744141	1786.979736
1658.755859	1817.365601
1657.766602	1861.303711
1656.777344	1857.882202
1655.787109	1770.054321
1654.797852	1645.528320
1653.807617	1518.712280
1652.817383	1569.519409
1651.827148	1263.502319
1650.835938	1269.965332
1649.844727	1443.281494
1648.853516	1103.976685
1647.862305	965.948792
1646.871094	812.394348
1645.878906	791.246277
1644.886719	656.795105
1643.894531	625.631287
1642.902344	520.804688
1641.910156	540.309143
1640.916992	525.727966
1639.923828	368.916595
1638.930664	251.955902
1637.936523	414.779785
1636.943359	287.732605
1635.949219	10.696482
1634.955078	129.267212
1633.960938	205.819092
1632.965820	5.936069
1631.970703	30.168991
1630.975586	51.928852
1629.980469	8.034881
1628.985352	53.800491
1627.989258	33.918480
1626.993164	-75.249496
1625.997070	-81.654587
1625.000977	61.961086
1624.003906	-104.568375
1623.007813	60.271923
1622.010742	83.260124
1621.012695	129.997879
1620.015625	66.504364
1619.017578	189.592224
1618.020508	212.954651
1617.021484	178.653534
1616.023438	42.103413
1615.025391	149.704834
1614.026367	144.539368
1613.027344	149.937866
1612.028320	173.753967
1611.028320	181.893341
1610.029297	14.482428
1609.029297	-89.915100
1608.029297	114.910919
1607.028320	251.591125
1606.028320	170.900269
1605.027344	166.200897
1604.026367	274.082153
1603.025391	135.947479
1602.023438	131.325897
1601.022461	-22.382822
1600.020508	35.817215
1599.018555	-73.342117
1598.016602	55.426266
1597.013672	-66.761902
1596.010742	-47.807873
1595.007813	-175.169006
1594.004883	-75.265480
1593.001953	-64.209793
1591.998047	-53.183361
1590.994141	-141.376114
1589.990234	-127.792923
1588.986328	-2.067037
1587.981445	84.437637
1586.976563	183.898254
1585.971680	223.298950
1584.966797	80.159134
1583.961914	153.335632
1582.956055	36.213634
1581.950195	124.876625
1580.944336	161.344742
1579.938477	85.759293
1578.931641	-65.362717
1577.924805	155.701889
1576.917969	158.004791
1575.911133	142.012741
1574.904297	68.717979
1573.896484	190.407471
1572.888672	51.955528
1571.880859	124.021568
1570.873047	-19.744656
1569.864258	31.324083
1568.855469	-21.640446
1567.846680	11.020006
1566.837891	-39.531849
1565.829102	242.124588
1564.819336	-55.248421
1563.809570	44.418766
1562.799805	63.501537
1561.790039	85.052109
1560.779297	-7.630804
1559.768555	55.166702
1558.757813	224.091766
1557.747070	79.235466
1556.736328	196.009247
1555.724609	245.250122
1554.712891	281.389740
1553.701172	206.038437
1552.689453	115.053772
1551.676758	189.619202
1550.664063	155.333099
1549.651367	237.344727
1548.638672	215.719360
1547.625977	137.070709
1546.612305	104.850449
1545.598633	186.238541
1544.584961	311.382568
1543.571289	157.277374
1542.556641	21.173147
1541.541992	16.699381
1540.527344	-91.204582
1539.512695	38.296669
1538.498047	-41.469212
1537.482422	30.896029
1536.466797	82.441826
1535.451172	56.435471
1534.434570	-8.395929
1533.418945	68.459435
1532.402344	57.485287
1531.385742	38.634407
1530.369141	47.983459
1529.351563	191.129257
1528.334961	174.386078
1527.317383	15.871785
1526.299805	176.502060
1525.281250	197.919739
1524.263672	152.277893
1523.245117	119.363838
1522.226563	76.025703
1521.208008	107.135559
1520.188477	145.790405
1519.168945	-72.774834
1518.150391	178.922928
1517.129883	-37.287041
1516.110352	44.448097
1515.089844	-25.537317
1514.070313	-5.757347
1513.049805	62.640934
1512.028320	15.357281
1511.007813	-39.739586
1509.986328	125.680130
1508.964844	-106.695625
1507.943359	-103.176773
1506.921875	-20.315380
1505.899414	-50.424847
1504.876953	-31.963507
1503.854492	-5.958890
1502.832031	-97.940430
1501.808594	55.853321
1500.786133	58.378559
1499.762695	-213.169876
1498.739258	-70.078911
1497.714844	-177.970734
1496.691406	-99.163918
1495.666992	-33.314034
1494.642578	29.827269
1493.617188	115.822563
1492.592773	-33.509468
1491.567383	233.682663
1490.541992	94.365669
1489.516602	103.163872
1488.491211	160.373520
1487.464844	340.008392
1486.438477	376.487396
1485.412109	249.483826
1484.385742	385.277893
1483.358398	474.974457
1482.331055	340.055389
1481.303711	503.479248
1480.276367	585.142578
1479.249023	638.632385
1478.220703	691.994507
1477.192383	704.470825
1476.164063	915.562866
1475.135742	1050.065308
1474.106445	901.751282
1473.077148	893.443542
1472.047852	1086.144287
1471.018555	1146.349365
1469.989258	1277.691895
1468.958984	1279.158081
1467.928711	1550.133301
1466.898438	1754.810425
1465.868164	1679.695435
1464.836914	1901.900879
1463.805664	1999.434692
1462.774414	2127.350098
1461.743164	2110.371826
1460.710938	2177.132080
1459.679688	2119.414063
1458.647461	2191.111572
1457.615234	2166.290283
1456.582031	2151.567139
1455.549805	2075.934570
1454.516602	2395.922363
1453.483398	2431.740234
1452.449219	2490.306152
1451.416016	2655.272949
1450.381836	2576.857666
1449.347656	2663.117920
1448.313477	2534.012207
1447.279297	2518.891602
1446.244141	2465.761475
1445.208984	2582.228516
1444.173828	2402.524414
1443.138672	2179.864746
1442.102539	2260.834961
1441.066406	2253.236084
1440.030273	2217.814453
1438.994141	2086.332031
1437.958008	2061.055420
1436.920898	1959.963257
1435.883789	1780.592041
1434.846680	1490.157837
1433.808594	1341.259033
1432.771484	1275.759644
1431.733398	1099.215332
1430.695313	852.091003
1429.657227	728.720947
1428.618164	781.992004
1427.579102	585.566406
1426.540039	543.059998
1425.500977	724.966370
1424.461914	412.797943
1423.421875	461.132080
1422.381836	375.943237
1421.341797	431.878082
1420.301758	316.573608
1419.260742	261.767853
1418.219727	383.230988
1417.178711	210.222443
1416.137695	369.466461
1415.096680	126.179512
1414.054688	38.967457
1413.012695	183.180740
1411.970703	259.502014
1410.928711	167.436707
1409.885742	85.503937
1408.842773	28.785297
1407.799805	225.848633
1406.756836	171.751495
1405.712891	100.151375
1404.668945	139.096313
1403.625000	-5.121302
1402.581055	96.690750
1401.537109	-42.304108
1400.492188	275.297913
1399.447266	-29.044960
1398.402344	155.690018
1397.357422	119.848747
1396.311523	61.535427
1395.265625	18.358788
1394.219727	65.457161
1393.173828	82.565529
1392.126953	139.800491
1391.081055	44.406700
1390.034180	6.693962
1388.986328	-70.960007
1387.939453	86.677109
1386.891602	89.257362
1385.843750	-25.598310
1384.795898	-77.808479
1383.748047	-72.411873
1382.699219	-36.942188
1381.651367	-21.367136
1380.602539	-18.197777
1379.552734	49.993652
1378.503906	-76.485832
1377.454102	19.354181
1376.404297	115.257515
1375.354492	-63.248871
1374.303711	-66.952049
1373.253906	36.711639
1372.203125	-69.031662
1371.152344	-177.112640
1370.100586	-50.745289
1369.049805	5.912344
1367.998047	-22.059834
1366.946289	42.259480
1365.894531	116.626923
1364.841797	49.149185
1363.789063	183.451736
1362.736328	315.325287
1361.683594	173.553223
1360.630859	64.301170
1359.577148	9.926229
1358.523438	256.578522
1357.469727	247.176544
1356.415039	317.431641
1355.361328	357.965088
1354.306641	418.471649
1353.251953	404.557220
1352.197266	291.436035
1351.141602	501.255371
1350.085938	668.908813
1349.030273	437.042053
1347.974609	674.362427
1346.918945	586.727417
1345.862305	789.434265
1344.805664	771.489014
1343.749023	753.676880
1342.691406	1003.682007
1341.634766	948.908813
1340.577148	1060.273438
1339.519531	1117.223511
1338.460938	986.059692
1337.403320	1011.066223
1336.344727	872.807556
1335.286133	1006.968018
1334.226563	950.670837
1333.167969	1023.164063
1332.108398	771.753113
1331.048828	832.136414
1329.989258	932.173950
1328.928711	876.576355
1327.869141	922.445740
1326.808594	1005.474243
1325.748047	829.238525
1324.686523	900.147827
1323.625977	998.310852
1322.564453	1039.777222
1321.502930	1096.155029
1320.440430	1086.008179
1319.378906	1145.060547
1318.316406	1085.823608
1317.253906	933.034607
1316.190430	916.013733
1315.127930	1014.960510
1314.064453	1040.056763
1313.000977	1003.668457
1311.937500	1152.141357
1310.873047	1113.511719
1309.809570	1099.635010
1308.745117	975.111206
1307.679688	988.563538
1306.615234	1009.505127
1305.549805	902.634888
1304.484375	874.619446
1303.418945	863.937195
1302.353516	1099.189575
1301.287109	1005.114624
1300.220703	1223.245605
1299.154297	1122.025757
1298.087891	883.411743
1297.020508	1059.992676
1295.954102	846.250916
1294.886719	986.146973
1293.818359	878.232605
1292.750977	841.611694
1291.682617	790.386841
1290.614258	844.728882
1289.545898	639.250671
1288.476563	664.373779
1287.407227	660.168030
1286.338867	771.212891
1285.268555	796.560425
1284.199219	738.714050
1283.128906	690.772827
1282.058594	687.001404
1280.988281	734.712646
1279.917969	794.718567
1278.846680	668.848389
1277.775391	799.932861
1276.704102	745.188232
1275.632813	803.004456
1274.560547	692.213928
1273.488281	1070.296509
1272.416016	827.702637
1271.343750	959.016602
1270.270508	838.798584
1269.197266	860.313232
1268.124023	884.323547
1267.050781	1006.006348
1265.977539	847.095398
1264.903320	922.503601
1263.829102	936.962952
1262.753906	897.827026
1261.679688	973.339600
1260.604492	905.070740
1259.529297	1068.377319
1258.454102	927.127625
1257.378906	1007.637146
1256.302734	812.981323
1255.226563	976.347839
1254.150391	862.194763
1253.073242	845.476440
1251.997070	984.515076
1250.919922	897.307129
1249.841797	953.659424
1248.764648	898.171265
1247.686523	935.114685
1246.608398	1074.143799
1245.530273	1026.041992
1244.452148	837.087646
1243.373047	837.684448
1242.293945	1027.702393
1241.214844	868.069214
1240.135742	922.113220
1239.055664	779.594604
1237.975586	731.769897
1236.895508	829.510315
1235.815430	803.542480
1234.734375	792.143311
1233.654297	693.490784
1232.573242	754.832947
1231.491211	624.747070
1230.410156	727.259644
1229.328125	599.658936
1228.246094	614.963989
1227.163086	431.763428
1226.081055	599.558289
1224.998047	375.293121
1223.915039	528.494873
1222.832031	410.738953
1221.748047	525.153870
1220.664063	465.443420
1219.580078	238.972122
1218.496094	379.876862
1217.412109	310.517242
1216.327148	378.842072
1215.242188	224.949829
1214.157227	409.097626
1213.071289	385.557465
1211.985352	480.243347
1210.899414	386.670288
1209.813477	486.074860
1208.727539	469.643921
1207.640625	462.831024
1206.553711	542.761414
1205.466797	465.968597
1204.378906	230.149261
1203.291016	432.809631
1202.203125	218.690826
1201.115234	187.615540
1200.027344	77.066681
1198.938477	183.126999
1197.849609	72.530548
1196.760742	-14.011240
1195.670898	10.070177
1194.582031	-100.572601
1193.492188	43.609051
1192.401367	7.406600
1191.311523	-124.959610
1190.220703	-55.519798
1189.129883	57.061188
1188.039063	-99.423965
1186.947266	-30.224365
1185.856445	-61.934917
1184.764648	28.691048
1183.671875	1.647791
1182.580078	-56.637199
1181.487305	-78.992729
1180.394531	-17.493635
1179.301758	65.478645
1178.208984	21.323942
1177.115234	207.130219
1176.021484	117.299553
1174.927734	161.547791
1173.833008	234.431015
1172.738281	55.849155
1171.643555	207.543518
1170.548828	-35.718189
1169.454102	55.960659
1168.358398	44.672558
1167.262695	121.778870
1166.166992	172.469772
1165.070313	-13.565688
1163.973633	125.374474
1162.876953	68.267159
1161.780273	187.845123
1160.683594	300.117096
1159.585938	357.339691
1158.488281	357.162750
1157.389648	411.781311
1156.291992	354.153351
1155.193359	418.106903
1154.094727	410.399200
1152.996094	180.877014
1151.896484	77.696564
1150.796875	231.843384
1149.697266	247.639481
1148.597656	84.685173
1147.498047	105.083763
1146.397461	-34.144497
1145.296875	-125.795738
1144.195313	148.995895
1143.094727	-47.533947
1141.993164	31.867065
1140.891602	92.111259
1139.789063	-118.826340
1138.687500	95.751175
1137.584961	198.432999
1136.482422	182.169510
1135.379883	203.827072
1134.276367	370.253510
1133.172852	491.395660
1132.069336	367.872406
1130.964844	512.502625
1129.861328	851.549744
1128.756836	884.317261
1127.652344	907.489807
1126.546875	743.227966
1125.442383	834.986328
1124.336914	753.586365
1123.230469	778.760803
1122.125000	720.917969
1121.018555	573.002014
1119.912109	432.167267
1118.805664	549.360596
1117.699219	600.136414
1116.591797	395.227966
1115.484375	360.664978
1114.376953	605.137695
1113.268555	478.139984
1112.160156	618.271240
1111.051758	498.248138
1109.943359	510.531494
1108.833984	600.688354
1107.725586	702.536621
1106.616211	686.175171
1105.505859	662.652710
1104.396484	752.367737
1103.286133	723.962708
1102.175781	801.665955
1101.064453	669.313660
1099.954102	723.258057
1098.842773	859.619934
1097.731445	741.266418
1096.619141	639.386169
1095.507813	872.059753
1094.395508	946.726624
1093.282227	717.480774
1092.169922	789.658936
1091.056641	649.873291
1089.943359	698.362793
1088.830078	725.591736
1087.716797	802.146484
1086.602539	803.340637
1085.488281	842.096863
1084.373047	923.086121
1083.258789	792.468384
1082.143555	908.567078
1081.028320	836.627686
1079.913086	893.844177
1078.796875	788.962463
1077.680664	672.343445
1076.564453	872.574707
1075.448242	687.852295
1074.331055	601.693542
1073.213867	426.409698
1072.096680	497.373688
1070.979492	659.694702
1069.861328	498.462280
1068.743164	438.026978
1067.625000	600.141663
1066.505859	476.404572
1065.386719	600.904724
1064.267578	446.736816
1063.148438	461.130249
1062.029297	482.514709
1060.909180	471.110565
1059.789063	429.286255
1058.667969	324.322754
1057.547852	261.479462
1056.426758	537.550720
1055.305664	362.492920
1054.183594	320.664246
1053.062500	397.972626
1051.940430	356.142059
1050.818359	209.272644
1049.695313	258.523285
1048.572266	422.092651
1047.449219	352.294403
1046.326172	506.445984
1045.203125	345.729187
1044.079102	380.923157
1042.955078	306.564484
1041.830078	369.732147
1040.706055	374.650421
1039.581055	121.038765
1038.456055	365.894592
1037.331055	310.333344
1036.205078	347.918457
1035.079102	387.839783
1033.953125	439.403076
1032.826172	432.818481
1031.700195	319.307892
1030.573242	296.548187
1029.445313	313.344299
1028.318359	-18.391592
1027.190430	-105.996117
1026.062500	22.495651
1024.934570	-2.290178
1023.805664	-33.987015
1022.676758	-26.161318
1021.547852	-166.802246
1020.418945	-19.642101
1019.289063	20.804996
1018.159180	-17.553020
1017.029297	-51.195572
1015.898438	-107.944237
1014.767578	148.235672
1013.636719	73.064888
1012.505859	99.910622
1011.375000	330.596130
1010.243164	561.242432
1009.111328	386.796967
1007.978516	515.649475
1006.846680	970.734253
1005.713867	1370.170654
1004.581055	2155.684082
1003.447266	2462.343262
1002.313477	2355.207275
1001.179688	1596.550415
1000.045898	685.857910
998.912109	494.019165
997.777344	256.174408
996.642578	224.010284
995.506836	203.494278
994.372070	240.782455
993.236328	84.355049
992.100586	149.530090
990.963867	212.469666
989.828125	314.682526
988.691406	188.763794
987.553711	-93.688049
986.416992	-83.305565
985.279297	97.625038
984.141602	16.069368
983.003906	229.353027
981.865234	-1.576176
980.726563	89.882729
979.587891	133.104065
978.448242	93.621811
977.309570	123.269310
976.169922	77.156265
975.030273	157.604630
973.889648	47.412327
972.749023	84.431305
971.608398	204.247574
970.467773	188.655075
969.326172	191.565369
968.184570	178.538757
967.042969	163.356415
965.901367	63.431286
964.758789	124.239670
963.616211	233.309036
962.473633	156.768066
961.330078	298.139130
960.186523	192.104568
959.042969	113.748932
957.899414	179.863800
956.754883	120.145737
955.610352	376.521484
954.465820	163.719025
953.321289	209.728958
952.175781	22.514780
951.030273	215.199829
949.884766	225.007004
948.738281	296.677368
947.591797	185.615021
946.445313	131.873779
945.298828	258.775024
944.151367	230.453613
943.003906	241.108902
941.856445	368.328705
940.708008	244.579224
939.559570	328.674469
938.411133	374.093750
937.262695	310.161041
936.113281	355.853485
934.964844	98.474648
933.814453	351.882843
932.665039	149.599701
931.514648	207.253281
930.364258	137.481430
929.213867	215.887085
928.062500	62.205788
926.912109	-36.644821
925.759766	85.406738
924.608398	2.804049
923.456055	-2.292284
922.303711	60.964397
921.151367	-48.434658
919.999023	-69.011932
918.845703	-164.420013
917.692383	-84.736740
916.539063	-77.630226
915.384766	-170.293900
914.230469	-1.733798
913.076172	-87.301796
911.920898	-224.880585
910.766602	-219.363007
909.611328	-129.807037
908.455078	52.795914
907.299805	11.020997
906.143555	-62.332844
904.987305	25.332573
903.830078	-18.298637
902.673828	35.583012
901.516602	125.784904
900.359375	71.191757
899.201172	16.742758
898.042969	104.966881
896.884766	134.448135
895.726563	28.336922
894.567383	96.474953
893.408203	-22.923784
892.249023	122.233345
891.088867	-14.983282
889.929688	152.887680
888.769531	106.250786
887.608398	68.765190
886.448242	33.639687
885.287109	208.490143
884.125977	99.079369
882.963867	177.020966
881.801758	94.901756
880.639648	281.184143
879.477539	289.393005
878.315430	212.043365
877.152344	380.373016
875.989258	244.626511
874.825195	154.054337
873.661133	304.476074
872.497070	112.775772
871.333008	200.251541
870.168945	-38.460640
869.003906	186.325363
867.838867	150.217804
866.672852	206.354065
865.506836	222.053177
864.340820	93.979347
863.174805	76.084808
862.008789	145.827652
860.841797	262.733948
859.674805	368.392090
858.506836	296.731415
857.339844	252.050522
856.171875	319.586060
855.003906	606.899902
853.834961	595.886353
852.666016	634.209656
851.497070	284.803467
850.328125	513.656982
849.158203	435.519989
847.988281	532.110413
846.818359	286.079620
845.647461	257.306244
844.477539	154.679459
843.306641	65.524879
842.134766	-25.829893
840.963867	97.530266
839.791992	88.906021
838.619141	147.332977
837.447266	53.733734
836.274414	357.860504
835.101563	317.817261
833.928711	342.522980
832.754883	367.189209
831.581055	266.804749
830.407227	336.030884
829.232422	420.805603
828.058594	414.032684
826.883789	393.839905
825.708008	411.514526
824.533203	382.309235
823.357422	295.128052
822.181641	326.007233
821.004883	127.394402
819.828125	175.992966
818.651367	139.900055
817.474609	-87.667542
816.296875	-39.256390
815.119141	180.363663
813.941406	52.820168
812.763672	38.666546
811.584961	64.461594
810.406250	85.714233
809.226563	9.101887
808.047852	-65.347000
806.868164	-68.771057
805.688477	100.916786
804.507813	10.691700
803.327148	-1.904868
802.146484	-87.820488
800.965820	-29.596420
799.784180	-164.456802
798.603516	-110.883102
797.420898	-121.719398
796.239258	-196.937057
795.056641	-139.272446
793.874023	-168.142349
792.691406	-73.081703
791.507813	-31.316233
790.324219	63.445766
789.140625	-16.795713
787.956055	20.162231
786.772461	178.649841
785.586914	292.721313
784.402344	205.404587
783.216797	263.913269
782.032227	76.952782
780.845703	208.143890
779.660156	199.979370
778.473633	123.238396
777.287109	39.788906
776.100586	73.252457
774.913086	203.687759
773.725586	179.491211
772.538086	53.713814
771.349609	18.298573
770.161133	40.105824
768.972656	39.738655
767.784180	39.252876
766.594727	78.309731
765.405273	88.594086
764.215820	116.374458
763.026367	276.128937
761.835938	169.348389
760.645508	253.964539
759.454102	182.217285
758.262695	409.544617
757.072266	372.757141
755.879883	467.798584
754.688477	369.253937
753.496094	202.527832
752.303711	226.920532
751.110352	363.225220
749.917969	284.154694
748.724609	262.108765
747.530273	174.130127
746.336914	239.711578
745.142578	215.221069
743.948242	155.559799
742.752930	286.626099
741.558594	367.122223
740.363281	243.656708
739.166992	144.279190
737.971680	145.653076
736.775391	164.479050
735.579102	148.192093
734.381836	107.767387
733.185547	23.524878
731.988281	298.142181
730.790039	305.670563
729.592773	245.340637
728.394531	163.125854
727.196289	181.472855
725.997070	173.544525
724.797852	213.659286
723.598633	356.404114
722.399414	234.771301
721.199219	191.784225
719.999023	441.338745
718.798828	489.959564
717.598633	466.537994
716.397461	432.213318
715.196289	308.478271
713.994141	285.110291
712.792969	196.357269
711.590820	266.764069
710.388672	158.471451
709.185547	215.817459
707.982422	48.824684
706.779297	236.871872
705.576172	-1.828719
704.372070	31.680643
703.167969	115.262177
701.963867	270.640228
700.759766	125.849617
699.554688	200.799728
698.349609	264.902710
697.143555	50.836899
695.938477	15.116053
694.732422	103.308228
693.525391	2.576360
692.319336	-52.434155
691.112305	-124.706017
689.905273	-101.364799
688.697266	-166.913162
687.490234	-78.317642
686.282227	60.213402
685.073242	-22.398312
683.865234	-5.154955
682.656250	-61.509655
681.447266	27.441517
680.237305	99.124756
679.028320	34.428921
677.818359	71.641304
676.607422	-40.428825
675.397461	-11.660049
674.186523	-67.184387
672.975586	-40.369469
671.763672	163.893539
670.551758	20.036448
669.339844	47.134834
668.127930	9.485588
666.915039	179.396545
665.703125	131.136215
664.489258	95.959839
663.276367	201.246872
662.062500	23.775505
660.848633	10.504649
659.634766	-65.253525
658.419922	-35.189220
657.205078	14.344062
655.990234	-52.520473
654.775391	-41.687340
653.559570	-97.619957
652.343750	118.020729
651.126953	-43.405800
649.911133	165.717911
648.694336	23.771759
647.477539	54.117622
646.259766	97.356102
645.041992	218.016876
643.824219	336.433350
642.606445	385.917572
641.387695	175.124603
640.168945	104.084023
638.950195	243.609894
637.730469	11.204687
636.511719	204.137039
635.291016	46.725586
634.071289	41.664101
632.850586	-83.822586
631.629883	50.230618
630.409180	158.216431
629.188477	-2.302240
627.966797	-66.534424
626.745117	119.818520
625.522461	57.023743
624.300781	199.623245
623.078125	301.006226
621.854492	258.328674
620.631836	279.421661
619.408203	156.480515
618.184570	206.427902
616.960938	-82.470802
615.736328	-31.653381
614.511719	-30.784983
613.287109	-24.263733
612.061523	-33.532814
610.835938	84.619514
609.610352	146.223938
608.384766	-30.384727
607.158203	63.393986
605.931641	-12.710177
604.705078	8.306987
