# Supplementary material for: Raman spectroscopy accurately differentiates mucosal healing from non-healing and biochemical changes following biological therapy in inflammatory bowel disease
Source: PLoS One. 2021 Jun 2;16(6):e0252210. doi: 10.1371/journal.pone.0252210 (PMC8172032; doi:10.1371/journal.pone.0252210)
Supplement: S7 Dataset — (ZIP) [file pone.0252210.s009.zip › Post-biologic/OC035-1 post treatment_base sub CR removed_47__X_-12016.2__Y_76906.1__Z_921.745__Time_530.txt]

1714.774414	189.623032
1713.797852	-119.413269
1712.820313	-121.557281
1711.843750	23.281828
1710.866211	-100.588348
1709.888672	120.921967
1708.911133	44.477745
1707.933594	141.863480
1706.955078	-112.036026
1705.976563	-216.111969
1704.998047	-108.847939
1704.019531	51.729950
1703.040039	-20.765512
1702.061523	5.717387
1701.082031	77.561775
1700.101563	61.054401
1699.122070	-22.221622
1698.141602	-30.609701
1697.161133	153.509445
1696.180664	27.724155
1695.200195	11.664539
1694.218750	340.260712
1693.238281	548.805725
1692.256836	199.521057
1691.274414	339.011536
1690.292969	486.772400
1689.310547	415.980591
1688.328125	492.239594
1687.345703	488.821014
1686.363281	579.083435
1685.379883	341.825256
1684.396484	677.992310
1683.413086	502.934296
1682.429688	917.033325
1681.445313	548.480530
1680.461914	707.745605
1679.477539	875.379211
1678.493164	936.998840
1677.507813	743.665283
1676.523438	920.717834
1675.538086	1013.096802
1674.552734	1052.816650
1673.566406	1430.626831
1672.581055	1224.224487
1671.594727	1326.662598
1670.608398	1493.399780
1669.622070	1586.298096
1668.634766	1366.415161
1667.648438	1218.946411
1666.661133	1594.959473
1665.673828	1790.992554
1664.685547	1563.083740
1663.698242	1452.630005
1662.709961	1809.510254
1661.721680	1946.828247
1660.733398	1824.973877
1659.744141	1732.929077
1658.755859	2052.226074
1657.766602	1474.083740
1656.777344	1450.287476
1655.787109	1360.921265
1654.797852	1658.704102
1653.807617	1782.305176
1652.817383	1202.710571
1651.827148	1153.032715
1650.835938	1127.778442
1649.844727	693.339172
1648.853516	508.191254
1647.862305	807.375122
1646.871094	523.100769
1645.878906	482.567780
1644.886719	614.324890
1643.894531	413.915100
1642.902344	227.381088
1641.910156	374.070038
1640.916992	51.554039
1639.923828	51.607880
1638.930664	33.763409
1637.936523	66.570259
1636.943359	-13.438541
1635.949219	-113.972618
1634.955078	-37.364727
1633.960938	5.486184
1632.965820	88.334442
1631.970703	-136.465454
1630.975586	-52.607941
1629.980469	-49.898914
1628.985352	-125.662025
1627.989258	-0.951891
1626.993164	-54.714191
1625.997070	-113.255409
1625.000977	-18.811842
1624.003906	181.176422
1623.007813	315.806458
1622.010742	216.917145
1621.012695	291.866730
1620.015625	354.060059
1619.017578	311.564728
1618.020508	363.992859
1617.021484	104.390282
1616.023438	60.461742
1615.025391	-67.059273
1614.026367	149.448776
1613.027344	135.398514
1612.028320	237.044968
1611.028320	97.772179
1610.029297	-206.252869
1609.029297	-27.721817
1608.029297	143.147415
1607.028320	253.966507
1606.028320	205.257645
1605.027344	366.259064
1604.026367	338.964691
1603.025391	230.781830
1602.023438	151.637909
1601.022461	4.724751
1600.020508	72.513420
1599.018555	-66.102737
1598.016602	-16.270857
1597.013672	54.607426
1596.010742	-287.237030
1595.007813	-41.005932
1594.004883	-283.158661
1593.001953	-89.006157
1591.998047	-270.765503
1590.994141	85.340683
1589.990234	83.874733
1588.986328	98.147133
1587.981445	349.851624
1586.976563	139.921692
1585.971680	146.539246
1584.966797	205.333466
1583.961914	347.535278
1582.956055	64.987450
1581.950195	420.813232
1580.944336	263.409821
1579.938477	330.010468
1578.931641	300.249451
1577.924805	405.824585
1576.917969	188.653061
1575.911133	119.833839
1574.904297	305.905457
1573.896484	208.387344
1572.888672	282.448730
1571.880859	527.970337
1570.873047	419.866272
1569.864258	646.902161
1568.855469	320.431702
1567.846680	269.300903
1566.837891	412.832611
1565.829102	447.154388
1564.819336	673.405151
1563.809570	453.099915
1562.799805	458.466217
1561.790039	321.026764
1560.779297	349.467438
1559.768555	577.376465
1558.757813	390.284760
1557.747070	143.496872
1556.736328	217.930786
1555.724609	331.008545
1554.712891	360.976135
1553.701172	458.062531
1552.689453	350.395264
1551.676758	366.804413
1550.664063	380.414276
1549.651367	378.282532
1548.638672	776.855591
1547.625977	513.013794
1546.612305	556.725647
1545.598633	269.320160
1544.584961	379.795319
1543.571289	544.242859
1542.556641	315.718842
1541.541992	415.050018
1540.527344	294.605927
1539.512695	465.678192
1538.498047	329.277283
1537.482422	259.761566
1536.466797	344.807343
1535.451172	571.415771
1534.434570	191.626495
1533.418945	275.825043
1532.402344	158.644119
1531.385742	134.013962
1530.369141	310.090759
1529.351563	305.479980
1528.334961	334.076385
1527.317383	128.045883
1526.299805	483.039490
1525.281250	454.078186
1524.263672	87.746902
1523.245117	-39.463848
1522.226563	92.881790
1521.208008	116.869041
1520.188477	197.106064
1519.168945	68.799492
1518.150391	-90.577156
1517.129883	-83.189705
1516.110352	-11.864770
1515.089844	-53.888668
1514.070313	3.967151
1513.049805	7.577624
1512.028320	-58.420910
1511.007813	-111.846687
1509.986328	67.916130
1508.964844	65.185654
1507.943359	-30.158266
1506.921875	-177.034485
1505.899414	-62.686550
1504.876953	-22.999851
1503.854492	-114.299141
1502.832031	-231.467682
1501.808594	-62.028908
1500.786133	-79.862816
1499.762695	-131.269958
1498.739258	60.222031
1497.714844	-147.873810
1496.691406	-128.438858
1495.666992	-127.208908
1494.642578	-93.008987
1493.617188	35.489742
1492.592773	204.582184
1491.567383	120.296501
1490.541992	114.994652
1489.516602	55.782982
1488.491211	387.119507
1487.464844	276.269623
1486.438477	57.985325
1485.412109	102.449448
1484.385742	253.827393
1483.358398	471.212128
1482.331055	310.737701
1481.303711	384.720154
1480.276367	835.801697
1479.249023	850.542725
1478.220703	826.799072
1477.192383	690.723877
1476.164063	745.553467
1475.135742	1001.360107
1474.106445	1267.007080
1473.077148	1102.066406
1472.047852	1593.704468
1471.018555	1639.581665
1469.989258	1687.786133
1468.958984	1962.149414
1467.928711	2531.223145
1466.898438	2403.170166
1465.868164	2320.750732
1464.836914	2238.166748
1463.805664	2739.891113
1462.774414	2898.262207
1461.743164	2553.487793
1460.710938	2708.947266
1459.679688	2696.643799
1458.647461	3009.081543
1457.615234	2630.956787
1456.582031	2917.592041
1455.549805	3115.208252
1454.516602	3520.552979
1453.483398	3301.830811
1452.449219	3323.891602
1451.416016	3627.187500
1450.381836	3344.857666
1449.347656	3442.564941
1448.313477	3699.704590
1447.279297	3300.746582
1446.244141	3162.621826
1445.208984	3371.260986
1444.173828	3210.235596
1443.138672	3337.649902
1442.102539	3113.284912
1441.066406	2899.064941
1440.030273	2705.104980
1438.994141	2592.070068
1437.958008	2393.093994
1436.920898	2482.207275
1435.883789	1942.157227
1434.846680	1854.439209
1433.808594	1670.735718
1432.771484	1668.900024
1431.733398	1290.897583
1430.695313	1162.891968
1429.657227	1272.110840
1428.618164	957.443604
1427.579102	753.884033
1426.540039	686.579590
1425.500977	904.191528
1424.461914	287.437714
1423.421875	648.686218
1422.381836	455.531952
1421.341797	506.819702
1420.301758	525.380493
1419.260742	322.377472
1418.219727	575.133789
1417.178711	372.298798
1416.137695	227.476868
1415.096680	-2.756957
1414.054688	252.561340
1413.012695	90.418640
1411.970703	235.128143
1410.928711	379.854614
1409.885742	212.966553
1408.842773	-16.574991
1407.799805	-155.501892
1406.756836	-93.364403
1405.712891	104.403511
1404.668945	118.942017
1403.625000	20.644094
1402.581055	-32.335613
1401.537109	158.165298
1400.492188	373.762054
1399.447266	371.230774
1398.402344	429.001282
1397.357422	336.487732
1396.311523	224.081070
1395.265625	109.359467
1394.219727	388.098206
1393.173828	201.058945
1392.126953	151.939621
1391.081055	140.570450
1390.034180	84.294853
1388.986328	225.859100
1387.939453	209.947693
1386.891602	199.195908
1385.843750	-11.423526
1384.795898	-34.268616
1383.748047	285.509613
1382.699219	-49.415260
1381.651367	135.687653
1380.602539	418.301086
1379.552734	-68.221733
1378.503906	49.915089
1377.454102	-14.044951
1376.404297	91.937004
1375.354492	312.861755
1374.303711	119.763336
1373.253906	114.040810
1372.203125	-11.175880
1371.152344	-270.745697
1370.100586	70.699913
1369.049805	-123.541504
1367.998047	33.805920
1366.946289	171.387955
1365.894531	-19.592127
1364.841797	41.199890
1363.789063	84.776077
1362.736328	265.454742
1361.683594	309.438904
1360.630859	-59.312691
1359.577148	-119.271645
1358.523438	-362.968414
1357.469727	-96.665138
1356.415039	-198.106400
1355.361328	61.090206
1354.306641	2.395079
1353.251953	351.346527
1352.197266	375.074646
1351.141602	408.964569
1350.085938	549.838867
1349.030273	723.171082
1347.974609	673.374207
1346.918945	447.726471
1345.862305	626.695862
1344.805664	781.052551
1343.749023	836.441650
1342.691406	909.405945
1341.634766	1161.035400
1340.577148	999.063538
1339.519531	921.643799
1338.460938	1047.579468
1337.403320	1052.418945
1336.344727	951.069580
1335.286133	1260.853271
1334.226563	731.970520
1333.167969	953.145325
1332.108398	1070.604980
1331.048828	619.560669
1329.989258	1204.812866
1328.928711	1199.352173
1327.869141	1115.090820
1326.808594	1006.418640
1325.748047	1019.088135
1324.686523	876.432373
1323.625977	1116.797119
1322.564453	1246.235718
1321.502930	818.138367
1320.440430	987.580750
1319.378906	777.328369
1318.316406	1119.864136
1317.253906	1104.981079
1316.190430	974.490173
1315.127930	1031.635010
1314.064453	859.839722
1313.000977	1193.411621
1311.937500	869.456726
1310.873047	757.665771
1309.809570	1116.416382
1308.745117	854.972534
1307.679688	1061.458252
1306.615234	1211.515137
1305.549805	1115.763916
1304.484375	1089.156128
1303.418945	1190.658569
1302.353516	1014.575806
1301.287109	1116.521851
1300.220703	1343.974731
1299.154297	1259.570557
1298.087891	1013.330750
1297.020508	931.948059
1295.954102	946.576843
1294.886719	951.601318
1293.818359	890.590027
1292.750977	883.799316
1291.682617	634.395813
1290.614258	635.452515
1289.545898	688.210938
1288.476563	726.447205
1287.407227	1066.315552
1286.338867	720.184448
1285.268555	822.695251
1284.199219	624.116760
1283.128906	704.962097
1282.058594	360.005524
1280.988281	820.622864
1279.917969	1019.400879
1278.846680	851.310364
1277.775391	509.814117
1276.704102	875.362061
1275.632813	935.320068
1274.560547	1134.751343
1273.488281	1119.215332
1272.416016	1206.466675
1271.343750	1137.511719
1270.270508	1315.406128
1269.197266	1544.654175
1268.124023	1402.910645
1267.050781	1422.455200
1265.977539	1556.817627
1264.903320	1383.894043
1263.829102	1325.816528
1262.753906	1599.528442
1261.679688	1319.853516
1260.604492	1603.457153
1259.529297	1675.062622
1258.454102	1381.318848
1257.378906	1465.360718
1256.302734	1542.178833
1255.226563	1455.953125
1254.150391	1637.627319
1253.073242	1743.889282
1251.997070	1602.029663
1250.919922	1560.068848
1249.841797	1729.804321
1248.764648	1690.447632
1247.686523	1335.182251
1246.608398	1582.884277
1245.530273	1555.987671
1244.452148	1589.908325
1243.373047	1514.596680
1242.293945	1449.098999
1241.214844	1706.575195
1240.135742	1451.871338
1239.055664	1507.945679
1237.975586	1401.502319
1236.895508	1520.728638
1235.815430	1489.597656
1234.734375	1427.007324
1233.654297	1233.585693
1232.573242	1384.410034
1231.491211	1535.203369
1230.410156	1162.730225
1229.328125	1202.151978
1228.246094	1442.537720
1227.163086	944.523926
1226.081055	1148.584106
1224.998047	1415.477539
1223.915039	1254.075806
1222.832031	952.471069
1221.748047	931.491333
1220.664063	1021.719177
1219.580078	804.943909
1218.496094	890.300598
1217.412109	620.469299
1216.327148	587.444092
1215.242188	414.350647
1214.157227	398.232361
1213.071289	949.319641
1211.985352	520.371155
1210.899414	921.528015
1209.813477	982.355103
1208.727539	502.915466
1207.640625	925.373047
1206.553711	571.408752
1205.466797	822.448914
1204.378906	593.844971
1203.291016	346.008392
1202.203125	743.656799
1201.115234	596.890442
1200.027344	476.598816
1198.938477	252.799210
1197.849609	19.397776
1196.760742	28.989155
1195.670898	170.779968
1194.582031	26.267948
1193.492188	-111.052559
1192.401367	-36.891678
1191.311523	224.567291
1190.220703	-179.664093
1189.129883	-163.481506
1188.039063	227.204193
1186.947266	-261.096039
1185.856445	-365.242126
1184.764648	-49.494698
1183.671875	100.454002
1182.580078	132.678436
1181.487305	68.845184
1180.394531	165.555862
1179.301758	187.790604
1178.208984	360.869415
1177.115234	442.695313
1176.021484	402.183014
1174.927734	409.453522
1173.833008	387.854889
1172.738281	394.851196
1171.643555	430.424896
1170.548828	147.601501
1169.454102	412.582306
1168.358398	411.820526
1167.262695	257.876831
1166.166992	79.944908
1165.070313	222.216003
1163.973633	113.364632
1162.876953	80.858078
1161.780273	635.771118
1160.683594	340.172699
1159.585938	514.867004
1158.488281	760.924011
1157.389648	498.427063
1156.291992	741.666870
1155.193359	426.487030
1154.094727	242.442627
1152.996094	260.966400
1151.896484	508.143127
1150.796875	228.378265
1149.697266	20.046057
1148.597656	107.005219
1147.498047	296.159424
1146.397461	335.054016
1145.296875	299.968506
1144.195313	171.908981
1143.094727	205.527924
1141.993164	-72.662086
1140.891602	548.072449
1139.789063	12.786065
1138.687500	447.453064
1137.584961	501.483521
1136.482422	550.564819
1135.379883	806.119019
1134.276367	776.377991
1133.172852	1012.416443
1132.069336	1281.406738
1130.964844	1172.728638
1129.861328	1305.957275
1128.756836	1412.854126
1127.652344	1633.372070
1126.546875	1467.099854
1125.442383	1393.192017
1124.336914	1570.377686
1123.230469	1292.339111
1122.125000	1215.632202
1121.018555	899.561707
1119.912109	1040.490356
1118.805664	1427.401489
1117.699219	976.077454
1116.591797	1251.266357
1115.484375	1114.507446
1114.376953	951.628052
1113.268555	1086.614380
1112.160156	904.568542
1111.051758	1010.816345
1109.943359	1133.398315
1108.833984	1156.528809
1107.725586	1099.188110
1106.616211	1308.567017
1105.505859	1437.414795
1104.396484	1464.560303
1103.286133	1224.863770
1102.175781	1105.456421
1101.064453	1162.864624
1099.954102	1231.898926
1098.842773	1288.963501
1097.731445	1213.856567
1096.619141	1237.619751
1095.507813	1308.363525
1094.395508	1254.087280
1093.282227	1357.486206
1092.169922	1201.714600
1091.056641	970.552612
1089.943359	1052.379395
1088.830078	1124.635132
1087.716797	796.833923
1086.602539	1075.829590
1085.488281	1037.156250
1084.373047	1214.650024
1083.258789	1279.150757
1082.143555	1204.874756
1081.028320	963.737671
1079.913086	997.396606
1078.796875	1232.865112
1077.680664	1341.363892
1076.564453	1142.265015
1075.448242	905.624451
1074.331055	1084.219116
1073.213867	786.541748
1072.096680	1063.400146
1070.979492	821.965454
1069.861328	695.403320
1068.743164	908.591553
1067.625000	948.254150
1066.505859	1022.957031
1065.386719	940.677979
1064.267578	888.810913
1063.148438	1206.712769
1062.029297	742.867493
1060.909180	864.034302
1059.789063	805.007568
1058.667969	928.345459
1057.547852	633.131775
1056.426758	510.967377
1055.305664	701.949768
1054.183594	649.843933
1053.062500	1013.491882
1051.940430	592.345947
1050.818359	600.939209
1049.695313	541.818115
1048.572266	620.390808
1047.449219	407.301544
1046.326172	558.165344
1045.203125	606.359009
1044.079102	477.344849
1042.955078	273.812439
1041.830078	557.402039
1040.706055	514.726990
1039.581055	646.769287
1038.456055	45.251492
1037.331055	456.765259
1036.205078	363.029083
1035.079102	799.931519
1033.953125	759.741943
1032.826172	473.053925
1031.700195	533.040955
1030.573242	569.790955
1029.445313	406.676941
1028.318359	-44.444435
1027.190430	-156.111893
1026.062500	62.164295
1024.934570	-72.563423
1023.805664	-56.259598
1022.676758	-121.124191
1021.547852	-153.391922
1020.418945	-39.399048
1019.289063	5.032690
1018.159180	68.085770
1017.029297	26.876965
1015.898438	-35.083210
1014.767578	232.143250
1013.636719	508.620331
1012.505859	115.681503
1011.375000	195.441467
1010.243164	485.950134
1009.111328	452.394928
1007.978516	918.812256
1006.846680	1355.068848
1005.713867	2142.818359
1004.581055	3062.144043
1003.447266	3442.490967
1002.313477	3164.053223
1001.179688	2088.646484
1000.045898	1127.090332
998.912109	949.141479
997.777344	782.966064
996.642578	487.734161
995.506836	575.946045
994.372070	548.902649
993.236328	408.980804
992.100586	543.767700
990.963867	459.584320
989.828125	294.927612
988.691406	653.731873
987.553711	265.921906
986.416992	224.054108
985.279297	-34.129814
984.141602	325.133728
983.003906	359.802094
981.865234	408.449036
980.726563	530.901917
979.587891	393.520294
978.448242	502.505219
977.309570	252.911865
976.169922	589.876709
975.030273	984.347107
973.889648	746.907410
972.749023	810.740723
971.608398	842.594727
970.467773	826.424133
969.326172	491.356781
968.184570	686.855957
967.042969	666.778564
965.901367	672.162964
964.758789	712.162720
963.616211	520.763733
962.473633	522.246277
961.330078	640.840515
960.186523	835.218994
959.042969	880.820007
957.899414	601.390381
956.754883	413.910828
955.610352	373.259705
954.465820	477.046936
953.321289	468.890167
952.175781	511.295868
951.030273	430.403107
949.884766	283.464081
948.738281	632.905457
947.591797	308.176117
946.445313	395.131470
945.298828	575.937317
944.151367	519.362793
943.003906	673.115234
941.856445	457.202179
940.708008	403.668274
939.559570	783.927185
938.411133	653.236145
937.262695	846.695923
936.113281	661.787354
934.964844	657.278992
933.814453	632.495972
932.665039	813.015564
931.514648	346.720490
930.364258	532.229248
929.213867	-49.459526
928.062500	316.340790
926.912109	172.385818
925.759766	144.771606
924.608398	-5.458504
923.456055	140.260040
922.303711	-116.329269
921.151367	0.220892
919.999023	37.385124
918.845703	127.003120
917.692383	205.428635
916.539063	-38.467495
915.384766	144.818756
914.230469	-21.357662
913.076172	-418.743347
911.920898	264.265594
910.766602	-82.702362
909.611328	-159.436905
908.455078	-165.653198
907.299805	-85.550140
906.143555	58.161434
904.987305	93.231010
903.830078	42.393902
902.673828	-21.841318
901.516602	126.959946
900.359375	133.255280
899.201172	-158.999023
898.042969	198.382690
896.884766	98.838379
895.726563	230.161346
894.567383	85.757332
893.408203	99.791710
892.249023	287.971649
891.088867	288.693329
889.929688	140.465591
888.769531	98.586479
887.608398	302.952728
886.448242	213.910278
885.287109	258.183411
884.125977	413.100128
882.963867	270.336182
881.801758	89.412689
880.639648	605.315552
879.477539	402.067780
878.315430	780.393494
877.152344	408.433533
875.989258	566.040283
874.825195	561.536255
873.661133	379.261902
872.497070	345.698975
871.333008	573.247192
870.168945	254.081528
869.003906	360.227753
867.838867	484.369629
866.672852	246.573868
865.506836	546.102234
864.340820	312.989014
863.174805	235.032166
862.008789	258.211243
860.841797	115.259033
859.674805	277.702667
858.506836	377.257324
857.339844	640.567932
856.171875	1045.100952
855.003906	763.158936
853.834961	1080.038940
852.666016	910.312988
851.497070	825.821899
850.328125	604.678040
849.158203	950.375854
847.988281	321.668945
846.818359	499.286926
845.647461	311.917511
844.477539	366.291901
843.306641	313.206421
842.134766	291.427643
840.963867	211.446899
839.791992	366.222382
838.619141	487.343048
837.447266	449.656097
836.274414	342.662415
835.101563	298.186737
833.928711	639.998047
832.754883	595.316956
831.581055	606.368958
830.407227	673.112610
829.232422	831.211792
828.058594	607.693054
826.883789	660.708801
825.708008	553.071045
824.533203	525.601990
823.357422	471.293549
822.181641	356.733673
821.004883	402.480591
819.828125	223.161713
818.651367	388.874908
817.474609	-46.602112
816.296875	178.905899
815.119141	-7.420121
813.941406	64.201668
812.763672	-20.020979
811.584961	11.253072
810.406250	131.258362
809.226563	-22.269524
808.047852	-24.830002
806.868164	-287.415710
805.688477	-10.453254
804.507813	-80.111458
803.327148	-200.962875
802.146484	-93.380829
800.965820	-92.515823
799.784180	205.375290
798.603516	-142.330536
797.420898	-332.648193
796.239258	-17.739885
795.056641	-73.209396
793.874023	112.624916
792.691406	-268.806427
791.507813	-78.965561
790.324219	-121.853477
789.140625	91.816216
787.956055	-33.348309
786.772461	135.561859
785.586914	306.417114
784.402344	19.286161
783.216797	96.846664
782.032227	231.628616
780.845703	226.958099
779.660156	60.828323
778.473633	20.469013
777.287109	344.247894
776.100586	539.646545
774.913086	145.511292
773.725586	245.605499
772.538086	142.518585
771.349609	171.614609
770.161133	143.183243
768.972656	260.064453
767.784180	420.781952
766.594727	332.272217
765.405273	536.593750
764.215820	300.190765
763.026367	583.333862
761.835938	703.283691
760.645508	649.154907
759.454102	471.680939
758.262695	555.885254
757.072266	916.983337
755.879883	743.494568
754.688477	635.882446
753.496094	554.545959
752.303711	840.015869
751.110352	815.504639
749.917969	790.873108
748.724609	577.313110
747.530273	657.860840
746.336914	525.389954
745.142578	649.564880
743.948242	641.969055
742.752930	518.051758
741.558594	448.912659
740.363281	370.948486
739.166992	301.706390
737.971680	398.927521
736.775391	136.821198
735.579102	253.613083
734.381836	247.694443
733.185547	193.578888
731.988281	78.177010
730.790039	424.412018
729.592773	313.325378
728.394531	151.976349
727.196289	169.962814
725.997070	297.221649
724.797852	238.684906
723.598633	75.325333
722.399414	453.732849
721.199219	238.038055
719.999023	384.882294
718.798828	485.867462
717.598633	283.544617
716.397461	332.261536
715.196289	468.268982
713.994141	305.551605
712.792969	733.793823
711.590820	224.720352
710.388672	241.140427
709.185547	314.302643
707.982422	76.096024
706.779297	247.497437
705.576172	286.159485
704.372070	98.592697
703.167969	57.056580
701.963867	37.453453
700.759766	115.902336
699.554688	64.021347
698.349609	-72.432991
697.143555	-256.447998
695.938477	120.433739
694.732422	-87.035553
693.525391	-103.063507
692.319336	54.842808
691.112305	-258.181213
689.905273	-104.194046
688.697266	-6.454841
687.490234	26.397890
686.282227	-172.584076
685.073242	-76.319214
683.865234	-42.711899
682.656250	-21.856701
681.447266	-76.587303
680.237305	9.793126
679.028320	-1.058689
677.818359	-28.950243
676.607422	6.234192
675.397461	-111.992096
674.186523	-130.341141
672.975586	74.418678
671.763672	311.812164
670.551758	220.702103
669.339844	84.514435
668.127930	220.990860
666.915039	139.439529
665.703125	-10.939693
664.489258	-3.304873
663.276367	2.417623
662.062500	189.739594
660.848633	264.986572
659.634766	139.763702
658.419922	-114.603996
657.205078	17.434082
655.990234	112.960533
654.775391	-216.052475
653.559570	-255.910461
652.343750	247.428253
651.126953	89.325974
649.911133	36.961136
648.694336	109.638016
647.477539	3.699373
646.259766	100.213562
645.041992	213.955933
643.824219	155.570679
642.606445	340.265015
641.387695	275.423645
640.168945	287.960144
638.950195	12.401091
637.730469	-31.057623
636.511719	-25.234968
635.291016	251.053314
634.071289	13.769129
632.850586	42.558266
631.629883	-10.523570
630.409180	30.497999
629.188477	68.968330
627.966797	-131.088608
626.745117	114.498337
625.522461	224.374664
624.300781	280.020325
623.078125	568.575684
621.854492	432.093048
620.631836	427.696472
619.408203	448.169495
618.184570	394.934570
616.960938	165.232254
615.736328	-153.154099
614.511719	154.353577
613.287109	-72.096954
612.061523	-229.164093
610.835938	-118.141731
609.610352	113.206001
608.384766	366.398773
607.158203	90.084297
605.931641	-25.517008
604.705078	-14.786658
