# Supplementary material for: Raman spectroscopy accurately differentiates mucosal healing from non-healing and biochemical changes following biological therapy in inflammatory bowel disease
Source: PLoS One. 2021 Jun 2;16(6):e0252210. doi: 10.1371/journal.pone.0252210 (PMC8172032; doi:10.1371/journal.pone.0252210)
Supplement: S7 Dataset — (ZIP) [file pone.0252210.s009.zip › Post-biologic/OC023 post treatment-1_base sub cr removed_71__X_-20367.5__Y_49409__Z_923.712__Time_806.txt]

1714.774414	135.436874
1713.797852	64.022301
1712.820313	4.308546
1711.843750	-25.988680
1710.866211	21.339224
1709.888672	-30.618473
1708.911133	-2.226970
1707.933594	68.971062
1706.955078	-47.415897
1705.976563	-83.419174
1704.998047	-119.394966
1704.019531	-131.234314
1703.040039	12.167372
1702.061523	211.779816
1701.082031	170.613846
1700.101563	287.320679
1699.122070	51.182652
1698.141602	205.523911
1697.161133	370.625519
1696.180664	388.851440
1695.200195	332.439056
1694.218750	252.170181
1693.238281	359.058258
1692.256836	439.380737
1691.274414	276.987396
1690.292969	347.054962
1689.310547	649.388550
1688.328125	431.748779
1687.345703	585.098511
1686.363281	594.682983
1685.379883	652.483337
1684.396484	750.503967
1683.413086	718.224548
1682.429688	907.319153
1681.445313	918.190430
1680.461914	940.030029
1679.477539	999.410950
1678.493164	899.413452
1677.507813	1036.543335
1676.523438	990.420959
1675.538086	1141.417236
1674.552734	1141.129150
1673.566406	1398.995117
1672.581055	1540.172363
1671.594727	1546.104492
1670.608398	1411.590942
1669.622070	1410.270264
1668.634766	1672.141602
1667.648438	1618.367798
1666.661133	1535.757813
1665.673828	1763.983765
1664.685547	1766.955200
1663.698242	1892.296021
1662.709961	1779.272705
1661.721680	1974.172119
1660.733398	1883.089722
1659.744141	1879.830688
1658.755859	1691.489868
1657.766602	1675.734619
1656.777344	1819.220093
1655.787109	1706.169189
1654.797852	1860.866333
1653.807617	1632.108887
1652.817383	1493.750732
1651.827148	1456.310059
1650.835938	1342.520264
1649.844727	1281.996582
1648.853516	1155.746704
1647.862305	940.026367
1646.871094	811.922913
1645.878906	808.347534
1644.886719	609.654114
1643.894531	493.220734
1642.902344	385.071838
1641.910156	393.410370
1640.916992	140.805618
1639.923828	326.551605
1638.930664	72.034531
1637.936523	255.659149
1636.943359	62.489422
1635.949219	257.152832
1634.955078	83.071297
1633.960938	72.693047
1632.965820	270.679565
1631.970703	-13.093264
1630.975586	58.970005
1629.980469	25.960838
1628.985352	-51.523499
1627.989258	-10.327481
1626.993164	-39.937210
1625.997070	-79.818604
1625.000977	-6.384889
1624.003906	-77.352890
1623.007813	80.598839
1622.010742	-18.830223
1621.012695	-167.927872
1620.015625	224.331070
1619.017578	33.628124
1618.020508	-17.647142
1617.021484	59.901463
1616.023438	161.217697
1615.025391	52.762390
1614.026367	31.086939
1613.027344	132.847336
1612.028320	6.602190
1611.028320	82.415977
1610.029297	45.644218
1609.029297	-124.609352
1608.029297	74.732368
1607.028320	255.780319
1606.028320	151.443619
1605.027344	136.281204
1604.026367	184.058167
1603.025391	53.967907
1602.023438	-39.336033
1601.022461	-59.263859
1600.020508	-47.711582
1599.018555	8.366721
1598.016602	-74.047310
1597.013672	-127.604790
1596.010742	-201.976746
1595.007813	-82.939743
1594.004883	67.442581
1593.001953	102.914734
1591.998047	-127.873161
1590.994141	-233.236282
1589.990234	-228.919235
1588.986328	-216.748642
1587.981445	19.764313
1586.976563	5.838661
1585.971680	64.936043
1584.966797	280.419525
1583.961914	104.887581
1582.956055	124.849792
1581.950195	134.376495
1580.944336	24.080980
1579.938477	-221.587448
1578.931641	-84.478416
1577.924805	52.545097
1576.917969	95.797813
1575.911133	60.946072
1574.904297	-210.630814
1573.896484	69.179604
1572.888672	81.022621
1571.880859	64.214294
1570.873047	-85.187096
1569.864258	-94.277039
1568.855469	13.469140
1567.846680	-94.467674
1566.837891	-124.532791
1565.829102	-131.298416
1564.819336	-0.580746
1563.809570	-49.057014
1562.799805	125.516235
1561.790039	-81.370369
1560.779297	22.926868
1559.768555	75.225006
1558.757813	228.491470
1557.747070	-9.744748
1556.736328	49.981010
1555.724609	73.300613
1554.712891	91.315216
1553.701172	57.414494
1552.689453	88.127884
1551.676758	232.585144
1550.664063	24.925308
1549.651367	153.554016
1548.638672	139.731506
1547.625977	-21.622782
1546.612305	150.478134
1545.598633	87.137215
1544.584961	62.448002
1543.571289	117.721901
1542.556641	177.989594
1541.541992	62.459404
1540.527344	163.729095
1539.512695	11.805741
1538.498047	-80.841629
1537.482422	156.693314
1536.466797	161.775299
1535.451172	182.171463
1534.434570	6.404121
1533.418945	-14.749283
1532.402344	56.736748
1531.385742	27.518116
1530.369141	193.969788
1529.351563	43.321712
1528.334961	59.984150
1527.317383	32.692356
1526.299805	18.114155
1525.281250	80.581718
1524.263672	93.964882
1523.245117	66.000877
1522.226563	97.038155
1521.208008	19.879137
1520.188477	140.549896
1519.168945	81.056808
1518.150391	101.091599
1517.129883	-56.361565
1516.110352	117.474892
1515.089844	29.084204
1514.070313	38.141010
1513.049805	0.801868
1512.028320	-59.801540
1511.007813	74.483170
1509.986328	-35.203846
1508.964844	-68.063797
1507.943359	-31.840221
1506.921875	-98.362518
1505.899414	-111.203568
1504.876953	-39.634975
1503.854492	-29.761330
1502.832031	-235.250656
1501.808594	-197.512131
1500.786133	-131.780167
1499.762695	-79.051888
1498.739258	-72.584892
1497.714844	-27.906906
1496.691406	-195.756714
1495.666992	-61.868778
1494.642578	-50.952965
1493.617188	-42.767834
1492.592773	26.617210
1491.567383	149.477493
1490.541992	157.145935
1489.516602	121.228714
1488.491211	378.899414
1487.464844	283.904846
1486.438477	242.417511
1485.412109	239.087753
1484.385742	324.933105
1483.358398	270.260559
1482.331055	496.064667
1481.303711	448.749847
1480.276367	391.118988
1479.249023	631.636108
1478.220703	606.844116
1477.192383	584.478638
1476.164063	549.257874
1475.135742	873.057007
1474.106445	824.792786
1473.077148	885.902527
1472.047852	1308.314575
1471.018555	1402.141602
1469.989258	1350.787476
1468.958984	1273.891235
1467.928711	1413.091919
1466.898438	1770.797607
1465.868164	1904.536255
1464.836914	2015.226807
1463.805664	2113.063721
1462.774414	2030.385620
1461.743164	2074.645264
1460.710938	2273.685547
1459.679688	2264.375977
1458.647461	2270.199951
1457.615234	2420.591797
1456.582031	2380.528564
1455.549805	2495.157227
1454.516602	2531.024658
1453.483398	2673.301270
1452.449219	2779.940674
1451.416016	2924.499023
1450.381836	2681.211914
1449.347656	2871.190186
1448.313477	2734.280273
1447.279297	2645.488037
1446.244141	2711.107910
1445.208984	2718.429443
1444.173828	2399.230957
1443.138672	2700.030273
1442.102539	2646.488281
1441.066406	2532.229980
1440.030273	2248.568359
1438.994141	1987.748047
1437.958008	1977.233276
1436.920898	1989.424316
1435.883789	1817.156128
1434.846680	1516.119263
1433.808594	1535.898682
1432.771484	1492.549316
1431.733398	1118.509277
1430.695313	1007.089478
1429.657227	893.188293
1428.618164	733.910034
1427.579102	771.424927
1426.540039	511.378418
1425.500977	392.627960
1424.461914	470.535828
1423.421875	296.410461
1422.381836	412.107483
1421.341797	447.168823
1420.301758	504.899078
1419.260742	265.512054
1418.219727	242.738220
1417.178711	310.604797
1416.137695	76.530594
1415.096680	139.438354
1414.054688	182.220627
1413.012695	204.908432
1411.970703	-28.804096
1410.928711	200.114075
1409.885742	46.997032
1408.842773	-33.143024
1407.799805	117.897720
1406.756836	108.203926
1405.712891	-49.578636
1404.668945	171.818741
1403.625000	61.900547
1402.581055	172.905655
1401.537109	-12.090210
1400.492188	249.497437
1399.447266	-40.621780
1398.402344	50.531139
1397.357422	104.126541
1396.311523	115.166084
1395.265625	53.626591
1394.219727	99.910736
1393.173828	111.202431
1392.126953	-112.792336
1391.081055	33.902042
1390.034180	27.947325
1388.986328	97.147682
1387.939453	-53.717258
1386.891602	193.252029
1385.843750	-4.885719
1384.795898	42.173222
1383.748047	-110.641457
1382.699219	-218.310638
1381.651367	-23.497591
1380.602539	-98.440376
1379.552734	-163.256989
1378.503906	-162.998154
1377.454102	101.976517
1376.404297	-144.673019
1375.354492	-19.304485
1374.303711	8.831344
1373.253906	-80.132133
1372.203125	-51.740002
1371.152344	59.040894
1370.100586	12.864425
1369.049805	-53.083462
1367.998047	85.420570
1366.946289	24.726391
1365.894531	88.716141
1364.841797	-26.463661
1363.789063	40.266800
1362.736328	-42.216320
1361.683594	156.649612
1360.630859	188.896912
1359.577148	69.548538
1358.523438	248.793777
1357.469727	244.136490
1356.415039	257.019836
1355.361328	227.810272
1354.306641	168.940155
1353.251953	356.158417
1352.197266	282.688416
1351.141602	440.301941
1350.085938	473.883087
1349.030273	579.576965
1347.974609	665.528625
1346.918945	667.253235
1345.862305	684.007446
1344.805664	943.916626
1343.749023	968.354187
1342.691406	911.136658
1341.634766	849.152405
1340.577148	1062.351807
1339.519531	990.763367
1338.460938	949.075317
1337.403320	1127.926636
1336.344727	784.548706
1335.286133	802.804565
1334.226563	764.297668
1333.167969	837.292603
1332.108398	898.042480
1331.048828	892.163208
1329.989258	913.638916
1328.928711	972.333557
1327.869141	848.305847
1326.808594	739.309082
1325.748047	670.037476
1324.686523	949.147217
1323.625977	811.046265
1322.564453	939.745972
1321.502930	972.299927
1320.440430	928.504456
1319.378906	973.692932
1318.316406	952.423584
1317.253906	1022.551025
1316.190430	880.791992
1315.127930	1150.849487
1314.064453	1211.487915
1313.000977	922.422424
1311.937500	993.240051
1310.873047	1014.923523
1309.809570	842.253540
1308.745117	952.871460
1307.679688	938.079346
1306.615234	960.348328
1305.549805	1014.728760
1304.484375	1007.747925
1303.418945	995.995361
1302.353516	822.147644
1301.287109	1002.422729
1300.220703	890.357056
1299.154297	903.767578
1298.087891	1084.321899
1297.020508	896.600647
1295.954102	809.751648
1294.886719	914.522827
1293.818359	972.754822
1292.750977	807.831848
1291.682617	684.808167
1290.614258	672.320190
1289.545898	534.921997
1288.476563	704.115906
1287.407227	846.400330
1286.338867	692.270142
1285.268555	731.849609
1284.199219	656.420105
1283.128906	752.541321
1282.058594	753.259766
1280.988281	751.642883
1279.917969	586.188721
1278.846680	787.883728
1277.775391	747.452576
1276.704102	897.881592
1275.632813	935.885498
1274.560547	797.985229
1273.488281	889.957703
1272.416016	972.214905
1271.343750	1083.841675
1270.270508	1173.534790
1269.197266	928.777954
1268.124023	1121.170532
1267.050781	1032.901611
1265.977539	1064.316772
1264.903320	1137.273315
1263.829102	1041.990723
1262.753906	1107.764893
1261.679688	920.044983
1260.604492	847.037537
1259.529297	864.295532
1258.454102	857.252319
1257.378906	1174.229614
1256.302734	1118.550171
1255.226563	1145.736450
1254.150391	844.364014
1253.073242	1076.138550
1251.997070	1076.723999
1250.919922	1023.849060
1249.841797	864.044861
1248.764648	1200.368408
1247.686523	1047.981567
1246.608398	924.870117
1245.530273	971.941711
1244.452148	895.136475
1243.373047	1027.277222
1242.293945	916.571533
1241.214844	944.324402
1240.135742	882.289246
1239.055664	742.659363
1237.975586	918.504272
1236.895508	829.910278
1235.815430	898.999146
1234.734375	669.869263
1233.654297	799.591675
1232.573242	817.796692
1231.491211	756.052124
1230.410156	839.677917
1229.328125	850.620789
1228.246094	665.440369
1227.163086	768.409180
1226.081055	835.023804
1224.998047	671.742798
1223.915039	605.289856
1222.832031	696.062927
1221.748047	540.148987
1220.664063	355.279602
1219.580078	291.323486
1218.496094	309.533203
1217.412109	293.892761
1216.327148	423.157990
1215.242188	405.036163
1214.157227	348.266235
1213.071289	325.285645
1211.985352	565.320313
1210.899414	612.200989
1209.813477	586.658936
1208.727539	486.329529
1207.640625	533.078918
1206.553711	550.838379
1205.466797	508.293182
1204.378906	557.279114
1203.291016	319.535217
1202.203125	125.194160
1201.115234	166.850571
1200.027344	18.257288
1198.938477	86.280167
1197.849609	-185.064041
1196.760742	-20.923813
1195.670898	97.382057
1194.582031	-89.817413
1193.492188	-111.119827
1192.401367	54.992283
1191.311523	-45.775631
1190.220703	-146.571274
1189.129883	-110.489555
1188.039063	-141.741196
1186.947266	-144.247864
1185.856445	-115.632401
1184.764648	64.072174
1183.671875	22.884499
1182.580078	-123.916344
1181.487305	-14.137182
1180.394531	11.586886
1179.301758	205.001434
1178.208984	84.289536
1177.115234	100.110153
1176.021484	271.530792
1174.927734	83.539375
1173.833008	345.676483
1172.738281	229.368408
1171.643555	323.620728
1170.548828	410.548370
1169.454102	238.970505
1168.358398	174.990936
1167.262695	134.844177
1166.166992	82.654152
1165.070313	106.859467
1163.973633	164.397186
1162.876953	365.137421
1161.780273	219.345856
1160.683594	367.221802
1159.585938	328.699615
1158.488281	502.508087
1157.389648	437.489685
1156.291992	570.402405
1155.193359	455.072571
1154.094727	396.907257
1152.996094	336.264221
1151.896484	218.320587
1150.796875	310.019989
1149.697266	239.542648
1148.597656	209.469131
1147.498047	110.223862
1146.397461	163.277557
1145.296875	106.686905
1144.195313	135.669586
1143.094727	12.240533
1141.993164	193.223038
1140.891602	164.714432
1139.789063	50.494614
1138.687500	249.987778
1137.584961	266.262604
1136.482422	329.926819
1135.379883	246.151337
1134.276367	352.287079
1133.172852	394.138458
1132.069336	540.297546
1130.964844	641.166626
1129.861328	751.359619
1128.756836	821.045349
1127.652344	883.458618
1126.546875	1061.906982
1125.442383	891.659546
1124.336914	1017.633423
1123.230469	804.565247
1122.125000	664.917175
1121.018555	837.854065
1119.912109	591.453552
1118.805664	586.526062
1117.699219	631.184509
1116.591797	510.052277
1115.484375	587.586609
1114.376953	582.181946
1113.268555	526.996582
1112.160156	753.064331
1111.051758	692.905762
1109.943359	557.038513
1108.833984	702.266174
1107.725586	837.871582
1106.616211	607.259583
1105.505859	780.367554
1104.396484	757.374634
1103.286133	859.354126
1102.175781	784.226868
1101.064453	980.288208
1099.954102	803.550171
1098.842773	933.293518
1097.731445	968.587036
1096.619141	961.337219
1095.507813	970.491577
1094.395508	831.134888
1093.282227	767.102661
1092.169922	943.173828
1091.056641	862.480896
1089.943359	814.681335
1088.830078	976.225281
1087.716797	732.999207
1086.602539	903.715027
1085.488281	1093.079468
1084.373047	941.407898
1083.258789	813.235596
1082.143555	931.753723
1081.028320	960.873596
1079.913086	926.494690
1078.796875	737.079712
1077.680664	937.369202
1076.564453	665.757019
1075.448242	530.297058
1074.331055	561.386414
1073.213867	578.328552
1072.096680	693.686340
1070.979492	637.800964
1069.861328	488.129822
1068.743164	687.611633
1067.625000	669.083740
1066.505859	559.166565
1065.386719	514.817688
1064.267578	688.164368
1063.148438	683.511841
1062.029297	355.907562
1060.909180	639.001282
1059.789063	447.136353
1058.667969	538.261536
1057.547852	360.476288
1056.426758	315.963501
1055.305664	442.030640
1054.183594	268.976898
1053.062500	429.991882
1051.940430	355.063049
1050.818359	231.128891
1049.695313	410.659515
1048.572266	230.740875
1047.449219	221.205704
1046.326172	561.536194
1045.203125	386.364868
1044.079102	379.125885
1042.955078	320.618073
1041.830078	280.781494
1040.706055	445.997131
1039.581055	66.114090
1038.456055	308.171387
1037.331055	114.781136
1036.205078	186.836609
1035.079102	349.638550
1033.953125	221.582275
1032.826172	461.108002
1031.700195	563.364075
1030.573242	484.262329
1029.445313	328.525421
1028.318359	-94.324547
1027.190430	49.931187
1026.062500	-5.586583
1024.934570	-230.546036
1023.805664	4.327346
1022.676758	-243.639740
1021.547852	-270.981720
1020.418945	-193.848236
1019.289063	-119.013428
1018.159180	-118.352989
1017.029297	74.802711
1015.898438	10.652377
1014.767578	-88.153557
1013.636719	237.134583
1012.505859	395.581909
1011.375000	405.833496
1010.243164	393.007355
1009.111328	405.735870
1007.978516	631.437927
1006.846680	796.981567
1005.713867	1612.492188
1004.581055	2117.849854
1003.447266	2523.654053
1002.313477	2187.416748
1001.179688	1590.317017
1000.045898	958.949036
998.912109	360.321869
997.777344	290.896027
996.642578	113.108345
995.506836	265.582581
994.372070	55.815315
993.236328	28.521564
992.100586	287.374939
990.963867	195.719177
989.828125	242.566528
988.691406	26.757706
987.553711	66.964012
986.416992	88.860924
985.279297	-204.671158
984.141602	-117.971397
983.003906	49.407368
981.865234	302.009766
980.726563	34.579147
979.587891	-83.039009
978.448242	100.851563
977.309570	8.866374
976.169922	135.478348
975.030273	18.548149
973.889648	264.896423
972.749023	26.539721
971.608398	107.714813
970.467773	175.233582
969.326172	107.430725
968.184570	260.163849
967.042969	133.037659
965.901367	47.432240
964.758789	90.474617
963.616211	227.680832
962.473633	268.706177
961.330078	264.040253
960.186523	-38.340549
959.042969	85.705231
957.899414	173.219391
956.754883	169.272018
955.610352	234.181427
954.465820	264.905273
953.321289	135.614990
952.175781	175.851761
951.030273	218.534637
949.884766	117.319275
948.738281	94.058640
947.591797	-4.435281
946.445313	214.912903
945.298828	199.037888
944.151367	347.795013
943.003906	94.785385
941.856445	79.493370
940.708008	246.975708
939.559570	293.625885
938.411133	240.059875
937.262695	337.226593
936.113281	222.474213
934.964844	228.775360
933.814453	276.281006
932.665039	134.820587
931.514648	-8.669457
930.364258	148.716278
929.213867	247.004395
928.062500	22.176451
926.912109	-33.957596
925.759766	7.957076
924.608398	-40.967529
923.456055	71.781830
922.303711	-58.638969
921.151367	-31.974285
919.999023	47.120342
918.845703	121.806831
917.692383	39.887657
916.539063	-100.872009
915.384766	-73.376427
914.230469	-113.828606
913.076172	-247.145233
911.920898	-19.475435
910.766602	-338.436066
909.611328	-237.531738
908.455078	-134.245377
907.299805	-173.664520
906.143555	-8.944567
904.987305	42.563427
903.830078	-46.237473
902.673828	114.254379
901.516602	-128.186935
900.359375	-82.898582
899.201172	-26.169621
898.042969	-59.827805
896.884766	71.789436
895.726563	67.792885
894.567383	143.067505
893.408203	60.210670
892.249023	185.422806
891.088867	73.482620
889.929688	47.542362
888.769531	204.654327
887.608398	174.428223
886.448242	-11.420927
885.287109	82.755272
884.125977	-80.198013
882.963867	84.090973
881.801758	284.483704
880.639648	460.080566
879.477539	236.740616
878.315430	457.521179
877.152344	225.465103
875.989258	281.904938
874.825195	137.996796
873.661133	160.829895
872.497070	100.451553
871.333008	260.693268
870.168945	254.452927
869.003906	34.619198
867.838867	-63.623505
866.672852	227.165283
865.506836	236.928619
864.340820	201.796600
863.174805	101.581024
862.008789	151.936386
860.841797	191.088394
859.674805	378.422119
858.506836	527.553894
857.339844	317.623627
856.171875	318.695831
855.003906	400.529449
853.834961	650.518127
852.666016	398.260590
851.497070	502.478668
850.328125	555.119629
849.158203	430.777344
847.988281	463.264374
846.818359	271.824921
845.647461	380.437561
844.477539	54.807442
843.306641	196.953186
842.134766	50.454899
840.963867	9.104778
839.791992	168.981873
838.619141	132.051056
837.447266	488.418213
836.274414	359.748199
835.101563	336.081360
833.928711	493.270416
832.754883	540.940308
831.581055	492.549438
830.407227	303.530762
829.232422	306.423126
828.058594	512.222961
826.883789	372.206848
825.708008	568.850586
824.533203	346.265411
823.357422	328.733490
822.181641	311.126129
821.004883	233.308182
819.828125	-27.166159
818.651367	237.808258
817.474609	157.557343
816.296875	130.660645
815.119141	221.584961
813.941406	210.046036
812.763672	20.505772
811.584961	79.947838
810.406250	174.809402
809.226563	113.965691
808.047852	-120.262962
806.868164	83.057358
805.688477	-86.899200
804.507813	-236.916718
803.327148	-153.946655
802.146484	-37.865345
800.965820	-141.600784
799.784180	-61.331753
798.603516	-54.421024
797.420898	-156.271896
796.239258	-238.276901
795.056641	11.990555
793.874023	-138.978928
792.691406	-81.838295
791.507813	8.343818
790.324219	69.550888
789.140625	30.980843
787.956055	229.034714
786.772461	83.947899
785.586914	175.426620
784.402344	242.375168
783.216797	96.920753
782.032227	190.057114
780.845703	360.330170
779.660156	265.273163
778.473633	262.860382
777.287109	35.072128
776.100586	122.894676
774.913086	245.826492
773.725586	64.052742
772.538086	442.499542
771.349609	119.299141
770.161133	203.987076
768.972656	330.355072
767.784180	507.191132
766.594727	196.858871
765.405273	320.460358
764.215820	283.080811
763.026367	190.519470
761.835938	395.012054
760.645508	392.389221
759.454102	479.824249
758.262695	562.668762
757.072266	407.818024
755.879883	455.168823
754.688477	234.184357
753.496094	274.674988
752.303711	266.672424
751.110352	394.722076
749.917969	368.855499
748.724609	439.473511
747.530273	481.394318
746.336914	406.864410
745.142578	354.186676
743.948242	351.865173
742.752930	303.378174
741.558594	329.344513
740.363281	278.475037
739.166992	282.309662
737.971680	259.753204
736.775391	118.833817
735.579102	277.893921
734.381836	16.446270
733.185547	194.986603
731.988281	294.585876
730.790039	295.615845
729.592773	283.454834
728.394531	247.181488
727.196289	394.508667
725.997070	377.784302
724.797852	310.761566
723.598633	370.437897
722.399414	377.629303
721.199219	384.784485
719.999023	544.728271
718.798828	676.202698
717.598633	574.114563
716.397461	530.966675
715.196289	302.442505
713.994141	470.891479
712.792969	414.722870
711.590820	280.129822
710.388672	200.094788
709.185547	248.654831
707.982422	-16.411688
706.779297	54.019192
705.576172	46.088036
704.372070	133.973572
703.167969	210.992065
701.963867	203.191162
700.759766	128.035477
699.554688	113.870766
698.349609	128.050919
697.143555	116.225349
695.938477	65.380928
694.732422	-124.382408
693.525391	13.999238
692.319336	-19.120911
691.112305	-121.586189
689.905273	-54.600681
688.697266	-237.065125
687.490234	-33.173592
686.282227	-52.645374
685.073242	45.114491
683.865234	-47.809055
682.656250	-32.185188
681.447266	48.577641
680.237305	-24.362616
679.028320	-103.622238
677.818359	-57.106400
676.607422	-32.108799
675.397461	-154.146851
674.186523	-11.986442
672.975586	13.442257
671.763672	82.271126
670.551758	71.217316
669.339844	1.954052
668.127930	-39.027557
666.915039	-103.604836
665.703125	-59.989246
664.489258	93.907471
663.276367	122.634705
662.062500	45.710167
660.848633	-26.725576
659.634766	190.148514
658.419922	-82.657730
657.205078	183.982162
655.990234	49.538456
654.775391	3.648629
653.559570	-67.985825
652.343750	-201.990982
651.126953	41.148495
649.911133	-122.834579
648.694336	109.523048
647.477539	-47.848064
646.259766	186.601852
645.041992	98.180138
643.824219	341.095001
642.606445	295.660980
641.387695	189.999588
640.168945	135.917557
638.950195	64.582306
637.730469	111.361450
636.511719	-41.811203
635.291016	64.826889
634.071289	-172.347702
632.850586	-25.330713
631.629883	-13.843807
630.409180	51.013866
629.188477	94.084976
627.966797	199.002228
626.745117	7.569604
625.522461	184.567108
624.300781	116.681877
623.078125	234.770950
621.854492	345.842010
620.631836	244.229294
619.408203	405.433807
618.184570	15.658014
616.960938	-40.753513
615.736328	-157.845169
614.511719	-8.284677
613.287109	31.220947
612.061523	65.467834
610.835938	66.607330
609.610352	19.634161
608.384766	-79.763161
607.158203	-176.075623
605.931641	-0.226321
604.705078	110.098007
