# Supplementary material for: Raman spectroscopy accurately differentiates mucosal healing from non-healing and biochemical changes following biological therapy in inflammatory bowel disease
Source: PLoS One. 2021 Jun 2;16(6):e0252210. doi: 10.1371/journal.pone.0252210 (PMC8172032; doi:10.1371/journal.pone.0252210)
Supplement: S7 Dataset — (ZIP) [file pone.0252210.s009.zip › Post-biologic/OC034 post treatment_base sub CR removed_47__X_-4889.59__Y_10072__Z_1507.2__Time_526.txt]

1714.774414	51.922768
1713.797852	176.992142
1712.820313	49.152905
1711.843750	10.435913
1710.866211	12.441339
1709.888672	-52.025936
1708.911133	-115.921776
1707.933594	-157.809280
1706.955078	-83.989410
1705.976563	49.266014
1704.998047	-4.395093
1704.019531	76.365303
1703.040039	-35.066574
1702.061523	25.388775
1701.082031	134.496140
1700.101563	14.098119
1699.122070	-145.742310
1698.141602	15.798993
1697.161133	60.253086
1696.180664	65.184380
1695.200195	214.939743
1694.218750	-0.712247
1693.238281	214.225708
1692.256836	101.265953
1691.274414	253.122437
1690.292969	240.085129
1689.310547	358.315735
1688.328125	458.398926
1687.345703	487.016754
1686.363281	300.258240
1685.379883	332.680359
1684.396484	490.898376
1683.413086	465.791290
1682.429688	598.407288
1681.445313	510.482635
1680.461914	505.714203
1679.477539	512.128784
1678.493164	737.306335
1677.507813	742.092163
1676.523438	824.585083
1675.538086	886.291382
1674.552734	1012.322815
1673.566406	907.559875
1672.581055	1140.907593
1671.594727	1000.034485
1670.608398	1228.984741
1669.622070	1192.782104
1668.634766	1279.234741
1667.648438	1307.781250
1666.661133	1257.189209
1665.673828	1445.931519
1664.685547	1337.962036
1663.698242	1527.600586
1662.709961	1545.276367
1661.721680	1611.149414
1660.733398	1595.310669
1659.744141	1850.227905
1658.755859	1819.395386
1657.766602	1701.621582
1656.777344	1510.214111
1655.787109	1502.012451
1654.797852	1539.271484
1653.807617	1489.616455
1652.817383	1279.030640
1651.827148	1174.775024
1650.835938	1089.492798
1649.844727	1202.967529
1648.853516	1039.246948
1647.862305	646.079041
1646.871094	792.502502
1645.878906	616.965454
1644.886719	465.662994
1643.894531	396.663971
1642.902344	394.068085
1641.910156	336.414856
1640.916992	205.258133
1639.923828	214.337692
1638.930664	181.559708
1637.936523	91.120010
1636.943359	135.517044
1635.949219	174.947067
1634.955078	-64.657112
1633.960938	-32.467571
1632.965820	81.670540
1631.970703	32.780792
1630.975586	-71.084793
1629.980469	-137.763351
1628.985352	-62.014881
1627.989258	-25.494658
1626.993164	-264.942322
1625.997070	-120.032410
1625.000977	80.286629
1624.003906	112.513344
1623.007813	131.824600
1622.010742	169.755081
1621.012695	252.558197
1620.015625	156.933929
1619.017578	379.317230
1618.020508	226.365234
1617.021484	181.302139
1616.023438	196.810364
1615.025391	47.200977
1614.026367	10.634411
1613.027344	81.784103
1612.028320	-140.600861
1611.028320	67.195229
1610.029297	117.797119
1609.029297	207.830170
1608.029297	17.649294
1607.028320	24.127150
1606.028320	334.486664
1605.027344	197.146881
1604.026367	112.331017
1603.025391	-14.210982
1602.023438	-30.706785
1601.022461	-83.723885
1600.020508	-79.090462
1599.018555	-76.991318
1598.016602	-111.412575
1597.013672	16.292765
1596.010742	-151.254501
1595.007813	-193.276199
1594.004883	-18.446198
1593.001953	-188.328949
1591.998047	-70.918045
1590.994141	-81.417381
1589.990234	-47.519657
1588.986328	80.311028
1587.981445	77.688866
1586.976563	119.414940
1585.971680	20.337364
1584.966797	262.786713
1583.961914	288.817810
1582.956055	280.960693
1581.950195	215.783813
1580.944336	56.855873
1579.938477	218.254883
1578.931641	171.292831
1577.924805	-117.740761
1576.917969	314.128357
1575.911133	235.843704
1574.904297	282.398743
1573.896484	76.633904
1572.888672	0.900327
1571.880859	135.692154
1570.873047	70.249222
1569.864258	215.230392
1568.855469	235.385254
1567.846680	185.329880
1566.837891	158.583710
1565.829102	199.261948
1564.819336	84.105988
1563.809570	243.970200
1562.799805	245.411484
1561.790039	88.528267
1560.779297	250.582382
1559.768555	116.890312
1558.757813	154.226563
1557.747070	297.687439
1556.736328	220.731247
1555.724609	319.841278
1554.712891	356.626465
1553.701172	297.462341
1552.689453	279.614594
1551.676758	264.230896
1550.664063	429.856598
1549.651367	235.660431
1548.638672	305.237579
1547.625977	191.033356
1546.612305	299.083344
1545.598633	231.163925
1544.584961	108.851036
1543.571289	175.055649
1542.556641	3.417112
1541.541992	115.791313
1540.527344	101.433220
1539.512695	223.743881
1538.498047	61.924725
1537.482422	31.614231
1536.466797	158.525894
1535.451172	78.864326
1534.434570	-21.564276
1533.418945	264.620026
1532.402344	-19.167719
1531.385742	-76.217186
1530.369141	137.127289
1529.351563	74.563568
1528.334961	145.777344
1527.317383	57.133102
1526.299805	43.004948
1525.281250	-56.236774
1524.263672	-62.975498
1523.245117	-44.167645
1522.226563	128.781616
1521.208008	129.173676
1520.188477	129.378860
1519.168945	-24.832939
1518.150391	-19.818981
1517.129883	113.474373
1516.110352	110.377663
1515.089844	-29.028687
1514.070313	0.919564
1513.049805	-64.322708
1512.028320	-19.357330
1511.007813	30.541737
1509.986328	16.089758
1508.964844	16.851065
1507.943359	-249.280258
1506.921875	-151.397842
1505.899414	-184.479507
1504.876953	-22.951176
1503.854492	-30.785694
1502.832031	-218.121857
1501.808594	-113.583900
1500.786133	-116.811340
1499.762695	-148.383698
1498.739258	-126.368065
1497.714844	-171.079544
1496.691406	-82.898773
1495.666992	-53.769615
1494.642578	-119.448723
1493.617188	165.009140
1492.592773	37.618404
1491.567383	124.789124
1490.541992	-2.882938
1489.516602	63.488586
1488.491211	22.394108
1487.464844	167.556564
1486.438477	174.632141
1485.412109	163.677780
1484.385742	142.362335
1483.358398	391.338531
1482.331055	420.680328
1481.303711	493.212921
1480.276367	415.127808
1479.249023	408.304962
1478.220703	398.780426
1477.192383	633.735046
1476.164063	616.235962
1475.135742	924.624756
1474.106445	883.863403
1473.077148	1044.113770
1472.047852	1051.436035
1471.018555	1152.784058
1469.989258	1091.123169
1468.958984	1283.727905
1467.928711	1552.422241
1466.898438	1739.514282
1465.868164	1784.045654
1464.836914	1800.471191
1463.805664	1862.513794
1462.774414	2028.579590
1461.743164	2118.263916
1460.710938	2060.504639
1459.679688	2094.076416
1458.647461	2368.664063
1457.615234	2097.405273
1456.582031	2353.906006
1455.549805	2496.062256
1454.516602	2650.734375
1453.483398	2622.686035
1452.449219	2551.455078
1451.416016	2672.810059
1450.381836	2603.969238
1449.347656	2737.758545
1448.313477	2714.375244
1447.279297	2675.734375
1446.244141	2733.239746
1445.208984	2694.465088
1444.173828	2653.112305
1443.138672	2472.554932
1442.102539	2479.201172
1441.066406	2318.867188
1440.030273	2123.149902
1438.994141	2238.420166
1437.958008	2181.725098
1436.920898	2001.175537
1435.883789	1729.711304
1434.846680	1675.555420
1433.808594	1538.039063
1432.771484	1453.585938
1431.733398	1179.806641
1430.695313	1140.828125
1429.657227	983.255005
1428.618164	750.036682
1427.579102	521.947449
1426.540039	609.142761
1425.500977	608.054199
1424.461914	606.959290
1423.421875	396.691162
1422.381836	413.261475
1421.341797	507.912445
1420.301758	461.501556
1419.260742	296.768250
1418.219727	456.845184
1417.178711	304.792908
1416.137695	220.760834
1415.096680	466.335815
1414.054688	188.670975
1413.012695	79.627792
1411.970703	232.120758
1410.928711	57.825073
1409.885742	16.812344
1408.842773	3.491749
1407.799805	-117.794083
1406.756836	67.399506
1405.712891	147.092972
1404.668945	226.800201
1403.625000	35.474621
1402.581055	-52.838650
1401.537109	-0.572003
1400.492188	16.605238
1399.447266	51.390202
1398.402344	41.098457
1397.357422	153.697876
1396.311523	63.322067
1395.265625	186.019348
1394.219727	143.416199
1393.173828	166.022903
1392.126953	133.603104
1391.081055	-106.480927
1390.034180	-3.512337
1388.986328	11.909404
1387.939453	-102.659721
1386.891602	-17.009735
1385.843750	106.207474
1384.795898	21.962854
1383.748047	-12.155506
1382.699219	-218.599701
1381.651367	-204.977661
1380.602539	-211.250351
1379.552734	-102.545334
1378.503906	-73.664139
1377.454102	7.726742
1376.404297	41.776970
1375.354492	48.480598
1374.303711	77.740128
1373.253906	244.295197
1372.203125	-47.934792
1371.152344	113.823105
1370.100586	-11.014625
1369.049805	93.601097
1367.998047	-20.958342
1366.946289	36.535408
1365.894531	-50.306763
1364.841797	139.387146
1363.789063	-141.348389
1362.736328	160.548584
1361.683594	-42.660831
1360.630859	112.587181
1359.577148	54.002972
1358.523438	60.238316
1357.469727	81.530731
1356.415039	20.925797
1355.361328	261.190338
1354.306641	372.295319
1353.251953	374.207031
1352.197266	306.731140
1351.141602	321.360992
1350.085938	423.018402
1349.030273	537.193420
1347.974609	557.182861
1346.918945	517.779297
1345.862305	731.521545
1344.805664	828.782715
1343.749023	762.535950
1342.691406	743.560608
1341.634766	1014.689514
1340.577148	1065.354858
1339.519531	910.565308
1338.460938	1050.695435
1337.403320	1089.416382
1336.344727	915.392883
1335.286133	954.441528
1334.226563	1038.166626
1333.167969	869.697021
1332.108398	971.038330
1331.048828	751.047241
1329.989258	637.616455
1328.928711	774.025635
1327.869141	799.343323
1326.808594	676.573364
1325.748047	847.951477
1324.686523	752.708984
1323.625977	699.645508
1322.564453	755.372253
1321.502930	870.466064
1320.440430	904.245544
1319.378906	878.969849
1318.316406	883.458374
1317.253906	789.476501
1316.190430	1075.331543
1315.127930	833.787231
1314.064453	962.122864
1313.000977	738.268188
1311.937500	869.347473
1310.873047	936.499634
1309.809570	796.973877
1308.745117	778.273560
1307.679688	954.146301
1306.615234	756.121521
1305.549805	1084.740356
1304.484375	896.914551
1303.418945	918.317749
1302.353516	964.443970
1301.287109	1035.275879
1300.220703	700.793640
1299.154297	948.824280
1298.087891	744.972839
1297.020508	944.066223
1295.954102	691.492981
1294.886719	772.982239
1293.818359	707.341553
1292.750977	676.216553
1291.682617	691.848633
1290.614258	479.543701
1289.545898	510.196594
1288.476563	540.970825
1287.407227	530.203003
1286.338867	568.573792
1285.268555	445.383087
1284.199219	596.675354
1283.128906	544.796326
1282.058594	564.059326
1280.988281	497.774200
1279.917969	576.011292
1278.846680	541.800110
1277.775391	507.721924
1276.704102	537.354980
1275.632813	684.441406
1274.560547	699.587158
1273.488281	812.586914
1272.416016	940.305847
1271.343750	718.771240
1270.270508	922.376282
1269.197266	820.793213
1268.124023	953.699524
1267.050781	1064.681030
1265.977539	1053.711060
1264.903320	1013.569153
1263.829102	1073.535156
1262.753906	1016.525208
1261.679688	1054.702393
1260.604492	954.024292
1259.529297	1104.464844
1258.454102	1064.892822
1257.378906	1037.595947
1256.302734	995.781860
1255.226563	941.887817
1254.150391	1041.439819
1253.073242	1055.846680
1251.997070	1067.879395
1250.919922	1016.730164
1249.841797	1106.726807
1248.764648	1238.074341
1247.686523	941.589478
1246.608398	1043.871948
1245.530273	949.345947
1244.452148	1003.101013
1243.373047	1137.034546
1242.293945	1117.977661
1241.214844	1077.125122
1240.135742	1038.759521
1239.055664	1184.876099
1237.975586	1173.271729
1236.895508	1006.472168
1235.815430	927.078369
1234.734375	918.064209
1233.654297	1054.510620
1232.573242	967.975281
1231.491211	825.778992
1230.410156	969.493713
1229.328125	938.799377
1228.246094	702.327393
1227.163086	797.613159
1226.081055	602.441528
1224.998047	673.528625
1223.915039	684.111206
1222.832031	665.668335
1221.748047	664.165161
1220.664063	711.009521
1219.580078	549.970276
1218.496094	388.994354
1217.412109	394.775482
1216.327148	366.732086
1215.242188	551.187988
1214.157227	395.133881
1213.071289	461.197144
1211.985352	399.309052
1210.899414	520.785583
1209.813477	536.048279
1208.727539	522.335876
1207.640625	479.670227
1206.553711	494.841278
1205.466797	637.697266
1204.378906	539.512817
1203.291016	354.610291
1202.203125	369.640686
1201.115234	300.345917
1200.027344	259.920074
1198.938477	12.487362
1197.849609	109.200363
1196.760742	155.297180
1195.670898	-154.639114
1194.582031	-190.375793
1193.492188	-98.738739
1192.401367	-204.289719
1191.311523	-74.370842
1190.220703	12.182985
1189.129883	-146.365646
1188.039063	-100.797974
1186.947266	-228.179642
1185.856445	-38.744553
1184.764648	-48.648445
1183.671875	-144.993942
1182.580078	-236.584763
1181.487305	-57.222488
1180.394531	62.034946
1179.301758	42.122353
1178.208984	117.991173
1177.115234	186.551926
1176.021484	130.426804
1174.927734	143.685516
1173.833008	144.875137
1172.738281	291.991241
1171.643555	259.446411
1170.548828	379.953094
1169.454102	222.806717
1168.358398	58.454525
1167.262695	123.624138
1166.166992	64.346481
1165.070313	117.325439
1163.973633	45.915974
1162.876953	0.707735
1161.780273	5.567737
1160.683594	206.123779
1159.585938	139.091156
1158.488281	224.732758
1157.389648	276.813538
1156.291992	440.885529
1155.193359	285.144653
1154.094727	353.518433
1152.996094	235.777542
1151.896484	218.083099
1150.796875	143.081818
1149.697266	191.884338
1148.597656	-26.241430
1147.498047	119.972458
1146.397461	-45.904018
1145.296875	59.534424
1144.195313	10.109594
1143.094727	39.099232
1141.993164	-12.928764
1140.891602	41.961769
1139.789063	194.185150
1138.687500	84.725250
1137.584961	143.926620
1136.482422	88.922318
1135.379883	200.102875
1134.276367	220.852951
1133.172852	400.555115
1132.069336	489.838318
1130.964844	569.457153
1129.861328	670.268738
1128.756836	699.734375
1127.652344	802.584106
1126.546875	1007.219666
1125.442383	917.669189
1124.336914	846.991028
1123.230469	645.886230
1122.125000	819.062561
1121.018555	854.655762
1119.912109	816.697815
1118.805664	454.287933
1117.699219	506.129791
1116.591797	467.898071
1115.484375	590.436829
1114.376953	490.456848
1113.268555	626.872742
1112.160156	507.767395
1111.051758	613.146545
1109.943359	661.640015
1108.833984	594.219910
1107.725586	602.302368
1106.616211	853.496521
1105.505859	880.161621
1104.396484	831.166687
1103.286133	767.916321
1102.175781	716.378418
1101.064453	766.176086
1099.954102	759.245728
1098.842773	808.790161
1097.731445	808.701660
1096.619141	796.717346
1095.507813	850.608582
1094.395508	459.156616
1093.282227	774.296448
1092.169922	691.279419
1091.056641	532.868042
1089.943359	727.448608
1088.830078	761.845215
1087.716797	734.968689
1086.602539	653.914246
1085.488281	629.235718
1084.373047	510.443237
1083.258789	723.002625
1082.143555	700.405884
1081.028320	619.006104
1079.913086	734.844360
1078.796875	491.289032
1077.680664	651.542175
1076.564453	628.579590
1075.448242	537.507813
1074.331055	493.317261
1073.213867	376.370483
1072.096680	493.892426
1070.979492	351.079681
1069.861328	365.293518
1068.743164	494.257294
1067.625000	562.194092
1066.505859	552.746338
1065.386719	384.020416
1064.267578	355.784454
1063.148438	444.536987
1062.029297	427.903564
1060.909180	455.676941
1059.789063	174.662109
1058.667969	454.934082
1057.547852	375.025299
1056.426758	386.265900
1055.305664	413.826233
1054.183594	319.857513
1053.062500	333.351440
1051.940430	423.868469
1050.818359	311.214905
1049.695313	329.293884
1048.572266	165.336639
1047.449219	279.064606
1046.326172	362.408295
1045.203125	459.697632
1044.079102	382.079895
1042.955078	283.519806
1041.830078	182.668579
1040.706055	182.053436
1039.581055	216.376450
1038.456055	306.579865
1037.331055	-68.865738
1036.205078	130.777939
1035.079102	286.134735
1033.953125	425.154816
1032.826172	410.615509
1031.700195	414.719604
1030.573242	279.353088
1029.445313	250.993484
1028.318359	234.308228
1027.190430	36.449108
1026.062500	-59.078362
1024.934570	-291.525269
1023.805664	-78.070938
1022.676758	-161.765686
1021.547852	-222.163330
1020.418945	-208.237640
1019.289063	-178.029144
1018.159180	-217.342224
1017.029297	-214.842102
1015.898438	-105.660950
1014.767578	-5.730320
1013.636719	175.312851
1012.505859	259.065033
1011.375000	132.127518
1010.243164	327.131134
1009.111328	272.147766
1007.978516	356.115021
1006.846680	590.518250
1005.713867	1139.466309
1004.581055	1727.563843
1003.447266	2581.350342
1002.313477	2480.235107
1001.179688	2081.169434
1000.045898	1220.333130
998.912109	660.275024
997.777344	255.300690
996.642578	233.870422
995.506836	-15.947619
994.372070	78.306213
993.236328	138.024734
992.100586	68.671700
990.963867	91.710098
989.828125	87.202080
988.691406	-73.913887
987.553711	103.916389
986.416992	65.238632
985.279297	-5.536426
984.141602	48.209198
983.003906	-47.577248
981.865234	15.636209
980.726563	74.360634
979.587891	20.471857
978.448242	81.756981
977.309570	-75.291351
976.169922	20.771446
975.030273	84.763184
973.889648	86.832634
972.749023	-0.540626
971.608398	63.875332
970.467773	-52.987415
969.326172	46.164783
968.184570	172.974808
967.042969	127.787674
965.901367	52.961014
964.758789	40.262466
963.616211	82.770660
962.473633	19.970997
961.330078	55.924355
960.186523	126.404068
959.042969	226.804550
957.899414	79.968391
956.754883	233.343536
955.610352	-98.511360
954.465820	110.114265
953.321289	197.541290
952.175781	156.992432
951.030273	11.430745
949.884766	199.961105
948.738281	93.677582
947.591797	133.897095
946.445313	21.181343
945.298828	93.739418
944.151367	84.222382
943.003906	184.492188
941.856445	241.520416
940.708008	138.940826
939.559570	228.258270
938.411133	231.025162
937.262695	224.847626
936.113281	300.940765
934.964844	274.589935
933.814453	173.225876
932.665039	256.647095
931.514648	310.594360
930.364258	16.237776
929.213867	91.061813
928.062500	213.833969
926.912109	227.477585
925.759766	16.035488
924.608398	202.953918
923.456055	-35.329460
922.303711	-141.452713
921.151367	-60.955265
919.999023	40.127342
918.845703	-106.328430
917.692383	-36.749599
916.539063	-253.191452
915.384766	71.019547
914.230469	-131.397736
913.076172	-124.770279
911.920898	-174.706573
910.766602	-306.129913
909.611328	-103.958549
908.455078	-89.911896
907.299805	-157.331223
906.143555	-102.187912
904.987305	-33.330109
903.830078	-125.181305
902.673828	131.898453
901.516602	-63.815434
900.359375	10.062553
899.201172	88.573967
898.042969	-61.330620
896.884766	128.257263
895.726563	82.695267
894.567383	71.198936
893.408203	218.055115
892.249023	-39.546700
891.088867	-61.938671
889.929688	-27.744556
888.769531	-29.581802
887.608398	34.170784
886.448242	147.646561
885.287109	3.922804
884.125977	-29.086897
882.963867	-145.432236
881.801758	24.754244
880.639648	86.733803
879.477539	-4.499896
878.315430	122.972542
877.152344	70.240219
875.989258	179.777451
874.825195	75.419449
873.661133	178.295624
872.497070	137.140610
871.333008	57.810112
870.168945	41.566059
869.003906	-145.543350
867.838867	29.511263
866.672852	35.931423
865.506836	1.934846
864.340820	-38.747913
863.174805	122.805092
862.008789	111.375153
860.841797	133.666763
859.674805	169.439407
858.506836	84.028397
857.339844	429.477966
856.171875	449.506592
855.003906	373.094391
853.834961	431.264160
852.666016	363.870972
851.497070	350.291779
850.328125	260.530457
849.158203	370.177155
847.988281	280.432739
846.818359	217.579407
845.647461	67.438728
844.477539	53.849075
843.306641	76.042427
842.134766	55.696503
840.963867	-103.345230
839.791992	14.902020
838.619141	179.996857
837.447266	253.326050
836.274414	78.569504
835.101563	111.576065
833.928711	171.303024
832.754883	132.706512
831.581055	303.881744
830.407227	372.247040
829.232422	351.268280
828.058594	457.352936
826.883789	268.946960
825.708008	397.142517
824.533203	72.693428
823.357422	227.432999
822.181641	232.729828
821.004883	188.929489
819.828125	225.214355
818.651367	230.207458
817.474609	-98.785461
816.296875	95.218750
815.119141	48.741013
813.941406	64.445686
812.763672	-157.913910
811.584961	-153.518784
810.406250	-89.238869
809.226563	-125.106285
808.047852	-129.990936
806.868164	-43.934643
805.688477	-35.772392
804.507813	-54.384499
803.327148	-48.711952
802.146484	-67.590431
800.965820	-22.266640
799.784180	-14.806493
798.603516	-344.545959
797.420898	-226.454422
796.239258	-201.659119
795.056641	17.974577
793.874023	-143.678024
792.691406	24.597631
791.507813	-11.064208
790.324219	12.909305
789.140625	63.277550
787.956055	-65.753456
786.772461	72.789726
785.586914	180.160294
784.402344	90.532959
783.216797	36.168533
782.032227	167.318405
780.845703	291.634216
779.660156	239.011978
778.473633	153.140793
777.287109	80.406487
776.100586	186.361984
774.913086	16.255917
773.725586	201.315781
772.538086	-79.300568
771.349609	83.354324
770.161133	38.534660
768.972656	33.273727
767.784180	124.844742
766.594727	90.652344
765.405273	124.628082
764.215820	332.434296
763.026367	167.922897
761.835938	291.723846
760.645508	406.541687
759.454102	510.186676
758.262695	510.283325
757.072266	521.261353
755.879883	507.944641
754.688477	468.150726
753.496094	373.336731
752.303711	419.081482
751.110352	352.690308
749.917969	191.811707
748.724609	232.913528
747.530273	223.431931
746.336914	466.243805
745.142578	395.138306
743.948242	378.837341
742.752930	228.719055
741.558594	335.127075
740.363281	235.400482
739.166992	102.807968
737.971680	226.570236
736.775391	350.243744
735.579102	250.472992
734.381836	43.454533
733.185547	210.802261
731.988281	30.130491
730.790039	206.148193
729.592773	121.806458
728.394531	247.443466
727.196289	307.454376
725.997070	54.908417
724.797852	193.662277
723.598633	295.250000
722.399414	337.863861
721.199219	393.613983
719.999023	241.998611
718.798828	313.149597
717.598633	72.297813
716.397461	93.432541
715.196289	269.501068
713.994141	386.706635
712.792969	176.948196
711.590820	220.224625
710.388672	333.324036
709.185547	93.570877
707.982422	117.598213
706.779297	11.097423
705.576172	179.088409
704.372070	7.616843
703.167969	204.119064
701.963867	39.559357
700.759766	116.662102
699.554688	74.305367
698.349609	138.667419
697.143555	-125.006111
695.938477	137.474487
694.732422	119.783577
693.525391	-112.720634
692.319336	65.474052
691.112305	-123.089790
689.905273	-111.683640
688.697266	-123.938805
687.490234	-75.237862
686.282227	-126.109703
685.073242	-165.894852
683.865234	-75.377586
682.656250	-84.376663
681.447266	-73.651573
680.237305	-173.190063
679.028320	-112.197357
677.818359	-115.969978
676.607422	-50.245205
675.397461	-75.245262
674.186523	23.320332
672.975586	-7.752367
671.763672	50.073452
670.551758	41.037350
669.339844	23.549126
668.127930	34.349792
666.915039	-45.425415
665.703125	-16.987892
664.489258	128.238159
663.276367	25.217566
662.062500	187.920319
660.848633	113.258163
659.634766	94.842781
658.419922	9.662414
657.205078	-25.793816
655.990234	-95.673119
654.775391	-38.284126
653.559570	-47.705879
652.343750	52.773411
651.126953	-124.711800
649.911133	-32.941673
648.694336	230.988052
647.477539	-24.129780
646.259766	71.578979
645.041992	285.435760
643.824219	294.629669
642.606445	286.389587
641.387695	168.233871
640.168945	226.122314
638.950195	199.823578
637.730469	1.256556
636.511719	64.452393
635.291016	137.900604
634.071289	-18.974474
632.850586	-28.206083
631.629883	11.313396
630.409180	65.160042
629.188477	197.628693
627.966797	74.003159
626.745117	56.797649
625.522461	160.880936
624.300781	285.359283
623.078125	368.002014
621.854492	357.342285
620.631836	373.320068
619.408203	227.382141
618.184570	219.294220
616.960938	145.529343
615.736328	44.553085
614.511719	-13.099788
613.287109	-93.866470
612.061523	-75.948624
610.835938	14.833797
609.610352	-56.806946
608.384766	12.588566
607.158203	107.413033
605.931641	-24.513680
604.705078	-141.839767
