# Supplementary material for: Raman spectroscopy accurately differentiates mucosal healing from non-healing and biochemical changes following biological therapy in inflammatory bowel disease
Source: PLoS One. 2021 Jun 2;16(6):e0252210. doi: 10.1371/journal.pone.0252210 (PMC8172032; doi:10.1371/journal.pone.0252210)
Supplement: S7 Dataset — (ZIP) [file pone.0252210.s009.zip › Post-biologic/OC034 post treatment_base sub CR removed_58__X_-4895.59__Y_10073__Z_1507.18__Time_649.txt]

1714.774414	-3.118856
1713.797852	-179.990585
1712.820313	-82.829010
1711.843750	34.845764
1710.866211	22.899555
1709.888672	-48.822117
1708.911133	-24.802992
1707.933594	1.168102
1706.955078	69.292328
1705.976563	-29.274872
1704.998047	5.486358
1704.019531	200.294769
1703.040039	100.116364
1702.061523	301.880463
1701.082031	136.643005
1700.101563	238.501038
1699.122070	227.693024
1698.141602	139.031403
1697.161133	181.082077
1696.180664	337.758209
1695.200195	309.830292
1694.218750	369.837524
1693.238281	483.092041
1692.256836	465.340149
1691.274414	596.929565
1690.292969	472.262390
1689.310547	360.919495
1688.328125	505.647888
1687.345703	650.317627
1686.363281	640.331665
1685.379883	523.763794
1684.396484	633.820984
1683.413086	570.758423
1682.429688	792.832581
1681.445313	855.141846
1680.461914	946.888245
1679.477539	839.111267
1678.493164	1061.547485
1677.507813	940.857971
1676.523438	1363.089355
1675.538086	1389.104004
1674.552734	1085.675415
1673.566406	958.056946
1672.581055	1356.987427
1671.594727	1439.827515
1670.608398	1456.522705
1669.622070	1465.553589
1668.634766	1496.119263
1667.648438	1373.060547
1666.661133	1414.921875
1665.673828	1552.634033
1664.685547	1616.343506
1663.698242	1706.931885
1662.709961	1869.424805
1661.721680	1947.390991
1660.733398	1882.582275
1659.744141	1823.472656
1658.755859	1921.111084
1657.766602	1862.812866
1656.777344	1667.244873
1655.787109	1739.549683
1654.797852	1878.425659
1653.807617	1506.892700
1652.817383	1231.186646
1651.827148	1162.344238
1650.835938	1212.941772
1649.844727	1134.382568
1648.853516	1058.924072
1647.862305	962.778381
1646.871094	795.756836
1645.878906	674.126038
1644.886719	444.687225
1643.894531	551.114197
1642.902344	541.757935
1641.910156	487.956146
1640.916992	400.279114
1639.923828	307.780457
1638.930664	284.312592
1637.936523	234.885239
1636.943359	127.896385
1635.949219	21.349665
1634.955078	-10.960984
1633.960938	-61.302040
1632.965820	-84.893929
1631.970703	-29.077856
1630.975586	-122.977875
1629.980469	-176.969193
1628.985352	48.413116
1627.989258	-44.315582
1626.993164	-81.391441
1625.997070	73.908264
1625.000977	-175.445358
1624.003906	-74.694000
1623.007813	-18.316210
1622.010742	80.418335
1621.012695	145.288300
1620.015625	123.786377
1619.017578	168.266052
1618.020508	192.044189
1617.021484	103.246918
1616.023438	69.908920
1615.025391	112.974014
1614.026367	130.078995
1613.027344	-62.345783
1612.028320	-104.950279
1611.028320	17.889235
1610.029297	-152.598221
1609.029297	-123.607353
1608.029297	73.288536
1607.028320	34.617249
1606.028320	56.429832
1605.027344	115.118324
1604.026367	189.710800
1603.025391	-36.456768
1602.023438	-55.623203
1601.022461	-3.952194
1600.020508	-20.101933
1599.018555	-130.182709
1598.016602	-49.206253
1597.013672	-226.825592
1596.010742	-174.261429
1595.007813	-309.650482
1594.004883	-107.904419
1593.001953	-54.940174
1591.998047	-41.018375
1590.994141	-21.750107
1589.990234	-182.424835
1588.986328	-84.623009
1587.981445	5.424613
1586.976563	40.771599
1585.971680	68.378128
1584.966797	161.229828
1583.961914	269.761078
1582.956055	-72.444267
1581.950195	184.724716
1580.944336	43.360771
1579.938477	131.256912
1578.931641	122.843086
1577.924805	96.255104
1576.917969	77.520523
1575.911133	97.847641
1574.904297	141.598129
1573.896484	117.735115
1572.888672	80.891632
1571.880859	132.448135
1570.873047	225.560532
1569.864258	87.379257
1568.855469	-107.907700
1567.846680	-40.817036
1566.837891	78.149780
1565.829102	80.210114
1564.819336	82.234856
1563.809570	216.556091
1562.799805	143.219070
1561.790039	-5.362184
1560.779297	92.423584
1559.768555	94.170715
1558.757813	103.622604
1557.747070	221.840591
1556.736328	288.105865
1555.724609	206.602539
1554.712891	161.301743
1553.701172	126.282310
1552.689453	75.644676
1551.676758	281.162781
1550.664063	207.012161
1549.651367	-35.384205
1548.638672	195.550079
1547.625977	121.111282
1546.612305	201.709015
1545.598633	220.103851
1544.584961	194.421921
1543.571289	124.688904
1542.556641	3.181011
1541.541992	186.337952
1540.527344	25.842916
1539.512695	151.821625
1538.498047	63.364704
1537.482422	-25.211300
1536.466797	-62.312126
1535.451172	50.042358
1534.434570	33.240776
1533.418945	80.733620
1532.402344	-98.805573
1531.385742	5.045444
1530.369141	-79.418221
1529.351563	-14.613907
1528.334961	-65.916573
1527.317383	16.516087
1526.299805	-89.204330
1525.281250	124.089981
1524.263672	-36.024872
1523.245117	104.748444
1522.226563	67.786331
1521.208008	30.646061
1520.188477	196.440826
1519.168945	184.599167
1518.150391	0.377115
1517.129883	72.974258
1516.110352	22.035954
1515.089844	9.439861
1514.070313	-70.112076
1513.049805	9.333897
1512.028320	-3.862871
1511.007813	-127.598610
1509.986328	107.695778
1508.964844	-13.858362
1507.943359	-79.146339
1506.921875	-80.511871
1505.899414	-89.776672
1504.876953	-140.248459
1503.854492	-144.781876
1502.832031	-185.382401
1501.808594	-151.900024
1500.786133	-87.901955
1499.762695	-31.820614
1498.739258	-34.836525
1497.714844	-68.767868
1496.691406	-128.464676
1495.666992	-139.741913
1494.642578	-120.525581
1493.617188	-17.147467
1492.592773	-164.521713
1491.567383	2.321675
1490.541992	-9.966563
1489.516602	8.212676
1488.491211	189.654861
1487.464844	133.338120
1486.438477	173.870224
1485.412109	165.700211
1484.385742	379.365509
1483.358398	365.671936
1482.331055	420.674072
1481.303711	304.600983
1480.276367	333.734528
1479.249023	375.424957
1478.220703	503.566956
1477.192383	516.815857
1476.164063	639.433716
1475.135742	789.847656
1474.106445	917.101501
1473.077148	934.661865
1472.047852	1206.593872
1471.018555	1361.185181
1469.989258	1423.958984
1468.958984	1448.384277
1467.928711	1487.906250
1466.898438	1651.854004
1465.868164	1833.380615
1464.836914	1864.719360
1463.805664	1982.299805
1462.774414	2033.638550
1461.743164	2153.398438
1460.710938	2046.954468
1459.679688	2105.465576
1458.647461	2044.510986
1457.615234	2374.280762
1456.582031	2444.976318
1455.549805	2325.282471
1454.516602	2423.624268
1453.483398	2646.059326
1452.449219	2449.986328
1451.416016	2758.283203
1450.381836	2701.434814
1449.347656	2621.712402
1448.313477	2709.102051
1447.279297	2606.432861
1446.244141	2529.024170
1445.208984	2598.379639
1444.173828	2563.862793
1443.138672	2400.240234
1442.102539	2264.426270
1441.066406	2368.867432
1440.030273	2124.248291
1438.994141	2284.159668
1437.958008	2256.905762
1436.920898	1906.136841
1435.883789	1881.375488
1434.846680	1667.131226
1433.808594	1566.559326
1432.771484	1359.957397
1431.733398	1279.604126
1430.695313	1050.348389
1429.657227	982.642883
1428.618164	912.398804
1427.579102	559.681763
1426.540039	502.118408
1425.500977	631.118469
1424.461914	603.776306
1423.421875	510.900330
1422.381836	405.458710
1421.341797	347.916840
1420.301758	272.769409
1419.260742	331.085602
1418.219727	261.001434
1417.178711	314.277191
1416.137695	241.731735
1415.096680	128.982742
1414.054688	109.347466
1413.012695	303.482269
1411.970703	226.042892
1410.928711	141.126389
1409.885742	189.451447
1408.842773	-31.036676
1407.799805	-90.631592
1406.756836	18.103556
1405.712891	54.010567
1404.668945	22.173111
1403.625000	95.811157
1402.581055	81.651482
1401.537109	42.470642
1400.492188	141.301041
1399.447266	144.865555
1398.402344	140.975830
1397.357422	77.002998
1396.311523	143.428864
1395.265625	72.104820
1394.219727	50.988842
1393.173828	127.635544
1392.126953	-13.510205
1391.081055	-11.807176
1390.034180	182.686264
1388.986328	-55.704636
1387.939453	-8.691848
1386.891602	-84.168251
1385.843750	-11.973973
1384.795898	-144.710953
1383.748047	30.158459
1382.699219	-57.342175
1381.651367	15.220167
1380.602539	12.917481
1379.552734	-64.199699
1378.503906	-56.258724
1377.454102	-70.677269
1376.404297	-184.794876
1375.354492	-36.738274
1374.303711	36.533276
1373.253906	-286.654938
1372.203125	-95.896301
1371.152344	37.574238
1370.100586	-108.048904
1369.049805	13.185293
1367.998047	7.433296
1366.946289	-47.990723
1365.894531	8.822186
1364.841797	93.136215
1363.789063	-16.604155
1362.736328	-36.550678
1361.683594	-28.964527
1360.630859	269.834503
1359.577148	96.087601
1358.523438	121.502953
1357.469727	248.996902
1356.415039	202.597122
1355.361328	181.238495
1354.306641	204.763245
1353.251953	434.609924
1352.197266	296.975891
1351.141602	494.748718
1350.085938	451.816498
1349.030273	394.180206
1347.974609	450.875793
1346.918945	604.466553
1345.862305	782.956848
1344.805664	926.825439
1343.749023	768.351440
1342.691406	954.638000
1341.634766	846.134766
1340.577148	1064.879761
1339.519531	889.864441
1338.460938	1017.220947
1337.403320	1003.577942
1336.344727	876.245056
1335.286133	830.812622
1334.226563	852.378784
1333.167969	686.111877
1332.108398	846.557007
1331.048828	693.077026
1329.989258	725.254761
1328.928711	740.289734
1327.869141	913.650940
1326.808594	775.819580
1325.748047	653.046936
1324.686523	611.993896
1323.625977	677.305603
1322.564453	890.866760
1321.502930	1089.704102
1320.440430	854.376465
1319.378906	932.615417
1318.316406	756.966797
1317.253906	941.566956
1316.190430	1081.884399
1315.127930	931.487854
1314.064453	741.902039
1313.000977	983.698914
1311.937500	863.493652
1310.873047	861.710449
1309.809570	855.176147
1308.745117	875.887268
1307.679688	1029.646973
1306.615234	1028.503540
1305.549805	931.592285
1304.484375	783.243225
1303.418945	1055.572144
1302.353516	934.627747
1301.287109	966.274414
1300.220703	806.408813
1299.154297	813.822571
1298.087891	651.920349
1297.020508	915.056335
1295.954102	596.392700
1294.886719	697.738098
1293.818359	703.488586
1292.750977	721.652222
1291.682617	570.709106
1290.614258	701.998657
1289.545898	521.996521
1288.476563	570.186646
1287.407227	750.836548
1286.338867	500.311951
1285.268555	463.158539
1284.199219	607.391113
1283.128906	421.137177
1282.058594	653.715210
1280.988281	511.851715
1279.917969	575.726135
1278.846680	519.824219
1277.775391	716.000916
1276.704102	633.442444
1275.632813	448.355682
1274.560547	720.556580
1273.488281	741.046143
1272.416016	817.834717
1271.343750	870.273438
1270.270508	793.368225
1269.197266	1065.755127
1268.124023	840.146545
1267.050781	878.318481
1265.977539	945.853394
1264.903320	1120.796509
1263.829102	978.696411
1262.753906	936.730347
1261.679688	1119.151733
1260.604492	943.297913
1259.529297	899.193604
1258.454102	1132.925171
1257.378906	1018.325989
1256.302734	1157.118408
1255.226563	1062.197998
1254.150391	1098.835571
1253.073242	867.836609
1251.997070	1065.217896
1250.919922	977.978943
1249.841797	1187.546021
1248.764648	910.787903
1247.686523	1215.198730
1246.608398	1096.646851
1245.530273	915.022400
1244.452148	981.315613
1243.373047	1052.487793
1242.293945	1024.115356
1241.214844	888.977661
1240.135742	923.838684
1239.055664	995.123596
1237.975586	1117.356812
1236.895508	1142.545410
1235.815430	1167.749023
1234.734375	1018.410645
1233.654297	1084.884399
1232.573242	889.627014
1231.491211	919.802917
1230.410156	1037.177246
1229.328125	805.779175
1228.246094	894.096802
1227.163086	648.328125
1226.081055	966.565247
1224.998047	827.356079
1223.915039	830.933960
1222.832031	619.252136
1221.748047	705.077942
1220.664063	544.272522
1219.580078	400.443604
1218.496094	394.398132
1217.412109	395.585663
1216.327148	254.250885
1215.242188	352.019836
1214.157227	399.020813
1213.071289	337.358856
1211.985352	413.244080
1210.899414	645.884888
1209.813477	728.834473
1208.727539	638.073669
1207.640625	769.133362
1206.553711	690.376160
1205.466797	575.458801
1204.378906	629.208008
1203.291016	487.761902
1202.203125	276.482513
1201.115234	303.615479
1200.027344	328.270844
1198.938477	215.674454
1197.849609	79.004044
1196.760742	33.743702
1195.670898	-6.748962
1194.582031	-61.725063
1193.492188	-30.198652
1192.401367	-85.282387
1191.311523	-75.541351
1190.220703	-159.574875
1189.129883	-53.899849
1188.039063	-56.416676
1186.947266	-140.642105
1185.856445	-155.310257
1184.764648	-71.667519
1183.671875	-283.253082
1182.580078	95.237579
1181.487305	101.753990
1180.394531	146.534058
1179.301758	68.945229
1178.208984	161.445786
1177.115234	71.709946
1176.021484	39.403843
1174.927734	35.746639
1173.833008	300.157501
1172.738281	193.297058
1171.643555	222.792831
1170.548828	118.169769
1169.454102	25.443130
1168.358398	-9.952598
1167.262695	-35.883400
1166.166992	21.753014
1165.070313	-13.964526
1163.973633	91.197067
1162.876953	131.688828
1161.780273	172.040970
1160.683594	494.027863
1159.585938	345.432098
1158.488281	306.573486
1157.389648	417.946381
1156.291992	331.121796
1155.193359	406.406769
1154.094727	426.680298
1152.996094	272.772705
1151.896484	299.961243
1150.796875	222.150803
1149.697266	291.961884
1148.597656	304.440857
1147.498047	45.295261
1146.397461	-37.676517
1145.296875	91.109894
1144.195313	91.192001
1143.094727	-4.032621
1141.993164	69.543564
1140.891602	-35.415310
1139.789063	80.663132
1138.687500	263.114136
1137.584961	81.724136
1136.482422	161.649170
1135.379883	174.887344
1134.276367	225.982330
1133.172852	364.773285
1132.069336	567.462524
1130.964844	769.922668
1129.861328	801.311523
1128.756836	932.185547
1127.652344	939.534058
1126.546875	764.156189
1125.442383	882.693298
1124.336914	1017.631714
1123.230469	870.386719
1122.125000	697.019531
1121.018555	914.405518
1119.912109	586.920044
1118.805664	732.945618
1117.699219	618.411804
1116.591797	683.643494
1115.484375	514.497009
1114.376953	754.498657
1113.268555	667.921448
1112.160156	760.939514
1111.051758	553.600830
1109.943359	627.447632
1108.833984	807.451660
1107.725586	722.703003
1106.616211	928.337585
1105.505859	855.156067
1104.396484	932.963257
1103.286133	795.860229
1102.175781	1040.924072
1101.064453	915.418091
1099.954102	903.060181
1098.842773	1072.139282
1097.731445	967.593262
1096.619141	1016.164917
1095.507813	821.930298
1094.395508	615.895630
1093.282227	890.280212
1092.169922	705.310120
1091.056641	659.203186
1089.943359	900.140381
1088.830078	698.523987
1087.716797	819.179199
1086.602539	793.867859
1085.488281	735.558533
1084.373047	710.091064
1083.258789	693.955933
1082.143555	668.338562
1081.028320	647.348755
1079.913086	825.918213
1078.796875	572.277344
1077.680664	598.032227
1076.564453	715.232910
1075.448242	585.932556
1074.331055	587.985352
1073.213867	639.222290
1072.096680	462.922180
1070.979492	633.595276
1069.861328	656.467712
1068.743164	419.175537
1067.625000	266.272064
1066.505859	354.619171
1065.386719	489.707611
1064.267578	495.927643
1063.148438	509.120667
1062.029297	452.065735
1060.909180	549.393188
1059.789063	595.181946
1058.667969	561.404236
1057.547852	328.901917
1056.426758	334.872620
1055.305664	352.496979
1054.183594	407.461060
1053.062500	189.113846
1051.940430	367.811005
1050.818359	333.963837
1049.695313	290.775940
1048.572266	168.257233
1047.449219	351.406677
1046.326172	231.251419
1045.203125	386.310944
1044.079102	452.701965
1042.955078	260.347595
1041.830078	247.511063
1040.706055	325.556244
1039.581055	140.372040
1038.456055	39.120831
1037.331055	105.557388
1036.205078	337.234161
1035.079102	284.930634
1033.953125	351.327332
1032.826172	338.634064
1031.700195	465.511139
1030.573242	431.940704
1029.445313	361.228363
1028.318359	53.570442
1027.190430	145.689453
1026.062500	-184.919586
1024.934570	-108.946243
1023.805664	-337.095551
1022.676758	-126.398048
1021.547852	-136.192749
1020.418945	-231.763046
1019.289063	-211.258102
1018.159180	-130.404037
1017.029297	-153.845612
1015.898438	-140.125397
1014.767578	-137.923828
1013.636719	1.044939
1012.505859	216.464203
1011.375000	86.825836
1010.243164	272.190063
1009.111328	304.791016
1007.978516	506.389252
1006.846680	633.959656
1005.713867	1103.884033
1004.581055	1881.245850
1003.447266	2482.634766
1002.313477	2420.478760
1001.179688	1783.057739
1000.045898	1192.246826
998.912109	842.038574
997.777344	471.319244
996.642578	142.444687
995.506836	166.983780
994.372070	184.712738
993.236328	98.733925
992.100586	195.136108
990.963867	-63.507641
989.828125	-52.159454
988.691406	116.045502
987.553711	44.645660
986.416992	-51.924473
985.279297	-44.666668
984.141602	-115.567459
983.003906	108.391548
981.865234	-104.935661
980.726563	-16.567364
979.587891	106.415085
978.448242	82.280960
977.309570	-10.675282
976.169922	73.583344
975.030273	231.507431
973.889648	51.715199
972.749023	145.552399
971.608398	37.380661
970.467773	136.087006
969.326172	37.469700
968.184570	136.449890
967.042969	-9.985006
965.901367	123.699257
964.758789	83.170456
963.616211	207.929031
962.473633	204.414322
961.330078	212.529739
960.186523	133.734085
959.042969	107.837639
957.899414	279.097900
956.754883	93.233032
955.610352	72.457909
954.465820	95.353065
953.321289	139.004837
952.175781	134.769485
951.030273	171.879578
949.884766	-44.667606
948.738281	-96.338783
947.591797	-6.106120
946.445313	111.679832
945.298828	-33.127434
944.151367	130.642426
943.003906	95.856224
941.856445	170.838959
940.708008	38.272957
939.559570	218.550751
938.411133	81.825264
937.262695	260.077484
936.113281	262.849426
934.964844	375.215668
933.814453	257.518585
932.665039	174.225906
931.514648	234.663971
930.364258	133.543930
929.213867	130.552399
928.062500	61.720222
926.912109	86.396843
925.759766	-16.180220
924.608398	-63.949993
923.456055	118.175156
922.303711	32.078773
921.151367	-6.075475
919.999023	-3.140569
918.845703	15.864209
917.692383	-92.188179
916.539063	-66.039574
915.384766	-91.961975
914.230469	-138.146484
913.076172	-111.532410
911.920898	-28.050709
910.766602	-114.591019
909.611328	-302.989014
908.455078	-259.880157
907.299805	-282.389374
906.143555	-250.348862
904.987305	-170.602554
903.830078	-56.771435
902.673828	-117.240387
901.516602	23.964762
900.359375	-2.269177
899.201172	-12.512181
898.042969	-54.297699
896.884766	-64.270889
895.726563	-126.130661
894.567383	31.472145
893.408203	-93.426216
892.249023	-7.987710
891.088867	-107.731186
889.929688	65.982033
888.769531	-164.493317
887.608398	95.167229
886.448242	140.370239
885.287109	27.693499
884.125977	-175.077835
882.963867	-10.000422
881.801758	53.612011
880.639648	-121.694901
879.477539	59.287537
878.315430	10.414460
877.152344	177.925232
875.989258	59.381626
874.825195	141.382416
873.661133	90.585846
872.497070	57.881104
871.333008	18.501064
870.168945	-32.052837
869.003906	-78.023506
867.838867	73.954948
866.672852	48.316402
865.506836	157.585800
864.340820	147.749832
863.174805	140.200439
862.008789	139.423279
860.841797	131.947037
859.674805	131.232956
858.506836	227.056793
857.339844	293.673645
856.171875	447.770386
855.003906	527.792664
853.834961	376.841309
852.666016	378.400970
851.497070	348.582336
850.328125	352.382721
849.158203	358.421631
847.988281	355.488403
846.818359	115.202515
845.647461	119.018372
844.477539	142.943207
843.306641	43.779083
842.134766	-55.358433
840.963867	-47.143555
839.791992	135.437592
838.619141	141.308258
837.447266	178.412628
836.274414	141.729340
835.101563	15.663431
833.928711	304.983093
832.754883	143.112350
831.581055	226.797333
830.407227	301.451843
829.232422	275.614136
828.058594	216.250992
826.883789	301.804382
825.708008	-31.899771
824.533203	263.043365
823.357422	261.386047
822.181641	266.329346
821.004883	68.495415
819.828125	-31.351925
818.651367	-135.698715
817.474609	-15.282912
816.296875	71.605423
815.119141	-35.203854
813.941406	44.771259
812.763672	-79.980331
811.584961	-98.060303
810.406250	77.129448
809.226563	-65.634865
808.047852	-110.702911
806.868164	-155.858994
805.688477	-103.407600
804.507813	13.284828
803.327148	-218.662003
802.146484	-286.418579
800.965820	-150.169968
799.784180	105.660759
798.603516	-33.462166
797.420898	-203.672699
796.239258	-311.881073
795.056641	-116.595413
793.874023	131.631821
792.691406	-127.577057
791.507813	-136.580765
790.324219	-165.639114
789.140625	35.354889
787.956055	-27.186937
786.772461	65.011551
785.586914	72.996742
784.402344	266.570892
783.216797	70.856621
782.032227	164.614853
780.845703	-33.459515
779.660156	93.146652
778.473633	219.562347
777.287109	197.849640
776.100586	120.826843
774.913086	87.851166
773.725586	67.997101
772.538086	39.199551
771.349609	10.289412
770.161133	23.158312
768.972656	66.755211
767.784180	-70.504974
766.594727	-5.116452
765.405273	302.424683
764.215820	193.477081
763.026367	331.059692
761.835938	389.221436
760.645508	297.598938
759.454102	432.530243
758.262695	226.346771
757.072266	523.756470
755.879883	438.371277
754.688477	335.343414
753.496094	370.719269
752.303711	445.535461
751.110352	298.382294
749.917969	364.226685
748.724609	456.309357
747.530273	287.071533
746.336914	245.120575
745.142578	457.620941
743.948242	406.747253
742.752930	274.702484
741.558594	322.440582
740.363281	203.525421
739.166992	288.419586
737.971680	151.956436
736.775391	103.137421
735.579102	69.639122
734.381836	84.296822
733.185547	131.758881
731.988281	120.102074
730.790039	145.632446
729.592773	188.644104
728.394531	65.446434
727.196289	285.548645
725.997070	210.490601
724.797852	174.819656
723.598633	228.759201
722.399414	332.938843
721.199219	253.677948
719.999023	224.706573
718.798828	134.681732
717.598633	313.149139
716.397461	404.328705
715.196289	321.041168
713.994141	176.806335
712.792969	150.435471
711.590820	89.284798
710.388672	150.275314
709.185547	191.723801
707.982422	26.336124
706.779297	146.382233
705.576172	3.061663
704.372070	18.807375
703.167969	10.725936
701.963867	61.509697
700.759766	86.296181
699.554688	152.520203
698.349609	140.587158
697.143555	-75.498894
695.938477	-221.808640
694.732422	-102.862930
693.525391	-59.834545
692.319336	-60.101200
691.112305	-94.939568
689.905273	-107.894814
688.697266	-144.543747
687.490234	-81.221298
686.282227	-186.925934
685.073242	-131.947617
683.865234	-180.882874
682.656250	-6.380764
681.447266	-156.811066
680.237305	-159.681778
679.028320	-62.752285
677.818359	6.161711
676.607422	-80.645729
675.397461	-113.138382
674.186523	-61.053524
672.975586	-2.335513
671.763672	114.920120
670.551758	-143.961899
669.339844	-37.223511
668.127930	0.454261
666.915039	42.586143
665.703125	203.646790
664.489258	129.356155
663.276367	16.349922
662.062500	91.330933
660.848633	51.991295
659.634766	-207.331879
658.419922	-11.255724
657.205078	66.175598
655.990234	44.438080
654.775391	-26.831133
653.559570	-16.130789
652.343750	44.137257
651.126953	-39.961491
649.911133	-44.362209
648.694336	17.955194
647.477539	121.081383
646.259766	-55.721851
645.041992	307.553619
643.824219	285.437866
642.606445	269.624664
641.387695	182.674652
640.168945	119.195305
638.950195	23.255991
637.730469	193.543091
636.511719	112.075905
635.291016	122.663589
634.071289	218.750519
632.850586	82.511505
631.629883	-75.595421
630.409180	-32.424732
629.188477	48.791283
627.966797	54.303127
626.745117	-3.021236
625.522461	52.610394
624.300781	178.199936
623.078125	283.640350
621.854492	186.782593
620.631836	119.035973
619.408203	183.106689
618.184570	192.577896
616.960938	-8.834817
615.736328	-38.002583
614.511719	44.980698
613.287109	-50.938873
612.061523	24.991096
610.835938	-11.778778
609.610352	16.162838
608.384766	44.574017
607.158203	39.165909
605.931641	-203.045746
604.705078	-75.486961
