# Supplementary material for: Raman spectroscopy accurately differentiates mucosal healing from non-healing and biochemical changes following biological therapy in inflammatory bowel disease
Source: PLoS One. 2021 Jun 2;16(6):e0252210. doi: 10.1371/journal.pone.0252210 (PMC8172032; doi:10.1371/journal.pone.0252210)
Supplement: S7 Dataset — (ZIP) [file pone.0252210.s009.zip › Post-biologic/OC034 post treatment_base sub CR removed_81__X_-4895.59__Y_10076__Z_1507.18__Time_911.txt]

1714.774414	-53.157944
1713.797852	-7.521592
1712.820313	-17.857416
1711.843750	-21.197958
1710.866211	-30.924673
1709.888672	14.688534
1708.911133	-88.003448
1707.933594	-89.682503
1706.955078	-9.135519
1705.976563	-65.939697
1704.998047	106.844498
1704.019531	38.003239
1703.040039	137.172318
1702.061523	91.293579
1701.082031	85.031265
1700.101563	254.790466
1699.122070	274.349792
1698.141602	245.379517
1697.161133	317.636108
1696.180664	410.931976
1695.200195	340.970367
1694.218750	393.634186
1693.238281	494.164978
1692.256836	324.841858
1691.274414	547.761353
1690.292969	519.687317
1689.310547	555.551086
1688.328125	554.016235
1687.345703	552.465820
1686.363281	718.877014
1685.379883	839.913330
1684.396484	910.327087
1683.413086	597.165894
1682.429688	609.196838
1681.445313	879.625427
1680.461914	929.138000
1679.477539	965.463074
1678.493164	1068.488525
1677.507813	1099.815430
1676.523438	1192.556396
1675.538086	1181.757935
1674.552734	1038.285156
1673.566406	1261.945679
1672.581055	1307.761719
1671.594727	1624.841064
1670.608398	1665.831665
1669.622070	1497.324097
1668.634766	1581.445679
1667.648438	1373.896362
1666.661133	1564.871094
1665.673828	1649.992065
1664.685547	1719.512695
1663.698242	1654.144531
1662.709961	1798.654175
1661.721680	1808.294678
1660.733398	1950.858521
1659.744141	1910.911377
1658.755859	2006.528809
1657.766602	1768.773560
1656.777344	1854.615967
1655.787109	1805.809692
1654.797852	1633.070068
1653.807617	1471.411499
1652.817383	1500.756470
1651.827148	1038.527832
1650.835938	1322.702026
1649.844727	1128.631226
1648.853516	1061.973633
1647.862305	966.718384
1646.871094	726.626587
1645.878906	666.703674
1644.886719	422.375854
1643.894531	355.510864
1642.902344	389.433044
1641.910156	460.729187
1640.916992	384.650208
1639.923828	369.716736
1638.930664	260.268982
1637.936523	132.829361
1636.943359	-54.756786
1635.949219	40.189346
1634.955078	153.958786
1633.960938	52.048157
1632.965820	-49.415352
1631.970703	-92.489830
1630.975586	104.455437
1629.980469	-77.352325
1628.985352	-92.885315
1627.989258	-102.768860
1626.993164	-49.131401
1625.997070	-74.044312
1625.000977	-180.091812
1624.003906	16.592768
1623.007813	34.824909
1622.010742	82.301819
1621.012695	74.928009
1620.015625	117.805534
1619.017578	126.853966
1618.020508	125.724129
1617.021484	106.534187
1616.023438	24.681440
1615.025391	35.000320
1614.026367	-124.896759
1613.027344	-1.191626
1612.028320	-160.439163
1611.028320	24.071796
1610.029297	-124.085533
1609.029297	-59.670063
1608.029297	70.463799
1607.028320	64.589546
1606.028320	132.275772
1605.027344	56.171131
1604.026367	181.867859
1603.025391	74.819519
1602.023438	-21.508049
1601.022461	-2.502097
1600.020508	-127.147697
1599.018555	-24.080750
1598.016602	-297.310120
1597.013672	-193.903717
1596.010742	-129.576126
1595.007813	-203.578827
1594.004883	-212.109085
1593.001953	-183.940277
1591.998047	-158.261154
1590.994141	-75.048103
1589.990234	-88.309769
1588.986328	-104.066963
1587.981445	94.176231
1586.976563	130.739044
1585.971680	18.756058
1584.966797	84.155891
1583.961914	45.351593
1582.956055	131.700073
1581.950195	202.436432
1580.944336	166.407990
1579.938477	190.326401
1578.931641	120.553391
1577.924805	180.976974
1576.917969	134.704514
1575.911133	117.084221
1574.904297	86.473618
1573.896484	198.911163
1572.888672	61.696316
1571.880859	98.688812
1570.873047	57.681606
1569.864258	110.210014
1568.855469	115.925438
1567.846680	261.848175
1566.837891	311.590363
1565.829102	257.419586
1564.819336	148.715622
1563.809570	257.972382
1562.799805	-3.880218
1561.790039	55.941441
1560.779297	279.039429
1559.768555	120.830688
1558.757813	281.436462
1557.747070	307.117371
1556.736328	-24.873758
1555.724609	246.759125
1554.712891	83.061317
1553.701172	95.397346
1552.689453	296.594269
1551.676758	241.348938
1550.664063	255.869186
1549.651367	246.968201
1548.638672	144.819702
1547.625977	262.389008
1546.612305	157.416809
1545.598633	60.098457
1544.584961	78.967972
1543.571289	69.253799
1542.556641	-41.358624
1541.541992	119.099510
1540.527344	-12.457440
1539.512695	-92.493423
1538.498047	20.912987
1537.482422	90.231163
1536.466797	-39.311401
1535.451172	55.429230
1534.434570	-64.093864
1533.418945	-72.884041
1532.402344	0.631403
1531.385742	-16.274183
1530.369141	82.585213
1529.351563	-58.364529
1528.334961	150.821899
1527.317383	27.552837
1526.299805	133.260834
1525.281250	37.961792
1524.263672	29.996996
1523.245117	44.986614
1522.226563	34.044064
1521.208008	48.618065
1520.188477	160.680634
1519.168945	100.260620
1518.150391	129.611938
1517.129883	133.042587
1516.110352	77.181046
1515.089844	10.857059
1514.070313	75.313393
1513.049805	-83.822914
1512.028320	-63.435833
1511.007813	51.683743
1509.986328	133.186356
1508.964844	-119.014313
1507.943359	51.826717
1506.921875	-0.679795
1505.899414	33.777107
1504.876953	-55.007824
1503.854492	-31.221395
1502.832031	-212.595734
1501.808594	-253.238266
1500.786133	-271.018036
1499.762695	-125.153748
1498.739258	-64.023254
1497.714844	-238.560608
1496.691406	-142.019684
1495.666992	-89.213638
1494.642578	-113.352249
1493.617188	-176.039429
1492.592773	-77.843140
1491.567383	-36.119247
1490.541992	-27.825005
1489.516602	187.200607
1488.491211	177.180679
1487.464844	103.128326
1486.438477	161.677658
1485.412109	107.707237
1484.385742	193.933594
1483.358398	226.352829
1482.331055	187.155670
1481.303711	356.923096
1480.276367	577.438293
1479.249023	545.314514
1478.220703	543.609497
1477.192383	330.242493
1476.164063	656.889099
1475.135742	843.146667
1474.106445	820.341980
1473.077148	947.601257
1472.047852	983.016296
1471.018555	1196.405396
1469.989258	1256.895020
1468.958984	1276.501343
1467.928711	1552.822388
1466.898438	1630.555420
1465.868164	1708.118774
1464.836914	1849.041870
1463.805664	1994.856812
1462.774414	2132.859131
1461.743164	2067.480469
1460.710938	2215.306885
1459.679688	2142.081543
1458.647461	2228.675049
1457.615234	2419.169434
1456.582031	2429.316162
1455.549805	2284.625244
1454.516602	2317.414551
1453.483398	2441.373291
1452.449219	2572.776855
1451.416016	2658.423096
1450.381836	2695.784912
1449.347656	2695.043945
1448.313477	2572.640869
1447.279297	2579.364502
1446.244141	2618.911377
1445.208984	2488.772705
1444.173828	2381.398682
1443.138672	2362.565918
1442.102539	2272.834961
1441.066406	2261.489746
1440.030273	2343.655518
1438.994141	2180.513184
1437.958008	2272.675293
1436.920898	1962.951416
1435.883789	1602.792358
1434.846680	1603.956543
1433.808594	1597.499268
1432.771484	1320.874634
1431.733398	1322.001099
1430.695313	891.546448
1429.657227	953.283691
1428.618164	732.429260
1427.579102	720.995667
1426.540039	550.700806
1425.500977	612.412109
1424.461914	618.647217
1423.421875	463.592194
1422.381836	495.049530
1421.341797	440.862061
1420.301758	303.607544
1419.260742	418.198059
1418.219727	356.552216
1417.178711	269.790588
1416.137695	223.354141
1415.096680	176.969849
1414.054688	82.840424
1413.012695	34.052170
1411.970703	-7.129894
1410.928711	82.452789
1409.885742	48.898037
1408.842773	0.334832
1407.799805	-75.782463
1406.756836	71.701660
1405.712891	76.055077
1404.668945	7.673499
1403.625000	-73.159233
1402.581055	102.052094
1401.537109	219.563400
1400.492188	189.110077
1399.447266	-1.735475
1398.402344	98.401245
1397.357422	120.880020
1396.311523	266.218140
1395.265625	110.933372
1394.219727	203.795547
1393.173828	51.287834
1392.126953	54.170414
1391.081055	174.821060
1390.034180	92.791695
1388.986328	118.488976
1387.939453	116.779182
1386.891602	135.181061
1385.843750	-98.868973
1384.795898	-60.194229
1383.748047	-98.900330
1382.699219	-60.009182
1381.651367	-88.456947
1380.602539	-201.704224
1379.552734	-167.438934
1378.503906	41.733398
1377.454102	-213.372787
1376.404297	110.783890
1375.354492	-143.951874
1374.303711	-9.277603
1373.253906	13.255291
1372.203125	-3.986397
1371.152344	128.510941
1370.100586	51.716164
1369.049805	67.316772
1367.998047	-121.247253
1366.946289	-53.011894
1365.894531	-129.093857
1364.841797	96.276978
1363.789063	-74.094177
1362.736328	69.354523
1361.683594	120.836243
1360.630859	-116.117538
1359.577148	114.774521
1358.523438	-22.290792
1357.469727	226.213913
1356.415039	-12.400378
1355.361328	47.467167
1354.306641	256.539124
1353.251953	212.326630
1352.197266	287.507233
1351.141602	256.056488
1350.085938	492.885284
1349.030273	444.376099
1347.974609	567.269653
1346.918945	613.381042
1345.862305	773.730164
1344.805664	711.015991
1343.749023	911.292542
1342.691406	829.092957
1341.634766	883.404663
1340.577148	1118.723389
1339.519531	1051.924683
1338.460938	955.610474
1337.403320	1035.310547
1336.344727	979.003235
1335.286133	883.300415
1334.226563	1022.872925
1333.167969	761.814453
1332.108398	872.029236
1331.048828	843.902710
1329.989258	882.713867
1328.928711	716.536377
1327.869141	787.837036
1326.808594	911.161194
1325.748047	757.965454
1324.686523	745.770203
1323.625977	807.826965
1322.564453	781.165466
1321.502930	994.074524
1320.440430	965.262451
1319.378906	973.640503
1318.316406	851.472900
1317.253906	946.513367
1316.190430	965.261719
1315.127930	873.262512
1314.064453	833.217529
1313.000977	694.814331
1311.937500	913.780273
1310.873047	1026.929321
1309.809570	1039.251221
1308.745117	1073.884766
1307.679688	901.949280
1306.615234	1023.034180
1305.549805	925.300415
1304.484375	906.465332
1303.418945	954.182678
1302.353516	825.042725
1301.287109	905.018433
1300.220703	948.254089
1299.154297	1050.581055
1298.087891	740.391174
1297.020508	960.885498
1295.954102	886.826904
1294.886719	798.219727
1293.818359	776.052734
1292.750977	771.209167
1291.682617	749.340393
1290.614258	502.003174
1289.545898	769.788391
1288.476563	508.120270
1287.407227	481.969269
1286.338867	583.367676
1285.268555	721.600952
1284.199219	472.936066
1283.128906	750.953918
1282.058594	583.426819
1280.988281	584.972717
1279.917969	535.248596
1278.846680	693.614136
1277.775391	700.378174
1276.704102	731.705444
1275.632813	535.757751
1274.560547	682.210510
1273.488281	814.040955
1272.416016	948.360107
1271.343750	718.759277
1270.270508	1038.846802
1269.197266	958.463745
1268.124023	892.856750
1267.050781	1022.614197
1265.977539	1098.721802
1264.903320	977.290222
1263.829102	1138.911987
1262.753906	1132.299438
1261.679688	994.120056
1260.604492	1070.567627
1259.529297	1081.261597
1258.454102	1169.982666
1257.378906	1078.489990
1256.302734	1160.007813
1255.226563	1239.119263
1254.150391	1198.984985
1253.073242	1275.745117
1251.997070	1240.601563
1250.919922	1137.422485
1249.841797	1260.519043
1248.764648	1164.775024
1247.686523	1266.027100
1246.608398	1231.178101
1245.530273	1288.717651
1244.452148	1076.618652
1243.373047	1282.400879
1242.293945	1119.035278
1241.214844	1149.987305
1240.135742	998.916138
1239.055664	1102.737183
1237.975586	1000.318970
1236.895508	1065.326904
1235.815430	1067.272949
1234.734375	1013.476746
1233.654297	1015.460083
1232.573242	932.640381
1231.491211	869.251221
1230.410156	1004.518677
1229.328125	904.821960
1228.246094	979.496338
1227.163086	872.588135
1226.081055	1058.555664
1224.998047	818.582031
1223.915039	789.165649
1222.832031	699.284424
1221.748047	856.071533
1220.664063	700.914307
1219.580078	586.892151
1218.496094	651.712708
1217.412109	482.137146
1216.327148	457.535919
1215.242188	490.868713
1214.157227	531.396790
1213.071289	591.186890
1211.985352	527.838440
1210.899414	604.412537
1209.813477	779.806396
1208.727539	513.757935
1207.640625	674.540833
1206.553711	603.793823
1205.466797	552.305725
1204.378906	515.249634
1203.291016	569.690186
1202.203125	510.855804
1201.115234	213.613541
1200.027344	284.754272
1198.938477	235.467422
1197.849609	82.668304
1196.760742	134.350525
1195.670898	-117.103737
1194.582031	150.869736
1193.492188	-256.886566
1192.401367	-10.775595
1191.311523	-55.618877
1190.220703	110.896935
1189.129883	-114.254959
1188.039063	-94.450325
1186.947266	-185.174988
1185.856445	103.296341
1184.764648	7.591368
1183.671875	15.009020
1182.580078	-131.189178
1181.487305	22.355534
1180.394531	197.314011
1179.301758	29.315653
1178.208984	266.308258
1177.115234	86.193268
1176.021484	83.321701
1174.927734	233.623413
1173.833008	319.106598
1172.738281	287.148041
1171.643555	271.849152
1170.548828	335.409882
1169.454102	252.906311
1168.358398	311.442505
1167.262695	341.145477
1166.166992	105.363358
1165.070313	-10.920570
1163.973633	262.228271
1162.876953	317.738159
1161.780273	389.826111
1160.683594	382.960999
1159.585938	278.098999
1158.488281	519.258850
1157.389648	683.828186
1156.291992	604.851929
1155.193359	470.930267
1154.094727	460.950714
1152.996094	326.876587
1151.896484	507.378448
1150.796875	463.663605
1149.697266	231.623749
1148.597656	237.763977
1147.498047	274.734863
1146.397461	75.852066
1145.296875	193.524872
1144.195313	18.296326
1143.094727	47.641308
1141.993164	95.877037
1140.891602	250.983704
1139.789063	-36.358696
1138.687500	194.523529
1137.584961	396.653931
1136.482422	211.264252
1135.379883	308.521210
1134.276367	196.605957
1133.172852	381.423553
1132.069336	575.525635
1130.964844	774.159973
1129.861328	922.749023
1128.756836	990.485229
1127.652344	986.912170
1126.546875	1078.063965
1125.442383	977.024353
1124.336914	1077.368774
1123.230469	883.708984
1122.125000	791.887085
1121.018555	887.097290
1119.912109	771.391174
1118.805664	717.170776
1117.699219	719.660706
1116.591797	695.997986
1115.484375	759.763977
1114.376953	662.542664
1113.268555	631.460266
1112.160156	595.546753
1111.051758	635.174255
1109.943359	558.874329
1108.833984	926.666321
1107.725586	748.542175
1106.616211	851.408752
1105.505859	951.755310
1104.396484	879.637939
1103.286133	762.604614
1102.175781	940.442444
1101.064453	903.436218
1099.954102	866.348755
1098.842773	994.215881
1097.731445	905.060486
1096.619141	1051.511841
1095.507813	1091.777100
1094.395508	851.607239
1093.282227	934.093567
1092.169922	849.283569
1091.056641	950.382019
1089.943359	874.836548
1088.830078	761.592224
1087.716797	671.839417
1086.602539	1038.293823
1085.488281	898.970825
1084.373047	940.634949
1083.258789	770.687622
1082.143555	971.987061
1081.028320	823.096802
1079.913086	801.027710
1078.796875	795.330139
1077.680664	587.679443
1076.564453	929.252380
1075.448242	646.449524
1074.331055	600.646423
1073.213867	693.179749
1072.096680	431.544769
1070.979492	523.961548
1069.861328	698.308350
1068.743164	539.787415
1067.625000	514.821838
1066.505859	677.186462
1065.386719	602.930298
1064.267578	570.804565
1063.148438	475.461151
1062.029297	338.002869
1060.909180	631.022827
1059.789063	706.356445
1058.667969	580.521545
1057.547852	403.289337
1056.426758	569.686340
1055.305664	565.400574
1054.183594	388.211731
1053.062500	463.342224
1051.940430	283.887909
1050.818359	368.309387
1049.695313	415.330536
1048.572266	434.317352
1047.449219	420.627777
1046.326172	427.932159
1045.203125	248.681290
1044.079102	274.665466
1042.955078	293.648132
1041.830078	408.161835
1040.706055	326.940887
1039.581055	224.798920
1038.456055	276.408508
1037.331055	132.447906
1036.205078	307.442902
1035.079102	526.590454
1033.953125	396.686981
1032.826172	399.442871
1031.700195	562.682983
1030.573242	437.589355
1029.445313	482.256317
1028.318359	250.412811
1027.190430	155.781097
1026.062500	-82.775124
1024.934570	178.089310
1023.805664	7.047911
1022.676758	-66.379509
1021.547852	-246.468918
1020.418945	-124.820503
1019.289063	-84.361198
1018.159180	-34.588039
1017.029297	-149.384460
1015.898438	-18.377481
1014.767578	52.381958
1013.636719	104.640244
1012.505859	119.882996
1011.375000	285.711060
1010.243164	345.031799
1009.111328	434.491180
1007.978516	769.273987
1006.846680	761.581543
1005.713867	1329.906250
1004.581055	2184.797119
1003.447266	2713.389404
1002.313477	2788.791260
1001.179688	2166.374023
1000.045898	1135.413696
998.912109	751.764954
997.777344	340.675659
996.642578	290.032745
995.506836	382.616425
994.372070	205.271317
993.236328	141.156555
992.100586	130.227982
990.963867	354.620514
989.828125	228.592010
988.691406	162.658646
987.553711	198.257874
986.416992	121.070686
985.279297	64.763161
984.141602	-118.051559
983.003906	33.161201
981.865234	73.940193
980.726563	-16.342110
979.587891	171.916245
978.448242	291.208313
977.309570	371.480682
976.169922	272.520935
975.030273	343.821930
973.889648	192.321304
972.749023	404.009674
971.608398	133.395920
970.467773	173.044510
969.326172	267.907104
968.184570	310.071320
967.042969	377.595642
965.901367	247.930145
964.758789	221.676178
963.616211	424.882599
962.473633	357.615570
961.330078	322.610443
960.186523	436.708557
959.042969	390.533508
957.899414	326.200104
956.754883	275.781891
955.610352	346.865601
954.465820	294.468231
953.321289	201.053940
952.175781	313.723022
951.030273	-40.093803
949.884766	333.548004
948.738281	51.057522
947.591797	54.540760
946.445313	215.836609
945.298828	203.584702
944.151367	310.252014
943.003906	259.464417
941.856445	318.425781
940.708008	445.979340
939.559570	274.706451
938.411133	381.974915
937.262695	512.147644
936.113281	480.515411
934.964844	408.010101
933.814453	335.690735
932.665039	322.791138
931.514648	314.602661
930.364258	322.505035
929.213867	244.023941
928.062500	354.669403
926.912109	201.401459
925.759766	107.512802
924.608398	184.417938
923.456055	218.219147
922.303711	-63.903244
921.151367	-22.960114
919.999023	-77.351013
918.845703	59.284245
917.692383	-262.869843
916.539063	-35.142635
915.384766	-127.528282
914.230469	-65.378868
913.076172	-223.265152
911.920898	-133.630280
910.766602	-111.965340
909.611328	-13.072116
908.455078	-152.162827
907.299805	37.613426
906.143555	9.868445
904.987305	-140.090958
903.830078	63.511238
902.673828	31.606997
901.516602	83.611465
900.359375	6.681485
899.201172	129.052261
898.042969	127.037605
896.884766	-10.584237
895.726563	100.721786
894.567383	173.649109
893.408203	217.260986
892.249023	30.449812
891.088867	-52.240292
889.929688	118.176918
888.769531	71.826088
887.608398	68.491302
886.448242	74.268562
885.287109	-102.647758
884.125977	-76.349602
882.963867	51.525822
881.801758	23.823881
880.639648	174.317490
879.477539	108.435799
878.315430	157.582520
877.152344	98.645020
875.989258	217.738739
874.825195	129.681763
873.661133	-50.573719
872.497070	178.952087
871.333008	30.391285
870.168945	-70.800789
869.003906	167.736069
867.838867	-74.994507
866.672852	78.106979
865.506836	157.010849
864.340820	206.708481
863.174805	45.250839
862.008789	214.061920
860.841797	290.771606
859.674805	273.189819
858.506836	309.516815
857.339844	354.819366
856.171875	404.616943
855.003906	485.809204
853.834961	614.073975
852.666016	446.388000
851.497070	458.086426
850.328125	570.616699
849.158203	421.013977
847.988281	392.422089
846.818359	298.912537
845.647461	315.138672
844.477539	246.302017
843.306641	112.610649
842.134766	222.803986
840.963867	-38.316750
839.791992	205.982834
838.619141	105.914375
837.447266	50.560497
836.274414	261.094971
835.101563	270.465607
833.928711	210.572586
832.754883	257.853546
831.581055	162.218307
830.407227	135.772766
829.232422	281.101959
828.058594	209.948349
826.883789	377.405396
825.708008	328.480347
824.533203	32.104538
823.357422	154.776047
822.181641	270.651825
821.004883	92.405724
819.828125	197.000046
818.651367	112.243721
817.474609	0.755760
816.296875	-37.302254
815.119141	66.975754
813.941406	24.336382
812.763672	-138.434647
811.584961	-7.732919
810.406250	-21.640696
809.226563	-33.389038
808.047852	63.642586
806.868164	-108.196121
805.688477	-166.786240
804.507813	-132.183609
803.327148	-230.851532
802.146484	-47.748447
800.965820	-219.771606
799.784180	-81.285484
798.603516	-124.787514
797.420898	-121.793495
796.239258	-87.869331
795.056641	-113.876114
793.874023	-44.706230
792.691406	-99.691544
791.507813	-48.456326
790.324219	-57.113209
789.140625	64.717102
787.956055	11.594883
786.772461	-15.059455
785.586914	79.850372
784.402344	165.767014
783.216797	32.700089
782.032227	43.246769
780.845703	199.528061
779.660156	44.158821
778.473633	162.622467
777.287109	84.420441
776.100586	10.571136
774.913086	-3.750461
773.725586	136.285263
772.538086	55.567524
771.349609	74.035988
770.161133	140.905533
768.972656	99.635460
767.784180	84.734985
766.594727	129.239975
765.405273	37.058849
764.215820	206.896866
763.026367	248.862686
761.835938	273.112823
760.645508	202.633514
759.454102	314.717041
758.262695	398.067200
757.072266	410.917999
755.879883	581.986877
754.688477	368.225494
753.496094	411.605011
752.303711	364.807617
751.110352	405.821960
749.917969	319.372742
748.724609	456.837189
747.530273	519.541687
746.336914	393.423859
745.142578	357.256378
743.948242	597.417175
742.752930	311.108917
741.558594	309.889587
740.363281	319.578644
739.166992	281.005341
737.971680	227.064133
736.775391	50.447380
735.579102	35.918053
734.381836	159.284973
733.185547	376.674042
731.988281	235.053406
730.790039	342.876404
729.592773	306.262390
728.394531	376.794281
727.196289	243.955322
725.997070	216.077957
724.797852	402.348663
723.598633	284.853363
722.399414	265.693665
721.199219	320.786499
719.999023	362.755035
718.798828	343.594940
717.598633	383.368774
716.397461	492.947662
715.196289	310.224792
713.994141	258.441895
712.792969	313.526306
711.590820	122.322777
710.388672	251.556412
709.185547	274.015320
707.982422	167.996338
706.779297	210.136017
705.576172	241.413239
704.372070	68.133179
703.167969	12.485838
701.963867	54.811695
700.759766	7.999496
699.554688	265.692169
698.349609	251.582230
697.143555	118.005859
695.938477	-37.174404
694.732422	-100.969177
693.525391	-56.064880
692.319336	-84.938545
691.112305	5.678435
689.905273	-57.766830
688.697266	-1.756994
687.490234	-101.889832
686.282227	-115.135651
685.073242	-19.869965
683.865234	-95.827721
682.656250	8.229530
681.447266	-54.522408
680.237305	45.321548
679.028320	-49.722584
677.818359	2.610592
676.607422	-25.088278
675.397461	40.374809
674.186523	-88.847488
672.975586	203.922150
671.763672	152.754303
670.551758	216.294250
669.339844	89.644707
668.127930	43.098450
666.915039	137.103271
665.703125	-12.983579
664.489258	135.126602
663.276367	166.623886
662.062500	-34.982258
660.848633	-91.836334
659.634766	-94.672478
658.419922	10.403542
657.205078	-39.825199
655.990234	30.749884
654.775391	-146.605438
653.559570	-93.245605
652.343750	-33.443562
651.126953	-61.997829
649.911133	75.282295
648.694336	165.103333
647.477539	95.535980
646.259766	133.569061
645.041992	70.385696
643.824219	310.490479
642.606445	184.752548
641.387695	205.192078
640.168945	64.262360
638.950195	-50.949696
637.730469	9.943432
636.511719	-64.716125
635.291016	2.229173
634.071289	75.367165
632.850586	-141.587891
631.629883	-49.624176
630.409180	37.723595
629.188477	41.055904
627.966797	-7.419944
626.745117	68.143921
625.522461	-41.087090
624.300781	61.515434
623.078125	133.626740
621.854492	297.354584
620.631836	323.415253
619.408203	141.201172
618.184570	153.321625
616.960938	-47.082970
615.736328	36.570000
614.511719	-38.828724
613.287109	-93.533081
612.061523	-91.248756
610.835938	-8.537521
609.610352	26.248413
608.384766	57.972588
607.158203	52.396801
605.931641	-82.348679
604.705078	-47.245110
