# Supplementary material for: Raman spectroscopy accurately differentiates mucosal healing from non-healing and biochemical changes following biological therapy in inflammatory bowel disease
Source: PLoS One. 2021 Jun 2;16(6):e0252210. doi: 10.1371/journal.pone.0252210 (PMC8172032; doi:10.1371/journal.pone.0252210)
Supplement: S7 Dataset — (ZIP) [file pone.0252210.s009.zip › Post-biologic/OC034 post treatment_base sub CR removed_71__X_-4888.59__Y_10075__Z_1506.87__Time_797.txt]

1714.774414	173.333603
1713.797852	-28.765875
1712.820313	-30.623011
1711.843750	-110.064911
1710.866211	-71.377739
1709.888672	21.090137
1708.911133	57.453617
1707.933594	24.375978
1706.955078	-19.182791
1705.976563	-73.159477
1704.998047	-81.303078
1704.019531	23.290863
1703.040039	-64.551094
1702.061523	-34.250168
1701.082031	-161.457474
1700.101563	8.582417
1699.122070	88.063408
1698.141602	42.241676
1697.161133	205.311966
1696.180664	74.827911
1695.200195	30.323935
1694.218750	58.365944
1693.238281	97.567154
1692.256836	70.451614
1691.274414	222.611694
1690.292969	156.420990
1689.310547	333.483276
1688.328125	388.281830
1687.345703	462.228882
1686.363281	334.049652
1685.379883	606.211182
1684.396484	553.684631
1683.413086	368.505646
1682.429688	572.810974
1681.445313	585.807068
1680.461914	631.308716
1679.477539	570.839233
1678.493164	750.438904
1677.507813	749.565918
1676.523438	826.399780
1675.538086	847.878357
1674.552734	1008.148621
1673.566406	905.719666
1672.581055	1056.370361
1671.594727	1125.114868
1670.608398	1122.653442
1669.622070	1173.851929
1668.634766	1374.241455
1667.648438	1277.787964
1666.661133	1351.752808
1665.673828	1330.697998
1664.685547	1413.628784
1663.698242	1523.589722
1662.709961	1488.173218
1661.721680	1662.726318
1660.733398	1593.879395
1659.744141	1676.605225
1658.755859	1799.556152
1657.766602	1530.939331
1656.777344	1726.358032
1655.787109	1345.016968
1654.797852	1583.725464
1653.807617	1380.862671
1652.817383	1509.287231
1651.827148	1177.868408
1650.835938	1032.173462
1649.844727	1040.355957
1648.853516	774.073425
1647.862305	698.639526
1646.871094	681.808899
1645.878906	491.062836
1644.886719	345.726288
1643.894531	512.453003
1642.902344	346.888763
1641.910156	437.818970
1640.916992	262.587860
1639.923828	140.588501
1638.930664	266.959534
1637.936523	124.672005
1636.943359	25.001593
1635.949219	-29.458405
1634.955078	27.139416
1633.960938	81.422638
1632.965820	-172.174805
1631.970703	-43.468842
1630.975586	-43.513634
1629.980469	-145.908310
1628.985352	-111.099655
1627.989258	-99.690475
1626.993164	-195.854843
1625.997070	-15.538612
1625.000977	-71.683762
1624.003906	1.277865
1623.007813	-70.097115
1622.010742	179.397263
1621.012695	413.261169
1620.015625	87.780289
1619.017578	143.445190
1618.020508	243.932327
1617.021484	210.717072
1616.023438	109.480865
1615.025391	110.806107
1614.026367	-63.436440
1613.027344	-80.070961
1612.028320	79.146896
1611.028320	75.925903
1610.029297	36.162540
1609.029297	-189.480576
1608.029297	-24.544048
1607.028320	51.399914
1606.028320	135.284027
1605.027344	255.901093
1604.026367	10.123794
1603.025391	31.476826
1602.023438	139.254990
1601.022461	-82.523239
1600.020508	111.695030
1599.018555	62.735508
1598.016602	-158.670212
1597.013672	-34.937061
1596.010742	-28.792036
1595.007813	-158.452515
1594.004883	-110.418961
1593.001953	-140.716690
1591.998047	-108.319641
1590.994141	-96.802689
1589.990234	-51.359318
1588.986328	-5.933890
1587.981445	156.850616
1586.976563	77.022667
1585.971680	85.860374
1584.966797	133.771805
1583.961914	254.606064
1582.956055	291.978821
1581.950195	480.386444
1580.944336	301.436096
1579.938477	328.220520
1578.931641	326.303314
1577.924805	277.474854
1576.917969	317.075195
1575.911133	244.714066
1574.904297	89.071114
1573.896484	268.886871
1572.888672	253.538513
1571.880859	238.104965
1570.873047	375.914215
1569.864258	277.121429
1568.855469	225.024506
1567.846680	326.073853
1566.837891	286.748352
1565.829102	148.671478
1564.819336	192.220535
1563.809570	95.498215
1562.799805	128.406677
1561.790039	194.887726
1560.779297	206.747772
1559.768555	202.905884
1558.757813	375.188477
1557.747070	316.599304
1556.736328	304.523651
1555.724609	167.960083
1554.712891	235.903168
1553.701172	259.639801
1552.689453	402.290527
1551.676758	353.186798
1550.664063	241.833923
1549.651367	169.167694
1548.638672	210.171875
1547.625977	292.362030
1546.612305	247.654800
1545.598633	370.809753
1544.584961	367.099609
1543.571289	275.361206
1542.556641	242.895660
1541.541992	75.960175
1540.527344	185.200989
1539.512695	252.903046
1538.498047	139.716675
1537.482422	-63.927067
1536.466797	-25.160168
1535.451172	-20.131832
1534.434570	54.329960
1533.418945	-15.813805
1532.402344	9.253756
1531.385742	-58.660950
1530.369141	125.768448
1529.351563	-14.661503
1528.334961	148.687302
1527.317383	-33.275398
1526.299805	124.466660
1525.281250	76.035339
1524.263672	-67.779518
1523.245117	32.681641
1522.226563	-3.421230
1521.208008	34.875240
1520.188477	132.093277
1519.168945	139.107513
1518.150391	71.400276
1517.129883	103.730133
1516.110352	20.259165
1515.089844	26.520611
1514.070313	-62.413403
1513.049805	-87.321228
1512.028320	18.490152
1511.007813	193.362213
1509.986328	-124.628761
1508.964844	-16.867851
1507.943359	-11.916093
1506.921875	5.672362
1505.899414	-41.018719
1504.876953	47.963963
1503.854492	-37.506306
1502.832031	-143.609390
1501.808594	-142.276596
1500.786133	-240.975403
1499.762695	-150.359344
1498.739258	-129.059219
1497.714844	-51.643440
1496.691406	-209.798233
1495.666992	-291.317291
1494.642578	-76.303772
1493.617188	-58.426540
1492.592773	143.349777
1491.567383	4.961443
1490.541992	-54.307648
1489.516602	-21.732399
1488.491211	46.439663
1487.464844	86.339851
1486.438477	-14.336073
1485.412109	124.825134
1484.385742	174.472107
1483.358398	229.056595
1482.331055	125.332664
1481.303711	335.211731
1480.276367	348.542755
1479.249023	410.179626
1478.220703	581.251404
1477.192383	759.775635
1476.164063	527.947510
1475.135742	543.168457
1474.106445	746.702393
1473.077148	817.652893
1472.047852	842.651367
1471.018555	966.787659
1469.989258	1039.886108
1468.958984	1288.367188
1467.928711	1417.118042
1466.898438	1576.235962
1465.868164	1648.767212
1464.836914	1937.207886
1463.805664	1945.929199
1462.774414	1865.650024
1461.743164	2011.389160
1460.710938	1984.301880
1459.679688	2051.108398
1458.647461	2016.275269
1457.615234	1991.546143
1456.582031	2319.436523
1455.549805	2390.933594
1454.516602	2381.178467
1453.483398	2394.197998
1452.449219	2369.126953
1451.416016	2562.007080
1450.381836	2762.355713
1449.347656	2612.961182
1448.313477	2562.380615
1447.279297	2511.791016
1446.244141	2570.052246
1445.208984	2564.982178
1444.173828	2423.229980
1443.138672	2337.186279
1442.102539	2261.269287
1441.066406	2289.067871
1440.030273	2258.686523
1438.994141	2213.144287
1437.958008	2134.761475
1436.920898	1861.820557
1435.883789	1616.791016
1434.846680	1695.187866
1433.808594	1374.539551
1432.771484	1185.344604
1431.733398	1034.096924
1430.695313	1049.498657
1429.657227	840.349792
1428.618164	717.072388
1427.579102	591.352112
1426.540039	521.189880
1425.500977	670.421448
1424.461914	461.711823
1423.421875	374.075989
1422.381836	283.999054
1421.341797	229.267975
1420.301758	391.185181
1419.260742	198.058319
1418.219727	259.310211
1417.178711	318.073364
1416.137695	283.769257
1415.096680	103.630379
1414.054688	49.375160
1413.012695	78.188217
1411.970703	9.008501
1410.928711	25.386740
1409.885742	11.663069
1408.842773	-29.617447
1407.799805	72.373650
1406.756836	-51.621635
1405.712891	-32.377258
1404.668945	49.698769
1403.625000	106.727722
1402.581055	8.249803
1401.537109	-65.009300
1400.492188	39.920853
1399.447266	6.983200
1398.402344	-0.774414
1397.357422	164.519058
1396.311523	-0.957213
1395.265625	34.174225
1394.219727	169.589966
1393.173828	34.582779
1392.126953	-47.688442
1391.081055	168.084763
1390.034180	-44.102776
1388.986328	29.155649
1387.939453	87.496315
1386.891602	-76.682556
1385.843750	31.891161
1384.795898	-264.472046
1383.748047	-48.185841
1382.699219	95.649536
1381.651367	-2.794639
1380.602539	18.818956
1379.552734	-131.777664
1378.503906	-27.497562
1377.454102	59.383884
1376.404297	24.064617
1375.354492	-46.041759
1374.303711	-33.670094
1373.253906	-68.551826
1372.203125	3.932272
1371.152344	14.193149
1370.100586	169.144730
1369.049805	-131.863602
1367.998047	-63.875328
1366.946289	-0.760483
1365.894531	119.745216
1364.841797	83.469704
1363.789063	122.029739
1362.736328	41.252457
1361.683594	72.621185
1360.630859	208.602127
1359.577148	150.660858
1358.523438	179.918625
1357.469727	234.167694
1356.415039	-49.505997
1355.361328	238.648193
1354.306641	325.572571
1353.251953	449.862061
1352.197266	400.402496
1351.141602	358.551270
1350.085938	316.862762
1349.030273	540.890137
1347.974609	559.019409
1346.918945	696.358826
1345.862305	843.699890
1344.805664	946.487183
1343.749023	890.709717
1342.691406	884.666992
1341.634766	1094.364380
1340.577148	1078.655396
1339.519531	1115.112549
1338.460938	931.288879
1337.403320	980.424683
1336.344727	1022.251404
1335.286133	980.055786
1334.226563	841.517090
1333.167969	814.500427
1332.108398	955.811340
1331.048828	817.784790
1329.989258	717.038025
1328.928711	1051.474487
1327.869141	933.695068
1326.808594	956.921509
1325.748047	938.280762
1324.686523	902.494019
1323.625977	1101.407104
1322.564453	883.200684
1321.502930	1065.016724
1320.440430	1044.558960
1319.378906	984.771973
1318.316406	1092.842041
1317.253906	1262.635010
1316.190430	981.347412
1315.127930	1074.935303
1314.064453	949.296570
1313.000977	1156.418823
1311.937500	1013.817200
1310.873047	974.821350
1309.809570	997.510132
1308.745117	912.000183
1307.679688	930.001221
1306.615234	1127.714600
1305.549805	1077.010254
1304.484375	1046.112061
1303.418945	1074.346558
1302.353516	1100.217773
1301.287109	1180.252563
1300.220703	1108.013794
1299.154297	1151.369019
1298.087891	961.477661
1297.020508	1130.280518
1295.954102	1134.619141
1294.886719	903.423096
1293.818359	942.356812
1292.750977	770.371643
1291.682617	902.710022
1290.614258	870.771912
1289.545898	694.278015
1288.476563	660.122009
1287.407227	888.292358
1286.338867	731.761658
1285.268555	741.959900
1284.199219	835.500000
1283.128906	782.160767
1282.058594	804.808228
1280.988281	626.821106
1279.917969	774.430908
1278.846680	648.044373
1277.775391	773.707825
1276.704102	752.657471
1275.632813	739.012390
1274.560547	806.098511
1273.488281	868.325073
1272.416016	845.068054
1271.343750	917.138794
1270.270508	1191.932617
1269.197266	1078.437866
1268.124023	1265.293945
1267.050781	1112.876831
1265.977539	1124.051392
1264.903320	1181.615601
1263.829102	1241.632690
1262.753906	1157.798096
1261.679688	1088.659912
1260.604492	1182.889404
1259.529297	1199.130859
1258.454102	1256.810669
1257.378906	1404.614258
1256.302734	1272.333862
1255.226563	1028.140015
1254.150391	1241.688599
1253.073242	1243.442993
1251.997070	1160.053345
1250.919922	1149.693481
1249.841797	1275.543823
1248.764648	1175.222290
1247.686523	1155.176270
1246.608398	1191.042847
1245.530273	1384.837280
1244.452148	1078.113403
1243.373047	1189.274902
1242.293945	1266.388550
1241.214844	1219.653564
1240.135742	1109.826538
1239.055664	1179.613037
1237.975586	1031.010742
1236.895508	1103.186401
1235.815430	1054.065918
1234.734375	1099.508057
1233.654297	1166.724854
1232.573242	1003.672241
1231.491211	1046.615845
1230.410156	987.775696
1229.328125	948.313599
1228.246094	894.314392
1227.163086	992.816467
1226.081055	982.332947
1224.998047	945.207458
1223.915039	818.556885
1222.832031	774.157898
1221.748047	741.832031
1220.664063	629.702393
1219.580078	623.927429
1218.496094	475.542084
1217.412109	542.189636
1216.327148	596.687256
1215.242188	610.059143
1214.157227	478.519562
1213.071289	520.776672
1211.985352	652.249878
1210.899414	675.038330
1209.813477	697.760498
1208.727539	515.430176
1207.640625	639.325073
1206.553711	678.735718
1205.466797	597.567444
1204.378906	658.530090
1203.291016	480.918732
1202.203125	423.736969
1201.115234	260.568390
1200.027344	302.021149
1198.938477	97.898674
1197.849609	95.916412
1196.760742	178.059021
1195.670898	21.984306
1194.582031	48.650459
1193.492188	-95.459221
1192.401367	-203.528641
1191.311523	-184.272934
1190.220703	-234.775543
1189.129883	10.097218
1188.039063	-182.271790
1186.947266	-360.232422
1185.856445	-202.157623
1184.764648	-56.236382
1183.671875	-59.218304
1182.580078	16.869431
1181.487305	78.446342
1180.394531	27.219240
1179.301758	136.529236
1178.208984	-29.901682
1177.115234	43.250549
1176.021484	231.260574
1174.927734	268.212799
1173.833008	206.886215
1172.738281	131.130508
1171.643555	115.146400
1170.548828	166.072617
1169.454102	56.601147
1168.358398	198.210434
1167.262695	21.636505
1166.166992	-16.299154
1165.070313	14.997472
1163.973633	129.816483
1162.876953	93.978958
1161.780273	77.167862
1160.683594	248.912369
1159.585938	270.075287
1158.488281	267.261719
1157.389648	362.188904
1156.291992	519.005371
1155.193359	260.620514
1154.094727	445.808014
1152.996094	132.523010
1151.896484	162.522034
1150.796875	75.637596
1149.697266	215.035950
1148.597656	120.836494
1147.498047	19.437449
1146.397461	-124.871758
1145.296875	135.453461
1144.195313	38.583763
1143.094727	-17.888453
1141.993164	-24.479191
1140.891602	-114.401215
1139.789063	-144.938141
1138.687500	-54.318096
1137.584961	124.098656
1136.482422	164.527542
1135.379883	226.224609
1134.276367	135.797546
1133.172852	223.404541
1132.069336	541.151794
1130.964844	557.240173
1129.861328	625.436218
1128.756836	695.882141
1127.652344	915.628723
1126.546875	793.725159
1125.442383	659.940918
1124.336914	841.359863
1123.230469	615.031616
1122.125000	566.407715
1121.018555	851.683167
1119.912109	547.113464
1118.805664	521.961548
1117.699219	425.733948
1116.591797	414.656738
1115.484375	301.775574
1114.376953	328.422180
1113.268555	515.781189
1112.160156	348.345642
1111.051758	483.466034
1109.943359	571.190002
1108.833984	483.965210
1107.725586	644.733459
1106.616211	606.987183
1105.505859	573.908386
1104.396484	729.621826
1103.286133	689.320923
1102.175781	547.523560
1101.064453	613.302490
1099.954102	754.463806
1098.842773	754.030640
1097.731445	647.466431
1096.619141	569.172058
1095.507813	705.274292
1094.395508	659.875183
1093.282227	725.130432
1092.169922	705.549133
1091.056641	643.553284
1089.943359	706.273743
1088.830078	540.688843
1087.716797	612.728943
1086.602539	656.467773
1085.488281	552.016785
1084.373047	767.275757
1083.258789	639.273743
1082.143555	645.224548
1081.028320	597.110901
1079.913086	502.017670
1078.796875	479.726440
1077.680664	403.426117
1076.564453	446.832489
1075.448242	546.512878
1074.331055	317.695038
1073.213867	149.944122
1072.096680	195.633575
1070.979492	175.647186
1069.861328	338.464691
1068.743164	285.621979
1067.625000	338.215210
1066.505859	353.298401
1065.386719	291.097839
1064.267578	460.686798
1063.148438	398.487183
1062.029297	453.316406
1060.909180	356.055664
1059.789063	223.761337
1058.667969	110.237007
1057.547852	148.737991
1056.426758	91.398712
1055.305664	298.150574
1054.183594	201.111649
1053.062500	255.959015
1051.940430	275.767670
1050.818359	122.830757
1049.695313	138.033020
1048.572266	129.918549
1047.449219	68.178284
1046.326172	-14.495846
1045.203125	52.139824
1044.079102	74.477989
1042.955078	43.232975
1041.830078	60.970390
1040.706055	164.944305
1039.581055	243.285477
1038.456055	-11.361764
1037.331055	-16.738665
1036.205078	112.928062
1035.079102	12.209368
1033.953125	116.319054
1032.826172	176.236084
1031.700195	278.041901
1030.573242	228.737473
1029.445313	135.348282
1028.318359	107.133598
1027.190430	25.555656
1026.062500	-46.629063
1024.934570	-390.407562
1023.805664	-323.033417
1022.676758	-271.868561
1021.547852	-209.052353
1020.418945	-322.512787
1019.289063	-176.068207
1018.159180	-363.540314
1017.029297	-247.136932
1015.898438	-288.325165
1014.767578	-23.526138
1013.636719	-99.331497
1012.505859	137.675369
1011.375000	265.821655
1010.243164	11.991648
1009.111328	246.755905
1007.978516	201.496368
1006.846680	420.097229
1005.713867	791.347290
1004.581055	1692.074463
1003.447266	2319.669678
1002.313477	2507.908203
1001.179688	1744.091797
1000.045898	1008.457336
998.912109	531.963074
997.777344	270.552002
996.642578	37.073769
995.506836	-50.776516
994.372070	149.976852
993.236328	55.438763
992.100586	7.186872
990.963867	49.001518
989.828125	-38.193272
988.691406	268.907257
987.553711	73.622719
986.416992	25.994621
985.279297	-30.708895
984.141602	-126.413994
983.003906	-23.962616
981.865234	124.593109
980.726563	-19.043510
979.587891	-81.970383
978.448242	32.360195
977.309570	220.347153
976.169922	272.729767
975.030273	81.576859
973.889648	180.175674
972.749023	260.477539
971.608398	242.104019
970.467773	120.533119
969.326172	-3.147831
968.184570	118.947464
967.042969	-52.604488
965.901367	145.410461
964.758789	109.515518
963.616211	85.233086
962.473633	189.474472
961.330078	179.199646
960.186523	148.437363
959.042969	209.457260
957.899414	66.736870
956.754883	217.315536
955.610352	120.710732
954.465820	88.368629
953.321289	248.385773
952.175781	10.401428
951.030273	152.327927
949.884766	-0.653325
948.738281	40.887161
947.591797	36.828087
946.445313	270.543121
945.298828	282.685150
944.151367	66.560913
943.003906	213.728226
941.856445	228.549820
940.708008	316.530914
939.559570	206.084274
938.411133	280.597961
937.262695	469.240204
936.113281	254.333923
934.964844	315.486145
933.814453	317.486481
932.665039	116.815201
931.514648	123.666962
930.364258	308.282501
929.213867	317.608154
928.062500	110.796295
926.912109	-73.043259
925.759766	-99.669350
924.608398	26.244038
923.456055	79.443985
922.303711	-35.520649
921.151367	-7.103706
919.999023	0.960674
918.845703	-63.569618
917.692383	-134.771255
916.539063	-151.322830
915.384766	-154.128860
914.230469	-206.764465
913.076172	-245.651489
911.920898	-46.173294
910.766602	-243.655869
909.611328	-93.957253
908.455078	-132.408813
907.299805	-211.549545
906.143555	-93.385994
904.987305	-197.219788
903.830078	13.954224
902.673828	80.180290
901.516602	26.475828
900.359375	54.375671
899.201172	80.093681
898.042969	13.124936
896.884766	179.254227
895.726563	-9.654123
894.567383	106.833656
893.408203	-2.688121
892.249023	-62.364956
891.088867	-27.040314
889.929688	1.558220
888.769531	52.804760
887.608398	-44.903133
886.448242	62.897469
885.287109	100.765038
884.125977	39.411400
882.963867	178.899582
881.801758	-110.069984
880.639648	45.287212
879.477539	15.803495
878.315430	204.968903
877.152344	155.298752
875.989258	92.187515
874.825195	-6.867990
873.661133	67.517334
872.497070	130.656708
871.333008	76.796440
870.168945	115.237534
869.003906	27.752293
867.838867	19.043968
866.672852	127.280411
865.506836	37.711197
864.340820	163.925858
863.174805	105.894318
862.008789	164.703171
860.841797	113.487152
859.674805	134.150986
858.506836	96.475914
857.339844	202.430313
856.171875	279.191681
855.003906	268.458710
853.834961	430.397858
852.666016	437.588684
851.497070	399.955658
850.328125	492.298828
849.158203	351.632874
847.988281	217.748764
846.818359	162.289307
845.647461	91.186699
844.477539	73.811745
843.306641	18.404037
842.134766	179.997528
840.963867	146.924118
839.791992	-40.419933
838.619141	-91.332161
837.447266	99.108833
836.274414	14.625935
835.101563	211.609039
833.928711	106.984863
832.754883	259.146484
831.581055	194.683167
830.407227	290.893768
829.232422	407.109344
828.058594	373.774902
826.883789	275.752167
825.708008	226.789734
824.533203	195.631729
823.357422	77.539207
822.181641	131.006226
821.004883	17.349606
819.828125	-42.858807
818.651367	-11.811049
817.474609	-3.090734
816.296875	-116.815170
815.119141	-128.203674
813.941406	-66.245506
812.763672	-37.733101
811.584961	-15.959111
810.406250	-172.071686
809.226563	45.150143
808.047852	-111.033417
806.868164	-169.476440
805.688477	-19.227552
804.507813	-75.576576
803.327148	67.785988
802.146484	-2.012963
800.965820	-91.818138
799.784180	-77.406219
798.603516	-51.994675
797.420898	-144.153503
796.239258	-240.783539
795.056641	-144.662430
793.874023	-53.095497
792.691406	-10.375842
791.507813	-36.392059
790.324219	-24.842663
789.140625	-33.297920
787.956055	-110.417953
786.772461	135.387802
785.586914	35.990257
784.402344	199.675735
783.216797	239.413330
782.032227	-43.625538
780.845703	161.706787
779.660156	176.878357
778.473633	130.127487
777.287109	319.570038
776.100586	215.248703
774.913086	-1.654491
773.725586	-57.468586
772.538086	-20.690269
771.349609	29.226248
770.161133	92.267242
768.972656	18.529484
767.784180	63.752850
766.594727	150.742874
765.405273	19.538597
764.215820	60.094440
763.026367	195.228668
761.835938	261.989441
760.645508	271.425629
759.454102	304.989197
758.262695	340.663300
757.072266	501.595428
755.879883	526.073914
754.688477	321.866638
753.496094	480.290527
752.303711	544.098816
751.110352	256.369537
749.917969	262.974487
748.724609	315.622955
747.530273	293.559509
746.336914	247.304489
745.142578	376.532776
743.948242	463.968597
742.752930	268.426270
741.558594	217.619110
740.363281	434.197845
739.166992	186.058868
737.971680	89.156082
736.775391	222.242203
735.579102	254.491806
734.381836	203.494659
733.185547	349.471222
731.988281	160.540298
730.790039	251.699646
729.592773	191.861908
728.394531	123.278648
727.196289	177.128326
725.997070	244.045197
724.797852	236.611145
723.598633	288.147430
722.399414	322.168213
721.199219	369.262299
719.999023	339.911713
718.798828	437.156921
717.598633	460.156738
716.397461	345.702118
715.196289	423.234070
713.994141	424.411835
712.792969	170.521637
711.590820	219.714813
710.388672	146.865952
709.185547	121.991173
707.982422	-11.761043
706.779297	187.722595
705.576172	14.863422
704.372070	135.932892
703.167969	8.906012
701.963867	5.963830
700.759766	168.346893
699.554688	217.613693
698.349609	129.929947
697.143555	209.676819
695.938477	-125.609177
694.732422	-91.388107
693.525391	-135.329330
692.319336	77.013458
691.112305	137.340302
689.905273	-62.762821
688.697266	-76.113716
687.490234	-63.380482
686.282227	-206.759125
685.073242	59.803596
683.865234	-111.615845
682.656250	31.367035
681.447266	-61.848312
680.237305	-11.983491
679.028320	-55.219673
677.818359	96.504684
676.607422	16.582277
675.397461	-84.891426
674.186523	125.333397
672.975586	-69.021378
671.763672	-129.130249
670.551758	-89.686859
669.339844	137.872726
668.127930	103.865128
666.915039	33.198277
665.703125	74.951775
664.489258	222.576050
663.276367	37.647976
662.062500	111.914795
660.848633	-40.426128
659.634766	-71.813644
658.419922	-21.162992
657.205078	-82.648796
655.990234	-47.035927
654.775391	-2.782391
653.559570	-23.174597
652.343750	-138.342560
651.126953	-89.704124
649.911133	62.307175
648.694336	-18.293026
647.477539	-40.723541
646.259766	-71.748322
645.041992	129.632797
643.824219	171.711670
642.606445	132.020981
641.387695	79.425056
640.168945	71.965950
638.950195	-30.102236
637.730469	82.714775
636.511719	156.746033
635.291016	-67.869461
634.071289	-109.938538
632.850586	-89.814896
631.629883	-31.166475
630.409180	23.051931
629.188477	-40.875240
627.966797	-62.007618
626.745117	66.827347
625.522461	120.406517
624.300781	156.632675
623.078125	89.792030
621.854492	267.013733
620.631836	285.423798
619.408203	237.201035
618.184570	139.499115
616.960938	30.862572
615.736328	-43.779156
614.511719	101.666061
613.287109	-74.142166
612.061523	-132.608414
610.835938	-16.108320
609.610352	35.810883
608.384766	-2.475449
607.158203	-124.519882
605.931641	47.796101
604.705078	23.058289
