# Supplementary material for: Raman spectroscopy accurately differentiates mucosal healing from non-healing and biochemical changes following biological therapy in inflammatory bowel disease
Source: PLoS One. 2021 Jun 2;16(6):e0252210. doi: 10.1371/journal.pone.0252210 (PMC8172032; doi:10.1371/journal.pone.0252210)
Supplement: S7 Dataset — (ZIP) [file pone.0252210.s009.zip › Post-biologic/OC013 post treatment-2_BL sub CR removed_2__X_13375.3__Y_18524.4__Time_22.txt]

1714.671875	516.157593
1713.695313	310.420044
1712.718750	-27.688652
1711.742188	40.817631
1710.764648	236.731689
1709.787109	-144.885300
1708.809570	-463.203735
1707.831055	10.339197
1706.853516	-259.419281
1705.875000	-56.412216
1704.896484	75.628502
1703.916992	388.243988
1702.938477	-154.173843
1701.958984	-192.097412
1700.979492	-124.358147
1700.000000	-384.282837
1699.019531	-308.682983
1698.040039	-197.027756
1697.059570	57.380054
1696.079102	-7.731113
1695.097656	-199.902039
1694.117188	111.337479
1693.135742	212.589249
1692.154297	232.182404
1691.172852	413.009338
1690.190430	-69.605240
1689.208008	91.969170
1688.225586	238.523636
1687.243164	-51.248325
1686.260742	166.628159
1685.277344	108.155334
1684.293945	263.849457
1683.310547	-51.103416
1682.327148	-85.321671
1681.343750	347.381073
1680.359375	-337.413452
1679.375000	-105.423737
1678.390625	-98.869301
1677.405273	70.744766
1676.419922	616.139038
1675.435547	507.964447
1674.449219	-35.514366
1673.463867	54.683922
1672.478516	437.904236
1671.492188	308.842316
1670.505859	236.328110
1669.519531	746.123962
1668.532227	433.228973
1667.544922	912.166687
1666.557617	239.723358
1665.570313	523.388611
1664.583008	775.691284
1663.594727	667.720398
1662.607422	364.190430
1661.619141	978.528687
1660.629883	400.407043
1659.641602	636.584106
1658.652344	889.002563
1657.663086	426.658325
1656.673828	555.491882
1655.684570	655.592407
1654.694336	165.785538
1653.704102	123.835510
1652.713867	251.621109
1651.723633	612.509644
1650.732422	309.790009
1649.742188	451.780334
1648.750977	62.691833
1647.758789	-27.301710
1646.767578	189.585022
1645.775391	594.186951
1644.784180	-258.191895
1643.791992	115.199135
1642.798828	29.308073
1641.806641	-180.308197
1640.813477	-286.732788
1639.820313	-139.637039
1638.827148	-174.389313
1637.833008	128.559540
1636.839844	370.952698
1635.845703	51.948505
1634.851563	-266.761169
1633.856445	4.932940
1632.862305	-150.039093
1631.867188	-17.805820
1630.872070	130.274017
1629.876953	67.798820
1628.881836	76.500061
1627.885742	-56.843117
1626.889648	130.871811
1625.893555	-252.150436
1624.897461	-203.732269
1623.900391	-391.925476
1622.903320	242.642471
1621.906250	-255.588486
1620.909180	13.528820
1619.912109	227.376129
1618.914063	26.180082
1617.916016	-62.053097
1616.917969	240.832367
1615.919922	-185.995804
1614.920898	253.107727
1613.921875	-55.619553
1612.922852	154.998459
1611.923828	61.313839
1610.924805	6.921082
1609.924805	-50.182182
1608.924805	-75.901848
1607.924805	42.384480
1606.924805	95.041565
1605.923828	27.087015
1604.922852	-195.411377
1603.921875	87.235916
1602.920898	230.945206
1601.919922	-75.534996
1600.917969	33.852352
1599.916016	150.899094
1598.914063	152.709747
1597.912109	-10.306305
1596.909180	137.560516
1595.906250	5.626678
1594.903320	-277.920593
1593.900391	-412.643890
1592.896484	-189.778793
1591.893555	-337.853851
1590.889648	35.933243
1589.885742	41.443775
1588.880859	-188.073486
1587.876953	-15.949828
1586.872070	2.010936
1585.867188	-53.227093
1584.862305	-554.381287
1583.856445	143.257950
1582.851563	-139.247528
1581.845703	13.156847
1580.839844	131.436798
1579.833008	116.626053
1578.827148	388.011108
1577.820313	448.212036
1576.813477	-40.882229
1575.806641	39.777828
1574.798828	127.948341
1573.791992	-114.355072
1572.784180	-226.810394
1571.775391	305.163147
1570.767578	-220.975922
1569.759766	24.567862
1568.750977	137.261185
1567.742188	70.491905
1566.732422	-154.902374
1565.723633	151.801193
1564.713867	-294.565796
1563.704102	177.627991
1562.694336	-87.386642
1561.684570	337.433746
1560.673828	77.203613
1559.664063	148.765991
1558.652344	-453.943451
1557.641602	3.363926
1556.630859	-283.349487
1555.619141	-140.188446
1554.607422	217.656815
1553.595703	106.468803
1552.583984	-111.020638
1551.571289	-119.029877
1550.558594	-62.552753
1549.545898	97.174080
1548.533203	272.144531
1547.519531	12.350777
1546.506836	166.173111
1545.493164	270.570679
1544.479492	284.277740
1543.464844	271.891602
1542.451172	-339.936249
1541.436523	577.181946
1540.421875	-246.612350
1539.407227	6.257529
1538.391602	279.435242
1537.375977	420.707520
1536.361328	138.682098
1535.344727	199.557846
1534.329102	154.547455
1533.312500	-6.686011
1532.296875	223.829132
1531.280273	575.149963
1530.262695	132.532944
1529.246094	220.642075
1528.228516	-93.266983
1527.210938	115.508614
1526.193359	133.538330
1525.175781	79.336998
1524.157227	45.550983
1523.138672	-34.674801
1522.120117	440.573029
1521.101563	501.453979
1520.082031	176.461792
1519.063477	141.993820
1518.043945	4.561499
1517.024414	-210.021408
1516.003906	-165.230240
1514.983398	328.870148
1513.963867	653.223022
1512.943359	158.338974
1511.921875	-685.556091
1510.901367	-20.285704
1509.879883	146.832123
1508.858398	-76.102791
1507.836914	52.295940
1506.815430	-68.155617
1505.792969	-16.952909
1504.770508	11.082348
1503.748047	77.453758
1502.725586	66.868050
1501.702148	-33.482895
1500.678711	158.052124
1499.655273	-121.620949
1498.631836	-175.998474
1497.608398	7.571611
1496.583984	-412.832306
1495.559570	-418.738464
1494.535156	35.630150
1493.510742	159.933411
1492.485352	33.577751
1491.460938	-470.957672
1490.435547	85.023064
1489.409180	-138.472549
1488.383789	-45.145027
1487.357422	369.806976
1486.331055	153.976395
1485.304688	37.761269
1484.278320	92.559631
1483.250977	435.574677
1482.224609	153.535461
1481.197266	60.286297
1480.168945	851.768188
1479.141602	347.991180
1478.113281	624.260681
1477.084961	69.751320
1476.056641	570.165710
1475.028320	619.565674
1473.999023	439.736603
1472.969727	188.716171
1471.940430	85.460770
1470.911133	804.250977
1469.881836	1207.277344
1468.851563	819.016907
1467.821289	1455.862305
1466.791016	1398.336304
1465.759766	715.474243
1464.729492	876.796448
1463.698242	659.437317
1462.666992	970.644592
1461.635742	1218.272827
1460.603516	1346.455444
1459.571289	1126.826538
1458.539063	1059.650757
1457.506836	972.270569
1456.474609	1379.751343
1455.441406	1350.777588
1454.408203	1020.091980
1453.375000	1526.369263
1452.341797	1502.686157
1451.307617	1228.133667
1450.274414	1336.463257
1449.240234	1353.580933
1448.205078	1603.758789
1447.170898	1512.107300
1446.135742	962.286560
1445.100586	1075.987549
1444.065430	1488.364990
1443.030273	982.217773
1441.994141	1060.688354
1440.958984	904.072754
1439.921875	727.313477
1438.885742	1468.456543
1437.849609	1544.667480
1436.812500	1133.222046
1435.775391	727.122131
1434.738281	882.049255
1433.701172	461.266846
1432.663086	899.160278
1431.625000	685.738586
1430.586914	606.292419
1429.548828	357.956238
1428.509766	611.811096
1427.470703	348.665924
1426.431641	337.916840
1425.392578	-7.981718
1424.353516	26.991190
1423.313477	72.120216
1422.273438	1.479055
1421.233398	180.373611
1420.193359	311.484741
1419.152344	14.620989
1418.111328	113.230232
1417.070313	50.872101
1416.029297	-41.503204
1414.987305	-272.090607
1413.946289	317.518280
1412.904297	376.417114
1411.862305	-74.896652
1410.819336	270.851257
1409.776367	141.665665
1408.734375	221.257736
1407.691406	44.718632
1406.647461	-28.669342
1405.604492	106.561699
1404.560547	-445.949341
1403.516602	-759.648132
1402.472656	-237.510834
1401.427734	-257.344116
1400.382813	101.710396
1399.337891	59.563129
1398.292969	62.714272
1397.248047	-182.109467
1396.202148	39.383553
1395.156250	63.019402
1394.110352	119.364510
1393.064453	-144.706146
1392.018555	-163.134033
1390.971680	-143.888611
1389.924805	478.655945
1388.877930	207.823608
1387.830078	77.321144
1386.782227	317.187744
1385.734375	-243.057358
1384.686523	-112.906715
1383.638672	39.842415
1382.589844	-27.258856
1381.541016	20.749516
1380.492188	-208.367355
1379.443359	-72.621712
1378.394531	145.618652
1377.344727	-122.887474
1376.294922	157.936127
1375.245117	-439.508911
1374.194336	-200.877457
1373.143555	322.132629
1372.092773	12.219797
1371.041992	-212.644150
1369.991211	472.496979
1368.939453	6.176381
1367.887695	-404.980499
1366.835938	-145.767609
1365.784180	-546.459412
1364.731445	-102.822861
1363.679688	298.485596
1362.626953	77.550201
1361.573242	-31.215633
1360.520508	-52.688038
1359.466797	-91.449928
1358.413086	-214.600235
1357.359375	-258.003479
1356.305664	287.811768
1355.250977	1.032674
1354.196289	32.520538
1353.141602	-273.679108
1352.086914	38.744915
1351.031250	-443.371338
1349.975586	-170.534393
1348.919922	132.098038
1347.864258	315.626068
1346.808594	161.833420
1345.751953	724.959106
1344.695313	10.968349
1343.638672	85.754211
1342.581055	289.477905
1341.523438	285.084717
1340.466797	181.745956
1339.408203	266.749908
1338.350586	470.730865
1337.291992	615.287048
1336.234375	170.797119
1335.174805	679.339905
1334.116211	705.321533
1333.057617	924.353088
1331.998047	166.456223
1330.938477	1100.281860
1329.878906	871.914185
1328.818359	628.886841
1327.757813	282.276276
1326.697266	847.533752
1325.636719	995.216125
1324.576172	607.059875
1323.514648	764.763245
1322.453125	574.448853
1321.391602	877.868774
1320.330078	709.997742
1319.267578	870.327393
1318.205078	557.159485
1317.142578	843.371216
1316.080078	932.327820
1315.016602	651.599487
1313.953125	866.350830
1312.889648	815.025391
1311.826172	1199.742310
1310.761719	784.033142
1309.698242	393.224091
1308.633789	834.575134
1307.569336	1032.168457
1306.503906	816.387268
1305.438477	1077.954224
1304.373047	928.773621
1303.307617	853.476563
1302.242188	1220.748657
1301.175781	1332.286011
1300.109375	1062.982788
1299.042969	1484.134033
1297.976563	1234.667603
1296.909180	1036.881348
1295.841797	1084.731812
1294.774414	1004.974976
1293.707031	640.648132
1292.638672	1238.205566
1291.571289	957.459900
1290.502930	779.845215
1289.433594	813.156738
1288.365234	1148.026978
1287.295898	1470.491943
1286.226563	1143.562378
1285.157227	1186.697388
1284.086914	820.820740
1283.017578	1037.908203
1281.947266	943.996277
1280.876953	622.540833
1279.805664	602.184448
1278.734375	584.304749
1277.663086	999.368835
1276.591797	746.695557
1275.520508	1176.236328
1274.448242	495.891815
1273.375977	370.578644
1272.303711	250.217178
1271.231445	769.883972
1270.158203	712.972046
1269.085938	521.823792
1268.011719	814.043152
1266.938477	476.507599
1265.865234	885.750854
1264.791016	1063.041138
1263.716797	386.646576
1262.641602	732.186951
1261.567383	936.199829
1260.492188	696.504333
1259.416992	817.548340
1258.341797	439.111816
1257.265625	277.580353
1256.190430	559.319580
1255.114258	429.461426
1254.037109	990.887512
1252.960938	1165.143188
1251.883789	869.719910
1250.806641	849.276489
1249.729492	174.632050
1248.652344	925.059021
1247.574219	848.622986
1246.496094	672.553101
1245.417969	652.043640
1244.338867	454.168152
1243.260742	555.104919
1242.181641	107.181458
1241.102539	45.416248
1240.022461	558.851501
1238.943359	550.345459
1237.863281	750.428833
1236.783203	967.370117
1235.702148	752.516357
1234.622070	1109.921265
1233.541016	885.373291
1232.459961	716.625610
1231.377930	579.400269
1230.296875	614.196411
1229.214844	1070.302612
1228.132813	1027.401855
1227.050781	696.431030
1225.967773	658.377808
1224.884766	629.979980
1223.801758	715.244812
1222.718750	369.953186
1221.634766	363.256866
1220.550781	649.034424
1219.466797	296.582245
1218.382813	789.978210
1217.298828	181.495346
1216.213867	495.855927
1215.128906	331.915192
1214.042969	380.434479
1212.958008	279.265411
1211.872070	489.360565
1210.786133	448.419189
1209.700195	511.167664
1208.613281	595.523560
1207.526367	286.811310
1206.439453	1050.843262
1205.352539	1021.627258
1204.265625	1170.678833
1203.177734	416.275116
1202.089844	-41.603180
1201.001953	172.434662
1199.913086	128.735992
1198.824219	-211.007278
1197.735352	82.181526
1196.646484	-416.252075
1195.557617	-327.667297
1194.467773	-414.724548
1193.377930	-25.794218
1192.288086	-43.258850
1191.197266	16.103949
1190.106445	-73.544815
1189.015625	386.826447
1187.924805	220.218140
1186.833984	-220.056885
1185.742188	-213.752747
1184.650391	-181.091034
1183.557617	-525.177429
1182.465820	-55.986683
1181.373047	319.394440
1180.280273	140.744461
1179.187500	132.321777
1178.093750	-87.049553
1177.000977	405.265350
1175.907227	118.789047
1174.812500	-330.470032
1173.718750	-212.072159
1172.624023	-239.815125
1171.529297	108.158073
1170.434570	240.605942
1169.338867	451.868286
1168.244141	-231.427521
1167.148438	-510.383881
1166.051758	-784.484375
1164.956055	-64.218674
1163.859375	-321.626709
1162.762695	226.125290
1161.666016	-332.219635
1160.568359	332.217499
1159.470703	327.879852
1158.373047	-168.153488
1157.275391	271.423096
1156.176758	324.269867
1155.079102	288.842682
1153.979492	-99.559219
1152.880859	43.868477
1151.782227	246.817383
1150.682617	-17.450565
1149.583008	51.929817
1148.482422	-605.248230
1147.382813	-319.075745
1146.282227	114.540527
1145.181641	-466.073273
1144.080078	241.009033
1142.979492	84.126030
1141.877930	450.589874
1140.776367	-224.757660
1139.673828	564.798767
1138.572266	-214.863281
1137.469727	-628.220520
1136.367188	465.021942
1135.263672	158.571716
1134.161133	-78.834312
1133.057617	165.842911
1131.954102	211.015442
1130.849609	315.476929
1129.745117	861.233215
1128.641602	429.414825
1127.536133	410.416229
1126.431641	104.564369
1125.326172	69.078362
1124.220703	242.198273
1123.115234	393.925385
1122.009766	289.745422
1120.903320	493.499207
1119.796875	72.051727
1118.690430	157.435532
1117.583008	8.452582
1116.475586	302.069275
1115.368164	505.677551
1114.260742	-217.963425
1113.152344	-61.606228
1112.044922	-148.765121
1110.936523	456.655060
1109.827148	-117.375496
1108.718750	-414.668182
1107.609375	563.669312
1106.500000	-33.506313
1105.389648	424.935455
1104.280273	538.620361
1103.169922	92.972328
1102.059570	55.738445
1100.948242	197.799530
1099.837891	460.132355
1098.726563	-215.994888
1097.615234	-415.624451
1096.502930	183.757523
1095.390625	368.241486
1094.278320	62.742817
1093.166016	237.848755
1092.053711	424.709045
1090.940430	-26.412189
1089.827148	167.567383
1088.713867	140.336517
1087.599609	338.979889
1086.485352	173.063950
1085.371094	317.652435
1084.256836	304.738831
1083.141602	343.572083
1082.027344	37.079891
1080.912109	167.704361
1079.795898	389.900055
1078.680664	720.101990
1077.564453	242.666779
1076.448242	767.652344
1075.331055	360.940887
1074.213867	245.363647
1073.096680	434.812378
1071.979492	314.741333
1070.862305	-236.535828
1069.744141	46.840092
1068.625977	-40.042416
1067.507813	158.989624
1066.388672	177.655029
1065.270508	6.753864
1064.151367	524.238342
1063.031250	891.758301
1061.912109	1153.925659
1060.791992	1191.458740
1059.671875	298.203094
1058.550781	361.792175
1057.430664	299.227722
1056.309570	391.017944
1055.188477	132.351593
1054.066406	359.799957
1052.945313	514.856140
1051.823242	781.997803
1050.700195	3.218318
1049.578125	153.853867
1048.455078	-17.523579
1047.332031	-342.686981
1046.208984	74.083229
1045.084961	304.202789
1043.960938	-561.390747
1042.836914	174.740982
1041.712891	-277.760712
1040.587891	309.059296
1039.462891	564.974121
1038.337891	387.765686
1037.212891	450.536194
1036.086914	306.209961
1034.960938	15.465751
1033.834961	-254.094238
1032.708984	37.116516
1031.582031	-78.649200
1030.455078	124.247826
1029.328125	66.847191
1028.200195	-83.379280
1027.072266	-337.972473
1025.944336	-826.916260
1024.816406	-314.686768
1023.687500	-578.007080
1022.558594	-291.004517
1021.429688	-356.725616
1020.300781	-406.068390
1019.170898	-258.130554
1018.041016	-527.547791
1016.911133	-73.397964
1015.780273	53.838753
1014.649414	-150.239395
1013.518555	-32.077465
1012.387695	-103.768944
1011.255859	283.159454
1010.124023	68.110146
1008.992188	154.177048
1007.860352	163.961884
1006.727539	312.657135
1005.594727	1321.820801
1004.461914	952.437500
1003.329102	1459.554077
1002.195313	1106.722900
1001.061523	724.141968
999.927734	815.459839
998.792969	204.689987
997.658203	95.420708
996.523438	385.722321
995.388672	-9.498975
994.252930	403.223846
993.117188	137.611374
991.981445	342.772888
990.844727	255.089737
989.708984	294.384888
988.572266	944.561951
987.434570	398.597595
986.297852	166.345276
985.160156	678.248291
984.022461	160.737122
982.884766	163.881729
981.746094	-26.209053
980.607422	-15.894322
979.468750	378.739685
978.329102	-544.612000
977.190430	84.745674
976.050781	244.945313
974.910156	589.041626
973.770508	404.603851
972.629883	-211.531570
971.489258	36.337688
970.348633	167.094009
969.207031	134.909760
968.065430	649.111877
966.923828	153.551453
965.781250	-112.255104
964.639648	103.837639
963.496094	-58.424397
962.353516	-133.366348
961.210938	151.684540
960.067383	-136.145462
958.923828	206.266434
957.779297	182.171692
956.635742	391.776550
955.491211	-7.555950
954.345703	80.892632
953.201172	-299.640930
952.055664	212.285126
950.910156	-83.261993
949.764648	424.021698
948.618164	-65.533432
947.471680	-534.180908
946.325195	162.836426
945.178711	315.939575
944.031250	343.459351
942.883789	110.774590
941.736328	152.243835
940.587891	611.448120
939.439453	198.922211
938.291016	195.032425
937.142578	373.707581
935.993164	198.966629
934.843750	240.976593
933.694336	68.845978
932.544922	-2.855788
931.394531	362.945221
930.244141	134.267181
929.093750	249.609192
927.942383	405.959473
926.791016	396.195282
925.639648	-550.879639
924.488281	-16.547562
923.335938	-9.991738
922.183594	187.633392
921.031250	-344.407562
919.877930	401.085175
918.724609	-537.277527
917.571289	-255.293549
916.417969	-168.659271
915.263672	-47.924614
914.109375	134.122482
912.955078	-42.378441
911.800781	162.446548
910.645508	367.258759
909.490234	206.949524
908.334961	19.595890
907.178711	122.539063
906.022461	406.810730
904.866211	-156.316772
903.709961	35.178825
902.552734	165.514008
901.395508	316.243561
900.238281	145.561661
899.080078	-156.221298
897.921875	-625.214844
896.763672	-78.310776
895.605469	-300.455627
894.446289	309.551880
893.287109	394.945679
892.127930	785.451111
890.967773	-105.160110
889.807617	-444.154266
888.647461	-173.227936
887.487305	-62.648033
886.326172	-283.861298
885.165039	70.521881
884.003906	-242.991989
882.842773	-129.997955
881.680664	-64.372276
880.518555	68.922836
879.356445	391.534454
878.193359	94.367760
877.030273	-96.727219
875.867188	9.630978
874.703125	-19.121136
873.540039	616.303345
872.375977	202.653900
871.210938	318.022980
870.046875	518.876892
868.881836	420.543427
867.716797	234.606522
866.550781	359.026398
865.385742	362.065826
864.219727	302.224731
863.052734	514.251831
861.886719	766.659485
860.719727	684.408936
859.552734	813.247742
858.384766	558.276855
857.217773	1091.024170
856.049805	549.028931
854.880859	828.149231
853.712891	1064.560913
852.543945	792.030273
851.375000	548.781006
850.205078	1181.734619
849.036133	687.668274
847.866211	1143.403076
846.696289	774.990662
845.525391	955.180786
844.354492	231.173477
843.183594	928.271667
842.012695	484.247101
840.840820	69.505501
839.668945	-9.659355
838.497070	315.797577
837.324219	144.985184
836.151367	474.720581
834.978516	558.595642
833.805664	642.420898
832.631836	1058.867798
831.458008	669.307861
830.284180	141.575165
829.110352	227.613037
827.935547	389.436432
826.760742	158.682556
825.584961	877.772644
824.410156	551.131470
823.234375	313.759796
822.058594	343.825897
820.881836	351.563385
819.705078	158.867126
818.528320	142.102173
817.351563	-166.264969
816.173828	533.514709
814.996094	-233.163925
813.818359	-67.576569
812.639648	313.572479
811.461914	189.856720
810.283203	90.596321
809.103516	-681.961182
807.923828	-45.741207
806.745117	148.151306
805.564453	-435.298859
804.384766	-83.909561
803.204102	-205.494034
802.023438	-233.891647
800.842773	-453.128418
799.661133	-91.245308
798.479492	-84.378532
797.297852	-374.647919
796.115234	221.655350
794.932617	-294.722076
793.750000	77.388985
792.567383	-436.662659
791.383789	-301.793549
790.200195	410.680634
789.016602	365.835175
787.832031	697.050171
786.648438	477.205353
785.463867	584.672913
784.278320	296.191895
783.092773	567.009399
781.908203	519.349426
780.721680	453.911102
779.536133	752.879944
778.349609	612.095825
777.163086	588.267090
775.975586	425.257050
774.789063	599.861145
773.601563	445.488586
772.413086	655.011047
771.225586	851.068237
770.037109	766.881287
768.848633	684.784119
767.660156	1140.304932
766.470703	1227.501343
765.281250	1122.871948
764.091797	377.296173
762.901367	842.823730
761.710938	1241.929810
760.520508	793.439392
759.330078	824.615112
758.138672	769.802795
756.947266	1134.868896
755.755859	1440.224487
754.563477	830.855591
753.371094	608.347961
752.178711	598.870300
750.986328	424.466705
749.792969	322.411743
748.599609	593.424561
747.405273	137.584305
746.211914	825.044312
745.017578	1042.473389
743.823242	1171.857056
742.627930	1020.266174
741.433594	-1.824166
740.238281	269.527252
739.041992	211.809494
737.846680	-89.266685
736.650391	161.512451
735.454102	15.594989
734.256836	114.691620
733.059570	322.954071
731.862305	673.114685
730.665039	486.882385
729.466797	497.326874
728.268555	264.811981
727.070313	659.585999
725.872070	691.108459
724.672852	586.878357
723.473633	432.206085
722.273438	255.496887
721.074219	45.882240
719.874023	290.181610
718.673828	-61.730694
717.472656	59.761303
716.271484	573.618591
715.070313	380.325470
713.869141	688.389832
712.666992	723.537048
711.464844	159.050018
710.262695	586.015503
709.059570	526.705750
707.856445	543.412842
706.653320	1173.896118
705.450195	634.813538
704.246094	513.601868
703.041992	413.953461
701.837891	568.644348
700.632813	1203.650757
699.428711	707.459106
698.222656	1200.351440
697.017578	788.670593
695.811523	372.600769
694.605469	816.759888
693.399414	48.598518
692.192383	-98.429329
690.986328	297.144623
689.778320	-312.570343
688.571289	-295.091980
687.363281	-152.008789
686.155273	-108.925148
684.947266	239.698639
683.738281	-224.938736
682.529297	-279.892700
681.320313	-337.129791
680.111328	-13.193960
678.901367	-228.829910
677.691406	-22.246485
676.481445	517.529785
675.270508	104.677971
674.059570	-273.430481
672.848633	-173.335556
671.636719	-280.965546
670.425781	-142.041931
669.213867	249.713303
668.000977	42.622688
666.789063	84.162468
665.576172	54.433636
664.362305	65.800514
663.149414	-285.469208
661.935547	17.627132
660.721680	72.517151
659.507813	-549.978027
658.292969	314.325684
657.078125	87.139923
655.863281	73.773438
654.647461	-77.304504
653.431641	-387.496490
652.215820	-108.951218
651.000000	171.980713
649.783203	868.844971
648.566406	-165.397644
647.349609	129.570267
646.132813	190.317490
644.915039	262.334290
643.697266	448.921600
642.478516	496.245605
641.259766	651.742249
640.041992	25.393707
638.822266	-2.423841
637.603516	131.766281
636.383789	150.743683
635.164063	278.035706
633.943359	470.653229
632.723633	-151.550827
631.502930	116.185349
630.281250	50.205181
629.060547	455.307495
627.838867	529.046997
626.617188	273.873230
625.394531	-292.767700
624.172852	226.891968
622.950195	467.158997
621.726563	284.760376
620.503906	508.986877
619.280273	585.011902
618.056641	209.019928
616.832031	479.444733
615.608398	11.380174
614.383789	420.725677
613.158203	-215.951828
611.933594	93.064659
610.708008	-80.915474
609.482422	46.980164
608.255859	-384.539001
607.030273	77.810608
605.803711	-215.429535
604.576172	34.776096
