# Supplementary material for: Raman spectroscopy accurately differentiates mucosal healing from non-healing and biochemical changes following biological therapy in inflammatory bowel disease
Source: PLoS One. 2021 Jun 2;16(6):e0252210. doi: 10.1371/journal.pone.0252210 (PMC8172032; doi:10.1371/journal.pone.0252210)
Supplement: S7 Dataset — (ZIP) [file pone.0252210.s009.zip › Post-biologic/OC034 post treatment_base sub CR removed_52__X_-4889.59__Y_10073__Z_1507.18__Time_582.txt]

1714.774414	22.467588
1713.797852	-75.089760
1712.820313	-72.496880
1711.843750	12.670291
1710.866211	40.942997
1709.888672	60.665302
1708.911133	-16.550980
1707.933594	-70.040993
1706.955078	63.583721
1705.976563	-14.762008
1704.998047	-18.424801
1704.019531	36.516697
1703.040039	-42.651520
1702.061523	-20.313496
1701.082031	100.767693
1700.101563	-21.758633
1699.122070	5.384789
1698.141602	53.764160
1697.161133	265.058319
1696.180664	214.351425
1695.200195	163.631485
1694.218750	291.831573
1693.238281	305.195099
1692.256836	358.600922
1691.274414	315.929382
1690.292969	356.091125
1689.310547	358.954224
1688.328125	471.275665
1687.345703	570.342224
1686.363281	645.516174
1685.379883	656.826538
1684.396484	623.009827
1683.413086	815.847656
1682.429688	569.330200
1681.445313	850.372009
1680.461914	852.004639
1679.477539	859.182190
1678.493164	810.731628
1677.507813	1084.470337
1676.523438	1116.337646
1675.538086	1164.414063
1674.552734	1180.864258
1673.566406	1070.004883
1672.581055	1259.834595
1671.594727	1263.898804
1670.608398	1337.358643
1669.622070	1565.159546
1668.634766	1493.152466
1667.648438	1644.532837
1666.661133	1644.908325
1665.673828	1778.316284
1664.685547	1583.067261
1663.698242	1664.124878
1662.709961	1803.840942
1661.721680	1641.656860
1660.733398	1742.321045
1659.744141	1808.861084
1658.755859	1820.141235
1657.766602	1800.004761
1656.777344	1912.673950
1655.787109	1803.278809
1654.797852	1567.288818
1653.807617	1580.537598
1652.817383	1427.491943
1651.827148	1237.875977
1650.835938	1260.290649
1649.844727	1087.432251
1648.853516	1036.639526
1647.862305	856.761353
1646.871094	915.152832
1645.878906	646.329224
1644.886719	626.271057
1643.894531	553.795227
1642.902344	550.369080
1641.910156	423.273743
1640.916992	447.008545
1639.923828	500.125336
1638.930664	231.800674
1637.936523	330.496246
1636.943359	73.598534
1635.949219	107.107574
1634.955078	-154.195602
1633.960938	-96.236916
1632.965820	-85.378975
1631.970703	36.422859
1630.975586	-62.662086
1629.980469	25.526579
1628.985352	3.466023
1627.989258	-168.249359
1626.993164	-26.525969
1625.997070	-5.538378
1625.000977	86.740898
1624.003906	-44.183300
1623.007813	101.223145
1622.010742	241.594955
1621.012695	250.824341
1620.015625	373.273071
1619.017578	301.608032
1618.020508	217.112183
1617.021484	321.900879
1616.023438	75.236122
1615.025391	-60.878277
1614.026367	73.493118
1613.027344	-22.751528
1612.028320	106.767403
1611.028320	81.782753
1610.029297	-89.749458
1609.029297	97.986481
1608.029297	81.498787
1607.028320	73.070297
1606.028320	33.408310
1605.027344	98.666916
1604.026367	72.458977
1603.025391	174.658112
1602.023438	59.818478
1601.022461	34.117348
1600.020508	34.728527
1599.018555	-56.032307
1598.016602	-104.794411
1597.013672	-205.675751
1596.010742	-175.744812
1595.007813	50.215412
1594.004883	-201.775330
1593.001953	-158.485321
1591.998047	-169.940079
1590.994141	-173.470688
1589.990234	-75.145645
1588.986328	96.263992
1587.981445	147.685318
1586.976563	154.813919
1585.971680	206.320282
1584.966797	137.946213
1583.961914	129.587906
1582.956055	76.979561
1581.950195	42.662479
1580.944336	50.057903
1579.938477	198.082275
1578.931641	208.083893
1577.924805	168.636887
1576.917969	90.176933
1575.911133	126.221817
1574.904297	76.406570
1573.896484	317.863525
1572.888672	283.599243
1571.880859	311.711914
1570.873047	113.682549
1569.864258	149.553329
1568.855469	232.127655
1567.846680	132.819397
1566.837891	20.520569
1565.829102	185.992905
1564.819336	159.270889
1563.809570	262.242554
1562.799805	404.016052
1561.790039	174.738220
1560.779297	139.977783
1559.768555	79.222984
1558.757813	59.881161
1557.747070	284.065338
1556.736328	186.769943
1555.724609	164.542236
1554.712891	186.249756
1553.701172	200.071777
1552.689453	172.355179
1551.676758	224.773605
1550.664063	214.945862
1549.651367	238.632660
1548.638672	303.568939
1547.625977	218.358887
1546.612305	109.784912
1545.598633	45.065971
1544.584961	57.766495
1543.571289	16.060381
1542.556641	173.139053
1541.541992	25.244341
1540.527344	65.759422
1539.512695	106.105164
1538.498047	-3.421980
1537.482422	67.574211
1536.466797	-3.516238
1535.451172	15.540409
1534.434570	183.996155
1533.418945	-26.792837
1532.402344	-21.131096
1531.385742	-72.340248
1530.369141	185.495071
1529.351563	25.722715
1528.334961	-69.767326
1527.317383	-44.371090
1526.299805	42.622334
1525.281250	26.442316
1524.263672	-31.081936
1523.245117	73.318565
1522.226563	-43.718452
1521.208008	29.413639
1520.188477	-44.226139
1519.168945	100.477776
1518.150391	134.426422
1517.129883	3.722276
1516.110352	62.989101
1515.089844	-55.176640
1514.070313	-111.849060
1513.049805	8.451551
1512.028320	-30.627415
1511.007813	32.771912
1509.986328	-86.207031
1508.964844	-41.159443
1507.943359	29.325624
1506.921875	61.132824
1505.899414	-68.761681
1504.876953	-19.387619
1503.854492	24.654066
1502.832031	-72.406944
1501.808594	-118.394196
1500.786133	-8.339070
1499.762695	-6.047184
1498.739258	-55.131721
1497.714844	38.921253
1496.691406	-46.334965
1495.666992	-180.343323
1494.642578	-109.882530
1493.617188	-8.955183
1492.592773	-71.844742
1491.567383	51.679577
1490.541992	82.988907
1489.516602	68.127304
1488.491211	-18.414354
1487.464844	226.867111
1486.438477	196.147903
1485.412109	180.589523
1484.385742	300.125946
1483.358398	416.887421
1482.331055	370.182800
1481.303711	466.155273
1480.276367	472.687775
1479.249023	402.585114
1478.220703	638.190002
1477.192383	720.654602
1476.164063	655.174500
1475.135742	851.920044
1474.106445	880.358032
1473.077148	1035.938721
1472.047852	1084.404785
1471.018555	1053.821289
1469.989258	1366.598389
1468.958984	1320.426147
1467.928711	1444.538330
1466.898438	1624.409424
1465.868164	1814.246094
1464.836914	1975.908936
1463.805664	1921.393188
1462.774414	2278.346191
1461.743164	2088.936768
1460.710938	2214.374512
1459.679688	2227.948730
1458.647461	2241.398438
1457.615234	2313.109131
1456.582031	2397.361084
1455.549805	2478.954346
1454.516602	2418.379883
1453.483398	2606.230225
1452.449219	2707.705811
1451.416016	2695.008545
1450.381836	2634.074707
1449.347656	2682.024658
1448.313477	2846.392334
1447.279297	2944.772949
1446.244141	2574.635010
1445.208984	2736.161621
1444.173828	2522.999268
1443.138672	2413.606201
1442.102539	2423.082275
1441.066406	2313.629639
1440.030273	2262.327881
1438.994141	2231.222900
1437.958008	2265.799805
1436.920898	2082.985596
1435.883789	1778.939575
1434.846680	1778.095337
1433.808594	1600.428101
1432.771484	1569.258789
1431.733398	1035.729980
1430.695313	1070.247803
1429.657227	902.872925
1428.618164	939.873596
1427.579102	641.401123
1426.540039	769.192932
1425.500977	521.284973
1424.461914	598.623230
1423.421875	426.435760
1422.381836	604.523315
1421.341797	414.781464
1420.301758	429.113281
1419.260742	385.526611
1418.219727	311.764435
1417.178711	421.771667
1416.137695	315.358521
1415.096680	173.793625
1414.054688	215.905685
1413.012695	64.405243
1411.970703	91.497917
1410.928711	106.046021
1409.885742	30.144953
1408.842773	-13.020846
1407.799805	51.885494
1406.756836	139.412735
1405.712891	8.497662
1404.668945	-26.919182
1403.625000	-14.580622
1402.581055	-37.319351
1401.537109	30.323896
1400.492188	82.939911
1399.447266	135.599167
1398.402344	183.290146
1397.357422	155.836258
1396.311523	186.093109
1395.265625	148.766541
1394.219727	33.882977
1393.173828	327.340912
1392.126953	87.430725
1391.081055	50.488239
1390.034180	41.168434
1388.986328	-93.177437
1387.939453	42.819527
1386.891602	93.804482
1385.843750	-77.686745
1384.795898	-68.999603
1383.748047	-102.704681
1382.699219	-28.845539
1381.651367	-27.354488
1380.602539	-108.196236
1379.552734	23.373747
1378.503906	-149.601547
1377.454102	-150.153168
1376.404297	-105.663071
1375.354492	165.992661
1374.303711	83.398018
1373.253906	-56.393642
1372.203125	-98.758614
1371.152344	-18.817423
1370.100586	56.223213
1369.049805	98.975578
1367.998047	7.293190
1366.946289	-96.670723
1365.894531	16.209822
1364.841797	42.024426
1363.789063	67.966820
1362.736328	188.611572
1361.683594	40.615261
1360.630859	91.842392
1359.577148	-13.510033
1358.523438	92.692719
1357.469727	109.496674
1356.415039	141.347168
1355.361328	280.196625
1354.306641	232.790222
1353.251953	401.660187
1352.197266	396.770233
1351.141602	444.167786
1350.085938	444.534912
1349.030273	571.628235
1347.974609	537.540161
1346.918945	523.467651
1345.862305	690.607117
1344.805664	994.213745
1343.749023	948.290100
1342.691406	1006.640198
1341.634766	985.832153
1340.577148	796.715942
1339.519531	1001.682617
1338.460938	894.684143
1337.403320	1097.386841
1336.344727	1082.325195
1335.286133	1074.856445
1334.226563	961.152466
1333.167969	887.244568
1332.108398	816.000366
1331.048828	873.529968
1329.989258	1012.778687
1328.928711	887.661255
1327.869141	859.135803
1326.808594	848.076172
1325.748047	802.603271
1324.686523	868.434998
1323.625977	838.115173
1322.564453	958.538940
1321.502930	1054.393921
1320.440430	871.554810
1319.378906	987.442688
1318.316406	943.129761
1317.253906	987.761658
1316.190430	1126.208740
1315.127930	1038.007935
1314.064453	1053.494019
1313.000977	973.050415
1311.937500	855.852966
1310.873047	903.849487
1309.809570	1114.472900
1308.745117	894.403076
1307.679688	802.549500
1306.615234	910.180054
1305.549805	985.936279
1304.484375	889.658875
1303.418945	1184.517700
1302.353516	914.001587
1301.287109	837.910156
1300.220703	700.568726
1299.154297	1052.300171
1298.087891	954.558289
1297.020508	928.213135
1295.954102	899.565491
1294.886719	836.707581
1293.818359	634.142212
1292.750977	777.732788
1291.682617	840.452942
1290.614258	738.973267
1289.545898	647.478760
1288.476563	570.864563
1287.407227	604.696350
1286.338867	643.541138
1285.268555	611.459534
1284.199219	675.031067
1283.128906	574.645142
1282.058594	682.509216
1280.988281	611.777771
1279.917969	538.748657
1278.846680	485.441925
1277.775391	576.583008
1276.704102	650.678833
1275.632813	649.064331
1274.560547	835.772522
1273.488281	670.605469
1272.416016	784.144226
1271.343750	885.523376
1270.270508	779.378784
1269.197266	888.243530
1268.124023	1009.363586
1267.050781	849.862732
1265.977539	941.846375
1264.903320	980.217102
1263.829102	1208.897217
1262.753906	1074.244629
1261.679688	1017.745911
1260.604492	978.419006
1259.529297	1309.583130
1258.454102	943.910950
1257.378906	1102.155884
1256.302734	1077.770142
1255.226563	900.084290
1254.150391	1284.826416
1253.073242	1190.056274
1251.997070	927.508972
1250.919922	1010.559998
1249.841797	1096.072388
1248.764648	970.065308
1247.686523	1327.923096
1246.608398	1126.693848
1245.530273	1209.894531
1244.452148	1178.931030
1243.373047	995.020508
1242.293945	1056.485107
1241.214844	1096.116333
1240.135742	992.568054
1239.055664	1211.845703
1237.975586	873.065002
1236.895508	1092.340942
1235.815430	896.873962
1234.734375	1125.807495
1233.654297	835.939758
1232.573242	965.475464
1231.491211	731.551025
1230.410156	955.561218
1229.328125	862.240295
1228.246094	848.874756
1227.163086	973.512268
1226.081055	819.778015
1224.998047	903.248108
1223.915039	807.671936
1222.832031	567.026672
1221.748047	681.942017
1220.664063	610.656616
1219.580078	585.320496
1218.496094	598.650085
1217.412109	329.306152
1216.327148	497.251434
1215.242188	339.109467
1214.157227	362.091797
1213.071289	409.185547
1211.985352	540.699890
1210.899414	672.131592
1209.813477	663.577087
1208.727539	551.299805
1207.640625	658.452820
1206.553711	570.274170
1205.466797	590.548767
1204.378906	365.021545
1203.291016	479.208923
1202.203125	309.118591
1201.115234	237.781693
1200.027344	159.209839
1198.938477	-15.638853
1197.849609	45.349564
1196.760742	-9.213617
1195.670898	-155.195557
1194.582031	90.777672
1193.492188	-67.294373
1192.401367	-49.893234
1191.311523	-87.834045
1190.220703	-125.816223
1189.129883	-166.248199
1188.039063	-21.823177
1186.947266	-148.821655
1185.856445	-86.213806
1184.764648	19.493336
1183.671875	0.323774
1182.580078	-11.720508
1181.487305	28.926386
1180.394531	55.090641
1179.301758	50.000675
1178.208984	80.778984
1177.115234	70.731094
1176.021484	223.494171
1174.927734	122.240089
1173.833008	229.257660
1172.738281	273.896729
1171.643555	265.773193
1170.548828	271.916931
1169.454102	215.766144
1168.358398	238.473648
1167.262695	131.952362
1166.166992	61.240673
1165.070313	112.357918
1163.973633	165.742310
1162.876953	262.002625
1161.780273	221.974747
1160.683594	251.111801
1159.585938	239.547562
1158.488281	354.385437
1157.389648	371.227875
1156.291992	311.609436
1155.193359	344.935089
1154.094727	432.984528
1152.996094	368.297028
1151.896484	272.543152
1150.796875	198.167953
1149.697266	68.915001
1148.597656	225.448730
1147.498047	5.525434
1146.397461	90.348015
1145.296875	29.812973
1144.195313	-47.468708
1143.094727	70.272339
1141.993164	128.374191
1140.891602	91.204140
1139.789063	82.465675
1138.687500	152.060013
1137.584961	185.856308
1136.482422	350.202393
1135.379883	222.164551
1134.276367	466.942566
1133.172852	402.808990
1132.069336	528.500183
1130.964844	630.282043
1129.861328	869.524170
1128.756836	847.583618
1127.652344	944.122314
1126.546875	933.792725
1125.442383	771.625427
1124.336914	808.505249
1123.230469	1051.405762
1122.125000	756.297852
1121.018555	804.643799
1119.912109	743.922058
1118.805664	612.087219
1117.699219	626.945435
1116.591797	648.778442
1115.484375	713.070190
1114.376953	725.181580
1113.268555	673.321899
1112.160156	749.040955
1111.051758	715.881409
1109.943359	687.351929
1108.833984	925.695679
1107.725586	847.304626
1106.616211	818.429077
1105.505859	834.312805
1104.396484	847.723450
1103.286133	1000.253662
1102.175781	985.089966
1101.064453	955.672607
1099.954102	935.599121
1098.842773	865.916626
1097.731445	881.022156
1096.619141	1020.921204
1095.507813	1038.139893
1094.395508	956.312561
1093.282227	954.493103
1092.169922	837.210205
1091.056641	971.760071
1089.943359	889.635376
1088.830078	760.399109
1087.716797	675.826172
1086.602539	854.603149
1085.488281	786.323730
1084.373047	732.090515
1083.258789	753.007874
1082.143555	820.822083
1081.028320	869.729004
1079.913086	737.693115
1078.796875	784.086304
1077.680664	644.926819
1076.564453	578.513306
1075.448242	699.772461
1074.331055	867.817139
1073.213867	568.988281
1072.096680	638.365845
1070.979492	604.497742
1069.861328	561.200806
1068.743164	459.281128
1067.625000	521.335388
1066.505859	498.980286
1065.386719	614.734009
1064.267578	657.806580
1063.148438	649.317322
1062.029297	533.142395
1060.909180	578.388489
1059.789063	286.767487
1058.667969	589.173340
1057.547852	503.326660
1056.426758	436.172241
1055.305664	273.206329
1054.183594	449.022949
1053.062500	582.688843
1051.940430	466.399506
1050.818359	345.466827
1049.695313	490.638153
1048.572266	416.369904
1047.449219	528.751343
1046.326172	480.124695
1045.203125	286.926788
1044.079102	326.932281
1042.955078	359.915161
1041.830078	472.095428
1040.706055	362.898651
1039.581055	288.679382
1038.456055	256.406982
1037.331055	266.056519
1036.205078	194.231781
1035.079102	310.934357
1033.953125	290.326874
1032.826172	430.223053
1031.700195	407.294586
1030.573242	698.240845
1029.445313	440.522369
1028.318359	313.080231
1027.190430	88.137344
1026.062500	-60.028347
1024.934570	-105.923241
1023.805664	-168.025360
1022.676758	11.326904
1021.547852	-55.349403
1020.418945	-56.997204
1019.289063	-72.528976
1018.159180	-76.417046
1017.029297	128.394669
1015.898438	94.413712
1014.767578	14.149061
1013.636719	49.812054
1012.505859	451.477295
1011.375000	276.401978
1010.243164	414.006897
1009.111328	470.596710
1007.978516	589.697754
1006.846680	727.320801
1005.713867	1228.083740
1004.581055	1730.994019
1003.447266	2582.837891
1002.313477	2662.356201
1001.179688	2154.958252
1000.045898	1359.086670
998.912109	829.290405
997.777344	533.051453
996.642578	410.188110
995.506836	188.213715
994.372070	386.422394
993.236328	310.084808
992.100586	273.087219
990.963867	307.683411
989.828125	342.366028
988.691406	324.115234
987.553711	319.797455
986.416992	193.484787
985.279297	97.276024
984.141602	58.790104
983.003906	176.981934
981.865234	170.935837
980.726563	243.244980
979.587891	108.580017
978.448242	238.600677
977.309570	210.014023
976.169922	243.630081
975.030273	344.008148
973.889648	315.777008
972.749023	331.333588
971.608398	342.416595
970.467773	335.252106
969.326172	296.077545
968.184570	325.909363
967.042969	243.419769
965.901367	438.695953
964.758789	241.805756
963.616211	139.160507
962.473633	243.029922
961.330078	424.915649
960.186523	439.580170
959.042969	394.815430
957.899414	471.604828
956.754883	413.399628
955.610352	229.454742
954.465820	315.815887
953.321289	326.771973
952.175781	161.717880
951.030273	161.564117
949.884766	296.469513
948.738281	195.996246
947.591797	287.705627
946.445313	180.727081
945.298828	71.666504
944.151367	166.080551
943.003906	313.119659
941.856445	305.009766
940.708008	297.057678
939.559570	239.064758
938.411133	272.502777
937.262695	333.448090
936.113281	401.362122
934.964844	396.448181
933.814453	334.717865
932.665039	156.964096
931.514648	216.365173
930.364258	244.008026
929.213867	271.793793
928.062500	251.917892
926.912109	368.757202
925.759766	146.674316
924.608398	-9.182478
923.456055	228.638977
922.303711	11.755622
921.151367	102.008629
919.999023	165.099487
918.845703	91.987968
917.692383	-19.554495
916.539063	-46.864635
915.384766	-17.245180
914.230469	-48.780674
913.076172	124.097244
911.920898	-183.963730
910.766602	7.305439
909.611328	-91.649437
908.455078	-133.726624
907.299805	-177.910904
906.143555	-15.701191
904.987305	33.289234
903.830078	-10.471150
902.673828	22.920403
901.516602	-156.386826
900.359375	-45.738228
899.201172	148.730438
898.042969	87.578735
896.884766	51.468071
895.726563	58.471943
894.567383	-45.177006
893.408203	68.342850
892.249023	127.697624
891.088867	17.708031
889.929688	-33.387230
888.769531	-45.942890
887.608398	162.883072
886.448242	-54.881329
885.287109	59.299278
884.125977	-54.325932
882.963867	62.283825
881.801758	-10.476062
880.639648	230.276901
879.477539	144.195663
878.315430	139.378464
877.152344	112.140732
875.989258	121.049103
874.825195	118.795044
873.661133	159.407867
872.497070	17.778597
871.333008	101.324577
870.168945	11.689702
869.003906	23.396675
867.838867	-88.496422
866.672852	220.137650
865.506836	58.961288
864.340820	88.928764
863.174805	96.484581
862.008789	189.449173
860.841797	387.973358
859.674805	218.302139
858.506836	300.144958
857.339844	352.823334
856.171875	392.077393
855.003906	352.864777
853.834961	410.139130
852.666016	427.078644
851.497070	470.944000
850.328125	526.028137
849.158203	269.752472
847.988281	356.284363
846.818359	268.156860
845.647461	74.894005
844.477539	38.394684
843.306641	37.739323
842.134766	3.554782
840.963867	78.973228
839.791992	62.703064
838.619141	185.046906
837.447266	363.197449
836.274414	186.021286
835.101563	207.730453
833.928711	262.922455
832.754883	260.037384
831.581055	426.785339
830.407227	321.180817
829.232422	338.326996
828.058594	527.190186
826.883789	285.548981
825.708008	295.939423
824.533203	283.996002
823.357422	220.779465
822.181641	110.770134
821.004883	145.563766
819.828125	42.232121
818.651367	-58.868267
817.474609	47.032738
816.296875	188.446304
815.119141	13.822398
813.941406	192.879990
812.763672	-55.159519
811.584961	90.369278
810.406250	29.057308
809.226563	1.047451
808.047852	-44.799061
806.868164	100.325188
805.688477	-154.394730
804.507813	-144.879028
803.327148	-122.130875
802.146484	42.539768
800.965820	-5.923580
799.784180	-238.531540
798.603516	-114.122597
797.420898	-189.368820
796.239258	-18.664351
795.056641	-89.654350
793.874023	80.760063
792.691406	69.382660
791.507813	26.916996
790.324219	26.428698
789.140625	36.901901
787.956055	206.583542
786.772461	391.555389
785.586914	266.713196
784.402344	216.989853
783.216797	211.395264
782.032227	183.582581
780.845703	237.432556
779.660156	313.224670
778.473633	327.030457
777.287109	340.710754
776.100586	-23.210911
774.913086	30.035101
773.725586	153.738922
772.538086	19.172375
771.349609	49.954124
770.161133	243.756226
768.972656	27.337086
767.784180	159.097260
766.594727	143.054291
765.405273	296.506958
764.215820	196.502609
763.026367	215.313263
761.835938	236.195145
760.645508	395.585083
759.454102	620.782715
758.262695	482.807770
757.072266	723.019836
755.879883	688.174805
754.688477	631.238831
753.496094	583.000549
752.303711	574.210266
751.110352	466.461945
749.917969	426.717438
748.724609	540.560913
747.530273	564.241516
746.336914	418.817505
745.142578	446.671234
743.948242	430.529816
742.752930	179.644531
741.558594	329.972931
740.363281	282.854828
739.166992	321.117645
737.971680	429.362274
736.775391	408.225220
735.579102	273.127319
734.381836	339.411743
733.185547	355.224854
731.988281	403.762909
730.790039	524.384277
729.592773	343.018707
728.394531	424.061584
727.196289	371.624329
725.997070	489.617126
724.797852	371.476898
723.598633	395.321564
722.399414	504.265594
721.199219	309.564880
719.999023	339.753662
718.798828	387.327026
717.598633	452.277191
716.397461	530.233215
715.196289	442.338196
713.994141	478.731018
712.792969	312.316223
711.590820	320.304016
710.388672	343.504913
709.185547	301.307373
707.982422	189.404282
706.779297	84.060852
705.576172	107.189224
704.372070	252.174026
703.167969	259.990662
701.963867	298.252045
700.759766	71.144836
699.554688	107.252937
698.349609	358.567474
697.143555	153.351547
695.938477	0.392405
694.732422	77.797165
693.525391	120.435623
692.319336	4.564622
691.112305	-50.439163
689.905273	-33.762516
688.697266	-82.154068
687.490234	-65.403221
686.282227	-39.940407
685.073242	-83.829659
683.865234	-121.144470
682.656250	1.996746
681.447266	-171.718948
680.237305	55.481564
679.028320	148.358047
677.818359	26.892147
676.607422	15.961596
675.397461	26.751711
674.186523	217.212357
672.975586	109.126030
671.763672	167.710175
670.551758	70.664787
669.339844	14.825459
668.127930	-86.286896
666.915039	43.946529
665.703125	42.430214
664.489258	-36.741344
663.276367	123.898628
662.062500	155.033203
660.848633	52.433746
659.634766	1.765441
658.419922	7.307893
657.205078	109.999298
655.990234	-58.956547
654.775391	-61.743401
653.559570	-55.813656
652.343750	-58.414921
651.126953	-67.386940
649.911133	-41.811752
648.694336	100.116539
647.477539	119.347588
646.259766	48.250610
645.041992	110.670197
643.824219	158.067657
642.606445	297.989288
641.387695	33.641785
640.168945	63.991444
638.950195	1.946141
637.730469	0.133806
636.511719	-16.695017
635.291016	-48.528965
634.071289	-35.250641
632.850586	3.783318
631.629883	62.100925
630.409180	-182.204636
629.188477	-59.576122
627.966797	-106.501137
626.745117	-11.941027
625.522461	-39.706486
624.300781	67.474800
623.078125	348.071716
621.854492	232.059479
620.631836	75.249260
619.408203	126.062996
618.184570	153.110641
616.960938	36.521011
615.736328	28.889206
614.511719	-4.673175
613.287109	68.444283
612.061523	0.075748
610.835938	25.472042
609.610352	103.927513
608.384766	8.848066
607.158203	-82.344086
605.931641	-118.418228
604.705078	35.095440
