# Supplementary material for: Raman spectroscopy accurately differentiates mucosal healing from non-healing and biochemical changes following biological therapy in inflammatory bowel disease
Source: PLoS One. 2021 Jun 2;16(6):e0252210. doi: 10.1371/journal.pone.0252210 (PMC8172032; doi:10.1371/journal.pone.0252210)
Supplement: S7 Dataset — (ZIP) [file pone.0252210.s009.zip › Post-biologic/OC034 post treatment_base sub CR removed_69__X_-4887.59__Y_10074__Z_1507.07__Time_774.txt]

1714.774414	-123.761131
1713.797852	-75.023857
1712.820313	-74.463593
1711.843750	24.002407
1710.866211	-55.787468
1709.888672	34.807476
1708.911133	-4.404925
1707.933594	-50.034996
1706.955078	-69.893013
1705.976563	45.866196
1704.998047	24.115015
1704.019531	178.178391
1703.040039	77.113098
1702.061523	119.828445
1701.082031	228.667557
1700.101563	53.295803
1699.122070	107.339844
1698.141602	150.070847
1697.161133	312.510284
1696.180664	303.383209
1695.200195	301.822021
1694.218750	529.505066
1693.238281	492.394257
1692.256836	444.261719
1691.274414	430.519257
1690.292969	496.585663
1689.310547	407.638062
1688.328125	630.574585
1687.345703	610.589233
1686.363281	822.401978
1685.379883	602.206848
1684.396484	592.534912
1683.413086	718.676819
1682.429688	983.231445
1681.445313	797.607971
1680.461914	849.052612
1679.477539	967.032593
1678.493164	848.184143
1677.507813	883.758789
1676.523438	1156.177368
1675.538086	1215.829834
1674.552734	1267.622803
1673.566406	1261.052002
1672.581055	1528.412720
1671.594727	1471.679443
1670.608398	1354.086914
1669.622070	1393.462402
1668.634766	1523.314697
1667.648438	1539.239380
1666.661133	1749.142944
1665.673828	1569.184204
1664.685547	1585.882935
1663.698242	1894.640625
1662.709961	1715.655151
1661.721680	1780.966431
1660.733398	1817.424927
1659.744141	1854.187988
1658.755859	1880.705200
1657.766602	2013.494751
1656.777344	1889.721924
1655.787109	1792.829224
1654.797852	1524.322754
1653.807617	1507.698853
1652.817383	1465.009399
1651.827148	1422.727783
1650.835938	1335.883423
1649.844727	1360.522095
1648.853516	1060.409180
1647.862305	1064.755615
1646.871094	789.426025
1645.878906	731.225342
1644.886719	639.123291
1643.894531	386.399689
1642.902344	379.707092
1641.910156	402.458893
1640.916992	267.271179
1639.923828	351.518982
1638.930664	314.807617
1637.936523	196.760117
1636.943359	242.638092
1635.949219	104.378502
1634.955078	6.109679
1633.960938	34.746922
1632.965820	-60.045109
1631.970703	-104.365173
1630.975586	41.297436
1629.980469	-49.632774
1628.985352	-163.826721
1627.989258	-140.774780
1626.993164	-104.204811
1625.997070	-248.755646
1625.000977	140.912186
1624.003906	99.620949
1623.007813	16.655767
1622.010742	139.040146
1621.012695	75.182220
1620.015625	161.415359
1619.017578	108.761192
1618.020508	192.989441
1617.021484	253.873718
1616.023438	18.503191
1615.025391	-69.521378
1614.026367	-144.087845
1613.027344	43.940090
1612.028320	-71.977890
1611.028320	-98.429283
1610.029297	22.183397
1609.029297	93.230026
1608.029297	-8.391311
1607.028320	-23.274708
1606.028320	127.075790
1605.027344	120.524544
1604.026367	69.718353
1603.025391	13.933196
1602.023438	-148.871384
1601.022461	-52.425137
1600.020508	-86.569145
1599.018555	-188.474838
1598.016602	-201.260406
1597.013672	-111.921524
1596.010742	-221.022842
1595.007813	-126.135719
1594.004883	-172.159653
1593.001953	-35.215313
1591.998047	20.894817
1590.994141	-144.732651
1589.990234	-88.337509
1588.986328	-115.322601
1587.981445	-87.391197
1586.976563	89.293068
1585.971680	-99.009010
1584.966797	88.242218
1583.961914	25.316916
1582.956055	144.903580
1581.950195	35.277176
1580.944336	84.646469
1579.938477	-11.756770
1578.931641	141.867737
1577.924805	29.996979
1576.917969	123.796989
1575.911133	152.556396
1574.904297	124.113235
1573.896484	126.920105
1572.888672	212.946289
1571.880859	33.809315
1570.873047	-7.503102
1569.864258	-64.381783
1568.855469	42.417183
1567.846680	110.201569
1566.837891	1.370057
1565.829102	97.650993
1564.819336	152.337952
1563.809570	168.041992
1562.799805	87.706612
1561.790039	129.269470
1560.779297	48.882706
1559.768555	131.813675
1558.757813	-117.148575
1557.747070	69.314865
1556.736328	196.030853
1555.724609	107.607681
1554.712891	197.843307
1553.701172	176.608780
1552.689453	326.150787
1551.676758	43.295956
1550.664063	133.087082
1549.651367	46.806774
1548.638672	131.166000
1547.625977	55.038406
1546.612305	239.958115
1545.598633	241.144730
1544.584961	200.851654
1543.571289	15.749826
1542.556641	174.165756
1541.541992	63.772125
1540.527344	97.881340
1539.512695	38.891357
1538.498047	23.652874
1537.482422	72.779816
1536.466797	-7.268243
1535.451172	31.207872
1534.434570	121.081711
1533.418945	-116.691536
1532.402344	47.592255
1531.385742	33.809013
1530.369141	99.732185
1529.351563	-38.059395
1528.334961	-8.563411
1527.317383	-20.461157
1526.299805	29.247725
1525.281250	55.584164
1524.263672	-13.491132
1523.245117	-103.309380
1522.226563	-38.948189
1521.208008	45.764809
1520.188477	9.403871
1519.168945	29.414219
1518.150391	54.360100
1517.129883	97.078964
1516.110352	119.030205
1515.089844	-172.570236
1514.070313	64.722633
1513.049805	-47.437840
1512.028320	-3.187518
1511.007813	104.996666
1509.986328	-23.109228
1508.964844	-179.580994
1507.943359	-118.207367
1506.921875	-46.809662
1505.899414	-260.191406
1504.876953	36.323280
1503.854492	-103.088638
1502.832031	-42.828194
1501.808594	-121.109955
1500.786133	-232.846924
1499.762695	-75.931549
1498.739258	-126.613510
1497.714844	-203.073593
1496.691406	-28.965626
1495.666992	-77.680771
1494.642578	-108.674644
1493.617188	-35.031303
1492.592773	-33.188347
1491.567383	-13.660705
1490.541992	-50.552814
1489.516602	-0.766583
1488.491211	202.051514
1487.464844	307.546783
1486.438477	400.040161
1485.412109	260.027924
1484.385742	334.250153
1483.358398	400.591492
1482.331055	313.668762
1481.303711	349.014191
1480.276367	325.519012
1479.249023	411.470947
1478.220703	563.465576
1477.192383	534.302490
1476.164063	693.500549
1475.135742	727.654541
1474.106445	955.149475
1473.077148	983.796204
1472.047852	1172.628052
1471.018555	1460.466797
1469.989258	1340.933350
1468.958984	1208.564087
1467.928711	1483.014771
1466.898438	1599.550781
1465.868164	1642.166138
1464.836914	1722.730469
1463.805664	1937.793701
1462.774414	1959.544312
1461.743164	2080.208008
1460.710938	2226.067871
1459.679688	2417.446289
1458.647461	2263.386475
1457.615234	2286.913818
1456.582031	2434.621826
1455.549805	2457.860107
1454.516602	2516.466309
1453.483398	2417.724609
1452.449219	2521.710449
1451.416016	2610.350098
1450.381836	2746.982178
1449.347656	2670.643311
1448.313477	2908.323730
1447.279297	2692.510498
1446.244141	2719.743896
1445.208984	2607.657227
1444.173828	2551.211182
1443.138672	2370.727295
1442.102539	2491.263184
1441.066406	2528.212646
1440.030273	2461.403320
1438.994141	2301.017578
1437.958008	2309.981201
1436.920898	2083.858154
1435.883789	2047.259766
1434.846680	1758.033325
1433.808594	1607.762573
1432.771484	1250.489014
1431.733398	1251.760010
1430.695313	1063.711182
1429.657227	994.299072
1428.618164	841.622803
1427.579102	739.426208
1426.540039	548.994141
1425.500977	724.173828
1424.461914	601.840820
1423.421875	474.492676
1422.381836	369.863495
1421.341797	514.641846
1420.301758	337.005981
1419.260742	272.734131
1418.219727	276.459320
1417.178711	363.241608
1416.137695	419.803192
1415.096680	199.631363
1414.054688	34.890556
1413.012695	232.339630
1411.970703	130.557129
1410.928711	114.304680
1409.885742	25.199902
1408.842773	212.534180
1407.799805	-42.266888
1406.756836	74.760887
1405.712891	211.855820
1404.668945	198.322189
1403.625000	81.944916
1402.581055	116.222702
1401.537109	-35.098190
1400.492188	152.288071
1399.447266	3.639986
1398.402344	-74.681068
1397.357422	95.244392
1396.311523	87.231613
1395.265625	36.704231
1394.219727	119.035706
1393.173828	181.377304
1392.126953	91.029808
1391.081055	115.970360
1390.034180	123.457436
1388.986328	-19.111475
1387.939453	11.102393
1386.891602	81.405823
1385.843750	-140.790375
1384.795898	-105.283012
1383.748047	-137.173615
1382.699219	-106.480209
1381.651367	-65.684807
1380.602539	10.164381
1379.552734	-226.087250
1378.503906	-47.634411
1377.454102	-18.928099
1376.404297	17.373785
1375.354492	-88.442955
1374.303711	-69.365013
1373.253906	-142.440094
1372.203125	-85.696815
1371.152344	-86.186508
1370.100586	30.597136
1369.049805	35.337631
1367.998047	-54.473289
1366.946289	10.332561
1365.894531	-94.094704
1364.841797	0.845398
1363.789063	75.974800
1362.736328	188.549911
1361.683594	-62.058655
1360.630859	88.111458
1359.577148	166.231491
1358.523438	110.191772
1357.469727	71.733795
1356.415039	110.491020
1355.361328	124.546936
1354.306641	113.901680
1353.251953	-10.842558
1352.197266	294.259583
1351.141602	378.407440
1350.085938	194.587433
1349.030273	524.744690
1347.974609	510.027527
1346.918945	465.712036
1345.862305	776.244141
1344.805664	925.629822
1343.749023	876.788452
1342.691406	795.908630
1341.634766	886.224365
1340.577148	937.024292
1339.519531	1131.637451
1338.460938	1242.130615
1337.403320	1028.408325
1336.344727	1099.612671
1335.286133	916.047546
1334.226563	1061.812500
1333.167969	965.261414
1332.108398	849.132507
1331.048828	787.626160
1329.989258	968.590759
1328.928711	709.694824
1327.869141	693.253479
1326.808594	718.987488
1325.748047	690.541565
1324.686523	694.378479
1323.625977	878.622375
1322.564453	983.964905
1321.502930	978.377075
1320.440430	928.546631
1319.378906	817.240845
1318.316406	962.641724
1317.253906	772.808228
1316.190430	940.676636
1315.127930	1000.197327
1314.064453	1020.429382
1313.000977	1114.727783
1311.937500	854.469360
1310.873047	835.813904
1309.809570	871.494995
1308.745117	838.401123
1307.679688	953.136108
1306.615234	760.436646
1305.549805	922.195740
1304.484375	904.513977
1303.418945	950.925232
1302.353516	1076.135132
1301.287109	963.048218
1300.220703	744.506531
1299.154297	897.162842
1298.087891	777.276428
1297.020508	706.703430
1295.954102	690.318787
1294.886719	715.813965
1293.818359	746.351807
1292.750977	617.547546
1291.682617	633.660706
1290.614258	588.598938
1289.545898	455.430908
1288.476563	582.292664
1287.407227	407.793701
1286.338867	529.976318
1285.268555	355.831696
1284.199219	480.684174
1283.128906	605.611389
1282.058594	527.421143
1280.988281	561.974731
1279.917969	395.981934
1278.846680	511.526001
1277.775391	507.286285
1276.704102	691.458801
1275.632813	587.173279
1274.560547	507.490753
1273.488281	748.085144
1272.416016	773.676758
1271.343750	923.940186
1270.270508	776.299072
1269.197266	838.803711
1268.124023	833.028015
1267.050781	1103.133667
1265.977539	885.209900
1264.903320	1018.762939
1263.829102	1088.932373
1262.753906	876.306519
1261.679688	1080.730713
1260.604492	904.925171
1259.529297	829.186157
1258.454102	967.947754
1257.378906	992.242615
1256.302734	1050.696411
1255.226563	1165.190063
1254.150391	1053.327759
1253.073242	875.876587
1251.997070	878.605835
1250.919922	1202.489258
1249.841797	1125.014771
1248.764648	1064.645386
1247.686523	1123.471436
1246.608398	1065.663574
1245.530273	905.875549
1244.452148	984.271606
1243.373047	1154.971069
1242.293945	934.691162
1241.214844	1054.420532
1240.135742	975.103882
1239.055664	844.899536
1237.975586	940.405640
1236.895508	980.106750
1235.815430	830.664368
1234.734375	918.909912
1233.654297	985.314270
1232.573242	676.083862
1231.491211	761.933044
1230.410156	881.661621
1229.328125	872.994812
1228.246094	1026.559814
1227.163086	645.087463
1226.081055	779.275269
1224.998047	792.424438
1223.915039	469.307831
1222.832031	475.250000
1221.748047	541.634216
1220.664063	491.936340
1219.580078	570.343384
1218.496094	259.655579
1217.412109	379.110626
1216.327148	172.423874
1215.242188	371.489288
1214.157227	357.983215
1213.071289	402.386475
1211.985352	514.307068
1210.899414	346.273926
1209.813477	429.138184
1208.727539	461.283264
1207.640625	539.185059
1206.553711	701.374695
1205.466797	567.019836
1204.378906	430.269165
1203.291016	298.346405
1202.203125	310.930023
1201.115234	73.039330
1200.027344	210.731766
1198.938477	-22.332417
1197.849609	-50.827068
1196.760742	9.635885
1195.670898	86.845024
1194.582031	-47.656960
1193.492188	-54.751335
1192.401367	-141.227341
1191.311523	-122.012535
1190.220703	38.865044
1189.129883	-124.665192
1188.039063	-276.196381
1186.947266	-180.452927
1185.856445	-248.060242
1184.764648	-61.345276
1183.671875	-76.333382
1182.580078	33.324734
1181.487305	-159.321793
1180.394531	22.052340
1179.301758	133.735138
1178.208984	127.842789
1177.115234	49.977089
1176.021484	166.080032
1174.927734	246.105316
1173.833008	273.319641
1172.738281	317.175110
1171.643555	181.406830
1170.548828	100.627769
1169.454102	120.250832
1168.358398	65.616646
1167.262695	130.454376
1166.166992	147.339127
1165.070313	54.162128
1163.973633	183.141266
1162.876953	151.883987
1161.780273	122.914764
1160.683594	146.376312
1159.585938	310.566772
1158.488281	297.938141
1157.389648	223.152725
1156.291992	234.168823
1155.193359	297.535370
1154.094727	410.829926
1152.996094	354.676971
1151.896484	172.093918
1150.796875	275.441071
1149.697266	-7.354806
1148.597656	-25.744240
1147.498047	134.360306
1146.397461	-48.587021
1145.296875	70.733292
1144.195313	-50.491837
1143.094727	-131.339539
1141.993164	-93.338135
1140.891602	-86.397469
1139.789063	29.787270
1138.687500	-8.722268
1137.584961	100.008240
1136.482422	32.733665
1135.379883	281.310608
1134.276367	159.145111
1133.172852	371.709320
1132.069336	560.311096
1130.964844	570.696228
1129.861328	621.290283
1128.756836	685.968018
1127.652344	615.301025
1126.546875	836.200745
1125.442383	898.042053
1124.336914	789.078003
1123.230469	841.171204
1122.125000	795.988403
1121.018555	639.380737
1119.912109	534.819214
1118.805664	671.666016
1117.699219	581.105652
1116.591797	561.457153
1115.484375	565.357239
1114.376953	540.755188
1113.268555	400.171082
1112.160156	521.965637
1111.051758	586.861694
1109.943359	590.172913
1108.833984	702.048096
1107.725586	612.988220
1106.616211	504.963348
1105.505859	677.834045
1104.396484	819.837219
1103.286133	942.786316
1102.175781	952.324646
1101.064453	836.731506
1099.954102	777.693848
1098.842773	756.303040
1097.731445	756.038757
1096.619141	866.436829
1095.507813	741.078796
1094.395508	719.326904
1093.282227	902.378845
1092.169922	616.709351
1091.056641	698.300293
1089.943359	829.188843
1088.830078	670.524353
1087.716797	801.191589
1086.602539	581.288574
1085.488281	695.291382
1084.373047	863.225769
1083.258789	824.193665
1082.143555	801.549255
1081.028320	628.497559
1079.913086	669.179199
1078.796875	695.680542
1077.680664	686.892151
1076.564453	689.779236
1075.448242	758.304932
1074.331055	563.993774
1073.213867	426.003479
1072.096680	480.298218
1070.979492	480.598114
1069.861328	551.154236
1068.743164	328.730865
1067.625000	375.770935
1066.505859	434.451141
1065.386719	322.128876
1064.267578	551.614197
1063.148438	553.929077
1062.029297	418.151276
1060.909180	535.059021
1059.789063	92.889786
1058.667969	254.187485
1057.547852	261.099457
1056.426758	260.969788
1055.305664	214.088806
1054.183594	246.638107
1053.062500	351.571838
1051.940430	183.232056
1050.818359	204.064484
1049.695313	313.569092
1048.572266	196.673050
1047.449219	89.163185
1046.326172	200.953278
1045.203125	247.406326
1044.079102	100.338829
1042.955078	102.521675
1041.830078	121.023346
1040.706055	176.815491
1039.581055	118.465042
1038.456055	55.507484
1037.331055	41.493347
1036.205078	132.248047
1035.079102	181.103897
1033.953125	246.255936
1032.826172	223.021866
1031.700195	271.929535
1030.573242	358.048279
1029.445313	258.218689
1028.318359	2.794577
1027.190430	-108.426994
1026.062500	-191.672653
1024.934570	-186.583374
1023.805664	-225.554993
1022.676758	-134.468643
1021.547852	-217.402802
1020.418945	-174.952591
1019.289063	-127.822281
1018.159180	-249.925491
1017.029297	-147.014618
1015.898438	-166.928543
1014.767578	-177.485428
1013.636719	-76.753136
1012.505859	-47.786877
1011.375000	242.923553
1010.243164	325.218231
1009.111328	150.640854
1007.978516	457.561890
1006.846680	620.999390
1005.713867	992.623596
1004.581055	1717.981689
1003.447266	2625.740479
1002.313477	2474.564697
1001.179688	1933.034058
1000.045898	1197.797852
998.912109	479.183472
997.777344	497.657684
996.642578	142.230637
995.506836	34.054817
994.372070	126.815727
993.236328	164.280182
992.100586	70.378708
990.963867	211.853897
989.828125	-63.893921
988.691406	1.741657
987.553711	92.822281
986.416992	45.765060
985.279297	10.379119
984.141602	14.292178
983.003906	-25.399469
981.865234	-60.333473
980.726563	-5.364050
979.587891	52.022938
978.448242	-44.579456
977.309570	93.563904
976.169922	63.961025
975.030273	-16.044920
973.889648	-1.650576
972.749023	113.973213
971.608398	-20.659746
970.467773	81.442818
969.326172	-9.191782
968.184570	123.008057
967.042969	96.970978
965.901367	146.810150
964.758789	261.006348
963.616211	120.776894
962.473633	180.225052
961.330078	212.303528
960.186523	155.162674
959.042969	302.102844
957.899414	295.683136
956.754883	172.648560
955.610352	95.622360
954.465820	229.365585
953.321289	54.299393
952.175781	62.499264
951.030273	118.891327
949.884766	120.544037
948.738281	99.504799
947.591797	32.930599
946.445313	87.661194
945.298828	217.920074
944.151367	110.757935
943.003906	191.051636
941.856445	255.494232
940.708008	144.337814
939.559570	268.422546
938.411133	294.522339
937.262695	366.388580
936.113281	139.686798
934.964844	129.819565
933.814453	140.638458
932.665039	208.576523
931.514648	180.972672
930.364258	133.045364
929.213867	57.979156
928.062500	126.527046
926.912109	-32.391205
925.759766	13.714174
924.608398	25.828617
923.456055	-0.564886
922.303711	-131.382065
921.151367	6.253629
919.999023	21.252892
918.845703	-147.640488
917.692383	-134.576401
916.539063	-91.847443
915.384766	-44.444981
914.230469	-15.079007
913.076172	-44.589172
911.920898	-325.786957
910.766602	-180.261826
909.611328	-322.677856
908.455078	-90.777908
907.299805	-117.270447
906.143555	-209.331741
904.987305	-212.857742
903.830078	-55.419262
902.673828	-208.188736
901.516602	-73.214828
900.359375	-164.538635
899.201172	-140.278641
898.042969	1.737654
896.884766	-170.609421
895.726563	-1.287230
894.567383	93.462906
893.408203	34.572666
892.249023	147.562851
891.088867	73.088707
889.929688	57.470394
888.769531	84.870735
887.608398	-23.100533
886.448242	103.807770
885.287109	11.861371
884.125977	-34.832275
882.963867	90.008331
881.801758	-107.595497
880.639648	-25.472950
879.477539	49.924702
878.315430	120.851227
877.152344	81.431046
875.989258	125.431091
874.825195	104.179939
873.661133	128.023453
872.497070	-79.913620
871.333008	-71.678459
870.168945	-112.890488
869.003906	-84.304070
867.838867	56.744720
866.672852	110.100182
865.506836	219.655624
864.340820	7.870603
863.174805	189.351181
862.008789	222.540329
860.841797	307.391754
859.674805	253.039795
858.506836	333.402069
857.339844	294.808105
856.171875	260.739044
855.003906	341.075287
853.834961	493.136749
852.666016	443.374115
851.497070	447.419769
850.328125	498.511566
849.158203	464.454834
847.988281	235.557709
846.818359	181.398895
845.647461	120.539528
844.477539	108.912865
843.306641	289.697235
842.134766	72.200806
840.963867	214.827774
839.791992	169.546371
838.619141	92.961731
837.447266	255.487061
836.274414	192.236984
835.101563	222.785736
833.928711	170.640030
832.754883	127.402847
831.581055	222.522720
830.407227	317.537689
829.232422	405.757751
828.058594	438.098175
826.883789	465.901520
825.708008	250.609161
824.533203	445.470856
823.357422	165.507721
822.181641	210.876038
821.004883	149.230911
819.828125	145.428619
818.651367	197.198639
817.474609	-69.439949
816.296875	-91.254547
815.119141	47.028687
813.941406	27.227354
812.763672	-132.758835
811.584961	-17.088469
810.406250	29.519726
809.226563	-8.434675
808.047852	11.275757
806.868164	-149.034836
805.688477	-18.488344
804.507813	-181.155075
803.327148	-139.665375
802.146484	43.701958
800.965820	-50.443142
799.784180	-162.400543
798.603516	-68.213577
797.420898	-151.532333
796.239258	-268.186401
795.056641	-156.673843
793.874023	-16.540440
792.691406	-89.219078
791.507813	-99.986298
790.324219	4.238180
789.140625	57.380665
787.956055	112.586456
786.772461	176.480850
785.586914	195.992081
784.402344	241.892868
783.216797	51.112747
782.032227	134.337387
780.845703	151.115677
779.660156	127.989716
778.473633	190.881226
777.287109	176.334747
776.100586	269.832947
774.913086	124.814064
773.725586	112.122131
772.538086	92.692764
771.349609	44.481812
770.161133	-21.468767
768.972656	181.417603
767.784180	11.643872
766.594727	79.789482
765.405273	112.540314
764.215820	323.542236
763.026367	164.439804
761.835938	493.971649
760.645508	339.086273
759.454102	395.384674
758.262695	592.328430
757.072266	426.216461
755.879883	422.784149
754.688477	507.176971
753.496094	417.828491
752.303711	335.020660
751.110352	302.684753
749.917969	461.329102
748.724609	411.244568
747.530273	358.910400
746.336914	490.857574
745.142578	311.130341
743.948242	256.443420
742.752930	258.733704
741.558594	335.500366
740.363281	285.045349
739.166992	221.412506
737.971680	368.079102
736.775391	282.456909
735.579102	203.401703
734.381836	200.972839
733.185547	224.776047
731.988281	298.870056
730.790039	254.766663
729.592773	212.850235
728.394531	46.295315
727.196289	376.078949
725.997070	270.747559
724.797852	359.946259
723.598633	272.147156
722.399414	346.025879
721.199219	400.230621
719.999023	399.849426
718.798828	277.264130
717.598633	204.952728
716.397461	411.953094
715.196289	296.093018
713.994141	348.234680
712.792969	358.976837
711.590820	313.098053
710.388672	208.463959
709.185547	169.297119
707.982422	64.874161
706.779297	28.073656
705.576172	34.904987
704.372070	50.520840
703.167969	140.196823
701.963867	173.357071
700.759766	28.247387
699.554688	170.331863
698.349609	116.795525
697.143555	102.512497
695.938477	-50.725121
694.732422	119.913422
693.525391	79.913536
692.319336	46.562344
691.112305	-175.517426
689.905273	-126.071327
688.697266	36.314648
687.490234	-83.268890
686.282227	-42.166668
685.073242	-276.330872
683.865234	-9.479939
682.656250	-134.906097
681.447266	-121.460526
680.237305	-140.376526
679.028320	-111.503105
677.818359	-54.354214
676.607422	-16.576277
675.397461	-76.080193
674.186523	-57.522064
672.975586	60.670696
671.763672	-78.434090
670.551758	-42.200531
669.339844	93.581261
668.127930	104.062546
666.915039	-10.669518
665.703125	51.900753
664.489258	73.519043
663.276367	19.643473
662.062500	50.081219
660.848633	46.055080
659.634766	72.314087
658.419922	-89.053246
657.205078	32.250202
655.990234	-85.806091
654.775391	-83.048843
653.559570	81.382370
652.343750	-64.545364
651.126953	61.036896
649.911133	-117.149651
648.694336	75.084770
647.477539	-81.576698
646.259766	95.378860
645.041992	175.332321
643.824219	315.378235
642.606445	229.393738
641.387695	250.819687
640.168945	261.312103
638.950195	28.726101
637.730469	51.739609
636.511719	93.822166
635.291016	-61.989143
634.071289	-9.747399
632.850586	-24.419554
631.629883	-22.287210
630.409180	-61.333767
629.188477	60.098961
627.966797	65.174309
626.745117	65.440239
625.522461	204.502213
624.300781	-6.478532
623.078125	167.720047
621.854492	343.290466
620.631836	338.118744
619.408203	242.219971
618.184570	53.463982
616.960938	86.511490
615.736328	131.432556
614.511719	27.701340
613.287109	-32.128754
612.061523	45.938885
610.835938	201.884949
609.610352	10.218522
608.384766	43.840927
607.158203	-15.834489
605.931641	-211.529007
604.705078	-99.023506
