# Supplementary material for: Raman spectroscopy accurately differentiates mucosal healing from non-healing and biochemical changes following biological therapy in inflammatory bowel disease
Source: PLoS One. 2021 Jun 2;16(6):e0252210. doi: 10.1371/journal.pone.0252210 (PMC8172032; doi:10.1371/journal.pone.0252210)
Supplement: S7 Dataset — (ZIP) [file pone.0252210.s009.zip › Post-biologic/OC034 post treatment_base sub CR removed_20__X_-4896.59__Y_10070__Z_1507.2__Time_224.txt]

1714.774414	8.314531
1713.797852	56.910366
1712.820313	-7.020728
1711.843750	68.557381
1710.866211	130.680527
1709.888672	-193.157700
1708.911133	-47.826897
1707.933594	-52.512741
1706.955078	28.580160
1705.976563	-10.751859
1704.998047	41.099480
1704.019531	-19.343161
1703.040039	-74.271591
1702.061523	-254.704239
1701.082031	-202.172760
1700.101563	10.972688
1699.122070	149.423523
1698.141602	12.688781
1697.161133	210.334213
1696.180664	183.719635
1695.200195	-29.593502
1694.218750	232.828171
1693.238281	22.862890
1692.256836	-7.873623
1691.274414	188.548157
1690.292969	107.745216
1689.310547	280.715668
1688.328125	280.598145
1687.345703	315.501862
1686.363281	268.112823
1685.379883	476.952148
1684.396484	427.603485
1683.413086	498.545441
1682.429688	439.335358
1681.445313	662.785278
1680.461914	465.924164
1679.477539	564.976135
1678.493164	534.000610
1677.507813	806.722839
1676.523438	877.616089
1675.538086	922.279602
1674.552734	1031.156250
1673.566406	1180.257813
1672.581055	1114.487305
1671.594727	1078.378662
1670.608398	1162.254517
1669.622070	1331.512329
1668.634766	1161.244629
1667.648438	1211.841675
1666.661133	1326.524902
1665.673828	1401.792847
1664.685547	1482.748535
1663.698242	1558.820557
1662.709961	1672.395752
1661.721680	1606.085327
1660.733398	1534.937622
1659.744141	1662.972534
1658.755859	1664.235962
1657.766602	1824.828979
1656.777344	1625.636841
1655.787109	1604.321777
1654.797852	1564.928467
1653.807617	1441.271484
1652.817383	1378.938477
1651.827148	1338.207397
1650.835938	1160.370605
1649.844727	985.663330
1648.853516	888.096313
1647.862305	719.614624
1646.871094	686.357727
1645.878906	838.410034
1644.886719	507.464996
1643.894531	393.569733
1642.902344	293.302429
1641.910156	293.747986
1640.916992	289.272400
1639.923828	147.978653
1638.930664	197.012833
1637.936523	114.518990
1636.943359	-15.035483
1635.949219	-125.748528
1634.955078	-33.158134
1633.960938	-32.489830
1632.965820	-179.015350
1631.970703	-30.197781
1630.975586	-154.957245
1629.980469	-92.453171
1628.985352	159.817047
1627.989258	-82.403473
1626.993164	-100.620773
1625.997070	55.040615
1625.000977	92.586990
1624.003906	51.515270
1623.007813	76.444313
1622.010742	41.178314
1621.012695	145.417511
1620.015625	357.558380
1619.017578	165.429016
1618.020508	278.180725
1617.021484	36.739365
1616.023438	-159.756180
1615.025391	97.961792
1614.026367	80.336578
1613.027344	-18.379171
1612.028320	-101.123848
1611.028320	73.258339
1610.029297	-189.940170
1609.029297	128.863754
1608.029297	162.143448
1607.028320	297.718475
1606.028320	294.607452
1605.027344	37.692776
1604.026367	24.459820
1603.025391	-77.604881
1602.023438	-19.899736
1601.022461	84.991043
1600.020508	-74.185463
1599.018555	9.980420
1598.016602	47.161880
1597.013672	50.447525
1596.010742	-113.404579
1595.007813	-486.089294
1594.004883	-283.935211
1593.001953	-188.855896
1591.998047	-310.438873
1590.994141	-259.640167
1589.990234	-49.627041
1588.986328	-87.509132
1587.981445	-172.284744
1586.976563	-40.534889
1585.971680	2.540141
1584.966797	144.677643
1583.961914	39.188213
1582.956055	48.402088
1581.950195	156.611420
1580.944336	285.612335
1579.938477	47.403206
1578.931641	218.011765
1577.924805	216.748962
1576.917969	72.344810
1575.911133	50.255939
1574.904297	212.824814
1573.896484	234.857742
1572.888672	225.640701
1571.880859	70.815231
1570.873047	74.536591
1569.864258	111.977394
1568.855469	489.644806
1567.846680	10.017601
1566.837891	39.463242
1565.829102	331.025116
1564.819336	165.574127
1563.809570	18.275402
1562.799805	236.760437
1561.790039	185.302444
1560.779297	208.974457
1559.768555	66.602417
1558.757813	131.561325
1557.747070	255.989960
1556.736328	141.879700
1555.724609	-68.146637
1554.712891	351.147919
1553.701172	340.306824
1552.689453	510.561066
1551.676758	199.195404
1550.664063	327.738678
1549.651367	326.734680
1548.638672	291.966522
1547.625977	130.356110
1546.612305	297.021973
1545.598633	584.958862
1544.584961	267.881927
1543.571289	61.891151
1542.556641	96.071640
1541.541992	215.308746
1540.527344	78.700752
1539.512695	120.119514
1538.498047	-27.061106
1537.482422	3.701697
1536.466797	49.762245
1535.451172	139.481003
1534.434570	265.086121
1533.418945	42.401173
1532.402344	-59.218349
1531.385742	140.555771
1530.369141	95.285637
1529.351563	322.910889
1528.334961	99.546295
1527.317383	-185.711716
1526.299805	-53.977962
1525.281250	110.965141
1524.263672	-25.419165
1523.245117	154.508392
1522.226563	-151.977295
1521.208008	22.378063
1520.188477	19.053316
1519.168945	95.226494
1518.150391	158.333252
1517.129883	126.133636
1516.110352	52.662067
1515.089844	-10.707080
1514.070313	-12.604793
1513.049805	-27.541044
1512.028320	26.627308
1511.007813	72.890709
1509.986328	-94.013626
1508.964844	5.725809
1507.943359	-94.800713
1506.921875	96.814545
1505.899414	-163.015427
1504.876953	-215.333572
1503.854492	-65.396988
1502.832031	45.859592
1501.808594	-129.990128
1500.786133	-39.631073
1499.762695	-249.044678
1498.739258	-113.012634
1497.714844	-117.983147
1496.691406	-440.376801
1495.666992	-148.922195
1494.642578	-80.268272
1493.617188	-9.280621
1492.592773	-132.770782
1491.567383	-253.842499
1490.541992	3.131618
1489.516602	221.499924
1488.491211	36.050259
1487.464844	156.922287
1486.438477	165.239395
1485.412109	-94.627373
1484.385742	153.285828
1483.358398	99.849724
1482.331055	206.975662
1481.303711	250.136444
1480.276367	481.802002
1479.249023	371.616150
1478.220703	523.821167
1477.192383	550.949524
1476.164063	723.126648
1475.135742	734.619568
1474.106445	837.618408
1473.077148	1085.549072
1472.047852	1022.692322
1471.018555	1173.492065
1469.989258	1143.443237
1468.958984	1530.436646
1467.928711	1283.868774
1466.898438	1385.625000
1465.868164	1637.198486
1464.836914	1931.731567
1463.805664	1926.172241
1462.774414	1971.306519
1461.743164	2120.446777
1460.710938	2256.695313
1459.679688	2166.831543
1458.647461	2140.340820
1457.615234	2088.379395
1456.582031	2315.420410
1455.549805	2456.036133
1454.516602	2601.550049
1453.483398	2422.347656
1452.449219	2592.959229
1451.416016	2705.133789
1450.381836	2654.984131
1449.347656	2614.907471
1448.313477	2800.202393
1447.279297	2716.912842
1446.244141	2843.711914
1445.208984	2859.012695
1444.173828	2436.418457
1443.138672	2345.404785
1442.102539	2436.490479
1441.066406	2370.674805
1440.030273	2223.920166
1438.994141	2271.843506
1437.958008	2398.053223
1436.920898	1998.534302
1435.883789	1659.783936
1434.846680	1763.176514
1433.808594	1528.075928
1432.771484	1240.043457
1431.733398	1247.431763
1430.695313	1068.037598
1429.657227	934.119141
1428.618164	648.864563
1427.579102	603.320801
1426.540039	514.920898
1425.500977	451.762817
1424.461914	592.791260
1423.421875	506.944183
1422.381836	584.901489
1421.341797	494.065735
1420.301758	526.679504
1419.260742	380.509888
1418.219727	528.939758
1417.178711	267.099274
1416.137695	332.499390
1415.096680	28.097372
1414.054688	226.859680
1413.012695	236.976578
1411.970703	123.936523
1410.928711	-36.772064
1409.885742	187.095703
1408.842773	252.630249
1407.799805	14.245711
1406.756836	215.500763
1405.712891	198.266403
1404.668945	80.685478
1403.625000	33.487484
1402.581055	322.605988
1401.537109	92.373909
1400.492188	80.498421
1399.447266	3.502778
1398.402344	72.023560
1397.357422	130.567429
1396.311523	289.386658
1395.265625	272.841980
1394.219727	20.929245
1393.173828	-22.924143
1392.126953	33.467937
1391.081055	-10.185641
1390.034180	128.961334
1388.986328	-157.245560
1387.939453	87.143059
1386.891602	73.898712
1385.843750	220.803848
1384.795898	-199.757355
1383.748047	-42.638042
1382.699219	-70.413208
1381.651367	-145.513885
1380.602539	59.285656
1379.552734	-117.995461
1378.503906	-17.914108
1377.454102	-57.557423
1376.404297	-284.239044
1375.354492	-91.496086
1374.303711	106.270035
1373.253906	102.072258
1372.203125	-131.414749
1371.152344	-152.752563
1370.100586	142.596191
1369.049805	-20.554995
1367.998047	-103.780563
1366.946289	-77.224831
1365.894531	51.571804
1364.841797	23.586662
1363.789063	40.570377
1362.736328	12.901352
1361.683594	-59.392632
1360.630859	127.221039
1359.577148	102.486794
1358.523438	75.434563
1357.469727	-35.975437
1356.415039	238.071854
1355.361328	112.085670
1354.306641	48.415733
1353.251953	297.915192
1352.197266	281.746155
1351.141602	288.082642
1350.085938	329.336761
1349.030273	546.948792
1347.974609	417.258392
1346.918945	277.868805
1345.862305	912.522034
1344.805664	694.067566
1343.749023	632.064575
1342.691406	756.144104
1341.634766	890.264648
1340.577148	1212.783325
1339.519531	1067.187378
1338.460938	956.487061
1337.403320	1098.565186
1336.344727	923.897339
1335.286133	813.827148
1334.226563	1070.170044
1333.167969	819.463684
1332.108398	912.813477
1331.048828	919.753723
1329.989258	551.100769
1328.928711	701.817200
1327.869141	538.823303
1326.808594	647.831665
1325.748047	653.228821
1324.686523	844.003296
1323.625977	770.700806
1322.564453	892.603394
1321.502930	859.153381
1320.440430	818.484375
1319.378906	829.816223
1318.316406	979.424377
1317.253906	803.664429
1316.190430	997.926086
1315.127930	931.031494
1314.064453	763.300049
1313.000977	1049.115723
1311.937500	913.796204
1310.873047	827.950500
1309.809570	1022.982788
1308.745117	728.264648
1307.679688	953.090393
1306.615234	838.458862
1305.549805	938.045166
1304.484375	740.175171
1303.418945	992.511658
1302.353516	863.873718
1301.287109	917.318726
1300.220703	700.613220
1299.154297	815.806580
1298.087891	837.774292
1297.020508	781.310608
1295.954102	933.703796
1294.886719	688.557312
1293.818359	870.651306
1292.750977	714.249695
1291.682617	604.669556
1290.614258	657.136719
1289.545898	707.278259
1288.476563	620.266174
1287.407227	548.142090
1286.338867	559.497742
1285.268555	539.140320
1284.199219	643.835083
1283.128906	579.666748
1282.058594	623.375244
1280.988281	515.450867
1279.917969	434.620026
1278.846680	831.008667
1277.775391	491.133514
1276.704102	515.890930
1275.632813	494.308014
1274.560547	629.288452
1273.488281	735.004517
1272.416016	738.174805
1271.343750	897.791138
1270.270508	952.435242
1269.197266	1004.724182
1268.124023	986.306152
1267.050781	968.000977
1265.977539	935.165771
1264.903320	1017.103210
1263.829102	940.572449
1262.753906	937.323547
1261.679688	924.417480
1260.604492	843.362854
1259.529297	1064.597900
1258.454102	1122.591064
1257.378906	1017.450989
1256.302734	1012.281677
1255.226563	1124.056396
1254.150391	729.565369
1253.073242	1055.661011
1251.997070	1213.802979
1250.919922	980.313721
1249.841797	978.032471
1248.764648	1029.307373
1247.686523	1005.263733
1246.608398	662.913086
1245.530273	971.963806
1244.452148	1278.501099
1243.373047	836.901062
1242.293945	769.491333
1241.214844	881.804443
1240.135742	1100.906128
1239.055664	1002.067139
1237.975586	1024.614868
1236.895508	984.124939
1235.815430	1127.983276
1234.734375	1012.394226
1233.654297	901.730103
1232.573242	1040.752075
1231.491211	905.953674
1230.410156	710.673645
1229.328125	1024.073730
1228.246094	828.887512
1227.163086	817.776550
1226.081055	799.417480
1224.998047	725.423340
1223.915039	682.912415
1222.832031	466.288208
1221.748047	653.567932
1220.664063	731.975342
1219.580078	575.896423
1218.496094	540.699768
1217.412109	445.109314
1216.327148	598.327759
1215.242188	420.635590
1214.157227	501.327087
1213.071289	622.997559
1211.985352	662.540771
1210.899414	506.614410
1209.813477	567.819519
1208.727539	518.030640
1207.640625	586.374146
1206.553711	702.859375
1205.466797	472.218231
1204.378906	554.866211
1203.291016	451.947479
1202.203125	315.313232
1201.115234	231.660385
1200.027344	82.999313
1198.938477	-3.072966
1197.849609	-12.163912
1196.760742	-151.214218
1195.670898	166.712875
1194.582031	130.958939
1193.492188	-15.428460
1192.401367	83.343338
1191.311523	148.357513
1190.220703	-267.215546
1189.129883	-195.088165
1188.039063	-103.858002
1186.947266	148.112595
1185.856445	-255.393158
1184.764648	-133.249344
1183.671875	-28.038132
1182.580078	-78.874214
1181.487305	-69.820503
1180.394531	135.745514
1179.301758	-138.286285
1178.208984	-88.755486
1177.115234	18.163666
1176.021484	350.110718
1174.927734	121.402489
1173.833008	338.052032
1172.738281	264.846771
1171.643555	141.314529
1170.548828	233.082764
1169.454102	140.501663
1168.358398	265.501068
1167.262695	-68.766754
1166.166992	-27.666328
1165.070313	-182.683029
1163.973633	-55.775513
1162.876953	51.849037
1161.780273	266.793030
1160.683594	405.109131
1159.585938	278.245270
1158.488281	177.576538
1157.389648	480.120056
1156.291992	333.881653
1155.193359	438.039154
1154.094727	410.866638
1152.996094	307.293030
1151.896484	105.911377
1150.796875	45.097767
1149.697266	262.945343
1148.597656	111.357864
1147.498047	88.311348
1146.397461	293.716858
1145.296875	-108.099487
1144.195313	213.613083
1143.094727	-21.706778
1141.993164	-33.446800
1140.891602	123.544945
1139.789063	-35.899960
1138.687500	173.059586
1137.584961	255.831039
1136.482422	252.896072
1135.379883	294.969543
1134.276367	439.012573
1133.172852	604.231934
1132.069336	565.088745
1130.964844	511.588806
1129.861328	581.375244
1128.756836	864.504456
1127.652344	860.389160
1126.546875	872.742004
1125.442383	882.595764
1124.336914	1067.701538
1123.230469	847.385742
1122.125000	996.625305
1121.018555	1039.078979
1119.912109	659.881348
1118.805664	673.730225
1117.699219	597.505432
1116.591797	691.563538
1115.484375	610.383423
1114.376953	732.534302
1113.268555	641.671448
1112.160156	789.516418
1111.051758	596.800659
1109.943359	536.392517
1108.833984	430.995880
1107.725586	535.760986
1106.616211	1032.373779
1105.505859	659.788513
1104.396484	624.812256
1103.286133	648.732117
1102.175781	950.936951
1101.064453	637.229858
1099.954102	592.409241
1098.842773	922.380798
1097.731445	816.010437
1096.619141	933.462402
1095.507813	600.741089
1094.395508	732.118774
1093.282227	877.462280
1092.169922	690.659241
1091.056641	960.513000
1089.943359	804.173523
1088.830078	737.226624
1087.716797	667.867676
1086.602539	699.573181
1085.488281	684.151672
1084.373047	673.347290
1083.258789	648.371521
1082.143555	1001.618469
1081.028320	654.580811
1079.913086	758.559570
1078.796875	688.652222
1077.680664	736.080078
1076.564453	600.353394
1075.448242	685.187378
1074.331055	598.659729
1073.213867	479.273590
1072.096680	411.466888
1070.979492	688.246033
1069.861328	514.835205
1068.743164	385.972168
1067.625000	746.735596
1066.505859	556.877075
1065.386719	523.948914
1064.267578	593.996826
1063.148438	507.160095
1062.029297	513.925781
1060.909180	375.600067
1059.789063	475.872314
1058.667969	276.753845
1057.547852	323.177582
1056.426758	320.466064
1055.305664	329.418243
1054.183594	86.029778
1053.062500	265.501373
1051.940430	526.598877
1050.818359	280.963196
1049.695313	-34.595547
1048.572266	373.370209
1047.449219	179.244202
1046.326172	122.824265
1045.203125	150.380875
1044.079102	236.208664
1042.955078	242.761078
1041.830078	198.047607
1040.706055	274.526794
1039.581055	176.292938
1038.456055	322.635345
1037.331055	208.187820
1036.205078	254.415115
1035.079102	365.809631
1033.953125	174.743469
1032.826172	260.581879
1031.700195	269.693085
1030.573242	483.421906
1029.445313	448.386597
1028.318359	167.105545
1027.190430	-281.275421
1026.062500	-62.775990
1024.934570	-283.207672
1023.805664	-282.931396
1022.676758	-236.166275
1021.547852	-261.294128
1020.418945	-722.501587
1019.289063	-44.567310
1018.159180	-231.835678
1017.029297	-3.944462
1015.898438	-267.469055
1014.767578	-111.353722
1013.636719	206.953186
1012.505859	-19.113943
1011.375000	250.576538
1010.243164	355.853851
1009.111328	95.472496
1007.978516	640.605591
1006.846680	720.575134
1005.713867	918.570374
1004.581055	1842.698975
1003.447266	2521.437012
1002.313477	2601.325439
1001.179688	1886.362671
1000.045898	1111.785645
998.912109	730.354797
997.777344	483.155792
996.642578	157.703568
995.506836	167.211121
994.372070	-3.138966
993.236328	117.409134
992.100586	-15.679220
990.963867	-7.905499
989.828125	166.005508
988.691406	229.339752
987.553711	124.564507
986.416992	-3.043934
985.279297	37.693588
984.141602	-94.141548
983.003906	119.573639
981.865234	-80.962379
980.726563	-37.323063
979.587891	47.868328
978.448242	169.980469
977.309570	184.124954
976.169922	-3.886366
975.030273	178.411163
973.889648	29.890505
972.749023	276.758087
971.608398	117.144211
970.467773	35.852924
969.326172	264.700958
968.184570	289.345062
967.042969	247.610641
965.901367	54.660892
964.758789	329.877380
963.616211	265.771515
962.473633	188.125443
961.330078	261.969482
960.186523	95.361237
959.042969	123.746758
957.899414	195.823990
956.754883	187.906830
955.610352	230.550049
954.465820	7.863486
953.321289	62.349529
952.175781	203.929901
951.030273	82.613510
949.884766	30.144737
948.738281	163.064728
947.591797	53.844624
946.445313	-11.714793
945.298828	28.034872
944.151367	202.709381
943.003906	85.222290
941.856445	139.194443
940.708008	280.064148
939.559570	-46.704971
938.411133	51.181557
937.262695	183.424362
936.113281	420.686768
934.964844	425.503693
933.814453	243.624435
932.665039	301.268860
931.514648	19.649458
930.364258	9.372536
929.213867	-96.344193
928.062500	-78.895378
926.912109	7.003136
925.759766	38.443325
924.608398	-30.042376
923.456055	-2.790527
922.303711	-223.210114
921.151367	-229.663956
919.999023	-29.126333
918.845703	-169.321304
917.692383	-123.004433
916.539063	93.791229
915.384766	-43.539024
914.230469	-64.866646
913.076172	95.540741
911.920898	31.420452
910.766602	-232.128174
909.611328	-139.335495
908.455078	35.202904
907.299805	125.940811
906.143555	-71.015579
904.987305	-281.318634
903.830078	-248.994293
902.673828	-35.373188
901.516602	-113.768311
900.359375	-31.272243
899.201172	71.700668
898.042969	77.475441
896.884766	-133.763306
895.726563	-107.323196
894.567383	238.028137
893.408203	-8.871322
892.249023	-144.798096
891.088867	40.283054
889.929688	-99.869850
888.769531	80.830460
887.608398	101.267693
886.448242	-176.146545
885.287109	-216.373398
884.125977	-26.359259
882.963867	249.380585
881.801758	218.405350
880.639648	-26.642059
879.477539	55.336315
878.315430	15.676670
877.152344	158.606064
875.989258	-56.576611
874.825195	174.281509
873.661133	179.971298
872.497070	59.682297
871.333008	-82.989731
870.168945	100.668137
869.003906	-59.818062
867.838867	92.379242
866.672852	237.815399
865.506836	169.708466
864.340820	108.411888
863.174805	6.743943
862.008789	244.292404
860.841797	212.313858
859.674805	207.313248
858.506836	177.652603
857.339844	307.324249
856.171875	293.382477
855.003906	400.562653
853.834961	480.797089
852.666016	527.366028
851.497070	345.308411
850.328125	483.739349
849.158203	505.612671
847.988281	296.782837
846.818359	161.917770
845.647461	-28.862743
844.477539	301.859650
843.306641	283.357849
842.134766	150.750870
840.963867	-17.624685
839.791992	326.056671
838.619141	186.701096
837.447266	-21.928658
836.274414	450.945831
835.101563	119.386726
833.928711	142.999725
832.754883	282.644684
831.581055	239.112564
830.407227	324.960358
829.232422	395.079163
828.058594	228.633316
826.883789	550.568665
825.708008	256.922638
824.533203	326.639526
823.357422	249.157120
822.181641	269.640381
821.004883	4.911897
819.828125	109.865494
818.651367	34.326378
817.474609	81.129578
816.296875	-116.976631
815.119141	178.790924
813.941406	-166.283234
812.763672	-24.322739
811.584961	-67.071564
810.406250	-34.357109
809.226563	-46.226128
808.047852	-233.734421
806.868164	-281.353058
805.688477	-124.794357
804.507813	-294.786774
803.327148	78.939293
802.146484	-26.952763
800.965820	-234.986908
799.784180	-132.551788
798.603516	-121.231712
797.420898	-127.789597
796.239258	-387.161987
795.056641	-152.425720
793.874023	-121.760475
792.691406	-71.329041
791.507813	-311.136292
790.324219	77.717957
789.140625	105.480492
787.956055	68.912071
786.772461	49.900959
785.586914	360.287170
784.402344	37.990891
783.216797	157.814896
782.032227	56.420528
780.845703	270.890991
779.660156	182.470825
778.473633	151.364746
777.287109	-80.800499
776.100586	49.017429
774.913086	90.351944
773.725586	131.520096
772.538086	48.996284
771.349609	28.120682
770.161133	150.429901
768.972656	41.088276
767.784180	13.203637
766.594727	152.651459
765.405273	84.840553
764.215820	565.293274
763.026367	413.498932
761.835938	439.952332
760.645508	149.373901
759.454102	518.869873
758.262695	478.942413
757.072266	379.549286
755.879883	770.388977
754.688477	699.343201
753.496094	465.613403
752.303711	554.870789
751.110352	448.505402
749.917969	487.041840
748.724609	538.656128
747.530273	388.233826
746.336914	479.202728
745.142578	326.537689
743.948242	316.458374
742.752930	212.034958
741.558594	410.164886
740.363281	303.487213
739.166992	302.007599
737.971680	388.131927
736.775391	301.155579
735.579102	251.428207
734.381836	-15.030175
733.185547	176.089127
731.988281	84.829880
730.790039	37.376274
729.592773	186.808716
728.394531	67.223961
727.196289	-1.996503
725.997070	313.533173
724.797852	222.508957
723.598633	393.734528
722.399414	394.570221
721.199219	351.792786
719.999023	322.199738
718.798828	355.993256
717.598633	291.654785
716.397461	325.609772
715.196289	176.430878
713.994141	393.760468
712.792969	369.109497
711.590820	61.244228
710.388672	39.100040
709.185547	38.881954
707.982422	154.232040
706.779297	-113.569969
705.576172	-0.123389
704.372070	-32.400948
703.167969	0.777534
701.963867	95.017365
700.759766	-4.183745
699.554688	-187.964691
698.349609	30.701059
697.143555	34.285816
695.938477	-85.797729
694.732422	94.168098
693.525391	-73.252594
692.319336	246.001465
691.112305	18.250534
689.905273	-83.297356
688.697266	-91.274437
687.490234	-57.817532
686.282227	-188.986420
685.073242	-202.776199
683.865234	65.479637
682.656250	-51.951889
681.447266	-182.106293
680.237305	-188.490829
679.028320	-134.010910
677.818359	-287.203003
676.607422	75.128357
675.397461	-123.057930
674.186523	-9.343188
672.975586	89.383835
671.763672	-118.847458
670.551758	32.161217
669.339844	280.573120
668.127930	-30.726633
666.915039	23.477121
665.703125	183.670593
664.489258	-44.803822
663.276367	141.551422
662.062500	358.184479
660.848633	158.287003
659.634766	111.789963
658.419922	-46.766865
657.205078	36.386513
655.990234	-149.979721
654.775391	-21.476532
653.559570	18.625359
652.343750	127.656960
651.126953	296.937439
649.911133	-14.219281
648.694336	23.531879
647.477539	351.788544
646.259766	208.407379
645.041992	355.420349
643.824219	345.117004
642.606445	461.484375
641.387695	543.127258
640.168945	241.750671
638.950195	451.707123
637.730469	61.650360
636.511719	-128.871414
635.291016	-8.341496
634.071289	111.595436
632.850586	14.063494
631.629883	40.427803
630.409180	126.171021
629.188477	249.740204
627.966797	22.824356
626.745117	50.318810
625.522461	6.107891
624.300781	271.700012
623.078125	576.801941
621.854492	340.705994
620.631836	208.437592
619.408203	233.374481
618.184570	14.967497
616.960938	105.537308
615.736328	130.275482
614.511719	27.092873
613.287109	-41.454960
612.061523	-7.074148
610.835938	-90.147858
609.610352	-36.336697
608.384766	-166.407623
607.158203	-68.011879
605.931641	111.198219
604.705078	-73.162003
