# Supplementary material for: Raman spectroscopy accurately differentiates mucosal healing from non-healing and biochemical changes following biological therapy in inflammatory bowel disease
Source: PLoS One. 2021 Jun 2;16(6):e0252210. doi: 10.1371/journal.pone.0252210 (PMC8172032; doi:10.1371/journal.pone.0252210)
Supplement: S7 Dataset — (ZIP) [file pone.0252210.s009.zip › Post-biologic/OC013 post treatment-2_BL sub CR removed_66__X_13378.1__Y_18528.6__Time_736.txt]

1714.671875	266.817596
1713.695313	123.969261
1712.718750	14.661216
1711.742188	-117.542282
1710.764648	86.551559
1709.787109	71.916466
1708.809570	-32.692406
1707.831055	8.486094
1706.853516	-125.997368
1705.875000	-39.803127
1704.896484	-123.937027
1703.916992	-145.472794
1702.938477	-152.560150
1701.958984	-204.163712
1700.979492	-14.025379
1700.000000	64.675018
1699.019531	-117.766212
1698.040039	-181.545975
1697.059570	22.824131
1696.079102	86.391113
1695.097656	-81.620575
1694.117188	170.623596
1693.135742	-3.634986
1692.154297	-72.878624
1691.172852	-53.209454
1690.190430	236.709412
1689.208008	172.485443
1688.225586	141.057999
1687.243164	153.054184
1686.260742	248.417648
1685.277344	189.849243
1684.293945	163.982712
1683.310547	210.743637
1682.327148	609.725830
1681.343750	354.130585
1680.359375	397.440338
1679.375000	409.418030
1678.390625	225.085846
1677.405273	509.655060
1676.419922	440.921356
1675.435547	572.250549
1674.449219	486.034576
1673.463867	700.777954
1672.478516	613.002625
1671.492188	831.309875
1670.505859	893.301575
1669.519531	687.530762
1668.532227	769.067505
1667.544922	577.618103
1666.557617	561.865967
1665.570313	1016.199707
1664.583008	887.157471
1663.594727	822.227478
1662.607422	863.804993
1661.619141	887.188049
1660.629883	754.559204
1659.641602	863.499390
1658.652344	906.510559
1657.663086	986.929138
1656.673828	641.316223
1655.684570	950.100037
1654.694336	787.912170
1653.704102	724.013000
1652.713867	816.530640
1651.723633	769.101135
1650.732422	552.709229
1649.742188	476.811890
1648.750977	324.537964
1647.758789	502.915466
1646.767578	322.117157
1645.775391	252.565735
1644.784180	212.318146
1643.791992	423.130310
1642.798828	243.344360
1641.806641	111.338684
1640.813477	140.528061
1639.820313	85.455841
1638.827148	-32.728279
1637.833008	83.979691
1636.839844	-36.485176
1635.845703	-32.879581
1634.851563	-139.823380
1633.856445	172.307678
1632.862305	147.262573
1631.867188	74.931717
1630.872070	-149.973648
1629.876953	117.559776
1628.881836	-91.283669
1627.885742	-105.250412
1626.889648	-90.200371
1625.893555	-104.020081
1624.897461	-41.518806
1623.900391	-110.435364
1622.903320	-71.513214
1621.906250	-87.748718
1620.909180	-153.854919
1619.912109	-38.669701
1618.914063	202.536697
1617.916016	65.595467
1616.917969	-139.518433
1615.919922	-19.122833
1614.920898	14.637549
1613.921875	37.889248
1612.922852	87.348938
1611.923828	71.226578
1610.924805	-144.132965
1609.924805	54.671089
1608.924805	151.171143
1607.924805	77.318832
1606.924805	-48.918442
1605.923828	-67.781174
1604.922852	345.290955
1603.921875	109.014664
1602.920898	-187.397064
1601.919922	13.360627
1600.917969	98.878601
1599.916016	-11.839686
1598.914063	-214.084763
1597.912109	-97.400925
1596.909180	-95.834869
1595.906250	10.171240
1594.903320	-301.916840
1593.900391	78.162613
1592.896484	-14.634995
1591.893555	-68.314720
1590.889648	-22.882822
1589.885742	-53.238457
1588.880859	-15.846132
1587.876953	-252.441269
1586.872070	3.836725
1585.867188	17.429264
1584.862305	67.406578
1583.856445	26.038511
1582.851563	114.861565
1581.845703	122.778755
1580.839844	169.648453
1579.833008	125.244324
1578.827148	127.609924
1577.820313	153.277618
1576.813477	118.966911
1575.806641	-9.105719
1574.798828	167.073486
1573.791992	-34.008022
1572.784180	9.260511
1571.775391	153.756683
1570.767578	35.592888
1569.759766	-119.019707
1568.750977	149.722427
1567.742188	168.898880
1566.732422	281.408813
1565.723633	162.704010
1564.713867	134.755295
1563.704102	-59.382420
1562.694336	39.590370
1561.684570	265.485901
1560.673828	182.554520
1559.664063	-4.169957
1558.652344	34.550987
1557.641602	236.398666
1556.630859	-49.074677
1555.619141	214.603668
1554.607422	193.153397
1553.595703	200.063034
1552.583984	-124.520668
1551.571289	14.182353
1550.558594	7.788025
1549.545898	190.122955
1548.533203	222.231598
1547.519531	109.374199
1546.506836	-37.165459
1545.493164	-54.535404
1544.479492	111.458473
1543.464844	-53.473663
1542.451172	-135.791031
1541.436523	73.631035
1540.421875	-55.416046
1539.407227	-11.568074
1538.391602	-34.977551
1537.375977	165.996078
1536.361328	-226.596970
1535.344727	64.356583
1534.329102	-256.091278
1533.312500	135.056625
1532.296875	118.659187
1531.280273	29.982742
1530.262695	-63.934673
1529.246094	207.877914
1528.228516	-7.309795
1527.210938	192.041672
1526.193359	97.721779
1525.175781	36.793453
1524.157227	63.262379
1523.138672	-147.074615
1522.120117	-92.495331
1521.101563	-86.902557
1520.082031	-6.866066
1519.063477	-60.617722
1518.043945	-78.477379
1517.024414	-91.289093
1516.003906	-160.716660
1514.983398	-155.728897
1513.963867	72.569962
1512.943359	128.665955
1511.921875	164.102524
1510.901367	50.615181
1509.879883	-62.921803
1508.858398	44.095608
1507.836914	-161.879639
1506.815430	-416.561554
1505.792969	79.836624
1504.770508	1.876334
1503.748047	-99.186684
1502.725586	-41.454098
1501.702148	100.686836
1500.678711	-254.063477
1499.655273	-137.677750
1498.631836	91.210152
1497.608398	-104.853943
1496.583984	-55.301468
1495.559570	50.441380
1494.535156	171.424362
1493.510742	67.300758
1492.485352	-8.729196
1491.460938	-120.546577
1490.435547	122.784233
1489.409180	151.360733
1488.383789	82.836311
1487.357422	83.225433
1486.331055	229.090637
1485.304688	211.495392
1484.278320	446.503143
1483.250977	308.862671
1482.224609	354.915192
1481.197266	492.709015
1480.168945	533.507690
1479.141602	482.502289
1478.113281	423.829742
1477.084961	428.856567
1476.056641	530.661865
1475.028320	499.956482
1473.999023	657.665710
1472.969727	593.794800
1471.940430	664.836792
1470.911133	959.775085
1469.881836	1033.222900
1468.851563	898.027161
1467.821289	1034.998901
1466.791016	851.532593
1465.759766	1260.429321
1464.729492	1425.172363
1463.698242	1467.859131
1462.666992	1297.127808
1461.635742	1235.686157
1460.603516	1115.852905
1459.571289	1315.968262
1458.539063	1186.025024
1457.506836	1269.317017
1456.474609	1522.573486
1455.441406	1179.603394
1454.408203	1447.997681
1453.375000	1619.939819
1452.341797	1490.153931
1451.307617	1847.051514
1450.274414	1648.892822
1449.240234	1486.293091
1448.205078	1422.553711
1447.170898	1695.679810
1446.135742	1272.458496
1445.100586	1444.288208
1444.065430	1497.130371
1443.030273	1367.808716
1441.994141	1387.808105
1440.958984	1288.977905
1439.921875	1086.527588
1438.885742	1076.343140
1437.849609	1225.430054
1436.812500	1273.402222
1435.775391	879.276489
1434.738281	856.660767
1433.701172	730.560181
1432.663086	511.129791
1431.625000	594.745667
1430.586914	660.706909
1429.548828	779.674866
1428.509766	590.871216
1427.470703	392.111084
1426.431641	410.339966
1425.392578	370.631348
1424.353516	136.920959
1423.313477	238.500824
1422.273438	350.172089
1421.233398	255.310791
1420.193359	142.919998
1419.152344	38.179604
1418.111328	318.679443
1417.070313	35.386375
1416.029297	222.795471
1414.987305	226.538010
1413.946289	44.243027
1412.904297	63.242424
1411.862305	285.933136
1410.819336	13.436865
1409.776367	2.468700
1408.734375	14.198545
1407.691406	262.094604
1406.647461	140.784836
1405.604492	-151.119629
1404.560547	44.143742
1403.516602	-61.762264
1402.472656	148.602478
1401.427734	243.546616
1400.382813	102.767815
1399.337891	-60.440376
1398.292969	104.913841
1397.248047	89.810509
1396.202148	144.948196
1395.156250	142.517227
1394.110352	32.459473
1393.064453	-187.659180
1392.018555	123.193947
1390.971680	55.998951
1389.924805	-161.246765
1388.877930	-143.115082
1387.830078	70.206306
1386.782227	-1.601912
1385.734375	71.734001
1384.686523	37.623493
1383.638672	-68.872635
1382.589844	-40.307003
1381.541016	-433.895935
1380.492188	-85.369713
1379.443359	43.329437
1378.394531	47.219215
1377.344727	-21.207743
1376.294922	147.571930
1375.245117	44.393265
1374.194336	-173.417923
1373.143555	-124.181343
1372.092773	-42.464386
1371.041992	-60.415508
1369.991211	-158.032791
1368.939453	65.929817
1367.887695	-48.948524
1366.835938	-168.672791
1365.784180	85.291054
1364.731445	-71.593864
1363.679688	142.583740
1362.626953	339.324493
1361.573242	-158.145950
1360.520508	-25.932507
1359.466797	-32.976482
1358.413086	71.963425
1357.359375	-46.800568
1356.305664	50.810326
1355.250977	-109.980431
1354.196289	67.265312
1353.141602	88.032539
1352.086914	106.392159
1351.031250	92.541519
1349.975586	312.116608
1348.919922	258.685333
1347.864258	359.195526
1346.808594	360.516785
1345.751953	493.359467
1344.695313	683.257507
1343.638672	654.994629
1342.581055	319.478546
1341.523438	489.699951
1340.466797	664.888489
1339.408203	1040.697754
1338.350586	604.171204
1337.291992	472.434937
1336.234375	514.112427
1335.174805	617.704834
1334.116211	763.397095
1333.057617	587.517395
1331.998047	713.509216
1330.938477	624.402344
1329.878906	399.441254
1328.818359	597.282471
1327.757813	619.665588
1326.697266	651.993103
1325.636719	546.058228
1324.576172	647.671692
1323.514648	280.214996
1322.453125	520.200684
1321.391602	691.051819
1320.330078	499.203979
1319.267578	381.502869
1318.205078	453.816101
1317.142578	444.794220
1316.080078	541.841614
1315.016602	804.033569
1313.953125	859.190674
1312.889648	729.619568
1311.826172	829.223633
1310.761719	726.917297
1309.698242	671.496033
1308.633789	749.064941
1307.569336	841.422607
1306.503906	569.663330
1305.438477	701.483948
1304.373047	715.254700
1303.307617	638.101563
1302.242188	676.566406
1301.175781	697.859070
1300.109375	554.566711
1299.042969	784.784119
1297.976563	754.609802
1296.909180	859.544739
1295.841797	696.888855
1294.774414	725.793396
1293.707031	580.503540
1292.638672	719.906982
1291.571289	741.559143
1290.502930	596.486694
1289.433594	620.682739
1288.365234	762.567810
1287.295898	845.612000
1286.226563	722.843384
1285.157227	619.762817
1284.086914	484.922424
1283.017578	487.295013
1281.947266	739.392090
1280.876953	773.587158
1279.805664	580.231384
1278.734375	766.178589
1277.663086	639.007874
1276.591797	563.270935
1275.520508	578.050659
1274.448242	832.383789
1273.375977	668.755066
1272.303711	744.653564
1271.231445	910.920166
1270.158203	693.722412
1269.085938	576.747375
1268.011719	733.234558
1266.938477	706.635681
1265.865234	845.985657
1264.791016	773.057739
1263.716797	751.393127
1262.641602	659.040405
1261.567383	727.639465
1260.492188	820.591370
1259.416992	611.357239
1258.341797	799.328613
1257.265625	497.653870
1256.190430	634.449280
1255.114258	844.225464
1254.037109	963.854675
1252.960938	956.896362
1251.883789	1093.490234
1250.806641	938.132324
1249.729492	1026.038574
1248.652344	768.651367
1247.574219	807.941528
1246.496094	575.018311
1245.417969	983.656311
1244.338867	937.843872
1243.260742	692.898376
1242.181641	928.830627
1241.102539	914.609558
1240.022461	713.500854
1238.943359	548.874573
1237.863281	544.431274
1236.783203	731.592773
1235.702148	707.691284
1234.622070	664.397827
1233.541016	839.258484
1232.459961	611.757751
1231.377930	653.272705
1230.296875	861.896362
1229.214844	799.178711
1228.132813	530.672607
1227.050781	606.002319
1225.967773	538.494202
1224.884766	369.377045
1223.801758	379.327850
1222.718750	169.170090
1221.634766	319.360992
1220.550781	237.393066
1219.466797	73.267609
1218.382813	402.130432
1217.298828	337.047241
1216.213867	192.262390
1215.128906	132.036087
1214.042969	303.573578
1212.958008	359.157837
1211.872070	441.233154
1210.786133	303.700562
1209.700195	344.696167
1208.613281	489.339203
1207.526367	469.942932
1206.439453	595.155212
1205.352539	332.288055
1204.265625	158.656403
1203.177734	213.907761
1202.089844	322.088928
1201.001953	199.046112
1199.913086	-20.266552
1198.824219	39.664642
1197.735352	-92.953690
1196.646484	144.918091
1195.557617	-93.552429
1194.467773	19.109325
1193.377930	-171.216522
1192.288086	-85.092834
1191.197266	-68.729607
1190.106445	77.320755
1189.015625	-2.502581
1187.924805	-94.330757
1186.833984	113.943382
1185.742188	-105.157822
1184.650391	-235.407242
1183.557617	-346.444702
1182.465820	-78.481461
1181.373047	-16.915098
1180.280273	-65.698967
1179.187500	228.273209
1178.093750	69.140884
1177.000977	87.344467
1175.907227	165.385635
1174.812500	346.328613
1173.718750	388.285034
1172.624023	135.744614
1171.529297	-18.595196
1170.434570	116.615158
1169.338867	105.799156
1168.244141	51.904694
1167.148438	-54.611862
1166.051758	-91.795502
1164.956055	-186.357300
1163.859375	-56.306820
1162.762695	-48.188515
1161.666016	98.415680
1160.568359	201.930115
1159.470703	47.528267
1158.373047	84.102852
1157.275391	134.941132
1156.176758	116.528915
1155.079102	105.248589
1153.979492	96.311104
1152.880859	58.736378
1151.782227	23.525890
1150.682617	-183.288712
1149.583008	-223.270874
1148.482422	-253.747360
1147.382813	-172.314789
1146.282227	-276.667023
1145.181641	-133.452301
1144.080078	-47.457394
1142.979492	40.849285
1141.877930	-8.888400
1140.776367	183.936371
1139.673828	46.143227
1138.572266	-82.107086
1137.469727	15.437540
1136.367188	32.120430
1135.263672	-150.782806
1134.161133	-98.508591
1133.057617	91.422554
1131.954102	15.360951
1130.849609	-82.059425
1129.745117	219.165115
1128.641602	306.725891
1127.536133	382.347961
1126.431641	268.219421
1125.326172	284.494415
1124.220703	229.633804
1123.115234	328.792480
1122.009766	354.439789
1120.903320	91.090469
1119.796875	59.895042
1118.690430	68.936150
1117.583008	82.677765
1116.475586	15.934515
1115.368164	86.416046
1114.260742	50.408195
1113.152344	-18.714937
1112.044922	167.507507
1110.936523	308.713684
1109.827148	50.466808
1108.718750	82.919212
1107.609375	257.056702
1106.500000	142.996826
1105.389648	189.510208
1104.280273	554.649719
1103.169922	464.147186
1102.059570	243.911270
1100.948242	207.741898
1099.837891	251.762344
1098.726563	385.339172
1097.615234	132.269806
1096.502930	277.570923
1095.390625	366.250946
1094.278320	341.814545
1093.166016	406.873962
1092.053711	601.394836
1090.940430	136.712250
1089.827148	286.473328
1088.713867	182.055862
1087.599609	364.658264
1086.485352	373.146362
1085.371094	346.358978
1084.256836	270.218842
1083.141602	187.059128
1082.027344	432.891968
1080.912109	276.914063
1079.795898	226.692764
1078.680664	312.687408
1077.564453	415.073334
1076.448242	385.993713
1075.331055	211.449799
1074.213867	330.227386
1073.096680	242.571503
1071.979492	361.305389
1070.862305	154.148682
1069.744141	101.776550
1068.625977	183.000122
1067.507813	151.755859
1066.388672	193.138901
1065.270508	330.526276
1064.151367	318.038940
1063.031250	218.972809
1061.912109	288.450928
1060.791992	247.959595
1059.671875	219.200439
1058.550781	162.413254
1057.430664	63.599781
1056.309570	207.920349
1055.188477	221.344086
1054.066406	19.856941
1052.945313	33.370636
1051.823242	371.471466
1050.700195	249.539383
1049.578125	-5.338359
1048.455078	164.612244
1047.332031	119.889381
1046.208984	-106.705254
1045.084961	84.228615
1043.960938	-39.615604
1042.836914	214.212204
1041.712891	151.052780
1040.587891	-16.882938
1039.462891	34.236988
1038.337891	-14.760393
1037.212891	134.190247
1036.086914	-31.106260
1034.960938	287.724792
1033.834961	110.920624
1032.708984	166.829712
1031.582031	150.667206
1030.455078	427.481445
1029.328125	218.441238
1028.200195	56.015728
1027.072266	130.678909
1025.944336	-263.820343
1024.816406	-70.594528
1023.687500	-130.461456
1022.558594	-269.168060
1021.429688	-273.166656
1020.300781	-221.433075
1019.170898	-376.103333
1018.041016	-97.016335
1016.911133	-288.628418
1015.780273	90.080818
1014.649414	-15.637936
1013.518555	-51.748806
1012.387695	215.635620
1011.255859	22.137442
1010.124023	16.311808
1008.992188	-102.864044
1007.860352	303.360535
1006.727539	348.549194
1005.594727	463.168976
1004.461914	1086.527100
1003.329102	1547.825439
1002.195313	1285.526123
1001.061523	894.008057
999.927734	583.598022
998.792969	411.979156
997.658203	41.916744
996.523438	78.415253
995.388672	94.190041
994.252930	59.258400
993.117188	-67.868523
991.981445	-157.963684
990.844727	26.457151
989.708984	-63.475437
988.572266	-61.105869
987.434570	-139.316360
986.297852	190.351364
985.160156	-166.429214
984.022461	-143.026443
982.884766	-20.565018
981.746094	-174.286819
980.607422	-134.570267
979.468750	-108.600578
978.329102	99.130463
977.190430	-5.886828
976.050781	77.732895
974.910156	-4.097806
973.770508	-168.535583
972.629883	39.344364
971.489258	185.192261
970.348633	-50.130394
969.207031	-80.946983
968.065430	104.074127
966.923828	4.550243
965.781250	-149.906326
964.639648	5.417662
963.496094	20.870827
962.353516	171.653488
961.210938	93.249069
960.067383	-133.981827
958.923828	138.379654
957.779297	48.821152
956.635742	142.566559
955.491211	-123.066940
954.345703	147.063385
953.201172	-70.237053
952.055664	147.294617
950.910156	232.150848
949.764648	326.192841
948.618164	47.646919
947.471680	-79.848221
946.325195	135.537292
945.178711	49.357944
944.031250	15.826612
942.883789	-29.027748
941.736328	-12.148765
940.587891	212.487152
939.439453	459.910645
938.291016	280.713165
937.142578	290.970581
935.993164	394.786774
934.843750	165.809158
933.694336	438.404602
932.544922	442.084351
931.394531	-2.920523
930.244141	251.529282
929.093750	118.861053
927.942383	157.059830
926.791016	47.383869
925.639648	260.922485
924.488281	26.307983
923.335938	-80.765450
922.183594	223.819504
921.031250	66.882553
919.877930	214.621979
918.724609	278.295441
917.571289	28.535137
916.417969	33.315029
915.263672	-141.203583
914.109375	56.695694
912.955078	36.707458
911.800781	159.731400
910.645508	-141.408905
909.490234	-54.550117
908.334961	-31.151962
907.178711	-73.433716
906.022461	9.007986
904.866211	200.223129
903.709961	-149.951218
902.552734	-17.540802
901.395508	-9.656209
900.238281	122.775925
899.080078	-244.908722
897.921875	-33.180290
896.763672	131.007187
895.605469	46.422344
894.446289	70.453720
893.287109	85.488350
892.127930	-123.148544
890.967773	34.365273
889.807617	-43.050129
888.647461	-63.923080
887.487305	37.175110
886.326172	-26.489834
885.165039	-4.328149
884.003906	72.012657
882.842773	-124.548531
881.680664	-21.060335
880.518555	-61.860920
879.356445	-10.189629
878.193359	192.477249
877.030273	45.901043
875.867188	-44.259205
874.703125	-152.348831
873.540039	219.157486
872.375977	104.380699
871.210938	108.952599
870.046875	174.294800
868.881836	154.176834
867.716797	158.834320
866.550781	275.925964
865.385742	287.355560
864.219727	51.646755
863.052734	78.913681
861.886719	117.419350
860.719727	245.751999
859.552734	335.885284
858.384766	376.626495
857.217773	424.099792
856.049805	399.790009
854.880859	570.631531
853.712891	414.049316
852.543945	472.760590
851.375000	381.305359
850.205078	491.565186
849.036133	171.691391
847.866211	122.967804
846.696289	213.096451
845.525391	238.283142
844.354492	-172.930283
843.183594	100.703049
842.012695	78.947594
840.840820	162.319763
839.668945	225.535172
838.497070	112.135658
837.324219	128.413025
836.151367	218.412979
834.978516	118.505478
833.805664	181.665955
832.631836	162.190109
831.458008	165.041687
830.284180	216.981277
829.110352	-5.527398
827.935547	55.342644
826.760742	107.256340
825.584961	110.091461
824.410156	57.188805
823.234375	149.148758
822.058594	232.144119
820.881836	-47.968822
819.705078	-169.859009
818.528320	8.843611
817.351563	-106.356117
816.173828	-12.344117
814.996094	-185.357590
813.818359	24.250900
812.639648	22.493868
811.461914	-83.771828
810.283203	-56.651085
809.103516	-173.996445
807.923828	152.998032
806.745117	115.562225
805.564453	-214.981445
804.384766	-43.683697
803.204102	-3.438659
802.023438	-236.168701
800.842773	-222.575821
799.661133	-64.854614
798.479492	-60.235939
797.297852	-292.851410
796.115234	-97.639824
794.932617	-365.652191
793.750000	-316.789612
792.567383	-181.609390
791.383789	-110.739838
790.200195	-62.075512
789.016602	-55.519382
787.832031	-93.254448
786.648438	132.227997
785.463867	59.003990
784.278320	-76.130241
783.092773	235.288467
781.908203	323.305481
780.721680	17.956594
779.536133	-90.695290
778.349609	-16.031466
777.163086	58.554104
775.975586	-23.660763
774.789063	70.667549
773.601563	-40.279934
772.413086	-98.275101
771.225586	-98.952560
770.037109	52.462326
768.848633	-54.140793
767.660156	-70.385155
766.470703	243.823380
765.281250	192.187134
764.091797	-46.657265
762.901367	260.583496
761.710938	70.174431
760.520508	262.719025
759.330078	131.711426
758.138672	238.278885
756.947266	153.428864
755.755859	189.495422
754.563477	16.687815
753.371094	92.236382
752.178711	93.006500
750.986328	135.463196
749.792969	215.188721
748.599609	334.351166
747.405273	211.972214
746.211914	-57.422386
745.017578	215.161667
743.823242	48.896648
742.627930	58.099121
741.433594	141.791290
740.238281	343.760284
739.041992	184.029877
737.846680	65.954575
736.650391	-117.813393
735.454102	160.506088
734.256836	160.620148
733.059570	57.824642
731.862305	73.202194
730.665039	160.726074
729.466797	62.263542
728.268555	136.556000
727.070313	206.404922
725.872070	199.687943
724.672852	136.125854
723.473633	186.159454
722.273438	13.357139
721.074219	120.102020
719.874023	196.203949
718.673828	198.029739
717.472656	287.108704
716.271484	275.764771
715.070313	284.026154
713.869141	270.450439
712.666992	-0.386239
711.464844	-98.941032
710.262695	70.538971
709.059570	-178.350555
707.856445	302.472412
706.653320	164.651459
705.450195	85.648499
704.246094	-78.216171
703.041992	206.217697
701.837891	5.380823
700.632813	63.437222
699.428711	62.739750
698.222656	-24.926786
697.017578	76.518211
695.811523	-13.311229
694.605469	42.438656
693.399414	74.261131
692.192383	17.034986
690.986328	-100.957054
689.778320	-1.867875
688.571289	-115.474098
687.363281	235.201462
686.155273	-23.727631
684.947266	16.686949
683.738281	-99.000298
682.529297	-62.923843
681.320313	-44.199879
680.111328	-133.798096
678.901367	-71.748039
677.691406	-278.217438
676.481445	-114.410423
675.270508	-22.096809
674.059570	-33.680740
672.848633	-328.639862
671.636719	-195.226425
670.425781	-124.575943
669.213867	151.419388
668.000977	44.756458
666.789063	139.100433
665.576172	-40.937057
664.362305	94.443504
663.149414	16.006731
661.935547	32.606377
660.721680	47.052700
659.507813	147.816864
658.292969	222.661880
657.078125	131.417328
655.863281	158.825729
654.647461	-57.363731
653.431641	-49.290417
652.215820	23.436430
651.000000	-91.272980
649.783203	-37.921608
648.566406	21.882109
647.349609	247.436844
646.132813	184.498230
644.915039	74.268112
643.697266	-7.932617
642.478516	234.689545
641.259766	141.767776
640.041992	190.788681
638.822266	186.069031
637.603516	131.938843
636.383789	-124.092957
635.164063	-126.557770
633.943359	-38.824867
632.723633	-73.495331
631.502930	20.636633
630.281250	164.085114
629.060547	-128.034561
627.838867	133.352188
626.617188	51.519684
625.394531	6.170068
624.172852	102.297035
622.950195	16.228485
621.726563	292.252899
620.503906	317.535492
619.280273	92.247337
618.056641	323.058289
616.832031	-30.592449
615.608398	-54.557785
614.383789	-82.819748
613.158203	-96.126236
611.933594	14.565903
610.708008	191.445801
609.482422	-221.745590
608.255859	-8.656480
607.030273	-60.646580
605.803711	13.354948
604.576172	245.290146
