# Supplementary material for: Raman spectroscopy accurately differentiates mucosal healing from non-healing and biochemical changes following biological therapy in inflammatory bowel disease
Source: PLoS One. 2021 Jun 2;16(6):e0252210. doi: 10.1371/journal.pone.0252210 (PMC8172032; doi:10.1371/journal.pone.0252210)
Supplement: S7 Dataset — (ZIP) [file pone.0252210.s009.zip › Post-biologic/OC013 post treatment-2_BL sub CR removed_48__X_13379.5__Y_18527.2__Time_535.txt]

1714.671875	70.497322
1713.695313	52.955696
1712.718750	102.924690
1711.742188	-74.300812
1710.764648	28.086971
1709.787109	-48.395252
1708.809570	7.221007
1707.831055	82.278862
1706.853516	-32.075405
1705.875000	164.966202
1704.896484	-68.376335
1703.916992	47.060139
1702.938477	80.265991
1701.958984	-14.267267
1700.979492	127.362572
1700.000000	-243.798904
1699.019531	-328.025757
1698.040039	26.917408
1697.059570	50.996861
1696.079102	-140.645111
1695.097656	285.520081
1694.117188	-171.753571
1693.135742	-155.571106
1692.154297	-69.306717
1691.172852	28.268597
1690.190430	-4.302457
1689.208008	366.614014
1688.225586	209.949585
1687.243164	107.331978
1686.260742	-5.263584
1685.277344	133.327164
1684.293945	285.804291
1683.310547	337.595734
1682.327148	421.932983
1681.343750	171.314987
1680.359375	278.117432
1679.375000	236.401932
1678.390625	480.010834
1677.405273	396.821289
1676.419922	468.496277
1675.435547	554.003235
1674.449219	374.104370
1673.463867	489.881683
1672.478516	545.004028
1671.492188	281.770203
1670.505859	611.507629
1669.519531	588.382263
1668.532227	815.314453
1667.544922	753.277283
1666.557617	659.885986
1665.570313	723.537842
1664.583008	678.844055
1663.594727	703.547424
1662.607422	858.606812
1661.619141	1061.717285
1660.629883	782.763672
1659.641602	978.656494
1658.652344	841.039551
1657.663086	1146.181274
1656.673828	702.163696
1655.684570	618.755249
1654.694336	721.004028
1653.704102	664.771912
1652.713867	767.636963
1651.723633	532.205750
1650.732422	590.724121
1649.742188	675.967773
1648.750977	581.710938
1647.758789	334.491699
1646.767578	523.626343
1645.775391	332.546082
1644.784180	355.737000
1643.791992	429.327789
1642.798828	373.765106
1641.806641	104.683205
1640.813477	168.410660
1639.820313	298.275696
1638.827148	85.410095
1637.833008	202.445496
1636.839844	74.440186
1635.845703	149.620712
1634.851563	14.121322
1633.856445	42.186020
1632.862305	-8.624024
1631.867188	-188.312042
1630.872070	-149.251923
1629.876953	3.110807
1628.881836	-165.544327
1627.885742	-39.325459
1626.889648	179.016418
1625.893555	-194.393524
1624.897461	95.071922
1623.900391	-17.725855
1622.903320	93.008041
1621.906250	293.104279
1620.909180	-97.930580
1619.912109	-2.823284
1618.914063	118.547188
1617.916016	-14.759429
1616.917969	256.255066
1615.919922	120.417160
1614.920898	-122.914307
1613.921875	24.723057
1612.922852	-110.930885
1611.923828	204.460541
1610.924805	71.450928
1609.924805	-16.958656
1608.924805	122.620461
1607.924805	49.922867
1606.924805	13.900088
1605.923828	127.118019
1604.922852	-76.527313
1603.921875	-170.192459
1602.920898	63.243534
1601.919922	3.503263
1600.917969	207.917648
1599.916016	-14.088194
1598.914063	-13.822559
1597.912109	17.741350
1596.909180	-23.962803
1595.906250	-133.662537
1594.903320	-175.477188
1593.900391	-251.313095
1592.896484	-63.481560
1591.893555	79.798393
1590.889648	29.769449
1589.885742	16.193558
1588.880859	258.187195
1587.876953	87.851921
1586.872070	110.450592
1585.867188	78.171768
1584.862305	40.575977
1583.856445	78.446701
1582.851563	74.494576
1581.845703	28.731899
1580.839844	-14.535444
1579.833008	145.177155
1578.827148	255.231140
1577.820313	255.779861
1576.813477	-32.650139
1575.806641	-94.757133
1574.798828	45.894527
1573.791992	160.341965
1572.784180	-172.598206
1571.775391	19.519268
1570.767578	-58.863026
1569.759766	-49.023083
1568.750977	98.328995
1567.742188	125.997292
1566.732422	-163.289932
1565.723633	-83.970016
1564.713867	31.486979
1563.704102	-73.828766
1562.694336	-70.296837
1561.684570	-12.456903
1560.673828	84.086952
1559.664063	-6.233082
1558.652344	69.200157
1557.641602	33.011135
1556.630859	-3.323975
1555.619141	-13.910567
1554.607422	16.782175
1553.595703	70.602982
1552.583984	220.021759
1551.571289	43.092960
1550.558594	-95.108673
1549.545898	224.499298
1548.533203	184.282593
1547.519531	-55.207550
1546.506836	131.846939
1545.493164	158.389786
1544.479492	60.714825
1543.464844	187.698196
1542.451172	151.739517
1541.436523	-3.174472
1540.421875	-111.700218
1539.407227	53.306950
1538.391602	295.506927
1537.375977	-182.488510
1536.361328	64.524788
1535.344727	213.243271
1534.329102	158.037720
1533.312500	-95.826622
1532.296875	21.466385
1531.280273	-52.154381
1530.262695	185.863098
1529.246094	-114.736351
1528.228516	37.918892
1527.210938	156.896576
1526.193359	-66.702835
1525.175781	154.925278
1524.157227	124.133072
1523.138672	188.411865
1522.120117	149.647446
1521.101563	-15.237228
1520.082031	-51.639320
1519.063477	-67.570854
1518.043945	340.408081
1517.024414	23.524117
1516.003906	-116.106522
1514.983398	88.358315
1513.963867	-187.531754
1512.943359	188.637878
1511.921875	87.127098
1510.901367	121.570320
1509.879883	-141.723816
1508.858398	-102.337166
1507.836914	-204.112030
1506.815430	81.208000
1505.792969	-13.079865
1504.770508	220.618729
1503.748047	-188.999329
1502.725586	-98.994980
1501.702148	-185.851486
1500.678711	42.202663
1499.655273	121.595848
1498.631836	-39.718140
1497.608398	-270.129242
1496.583984	-229.337799
1495.559570	-63.296497
1494.535156	-68.735100
1493.510742	-99.803268
1492.485352	-72.142944
1491.460938	-108.429085
1490.435547	-17.015631
1489.409180	156.035522
1488.383789	-26.036240
1487.357422	24.274263
1486.331055	184.296112
1485.304688	68.542732
1484.278320	315.167236
1483.250977	143.209946
1482.224609	361.580627
1481.197266	401.290894
1480.168945	293.054260
1479.141602	493.302063
1478.113281	484.436432
1477.084961	562.186096
1476.056641	586.385681
1475.028320	796.487061
1473.999023	741.639771
1472.969727	679.164368
1471.940430	960.329102
1470.911133	963.984192
1469.881836	916.749390
1468.851563	884.778076
1467.821289	1058.818481
1466.791016	1179.392700
1465.759766	1157.548584
1464.729492	1219.609985
1463.698242	1157.129150
1462.666992	1226.793701
1461.635742	1141.510254
1460.603516	1208.625610
1459.571289	1214.801758
1458.539063	1436.754028
1457.506836	1237.371338
1456.474609	1236.001831
1455.441406	1379.238403
1454.408203	1268.834595
1453.375000	1328.394287
1452.341797	1646.542480
1451.307617	1652.833496
1450.274414	1479.267212
1449.240234	1554.078613
1448.205078	1264.154419
1447.170898	1577.111938
1446.135742	1454.502197
1445.100586	1377.560669
1444.065430	1252.621216
1443.030273	1223.939819
1441.994141	1602.580444
1440.958984	1027.670898
1439.921875	991.618164
1438.885742	1178.124512
1437.849609	1063.847656
1436.812500	1164.463013
1435.775391	822.984192
1434.738281	610.543945
1433.701172	486.651642
1432.663086	491.633331
1431.625000	403.295349
1430.586914	292.357971
1429.548828	378.353973
1428.509766	166.713089
1427.470703	126.745064
1426.431641	114.613426
1425.392578	168.120346
1424.353516	262.019135
1423.313477	229.954620
1422.273438	137.528885
1421.233398	125.836929
1420.193359	167.128006
1419.152344	37.271778
1418.111328	126.563187
1417.070313	107.696686
1416.029297	194.612778
1414.987305	-60.543224
1413.946289	147.290802
1412.904297	81.043129
1411.862305	273.863342
1410.819336	94.699768
1409.776367	-147.104950
1408.734375	30.875408
1407.691406	193.800430
1406.647461	158.356674
1405.604492	55.258640
1404.560547	-105.437096
1403.516602	183.277313
1402.472656	-44.906174
1401.427734	88.342216
1400.382813	128.844345
1399.337891	79.170967
1398.292969	-43.073975
1397.248047	-37.325661
1396.202148	6.109323
1395.156250	-93.170555
1394.110352	60.694344
1393.064453	-118.465675
1392.018555	-32.035179
1390.971680	16.908129
1389.924805	-41.668888
1388.877930	-185.180206
1387.830078	11.691243
1386.782227	-51.517815
1385.734375	-119.588646
1384.686523	-377.513519
1383.638672	82.129387
1382.589844	-25.574940
1381.541016	-73.158852
1380.492188	54.240746
1379.443359	-23.079517
1378.394531	-82.776154
1377.344727	82.318275
1376.294922	-119.413292
1375.245117	170.601028
1374.194336	-110.674194
1373.143555	-50.026398
1372.092773	-4.252922
1371.041992	21.667227
1369.991211	-29.580933
1368.939453	-63.260975
1367.887695	-106.780174
1366.835938	-130.246567
1365.784180	-133.668625
1364.731445	89.581017
1363.679688	-18.221094
1362.626953	105.573044
1361.573242	-218.462799
1360.520508	62.255795
1359.466797	34.549259
1358.413086	-62.666679
1357.359375	64.007507
1356.305664	-40.423233
1355.250977	118.692574
1354.196289	168.526016
1353.141602	-82.113358
1352.086914	139.292999
1351.031250	-91.181274
1349.975586	162.589478
1348.919922	297.223328
1347.864258	275.576599
1346.808594	241.632584
1345.751953	440.920288
1344.695313	417.049225
1343.638672	586.649048
1342.581055	719.079102
1341.523438	487.276611
1340.466797	498.457794
1339.408203	730.156616
1338.350586	540.858032
1337.291992	641.395752
1336.234375	390.482178
1335.174805	681.724426
1334.116211	460.758759
1333.057617	487.337463
1331.998047	556.021729
1330.938477	429.413696
1329.878906	505.648804
1328.818359	742.569519
1327.757813	445.717407
1326.697266	460.346771
1325.636719	586.188660
1324.576172	512.018921
1323.514648	482.383545
1322.453125	672.511047
1321.391602	709.614807
1320.330078	465.494080
1319.267578	428.741913
1318.205078	796.522095
1317.142578	814.077271
1316.080078	461.907806
1315.016602	819.749573
1313.953125	635.393005
1312.889648	884.750671
1311.826172	939.473267
1310.761719	819.382813
1309.698242	886.502625
1308.633789	737.030884
1307.569336	838.675781
1306.503906	524.520996
1305.438477	786.134094
1304.373047	644.355164
1303.307617	861.649536
1302.242188	1010.054504
1301.175781	993.765564
1300.109375	1014.373291
1299.042969	976.045959
1297.976563	819.875854
1296.909180	685.898132
1295.841797	834.326416
1294.774414	486.920868
1293.707031	701.632996
1292.638672	717.547058
1291.571289	625.556335
1290.502930	538.524170
1289.433594	542.259705
1288.365234	732.306396
1287.295898	811.998535
1286.226563	727.512390
1285.157227	883.133545
1284.086914	607.659302
1283.017578	633.486572
1281.947266	705.817017
1280.876953	736.514343
1279.805664	752.518494
1278.734375	567.913940
1277.663086	760.052734
1276.591797	837.177490
1275.520508	689.347351
1274.448242	803.107788
1273.375977	821.510071
1272.303711	700.636719
1271.231445	811.861450
1270.158203	986.516785
1269.085938	965.765381
1268.011719	959.650879
1266.938477	763.169922
1265.865234	964.475464
1264.791016	916.851318
1263.716797	844.843140
1262.641602	697.254150
1261.567383	769.118469
1260.492188	716.625977
1259.416992	817.648682
1258.341797	784.612976
1257.265625	525.046875
1256.190430	713.635010
1255.114258	1072.534058
1254.037109	971.203918
1252.960938	986.702209
1251.883789	661.541199
1250.806641	1063.796143
1249.729492	1011.071350
1248.652344	934.024109
1247.574219	1049.008423
1246.496094	847.965027
1245.417969	1067.324585
1244.338867	1063.056274
1243.260742	745.453125
1242.181641	699.899902
1241.102539	838.825806
1240.022461	596.590820
1238.943359	759.659973
1237.863281	861.957031
1236.783203	658.555969
1235.702148	632.217041
1234.622070	431.290375
1233.541016	819.400757
1232.459961	516.643921
1231.377930	679.143311
1230.296875	715.569763
1229.214844	642.948242
1228.132813	613.890320
1227.050781	294.317261
1225.967773	374.147339
1224.884766	693.427856
1223.801758	548.058655
1222.718750	419.629120
1221.634766	421.768311
1220.550781	324.738647
1219.466797	505.639343
1218.382813	367.446533
1217.298828	468.423523
1216.213867	535.482483
1215.128906	394.786652
1214.042969	348.244232
1212.958008	185.815109
1211.872070	308.146210
1210.786133	316.971283
1209.700195	518.700256
1208.613281	346.489441
1207.526367	371.998474
1206.439453	616.787781
1205.352539	420.394470
1204.265625	272.218719
1203.177734	620.264343
1202.089844	414.185608
1201.001953	222.587967
1199.913086	240.438004
1198.824219	236.560089
1197.735352	408.274628
1196.646484	223.821960
1195.557617	-61.620090
1194.467773	37.727451
1193.377930	-45.734478
1192.288086	84.691574
1191.197266	34.776699
1190.106445	-5.568189
1189.015625	126.983345
1187.924805	-199.236374
1186.833984	-1.996559
1185.742188	-140.942276
1184.650391	-73.507927
1183.557617	-30.160889
1182.465820	8.321803
1181.373047	-77.977371
1180.280273	204.929306
1179.187500	-27.701805
1178.093750	-116.504211
1177.000977	-75.932106
1175.907227	50.795860
1174.812500	60.057091
1173.718750	100.395737
1172.624023	54.481655
1171.529297	80.332397
1170.434570	53.481819
1169.338867	136.626358
1168.244141	-117.529144
1167.148438	-75.131554
1166.051758	-49.541573
1164.956055	71.596306
1163.859375	-258.986023
1162.762695	5.381821
1161.666016	73.735802
1160.568359	-228.112534
1159.470703	114.710495
1158.373047	-168.003235
1157.275391	-133.260651
1156.176758	-244.109619
1155.079102	86.317848
1153.979492	-17.465551
1152.880859	-118.847549
1151.782227	80.108376
1150.682617	-269.165253
1149.583008	-51.286484
1148.482422	-231.332611
1147.382813	-123.171425
1146.282227	-0.815886
1145.181641	214.287964
1144.080078	62.765972
1142.979492	137.320877
1141.877930	71.463036
1140.776367	-37.200706
1139.673828	-88.786713
1138.572266	185.298584
1137.469727	159.780289
1136.367188	-34.445549
1135.263672	56.444126
1134.161133	135.406342
1133.057617	-23.134651
1131.954102	-136.519028
1130.849609	201.056732
1129.745117	184.918503
1128.641602	97.612885
1127.536133	415.882019
1126.431641	67.701118
1125.326172	167.711212
1124.220703	115.980408
1123.115234	40.570549
1122.009766	325.279816
1120.903320	105.359024
1119.796875	77.337303
1118.690430	229.249161
1117.583008	113.626724
1116.475586	83.243240
1115.368164	313.113708
1114.260742	69.831245
1113.152344	37.113594
1112.044922	141.548828
1110.936523	323.934357
1109.827148	12.349710
1108.718750	119.095772
1107.609375	32.112640
1106.500000	49.085606
1105.389648	-61.435452
1104.280273	345.045563
1103.169922	284.095825
1102.059570	107.586121
1100.948242	308.572266
1099.837891	231.222031
1098.726563	276.522736
1097.615234	206.323532
1096.502930	268.145203
1095.390625	221.583008
1094.278320	241.024948
1093.166016	65.021202
1092.053711	122.219566
1090.940430	144.105774
1089.827148	154.249496
1088.713867	242.064148
1087.599609	212.252365
1086.485352	55.493069
1085.371094	133.969193
1084.256836	221.849976
1083.141602	203.967072
1082.027344	-6.528465
1080.912109	-24.267517
1079.795898	127.134094
1078.680664	370.092773
1077.564453	155.221985
1076.448242	-12.563416
1075.331055	145.920029
1074.213867	95.598763
1073.096680	43.009106
1071.979492	-115.019638
1070.862305	163.105469
1069.744141	-137.740463
1068.625977	-35.367680
1067.507813	186.486679
1066.388672	127.244698
1065.270508	-9.174690
1064.151367	140.124359
1063.031250	104.514160
1061.912109	-5.887502
1060.791992	368.071381
1059.671875	159.554611
1058.550781	117.211205
1057.430664	-133.097519
1056.309570	44.482082
1055.188477	163.633041
1054.066406	-119.022812
1052.945313	23.607710
1051.823242	159.236099
1050.700195	24.064615
1049.578125	80.422310
1048.455078	-143.187958
1047.332031	85.963165
1046.208984	-107.072739
1045.084961	-120.394135
1043.960938	-21.730944
1042.836914	111.929306
1041.712891	19.577566
1040.587891	223.213257
1039.462891	117.063118
1038.337891	104.188362
1037.212891	63.466579
1036.086914	241.629837
1034.960938	59.113461
1033.834961	-32.499928
1032.708984	29.522655
1031.582031	68.347084
1030.455078	-11.326076
1029.328125	-160.599838
1028.200195	-35.521061
1027.072266	-177.578918
1025.944336	-77.923370
1024.816406	21.776047
1023.687500	-298.689362
1022.558594	-307.897095
1021.429688	-381.981598
1020.300781	-328.341003
1019.170898	-325.666168
1018.041016	-346.085815
1016.911133	-153.117294
1015.780273	-129.347778
1014.649414	-140.253952
1013.518555	48.176056
1012.387695	-157.137665
1011.255859	124.020653
1010.124023	85.658279
1008.992188	-5.826271
1007.860352	97.203766
1006.727539	167.890198
1005.594727	777.556274
1004.461914	1028.608154
1003.329102	1115.497070
1002.195313	867.294739
1001.061523	688.628601
999.927734	306.838379
998.792969	33.874958
997.658203	-42.585716
996.523438	-58.891479
995.388672	24.152769
994.252930	19.564518
993.117188	185.792755
991.981445	-249.951874
990.844727	-148.118500
989.708984	-4.737439
988.572266	-149.440994
987.434570	3.274620
986.297852	109.935143
985.160156	-91.995583
984.022461	-164.788177
982.884766	-55.581776
981.746094	-10.784023
980.607422	-198.324051
979.468750	102.032005
978.329102	-246.267883
977.190430	109.324013
976.050781	-102.996895
974.910156	91.686981
973.770508	114.026344
972.629883	-210.450974
971.489258	2.758710
970.348633	-183.593369
969.207031	151.355316
968.065430	29.492899
966.923828	50.039314
965.781250	-64.691582
964.639648	-229.743820
963.496094	-2.529612
962.353516	151.301056
961.210938	27.813995
960.067383	291.713928
958.923828	120.304268
957.779297	171.217590
956.635742	231.342361
955.491211	-35.848335
954.345703	81.670158
953.201172	114.543648
952.055664	-108.738785
950.910156	-68.825478
949.764648	151.778656
948.618164	-45.990704
947.471680	-37.901264
946.325195	-123.430649
945.178711	99.545082
944.031250	237.981339
942.883789	269.102295
941.736328	3.510340
940.587891	242.489166
939.439453	310.288116
938.291016	366.712708
937.142578	270.367249
935.993164	247.092209
934.843750	150.941376
933.694336	114.149895
932.544922	296.167755
931.394531	216.191086
930.244141	293.449188
929.093750	306.970123
927.942383	215.827118
926.791016	227.190720
925.639648	92.979614
924.488281	220.477722
923.335938	141.010330
922.183594	-90.709244
921.031250	39.155655
919.877930	62.192116
918.724609	37.546936
917.571289	28.855577
916.417969	74.712479
915.263672	356.718536
914.109375	109.735237
912.955078	107.997643
911.800781	-66.134186
910.645508	229.393890
909.490234	118.882675
908.334961	-5.149553
907.178711	-27.088041
906.022461	102.848412
904.866211	198.765976
903.709961	27.380184
902.552734	71.241447
901.395508	-109.035133
900.238281	-71.907837
899.080078	137.212875
897.921875	-56.458332
896.763672	-53.231285
895.605469	29.158413
894.446289	138.659760
893.287109	67.299889
892.127930	185.809998
890.967773	164.207520
889.807617	284.925781
888.647461	5.905028
887.487305	-47.213337
886.326172	91.558868
885.165039	-17.946562
884.003906	-109.347961
882.842773	106.046898
881.680664	219.874710
880.518555	205.148911
879.356445	206.210205
878.193359	207.275406
877.030273	-170.134232
875.867188	130.572067
874.703125	199.206833
873.540039	56.188744
872.375977	-68.758400
871.210938	92.122208
870.046875	117.940727
868.881836	310.174866
867.716797	232.482803
866.550781	339.161469
865.385742	265.975464
864.219727	442.230621
863.052734	171.351837
861.886719	356.506104
860.719727	577.485657
859.552734	598.558044
858.384766	383.956024
857.217773	611.459900
856.049805	549.463501
854.880859	749.880066
853.712891	849.281128
852.543945	657.206970
851.375000	272.466431
850.205078	262.069489
849.036133	455.498169
847.866211	402.470245
846.696289	741.267517
845.525391	280.753357
844.354492	272.496765
843.183594	409.651459
842.012695	159.738358
840.840820	122.372887
839.668945	156.544052
838.497070	418.673248
837.324219	104.088791
836.151367	138.164551
834.978516	301.751709
833.805664	346.875214
832.631836	164.222794
831.458008	91.002472
830.284180	225.323303
829.110352	288.159576
827.935547	246.103271
826.760742	493.934875
825.584961	68.324448
824.410156	12.888169
823.234375	-178.484741
822.058594	35.675850
820.881836	-33.167034
819.705078	-55.244335
818.528320	47.330547
817.351563	87.502831
816.173828	60.870274
814.996094	-85.915070
813.818359	40.912399
812.639648	-68.057396
811.461914	-83.639137
810.283203	-59.234970
809.103516	-70.425003
807.923828	136.070038
806.745117	-64.013405
805.564453	11.312954
804.384766	-250.866699
803.204102	-86.816048
802.023438	-166.956741
800.842773	-71.835526
799.661133	-100.991432
798.479492	-163.422195
797.297852	-174.867828
796.115234	-93.252197
794.932617	-439.350250
793.750000	-382.136292
792.567383	-309.477295
791.383789	-221.381119
790.200195	39.313004
789.016602	23.208893
787.832031	66.827927
786.648438	316.122467
785.463867	167.187637
784.278320	-34.767258
783.092773	-55.389835
781.908203	-87.081528
780.721680	199.386902
779.536133	-2.490352
778.349609	67.342621
777.163086	42.175846
775.975586	131.782547
774.789063	192.633148
773.601563	-249.616959
772.413086	16.391966
771.225586	233.735977
770.037109	283.388702
768.848633	-30.707319
767.660156	353.913239
766.470703	196.335953
765.281250	168.772995
764.091797	213.875198
762.901367	65.191010
761.710938	191.700226
760.520508	7.840794
759.330078	270.673737
758.138672	207.825531
756.947266	276.934265
755.755859	394.361694
754.563477	25.951065
753.371094	-8.278650
752.178711	126.661263
750.986328	-8.644777
749.792969	91.066345
748.599609	-118.842636
747.405273	132.270248
746.211914	115.530510
745.017578	-10.907258
743.823242	112.747444
742.627930	25.816206
741.433594	109.916779
740.238281	-40.560024
739.041992	-79.219315
737.846680	-65.290993
736.650391	-184.987808
735.454102	56.672127
734.256836	63.961475
733.059570	-257.073395
731.862305	-111.877518
730.665039	-21.448587
729.466797	145.480103
728.268555	325.441254
727.070313	155.524948
725.872070	252.329163
724.672852	172.087326
723.473633	216.396561
722.273438	7.324300
721.074219	99.677826
719.874023	266.204987
718.673828	297.331024
717.472656	214.968979
716.271484	-111.692215
715.070313	148.490204
713.869141	460.879730
712.666992	55.893253
711.464844	161.094711
710.262695	118.070198
709.059570	68.527657
707.856445	136.613007
706.653320	-45.743870
705.450195	35.388828
704.246094	140.422134
703.041992	71.328194
701.837891	219.804443
700.632813	133.318573
699.428711	157.763916
698.222656	508.277527
697.017578	41.435669
695.811523	-53.631134
694.605469	181.545425
693.399414	-104.635941
692.192383	39.241734
690.986328	50.630543
689.778320	-187.576553
688.571289	3.954754
687.363281	6.663675
686.155273	-99.067215
684.947266	-213.423004
683.738281	-11.222832
682.529297	-84.363312
681.320313	126.382721
680.111328	3.426047
678.901367	-32.839378
677.691406	-25.776756
676.481445	93.856918
675.270508	25.149145
674.059570	-162.526749
672.848633	-90.513489
671.636719	98.263008
670.425781	-80.621300
669.213867	105.926140
668.000977	-122.560059
666.789063	148.209198
665.576172	-69.347008
664.362305	-191.756226
663.149414	160.946701
661.935547	34.267239
660.721680	-146.287430
659.507813	193.286865
658.292969	135.800034
657.078125	46.019421
655.863281	-86.812042
654.647461	-185.049896
653.431641	-15.951747
652.215820	114.325508
651.000000	20.547035
649.783203	-131.286316
648.566406	87.365417
647.349609	-21.245611
646.132813	-103.915848
644.915039	17.938728
643.697266	232.313950
642.478516	246.648010
641.259766	273.960663
640.041992	54.123180
638.822266	92.402168
637.603516	23.320726
636.383789	25.277552
635.164063	-24.198553
633.943359	-161.566971
632.723633	-122.704735
631.502930	53.646484
630.281250	-12.412634
629.060547	-207.004669
627.838867	44.786919
626.617188	367.403229
625.394531	299.878937
624.172852	354.752411
622.950195	137.669769
621.726563	368.668762
620.503906	109.300003
619.280273	70.864685
618.056641	64.820152
616.832031	418.649567
615.608398	119.925827
614.383789	-296.022369
613.158203	-74.045387
611.933594	7.027794
610.708008	56.355705
609.482422	129.547211
608.255859	203.107864
607.030273	59.119534
605.803711	-67.273293
604.576172	-11.624402
