# Supplementary material for: Raman spectroscopy accurately differentiates mucosal healing from non-healing and biochemical changes following biological therapy in inflammatory bowel disease
Source: PLoS One. 2021 Jun 2;16(6):e0252210. doi: 10.1371/journal.pone.0252210 (PMC8172032; doi:10.1371/journal.pone.0252210)
Supplement: S7 Dataset — (ZIP) [file pone.0252210.s009.zip › Post-biologic/OC023 post treatment-1_base sub cr removed_8__X_-20367.5__Y_49402__Z_925.4__Time_89.txt]

1714.774414	6.261395
1713.797852	71.699440
1712.820313	-40.350712
1711.843750	-55.653095
1710.866211	-148.596146
1709.888672	50.819214
1708.911133	-71.264206
1707.933594	93.559479
1706.955078	-60.282032
1705.976563	35.200512
1704.998047	125.502144
1704.019531	170.487488
1703.040039	-57.307613
1702.061523	6.915422
1701.082031	-174.756622
1700.101563	28.988873
1699.122070	206.215912
1698.141602	-142.984558
1697.161133	66.818192
1696.180664	332.936981
1695.200195	46.286785
1694.218750	80.531769
1693.238281	275.318420
1692.256836	566.414612
1691.274414	561.434814
1690.292969	281.992950
1689.310547	368.460358
1688.328125	428.563873
1687.345703	672.977905
1686.363281	501.757416
1685.379883	594.804565
1684.396484	818.738892
1683.413086	619.345764
1682.429688	676.100586
1681.445313	924.895996
1680.461914	803.916321
1679.477539	696.641235
1678.493164	1002.254578
1677.507813	1065.969604
1676.523438	965.138123
1675.538086	1072.123901
1674.552734	937.488708
1673.566406	1337.545166
1672.581055	1317.924072
1671.594727	1285.375122
1670.608398	1170.859863
1669.622070	1574.634766
1668.634766	1779.435547
1667.648438	1461.579956
1666.661133	1603.344360
1665.673828	1846.234619
1664.685547	1532.262695
1663.698242	1964.078491
1662.709961	1926.696899
1661.721680	1754.477173
1660.733398	1966.993896
1659.744141	1583.523804
1658.755859	1558.231812
1657.766602	1427.321289
1656.777344	1754.920044
1655.787109	1680.264526
1654.797852	1828.325317
1653.807617	1677.586670
1652.817383	1331.446655
1651.827148	1308.482544
1650.835938	1338.708984
1649.844727	1004.356384
1648.853516	1069.603516
1647.862305	992.402527
1646.871094	1018.574402
1645.878906	537.801758
1644.886719	675.534851
1643.894531	681.454895
1642.902344	502.848450
1641.910156	514.615417
1640.916992	402.600555
1639.923828	269.782532
1638.930664	50.229980
1637.936523	221.282379
1636.943359	31.316328
1635.949219	221.216721
1634.955078	29.143425
1633.960938	-9.812682
1632.965820	33.108704
1631.970703	-144.997787
1630.975586	-154.312836
1629.980469	-94.984924
1628.985352	88.203659
1627.989258	187.287537
1626.993164	-34.432728
1625.997070	-55.994331
1625.000977	90.909279
1624.003906	69.649323
1623.007813	-19.771610
1622.010742	38.144051
1621.012695	-22.054495
1620.015625	298.782898
1619.017578	215.192780
1618.020508	165.905838
1617.021484	216.492599
1616.023438	-60.860611
1615.025391	302.215454
1614.026367	46.157932
1613.027344	123.383591
1612.028320	268.840790
1611.028320	65.659424
1610.029297	40.878212
1609.029297	81.684608
1608.029297	222.094696
1607.028320	134.633331
1606.028320	149.404221
1605.027344	-186.604645
1604.026367	202.625641
1603.025391	-7.542099
1602.023438	-194.040573
1601.022461	-100.528008
1600.020508	-226.712997
1599.018555	-146.263107
1598.016602	-24.004742
1597.013672	11.960890
1596.010742	68.823685
1595.007813	-12.792346
1594.004883	-177.950638
1593.001953	-238.595428
1591.998047	-19.888182
1590.994141	154.336884
1589.990234	-99.500984
1588.986328	61.575146
1587.981445	240.803406
1586.976563	182.606735
1585.971680	33.142941
1584.966797	329.450745
1583.961914	96.533852
1582.956055	319.638336
1581.950195	177.886871
1580.944336	205.429825
1579.938477	-69.155594
1578.931641	-41.708164
1577.924805	212.099380
1576.917969	77.992912
1575.911133	118.177872
1574.904297	46.416412
1573.896484	102.021149
1572.888672	4.115978
1571.880859	101.117592
1570.873047	-134.671494
1569.864258	-183.386932
1568.855469	-13.971579
1567.846680	28.006235
1566.837891	-80.745384
1565.829102	33.700516
1564.819336	-140.122894
1563.809570	-57.086266
1562.799805	-49.440166
1561.790039	150.023926
1560.779297	-91.582787
1559.768555	-68.755241
1558.757813	176.861816
1557.747070	-67.567703
1556.736328	-112.514557
1555.724609	75.559982
1554.712891	258.236206
1553.701172	-38.335339
1552.689453	81.880798
1551.676758	44.009056
1550.664063	0.837595
1549.651367	169.683319
1548.638672	33.097588
1547.625977	134.334961
1546.612305	46.632912
1545.598633	499.063843
1544.584961	64.714577
1543.571289	7.636878
1542.556641	-77.998466
1541.541992	66.110344
1540.527344	42.163723
1539.512695	33.559429
1538.498047	-104.248062
1537.482422	162.970291
1536.466797	378.318146
1535.451172	13.054902
1534.434570	57.809757
1533.418945	-142.536087
1532.402344	115.865936
1531.385742	-10.000504
1530.369141	-56.096378
1529.351563	114.041130
1528.334961	-225.990128
1527.317383	0.442471
1526.299805	285.827545
1525.281250	189.987000
1524.263672	238.149002
1523.245117	273.251923
1522.226563	-31.349537
1521.208008	108.917473
1520.188477	-51.865818
1519.168945	291.089539
1518.150391	104.336784
1517.129883	220.672363
1516.110352	13.135528
1515.089844	-6.989566
1514.070313	-140.229019
1513.049805	124.345406
1512.028320	65.232468
1511.007813	-40.178905
1509.986328	-253.465012
1508.964844	5.161184
1507.943359	78.884575
1506.921875	203.710434
1505.899414	-115.150284
1504.876953	-64.964508
1503.854492	43.991940
1502.832031	119.458900
1501.808594	171.686066
1500.786133	200.723709
1499.762695	-39.217514
1498.739258	-215.200378
1497.714844	-168.623901
1496.691406	-129.852722
1495.666992	-6.835151
1494.642578	-60.457535
1493.617188	164.496033
1492.592773	-40.211040
1491.567383	130.726074
1490.541992	135.382599
1489.516602	-33.797997
1488.491211	246.500885
1487.464844	240.549408
1486.438477	242.147964
1485.412109	289.580017
1484.385742	385.371216
1483.358398	376.391174
1482.331055	568.827393
1481.303711	268.873718
1480.276367	410.057861
1479.249023	724.432922
1478.220703	378.454193
1477.192383	544.704285
1476.164063	642.009888
1475.135742	820.691895
1474.106445	823.486450
1473.077148	907.668091
1472.047852	984.098755
1471.018555	1223.290649
1469.989258	1683.662598
1468.958984	1367.893677
1467.928711	1682.911255
1466.898438	1837.538208
1465.868164	1915.771362
1464.836914	2100.635742
1463.805664	2359.052734
1462.774414	1956.767334
1461.743164	2199.754883
1460.710938	2092.124023
1459.679688	2124.151855
1458.647461	2072.332031
1457.615234	2213.366211
1456.582031	2328.903809
1455.549805	2203.386230
1454.516602	2372.064941
1453.483398	2429.069092
1452.449219	2265.445068
1451.416016	2421.239258
1450.381836	2379.265869
1449.347656	2740.113037
1448.313477	2738.574707
1447.279297	2635.727539
1446.244141	2664.543457
1445.208984	2404.766846
1444.173828	2615.814453
1443.138672	2457.353271
1442.102539	2121.858643
1441.066406	2294.864258
1440.030273	2472.853027
1438.994141	2188.136475
1437.958008	1787.281616
1436.920898	1861.660400
1435.883789	1711.165894
1434.846680	1651.683350
1433.808594	1559.393677
1432.771484	1212.175171
1431.733398	1145.305054
1430.695313	1068.392822
1429.657227	1004.155518
1428.618164	846.618042
1427.579102	610.995056
1426.540039	743.658203
1425.500977	374.615662
1424.461914	255.299576
1423.421875	357.814850
1422.381836	339.397369
1421.341797	547.737000
1420.301758	489.089874
1419.260742	538.768127
1418.219727	361.921417
1417.178711	373.964050
1416.137695	225.023300
1415.096680	222.116943
1414.054688	226.799454
1413.012695	78.155594
1411.970703	0.037073
1410.928711	231.180359
1409.885742	256.216278
1408.842773	329.051453
1407.799805	218.562866
1406.756836	-4.811939
1405.712891	68.247513
1404.668945	-252.754929
1403.625000	136.717773
1402.581055	-111.227081
1401.537109	-185.878677
1400.492188	-94.892792
1399.447266	226.845139
1398.402344	265.241150
1397.357422	10.453146
1396.311523	81.630318
1395.265625	283.158203
1394.219727	58.866520
1393.173828	-34.999062
1392.126953	-223.884781
1391.081055	125.637703
1390.034180	42.125599
1388.986328	251.498611
1387.939453	305.803467
1386.891602	342.670166
1385.843750	-35.464245
1384.795898	-180.817276
1383.748047	341.379852
1382.699219	166.232391
1381.651367	-13.698916
1380.602539	48.844067
1379.552734	-80.834496
1378.503906	209.149551
1377.454102	9.840095
1376.404297	382.268463
1375.354492	185.750031
1374.303711	119.146530
1373.253906	227.307510
1372.203125	-110.825623
1371.152344	-2.423514
1370.100586	21.297806
1369.049805	-238.934402
1367.998047	34.234264
1366.946289	-3.951510
1365.894531	122.377983
1364.841797	111.829437
1363.789063	-55.409595
1362.736328	-50.717587
1361.683594	36.218376
1360.630859	18.767799
1359.577148	289.955811
1358.523438	250.334351
1357.469727	166.114578
1356.415039	124.308258
1355.361328	154.736374
1354.306641	642.420288
1353.251953	429.555634
1352.197266	251.685394
1351.141602	227.956573
1350.085938	445.161896
1349.030273	364.592316
1347.974609	601.798523
1346.918945	796.868286
1345.862305	987.015381
1344.805664	882.137268
1343.749023	725.380188
1342.691406	806.760925
1341.634766	1101.368042
1340.577148	1200.245361
1339.519531	1170.414429
1338.460938	1393.318359
1337.403320	1121.089233
1336.344727	1366.453613
1335.286133	1005.512390
1334.226563	1238.681519
1333.167969	957.351929
1332.108398	864.229370
1331.048828	1001.242249
1329.989258	866.389893
1328.928711	899.786072
1327.869141	836.935364
1326.808594	885.407959
1325.748047	943.867859
1324.686523	1041.933105
1323.625977	1056.146118
1322.564453	1127.245972
1321.502930	1415.612915
1320.440430	926.755798
1319.378906	1084.548096
1318.316406	1242.386108
1317.253906	1259.729248
1316.190430	1045.450195
1315.127930	1159.190918
1314.064453	1001.938171
1313.000977	881.826721
1311.937500	1022.966614
1310.873047	935.137329
1309.809570	1233.998901
1308.745117	1360.535156
1307.679688	1273.018799
1306.615234	1070.023071
1305.549805	1275.548096
1304.484375	1006.446289
1303.418945	1185.063843
1302.353516	1240.797729
1301.287109	1200.752197
1300.220703	1077.281128
1299.154297	1307.718750
1298.087891	1059.218018
1297.020508	1203.805176
1295.954102	1262.506714
1294.886719	1095.455200
1293.818359	938.379944
1292.750977	832.993896
1291.682617	1017.174561
1290.614258	970.843018
1289.545898	1030.044434
1288.476563	912.807678
1287.407227	830.016602
1286.338867	580.734070
1285.268555	527.601868
1284.199219	829.697327
1283.128906	788.930176
1282.058594	660.125122
1280.988281	1091.930664
1279.917969	953.469971
1278.846680	1040.206055
1277.775391	1190.564941
1276.704102	714.907715
1275.632813	1173.449463
1274.560547	1025.659302
1273.488281	1039.281128
1272.416016	1008.977112
1271.343750	1176.600708
1270.270508	1134.171997
1269.197266	1199.247192
1268.124023	1051.968872
1267.050781	973.137695
1265.977539	1272.589600
1264.903320	1184.071533
1263.829102	1193.192017
1262.753906	770.746948
1261.679688	1255.417969
1260.604492	1055.015503
1259.529297	1010.690918
1258.454102	671.629822
1257.378906	1219.353516
1256.302734	1094.745850
1255.226563	1269.682861
1254.150391	1103.789307
1253.073242	1010.996094
1251.997070	867.173828
1250.919922	857.215515
1249.841797	993.191467
1248.764648	997.831604
1247.686523	895.515320
1246.608398	839.432739
1245.530273	982.628845
1244.452148	851.257813
1243.373047	814.666748
1242.293945	780.524170
1241.214844	1156.673828
1240.135742	809.365845
1239.055664	828.622925
1237.975586	901.240784
1236.895508	760.369690
1235.815430	874.179749
1234.734375	1063.080566
1233.654297	1019.192383
1232.573242	684.498657
1231.491211	795.737610
1230.410156	904.488831
1229.328125	894.501099
1228.246094	930.499756
1227.163086	605.769531
1226.081055	269.059937
1224.998047	859.186157
1223.915039	752.322998
1222.832031	519.710815
1221.748047	688.558044
1220.664063	431.816864
1219.580078	375.759064
1218.496094	503.336121
1217.412109	408.558105
1216.327148	680.906799
1215.242188	433.908783
1214.157227	556.359436
1213.071289	434.916260
1211.985352	385.877533
1210.899414	527.409729
1209.813477	688.126587
1208.727539	474.923126
1207.640625	411.241913
1206.553711	834.455750
1205.466797	818.809387
1204.378906	538.069580
1203.291016	144.177612
1202.203125	386.206451
1201.115234	401.729065
1200.027344	330.521454
1198.938477	150.969376
1197.849609	130.243134
1196.760742	-10.824470
1195.670898	42.910011
1194.582031	22.017511
1193.492188	-133.571350
1192.401367	-238.695709
1191.311523	-115.555679
1190.220703	-16.574423
1189.129883	-33.004776
1188.039063	-80.722687
1186.947266	-133.301773
1185.856445	-169.128860
1184.764648	-169.029938
1183.671875	114.091621
1182.580078	-37.148582
1181.487305	-269.947937
1180.394531	161.412201
1179.301758	-9.168480
1178.208984	40.725357
1177.115234	-34.087646
1176.021484	94.660378
1174.927734	371.752075
1173.833008	145.802811
1172.738281	190.373764
1171.643555	-217.498444
1170.548828	39.914276
1169.454102	-71.281059
1168.358398	27.944807
1167.262695	19.436766
1166.166992	-10.674626
1165.070313	104.924927
1163.973633	48.334553
1162.876953	6.011077
1161.780273	16.163324
1160.683594	-95.564301
1159.585938	336.984100
1158.488281	501.916016
1157.389648	428.045410
1156.291992	394.679779
1155.193359	251.509598
1154.094727	239.468994
1152.996094	48.532696
1151.896484	57.803570
1150.796875	236.178940
1149.697266	276.194183
1148.597656	-57.875019
1147.498047	5.821203
1146.397461	162.244904
1145.296875	82.848671
1144.195313	-158.440704
1143.094727	-54.702251
1141.993164	208.268829
1140.891602	314.070068
1139.789063	260.417206
1138.687500	75.966278
1137.584961	129.165802
1136.482422	303.432068
1135.379883	358.757996
1134.276367	330.835632
1133.172852	248.230072
1132.069336	139.463593
1130.964844	495.837555
1129.861328	863.839539
1128.756836	778.471802
1127.652344	484.344940
1126.546875	875.549194
1125.442383	811.332581
1124.336914	922.446960
1123.230469	519.215576
1122.125000	708.371155
1121.018555	691.292358
1119.912109	295.266113
1118.805664	777.676453
1117.699219	627.825256
1116.591797	409.333923
1115.484375	382.507324
1114.376953	329.606506
1113.268555	101.657028
1112.160156	653.944458
1111.051758	544.079590
1109.943359	368.032593
1108.833984	640.889404
1107.725586	601.779236
1106.616211	508.300323
1105.505859	419.518555
1104.396484	625.788025
1103.286133	669.064331
1102.175781	606.094604
1101.064453	628.007813
1099.954102	418.759949
1098.842773	530.204895
1097.731445	926.775574
1096.619141	705.655579
1095.507813	1193.805298
1094.395508	930.240295
1093.282227	730.329590
1092.169922	657.629456
1091.056641	702.614502
1089.943359	700.475952
1088.830078	437.131622
1087.716797	816.073669
1086.602539	545.696472
1085.488281	614.002014
1084.373047	816.232361
1083.258789	522.463806
1082.143555	686.983337
1081.028320	513.130859
1079.913086	585.945557
1078.796875	506.075653
1077.680664	738.447266
1076.564453	487.224426
1075.448242	470.751007
1074.331055	501.185242
1073.213867	674.666016
1072.096680	508.064575
1070.979492	217.293121
1069.861328	517.267761
1068.743164	489.059052
1067.625000	381.217987
1066.505859	627.082520
1065.386719	299.154907
1064.267578	481.739990
1063.148438	430.203247
1062.029297	486.345612
1060.909180	474.624390
1059.789063	628.989014
1058.667969	565.828369
1057.547852	332.074280
1056.426758	170.897034
1055.305664	168.722519
1054.183594	383.834412
1053.062500	206.501984
1051.940430	54.962311
1050.818359	314.416534
1049.695313	167.658234
1048.572266	441.036896
1047.449219	68.107430
1046.326172	220.190308
1045.203125	218.348236
1044.079102	162.925781
1042.955078	46.983135
1041.830078	3.374731
1040.706055	297.667603
1039.581055	144.668213
1038.456055	-106.001053
1037.331055	97.490021
1036.205078	414.994171
1035.079102	155.317230
1033.953125	-25.068073
1032.826172	185.450943
1031.700195	216.901154
1030.573242	385.572357
1029.445313	3.367115
1028.318359	155.901688
1027.190430	6.415491
1026.062500	-400.735596
1024.934570	-27.364103
1023.805664	-188.058029
1022.676758	-195.397308
1021.547852	-536.798096
1020.418945	-168.022156
1019.289063	-45.194382
1018.159180	-149.580673
1017.029297	-70.663666
1015.898438	-172.483978
1014.767578	-220.852783
1013.636719	-0.348508
1012.505859	-34.623764
1011.375000	308.684418
1010.243164	262.986908
1009.111328	-4.778102
1007.978516	232.157883
1006.846680	637.995056
1005.713867	1177.907471
1004.581055	1944.307495
1003.447266	2315.125977
1002.313477	2004.034668
1001.179688	1526.829834
1000.045898	1089.249146
998.912109	372.518555
997.777344	425.213806
996.642578	37.056705
995.506836	122.373276
994.372070	337.017090
993.236328	127.183975
992.100586	305.081390
990.963867	190.164597
989.828125	317.516510
988.691406	78.458778
987.553711	5.560999
986.416992	-290.629883
985.279297	-257.174438
984.141602	-110.756958
983.003906	236.027634
981.865234	44.193840
980.726563	299.015900
979.587891	-55.796616
978.448242	137.114853
977.309570	97.833893
976.169922	65.612167
975.030273	157.668365
973.889648	-9.839849
972.749023	87.079308
971.608398	-121.378555
970.467773	228.413773
969.326172	277.440521
968.184570	163.636063
967.042969	206.072800
965.901367	108.698082
964.758789	52.801125
963.616211	97.977722
962.473633	193.720001
961.330078	62.657288
960.186523	268.650452
959.042969	509.064514
957.899414	259.373810
956.754883	174.815430
955.610352	88.159660
954.465820	-82.988426
953.321289	167.126541
952.175781	172.490036
951.030273	40.770073
949.884766	-109.032028
948.738281	214.602631
947.591797	202.257553
946.445313	126.084297
945.298828	194.015640
944.151367	49.652832
943.003906	113.291527
941.856445	213.571365
940.708008	190.701263
939.559570	298.044678
938.411133	307.387604
937.262695	421.777740
936.113281	253.510147
934.964844	356.739105
933.814453	359.772522
932.665039	422.186523
931.514648	4.039706
930.364258	46.276253
929.213867	-86.701057
928.062500	83.278351
926.912109	43.927307
925.759766	-18.032072
924.608398	20.254822
923.456055	156.441605
922.303711	-166.608749
921.151367	-25.652010
919.999023	-257.358002
918.845703	-41.229519
917.692383	0.000110
916.539063	-108.565666
915.384766	-207.884537
914.230469	31.178865
913.076172	-20.250648
911.920898	26.013905
910.766602	31.525658
909.611328	-94.393921
908.455078	-34.237110
907.299805	161.993896
906.143555	54.554550
904.987305	-281.579010
903.830078	-218.793732
902.673828	99.952354
901.516602	85.811646
900.359375	-45.945255
899.201172	-59.878956
898.042969	0.933272
896.884766	16.551277
895.726563	61.634491
894.567383	25.376329
893.408203	-196.146561
892.249023	219.768127
891.088867	111.395935
889.929688	32.495815
888.769531	19.180206
887.608398	333.290131
886.448242	218.441635
885.287109	239.095001
884.125977	144.722748
882.963867	160.963837
881.801758	238.118790
880.639648	222.840897
879.477539	178.300980
878.315430	241.978470
877.152344	249.332672
875.989258	304.005707
874.825195	331.656097
873.661133	300.779419
872.497070	339.704681
871.333008	419.127991
870.168945	406.284607
869.003906	375.463928
867.838867	274.954437
866.672852	480.233002
865.506836	215.674011
864.340820	290.534180
863.174805	459.703033
862.008789	462.577881
860.841797	249.877853
859.674805	427.871857
858.506836	621.474304
857.339844	505.308319
856.171875	674.070862
855.003906	414.357239
853.834961	526.945007
852.666016	832.230286
851.497070	803.395691
850.328125	559.432556
849.158203	555.233521
847.988281	519.634460
846.818359	463.851227
845.647461	305.069611
844.477539	251.489807
843.306641	224.728241
842.134766	209.104340
840.963867	133.037491
839.791992	242.518906
838.619141	293.762604
837.447266	103.545906
836.274414	400.420288
835.101563	464.765442
833.928711	424.039886
832.754883	360.925171
831.581055	657.131409
830.407227	560.343811
829.232422	372.040771
828.058594	618.692444
826.883789	481.568359
825.708008	380.086182
824.533203	394.458893
823.357422	277.246796
822.181641	525.369934
821.004883	-137.738281
819.828125	159.147141
818.651367	104.020691
817.474609	62.165897
816.296875	149.287476
815.119141	53.824036
813.941406	53.934368
812.763672	96.179665
811.584961	-255.215927
810.406250	-182.033798
809.226563	13.209929
808.047852	-124.998688
806.868164	-245.495438
805.688477	15.878431
804.507813	83.862610
803.327148	60.690460
802.146484	-46.915905
800.965820	-143.503830
799.784180	-198.032898
798.603516	-208.311600
797.420898	-407.149750
796.239258	-80.741707
795.056641	-149.033768
793.874023	-177.544907
792.691406	-42.274918
791.507813	-217.191254
790.324219	-51.238052
789.140625	-62.543709
787.956055	-27.505373
786.772461	-41.274162
785.586914	84.170029
784.402344	114.355721
783.216797	82.507446
782.032227	169.899124
780.845703	221.772781
779.660156	50.392887
778.473633	82.157463
777.287109	109.374641
776.100586	-75.449997
774.913086	-110.231079
773.725586	152.760071
772.538086	73.605507
771.349609	214.914124
770.161133	45.169094
768.972656	89.220383
767.784180	307.252075
766.594727	207.808670
765.405273	152.370239
764.215820	248.820358
763.026367	386.970490
761.835938	425.910217
760.645508	442.739441
759.454102	569.487244
758.262695	539.921875
757.072266	604.862610
755.879883	469.620911
754.688477	297.013458
753.496094	317.804413
752.303711	228.674866
751.110352	328.429626
749.917969	173.349518
748.724609	42.442825
747.530273	163.971375
746.336914	46.210594
745.142578	382.612183
743.948242	525.803406
742.752930	381.622742
741.558594	114.717117
740.363281	207.386063
739.166992	102.768936
737.971680	31.059887
736.775391	298.878845
735.579102	135.177872
734.381836	-94.122169
733.185547	-32.192173
731.988281	-99.388542
730.790039	124.436295
729.592773	330.687653
728.394531	82.028893
727.196289	174.572372
725.997070	-27.961819
724.797852	167.351196
723.598633	283.973511
722.399414	420.255859
721.199219	292.311096
719.999023	439.565857
718.798828	351.101288
717.598633	234.387283
716.397461	455.952759
715.196289	721.122437
713.994141	18.081661
712.792969	135.173553
711.590820	276.283356
710.388672	-83.745232
709.185547	-33.935860
707.982422	-68.974457
706.779297	131.291748
705.576172	-291.033417
704.372070	248.971664
703.167969	70.786209
701.963867	-81.076210
700.759766	100.040390
699.554688	-77.569466
698.349609	368.972717
697.143555	200.371506
695.938477	88.502388
694.732422	-201.301193
693.525391	78.231148
692.319336	45.112156
691.112305	-139.791504
689.905273	-142.131195
688.697266	-294.027374
687.490234	98.831261
686.282227	5.846421
685.073242	264.348999
683.865234	30.796925
682.656250	-139.623169
681.447266	43.400852
680.237305	22.872011
679.028320	78.323685
677.818359	-123.761192
676.607422	-109.105347
675.397461	-191.691238
674.186523	-55.536587
672.975586	234.303329
671.763672	115.387634
670.551758	100.460480
669.339844	364.553345
668.127930	166.134705
666.915039	123.511673
665.703125	-9.705001
664.489258	-242.098785
663.276367	130.320633
662.062500	228.490417
660.848633	207.992355
659.634766	140.102448
658.419922	1.113492
657.205078	-204.623886
655.990234	-106.197479
654.775391	-100.496780
653.559570	8.660191
652.343750	46.645691
651.126953	228.922897
649.911133	-213.538269
648.694336	450.938110
647.477539	305.562073
646.259766	173.055954
645.041992	253.510468
643.824219	148.755264
642.606445	415.960632
641.387695	463.499817
640.168945	373.191498
638.950195	267.614166
637.730469	45.751740
636.511719	296.300018
635.291016	299.368927
634.071289	-146.758133
632.850586	-75.717491
631.629883	14.135039
630.409180	292.273926
629.188477	99.894638
627.966797	166.540009
626.745117	350.456451
625.522461	419.971191
624.300781	325.824524
623.078125	530.941040
621.854492	433.038605
620.631836	488.513702
619.408203	157.548584
618.184570	290.315765
616.960938	81.620621
615.736328	304.158966
614.511719	63.267033
613.287109	-54.715477
612.061523	16.338640
610.835938	88.091423
609.610352	218.181946
608.384766	-80.757088
607.158203	84.558510
605.931641	-68.066513
604.705078	-230.970322
