# Supplementary material for: Raman spectroscopy accurately differentiates mucosal healing from non-healing and biochemical changes following biological therapy in inflammatory bowel disease
Source: PLoS One. 2021 Jun 2;16(6):e0252210. doi: 10.1371/journal.pone.0252210 (PMC8172032; doi:10.1371/journal.pone.0252210)
Supplement: S7 Dataset — (ZIP) [file pone.0252210.s009.zip › Post-biologic/OC023 post treatment-1_base sub cr removed_66__X_-20369.5__Y_49408__Z_923.622__Time_749.txt]

1714.774414	36.886616
1713.797852	-49.660076
1712.820313	-151.370926
1711.843750	-129.971603
1710.866211	19.800789
1709.888672	13.790554
1708.911133	20.959002
1707.933594	44.004280
1706.955078	-40.294384
1705.976563	38.657997
1704.998047	15.719485
1704.019531	-18.007139
1703.040039	4.387802
1702.061523	-40.135586
1701.082031	65.109192
1700.101563	132.840240
1699.122070	-42.723396
1698.141602	182.772369
1697.161133	92.869888
1696.180664	302.335968
1695.200195	140.492386
1694.218750	189.793610
1693.238281	340.685730
1692.256836	326.121735
1691.274414	359.738434
1690.292969	412.212921
1689.310547	496.838959
1688.328125	544.286072
1687.345703	546.593262
1686.363281	669.086670
1685.379883	586.510803
1684.396484	605.474731
1683.413086	728.584595
1682.429688	649.479553
1681.445313	751.738464
1680.461914	870.228577
1679.477539	869.159363
1678.493164	1134.498413
1677.507813	1235.052734
1676.523438	915.627625
1675.538086	1173.715210
1674.552734	1166.138550
1673.566406	1142.928101
1672.581055	1316.735718
1671.594727	1302.144653
1670.608398	1208.210938
1669.622070	1497.094116
1668.634766	1608.284424
1667.648438	1552.555420
1666.661133	1754.625244
1665.673828	1479.352173
1664.685547	1764.284180
1663.698242	1633.068115
1662.709961	1634.837036
1661.721680	1878.210083
1660.733398	1803.785034
1659.744141	1803.937012
1658.755859	1685.246460
1657.766602	1887.448975
1656.777344	1668.874146
1655.787109	1723.438721
1654.797852	1765.115479
1653.807617	1701.264893
1652.817383	1534.615601
1651.827148	1304.908569
1650.835938	1279.277588
1649.844727	1111.231934
1648.853516	1088.994019
1647.862305	831.898865
1646.871094	929.318054
1645.878906	577.940918
1644.886719	554.546753
1643.894531	491.886627
1642.902344	419.020935
1641.910156	333.313690
1640.916992	229.484756
1639.923828	220.990662
1638.930664	186.434723
1637.936523	342.058746
1636.943359	147.276199
1635.949219	-57.673088
1634.955078	-67.230209
1633.960938	10.448244
1632.965820	-64.408760
1631.970703	32.223766
1630.975586	-150.008820
1629.980469	-144.995926
1628.985352	-42.348701
1627.989258	7.880955
1626.993164	-49.519089
1625.997070	-56.678768
1625.000977	38.953087
1624.003906	8.584038
1623.007813	-8.401547
1622.010742	61.555294
1621.012695	55.504696
1620.015625	180.998535
1619.017578	-97.774162
1618.020508	-13.911812
1617.021484	46.477634
1616.023438	246.115494
1615.025391	60.150204
1614.026367	-109.823822
1613.027344	-80.239052
1612.028320	17.664749
1611.028320	65.870132
1610.029297	106.338867
1609.029297	272.706116
1608.029297	140.481995
1607.028320	34.635429
1606.028320	109.641312
1605.027344	187.348297
1604.026367	231.103912
1603.025391	10.634313
1602.023438	91.238647
1601.022461	41.108639
1600.020508	-16.759451
1599.018555	-228.787979
1598.016602	-333.474762
1597.013672	-153.175354
1596.010742	-108.766869
1595.007813	-95.671768
1594.004883	-90.369133
1593.001953	-132.027924
1591.998047	-40.485695
1590.994141	22.336988
1589.990234	-40.100258
1588.986328	-63.355339
1587.981445	-141.361221
1586.976563	23.205807
1585.971680	2.587318
1584.966797	143.592850
1583.961914	70.824478
1582.956055	39.766533
1581.950195	263.997406
1580.944336	1.072057
1579.938477	66.324249
1578.931641	100.277069
1577.924805	6.640638
1576.917969	6.681593
1575.911133	53.504551
1574.904297	134.069183
1573.896484	139.127243
1572.888672	58.322517
1571.880859	123.053421
1570.873047	-35.815762
1569.864258	-5.014189
1568.855469	59.464825
1567.846680	87.472153
1566.837891	-107.929321
1565.829102	-64.500847
1564.819336	-13.398851
1563.809570	81.695229
1562.799805	39.142960
1561.790039	108.036957
1560.779297	-30.669392
1559.768555	-32.017143
1558.757813	39.098793
1557.747070	19.357817
1556.736328	211.966278
1555.724609	344.783661
1554.712891	148.494568
1553.701172	180.020432
1552.689453	193.275497
1551.676758	113.207970
1550.664063	100.313828
1549.651367	276.142365
1548.638672	213.783417
1547.625977	228.882690
1546.612305	158.502853
1545.598633	87.999458
1544.584961	63.889008
1543.571289	78.388329
1542.556641	64.304008
1541.541992	19.071640
1540.527344	-116.680077
1539.512695	-48.592854
1538.498047	-37.484585
1537.482422	89.569641
1536.466797	35.804485
1535.451172	15.422824
1534.434570	-108.278587
1533.418945	46.356201
1532.402344	-90.536171
1531.385742	-11.063544
1530.369141	6.359719
1529.351563	87.995300
1528.334961	68.976349
1527.317383	168.231216
1526.299805	135.968262
1525.281250	116.403900
1524.263672	47.779423
1523.245117	-51.874828
1522.226563	5.236455
1521.208008	154.721634
1520.188477	8.279078
1519.168945	134.195587
1518.150391	-17.677357
1517.129883	-0.095556
1516.110352	-5.816249
1515.089844	19.098467
1514.070313	5.311554
1513.049805	137.676880
1512.028320	74.729263
1511.007813	-134.634689
1509.986328	7.393162
1508.964844	-125.278801
1507.943359	-91.377686
1506.921875	96.170242
1505.899414	-121.564934
1504.876953	-162.543533
1503.854492	-75.562225
1502.832031	-91.261360
1501.808594	-183.970169
1500.786133	-148.766113
1499.762695	-83.033585
1498.739258	-130.117813
1497.714844	-108.262962
1496.691406	-55.870678
1495.666992	-42.042194
1494.642578	20.209663
1493.617188	-35.349873
1492.592773	-183.060989
1491.567383	103.604012
1490.541992	303.115021
1489.516602	177.945251
1488.491211	57.786629
1487.464844	300.127991
1486.438477	228.196335
1485.412109	237.829315
1484.385742	402.985199
1483.358398	379.114807
1482.331055	401.032349
1481.303711	226.429626
1480.276367	462.279694
1479.249023	412.385742
1478.220703	642.725586
1477.192383	579.806641
1476.164063	794.475098
1475.135742	901.955200
1474.106445	1149.315308
1473.077148	971.278320
1472.047852	1154.650391
1471.018555	1292.025269
1469.989258	1322.371216
1468.958984	1390.740845
1467.928711	1451.348633
1466.898438	1702.530396
1465.868164	1841.652344
1464.836914	1952.647339
1463.805664	2228.671875
1462.774414	1869.358032
1461.743164	1997.786499
1460.710938	2047.338257
1459.679688	2348.152832
1458.647461	2151.228271
1457.615234	2642.058838
1456.582031	2488.127686
1455.549805	2265.713379
1454.516602	2565.767822
1453.483398	2381.321533
1452.449219	2757.135742
1451.416016	2810.856201
1450.381836	2735.250488
1449.347656	2626.688477
1448.313477	2609.309326
1447.279297	2857.793457
1446.244141	2536.446045
1445.208984	2708.802490
1444.173828	2493.838623
1443.138672	2400.384766
1442.102539	2504.239990
1441.066406	2344.992432
1440.030273	2408.303711
1438.994141	2223.815674
1437.958008	2191.039551
1436.920898	1855.008545
1435.883789	1650.482300
1434.846680	1582.433594
1433.808594	1370.445801
1432.771484	1229.253784
1431.733398	1095.680420
1430.695313	1045.448975
1429.657227	1068.417236
1428.618164	778.558716
1427.579102	642.684021
1426.540039	653.132935
1425.500977	590.484436
1424.461914	515.279541
1423.421875	437.594788
1422.381836	528.770569
1421.341797	594.746216
1420.301758	386.224701
1419.260742	291.113708
1418.219727	369.770996
1417.178711	156.494232
1416.137695	222.647461
1415.096680	281.270508
1414.054688	204.085526
1413.012695	393.530090
1411.970703	223.437836
1410.928711	234.446152
1409.885742	11.789068
1408.842773	50.580551
1407.799805	137.144394
1406.756836	63.010441
1405.712891	194.849396
1404.668945	33.001411
1403.625000	49.487446
1402.581055	199.029587
1401.537109	130.332291
1400.492188	277.429810
1399.447266	208.896103
1398.402344	72.785210
1397.357422	107.263351
1396.311523	79.155022
1395.265625	-129.241653
1394.219727	50.804916
1393.173828	-47.114361
1392.126953	-27.225542
1391.081055	120.434464
1390.034180	7.835379
1388.986328	-134.649490
1387.939453	-269.449371
1386.891602	123.643242
1385.843750	-25.951649
1384.795898	-10.367073
1383.748047	-47.164810
1382.699219	168.553726
1381.651367	-135.367859
1380.602539	-29.394739
1379.552734	-148.120743
1378.503906	-131.834915
1377.454102	-100.463768
1376.404297	65.789207
1375.354492	67.411713
1374.303711	-45.603298
1373.253906	-163.418350
1372.203125	-9.258778
1371.152344	117.543190
1370.100586	-19.795519
1369.049805	44.920753
1367.998047	79.838623
1366.946289	-109.305496
1365.894531	55.405388
1364.841797	3.557786
1363.789063	195.826065
1362.736328	144.251099
1361.683594	336.689148
1360.630859	210.759155
1359.577148	72.583214
1358.523438	51.483250
1357.469727	125.008705
1356.415039	116.616943
1355.361328	287.305206
1354.306641	259.300201
1353.251953	171.838928
1352.197266	444.660065
1351.141602	454.319122
1350.085938	387.169739
1349.030273	575.826416
1347.974609	652.892944
1346.918945	598.596924
1345.862305	792.488586
1344.805664	691.366882
1343.749023	875.539490
1342.691406	1015.162292
1341.634766	988.851318
1340.577148	1009.769958
1339.519531	1144.771973
1338.460938	1049.550781
1337.403320	882.724915
1336.344727	1055.244019
1335.286133	918.483521
1334.226563	828.938904
1333.167969	1088.389648
1332.108398	922.476624
1331.048828	1026.308960
1329.989258	887.973145
1328.928711	700.408447
1327.869141	876.328308
1326.808594	1044.903076
1325.748047	1003.600464
1324.686523	816.758545
1323.625977	931.359070
1322.564453	870.793091
1321.502930	997.957092
1320.440430	1179.487671
1319.378906	1032.999878
1318.316406	1116.078125
1317.253906	987.208191
1316.190430	1070.538574
1315.127930	996.235962
1314.064453	944.279236
1313.000977	1239.847778
1311.937500	1008.330933
1310.873047	907.560486
1309.809570	902.987732
1308.745117	1095.463745
1307.679688	1155.095947
1306.615234	1111.498901
1305.549805	962.275330
1304.484375	904.239075
1303.418945	1035.678711
1302.353516	1199.144409
1301.287109	1077.568481
1300.220703	1160.111572
1299.154297	999.533813
1298.087891	996.335693
1297.020508	1128.310913
1295.954102	975.564453
1294.886719	980.084961
1293.818359	1021.525146
1292.750977	937.935852
1291.682617	724.490601
1290.614258	844.764099
1289.545898	960.188049
1288.476563	661.402527
1287.407227	931.420288
1286.338867	716.283020
1285.268555	692.411865
1284.199219	622.116211
1283.128906	630.302429
1282.058594	579.824524
1280.988281	681.207825
1279.917969	638.264771
1278.846680	974.628235
1277.775391	689.670288
1276.704102	793.734558
1275.632813	677.800476
1274.560547	681.769531
1273.488281	878.872925
1272.416016	814.540100
1271.343750	887.100037
1270.270508	905.973999
1269.197266	1073.848877
1268.124023	1173.366943
1267.050781	1028.852295
1265.977539	984.504761
1264.903320	920.724487
1263.829102	1159.459717
1262.753906	1103.101563
1261.679688	976.123718
1260.604492	1029.618530
1259.529297	1000.288879
1258.454102	1007.565125
1257.378906	932.068054
1256.302734	1090.429443
1255.226563	1124.594238
1254.150391	1261.016968
1253.073242	1141.893188
1251.997070	1064.215942
1250.919922	1190.937866
1249.841797	821.515625
1248.764648	1120.925659
1247.686523	873.279846
1246.608398	1063.231689
1245.530273	1032.007446
1244.452148	901.214294
1243.373047	1098.380737
1242.293945	970.092773
1241.214844	1123.484985
1240.135742	983.135010
1239.055664	961.761108
1237.975586	1020.462891
1236.895508	1025.780151
1235.815430	1035.944824
1234.734375	963.676331
1233.654297	796.899658
1232.573242	867.686279
1231.491211	902.093445
1230.410156	953.429260
1229.328125	791.615601
1228.246094	593.540405
1227.163086	739.280090
1226.081055	926.075623
1224.998047	740.147522
1223.915039	539.763733
1222.832031	699.809814
1221.748047	511.564392
1220.664063	524.023926
1219.580078	263.331848
1218.496094	372.433441
1217.412109	544.263184
1216.327148	368.172852
1215.242188	431.186493
1214.157227	317.890076
1213.071289	525.627502
1211.985352	501.560638
1210.899414	511.234467
1209.813477	518.443054
1208.727539	653.410034
1207.640625	525.462708
1206.553711	551.789673
1205.466797	602.147827
1204.378906	462.081146
1203.291016	314.790131
1202.203125	297.553375
1201.115234	-71.281250
1200.027344	36.625439
1198.938477	38.521313
1197.849609	141.408066
1196.760742	-61.341881
1195.670898	-165.462189
1194.582031	95.887733
1193.492188	-8.370245
1192.401367	-148.710434
1191.311523	-156.903107
1190.220703	-30.634113
1189.129883	-252.779922
1188.039063	-40.259857
1186.947266	-41.594048
1185.856445	-129.423950
1184.764648	-85.313927
1183.671875	-55.705853
1182.580078	4.981055
1181.487305	7.994564
1180.394531	-17.855402
1179.301758	42.507221
1178.208984	38.042320
1177.115234	148.491043
1176.021484	112.671600
1174.927734	194.122101
1173.833008	241.916550
1172.738281	59.780731
1171.643555	59.516544
1170.548828	99.829231
1169.454102	34.763927
1168.358398	184.876785
1167.262695	229.607132
1166.166992	-134.581863
1165.070313	-118.690826
1163.973633	88.250206
1162.876953	79.980911
1161.780273	21.450983
1160.683594	359.236115
1159.585938	403.110779
1158.488281	556.652039
1157.389648	380.701599
1156.291992	264.367859
1155.193359	195.678360
1154.094727	322.455841
1152.996094	422.839722
1151.896484	160.754456
1150.796875	86.940147
1149.697266	-34.602291
1148.597656	65.325325
1147.498047	-25.421551
1146.397461	21.852743
1145.296875	52.331371
1144.195313	44.604397
1143.094727	86.737083
1141.993164	-49.670639
1140.891602	-31.542492
1139.789063	43.526798
1138.687500	168.375885
1137.584961	50.639225
1136.482422	115.802841
1135.379883	404.129852
1134.276367	362.085754
1133.172852	583.517395
1132.069336	486.633240
1130.964844	553.445557
1129.861328	802.831970
1128.756836	836.114197
1127.652344	926.197266
1126.546875	788.489685
1125.442383	944.710754
1124.336914	576.945374
1123.230469	841.928406
1122.125000	630.506775
1121.018555	665.402588
1119.912109	619.669250
1118.805664	651.981628
1117.699219	632.108276
1116.591797	463.056885
1115.484375	514.010254
1114.376953	505.709686
1113.268555	416.910858
1112.160156	488.825195
1111.051758	492.067261
1109.943359	481.035736
1108.833984	644.746765
1107.725586	666.575317
1106.616211	778.037659
1105.505859	511.596924
1104.396484	738.534790
1103.286133	604.210022
1102.175781	639.739380
1101.064453	776.595825
1099.954102	755.309753
1098.842773	651.426941
1097.731445	891.669189
1096.619141	940.829407
1095.507813	662.394836
1094.395508	751.485107
1093.282227	774.514893
1092.169922	898.717834
1091.056641	575.531677
1089.943359	607.799866
1088.830078	637.637451
1087.716797	775.608826
1086.602539	868.765686
1085.488281	719.639099
1084.373047	859.661682
1083.258789	762.199768
1082.143555	714.067627
1081.028320	550.800598
1079.913086	481.503204
1078.796875	564.809998
1077.680664	716.111084
1076.564453	550.459290
1075.448242	523.284485
1074.331055	493.730927
1073.213867	431.319733
1072.096680	474.422180
1070.979492	461.209442
1069.861328	368.279846
1068.743164	355.035553
1067.625000	665.060791
1066.505859	351.907074
1065.386719	392.458069
1064.267578	585.139893
1063.148438	660.692139
1062.029297	584.098511
1060.909180	301.651764
1059.789063	370.160492
1058.667969	181.404694
1057.547852	320.033539
1056.426758	208.501175
1055.305664	337.705170
1054.183594	212.199005
1053.062500	409.084930
1051.940430	363.028198
1050.818359	335.679230
1049.695313	310.683380
1048.572266	386.053467
1047.449219	81.134583
1046.326172	142.565887
1045.203125	215.650543
1044.079102	174.483261
1042.955078	72.762238
1041.830078	227.438690
1040.706055	284.234589
1039.581055	191.963089
1038.456055	55.528316
1037.331055	296.347687
1036.205078	164.680222
1035.079102	72.677002
1033.953125	306.471222
1032.826172	607.651123
1031.700195	357.628448
1030.573242	363.503998
1029.445313	341.533203
1028.318359	147.679245
1027.190430	-250.478256
1026.062500	-118.809135
1024.934570	-96.277931
1023.805664	-210.672028
1022.676758	-169.429871
1021.547852	-139.736740
1020.418945	-267.743713
1019.289063	-159.033890
1018.159180	-122.182762
1017.029297	-240.600266
1015.898438	-20.476742
1014.767578	146.330811
1013.636719	60.620392
1012.505859	118.647987
1011.375000	209.159790
1010.243164	420.106384
1009.111328	392.645935
1007.978516	527.276917
1006.846680	773.000488
1005.713867	1337.902588
1004.581055	2217.141113
1003.447266	2541.208496
1002.313477	2181.063721
1001.179688	1534.652222
1000.045898	754.657898
998.912109	404.758087
997.777344	343.786041
996.642578	89.031326
995.506836	134.570465
994.372070	-69.008141
993.236328	-69.350006
992.100586	94.198174
990.963867	107.902657
989.828125	77.928963
988.691406	-23.357910
987.553711	-0.032361
986.416992	60.280296
985.279297	-141.880524
984.141602	-164.195587
983.003906	32.349094
981.865234	5.672738
980.726563	59.689827
979.587891	19.498190
978.448242	181.870819
977.309570	125.857903
976.169922	258.531708
975.030273	320.036346
973.889648	172.547501
972.749023	96.494125
971.608398	128.576263
970.467773	119.460747
969.326172	62.287453
968.184570	55.788330
967.042969	19.612480
965.901367	130.433365
964.758789	110.619736
963.616211	84.090317
962.473633	154.014542
961.330078	290.529938
960.186523	362.976624
959.042969	217.908569
957.899414	141.777267
956.754883	-60.102646
955.610352	33.591568
954.465820	93.068031
953.321289	-121.912437
952.175781	24.822582
951.030273	73.299171
949.884766	57.887375
948.738281	-0.793855
947.591797	-104.999268
946.445313	24.074617
945.298828	-22.658436
944.151367	56.406227
943.003906	85.357826
941.856445	66.513306
940.708008	198.470718
939.559570	255.223984
938.411133	195.763733
937.262695	97.715279
936.113281	250.689682
934.964844	223.654175
933.814453	7.625317
932.665039	94.897354
931.514648	29.656487
930.364258	44.311176
929.213867	38.617237
928.062500	-80.741455
926.912109	175.622009
925.759766	36.110329
924.608398	56.043976
923.456055	-78.532013
922.303711	-31.001440
921.151367	-19.720182
919.999023	7.606227
918.845703	-60.365108
917.692383	-94.089973
916.539063	-225.317017
915.384766	-265.519806
914.230469	-189.799133
913.076172	-202.489746
911.920898	-144.700775
910.766602	-247.869644
909.611328	-35.625851
908.455078	-131.704422
907.299805	-189.082611
906.143555	-28.747868
904.987305	-264.864746
903.830078	-52.243126
902.673828	-47.955997
901.516602	-16.381777
900.359375	-18.663137
899.201172	-43.457424
898.042969	149.067993
896.884766	58.863911
895.726563	93.183777
894.567383	5.508142
893.408203	207.297058
892.249023	101.753090
891.088867	116.102020
889.929688	128.269501
888.769531	2.776995
887.608398	-32.255848
886.448242	88.548241
885.287109	128.145615
884.125977	66.279617
882.963867	223.313980
881.801758	308.186157
880.639648	167.642395
879.477539	194.024551
878.315430	321.861969
877.152344	68.972626
875.989258	111.319939
874.825195	92.912338
873.661133	4.776596
872.497070	67.533752
871.333008	-13.704932
870.168945	175.101471
869.003906	13.000512
867.838867	159.075348
866.672852	69.075691
865.506836	206.153946
864.340820	129.729843
863.174805	145.475113
862.008789	208.401306
860.841797	219.681030
859.674805	251.176483
858.506836	307.366943
857.339844	354.558929
856.171875	386.041229
855.003906	563.293213
853.834961	502.793121
852.666016	433.354309
851.497070	390.837860
850.328125	451.403839
849.158203	482.815613
847.988281	314.876770
846.818359	169.390915
845.647461	140.365585
844.477539	314.978577
843.306641	95.699295
842.134766	131.510941
840.963867	223.176514
839.791992	39.759003
838.619141	95.578598
837.447266	220.602646
836.274414	186.896927
835.101563	164.328003
833.928711	398.541473
832.754883	418.259552
831.581055	353.090240
830.407227	352.610840
829.232422	501.562103
828.058594	471.925079
826.883789	480.153717
825.708008	425.888763
824.533203	333.678131
823.357422	165.675735
822.181641	178.138763
821.004883	10.103688
819.828125	167.189224
818.651367	36.917461
817.474609	42.395489
816.296875	150.151901
815.119141	53.086189
813.941406	-61.819393
812.763672	241.291504
811.584961	-198.378799
810.406250	-157.844315
809.226563	-55.205521
808.047852	-237.090363
806.868164	-159.122635
805.688477	-245.620453
804.507813	118.486511
803.327148	-50.371483
802.146484	-183.757401
800.965820	-141.936295
799.784180	-113.552765
798.603516	-180.651627
797.420898	-132.548935
796.239258	-51.347851
795.056641	-207.393051
793.874023	-336.902313
792.691406	-94.389168
791.507813	-69.104759
790.324219	-117.010452
789.140625	80.650032
787.956055	25.849108
786.772461	68.281151
785.586914	276.447205
784.402344	48.795921
783.216797	261.038086
782.032227	291.824310
780.845703	147.922394
779.660156	149.754272
778.473633	144.836899
777.287109	186.164215
776.100586	46.334332
774.913086	100.660378
773.725586	37.894714
772.538086	5.917990
771.349609	92.927094
770.161133	131.264862
768.972656	63.655964
767.784180	183.282257
766.594727	146.302536
765.405273	162.088760
764.215820	111.683395
763.026367	314.385895
761.835938	312.169495
760.645508	501.301514
759.454102	600.029663
758.262695	476.437958
757.072266	438.563110
755.879883	310.462677
754.688477	338.383331
753.496094	240.931824
752.303711	209.339615
751.110352	122.755905
749.917969	358.934906
748.724609	274.370789
747.530273	284.144318
746.336914	348.691071
745.142578	549.151550
743.948242	266.884399
742.752930	129.408112
741.558594	294.476501
740.363281	314.733826
739.166992	216.584717
737.971680	192.907608
736.775391	250.226547
735.579102	68.774155
734.381836	261.728302
733.185547	115.280563
731.988281	47.637524
730.790039	74.060783
729.592773	209.797989
728.394531	76.472672
727.196289	472.245911
725.997070	362.913910
724.797852	319.169128
723.598633	220.812622
722.399414	362.749939
721.199219	476.225677
719.999023	436.826965
718.798828	360.343231
717.598633	218.438904
716.397461	410.395752
715.196289	362.358582
713.994141	331.807373
712.792969	177.030380
711.590820	355.824097
710.388672	209.889893
709.185547	127.237106
707.982422	64.266190
706.779297	125.487129
705.576172	167.135422
704.372070	73.874664
703.167969	117.800262
701.963867	133.485428
700.759766	268.849945
699.554688	197.648071
698.349609	35.244255
697.143555	40.347752
695.938477	-73.983826
694.732422	-123.006477
693.525391	-189.296036
692.319336	-131.697067
691.112305	4.119323
689.905273	-322.326630
688.697266	-147.280365
687.490234	-63.331860
686.282227	-87.764694
685.073242	-125.091492
683.865234	-116.773544
682.656250	0.014761
681.447266	-91.161591
680.237305	6.285902
679.028320	-117.121414
677.818359	41.132050
676.607422	-36.543430
675.397461	102.355400
674.186523	-85.438568
672.975586	-22.094622
671.763672	-153.325790
670.551758	48.602943
669.339844	21.386463
668.127930	56.958462
666.915039	38.590847
665.703125	76.488373
664.489258	79.903229
663.276367	-13.773406
662.062500	-44.720711
660.848633	-95.006927
659.634766	109.415260
658.419922	-109.027328
657.205078	-96.540627
655.990234	84.173775
654.775391	66.504478
653.559570	31.627762
652.343750	31.257725
651.126953	-38.044064
649.911133	32.671974
648.694336	-12.942037
647.477539	117.960632
646.259766	233.690231
645.041992	164.247101
643.824219	260.406342
642.606445	175.755676
641.387695	303.914886
640.168945	128.753876
638.950195	110.422836
637.730469	-43.450089
636.511719	-25.582064
635.291016	50.054585
634.071289	-31.346216
632.850586	-108.683762
631.629883	47.672691
630.409180	44.839069
629.188477	-95.650024
627.966797	16.639606
626.745117	-68.822708
625.522461	57.552944
624.300781	110.511696
623.078125	272.216095
621.854492	176.195007
620.631836	287.390778
619.408203	149.488983
618.184570	47.366154
616.960938	40.887890
615.736328	121.377625
614.511719	130.409561
613.287109	-98.859100
612.061523	-70.187622
610.835938	-132.299362
609.610352	-79.983208
608.384766	-112.120781
607.158203	78.943199
605.931641	-55.971684
604.705078	-14.839231
