# Supplementary material for: Raman spectroscopy accurately differentiates mucosal healing from non-healing and biochemical changes following biological therapy in inflammatory bowel disease
Source: PLoS One. 2021 Jun 2;16(6):e0252210. doi: 10.1371/journal.pone.0252210 (PMC8172032; doi:10.1371/journal.pone.0252210)
Supplement: S7 Dataset — (ZIP) [file pone.0252210.s009.zip › Post-biologic/OC035-1 post treatment_base sub CR removed_19__X_-12023.2__Y_76903.1__Z_922.567__Time_212.txt]

1714.774414	138.804291
1713.797852	752.637207
1712.820313	-211.629578
1711.843750	-116.482040
1710.866211	47.984684
1709.888672	-168.465057
1708.911133	51.805912
1707.933594	-309.535583
1706.955078	-432.485901
1705.976563	4.264504
1704.998047	-359.715881
1704.019531	60.784439
1703.040039	229.540695
1702.061523	267.299072
1701.082031	219.510727
1700.101563	313.592987
1699.122070	71.025192
1698.141602	-312.931763
1697.161133	292.373871
1696.180664	-26.763567
1695.200195	154.105347
1694.218750	41.398903
1693.238281	455.202332
1692.256836	-22.453318
1691.274414	258.432678
1690.292969	571.728638
1689.310547	527.816650
1688.328125	319.061188
1687.345703	878.855835
1686.363281	631.163391
1685.379883	605.283630
1684.396484	428.090698
1683.413086	446.032745
1682.429688	861.416443
1681.445313	624.747375
1680.461914	583.212708
1679.477539	733.907227
1678.493164	230.539871
1677.507813	688.431824
1676.523438	769.128906
1675.538086	629.677246
1674.552734	1129.053467
1673.566406	1009.488464
1672.581055	1084.722778
1671.594727	759.359924
1670.608398	947.519226
1669.622070	1109.735474
1668.634766	1126.501587
1667.648438	1467.879761
1666.661133	1395.742798
1665.673828	1860.336304
1664.685547	1150.196655
1663.698242	1295.147339
1662.709961	1597.146851
1661.721680	1671.740234
1660.733398	1352.093872
1659.744141	1542.026489
1658.755859	1563.082153
1657.766602	1510.622681
1656.777344	1466.835449
1655.787109	1553.454224
1654.797852	1222.562500
1653.807617	1217.967529
1652.817383	801.324951
1651.827148	1165.875244
1650.835938	547.115417
1649.844727	645.830688
1648.853516	501.971527
1647.862305	60.198940
1646.871094	771.290894
1645.878906	-186.847672
1644.886719	284.899445
1643.894531	44.133537
1642.902344	60.174400
1641.910156	-18.193579
1640.916992	-59.012894
1639.923828	48.527447
1638.930664	51.101772
1637.936523	-259.573486
1636.943359	313.693085
1635.949219	56.945614
1634.955078	-370.426880
1633.960938	-604.731445
1632.965820	138.824463
1631.970703	-455.259003
1630.975586	-445.617493
1629.980469	-496.023468
1628.985352	-582.757324
1627.989258	141.416733
1626.993164	-39.195713
1625.997070	-48.312870
1625.000977	42.944622
1624.003906	-367.549255
1623.007813	229.252045
1622.010742	534.498718
1621.012695	222.598495
1620.015625	-83.490738
1619.017578	172.891342
1618.020508	324.537018
1617.021484	53.820316
1616.023438	-289.886597
1615.025391	-42.762348
1614.026367	86.519615
1613.027344	376.039734
1612.028320	-92.034004
1611.028320	273.997040
1610.029297	74.052605
1609.029297	-193.680801
1608.029297	131.028137
1607.028320	209.617462
1606.028320	-88.651321
1605.027344	367.410522
1604.026367	773.759949
1603.025391	-91.692390
1602.023438	35.004539
1601.022461	219.391632
1600.020508	-85.195480
1599.018555	196.187790
1598.016602	-306.625763
1597.013672	105.628662
1596.010742	-190.280411
1595.007813	-407.574585
1594.004883	-253.791824
1593.001953	-123.481628
1591.998047	184.363953
1590.994141	252.021164
1589.990234	-361.379517
1588.986328	-215.246567
1587.981445	74.315369
1586.976563	-48.257141
1585.971680	530.608215
1584.966797	199.491791
1583.961914	256.845032
1582.956055	131.759384
1581.950195	717.886658
1580.944336	394.780396
1579.938477	540.486328
1578.931641	95.112007
1577.924805	144.411362
1576.917969	318.540009
1575.911133	234.966217
1574.904297	182.564590
1573.896484	80.677452
1572.888672	602.739441
1571.880859	435.633392
1570.873047	34.597942
1569.864258	-116.958054
1568.855469	-190.638062
1567.846680	-12.484353
1566.837891	22.640671
1565.829102	151.070068
1564.819336	287.064484
1563.809570	33.603828
1562.799805	78.443512
1561.790039	133.475830
1560.779297	-16.577608
1559.768555	266.236969
1558.757813	38.089699
1557.747070	335.943817
1556.736328	-94.604408
1555.724609	99.111847
1554.712891	150.094894
1553.701172	247.453186
1552.689453	417.037506
1551.676758	410.307556
1550.664063	465.458435
1549.651367	-41.053112
1548.638672	551.714233
1547.625977	241.463669
1546.612305	422.326416
1545.598633	502.050293
1544.584961	12.932714
1543.571289	441.021240
1542.556641	602.571838
1541.541992	-83.330223
1540.527344	209.429550
1539.512695	173.938400
1538.498047	171.744720
1537.482422	-55.239712
1536.466797	-145.665909
1535.451172	532.323547
1534.434570	387.077667
1533.418945	-85.798393
1532.402344	-107.679077
1531.385742	58.298370
1530.369141	131.164017
1529.351563	275.820984
1528.334961	-33.137863
1527.317383	252.536209
1526.299805	228.872040
1525.281250	292.416809
1524.263672	365.961365
1523.245117	315.666992
1522.226563	-22.986654
1521.208008	378.855988
1520.188477	-55.403034
1519.168945	88.607765
1518.150391	175.753296
1517.129883	-287.344116
1516.110352	102.370415
1515.089844	206.511963
1514.070313	184.530396
1513.049805	164.809540
1512.028320	-224.825882
1511.007813	-291.217041
1509.986328	262.991333
1508.964844	39.459850
1507.943359	-215.024612
1506.921875	-356.866425
1505.899414	-219.544373
1504.876953	-636.138611
1503.854492	-68.892960
1502.832031	-229.707535
1501.808594	3.676667
1500.786133	-395.762909
1499.762695	-406.186523
1498.739258	-575.562927
1497.714844	-491.817169
1496.691406	-359.715668
1495.666992	-110.295212
1494.642578	-354.808289
1493.617188	106.190536
1492.592773	93.866745
1491.567383	35.268074
1490.541992	-92.536407
1489.516602	142.241974
1488.491211	-80.502525
1487.464844	-170.626038
1486.438477	-243.066162
1485.412109	21.231741
1484.385742	-163.939362
1483.358398	183.958466
1482.331055	85.098091
1481.303711	529.288330
1480.276367	853.252075
1479.249023	753.704590
1478.220703	457.726135
1477.192383	1180.932251
1476.164063	797.995361
1475.135742	817.470642
1474.106445	1055.723267
1473.077148	840.521912
1472.047852	1536.504028
1471.018555	1855.381348
1469.989258	2133.256104
1468.958984	1965.661011
1467.928711	1909.889282
1466.898438	2248.113525
1465.868164	2169.139404
1464.836914	2532.269043
1463.805664	2808.713623
1462.774414	2510.756104
1461.743164	2476.963379
1460.710938	2955.996582
1459.679688	2835.576416
1458.647461	2836.902344
1457.615234	3053.843018
1456.582031	3034.586426
1455.549805	3309.545410
1454.516602	2567.254883
1453.483398	2469.255859
1452.449219	3499.298584
1451.416016	3177.956299
1450.381836	3426.795166
1449.347656	3477.856445
1448.313477	3422.461182
1447.279297	3749.427734
1446.244141	3471.056641
1445.208984	3544.620117
1444.173828	3339.732178
1443.138672	3246.230713
1442.102539	2968.041260
1441.066406	2780.998291
1440.030273	2462.532715
1438.994141	2887.450684
1437.958008	2910.299805
1436.920898	2478.249023
1435.883789	2195.448242
1434.846680	1849.633545
1433.808594	1622.633057
1432.771484	1446.289673
1431.733398	1451.755127
1430.695313	1187.211182
1429.657227	831.982910
1428.618164	842.695923
1427.579102	621.414368
1426.540039	791.123718
1425.500977	842.328674
1424.461914	455.006866
1423.421875	763.389343
1422.381836	469.567261
1421.341797	102.896812
1420.301758	872.242126
1419.260742	160.830612
1418.219727	285.549774
1417.178711	40.349445
1416.137695	-307.808777
1415.096680	43.634224
1414.054688	-7.417928
1413.012695	225.812088
1411.970703	-61.347168
1410.928711	282.624207
1409.885742	68.661400
1408.842773	-172.716766
1407.799805	470.329773
1406.756836	377.410583
1405.712891	613.554993
1404.668945	227.198975
1403.625000	403.338654
1402.581055	326.130249
1401.537109	188.905655
1400.492188	224.925232
1399.447266	73.030128
1398.402344	728.634155
1397.357422	221.115829
1396.311523	134.958664
1395.265625	682.893494
1394.219727	632.111206
1393.173828	208.388504
1392.126953	448.514099
1391.081055	-87.247467
1390.034180	608.732666
1388.986328	271.172943
1387.939453	19.051403
1386.891602	22.326027
1385.843750	0.807361
1384.795898	-290.497925
1383.748047	-271.520721
1382.699219	-152.404648
1381.651367	-68.061478
1380.602539	-183.398178
1379.552734	173.514130
1378.503906	133.539444
1377.454102	46.354000
1376.404297	39.300850
1375.354492	77.405556
1374.303711	-166.200760
1373.253906	84.413452
1372.203125	80.785843
1371.152344	-104.589752
1370.100586	69.254402
1369.049805	16.532789
1367.998047	16.378445
1366.946289	-197.743408
1365.894531	-244.663345
1364.841797	7.446630
1363.789063	-330.261749
1362.736328	-391.314575
1361.683594	-230.620911
1360.630859	-19.984331
1359.577148	-28.072035
1358.523438	-105.519089
1357.469727	331.956604
1356.415039	518.442322
1355.361328	14.301111
1354.306641	216.214737
1353.251953	-118.226997
1352.197266	310.159973
1351.141602	482.866180
1350.085938	333.066376
1349.030273	878.506897
1347.974609	776.371521
1346.918945	667.109497
1345.862305	1408.853027
1344.805664	980.142395
1343.749023	1171.672729
1342.691406	1150.213379
1341.634766	1577.584473
1340.577148	1568.977661
1339.519531	1303.036865
1338.460938	928.497070
1337.403320	1005.031555
1336.344727	1057.028931
1335.286133	928.608521
1334.226563	998.435730
1333.167969	1113.056274
1332.108398	715.911621
1331.048828	1192.068726
1329.989258	1050.245361
1328.928711	723.361877
1327.869141	1054.211060
1326.808594	1172.697510
1325.748047	1046.859253
1324.686523	1232.476929
1323.625977	791.176758
1322.564453	890.896484
1321.502930	958.747070
1320.440430	1428.982544
1319.378906	1341.785522
1318.316406	1331.321899
1317.253906	1750.150757
1316.190430	1072.019043
1315.127930	1188.067993
1314.064453	1178.625610
1313.000977	1418.253418
1311.937500	1212.211060
1310.873047	1205.945679
1309.809570	1283.646729
1308.745117	1282.768921
1307.679688	1255.041382
1306.615234	1180.823853
1305.549805	1515.193481
1304.484375	1475.827026
1303.418945	1318.682617
1302.353516	1156.918091
1301.287109	1201.876465
1300.220703	1185.604248
1299.154297	1152.356567
1298.087891	1224.951050
1297.020508	988.313416
1295.954102	1206.177734
1294.886719	1289.140503
1293.818359	1036.070435
1292.750977	1094.907471
1291.682617	1158.807739
1290.614258	1301.346802
1289.545898	1039.470825
1288.476563	1388.251343
1287.407227	1430.724365
1286.338867	1083.791992
1285.268555	923.340027
1284.199219	973.773254
1283.128906	769.691711
1282.058594	1292.942993
1280.988281	1052.504150
1279.917969	1035.012329
1278.846680	726.548096
1277.775391	758.360474
1276.704102	924.809204
1275.632813	1585.191650
1274.560547	981.717590
1273.488281	1595.647095
1272.416016	1061.129028
1271.343750	1154.757324
1270.270508	1421.859619
1269.197266	2050.335938
1268.124023	1702.229370
1267.050781	1657.024780
1265.977539	1834.003540
1264.903320	1662.165527
1263.829102	1131.988403
1262.753906	1558.003174
1261.679688	1798.663818
1260.604492	1208.181274
1259.529297	1280.868408
1258.454102	1721.490967
1257.378906	1674.865723
1256.302734	1720.879883
1255.226563	1508.881104
1254.150391	1433.365601
1253.073242	1538.037476
1251.997070	1915.247314
1250.919922	1416.648804
1249.841797	1796.265991
1248.764648	1745.425537
1247.686523	1436.980957
1246.608398	1585.634644
1245.530273	1265.316772
1244.452148	1178.402222
1243.373047	1822.615479
1242.293945	1466.158447
1241.214844	1211.859863
1240.135742	1719.825195
1239.055664	1089.513306
1237.975586	1075.727783
1236.895508	1028.012085
1235.815430	1627.807861
1234.734375	1657.601196
1233.654297	2004.932739
1232.573242	1603.286255
1231.491211	1744.533203
1230.410156	1270.456299
1229.328125	1169.535400
1228.246094	1574.691650
1227.163086	1253.442383
1226.081055	1462.344116
1224.998047	1257.376587
1223.915039	1417.761841
1222.832031	1104.019775
1221.748047	1032.183960
1220.664063	793.542603
1219.580078	934.436279
1218.496094	454.217255
1217.412109	486.335571
1216.327148	757.512085
1215.242188	555.218933
1214.157227	538.871155
1213.071289	599.709045
1211.985352	392.603485
1210.899414	752.504639
1209.813477	960.222229
1208.727539	943.511108
1207.640625	685.627441
1206.553711	560.371948
1205.466797	488.117096
1204.378906	420.634369
1203.291016	586.767944
1202.203125	-61.273808
1201.115234	-133.641830
1200.027344	123.735634
1198.938477	0.637854
1197.849609	151.815796
1196.760742	139.247589
1195.670898	-270.260193
1194.582031	-254.061874
1193.492188	-276.440521
1192.401367	-267.671906
1191.311523	-213.347961
1190.220703	-120.720871
1189.129883	-160.343338
1188.039063	-418.584442
1186.947266	-117.434807
1185.856445	-202.973495
1184.764648	-175.804840
1183.671875	64.756699
1182.580078	86.820267
1181.487305	163.902222
1180.394531	-80.447418
1179.301758	-490.210571
1178.208984	85.060593
1177.115234	727.023499
1176.021484	125.334335
1174.927734	433.851196
1173.833008	160.258774
1172.738281	413.303528
1171.643555	115.640648
1170.548828	-16.918322
1169.454102	223.633514
1168.358398	200.847763
1167.262695	-178.348602
1166.166992	11.457784
1165.070313	480.669922
1163.973633	55.844231
1162.876953	376.441101
1161.780273	78.135864
1160.683594	116.525719
1159.585938	95.064240
1158.488281	231.000122
1157.389648	366.724304
1156.291992	497.481506
1155.193359	-230.657043
1154.094727	257.589264
1152.996094	116.052559
1151.896484	-37.493725
1150.796875	-229.241013
1149.697266	48.318748
1148.597656	130.287384
1147.498047	-404.725372
1146.397461	196.053696
1145.296875	-120.030785
1144.195313	101.720085
1143.094727	-143.101654
1141.993164	316.155182
1140.891602	113.914078
1139.789063	301.553406
1138.687500	826.541321
1137.584961	260.270630
1136.482422	335.665436
1135.379883	619.937744
1134.276367	117.805527
1133.172852	446.834106
1132.069336	697.239563
1130.964844	664.950684
1129.861328	967.137085
1128.756836	1254.807495
1127.652344	1034.664795
1126.546875	1416.770264
1125.442383	1469.068237
1124.336914	1175.164429
1123.230469	1058.978271
1122.125000	961.692749
1121.018555	606.147766
1119.912109	1001.305054
1118.805664	723.807129
1117.699219	893.675598
1116.591797	644.491028
1115.484375	948.918945
1114.376953	548.238892
1113.268555	563.824341
1112.160156	657.317749
1111.051758	660.850342
1109.943359	671.373718
1108.833984	540.026978
1107.725586	1029.886719
1106.616211	697.599976
1105.505859	1045.333008
1104.396484	840.487366
1103.286133	770.151123
1102.175781	737.522400
1101.064453	1011.459045
1099.954102	1068.253662
1098.842773	1087.205200
1097.731445	884.500305
1096.619141	966.969604
1095.507813	1039.925781
1094.395508	502.667328
1093.282227	778.083984
1092.169922	457.637299
1091.056641	337.364014
1089.943359	297.111755
1088.830078	649.770386
1087.716797	576.444824
1086.602539	797.078674
1085.488281	1198.625366
1084.373047	777.173157
1083.258789	781.293762
1082.143555	524.555054
1081.028320	648.473083
1079.913086	394.191925
1078.796875	647.174988
1077.680664	824.911072
1076.564453	962.657654
1075.448242	527.808899
1074.331055	789.871277
1073.213867	268.466614
1072.096680	371.032013
1070.979492	112.539871
1069.861328	332.285950
1068.743164	476.966217
1067.625000	153.068695
1066.505859	199.385391
1065.386719	524.358337
1064.267578	399.729523
1063.148438	298.604187
1062.029297	73.540810
1060.909180	760.991760
1059.789063	369.941986
1058.667969	636.183777
1057.547852	458.190552
1056.426758	532.750488
1055.305664	946.160706
1054.183594	-18.922800
1053.062500	471.640778
1051.940430	525.366760
1050.818359	84.216011
1049.695313	541.942505
1048.572266	35.807819
1047.449219	213.550034
1046.326172	-16.866154
1045.203125	-30.214373
1044.079102	-27.150400
1042.955078	-299.018646
1041.830078	221.619034
1040.706055	-101.211853
1039.581055	-265.408142
1038.456055	206.310272
1037.331055	-97.326408
1036.205078	-135.363892
1035.079102	231.649399
1033.953125	49.576424
1032.826172	335.227264
1031.700195	551.140930
1030.573242	46.379387
1029.445313	174.200500
1028.318359	-195.158432
1027.190430	-517.736206
1026.062500	-486.957458
1024.934570	-771.838440
1023.805664	-787.126648
1022.676758	-532.989502
1021.547852	-821.806580
1020.418945	-1026.789551
1019.289063	-405.775330
1018.159180	-190.682053
1017.029297	-395.127747
1015.898438	-703.605164
1014.767578	142.279343
1013.636719	-149.568878
1012.505859	263.052277
1011.375000	251.915207
1010.243164	-298.456543
1009.111328	17.310062
1007.978516	254.445892
1006.846680	380.649811
1005.713867	1640.377075
1004.581055	2793.359131
1003.447266	3222.385742
1002.313477	2722.262451
1001.179688	1915.261108
1000.045898	658.352661
998.912109	374.680023
997.777344	564.756714
996.642578	284.011444
995.506836	137.501053
994.372070	503.602814
993.236328	214.561020
992.100586	246.510406
990.963867	-16.479940
989.828125	327.242584
988.691406	152.447250
987.553711	-63.496490
986.416992	41.160099
985.279297	357.921783
984.141602	234.968109
983.003906	-219.187866
981.865234	238.598434
980.726563	500.837708
979.587891	471.038818
978.448242	-34.594517
977.309570	341.006287
976.169922	518.978027
975.030273	568.427490
973.889648	673.269958
972.749023	477.381012
971.608398	65.956573
970.467773	316.333069
969.326172	337.285736
968.184570	893.294434
967.042969	728.789063
965.901367	585.281494
964.758789	426.063293
963.616211	572.175415
962.473633	223.309280
961.330078	498.303650
960.186523	580.968201
959.042969	920.454834
957.899414	742.431152
956.754883	713.607666
955.610352	234.081818
954.465820	244.856750
953.321289	157.505890
952.175781	-96.529091
951.030273	228.480652
949.884766	334.096588
948.738281	71.877968
947.591797	274.017548
946.445313	400.931976
945.298828	324.737030
944.151367	-146.269135
943.003906	170.983810
941.856445	321.705170
940.708008	166.791122
939.559570	411.525940
938.411133	713.438904
937.262695	497.746796
936.113281	316.619812
934.964844	436.742615
933.814453	340.556305
932.665039	388.212799
931.514648	242.469421
930.364258	144.869675
929.213867	616.797668
928.062500	403.549438
926.912109	-171.228989
925.759766	21.305672
924.608398	-20.328508
923.456055	20.171059
922.303711	-246.076050
921.151367	-93.705841
919.999023	-243.444229
918.845703	-138.408249
917.692383	-74.092720
916.539063	-139.048004
915.384766	132.284943
914.230469	-247.788712
913.076172	-141.819519
911.920898	-237.623184
910.766602	-169.876495
909.611328	-129.167938
908.455078	-330.887756
907.299805	-51.780319
906.143555	-386.765411
904.987305	-290.934235
903.830078	-79.441765
902.673828	-289.108032
901.516602	62.987957
900.359375	-107.800568
899.201172	45.266289
898.042969	137.326523
896.884766	193.297394
895.726563	-15.200808
894.567383	-4.146654
893.408203	-29.133345
892.249023	447.701477
891.088867	239.883270
889.929688	113.584785
888.769531	-89.310005
887.608398	-100.087105
886.448242	-277.793213
885.287109	104.334969
884.125977	-210.750061
882.963867	119.497009
881.801758	-267.420746
880.639648	-302.379700
879.477539	-107.345993
878.315430	324.272736
877.152344	129.459396
875.989258	-105.744301
874.825195	273.972748
873.661133	0.687193
872.497070	38.174927
871.333008	95.930527
870.168945	-26.281870
869.003906	470.114532
867.838867	300.707886
866.672852	-349.678894
865.506836	-161.414703
864.340820	-29.411243
863.174805	338.411987
862.008789	741.987061
860.841797	112.476753
859.674805	576.508240
858.506836	1127.841797
857.339844	698.319641
856.171875	733.338745
855.003906	822.132080
853.834961	778.557556
852.666016	649.770020
851.497070	863.889099
850.328125	730.546387
849.158203	778.662231
847.988281	307.098785
846.818359	699.960266
845.647461	56.131866
844.477539	491.218689
843.306641	377.843750
842.134766	199.568298
840.963867	560.236389
839.791992	462.283142
838.619141	438.047363
837.447266	442.744843
836.274414	270.826050
835.101563	241.822525
833.928711	614.682922
832.754883	502.748962
831.581055	178.673920
830.407227	934.723022
829.232422	565.800415
828.058594	535.936890
826.883789	624.136353
825.708008	306.371063
824.533203	603.786133
823.357422	314.814667
822.181641	270.884949
821.004883	30.799274
819.828125	-198.220520
818.651367	78.072273
817.474609	-202.403625
816.296875	218.036713
815.119141	268.780212
813.941406	363.788879
812.763672	-339.756348
811.584961	-262.823029
810.406250	220.621384
809.226563	-265.214966
808.047852	-402.239624
806.868164	193.555923
805.688477	-150.435196
804.507813	-103.747185
803.327148	-108.341690
802.146484	-956.364685
800.965820	-422.106537
799.784180	-70.183662
798.603516	-208.698715
797.420898	-296.369965
796.239258	-224.652557
795.056641	-35.743263
793.874023	-81.972145
792.691406	-400.819855
791.507813	-159.531860
790.324219	-332.546539
789.140625	-310.941681
787.956055	334.412140
786.772461	490.343414
785.586914	139.524551
784.402344	-122.910362
783.216797	54.468830
782.032227	218.277878
780.845703	412.734589
779.660156	503.058044
778.473633	-208.560623
777.287109	-25.825359
776.100586	110.254395
774.913086	-71.730919
773.725586	394.847870
772.538086	534.528809
771.349609	259.339813
770.161133	202.360382
768.972656	345.808777
767.784180	72.477638
766.594727	731.082581
765.405273	426.583344
764.215820	602.136475
763.026367	504.418060
761.835938	578.268982
760.645508	442.857361
759.454102	786.981079
758.262695	1117.590210
757.072266	291.151062
755.879883	924.832642
754.688477	828.305054
753.496094	531.710144
752.303711	564.686890
751.110352	687.580566
749.917969	838.848022
748.724609	689.146484
747.530273	870.857239
746.336914	488.406952
745.142578	525.089539
743.948242	789.788025
742.752930	652.981140
741.558594	42.615990
740.363281	322.373444
739.166992	200.928909
737.971680	219.710815
736.775391	109.212593
735.579102	112.607651
734.381836	24.027664
733.185547	-5.426414
731.988281	398.403198
730.790039	522.009277
729.592773	212.500900
728.394531	209.293976
727.196289	499.074402
725.997070	336.314392
724.797852	210.821075
723.598633	568.259583
722.399414	447.263763
721.199219	66.540657
719.999023	541.866150
718.798828	366.643707
717.598633	481.819855
716.397461	636.320740
715.196289	359.015625
713.994141	374.162933
712.792969	121.296288
711.590820	19.079721
710.388672	-43.711727
709.185547	229.184479
707.982422	51.277359
706.779297	603.098877
705.576172	136.016922
704.372070	259.180878
703.167969	186.657303
701.963867	12.137864
700.759766	305.536621
699.554688	-92.442215
698.349609	-74.776436
697.143555	-41.652462
695.938477	9.089850
694.732422	-267.965027
693.525391	-171.052185
692.319336	117.170052
691.112305	-263.092346
689.905273	-67.738472
688.697266	-230.213058
687.490234	-622.275330
686.282227	122.640564
685.073242	-459.519348
683.865234	-65.567665
682.656250	-445.223663
681.447266	-254.508209
680.237305	-111.218948
679.028320	-325.043640
677.818359	-53.408627
676.607422	-179.902588
675.397461	77.068550
674.186523	332.082062
672.975586	91.900208
671.763672	193.875183
670.551758	-23.900650
669.339844	184.615875
668.127930	121.017899
666.915039	291.128143
665.703125	94.198631
664.489258	212.996170
663.276367	-222.925171
662.062500	-379.878082
660.848633	126.103683
659.634766	75.395851
658.419922	-16.027866
657.205078	-292.662109
655.990234	-133.380539
654.775391	-284.409576
653.559570	-45.064735
652.343750	-383.154724
651.126953	-468.876343
649.911133	-149.524048
648.694336	208.552597
647.477539	129.523193
646.259766	145.298859
645.041992	-11.047757
643.824219	-61.904121
642.606445	235.664902
641.387695	352.423279
640.168945	-6.078686
638.950195	-24.950089
637.730469	-187.936630
636.511719	67.864304
635.291016	293.257324
634.071289	28.647602
632.850586	354.227753
631.629883	63.269756
630.409180	267.716827
629.188477	227.013977
627.966797	46.388485
626.745117	259.827179
625.522461	573.289734
624.300781	587.956421
623.078125	498.986664
621.854492	452.074371
620.631836	682.719788
619.408203	242.011642
618.184570	190.098022
616.960938	137.077606
615.736328	179.163254
614.511719	162.164474
613.287109	-136.426895
612.061523	-15.070994
610.835938	-143.355606
609.610352	75.166061
608.384766	180.691330
607.158203	-44.743595
605.931641	-378.868225
604.705078	-462.933624
