# Supplementary material for: Raman spectroscopy accurately differentiates mucosal healing from non-healing and biochemical changes following biological therapy in inflammatory bowel disease
Source: PLoS One. 2021 Jun 2;16(6):e0252210. doi: 10.1371/journal.pone.0252210 (PMC8172032; doi:10.1371/journal.pone.0252210)
Supplement: S7 Dataset — (ZIP) [file pone.0252210.s009.zip › Post-biologic/OC023 post treatment-1_base sub cr removed_50__X_-20366.5__Y_49407__Z_924.149__Time_566.txt]

1714.774414	41.299469
1713.797852	257.072540
1712.820313	59.248341
1711.843750	64.051895
1710.866211	54.049473
1709.888672	-0.200732
1708.911133	24.577971
1707.933594	-150.324203
1706.955078	-88.236870
1705.976563	68.774948
1704.998047	-59.556698
1704.019531	-141.145447
1703.040039	-28.900345
1702.061523	-196.453705
1701.082031	-9.767200
1700.101563	212.659271
1699.122070	48.415932
1698.141602	99.114555
1697.161133	70.654213
1696.180664	160.790054
1695.200195	190.445450
1694.218750	140.913879
1693.238281	6.957804
1692.256836	7.448007
1691.274414	176.972870
1690.292969	323.346527
1689.310547	374.479340
1688.328125	314.446228
1687.345703	519.278076
1686.363281	348.967987
1685.379883	408.745361
1684.396484	402.685577
1683.413086	426.724701
1682.429688	539.421143
1681.445313	580.903870
1680.461914	734.949280
1679.477539	732.590820
1678.493164	699.012695
1677.507813	791.168945
1676.523438	958.463745
1675.538086	876.356140
1674.552734	994.341614
1673.566406	1043.784058
1672.581055	1255.956055
1671.594727	985.063782
1670.608398	1174.437988
1669.622070	1210.275635
1668.634766	1376.756714
1667.648438	1352.603882
1666.661133	1528.041138
1665.673828	1475.737793
1664.685547	1583.132813
1663.698242	1645.909180
1662.709961	1587.163696
1661.721680	1650.873047
1660.733398	1768.031738
1659.744141	1710.693970
1658.755859	1802.195190
1657.766602	1682.185547
1656.777344	1634.150024
1655.787109	1451.514526
1654.797852	1409.654541
1653.807617	1497.864868
1652.817383	1290.088501
1651.827148	1423.997803
1650.835938	955.234375
1649.844727	1132.158203
1648.853516	978.913208
1647.862305	971.417542
1646.871094	890.257629
1645.878906	569.043091
1644.886719	364.473877
1643.894531	313.429840
1642.902344	341.882721
1641.910156	494.638397
1640.916992	198.995010
1639.923828	146.441895
1638.930664	49.314629
1637.936523	208.248383
1636.943359	217.060394
1635.949219	-66.498802
1634.955078	37.658226
1633.960938	52.387241
1632.965820	33.054554
1631.970703	-46.660851
1630.975586	26.545410
1629.980469	105.148750
1628.985352	-124.046188
1627.989258	-37.242973
1626.993164	-10.841001
1625.997070	2.535046
1625.000977	-73.370262
1624.003906	-128.089600
1623.007813	-59.139717
1622.010742	70.326912
1621.012695	100.002892
1620.015625	195.424896
1619.017578	125.450134
1618.020508	220.991165
1617.021484	69.824326
1616.023438	55.255157
1615.025391	1.398057
1614.026367	28.938080
1613.027344	-1.181278
1612.028320	-15.512822
1611.028320	69.816429
1610.029297	-51.911907
1609.029297	33.445789
1608.029297	-122.230156
1607.028320	269.588013
1606.028320	255.358932
1605.027344	264.704254
1604.026367	30.617945
1603.025391	55.703354
1602.023438	-16.036650
1601.022461	48.259377
1600.020508	-49.635063
1599.018555	-55.998989
1598.016602	5.576152
1597.013672	-199.485550
1596.010742	-258.171722
1595.007813	-47.800148
1594.004883	-195.383759
1593.001953	-201.947144
1591.998047	-130.241776
1590.994141	-53.406017
1589.990234	-65.389969
1588.986328	-40.910248
1587.981445	-60.853966
1586.976563	-99.116722
1585.971680	123.288239
1584.966797	150.011841
1583.961914	-26.640610
1582.956055	200.563904
1581.950195	-33.511604
1580.944336	76.210861
1579.938477	211.827957
1578.931641	97.365623
1577.924805	14.083045
1576.917969	105.080048
1575.911133	-9.601104
1574.904297	78.541916
1573.896484	85.915787
1572.888672	17.771801
1571.880859	-128.444138
1570.873047	96.919037
1569.864258	88.214134
1568.855469	-68.683762
1567.846680	163.935226
1566.837891	40.588680
1565.829102	-17.935251
1564.819336	190.767731
1563.809570	144.940903
1562.799805	182.017120
1561.790039	112.591507
1560.779297	66.393288
1559.768555	178.227066
1558.757813	20.286766
1557.747070	-39.251209
1556.736328	20.278885
1555.724609	292.050262
1554.712891	128.450607
1553.701172	244.422195
1552.689453	83.190598
1551.676758	134.108429
1550.664063	347.875671
1549.651367	377.710297
1548.638672	247.008057
1547.625977	41.212589
1546.612305	179.211243
1545.598633	117.955048
1544.584961	154.773605
1543.571289	82.896942
1542.556641	49.636845
1541.541992	65.301628
1540.527344	0.754331
1539.512695	98.713493
1538.498047	0.312764
1537.482422	-46.603352
1536.466797	-70.441299
1535.451172	68.071396
1534.434570	30.996735
1533.418945	99.492119
1532.402344	67.260506
1531.385742	-3.776384
1530.369141	-0.221767
1529.351563	67.564949
1528.334961	-14.209203
1527.317383	68.680916
1526.299805	128.205902
1525.281250	9.943434
1524.263672	-85.260345
1523.245117	74.112633
1522.226563	-116.559990
1521.208008	65.581886
1520.188477	-133.041763
1519.168945	-59.258804
1518.150391	45.186577
1517.129883	-40.724377
1516.110352	37.666645
1515.089844	-56.218006
1514.070313	124.551239
1513.049805	-41.497295
1512.028320	-112.665649
1511.007813	100.900551
1509.986328	-101.410759
1508.964844	24.545151
1507.943359	-216.422836
1506.921875	-242.059509
1505.899414	-326.796814
1504.876953	-183.545074
1503.854492	-109.676857
1502.832031	-158.945587
1501.808594	-23.933025
1500.786133	-27.380442
1499.762695	-274.184357
1498.739258	-14.218918
1497.714844	140.571457
1496.691406	139.109726
1495.666992	65.885201
1494.642578	-7.435576
1493.617188	87.890121
1492.592773	129.380035
1491.567383	-59.299553
1490.541992	84.158096
1489.516602	58.828094
1488.491211	301.573639
1487.464844	199.356720
1486.438477	35.796146
1485.412109	423.531555
1484.385742	599.180176
1483.358398	675.129517
1482.331055	409.126709
1481.303711	283.399475
1480.276367	494.193054
1479.249023	424.383514
1478.220703	573.678284
1477.192383	605.599670
1476.164063	718.936829
1475.135742	921.279846
1474.106445	960.458008
1473.077148	948.612122
1472.047852	1234.500244
1471.018555	1227.522949
1469.989258	1306.974609
1468.958984	1516.032837
1467.928711	1620.652222
1466.898438	1580.218994
1465.868164	1842.247070
1464.836914	2025.289917
1463.805664	1832.109009
1462.774414	2014.942261
1461.743164	2164.615234
1460.710938	2116.072754
1459.679688	2255.385010
1458.647461	2216.883057
1457.615234	2188.494629
1456.582031	2459.449707
1455.549805	2306.622070
1454.516602	2232.419678
1453.483398	2523.336670
1452.449219	2727.879150
1451.416016	2526.780029
1450.381836	2523.368652
1449.347656	2715.000977
1448.313477	2706.416992
1447.279297	2723.130615
1446.244141	2800.559082
1445.208984	2508.357422
1444.173828	2643.957764
1443.138672	2339.219727
1442.102539	2401.382813
1441.066406	2468.562988
1440.030273	2287.896484
1438.994141	2173.026611
1437.958008	2083.471924
1436.920898	1784.195435
1435.883789	1783.162109
1434.846680	1759.395508
1433.808594	1356.819702
1432.771484	1249.840088
1431.733398	1122.701416
1430.695313	1078.908447
1429.657227	931.693909
1428.618164	673.542236
1427.579102	670.251099
1426.540039	538.377441
1425.500977	391.453888
1424.461914	436.174103
1423.421875	546.403442
1422.381836	427.344604
1421.341797	492.244019
1420.301758	559.665466
1419.260742	491.113953
1418.219727	472.973724
1417.178711	391.960846
1416.137695	338.700531
1415.096680	197.457657
1414.054688	197.151474
1413.012695	-6.789155
1411.970703	-77.349442
1410.928711	-37.234314
1409.885742	55.674889
1408.842773	70.713943
1407.799805	60.684689
1406.756836	203.911407
1405.712891	269.289307
1404.668945	91.205620
1403.625000	41.260914
1402.581055	96.790138
1401.537109	122.261032
1400.492188	77.551460
1399.447266	205.958359
1398.402344	108.750175
1397.357422	121.947273
1396.311523	-17.660130
1395.265625	188.622925
1394.219727	207.032578
1393.173828	-69.994881
1392.126953	98.848572
1391.081055	-42.685665
1390.034180	-31.415810
1388.986328	415.311401
1387.939453	123.960617
1386.891602	-87.147240
1385.843750	-23.002773
1384.795898	-71.290024
1383.748047	-79.465515
1382.699219	-157.520416
1381.651367	-125.495293
1380.602539	-3.467644
1379.552734	-101.167244
1378.503906	-36.412701
1377.454102	-11.530004
1376.404297	180.667801
1375.354492	21.067707
1374.303711	-193.247604
1373.253906	-20.751282
1372.203125	-35.246902
1371.152344	0.240852
1370.100586	-151.121017
1369.049805	54.068314
1367.998047	-52.155083
1366.946289	38.570255
1365.894531	17.311703
1364.841797	120.666374
1363.789063	-106.978340
1362.736328	14.028806
1361.683594	55.485531
1360.630859	208.998108
1359.577148	123.792999
1358.523438	63.619133
1357.469727	125.419586
1356.415039	291.707245
1355.361328	25.668400
1354.306641	259.249115
1353.251953	323.951416
1352.197266	311.772888
1351.141602	366.762054
1350.085938	545.979065
1349.030273	591.234863
1347.974609	735.856079
1346.918945	701.937744
1345.862305	668.161682
1344.805664	1026.323486
1343.749023	729.976257
1342.691406	872.597961
1341.634766	975.653259
1340.577148	925.187805
1339.519531	1053.224976
1338.460938	856.921814
1337.403320	1061.947998
1336.344727	913.036560
1335.286133	863.322449
1334.226563	1108.203369
1333.167969	999.374268
1332.108398	846.205627
1331.048828	799.568176
1329.989258	911.307495
1328.928711	983.584412
1327.869141	890.411621
1326.808594	925.879639
1325.748047	805.858337
1324.686523	952.725769
1323.625977	924.377136
1322.564453	985.033936
1321.502930	890.326050
1320.440430	1178.227539
1319.378906	1308.269409
1318.316406	1095.574097
1317.253906	836.256348
1316.190430	1117.060181
1315.127930	1131.697021
1314.064453	1013.392761
1313.000977	1121.923584
1311.937500	1104.923584
1310.873047	1092.982910
1309.809570	1081.182495
1308.745117	980.900085
1307.679688	927.546204
1306.615234	1223.719482
1305.549805	1045.139160
1304.484375	1127.449951
1303.418945	1020.525146
1302.353516	1125.179932
1301.287109	1210.248657
1300.220703	1093.916626
1299.154297	1112.871216
1298.087891	1028.783203
1297.020508	942.393372
1295.954102	875.802673
1294.886719	993.443054
1293.818359	976.178955
1292.750977	1143.046021
1291.682617	907.681030
1290.614258	957.003418
1289.545898	824.982544
1288.476563	732.348145
1287.407227	595.750732
1286.338867	719.043579
1285.268555	886.479553
1284.199219	907.001099
1283.128906	1037.802979
1282.058594	696.176575
1280.988281	778.220154
1279.917969	767.342163
1278.846680	930.263306
1277.775391	591.797974
1276.704102	857.583191
1275.632813	847.079346
1274.560547	873.335327
1273.488281	875.231628
1272.416016	1038.469604
1271.343750	906.156006
1270.270508	732.469910
1269.197266	900.769836
1268.124023	990.962280
1267.050781	915.238708
1265.977539	1073.866943
1264.903320	1227.623901
1263.829102	1147.249756
1262.753906	1032.846558
1261.679688	1033.143677
1260.604492	1038.385742
1259.529297	1114.359253
1258.454102	841.980347
1257.378906	1088.593628
1256.302734	984.494263
1255.226563	843.980957
1254.150391	912.920959
1253.073242	945.384766
1251.997070	895.163025
1250.919922	879.071533
1249.841797	1057.596802
1248.764648	995.378601
1247.686523	867.601318
1246.608398	827.416870
1245.530273	605.055542
1244.452148	905.130615
1243.373047	916.089844
1242.293945	854.235291
1241.214844	889.549316
1240.135742	694.300354
1239.055664	783.083679
1237.975586	951.915222
1236.895508	933.932495
1235.815430	780.181335
1234.734375	696.832214
1233.654297	848.657959
1232.573242	801.718689
1231.491211	699.091370
1230.410156	947.757629
1229.328125	554.555969
1228.246094	839.485413
1227.163086	678.888550
1226.081055	593.391479
1224.998047	457.124634
1223.915039	766.034424
1222.832031	593.512207
1221.748047	541.967163
1220.664063	403.410797
1219.580078	347.085358
1218.496094	385.015137
1217.412109	241.727386
1216.327148	366.594971
1215.242188	317.526154
1214.157227	666.814819
1213.071289	424.569183
1211.985352	389.943634
1210.899414	459.055328
1209.813477	561.880859
1208.727539	623.636047
1207.640625	559.963135
1206.553711	693.948425
1205.466797	529.005981
1204.378906	559.267334
1203.291016	329.317780
1202.203125	340.268799
1201.115234	271.715210
1200.027344	85.194221
1198.938477	-9.830708
1197.849609	121.325623
1196.760742	-57.956734
1195.670898	61.028751
1194.582031	-132.688049
1193.492188	-35.479427
1192.401367	-46.525959
1191.311523	137.016052
1190.220703	-112.021828
1189.129883	-7.927518
1188.039063	-91.248535
1186.947266	-8.936812
1185.856445	-212.363831
1184.764648	-10.205311
1183.671875	-57.724663
1182.580078	-119.684570
1181.487305	-33.003204
1180.394531	39.181557
1179.301758	120.847778
1178.208984	-80.389740
1177.115234	257.485474
1176.021484	223.834930
1174.927734	348.183685
1173.833008	108.448448
1172.738281	237.391418
1171.643555	234.559204
1170.548828	131.146881
1169.454102	233.426697
1168.358398	153.803436
1167.262695	45.433350
1166.166992	-3.212980
1165.070313	-30.419395
1163.973633	257.713837
1162.876953	58.266800
1161.780273	255.300980
1160.683594	239.624069
1159.585938	247.731216
1158.488281	403.721985
1157.389648	433.067047
1156.291992	581.590088
1155.193359	570.133545
1154.094727	582.427429
1152.996094	239.374329
1151.896484	296.819611
1150.796875	249.280655
1149.697266	199.275406
1148.597656	289.727142
1147.498047	401.465393
1146.397461	77.334305
1145.296875	76.977844
1144.195313	-28.202339
1143.094727	-92.992317
1141.993164	3.894035
1140.891602	-11.149782
1139.789063	102.098938
1138.687500	70.181198
1137.584961	209.283875
1136.482422	336.333221
1135.379883	437.083038
1134.276367	437.924683
1133.172852	576.373657
1132.069336	417.908478
1130.964844	755.440796
1129.861328	836.444214
1128.756836	981.348389
1127.652344	945.821960
1126.546875	893.598633
1125.442383	1014.352966
1124.336914	897.922424
1123.230469	717.450500
1122.125000	802.293152
1121.018555	666.708252
1119.912109	656.579163
1118.805664	840.479492
1117.699219	680.981995
1116.591797	587.703735
1115.484375	546.408447
1114.376953	443.527405
1113.268555	747.321960
1112.160156	556.747742
1111.051758	545.795593
1109.943359	737.975159
1108.833984	525.949829
1107.725586	585.562927
1106.616211	793.817505
1105.505859	838.960205
1104.396484	839.138550
1103.286133	888.769348
1102.175781	978.388306
1101.064453	1096.167480
1099.954102	1091.170166
1098.842773	1116.724731
1097.731445	918.234497
1096.619141	903.557007
1095.507813	886.443909
1094.395508	991.731689
1093.282227	625.860962
1092.169922	745.108337
1091.056641	824.187988
1089.943359	884.317688
1088.830078	701.984131
1087.716797	898.383179
1086.602539	826.493896
1085.488281	796.879150
1084.373047	969.356873
1083.258789	1094.680664
1082.143555	928.502319
1081.028320	757.628357
1079.913086	950.791748
1078.796875	826.799622
1077.680664	843.646179
1076.564453	895.622192
1075.448242	710.516663
1074.331055	706.058289
1073.213867	483.420410
1072.096680	692.271851
1070.979492	549.326477
1069.861328	572.786621
1068.743164	708.654968
1067.625000	415.700104
1066.505859	764.563782
1065.386719	551.236145
1064.267578	719.550354
1063.148438	761.354248
1062.029297	639.298340
1060.909180	636.560486
1059.789063	645.479736
1058.667969	609.921509
1057.547852	492.529816
1056.426758	248.939392
1055.305664	465.766876
1054.183594	451.175476
1053.062500	417.888611
1051.940430	214.121933
1050.818359	325.595795
1049.695313	273.610107
1048.572266	426.978027
1047.449219	314.305389
1046.326172	413.922760
1045.203125	289.624512
1044.079102	410.158783
1042.955078	292.892639
1041.830078	334.126953
1040.706055	538.432190
1039.581055	302.422516
1038.456055	308.705139
1037.331055	405.789398
1036.205078	484.210724
1035.079102	418.332214
1033.953125	543.271545
1032.826172	584.429504
1031.700195	481.421295
1030.573242	408.698242
1029.445313	245.378159
1028.318359	268.072205
1027.190430	72.394051
1026.062500	-69.738693
1024.934570	-167.648712
1023.805664	38.650948
1022.676758	19.748720
1021.547852	-159.218124
1020.418945	-103.736374
1019.289063	-147.976135
1018.159180	-8.948743
1017.029297	60.515251
1015.898438	213.437286
1014.767578	125.346848
1013.636719	250.501282
1012.505859	352.498718
1011.375000	637.453918
1010.243164	517.184387
1009.111328	570.639343
1007.978516	476.033783
1006.846680	946.058960
1005.713867	1476.074463
1004.581055	2278.793701
1003.447266	2787.601074
1002.313477	2549.678467
1001.179688	1708.822998
1000.045898	1011.689514
998.912109	478.966614
997.777344	292.964813
996.642578	287.224945
995.506836	276.964783
994.372070	139.897949
993.236328	208.322144
992.100586	73.846130
990.963867	91.730934
989.828125	204.246948
988.691406	349.086060
987.553711	-31.432022
986.416992	90.587372
985.279297	256.425537
984.141602	-146.475677
983.003906	254.411026
981.865234	257.037689
980.726563	48.085007
979.587891	138.436600
978.448242	-228.840988
977.309570	220.522858
976.169922	-63.572880
975.030273	1.965829
973.889648	-139.206253
972.749023	55.244827
971.608398	206.105713
970.467773	292.741180
969.326172	193.520126
968.184570	163.347198
967.042969	0.243220
965.901367	248.017105
964.758789	339.855530
963.616211	305.682922
962.473633	207.487732
961.330078	265.345551
960.186523	213.340424
959.042969	450.171600
957.899414	109.872231
956.754883	83.597420
955.610352	52.914825
954.465820	196.353561
953.321289	223.186859
952.175781	37.410934
951.030273	73.739197
949.884766	288.570679
948.738281	206.272949
947.591797	270.453400
946.445313	302.778442
945.298828	127.367577
944.151367	132.635666
943.003906	46.732227
941.856445	116.270729
940.708008	389.070557
939.559570	155.352921
938.411133	442.038727
937.262695	361.561523
936.113281	436.343628
934.964844	244.540329
933.814453	171.509720
932.665039	278.687164
931.514648	313.085785
930.364258	78.891884
929.213867	84.056221
928.062500	312.475281
926.912109	-9.811344
925.759766	132.392960
924.608398	-130.221039
923.456055	75.955032
922.303711	-104.336266
921.151367	45.235252
919.999023	-84.638954
918.845703	-146.123291
917.692383	-91.566818
916.539063	-227.643509
915.384766	-181.853485
914.230469	-11.076663
913.076172	-132.982315
911.920898	-75.427780
910.766602	-51.774620
909.611328	-177.654129
908.455078	-162.744186
907.299805	-113.694450
906.143555	-239.014511
904.987305	-33.335831
903.830078	31.955421
902.673828	131.324585
901.516602	-65.802597
900.359375	-72.556389
899.201172	76.983948
898.042969	90.841133
896.884766	57.325554
895.726563	-59.713379
894.567383	13.352285
893.408203	-60.410469
892.249023	69.371033
891.088867	88.516304
889.929688	204.894852
888.769531	-73.844109
887.608398	133.071594
886.448242	168.456039
885.287109	118.190308
884.125977	135.739578
882.963867	87.982262
881.801758	-49.848206
880.639648	310.726807
879.477539	231.711243
878.315430	339.861969
877.152344	184.473633
875.989258	213.941086
874.825195	162.423294
873.661133	115.517067
872.497070	93.471237
871.333008	175.024841
870.168945	112.633705
869.003906	88.586731
867.838867	30.891388
866.672852	195.855194
865.506836	205.721725
864.340820	56.103874
863.174805	250.325409
862.008789	127.827255
860.841797	315.311554
859.674805	287.242249
858.506836	400.631042
857.339844	343.465576
856.171875	490.510101
855.003906	606.116943
853.834961	524.388672
852.666016	660.168823
851.497070	596.441162
850.328125	514.835815
849.158203	437.769897
847.988281	300.283051
846.818359	315.123627
845.647461	81.490883
844.477539	161.280243
843.306641	232.085159
842.134766	52.319996
840.963867	259.518890
839.791992	153.589737
838.619141	192.997635
837.447266	69.216301
836.274414	130.920151
835.101563	210.435104
833.928711	343.478333
832.754883	349.165009
831.581055	334.720551
830.407227	617.045837
829.232422	352.578217
828.058594	563.291077
826.883789	323.387756
825.708008	248.532700
824.533203	387.629395
823.357422	388.437653
822.181641	81.724472
821.004883	-2.165666
819.828125	114.328438
818.651367	39.225155
817.474609	186.660110
816.296875	69.138763
815.119141	85.073387
813.941406	-77.028198
812.763672	-7.876839
811.584961	-67.793320
810.406250	-83.323845
809.226563	-94.498253
808.047852	76.396255
806.868164	-23.861336
805.688477	-39.799049
804.507813	-86.913597
803.327148	-316.118408
802.146484	-103.753639
800.965820	-253.213989
799.784180	-154.310715
798.603516	-99.928513
797.420898	-90.023499
796.239258	34.996368
795.056641	-234.583252
793.874023	-109.839363
792.691406	-197.905350
791.507813	-173.129669
790.324219	77.300911
789.140625	41.973057
787.956055	37.507980
786.772461	41.751644
785.586914	52.497543
784.402344	167.016861
783.216797	64.707275
782.032227	203.199341
780.845703	292.881287
779.660156	371.328888
778.473633	222.124908
777.287109	-11.054591
776.100586	40.494507
774.913086	118.363083
773.725586	103.381264
772.538086	-50.706451
771.349609	194.310959
770.161133	-101.118439
768.972656	123.673065
767.784180	350.420746
766.594727	116.437187
765.405273	272.315033
764.215820	146.094559
763.026367	317.030121
761.835938	419.514496
760.645508	352.363922
759.454102	447.927277
758.262695	461.929474
757.072266	524.175171
755.879883	650.029358
754.688477	314.098358
753.496094	292.459900
752.303711	319.048065
751.110352	297.183716
749.917969	446.504883
748.724609	290.471954
747.530273	257.324097
746.336914	346.977631
745.142578	412.353760
743.948242	376.704559
742.752930	264.225159
741.558594	90.321342
740.363281	194.782288
739.166992	117.227989
737.971680	131.646072
736.775391	14.563941
735.579102	199.660812
734.381836	194.135147
733.185547	254.213745
731.988281	136.958176
730.790039	253.793945
729.592773	335.532440
728.394531	399.696136
727.196289	245.170471
725.997070	95.055595
724.797852	357.984192
723.598633	354.237885
722.399414	437.841461
721.199219	300.846619
719.999023	436.801300
718.798828	415.543091
717.598633	368.114594
716.397461	403.619354
715.196289	210.108536
713.994141	280.559814
712.792969	200.582520
711.590820	203.497574
710.388672	274.000610
709.185547	154.981598
707.982422	70.918312
706.779297	217.764572
705.576172	44.585464
704.372070	106.614746
703.167969	-3.215047
701.963867	-15.019651
700.759766	129.861465
699.554688	122.551674
698.349609	280.558105
697.143555	99.534348
695.938477	-100.857834
694.732422	103.021454
693.525391	78.868401
692.319336	-296.922821
691.112305	-162.256210
689.905273	-86.128265
688.697266	-51.132057
687.490234	-100.625046
686.282227	-104.411728
685.073242	-62.520039
683.865234	-57.359684
682.656250	-197.268555
681.447266	-87.777016
680.237305	145.296051
679.028320	1.554290
677.818359	18.267735
676.607422	13.479318
675.397461	-4.141886
674.186523	-192.542221
672.975586	-34.572124
671.763672	-10.615157
670.551758	117.269936
669.339844	37.709698
668.127930	79.363319
666.915039	-79.813698
665.703125	1.011435
664.489258	27.942736
663.276367	-63.776695
662.062500	140.426620
660.848633	-63.269970
659.634766	175.583817
658.419922	60.630508
657.205078	23.463696
655.990234	-80.452278
654.775391	-164.851242
653.559570	-18.533491
652.343750	-100.651596
651.126953	95.206039
649.911133	45.448181
648.694336	81.846527
647.477539	187.097580
646.259766	331.004883
645.041992	418.840637
643.824219	300.028107
642.606445	381.194275
641.387695	143.951706
640.168945	297.935638
638.950195	-23.333633
637.730469	123.789658
636.511719	161.039322
635.291016	-222.969879
634.071289	-16.581873
632.850586	-5.988529
631.629883	122.278091
630.409180	121.321442
629.188477	-98.915047
627.966797	38.654232
626.745117	302.141266
625.522461	73.966476
624.300781	284.665161
623.078125	423.865448
621.854492	279.461426
620.631836	438.488831
619.408203	155.451096
618.184570	36.486061
616.960938	79.277771
615.736328	80.346626
614.511719	-7.413477
613.287109	-81.337189
612.061523	-105.164223
610.835938	198.946594
609.610352	29.112865
608.384766	41.652382
607.158203	-99.101433
605.931641	53.320271
604.705078	-75.850548
