# Supplementary material for: Raman spectroscopy accurately differentiates mucosal healing from non-healing and biochemical changes following biological therapy in inflammatory bowel disease
Source: PLoS One. 2021 Jun 2;16(6):e0252210. doi: 10.1371/journal.pone.0252210 (PMC8172032; doi:10.1371/journal.pone.0252210)
Supplement: S7 Dataset — (ZIP) [file pone.0252210.s009.zip › Post-biologic/OC023 post treatment-1_base sub cr removed_28__X_-20367.5__Y_49404__Z_924.775__Time_315.txt]

1714.774414	59.954994
1713.797852	39.662037
1712.820313	74.180496
1711.843750	-169.808167
1710.866211	-21.929287
1709.888672	-10.442696
1708.911133	-57.536514
1707.933594	152.977707
1706.955078	-27.314735
1705.976563	100.837952
1704.998047	87.435661
1704.019531	-80.803307
1703.040039	-98.722084
1702.061523	-78.727531
1701.082031	83.417549
1700.101563	2.520321
1699.122070	71.844215
1698.141602	154.903488
1697.161133	67.317787
1696.180664	-46.512535
1695.200195	-90.400276
1694.218750	114.514862
1693.238281	229.024414
1692.256836	322.538910
1691.274414	429.773193
1690.292969	537.428406
1689.310547	426.704163
1688.328125	399.152161
1687.345703	337.394073
1686.363281	691.982971
1685.379883	615.058411
1684.396484	533.281677
1683.413086	710.399536
1682.429688	807.974060
1681.445313	658.274536
1680.461914	687.475342
1679.477539	767.650085
1678.493164	904.107544
1677.507813	1051.557617
1676.523438	922.763123
1675.538086	1025.794556
1674.552734	953.729980
1673.566406	964.504639
1672.581055	1252.096191
1671.594727	1420.396240
1670.608398	1512.001953
1669.622070	1407.451660
1668.634766	1412.200562
1667.648438	1465.149292
1666.661133	1571.539551
1665.673828	1611.943115
1664.685547	1607.608765
1663.698242	1906.032471
1662.709961	1777.781250
1661.721680	1827.587036
1660.733398	1660.409912
1659.744141	1806.348389
1658.755859	1841.331787
1657.766602	1595.889526
1656.777344	1589.241211
1655.787109	1511.454346
1654.797852	1500.234253
1653.807617	1444.362793
1652.817383	1386.207275
1651.827148	1291.377686
1650.835938	1347.647583
1649.844727	1253.508423
1648.853516	1172.943604
1647.862305	820.514038
1646.871094	743.339966
1645.878906	756.307678
1644.886719	716.742615
1643.894531	387.029541
1642.902344	554.049255
1641.910156	496.929657
1640.916992	360.938293
1639.923828	423.135132
1638.930664	232.356995
1637.936523	358.353485
1636.943359	49.537304
1635.949219	165.466614
1634.955078	147.184433
1633.960938	-36.844608
1632.965820	5.961288
1631.970703	77.938324
1630.975586	-65.806297
1629.980469	35.532867
1628.985352	-7.720168
1627.989258	162.367981
1626.993164	219.452759
1625.997070	-94.142769
1625.000977	-34.034023
1624.003906	-10.586680
1623.007813	-97.370468
1622.010742	76.191223
1621.012695	42.281364
1620.015625	-101.781021
1619.017578	95.747681
1618.020508	-19.102131
1617.021484	280.961395
1616.023438	106.017487
1615.025391	164.785583
1614.026367	37.394772
1613.027344	-16.398859
1612.028320	66.280823
1611.028320	-58.075359
1610.029297	-116.759872
1609.029297	73.597588
1608.029297	88.429543
1607.028320	19.515383
1606.028320	304.217438
1605.027344	104.520081
1604.026367	187.657455
1603.025391	40.524639
1602.023438	-33.238091
1601.022461	21.249800
1600.020508	-21.009928
1599.018555	-34.456966
1598.016602	17.482740
1597.013672	-19.435850
1596.010742	-90.287140
1595.007813	-208.116058
1594.004883	-46.421539
1593.001953	-104.136078
1591.998047	-60.010246
1590.994141	-65.500053
1589.990234	-29.243860
1588.986328	-94.766678
1587.981445	6.657701
1586.976563	-56.279022
1585.971680	141.513580
1584.966797	-12.717756
1583.961914	49.393890
1582.956055	301.646179
1581.950195	-27.176899
1580.944336	60.810318
1579.938477	130.480896
1578.931641	54.277100
1577.924805	113.392540
1576.917969	102.158478
1575.911133	111.676788
1574.904297	-16.737717
1573.896484	-9.943510
1572.888672	1.970455
1571.880859	70.985237
1570.873047	-18.642654
1569.864258	167.097427
1568.855469	137.055588
1567.846680	-142.395218
1566.837891	-76.472794
1565.829102	119.124687
1564.819336	-12.498491
1563.809570	107.538864
1562.799805	-133.203384
1561.790039	-0.440722
1560.779297	196.979858
1559.768555	163.449020
1558.757813	59.826756
1557.747070	62.384197
1556.736328	10.405282
1555.724609	-64.993340
1554.712891	146.994019
1553.701172	55.805813
1552.689453	210.461624
1551.676758	191.501709
1550.664063	177.589981
1549.651367	62.648575
1548.638672	20.042093
1547.625977	145.405716
1546.612305	216.274551
1545.598633	54.327175
1544.584961	225.686279
1543.571289	99.688522
1542.556641	-21.241615
1541.541992	92.756912
1540.527344	-36.164585
1539.512695	-20.612526
1538.498047	25.752037
1537.482422	38.393261
1536.466797	32.814861
1535.451172	-81.249466
1534.434570	16.037241
1533.418945	146.649536
1532.402344	210.021698
1531.385742	268.056000
1530.369141	158.426880
1529.351563	48.679897
1528.334961	47.000393
1527.317383	14.256084
1526.299805	66.321968
1525.281250	48.705162
1524.263672	54.103207
1523.245117	-56.441345
1522.226563	36.105560
1521.208008	177.315445
1520.188477	84.327812
1519.168945	86.330650
1518.150391	54.773369
1517.129883	82.151291
1516.110352	206.986694
1515.089844	15.695245
1514.070313	16.922377
1513.049805	156.616486
1512.028320	-37.586365
1511.007813	-49.654930
1509.986328	-218.383713
1508.964844	-135.819000
1507.943359	26.058737
1506.921875	103.105011
1505.899414	-96.892502
1504.876953	87.476738
1503.854492	-43.547817
1502.832031	-61.945400
1501.808594	-36.951157
1500.786133	-65.877220
1499.762695	-230.631683
1498.739258	-177.894699
1497.714844	-22.971094
1496.691406	-170.144409
1495.666992	-25.799200
1494.642578	33.952461
1493.617188	-13.855692
1492.592773	-31.090031
1491.567383	84.437309
1490.541992	66.913742
1489.516602	182.110596
1488.491211	258.819702
1487.464844	355.786285
1486.438477	411.739349
1485.412109	212.297073
1484.385742	301.189941
1483.358398	458.800476
1482.331055	378.998016
1481.303711	299.115662
1480.276367	400.187714
1479.249023	490.908722
1478.220703	724.195007
1477.192383	671.885376
1476.164063	680.636292
1475.135742	656.169678
1474.106445	853.143921
1473.077148	1049.937256
1472.047852	1348.367432
1471.018555	1420.083130
1469.989258	1397.538086
1468.958984	1616.558228
1467.928711	1626.853271
1466.898438	1687.914185
1465.868164	1875.974609
1464.836914	1728.368164
1463.805664	1974.612793
1462.774414	1872.626953
1461.743164	2108.428711
1460.710938	2135.812500
1459.679688	2130.125732
1458.647461	2345.198975
1457.615234	2313.950439
1456.582031	2406.966797
1455.549805	2451.703125
1454.516602	2536.929932
1453.483398	2573.890381
1452.449219	2529.647949
1451.416016	2571.566895
1450.381836	2544.989258
1449.347656	2718.525635
1448.313477	2808.362305
1447.279297	2850.007568
1446.244141	2797.908203
1445.208984	2576.200684
1444.173828	2572.205322
1443.138672	2469.506592
1442.102539	2495.826172
1441.066406	2299.548340
1440.030273	2204.480469
1438.994141	2304.097656
1437.958008	2107.938721
1436.920898	1972.484863
1435.883789	1753.708374
1434.846680	1583.012085
1433.808594	1361.862915
1432.771484	1183.745239
1431.733398	1104.136841
1430.695313	1193.659058
1429.657227	1043.446289
1428.618164	764.635254
1427.579102	576.753601
1426.540039	502.437622
1425.500977	496.239716
1424.461914	452.257019
1423.421875	403.260010
1422.381836	518.073120
1421.341797	635.382446
1420.301758	468.098541
1419.260742	351.258575
1418.219727	456.024689
1417.178711	452.563324
1416.137695	157.264557
1415.096680	236.967651
1414.054688	228.636642
1413.012695	303.337646
1411.970703	101.510460
1410.928711	224.063614
1409.885742	133.001312
1408.842773	-151.422150
1407.799805	194.817932
1406.756836	58.791100
1405.712891	178.973419
1404.668945	40.612019
1403.625000	115.704140
1402.581055	0.134687
1401.537109	27.679161
1400.492188	112.958382
1399.447266	-67.526108
1398.402344	125.692528
1397.357422	65.751991
1396.311523	126.191284
1395.265625	216.753708
1394.219727	54.367924
1393.173828	-55.267960
1392.126953	180.745651
1391.081055	309.120941
1390.034180	-55.518505
1388.986328	60.503124
1387.939453	33.990135
1386.891602	202.662292
1385.843750	3.774510
1384.795898	-59.922573
1383.748047	-1.012358
1382.699219	-139.455002
1381.651367	-25.375347
1380.602539	28.800909
1379.552734	123.009109
1378.503906	-24.891951
1377.454102	29.571012
1376.404297	106.587250
1375.354492	96.352379
1374.303711	-26.034536
1373.253906	-233.039246
1372.203125	-75.779312
1371.152344	-120.405083
1370.100586	49.457233
1369.049805	-159.404312
1367.998047	-64.103546
1366.946289	18.827703
1365.894531	-65.007065
1364.841797	127.684349
1363.789063	-47.996582
1362.736328	251.884583
1361.683594	330.313049
1360.630859	-9.097120
1359.577148	203.914474
1358.523438	317.502197
1357.469727	209.910904
1356.415039	107.462753
1355.361328	246.250671
1354.306641	255.911667
1353.251953	404.806335
1352.197266	327.782776
1351.141602	365.134369
1350.085938	633.465332
1349.030273	564.292664
1347.974609	788.080505
1346.918945	677.010803
1345.862305	990.234802
1344.805664	983.586426
1343.749023	887.833252
1342.691406	938.491272
1341.634766	1053.704956
1340.577148	804.806885
1339.519531	878.165894
1338.460938	978.867737
1337.403320	938.547852
1336.344727	1004.820862
1335.286133	1068.730835
1334.226563	1013.982056
1333.167969	887.665833
1332.108398	1078.112427
1331.048828	966.947327
1329.989258	828.778687
1328.928711	878.647095
1327.869141	869.334656
1326.808594	669.926819
1325.748047	720.217224
1324.686523	1069.427368
1323.625977	870.523926
1322.564453	955.706360
1321.502930	1092.815552
1320.440430	1123.902588
1319.378906	1078.645630
1318.316406	1003.945374
1317.253906	963.933105
1316.190430	961.046814
1315.127930	1182.583862
1314.064453	1101.066772
1313.000977	1157.678833
1311.937500	1051.837158
1310.873047	951.092651
1309.809570	1049.947144
1308.745117	927.354065
1307.679688	952.593994
1306.615234	1068.987305
1305.549805	1133.796631
1304.484375	901.127869
1303.418945	1300.588135
1302.353516	1149.353149
1301.287109	1268.649292
1300.220703	1053.841553
1299.154297	1116.845825
1298.087891	1248.711304
1297.020508	1147.357422
1295.954102	1051.075562
1294.886719	1102.217285
1293.818359	1099.462036
1292.750977	873.560608
1291.682617	711.642334
1290.614258	714.210754
1289.545898	839.476257
1288.476563	621.614380
1287.407227	925.959351
1286.338867	745.136841
1285.268555	637.982117
1284.199219	802.829468
1283.128906	757.124207
1282.058594	804.562073
1280.988281	624.455811
1279.917969	650.068359
1278.846680	602.369019
1277.775391	904.545349
1276.704102	935.242004
1275.632813	711.750122
1274.560547	813.532471
1273.488281	905.579895
1272.416016	936.587708
1271.343750	808.887085
1270.270508	996.359009
1269.197266	834.673462
1268.124023	1139.380371
1267.050781	1224.377319
1265.977539	1062.965942
1264.903320	1004.153320
1263.829102	1045.430542
1262.753906	1279.387939
1261.679688	1154.939575
1260.604492	1091.540405
1259.529297	908.825684
1258.454102	1011.291504
1257.378906	1145.431885
1256.302734	1138.325439
1255.226563	1197.009766
1254.150391	983.096008
1253.073242	1124.627686
1251.997070	1236.944092
1250.919922	1261.685303
1249.841797	807.359192
1248.764648	1053.525269
1247.686523	862.058289
1246.608398	884.582214
1245.530273	997.033386
1244.452148	1024.439941
1243.373047	927.998291
1242.293945	858.335876
1241.214844	737.747681
1240.135742	835.677673
1239.055664	812.255920
1237.975586	733.062134
1236.895508	801.878357
1235.815430	686.377258
1234.734375	849.753357
1233.654297	787.640564
1232.573242	742.528687
1231.491211	903.385376
1230.410156	877.655151
1229.328125	868.891174
1228.246094	785.071594
1227.163086	662.556946
1226.081055	738.543640
1224.998047	812.071411
1223.915039	672.676758
1222.832031	593.798157
1221.748047	669.694641
1220.664063	382.920441
1219.580078	468.465729
1218.496094	466.963226
1217.412109	49.910019
1216.327148	285.160736
1215.242188	387.468048
1214.157227	504.188416
1213.071289	439.798492
1211.985352	418.844025
1210.899414	431.643402
1209.813477	586.716187
1208.727539	669.334961
1207.640625	616.862061
1206.553711	446.255493
1205.466797	415.461731
1204.378906	396.684845
1203.291016	163.477768
1202.203125	257.863129
1201.115234	234.174133
1200.027344	371.731293
1198.938477	102.433899
1197.849609	-27.238052
1196.760742	69.223526
1195.670898	-17.205988
1194.582031	-139.726501
1193.492188	40.657352
1192.401367	33.422337
1191.311523	-48.367390
1190.220703	249.399490
1189.129883	-63.120651
1188.039063	-63.392200
1186.947266	-3.715451
1185.856445	-160.164185
1184.764648	-141.435196
1183.671875	-65.210724
1182.580078	25.295280
1181.487305	60.524387
1180.394531	205.947159
1179.301758	236.163879
1178.208984	177.611771
1177.115234	224.425690
1176.021484	285.505341
1174.927734	257.858307
1173.833008	354.643799
1172.738281	-89.713867
1171.643555	239.077255
1170.548828	325.958496
1169.454102	254.821426
1168.358398	64.036842
1167.262695	-19.154858
1166.166992	172.516891
1165.070313	151.286987
1163.973633	297.236023
1162.876953	249.512589
1161.780273	411.896179
1160.683594	395.011017
1159.585938	282.536102
1158.488281	203.425690
1157.389648	544.237488
1156.291992	400.481934
1155.193359	325.857208
1154.094727	449.091461
1152.996094	419.578735
1151.896484	313.695862
1150.796875	419.848083
1149.697266	163.699112
1148.597656	107.647011
1147.498047	70.565460
1146.397461	83.388649
1145.296875	17.544949
1144.195313	191.984055
1143.094727	104.514854
1141.993164	26.487135
1140.891602	-34.967091
1139.789063	191.196350
1138.687500	117.628113
1137.584961	-17.812899
1136.482422	298.155273
1135.379883	464.210480
1134.276367	463.825287
1133.172852	534.565247
1132.069336	536.319336
1130.964844	516.598877
1129.861328	760.168762
1128.756836	937.089783
1127.652344	938.309998
1126.546875	1027.152100
1125.442383	840.848755
1124.336914	950.788208
1123.230469	818.863220
1122.125000	904.851807
1121.018555	670.935913
1119.912109	657.245178
1118.805664	747.622925
1117.699219	596.428345
1116.591797	625.038391
1115.484375	461.897614
1114.376953	532.894592
1113.268555	523.348450
1112.160156	534.983582
1111.051758	626.877930
1109.943359	742.262939
1108.833984	746.445984
1107.725586	845.019287
1106.616211	827.728394
1105.505859	888.256714
1104.396484	795.238281
1103.286133	829.596802
1102.175781	781.269592
1101.064453	883.831238
1099.954102	920.228882
1098.842773	843.342041
1097.731445	884.263550
1096.619141	965.135315
1095.507813	1034.111328
1094.395508	1088.830200
1093.282227	872.600830
1092.169922	934.231079
1091.056641	776.824158
1089.943359	988.903381
1088.830078	967.868896
1087.716797	935.007324
1086.602539	676.302979
1085.488281	775.041382
1084.373047	687.947021
1083.258789	1113.177490
1082.143555	910.773743
1081.028320	809.410400
1079.913086	717.424133
1078.796875	573.752258
1077.680664	667.185608
1076.564453	802.762268
1075.448242	820.899170
1074.331055	864.768860
1073.213867	732.662476
1072.096680	541.946289
1070.979492	545.843079
1069.861328	727.808411
1068.743164	588.625000
1067.625000	664.988342
1066.505859	635.870544
1065.386719	648.876892
1064.267578	661.839478
1063.148438	590.502686
1062.029297	647.864746
1060.909180	796.399780
1059.789063	409.231842
1058.667969	410.373077
1057.547852	439.552734
1056.426758	461.677856
1055.305664	310.853973
1054.183594	463.778931
1053.062500	490.502350
1051.940430	374.750641
1050.818359	473.821808
1049.695313	386.109009
1048.572266	242.425873
1047.449219	546.734741
1046.326172	337.769409
1045.203125	495.007843
1044.079102	370.076660
1042.955078	305.810059
1041.830078	295.168701
1040.706055	342.796082
1039.581055	446.305511
1038.456055	389.107300
1037.331055	376.187317
1036.205078	286.476990
1035.079102	292.239227
1033.953125	428.306488
1032.826172	420.123047
1031.700195	267.806671
1030.573242	475.939850
1029.445313	356.274078
1028.318359	271.566589
1027.190430	368.143219
1026.062500	93.085907
1024.934570	15.584550
1023.805664	-143.096939
1022.676758	-201.848434
1021.547852	17.946716
1020.418945	8.013546
1019.289063	-80.727600
1018.159180	55.569508
1017.029297	-130.391602
1015.898438	73.190407
1014.767578	89.043427
1013.636719	431.622894
1012.505859	246.013138
1011.375000	375.498688
1010.243164	329.042297
1009.111328	544.237671
1007.978516	562.709778
1006.846680	1129.573853
1005.713867	1645.366821
1004.581055	2262.755127
1003.447266	2563.205566
1002.313477	2299.631104
1001.179688	1775.148926
1000.045898	1010.735718
998.912109	480.065369
997.777344	273.029175
996.642578	294.753876
995.506836	78.829063
994.372070	433.098297
993.236328	242.837402
992.100586	394.144348
990.963867	58.923473
989.828125	270.374847
988.691406	32.379509
987.553711	-101.692261
986.416992	-12.101054
985.279297	123.632347
984.141602	-35.325676
983.003906	-60.553505
981.865234	-129.376663
980.726563	186.254608
979.587891	161.380951
978.448242	205.650726
977.309570	160.358871
976.169922	50.849449
975.030273	182.867706
973.889648	335.643433
972.749023	1.443978
971.608398	361.191620
970.467773	342.026276
969.326172	192.153656
968.184570	294.973328
967.042969	290.045013
965.901367	58.148182
964.758789	340.276947
963.616211	134.002060
962.473633	187.034439
961.330078	322.706390
960.186523	183.495346
959.042969	76.579887
957.899414	359.238129
956.754883	227.458054
955.610352	-158.213379
954.465820	111.045784
953.321289	213.297668
952.175781	382.006165
951.030273	219.159897
949.884766	298.935120
948.738281	152.513733
947.591797	225.737305
946.445313	171.131561
945.298828	173.828568
944.151367	418.786987
943.003906	95.229416
941.856445	281.068085
940.708008	416.774628
939.559570	233.134552
938.411133	344.027649
937.262695	122.052437
936.113281	196.770737
934.964844	237.425644
933.814453	45.759937
932.665039	216.642502
931.514648	275.988647
930.364258	207.932922
929.213867	133.243347
928.062500	72.414001
926.912109	184.744186
925.759766	94.681396
924.608398	20.747427
923.456055	219.925568
922.303711	82.659531
921.151367	0.175931
919.999023	24.707207
918.845703	-225.539047
917.692383	-21.190214
916.539063	-9.819702
915.384766	-59.598587
914.230469	31.541452
913.076172	2.511225
911.920898	-196.517349
910.766602	-148.049332
909.611328	-72.236595
908.455078	-200.363464
907.299805	-128.810944
906.143555	-91.134605
904.987305	-12.548836
903.830078	27.639257
902.673828	-122.282578
901.516602	180.829086
900.359375	78.759132
899.201172	-66.119591
898.042969	115.002876
896.884766	54.143993
895.726563	-106.058693
894.567383	18.819651
893.408203	225.137146
892.249023	45.053638
891.088867	310.261688
889.929688	112.415230
888.769531	14.145811
887.608398	28.928816
886.448242	48.325626
885.287109	221.279770
884.125977	-7.321520
882.963867	-23.682842
881.801758	307.338623
880.639648	187.407120
879.477539	263.724030
878.315430	554.174194
877.152344	353.457611
875.989258	272.299408
874.825195	258.826294
873.661133	276.962524
872.497070	115.110298
871.333008	155.932663
870.168945	124.820099
869.003906	123.039116
867.838867	49.372776
866.672852	272.561249
865.506836	57.434311
864.340820	244.684036
863.174805	151.091370
862.008789	495.556396
860.841797	157.307602
859.674805	416.405884
858.506836	412.841461
857.339844	667.352356
856.171875	289.177277
855.003906	633.383728
853.834961	385.515656
852.666016	648.898254
851.497070	526.698975
850.328125	554.699585
849.158203	468.464508
847.988281	469.627441
846.818359	345.411469
845.647461	377.964050
844.477539	202.363541
843.306641	243.885956
842.134766	229.467255
840.963867	273.186676
839.791992	249.805634
838.619141	320.310822
837.447266	377.348938
836.274414	369.550415
835.101563	247.807755
833.928711	382.915314
832.754883	611.705994
831.581055	501.063599
830.407227	526.563782
829.232422	476.157501
828.058594	543.942383
826.883789	274.915527
825.708008	338.168274
824.533203	356.747650
823.357422	339.610626
822.181641	340.241028
821.004883	57.930557
819.828125	-3.855345
818.651367	141.366486
817.474609	139.539200
816.296875	86.457253
815.119141	102.285736
813.941406	104.675911
812.763672	66.949043
811.584961	247.028366
810.406250	-113.180374
809.226563	11.116128
808.047852	81.928261
806.868164	52.661823
805.688477	3.316879
804.507813	-132.688446
803.327148	61.966515
802.146484	-54.243198
800.965820	33.584282
799.784180	212.192139
798.603516	-123.850609
797.420898	-209.339172
796.239258	-93.229782
795.056641	-147.917770
793.874023	-278.030365
792.691406	-49.419117
791.507813	99.240952
790.324219	152.503830
789.140625	83.876595
787.956055	61.612827
786.772461	295.824554
785.586914	443.537201
784.402344	64.786041
783.216797	75.136169
782.032227	259.925568
780.845703	192.598480
779.660156	341.634369
778.473633	415.363403
777.287109	193.037155
776.100586	308.403961
774.913086	419.152618
773.725586	317.880127
772.538086	359.883942
771.349609	311.295166
770.161133	154.537643
768.972656	220.335968
767.784180	391.730194
766.594727	516.621826
765.405273	537.769714
764.215820	290.077484
763.026367	405.633575
761.835938	353.690979
760.645508	235.598358
759.454102	557.444641
758.262695	667.819092
757.072266	771.393860
755.879883	602.142578
754.688477	432.821533
753.496094	546.920959
752.303711	386.188690
751.110352	451.631531
749.917969	435.647003
748.724609	491.980652
747.530273	458.153717
746.336914	305.704315
745.142578	385.750763
743.948242	577.490784
742.752930	457.615814
741.558594	462.637024
740.363281	419.307129
739.166992	272.880554
737.971680	430.930969
736.775391	365.375854
735.579102	275.649750
734.381836	273.424713
733.185547	176.976776
731.988281	292.731842
730.790039	261.749939
729.592773	512.841064
728.394531	214.850861
727.196289	395.690887
725.997070	519.531433
724.797852	512.120178
723.598633	425.985718
722.399414	623.759277
721.199219	454.516479
719.999023	745.928528
718.798828	570.063416
717.598633	481.507690
716.397461	622.007996
715.196289	550.830811
713.994141	612.657471
712.792969	412.811401
711.590820	239.179886
710.388672	307.475037
709.185547	299.465179
707.982422	389.451385
706.779297	263.808838
705.576172	153.456573
704.372070	162.858337
703.167969	200.544846
701.963867	172.957703
700.759766	380.290405
699.554688	172.221573
698.349609	301.234070
697.143555	-67.505180
695.938477	61.561916
694.732422	75.467278
693.525391	56.827217
692.319336	-29.069036
691.112305	-125.728600
689.905273	85.908005
688.697266	-8.447529
687.490234	-248.038879
686.282227	-8.129960
685.073242	56.102993
683.865234	100.875565
682.656250	121.868134
681.447266	21.594055
680.237305	-215.023499
679.028320	48.874374
677.818359	-100.833794
676.607422	76.517456
675.397461	50.445118
674.186523	113.206459
672.975586	182.537476
671.763672	96.225616
670.551758	3.579423
669.339844	248.334839
668.127930	238.057571
666.915039	-37.875904
665.703125	-71.608559
664.489258	166.927185
663.276367	51.346432
662.062500	143.181458
660.848633	-21.746231
659.634766	5.562954
658.419922	-29.587948
657.205078	-17.160322
655.990234	107.498253
654.775391	-160.150757
653.559570	-192.644867
652.343750	3.383065
651.126953	104.624008
649.911133	40.062107
648.694336	96.196419
647.477539	107.170578
646.259766	118.206367
645.041992	284.227112
643.824219	211.422836
642.606445	289.249451
641.387695	81.075195
640.168945	143.893311
638.950195	180.894470
637.730469	183.489243
636.511719	-39.517460
635.291016	137.042892
634.071289	-49.437901
632.850586	-160.764191
631.629883	-12.417223
630.409180	-27.336296
629.188477	-83.140556
627.966797	99.013054
626.745117	-147.973297
625.522461	46.599075
624.300781	356.602753
623.078125	259.055969
621.854492	216.975952
620.631836	183.173767
619.408203	243.268585
618.184570	26.777260
616.960938	-25.206211
615.736328	-113.991875
614.511719	15.009439
613.287109	-36.245029
612.061523	-6.778672
610.835938	90.486771
609.610352	110.105766
608.384766	75.593819
607.158203	-25.886723
605.931641	-2.087470
604.705078	-38.943192
