# Supplementary material for: Raman spectroscopy accurately differentiates mucosal healing from non-healing and biochemical changes following biological therapy in inflammatory bowel disease
Source: PLoS One. 2021 Jun 2;16(6):e0252210. doi: 10.1371/journal.pone.0252210 (PMC8172032; doi:10.1371/journal.pone.0252210)
Supplement: S7 Dataset — (ZIP) [file pone.0252210.s009.zip › Post-biologic/OC023 post treatment-1_base sub cr removed_73__X_-20369.5__Y_49409__Z_923.441__Time_829.txt]

1714.774414	81.553322
1713.797852	-84.338768
1712.820313	-21.009769
1711.843750	-150.862061
1710.866211	105.302505
1709.888672	10.162896
1708.911133	-39.411503
1707.933594	7.473797
1706.955078	-52.823437
1705.976563	-91.642227
1704.998047	-108.976967
1704.019531	117.344193
1703.040039	86.711632
1702.061523	-66.853920
1701.082031	-78.487732
1700.101563	105.215134
1699.122070	107.198463
1698.141602	55.856216
1697.161133	242.567230
1696.180664	106.086067
1695.200195	269.054901
1694.218750	218.487534
1693.238281	357.771484
1692.256836	390.428162
1691.274414	455.323273
1690.292969	576.508301
1689.310547	492.473816
1688.328125	416.758636
1687.345703	581.348267
1686.363281	666.184326
1685.379883	516.719788
1684.396484	527.514893
1683.413086	725.109863
1682.429688	653.929321
1681.445313	846.716309
1680.461914	991.852844
1679.477539	972.220642
1678.493164	883.755310
1677.507813	971.253906
1676.523438	1021.849243
1675.538086	1155.200317
1674.552734	1435.082642
1673.566406	1297.861938
1672.581055	1437.469971
1671.594727	1327.616089
1670.608398	1513.036743
1669.622070	1637.665771
1668.634766	1351.047485
1667.648438	1712.662476
1666.661133	1702.919556
1665.673828	1743.972534
1664.685547	1716.395386
1663.698242	1612.307251
1662.709961	1877.201782
1661.721680	1993.896240
1660.733398	1875.023193
1659.744141	1756.563354
1658.755859	1800.145508
1657.766602	1669.252197
1656.777344	1689.726929
1655.787109	1636.415405
1654.797852	1549.093872
1653.807617	1462.160034
1652.817383	1492.036255
1651.827148	1371.479980
1650.835938	1076.777344
1649.844727	1123.629150
1648.853516	1091.504517
1647.862305	922.308533
1646.871094	814.297546
1645.878906	608.919006
1644.886719	483.193634
1643.894531	592.854858
1642.902344	388.639221
1641.910156	501.550812
1640.916992	340.289093
1639.923828	174.129807
1638.930664	340.684174
1637.936523	177.831848
1636.943359	307.994049
1635.949219	127.351830
1634.955078	34.036461
1633.960938	25.350048
1632.965820	74.886574
1631.970703	16.694181
1630.975586	-91.237259
1629.980469	30.152384
1628.985352	6.990076
1627.989258	-81.701035
1626.993164	-91.194229
1625.997070	-39.957916
1625.000977	35.148838
1624.003906	-173.481934
1623.007813	-11.206030
1622.010742	22.446012
1621.012695	14.250868
1620.015625	27.271330
1619.017578	106.127907
1618.020508	74.866974
1617.021484	28.047770
1616.023438	99.518997
1615.025391	5.828952
1614.026367	-40.441666
1613.027344	-23.593737
1612.028320	-11.848342
1611.028320	-112.687828
1610.029297	48.743633
1609.029297	113.283615
1608.029297	52.171585
1607.028320	4.301713
1606.028320	-17.249428
1605.027344	45.094090
1604.026367	8.046908
1603.025391	94.105408
1602.023438	23.235659
1601.022461	-178.311295
1600.020508	-99.864204
1599.018555	-316.835205
1598.016602	-199.045074
1597.013672	-102.153229
1596.010742	-128.057693
1595.007813	-185.252014
1594.004883	-184.919128
1593.001953	-137.547577
1591.998047	-113.659592
1590.994141	-121.077507
1589.990234	-248.511383
1588.986328	-164.548203
1587.981445	107.196373
1586.976563	-48.860619
1585.971680	128.882050
1584.966797	27.621336
1583.961914	51.489361
1582.956055	153.500107
1581.950195	179.899094
1580.944336	23.947042
1579.938477	138.838333
1578.931641	32.360573
1577.924805	53.424660
1576.917969	11.981069
1575.911133	259.289429
1574.904297	113.670982
1573.896484	30.470545
1572.888672	-81.356903
1571.880859	17.349457
1570.873047	149.726105
1569.864258	1.355223
1568.855469	40.005325
1567.846680	13.625646
1566.837891	150.755814
1565.829102	35.918003
1564.819336	84.551758
1563.809570	114.901039
1562.799805	46.548298
1561.790039	112.997467
1560.779297	-12.592715
1559.768555	-13.791551
1558.757813	288.175171
1557.747070	149.322937
1556.736328	189.188843
1555.724609	55.350872
1554.712891	128.635757
1553.701172	261.313263
1552.689453	241.060425
1551.676758	34.325699
1550.664063	171.703751
1549.651367	96.735641
1548.638672	187.197937
1547.625977	148.173386
1546.612305	23.695629
1545.598633	175.706619
1544.584961	89.738594
1543.571289	91.502602
1542.556641	56.941704
1541.541992	40.316143
1540.527344	126.823547
1539.512695	24.675795
1538.498047	12.745491
1537.482422	-107.727783
1536.466797	9.038391
1535.451172	148.801651
1534.434570	-15.968213
1533.418945	120.823463
1532.402344	94.986519
1531.385742	38.062416
1530.369141	-8.703519
1529.351563	-86.539635
1528.334961	-17.708616
1527.317383	14.864742
1526.299805	42.099579
1525.281250	87.158791
1524.263672	44.534756
1523.245117	163.830948
1522.226563	-36.054958
1521.208008	49.421394
1520.188477	106.396095
1519.168945	11.506278
1518.150391	11.574900
1517.129883	34.579674
1516.110352	49.696758
1515.089844	-122.865997
1514.070313	-154.295731
1513.049805	-57.532578
1512.028320	-204.830353
1511.007813	-123.845215
1509.986328	-63.602062
1508.964844	-147.202118
1507.943359	-15.520493
1506.921875	-178.924423
1505.899414	-93.786018
1504.876953	11.647463
1503.854492	-172.676102
1502.832031	-1.003090
1501.808594	-39.600521
1500.786133	-331.846771
1499.762695	69.653023
1498.739258	-20.622980
1497.714844	-82.882607
1496.691406	-142.709808
1495.666992	-102.920677
1494.642578	-32.618744
1493.617188	-3.423341
1492.592773	178.992142
1491.567383	297.272583
1490.541992	131.721466
1489.516602	300.751801
1488.491211	244.798660
1487.464844	178.497986
1486.438477	152.929413
1485.412109	206.355774
1484.385742	241.754745
1483.358398	287.194580
1482.331055	411.553955
1481.303711	420.962067
1480.276367	307.844513
1479.249023	648.405762
1478.220703	575.796570
1477.192383	785.935120
1476.164063	771.672424
1475.135742	719.090027
1474.106445	1180.789673
1473.077148	1056.607910
1472.047852	1179.268921
1471.018555	1291.585938
1469.989258	1116.238281
1468.958984	1299.518799
1467.928711	1579.259644
1466.898438	1810.468628
1465.868164	1728.794922
1464.836914	1858.001465
1463.805664	1938.777954
1462.774414	1917.808472
1461.743164	2270.135986
1460.710938	2335.258057
1459.679688	2204.788330
1458.647461	2330.654785
1457.615234	2512.220947
1456.582031	2429.746826
1455.549805	2486.768799
1454.516602	2627.377930
1453.483398	2580.223877
1452.449219	2591.320557
1451.416016	2749.369629
1450.381836	2871.803711
1449.347656	2771.184814
1448.313477	2594.570068
1447.279297	2706.673828
1446.244141	2694.609619
1445.208984	2685.038574
1444.173828	2609.631836
1443.138672	2556.991699
1442.102539	2476.499512
1441.066406	2325.195068
1440.030273	2224.498047
1438.994141	2414.546387
1437.958008	2093.930908
1436.920898	2026.117676
1435.883789	1799.150391
1434.846680	1456.074951
1433.808594	1365.657227
1432.771484	1315.681763
1431.733398	1101.630615
1430.695313	1119.853149
1429.657227	805.006348
1428.618164	729.936462
1427.579102	589.330505
1426.540039	466.444183
1425.500977	782.286255
1424.461914	561.139832
1423.421875	443.410583
1422.381836	303.078369
1421.341797	329.075684
1420.301758	375.236267
1419.260742	431.463074
1418.219727	298.901733
1417.178711	327.504120
1416.137695	315.871613
1415.096680	251.456055
1414.054688	0.977850
1413.012695	49.887985
1411.970703	-19.334368
1410.928711	-15.586055
1409.885742	53.538971
1408.842773	105.102753
1407.799805	204.429062
1406.756836	-70.417099
1405.712891	18.971424
1404.668945	70.734451
1403.625000	135.092148
1402.581055	-21.316401
1401.537109	-215.213470
1400.492188	4.873747
1399.447266	124.642212
1398.402344	-51.392174
1397.357422	113.616554
1396.311523	75.643379
1395.265625	150.517609
1394.219727	60.126118
1393.173828	-177.892288
1392.126953	-32.642479
1391.081055	22.533838
1390.034180	22.712034
1388.986328	-4.547069
1387.939453	-9.164964
1386.891602	78.852173
1385.843750	-188.146988
1384.795898	-69.915527
1383.748047	-84.100143
1382.699219	-40.702549
1381.651367	-104.633034
1380.602539	-150.946533
1379.552734	2.654803
1378.503906	173.796021
1377.454102	-66.916100
1376.404297	-100.255302
1375.354492	128.540588
1374.303711	-16.850815
1373.253906	-4.913255
1372.203125	-112.556549
1371.152344	84.130302
1370.100586	-13.267526
1369.049805	123.765068
1367.998047	151.238037
1366.946289	104.103737
1365.894531	-89.807678
1364.841797	114.867714
1363.789063	55.723354
1362.736328	-120.229080
1361.683594	239.005447
1360.630859	192.728592
1359.577148	146.604507
1358.523438	127.995300
1357.469727	27.494467
1356.415039	252.782104
1355.361328	378.723785
1354.306641	323.380280
1353.251953	310.434021
1352.197266	414.359161
1351.141602	386.786469
1350.085938	443.773865
1349.030273	622.492615
1347.974609	570.524170
1346.918945	536.092346
1345.862305	829.203491
1344.805664	678.478027
1343.749023	721.339966
1342.691406	789.112244
1341.634766	993.305725
1340.577148	964.667786
1339.519531	1010.502502
1338.460938	1108.468262
1337.403320	1092.655518
1336.344727	774.998291
1335.286133	806.582214
1334.226563	934.795410
1333.167969	875.102112
1332.108398	921.929504
1331.048828	738.925842
1329.989258	640.205017
1328.928711	783.891113
1327.869141	804.113770
1326.808594	792.354980
1325.748047	793.100098
1324.686523	759.415833
1323.625977	972.791992
1322.564453	944.315063
1321.502930	1041.858154
1320.440430	784.204529
1319.378906	1249.584717
1318.316406	1071.208130
1317.253906	1110.036377
1316.190430	858.095825
1315.127930	946.532043
1314.064453	869.971436
1313.000977	973.427490
1311.937500	1047.421631
1310.873047	956.530701
1309.809570	705.790222
1308.745117	866.354126
1307.679688	938.390564
1306.615234	978.545471
1305.549805	1087.691284
1304.484375	997.716980
1303.418945	871.031494
1302.353516	1123.099365
1301.287109	743.555847
1300.220703	897.509155
1299.154297	891.839722
1298.087891	741.388916
1297.020508	976.647766
1295.954102	1057.259521
1294.886719	1032.414063
1293.818359	840.827942
1292.750977	747.581116
1291.682617	691.281982
1290.614258	492.887024
1289.545898	596.262817
1288.476563	692.350281
1287.407227	553.235535
1286.338867	588.253113
1285.268555	581.717285
1284.199219	661.006470
1283.128906	799.131958
1282.058594	565.192749
1280.988281	742.637207
1279.917969	562.842285
1278.846680	625.420593
1277.775391	651.375916
1276.704102	662.738647
1275.632813	683.965698
1274.560547	854.374939
1273.488281	883.056763
1272.416016	679.703491
1271.343750	1033.454712
1270.270508	1081.861816
1269.197266	1079.051880
1268.124023	1054.349121
1267.050781	822.284607
1265.977539	1005.195007
1264.903320	1124.670166
1263.829102	985.632751
1262.753906	1227.114990
1261.679688	1054.114258
1260.604492	852.004822
1259.529297	1056.988525
1258.454102	1057.292480
1257.378906	1218.408691
1256.302734	1138.425293
1255.226563	1085.308350
1254.150391	1073.642578
1253.073242	998.757568
1251.997070	1006.669067
1250.919922	856.509094
1249.841797	1022.613464
1248.764648	855.572083
1247.686523	982.779785
1246.608398	1073.508911
1245.530273	928.535583
1244.452148	965.849548
1243.373047	1068.753296
1242.293945	940.953735
1241.214844	691.847778
1240.135742	785.098328
1239.055664	793.396484
1237.975586	942.416809
1236.895508	746.957703
1235.815430	951.720032
1234.734375	1020.632385
1233.654297	699.264587
1232.573242	741.554016
1231.491211	895.279663
1230.410156	864.836670
1229.328125	732.692627
1228.246094	656.289551
1227.163086	722.737732
1226.081055	578.588440
1224.998047	594.189331
1223.915039	648.474548
1222.832031	709.974243
1221.748047	691.636475
1220.664063	506.479523
1219.580078	509.903656
1218.496094	445.642090
1217.412109	374.133179
1216.327148	483.780975
1215.242188	390.504395
1214.157227	420.363861
1213.071289	459.830750
1211.985352	320.667908
1210.899414	458.981659
1209.813477	585.131409
1208.727539	511.020477
1207.640625	600.850586
1206.553711	558.014709
1205.466797	438.029480
1204.378906	508.393433
1203.291016	335.374756
1202.203125	263.529175
1201.115234	25.518990
1200.027344	76.429291
1198.938477	112.818077
1197.849609	9.568095
1196.760742	115.593636
1195.670898	45.932087
1194.582031	-33.386063
1193.492188	-151.200394
1192.401367	-146.453125
1191.311523	-197.049835
1190.220703	-182.831406
1189.129883	35.466480
1188.039063	-149.840317
1186.947266	-198.294800
1185.856445	-40.383759
1184.764648	-148.998398
1183.671875	-125.688194
1182.580078	-28.116129
1181.487305	-91.348595
1180.394531	-109.086319
1179.301758	31.302248
1178.208984	-22.582552
1177.115234	119.937531
1176.021484	137.737396
1174.927734	124.301262
1173.833008	182.608002
1172.738281	63.647144
1171.643555	143.286789
1170.548828	139.045456
1169.454102	163.412460
1168.358398	-44.326000
1167.262695	-70.344849
1166.166992	-67.766998
1165.070313	6.407474
1163.973633	-91.602440
1162.876953	89.840218
1161.780273	48.968143
1160.683594	220.532608
1159.585938	346.551819
1158.488281	601.296204
1157.389648	354.689117
1156.291992	501.738556
1155.193359	519.807373
1154.094727	306.440979
1152.996094	410.153564
1151.896484	151.395584
1150.796875	2.264539
1149.697266	212.852921
1148.597656	-7.909842
1147.498047	180.926239
1146.397461	-70.910423
1145.296875	81.920578
1144.195313	6.100673
1143.094727	75.340874
1141.993164	-7.808393
1140.891602	132.521179
1139.789063	75.321312
1138.687500	136.892838
1137.584961	10.566813
1136.482422	235.844894
1135.379883	251.859131
1134.276367	391.249390
1133.172852	383.245331
1132.069336	458.219299
1130.964844	601.870605
1129.861328	669.416992
1128.756836	786.634521
1127.652344	842.021057
1126.546875	883.039368
1125.442383	907.335876
1124.336914	933.878357
1123.230469	626.177002
1122.125000	775.743103
1121.018555	619.586121
1119.912109	479.967529
1118.805664	631.503357
1117.699219	662.150513
1116.591797	503.361450
1115.484375	727.807373
1114.376953	526.291016
1113.268555	492.656219
1112.160156	373.821686
1111.051758	524.401794
1109.943359	629.912170
1108.833984	605.325562
1107.725586	807.416809
1106.616211	723.566528
1105.505859	854.504211
1104.396484	735.082520
1103.286133	830.370178
1102.175781	840.582825
1101.064453	961.560852
1099.954102	721.577759
1098.842773	776.330505
1097.731445	809.755981
1096.619141	873.711060
1095.507813	864.518677
1094.395508	890.575623
1093.282227	860.010254
1092.169922	655.150940
1091.056641	859.895081
1089.943359	631.434204
1088.830078	812.409668
1087.716797	927.362244
1086.602539	828.167053
1085.488281	660.760071
1084.373047	719.028137
1083.258789	650.297791
1082.143555	788.298828
1081.028320	818.114929
1079.913086	622.390747
1078.796875	724.893677
1077.680664	531.505615
1076.564453	551.726624
1075.448242	585.963989
1074.331055	549.751831
1073.213867	464.253387
1072.096680	650.748169
1070.979492	438.583069
1069.861328	493.653381
1068.743164	579.119751
1067.625000	423.213867
1066.505859	585.865234
1065.386719	408.877228
1064.267578	613.530396
1063.148438	471.664917
1062.029297	505.334778
1060.909180	424.324951
1059.789063	467.290558
1058.667969	395.628906
1057.547852	309.963501
1056.426758	179.906906
1055.305664	437.793091
1054.183594	333.432373
1053.062500	385.607697
1051.940430	253.271347
1050.818359	286.746643
1049.695313	336.535431
1048.572266	213.623123
1047.449219	244.747482
1046.326172	236.210739
1045.203125	157.730179
1044.079102	256.471741
1042.955078	273.601532
1041.830078	276.750397
1040.706055	109.854408
1039.581055	54.848633
1038.456055	179.196960
1037.331055	396.637177
1036.205078	343.999512
1035.079102	300.725311
1033.953125	345.910736
1032.826172	414.362701
1031.700195	152.620300
1030.573242	476.898376
1029.445313	319.926086
1028.318359	35.270580
1027.190430	-30.826675
1026.062500	-192.074066
1024.934570	-109.365685
1023.805664	-131.121887
1022.676758	-69.250435
1021.547852	-288.134705
1020.418945	-265.573090
1019.289063	-189.616653
1018.159180	-111.309158
1017.029297	-7.465658
1015.898438	12.951833
1014.767578	-33.767670
1013.636719	-96.606262
1012.505859	153.355301
1011.375000	361.598785
1010.243164	294.319641
1009.111328	315.113098
1007.978516	342.920868
1006.846680	620.674744
1005.713867	1559.905396
1004.581055	2290.670654
1003.447266	2558.802002
1002.313477	2343.827637
1001.179688	1345.678345
1000.045898	985.741882
998.912109	293.472473
997.777344	75.021339
996.642578	73.797943
995.506836	26.519148
994.372070	163.990448
993.236328	61.572395
992.100586	35.434692
990.963867	-68.977974
989.828125	-14.140356
988.691406	-7.613060
987.553711	220.253403
986.416992	31.148556
985.279297	70.283844
984.141602	-152.984512
983.003906	61.407532
981.865234	91.693382
980.726563	142.810837
979.587891	-68.227921
978.448242	91.278526
977.309570	48.495106
976.169922	162.201233
975.030273	64.538010
973.889648	178.470871
972.749023	88.029259
971.608398	-20.597189
970.467773	259.048706
969.326172	-58.186462
968.184570	106.873573
967.042969	28.771778
965.901367	106.860641
964.758789	79.558441
963.616211	-14.074540
962.473633	195.106049
961.330078	147.640823
960.186523	107.228195
959.042969	174.666672
957.899414	88.777168
956.754883	110.709038
955.610352	-93.850777
954.465820	-55.543415
953.321289	-7.940750
952.175781	-179.816895
951.030273	-88.426079
949.884766	25.949709
948.738281	113.002441
947.591797	184.179443
946.445313	90.965202
945.298828	32.226933
944.151367	119.851303
943.003906	-0.188770
941.856445	78.599770
940.708008	25.141924
939.559570	69.990120
938.411133	265.543488
937.262695	212.571228
936.113281	70.862946
934.964844	316.920410
933.814453	221.164261
932.665039	221.313431
931.514648	107.725334
930.364258	146.944977
929.213867	83.843719
928.062500	232.642410
926.912109	122.076820
925.759766	-231.732635
924.608398	33.527390
923.456055	100.961891
922.303711	-33.842480
921.151367	-102.503990
919.999023	81.287720
918.845703	-12.050562
917.692383	-141.537415
916.539063	-84.584328
915.384766	-259.098480
914.230469	97.795471
913.076172	-164.890228
911.920898	-32.510838
910.766602	-179.064453
909.611328	-193.865524
908.455078	-355.888000
907.299805	-297.822266
906.143555	-266.835693
904.987305	-147.364883
903.830078	-242.999924
902.673828	-118.792679
901.516602	-207.332687
900.359375	102.685051
899.201172	-116.858681
898.042969	62.026340
896.884766	-66.676697
895.726563	42.252651
894.567383	-131.355408
893.408203	124.702652
892.249023	41.780899
891.088867	38.093502
889.929688	127.120056
888.769531	155.246353
887.608398	-1.657791
886.448242	119.237152
885.287109	127.352516
884.125977	-31.388563
882.963867	186.723480
881.801758	145.499237
880.639648	219.362717
879.477539	327.088470
878.315430	401.045776
877.152344	258.781250
875.989258	242.794434
874.825195	206.632980
873.661133	127.787445
872.497070	58.052673
871.333008	148.183487
870.168945	94.356544
869.003906	45.122593
867.838867	79.169975
866.672852	14.348289
865.506836	178.860382
864.340820	186.051743
863.174805	209.011993
862.008789	52.327763
860.841797	192.162231
859.674805	87.273636
858.506836	271.997986
857.339844	355.685760
856.171875	398.989807
855.003906	433.325409
853.834961	348.835236
852.666016	537.890625
851.497070	585.676697
850.328125	434.033966
849.158203	336.240845
847.988281	202.665649
846.818359	243.800186
845.647461	101.363312
844.477539	151.445526
843.306641	154.518112
842.134766	141.926376
840.963867	185.226715
839.791992	118.938202
838.619141	95.138580
837.447266	189.762329
836.274414	192.715134
835.101563	251.477798
833.928711	491.069611
832.754883	308.538361
831.581055	289.000793
830.407227	443.494720
829.232422	254.285767
828.058594	317.162598
826.883789	288.531494
825.708008	362.423431
824.533203	128.610947
823.357422	260.322327
822.181641	117.870186
821.004883	91.248398
819.828125	209.314651
818.651367	75.672615
817.474609	200.212097
816.296875	108.766747
815.119141	-113.981094
813.941406	-116.507675
812.763672	107.697144
811.584961	-150.720612
810.406250	-2.362280
809.226563	59.173969
808.047852	-52.709888
806.868164	-135.760468
805.688477	49.813034
804.507813	-139.986099
803.327148	-127.826736
802.146484	-18.148401
800.965820	-225.872986
799.784180	-36.596920
798.603516	-213.404541
797.420898	-166.328568
796.239258	-327.738129
795.056641	-194.479721
793.874023	-63.623165
792.691406	-107.919930
791.507813	-185.531082
790.324219	-92.774010
789.140625	24.155769
787.956055	78.950615
786.772461	42.885525
785.586914	-95.019913
784.402344	-58.320282
783.216797	44.550724
782.032227	273.209198
780.845703	360.220612
779.660156	226.149307
778.473633	405.616730
777.287109	105.730530
776.100586	77.367508
774.913086	-83.533119
773.725586	35.720959
772.538086	108.457001
771.349609	50.908134
770.161133	103.490952
768.972656	219.838684
767.784180	137.652069
766.594727	95.031372
765.405273	270.368683
764.215820	311.152130
763.026367	292.335815
761.835938	330.629364
760.645508	348.967712
759.454102	411.171844
758.262695	372.033600
757.072266	420.748627
755.879883	482.511353
754.688477	370.467621
753.496094	385.815460
752.303711	205.496246
751.110352	233.815338
749.917969	395.960083
748.724609	320.800079
747.530273	243.368637
746.336914	297.530731
745.142578	362.528778
743.948242	374.748871
742.752930	582.031677
741.558594	280.477631
740.363281	217.885513
739.166992	236.309937
737.971680	237.106018
736.775391	91.063576
735.579102	-37.477859
734.381836	131.706314
733.185547	340.130371
731.988281	132.611282
730.790039	305.788300
729.592773	43.556263
728.394531	332.440002
727.196289	223.237122
725.997070	135.887314
724.797852	162.158127
723.598633	326.002991
722.399414	336.836243
721.199219	288.667999
719.999023	316.898071
718.798828	384.370697
717.598633	589.260315
716.397461	407.889496
715.196289	350.908447
713.994141	357.179016
712.792969	317.657227
711.590820	101.608131
710.388672	171.116592
709.185547	101.172455
707.982422	96.612564
706.779297	70.295097
705.576172	65.781342
704.372070	104.823875
703.167969	124.293663
701.963867	95.928711
700.759766	-43.306488
699.554688	-34.571434
698.349609	82.904976
697.143555	33.025715
695.938477	-10.255856
694.732422	13.889050
693.525391	-242.086975
692.319336	-87.479172
691.112305	41.079388
689.905273	-268.763153
688.697266	-168.271072
687.490234	-126.314758
686.282227	-103.808540
685.073242	103.091949
683.865234	-71.552940
682.656250	-50.955429
681.447266	13.071101
680.237305	-104.798775
679.028320	102.365952
677.818359	86.515938
676.607422	38.312561
675.397461	-152.601532
674.186523	93.779747
672.975586	-42.744976
671.763672	-109.878273
670.551758	-135.778397
669.339844	-38.327000
668.127930	67.841942
666.915039	16.341280
665.703125	142.123077
664.489258	220.450302
663.276367	-27.201874
662.062500	-142.939423
660.848633	-157.074860
659.634766	-73.997025
658.419922	76.023636
657.205078	-9.018539
655.990234	48.387421
654.775391	-60.140636
653.559570	-73.700256
652.343750	16.253057
651.126953	-10.094213
649.911133	92.857483
648.694336	92.459496
647.477539	173.912643
646.259766	205.862701
645.041992	177.572403
643.824219	355.835144
642.606445	241.504120
641.387695	200.328400
640.168945	208.592773
638.950195	152.333374
637.730469	-19.990582
636.511719	-54.816841
635.291016	32.717239
634.071289	14.878098
632.850586	-28.839251
631.629883	-53.368496
630.409180	12.069437
629.188477	60.121651
627.966797	-72.234718
626.745117	86.864250
625.522461	217.751190
624.300781	168.231705
623.078125	146.268097
621.854492	126.098633
620.631836	60.567436
619.408203	65.311531
618.184570	3.224025
616.960938	-91.438362
615.736328	192.186859
614.511719	-14.836995
613.287109	-85.484627
612.061523	46.397839
610.835938	6.473428
609.610352	29.942879
608.384766	48.328369
607.158203	-2.518991
605.931641	-88.424751
604.705078	-128.266129
