# Supplementary material for: Raman spectroscopy accurately differentiates mucosal healing from non-healing and biochemical changes following biological therapy in inflammatory bowel disease
Source: PLoS One. 2021 Jun 2;16(6):e0252210. doi: 10.1371/journal.pone.0252210 (PMC8172032; doi:10.1371/journal.pone.0252210)
Supplement: S7 Dataset — (ZIP) [file pone.0252210.s009.zip › Post-biologic/OC034 post treatment_base sub CR removed_32__X_-4889.59__Y_10071__Z_1507.2__Time_358.txt]

1714.774414	-26.812298
1713.797852	65.027092
1712.820313	93.787804
1711.843750	-54.348660
1710.866211	28.200851
1709.888672	-100.927544
1708.911133	51.512581
1707.933594	-42.447533
1706.955078	-117.477913
1705.976563	-55.706806
1704.998047	-159.748276
1704.019531	-105.586769
1703.040039	-75.324463
1702.061523	0.704084
1701.082031	28.792244
1700.101563	14.337498
1699.122070	5.577199
1698.141602	136.108795
1697.161133	151.998245
1696.180664	136.163956
1695.200195	53.911938
1694.218750	223.079132
1693.238281	112.223076
1692.256836	218.003006
1691.274414	276.064667
1690.292969	265.164642
1689.310547	441.394196
1688.328125	471.281372
1687.345703	480.256256
1686.363281	529.655029
1685.379883	352.901611
1684.396484	504.435913
1683.413086	453.890594
1682.429688	510.371033
1681.445313	487.381714
1680.461914	648.598999
1679.477539	772.931458
1678.493164	871.076843
1677.507813	775.420715
1676.523438	733.515808
1675.538086	718.686584
1674.552734	964.909485
1673.566406	1020.105774
1672.581055	1065.162964
1671.594727	1121.300293
1670.608398	1084.934692
1669.622070	1155.309814
1668.634766	1305.783569
1667.648438	1268.228882
1666.661133	1393.057983
1665.673828	1430.762573
1664.685547	1423.825317
1663.698242	1377.616089
1662.709961	1329.245972
1661.721680	1509.371826
1660.733398	1573.282104
1659.744141	1534.284424
1658.755859	1771.320801
1657.766602	1759.736572
1656.777344	1745.981689
1655.787109	1568.540894
1654.797852	1717.228516
1653.807617	1482.579224
1652.817383	1169.118408
1651.827148	988.506653
1650.835938	1054.356812
1649.844727	988.421875
1648.853516	872.729065
1647.862305	805.093323
1646.871094	648.078491
1645.878906	502.113312
1644.886719	353.989471
1643.894531	338.368561
1642.902344	259.803162
1641.910156	250.295456
1640.916992	146.184219
1639.923828	163.864014
1638.930664	105.428452
1637.936523	86.944687
1636.943359	169.029602
1635.949219	-114.946800
1634.955078	-63.760807
1633.960938	153.738907
1632.965820	-34.171146
1631.970703	-116.319336
1630.975586	-32.223473
1629.980469	-68.930725
1628.985352	34.180641
1627.989258	-133.462646
1626.993164	-87.645927
1625.997070	-123.085968
1625.000977	-124.037659
1624.003906	-1.149469
1623.007813	-96.192200
1622.010742	127.034058
1621.012695	106.092491
1620.015625	95.920113
1619.017578	227.804764
1618.020508	170.835800
1617.021484	289.992706
1616.023438	152.136078
1615.025391	6.684772
1614.026367	-38.811111
1613.027344	5.084370
1612.028320	-55.726532
1611.028320	88.154045
1610.029297	-98.083290
1609.029297	-147.807098
1608.029297	93.450928
1607.028320	148.802750
1606.028320	36.687778
1605.027344	123.741295
1604.026367	234.452545
1603.025391	-154.585495
1602.023438	-179.655045
1601.022461	-128.742126
1600.020508	-205.883820
1599.018555	2.107446
1598.016602	-48.688797
1597.013672	-167.322067
1596.010742	-220.497055
1595.007813	-114.218040
1594.004883	-67.987305
1593.001953	-58.271408
1591.998047	32.432011
1590.994141	-169.187241
1589.990234	-141.035004
1588.986328	-105.030205
1587.981445	-53.356094
1586.976563	-1.679714
1585.971680	94.317513
1584.966797	125.117348
1583.961914	231.489685
1582.956055	134.584244
1581.950195	214.858276
1580.944336	11.199129
1579.938477	65.399010
1578.931641	88.316841
1577.924805	59.142200
1576.917969	115.820366
1575.911133	73.573097
1574.904297	176.962067
1573.896484	64.416763
1572.888672	42.865612
1571.880859	39.461384
1570.873047	139.949234
1569.864258	237.730408
1568.855469	301.625549
1567.846680	162.835602
1566.837891	210.980133
1565.829102	142.194412
1564.819336	135.641953
1563.809570	276.908386
1562.799805	187.114578
1561.790039	151.726273
1560.779297	264.063721
1559.768555	347.721558
1558.757813	190.157990
1557.747070	92.150169
1556.736328	224.663315
1555.724609	201.566406
1554.712891	232.738342
1553.701172	258.584564
1552.689453	188.497986
1551.676758	69.126686
1550.664063	60.934464
1549.651367	238.874039
1548.638672	204.489563
1547.625977	159.624054
1546.612305	280.094849
1545.598633	304.716034
1544.584961	210.286545
1543.571289	182.914948
1542.556641	-22.852705
1541.541992	122.549187
1540.527344	148.941391
1539.512695	-18.466543
1538.498047	-74.990372
1537.482422	64.452255
1536.466797	136.581512
1535.451172	-103.602150
1534.434570	86.800278
1533.418945	75.837029
1532.402344	118.827568
1531.385742	-0.744896
1530.369141	31.569752
1529.351563	130.660828
1528.334961	0.304835
1527.317383	6.287715
1526.299805	102.184319
1525.281250	-10.634478
1524.263672	59.113041
1523.245117	205.820114
1522.226563	-126.156586
1521.208008	177.016174
1520.188477	89.055954
1519.168945	85.769936
1518.150391	154.257599
1517.129883	142.862106
1516.110352	244.315689
1515.089844	106.671944
1514.070313	146.078842
1513.049805	-151.038513
1512.028320	-129.954132
1511.007813	129.588669
1509.986328	134.829086
1508.964844	-44.807873
1507.943359	-83.508972
1506.921875	-150.586380
1505.899414	-197.321533
1504.876953	-249.350433
1503.854492	-186.238968
1502.832031	-69.543129
1501.808594	-170.792358
1500.786133	-195.354614
1499.762695	-199.614655
1498.739258	-91.432594
1497.714844	-78.168869
1496.691406	-62.522820
1495.666992	-126.364670
1494.642578	-190.354919
1493.617188	-103.646385
1492.592773	-4.357758
1491.567383	2.701673
1490.541992	58.137917
1489.516602	-4.132103
1488.491211	35.624012
1487.464844	126.261139
1486.438477	186.061417
1485.412109	301.830170
1484.385742	190.268723
1483.358398	320.971832
1482.331055	280.558319
1481.303711	591.951904
1480.276367	477.252502
1479.249023	456.775970
1478.220703	601.815796
1477.192383	690.592834
1476.164063	509.146637
1475.135742	686.772766
1474.106445	813.246643
1473.077148	964.992065
1472.047852	953.636658
1471.018555	1145.746460
1469.989258	1197.711914
1468.958984	1511.528931
1467.928711	1514.817017
1466.898438	1660.376099
1465.868164	1729.494019
1464.836914	1889.956421
1463.805664	2001.959717
1462.774414	1915.648315
1461.743164	1887.689331
1460.710938	2296.411865
1459.679688	2146.317627
1458.647461	2227.168701
1457.615234	2188.616943
1456.582031	2398.630371
1455.549805	2479.107666
1454.516602	2478.296387
1453.483398	2398.800781
1452.449219	2413.045898
1451.416016	2551.416504
1450.381836	2641.497070
1449.347656	2797.341797
1448.313477	2747.886230
1447.279297	2776.892578
1446.244141	2712.136230
1445.208984	2672.663330
1444.173828	2423.100830
1443.138672	2459.510254
1442.102539	2354.181396
1441.066406	2145.158203
1440.030273	2087.899658
1438.994141	2217.704590
1437.958008	2046.644043
1436.920898	1999.433716
1435.883789	1906.738770
1434.846680	1604.408081
1433.808594	1481.471069
1432.771484	1542.894043
1431.733398	1273.579102
1430.695313	1163.362549
1429.657227	904.313904
1428.618164	731.126465
1427.579102	394.070129
1426.540039	627.036560
1425.500977	569.985901
1424.461914	512.964111
1423.421875	493.761169
1422.381836	391.436890
1421.341797	374.812622
1420.301758	401.025116
1419.260742	306.378082
1418.219727	357.796387
1417.178711	295.966553
1416.137695	380.131714
1415.096680	333.478302
1414.054688	30.323782
1413.012695	207.622086
1411.970703	128.453156
1410.928711	117.226028
1409.885742	216.606873
1408.842773	-5.596156
1407.799805	-9.118624
1406.756836	10.017727
1405.712891	-31.069647
1404.668945	28.331408
1403.625000	-15.130030
1402.581055	-66.035385
1401.537109	179.171585
1400.492188	208.630997
1399.447266	198.030121
1398.402344	237.649704
1397.357422	146.992172
1396.311523	121.596252
1395.265625	36.162449
1394.219727	-64.178009
1393.173828	133.630859
1392.126953	-61.668888
1391.081055	-94.066338
1390.034180	249.043488
1388.986328	-23.452240
1387.939453	-165.633133
1386.891602	-0.025580
1385.843750	58.088367
1384.795898	26.280022
1383.748047	-177.874451
1382.699219	-4.496683
1381.651367	39.009018
1380.602539	-62.281166
1379.552734	-158.429565
1378.503906	-49.668449
1377.454102	24.204914
1376.404297	100.662041
1375.354492	227.113739
1374.303711	81.701660
1373.253906	-58.522652
1372.203125	-248.443390
1371.152344	-21.810556
1370.100586	-16.990919
1369.049805	55.252407
1367.998047	-44.325275
1366.946289	-36.614269
1365.894531	-23.792053
1364.841797	133.565063
1363.789063	139.143402
1362.736328	-158.772736
1361.683594	48.693695
1360.630859	109.437248
1359.577148	23.545153
1358.523438	146.711639
1357.469727	153.122147
1356.415039	201.922791
1355.361328	148.970444
1354.306641	220.404160
1353.251953	65.916298
1352.197266	408.327820
1351.141602	378.299927
1350.085938	427.872131
1349.030273	462.682556
1347.974609	713.500305
1346.918945	666.672424
1345.862305	637.373352
1344.805664	819.010742
1343.749023	685.873962
1342.691406	899.945313
1341.634766	1071.957275
1340.577148	1105.302979
1339.519531	957.967346
1338.460938	924.763123
1337.403320	1050.190918
1336.344727	913.324768
1335.286133	1024.158325
1334.226563	1028.697266
1333.167969	813.229919
1332.108398	771.132996
1331.048828	664.917969
1329.989258	942.090576
1328.928711	967.187134
1327.869141	849.107544
1326.808594	788.053040
1325.748047	1016.169983
1324.686523	775.136780
1323.625977	887.424316
1322.564453	913.418335
1321.502930	949.423645
1320.440430	1007.768494
1319.378906	1011.973267
1318.316406	782.027161
1317.253906	936.986267
1316.190430	796.199707
1315.127930	983.425842
1314.064453	941.552246
1313.000977	902.307251
1311.937500	993.767944
1310.873047	1070.556396
1309.809570	925.878601
1308.745117	936.476929
1307.679688	1092.404419
1306.615234	1049.116943
1305.549805	789.521851
1304.484375	945.799927
1303.418945	937.411804
1302.353516	879.998840
1301.287109	943.172180
1300.220703	996.623901
1299.154297	919.984375
1298.087891	872.983643
1297.020508	1037.310425
1295.954102	929.187561
1294.886719	639.608154
1293.818359	779.721497
1292.750977	510.178131
1291.682617	714.281555
1290.614258	651.112061
1289.545898	732.747009
1288.476563	512.959839
1287.407227	678.149780
1286.338867	573.860962
1285.268555	587.316040
1284.199219	640.062256
1283.128906	773.700439
1282.058594	682.167297
1280.988281	661.758728
1279.917969	587.631042
1278.846680	484.281982
1277.775391	601.211121
1276.704102	593.475098
1275.632813	686.076782
1274.560547	566.082520
1273.488281	807.910461
1272.416016	824.947144
1271.343750	922.674011
1270.270508	827.517883
1269.197266	942.468811
1268.124023	932.957214
1267.050781	821.027893
1265.977539	923.948242
1264.903320	1112.284180
1263.829102	1105.497681
1262.753906	1042.706665
1261.679688	1072.649658
1260.604492	1239.142212
1259.529297	930.453125
1258.454102	1265.136597
1257.378906	1037.082153
1256.302734	955.303162
1255.226563	1102.474121
1254.150391	1149.838013
1253.073242	1053.656372
1251.997070	1028.122681
1250.919922	1085.357300
1249.841797	1098.841675
1248.764648	1258.247314
1247.686523	1070.009399
1246.608398	1110.347900
1245.530273	863.986877
1244.452148	1115.774780
1243.373047	898.738220
1242.293945	975.641846
1241.214844	957.861267
1240.135742	952.249695
1239.055664	1242.713745
1237.975586	994.483704
1236.895508	1214.511475
1235.815430	1029.483154
1234.734375	934.260681
1233.654297	948.165161
1232.573242	1071.129639
1231.491211	823.354858
1230.410156	854.257874
1229.328125	984.447510
1228.246094	886.983032
1227.163086	719.364014
1226.081055	864.014343
1224.998047	776.313293
1223.915039	768.473572
1222.832031	680.814331
1221.748047	682.651489
1220.664063	752.163635
1219.580078	616.187561
1218.496094	499.583282
1217.412109	443.407318
1216.327148	423.465790
1215.242188	362.457031
1214.157227	482.516632
1213.071289	344.229004
1211.985352	379.719360
1210.899414	612.998352
1209.813477	527.737732
1208.727539	541.352478
1207.640625	603.143738
1206.553711	553.983093
1205.466797	531.309937
1204.378906	419.454681
1203.291016	418.411072
1202.203125	328.207520
1201.115234	358.384094
1200.027344	114.063004
1198.938477	-0.238006
1197.849609	29.826740
1196.760742	-139.850983
1195.670898	-66.593361
1194.582031	-31.907827
1193.492188	108.478058
1192.401367	-42.087963
1191.311523	-10.030876
1190.220703	-74.153709
1189.129883	-287.237091
1188.039063	-358.617554
1186.947266	-62.711292
1185.856445	-175.066559
1184.764648	-330.643127
1183.671875	-71.162407
1182.580078	37.002693
1181.487305	-113.961472
1180.394531	37.157433
1179.301758	99.431320
1178.208984	-3.770985
1177.115234	202.071411
1176.021484	237.653687
1174.927734	-31.025345
1173.833008	210.329483
1172.738281	94.799431
1171.643555	144.365814
1170.548828	174.672119
1169.454102	80.471199
1168.358398	129.719116
1167.262695	90.372719
1166.166992	70.068779
1165.070313	121.376465
1163.973633	222.740311
1162.876953	51.609692
1161.780273	116.910583
1160.683594	334.904938
1159.585938	177.875519
1158.488281	273.818268
1157.389648	326.657471
1156.291992	312.564087
1155.193359	567.899963
1154.094727	515.386230
1152.996094	312.584808
1151.896484	417.252747
1150.796875	231.026550
1149.697266	42.391178
1148.597656	84.784805
1147.498047	-3.932513
1146.397461	104.895317
1145.296875	-36.380634
1144.195313	112.636810
1143.094727	-97.801376
1141.993164	-34.698536
1140.891602	-128.701096
1139.789063	48.282227
1138.687500	-102.975166
1137.584961	71.319618
1136.482422	71.967010
1135.379883	141.392929
1134.276367	118.046753
1133.172852	315.423645
1132.069336	382.031708
1130.964844	417.641418
1129.861328	680.918701
1128.756836	618.955017
1127.652344	976.712036
1126.546875	961.908203
1125.442383	878.252441
1124.336914	822.963501
1123.230469	781.804321
1122.125000	733.449341
1121.018555	703.953796
1119.912109	473.081970
1118.805664	365.316101
1117.699219	427.910858
1116.591797	473.802032
1115.484375	337.397125
1114.376953	442.211609
1113.268555	416.807159
1112.160156	568.629700
1111.051758	606.822754
1109.943359	413.307373
1108.833984	585.982788
1107.725586	673.448120
1106.616211	680.479309
1105.505859	581.161438
1104.396484	672.994446
1103.286133	573.531372
1102.175781	641.537598
1101.064453	723.568359
1099.954102	845.565979
1098.842773	903.752869
1097.731445	893.466064
1096.619141	880.734375
1095.507813	717.134521
1094.395508	763.169800
1093.282227	809.095337
1092.169922	765.452393
1091.056641	745.282837
1089.943359	433.216614
1088.830078	718.856934
1087.716797	533.816772
1086.602539	689.797363
1085.488281	718.666382
1084.373047	848.527161
1083.258789	628.085327
1082.143555	652.037354
1081.028320	791.022522
1079.913086	671.533997
1078.796875	709.354858
1077.680664	603.899109
1076.564453	620.478333
1075.448242	585.372742
1074.331055	578.375183
1073.213867	425.916565
1072.096680	496.237213
1070.979492	383.624329
1069.861328	271.011261
1068.743164	498.171936
1067.625000	287.108521
1066.505859	378.230835
1065.386719	347.512207
1064.267578	644.520264
1063.148438	531.769958
1062.029297	426.060272
1060.909180	444.355835
1059.789063	331.638885
1058.667969	230.635727
1057.547852	286.297150
1056.426758	316.198334
1055.305664	334.385284
1054.183594	72.199387
1053.062500	27.344614
1051.940430	353.777954
1050.818359	341.539520
1049.695313	242.935730
1048.572266	81.370972
1047.449219	314.150391
1046.326172	292.589844
1045.203125	229.070602
1044.079102	79.321945
1042.955078	69.500290
1041.830078	169.209930
1040.706055	24.272945
1039.581055	51.773472
1038.456055	184.069061
1037.331055	204.576187
1036.205078	90.091644
1035.079102	210.717072
1033.953125	191.726349
1032.826172	258.828491
1031.700195	344.542419
1030.573242	446.521088
1029.445313	209.133179
1028.318359	220.547821
1027.190430	-2.653162
1026.062500	34.438229
1024.934570	55.304829
1023.805664	-121.131195
1022.676758	-83.892670
1021.547852	-148.719437
1020.418945	-199.538864
1019.289063	-213.167862
1018.159180	-4.110946
1017.029297	-402.505463
1015.898438	-149.335205
1014.767578	-49.156639
1013.636719	27.880144
1012.505859	218.450226
1011.375000	105.652489
1010.243164	212.920425
1009.111328	213.746948
1007.978516	441.430878
1006.846680	722.310791
1005.713867	1294.580811
1004.581055	2005.421997
1003.447266	2385.413574
1002.313477	2610.459229
1001.179688	1802.548218
1000.045898	1069.041870
998.912109	608.529968
997.777344	370.018036
996.642578	374.133606
995.506836	232.935944
994.372070	29.612030
993.236328	98.723885
992.100586	271.710083
990.963867	200.289337
989.828125	-20.831743
988.691406	62.513042
987.553711	26.107920
986.416992	-56.231884
985.279297	-156.840591
984.141602	35.174496
983.003906	-111.200722
981.865234	115.490410
980.726563	-88.108887
979.587891	-3.905382
978.448242	-2.413882
977.309570	102.692444
976.169922	35.458797
975.030273	131.584290
973.889648	-27.267820
972.749023	112.753593
971.608398	259.740479
970.467773	165.690094
969.326172	202.683914
968.184570	175.538284
967.042969	56.763916
965.901367	199.726013
964.758789	189.095322
963.616211	155.687454
962.473633	65.132095
961.330078	249.808258
960.186523	175.616013
959.042969	122.227867
957.899414	23.210844
956.754883	27.437443
955.610352	116.519897
954.465820	105.010422
953.321289	109.679932
952.175781	206.011627
951.030273	73.738113
949.884766	129.186783
948.738281	-71.273170
947.591797	-88.637245
946.445313	-80.700249
945.298828	123.855255
944.151367	170.883163
943.003906	135.845245
941.856445	160.337112
940.708008	205.517578
939.559570	262.245331
938.411133	232.416580
937.262695	341.884552
936.113281	339.731262
934.964844	248.829742
933.814453	258.413391
932.665039	104.089668
931.514648	168.689392
930.364258	285.797302
929.213867	286.881409
928.062500	131.049744
926.912109	68.754158
925.759766	72.633759
924.608398	-105.324348
923.456055	-107.922607
922.303711	-89.905739
921.151367	12.361932
919.999023	-64.809166
918.845703	21.801826
917.692383	17.655537
916.539063	31.825903
915.384766	-165.018738
914.230469	-30.208323
913.076172	-154.037231
911.920898	-202.786148
910.766602	-233.230042
909.611328	-218.159286
908.455078	-114.528244
907.299805	-53.885231
906.143555	-138.169464
904.987305	-34.228817
903.830078	-240.528107
902.673828	-125.029785
901.516602	-136.241730
900.359375	119.776611
899.201172	83.873161
898.042969	-6.190540
896.884766	-62.163647
895.726563	69.705627
894.567383	90.851349
893.408203	216.076477
892.249023	-15.697416
891.088867	62.276390
889.929688	-56.197670
888.769531	-59.335785
887.608398	-44.301247
886.448242	-47.237514
885.287109	28.913044
884.125977	19.391817
882.963867	-50.924301
881.801758	-6.111546
880.639648	27.495428
879.477539	40.886154
878.315430	-15.502606
877.152344	169.280441
875.989258	146.838242
874.825195	-39.894474
873.661133	-23.851065
872.497070	129.549622
871.333008	66.922874
870.168945	80.878143
869.003906	-175.002243
867.838867	-28.201860
866.672852	120.840187
865.506836	33.870651
864.340820	32.378738
863.174805	64.630005
862.008789	121.614594
860.841797	55.122997
859.674805	253.596024
858.506836	337.556610
857.339844	264.431183
856.171875	225.025528
855.003906	418.912109
853.834961	536.500610
852.666016	418.673126
851.497070	455.558289
850.328125	557.417725
849.158203	193.303726
847.988281	306.399017
846.818359	276.144836
845.647461	131.749725
844.477539	177.639938
843.306641	187.713150
842.134766	61.327595
840.963867	125.075607
839.791992	195.493515
838.619141	151.867310
837.447266	81.414436
836.274414	133.864532
835.101563	90.211113
833.928711	126.944374
832.754883	94.423195
831.581055	220.363861
830.407227	455.556488
829.232422	362.631378
828.058594	541.828125
826.883789	355.172974
825.708008	309.024292
824.533203	318.560577
823.357422	218.850784
822.181641	50.062981
821.004883	141.908417
819.828125	66.631493
818.651367	209.506042
817.474609	69.564758
816.296875	-5.840533
815.119141	-18.990429
813.941406	76.778763
812.763672	47.894444
811.584961	-47.743763
810.406250	-227.881805
809.226563	0.861345
808.047852	-41.635254
806.868164	-88.636696
805.688477	-22.457727
804.507813	68.023811
803.327148	-116.852257
802.146484	-150.847427
800.965820	-211.546387
799.784180	-236.823105
798.603516	-144.674637
797.420898	-159.070496
796.239258	-244.494171
795.056641	-128.337738
793.874023	-14.558920
792.691406	12.679991
791.507813	-95.267555
790.324219	82.296486
789.140625	-101.089714
787.956055	-12.335446
786.772461	80.681091
785.586914	87.295074
784.402344	84.941628
783.216797	13.950323
782.032227	197.028076
780.845703	348.978973
779.660156	215.772919
778.473633	168.647217
777.287109	-48.586670
776.100586	49.830135
774.913086	152.502930
773.725586	-34.031658
772.538086	-136.770309
771.349609	14.044625
770.161133	-60.221519
768.972656	105.703445
767.784180	92.926765
766.594727	-8.085890
765.405273	31.813841
764.215820	78.189568
763.026367	291.764191
761.835938	166.145966
760.645508	91.094414
759.454102	475.809662
758.262695	600.678528
757.072266	410.907623
755.879883	579.503235
754.688477	328.080078
753.496094	445.872650
752.303711	370.173065
751.110352	265.863190
749.917969	420.638153
748.724609	526.951965
747.530273	312.663391
746.336914	366.113800
745.142578	316.344940
743.948242	463.928497
742.752930	486.372467
741.558594	350.877502
740.363281	311.821228
739.166992	279.292572
737.971680	266.431244
736.775391	65.147987
735.579102	341.283020
734.381836	352.330017
733.185547	196.972366
731.988281	234.210571
730.790039	253.889069
729.592773	273.515930
728.394531	255.925659
727.196289	223.009064
725.997070	308.110657
724.797852	54.443703
723.598633	331.752533
722.399414	379.578400
721.199219	370.597900
719.999023	228.442642
718.798828	405.015228
717.598633	352.384399
716.397461	293.240631
715.196289	487.141327
713.994141	275.380493
712.792969	338.423126
711.590820	325.178192
710.388672	240.057556
709.185547	235.616074
707.982422	231.213821
706.779297	67.895119
705.576172	146.344864
704.372070	163.866943
703.167969	98.746979
701.963867	1.083780
700.759766	-39.924271
699.554688	123.553047
698.349609	-32.545792
697.143555	115.784203
695.938477	125.053215
694.732422	30.124693
693.525391	-101.595345
692.319336	-5.170691
691.112305	-4.217367
689.905273	-87.814735
688.697266	-179.953339
687.490234	-154.804611
686.282227	-112.211182
685.073242	30.214306
683.865234	-11.589328
682.656250	-61.929688
681.447266	-92.634140
680.237305	-82.047600
679.028320	-56.193832
677.818359	-2.084859
676.607422	-131.891647
675.397461	-62.406963
674.186523	102.373413
672.975586	57.350906
671.763672	64.377357
670.551758	73.678474
669.339844	29.041883
668.127930	92.604424
666.915039	37.406170
665.703125	-15.502458
664.489258	236.257523
663.276367	215.925323
662.062500	202.179581
660.848633	28.817829
659.634766	136.137650
658.419922	204.661469
657.205078	143.820724
655.990234	-57.083912
654.775391	-31.475031
653.559570	-18.753353
652.343750	95.282211
651.126953	-156.927612
649.911133	-174.238052
648.694336	-19.257595
647.477539	-94.698380
646.259766	-79.714539
645.041992	245.099274
643.824219	221.209198
642.606445	227.387146
641.387695	259.299500
640.168945	-18.466311
638.950195	144.403656
637.730469	120.127312
636.511719	-140.604843
635.291016	-70.606499
634.071289	18.492216
632.850586	225.419342
631.629883	86.446846
630.409180	33.109463
629.188477	103.938774
627.966797	-40.070038
626.745117	-128.608276
625.522461	129.828598
624.300781	162.672958
623.078125	267.915802
621.854492	261.221893
620.631836	277.570160
619.408203	164.864594
618.184570	79.442917
616.960938	-19.423986
615.736328	-50.452530
614.511719	97.517456
613.287109	45.713531
612.061523	155.629776
610.835938	-30.433893
609.610352	-159.631561
608.384766	-78.191467
607.158203	-23.477184
605.931641	23.696630
604.705078	-28.553972
