# Supplementary material for: Raman spectroscopy accurately differentiates mucosal healing from non-healing and biochemical changes following biological therapy in inflammatory bowel disease
Source: PLoS One. 2021 Jun 2;16(6):e0252210. doi: 10.1371/journal.pone.0252210 (PMC8172032; doi:10.1371/journal.pone.0252210)
Supplement: S7 Dataset — (ZIP) [file pone.0252210.s009.zip › Post-biologic/OC023 post treatment-1_base sub cr removed_10__X_-20366.5__Y_49403__Z_925.203__Time_112.txt]

1714.774414	171.096359
1713.797852	251.122040
1712.820313	98.780907
1711.843750	68.445396
1710.866211	-116.240158
1709.888672	-154.936249
1708.911133	-23.645052
1707.933594	49.765457
1706.955078	-245.445465
1705.976563	-22.595953
1704.998047	-128.100815
1704.019531	3.034664
1703.040039	-25.480339
1702.061523	-119.824722
1701.082031	86.403015
1700.101563	-19.434879
1699.122070	92.333092
1698.141602	36.532207
1697.161133	61.840710
1696.180664	157.498962
1695.200195	-106.635201
1694.218750	-22.639309
1693.238281	136.955551
1692.256836	195.827988
1691.274414	348.858917
1690.292969	425.266968
1689.310547	235.615311
1688.328125	113.487854
1687.345703	546.786560
1686.363281	567.410767
1685.379883	652.676880
1684.396484	709.295776
1683.413086	337.657593
1682.429688	576.795349
1681.445313	536.855469
1680.461914	521.562805
1679.477539	546.808777
1678.493164	878.686035
1677.507813	724.123657
1676.523438	862.834473
1675.538086	895.665894
1674.552734	934.366150
1673.566406	970.922913
1672.581055	1031.942749
1671.594727	1127.984497
1670.608398	1139.497803
1669.622070	1488.791748
1668.634766	1437.474976
1667.648438	1277.844971
1666.661133	1373.520996
1665.673828	1368.785278
1664.685547	1406.929443
1663.698242	1655.036133
1662.709961	1654.191895
1661.721680	1953.332031
1660.733398	1799.519897
1659.744141	1797.201538
1658.755859	1803.231445
1657.766602	1714.270630
1656.777344	1803.137451
1655.787109	1585.200073
1654.797852	1508.005859
1653.807617	1325.319702
1652.817383	1166.855957
1651.827148	1320.911743
1650.835938	1374.705933
1649.844727	722.832214
1648.853516	642.517883
1647.862305	509.668182
1646.871094	620.241211
1645.878906	778.574097
1644.886719	416.804443
1643.894531	480.567474
1642.902344	412.550354
1641.910156	218.113113
1640.916992	232.441391
1639.923828	439.572479
1638.930664	383.066071
1637.936523	252.947556
1636.943359	96.727554
1635.949219	77.825272
1634.955078	69.656425
1633.960938	-133.298843
1632.965820	-64.686554
1631.970703	-106.550194
1630.975586	-58.716965
1629.980469	-8.122349
1628.985352	111.019951
1627.989258	-190.755112
1626.993164	-47.685696
1625.997070	-30.798679
1625.000977	-182.088623
1624.003906	66.391396
1623.007813	49.411797
1622.010742	-62.066547
1621.012695	68.296455
1620.015625	211.829468
1619.017578	32.373127
1618.020508	149.757874
1617.021484	151.657471
1616.023438	59.151798
1615.025391	153.035812
1614.026367	52.812805
1613.027344	325.097015
1612.028320	219.733948
1611.028320	-16.620426
1610.029297	156.030106
1609.029297	-242.601639
1608.029297	29.626049
1607.028320	196.984894
1606.028320	8.160609
1605.027344	251.404602
1604.026367	-8.006420
1603.025391	106.918266
1602.023438	240.102142
1601.022461	-63.607628
1600.020508	27.698006
1599.018555	152.941620
1598.016602	-244.702103
1597.013672	-14.956829
1596.010742	-360.183899
1595.007813	-86.157677
1594.004883	-248.454132
1593.001953	-193.984146
1591.998047	-113.476089
1590.994141	-213.144348
1589.990234	65.568184
1588.986328	-148.987411
1587.981445	-29.633121
1586.976563	149.593842
1585.971680	96.633675
1584.966797	166.148285
1583.961914	113.077011
1582.956055	200.656494
1581.950195	207.367706
1580.944336	-161.042175
1579.938477	-71.083778
1578.931641	-9.888652
1577.924805	131.883118
1576.917969	96.555122
1575.911133	-27.302910
1574.904297	67.292900
1573.896484	195.554626
1572.888672	92.265289
1571.880859	-55.267815
1570.873047	72.640610
1569.864258	109.441750
1568.855469	-46.110046
1567.846680	104.763458
1566.837891	94.472420
1565.829102	-17.172571
1564.819336	96.917152
1563.809570	-61.626305
1562.799805	-28.235338
1561.790039	56.898933
1560.779297	-3.355738
1559.768555	-105.189827
1558.757813	132.466461
1557.747070	170.342163
1556.736328	-115.805313
1555.724609	-54.842892
1554.712891	-9.575420
1553.701172	167.597458
1552.689453	194.410904
1551.676758	104.598328
1550.664063	190.652451
1549.651367	160.112320
1548.638672	-41.267124
1547.625977	227.959518
1546.612305	70.318230
1545.598633	31.510664
1544.584961	201.912079
1543.571289	165.393875
1542.556641	97.740501
1541.541992	-70.752876
1540.527344	-19.836775
1539.512695	-59.441341
1538.498047	-24.324793
1537.482422	-48.729473
1536.466797	32.506920
1535.451172	-90.208649
1534.434570	68.061890
1533.418945	50.806911
1532.402344	-56.818951
1531.385742	-40.842911
1530.369141	44.547520
1529.351563	-94.375076
1528.334961	127.196671
1527.317383	101.317627
1526.299805	304.425354
1525.281250	-64.110222
1524.263672	239.008743
1523.245117	-19.021168
1522.226563	90.736366
1521.208008	46.001484
1520.188477	70.545952
1519.168945	128.351578
1518.150391	-94.131477
1517.129883	7.060960
1516.110352	-22.936447
1515.089844	316.764404
1514.070313	14.238927
1513.049805	-177.922089
1512.028320	-113.486824
1511.007813	-15.846704
1509.986328	40.546383
1508.964844	-39.172653
1507.943359	-103.610291
1506.921875	147.209030
1505.899414	10.692575
1504.876953	-90.022141
1503.854492	-106.273880
1502.832031	-161.079102
1501.808594	42.673199
1500.786133	-130.198502
1499.762695	-90.652107
1498.739258	56.248703
1497.714844	-232.093399
1496.691406	-195.497528
1495.666992	142.777802
1494.642578	207.142166
1493.617188	-160.769653
1492.592773	-122.179054
1491.567383	51.713268
1490.541992	148.753998
1489.516602	393.805054
1488.491211	301.490997
1487.464844	546.155212
1486.438477	448.495392
1485.412109	154.222305
1484.385742	59.016273
1483.358398	364.292603
1482.331055	383.635345
1481.303711	423.266968
1480.276367	429.629700
1479.249023	537.855225
1478.220703	831.969849
1477.192383	679.936096
1476.164063	787.725647
1475.135742	824.053284
1474.106445	1114.904907
1473.077148	1191.681152
1472.047852	1143.608643
1471.018555	1253.251709
1469.989258	1375.481567
1468.958984	1390.717529
1467.928711	1405.866455
1466.898438	1781.989014
1465.868164	1601.144043
1464.836914	1588.025757
1463.805664	1950.916626
1462.774414	1891.853882
1461.743164	2099.443115
1460.710938	2271.306396
1459.679688	2133.303711
1458.647461	2457.255371
1457.615234	2359.732422
1456.582031	2401.722900
1455.549805	2618.689941
1454.516602	2439.844238
1453.483398	2714.902344
1452.449219	2388.956787
1451.416016	2331.782227
1450.381836	2464.616211
1449.347656	2445.343506
1448.313477	2464.028564
1447.279297	2619.416016
1446.244141	2759.490723
1445.208984	2496.989502
1444.173828	2809.054688
1443.138672	2308.751221
1442.102539	2256.367188
1441.066406	2267.208740
1440.030273	2366.524658
1438.994141	2182.631592
1437.958008	2001.324951
1436.920898	1984.315918
1435.883789	1851.079590
1434.846680	1556.233276
1433.808594	1514.017822
1432.771484	1264.796509
1431.733398	1157.017456
1430.695313	1142.661011
1429.657227	883.557922
1428.618164	675.001465
1427.579102	935.652039
1426.540039	684.316589
1425.500977	551.585388
1424.461914	522.263367
1423.421875	296.388184
1422.381836	403.190430
1421.341797	376.463379
1420.301758	392.580383
1419.260742	496.815460
1418.219727	409.717468
1417.178711	350.366730
1416.137695	484.818146
1415.096680	518.616943
1414.054688	195.267731
1413.012695	153.725357
1411.970703	94.640434
1410.928711	148.726028
1409.885742	-40.944710
1408.842773	30.803541
1407.799805	288.445526
1406.756836	342.604462
1405.712891	344.046967
1404.668945	92.002800
1403.625000	86.075569
1402.581055	60.132515
1401.537109	212.374847
1400.492188	-197.223480
1399.447266	115.598099
1398.402344	222.773193
1397.357422	69.292000
1396.311523	234.185303
1395.265625	374.023895
1394.219727	22.917034
1393.173828	-85.043564
1392.126953	-57.692139
1391.081055	190.030029
1390.034180	104.843323
1388.986328	289.997803
1387.939453	355.092621
1386.891602	140.098618
1385.843750	-269.760010
1384.795898	15.660922
1383.748047	-56.381065
1382.699219	-153.307526
1381.651367	-270.069336
1380.602539	-104.436943
1379.552734	63.698925
1378.503906	52.107388
1377.454102	60.575203
1376.404297	-0.740938
1375.354492	-259.050568
1374.303711	-40.676964
1373.253906	-119.076775
1372.203125	9.617731
1371.152344	-36.150307
1370.100586	12.913334
1369.049805	-162.197800
1367.998047	158.664063
1366.946289	-33.628788
1365.894531	215.077118
1364.841797	244.668228
1363.789063	-41.778545
1362.736328	309.146057
1361.683594	234.546524
1360.630859	43.179749
1359.577148	257.413055
1358.523438	327.449554
1357.469727	91.790131
1356.415039	77.560234
1355.361328	165.361237
1354.306641	156.341660
1353.251953	154.905014
1352.197266	506.245361
1351.141602	445.389008
1350.085938	548.524109
1349.030273	522.692383
1347.974609	521.814209
1346.918945	464.013275
1345.862305	708.939392
1344.805664	663.773987
1343.749023	886.507813
1342.691406	831.664001
1341.634766	724.951538
1340.577148	853.773682
1339.519531	824.149109
1338.460938	1151.269287
1337.403320	698.482544
1336.344727	825.257690
1335.286133	914.989563
1334.226563	1064.194214
1333.167969	810.256042
1332.108398	895.388794
1331.048828	671.535461
1329.989258	1061.012451
1328.928711	585.379333
1327.869141	908.263000
1326.808594	895.138245
1325.748047	963.667908
1324.686523	1047.113037
1323.625977	1103.511597
1322.564453	945.261047
1321.502930	989.582214
1320.440430	1026.609619
1319.378906	1026.766602
1318.316406	990.055176
1317.253906	941.168091
1316.190430	956.523499
1315.127930	1196.303345
1314.064453	1169.977295
1313.000977	991.055786
1311.937500	866.534424
1310.873047	1047.544556
1309.809570	849.471985
1308.745117	1003.595825
1307.679688	1167.622925
1306.615234	1019.248352
1305.549805	1026.031616
1304.484375	964.081421
1303.418945	1278.478882
1302.353516	1143.010376
1301.287109	835.683167
1300.220703	1069.193359
1299.154297	845.793884
1298.087891	880.507080
1297.020508	1050.377930
1295.954102	910.971741
1294.886719	1049.098145
1293.818359	939.430176
1292.750977	874.098938
1291.682617	801.549255
1290.614258	675.198608
1289.545898	808.910950
1288.476563	822.561829
1287.407227	654.966675
1286.338867	634.575195
1285.268555	726.978210
1284.199219	812.109497
1283.128906	728.352966
1282.058594	600.677673
1280.988281	688.546936
1279.917969	634.557007
1278.846680	666.314575
1277.775391	737.294067
1276.704102	615.159851
1275.632813	603.197571
1274.560547	701.324707
1273.488281	894.812012
1272.416016	1073.650146
1271.343750	705.341248
1270.270508	828.152771
1269.197266	885.075745
1268.124023	917.653381
1267.050781	784.344849
1265.977539	763.417908
1264.903320	796.249634
1263.829102	599.887268
1262.753906	774.325256
1261.679688	824.436401
1260.604492	840.475098
1259.529297	934.558533
1258.454102	1109.067505
1257.378906	969.363525
1256.302734	795.693176
1255.226563	943.540466
1254.150391	1052.440430
1253.073242	915.562012
1251.997070	978.315613
1250.919922	802.712585
1249.841797	1103.907471
1248.764648	994.115051
1247.686523	767.737610
1246.608398	898.776062
1245.530273	1153.724487
1244.452148	956.760559
1243.373047	733.209534
1242.293945	830.325989
1241.214844	779.350159
1240.135742	830.377563
1239.055664	701.846924
1237.975586	587.963806
1236.895508	500.845306
1235.815430	452.596710
1234.734375	787.459656
1233.654297	1056.759033
1232.573242	705.572083
1231.491211	589.578247
1230.410156	556.016541
1229.328125	650.839111
1228.246094	554.358765
1227.163086	455.510529
1226.081055	371.242126
1224.998047	565.277405
1223.915039	338.311920
1222.832031	382.329773
1221.748047	351.371643
1220.664063	373.611450
1219.580078	265.328400
1218.496094	198.166855
1217.412109	145.527084
1216.327148	240.238800
1215.242188	243.134171
1214.157227	255.675995
1213.071289	142.682220
1211.985352	143.143295
1210.899414	532.025940
1209.813477	534.775391
1208.727539	482.038055
1207.640625	238.825287
1206.553711	682.690063
1205.466797	463.587555
1204.378906	740.894165
1203.291016	589.262695
1202.203125	254.630615
1201.115234	233.130829
1200.027344	238.081726
1198.938477	67.297272
1197.849609	-204.512955
1196.760742	-168.317612
1195.670898	-31.171932
1194.582031	-247.605682
1193.492188	-271.668945
1192.401367	-16.965197
1191.311523	-89.230904
1190.220703	6.649646
1189.129883	83.218544
1188.039063	-205.313019
1186.947266	-294.508301
1185.856445	-239.704758
1184.764648	-141.792908
1183.671875	-120.768639
1182.580078	10.523149
1181.487305	-270.794617
1180.394531	97.697678
1179.301758	125.570808
1178.208984	76.669014
1177.115234	87.612335
1176.021484	127.223068
1174.927734	90.101402
1173.833008	421.650452
1172.738281	238.294373
1171.643555	117.166618
1170.548828	173.076477
1169.454102	269.546143
1168.358398	59.746147
1167.262695	270.800323
1166.166992	144.594223
1165.070313	-41.397041
1163.973633	-131.814972
1162.876953	42.899956
1161.780273	195.945938
1160.683594	308.238007
1159.585938	195.965881
1158.488281	119.453453
1157.389648	448.546570
1156.291992	285.931763
1155.193359	268.787903
1154.094727	177.628784
1152.996094	475.027954
1151.896484	154.830978
1150.796875	123.032555
1149.697266	43.495319
1148.597656	383.124939
1147.498047	343.846649
1146.397461	4.478498
1145.296875	-180.113174
1144.195313	101.719620
1143.094727	166.810425
1141.993164	203.213455
1140.891602	137.231155
1139.789063	118.720268
1138.687500	311.685120
1137.584961	10.112998
1136.482422	350.113434
1135.379883	468.926605
1134.276367	416.573029
1133.172852	668.067017
1132.069336	373.336334
1130.964844	539.061523
1129.861328	393.768188
1128.756836	744.241272
1127.652344	850.153992
1126.546875	1048.382080
1125.442383	630.039673
1124.336914	730.837219
1123.230469	615.839172
1122.125000	730.596008
1121.018555	823.870361
1119.912109	616.260071
1118.805664	401.535095
1117.699219	392.727264
1116.591797	362.512665
1115.484375	384.257202
1114.376953	583.287720
1113.268555	550.368103
1112.160156	512.634155
1111.051758	394.447968
1109.943359	611.784973
1108.833984	450.895203
1107.725586	660.835876
1106.616211	714.709534
1105.505859	440.276825
1104.396484	921.226318
1103.286133	684.437744
1102.175781	693.038208
1101.064453	835.984436
1099.954102	747.671082
1098.842773	857.348389
1097.731445	651.016968
1096.619141	677.994812
1095.507813	978.194824
1094.395508	724.593323
1093.282227	600.543091
1092.169922	638.937988
1091.056641	731.365417
1089.943359	826.022217
1088.830078	678.206726
1087.716797	1005.561157
1086.602539	676.516479
1085.488281	702.594116
1084.373047	883.726929
1083.258789	773.286560
1082.143555	568.832458
1081.028320	660.394104
1079.913086	810.563232
1078.796875	915.973755
1077.680664	929.721924
1076.564453	750.950256
1075.448242	710.641113
1074.331055	979.942078
1073.213867	885.531738
1072.096680	814.560547
1070.979492	638.079346
1069.861328	538.962280
1068.743164	589.810059
1067.625000	591.392334
1066.505859	604.632080
1065.386719	652.946533
1064.267578	741.000061
1063.148438	587.904236
1062.029297	565.882019
1060.909180	677.176636
1059.789063	617.648987
1058.667969	609.555908
1057.547852	346.630951
1056.426758	448.408905
1055.305664	395.893494
1054.183594	413.460754
1053.062500	484.734894
1051.940430	280.409027
1050.818359	456.701813
1049.695313	331.803741
1048.572266	206.958923
1047.449219	506.765533
1046.326172	416.919403
1045.203125	378.419159
1044.079102	328.271851
1042.955078	313.116150
1041.830078	246.701309
1040.706055	403.993408
1039.581055	263.080353
1038.456055	441.274567
1037.331055	167.754410
1036.205078	280.747864
1035.079102	170.317307
1033.953125	446.164551
1032.826172	461.396545
1031.700195	404.578613
1030.573242	547.748352
1029.445313	365.474854
1028.318359	264.668915
1027.190430	-100.907028
1026.062500	14.531799
1024.934570	-14.006175
1023.805664	-228.222214
1022.676758	-135.901993
1021.547852	-301.148438
1020.418945	-313.136749
1019.289063	-301.874603
1018.159180	-47.065918
1017.029297	-3.282394
1015.898438	-56.808910
1014.767578	-369.779297
1013.636719	139.928116
1012.505859	334.466125
1011.375000	554.466125
1010.243164	545.233337
1009.111328	473.596466
1007.978516	813.978027
1006.846680	913.690552
1005.713867	1251.676514
1004.581055	2031.281494
1003.447266	2392.153320
1002.313477	2191.287598
1001.179688	1366.688843
1000.045898	926.089600
998.912109	638.247986
997.777344	491.501282
996.642578	217.958176
995.506836	196.233398
994.372070	338.484741
993.236328	139.330292
992.100586	217.175049
990.963867	103.696594
989.828125	188.674774
988.691406	27.103373
987.553711	156.078384
986.416992	-92.697281
985.279297	43.419174
984.141602	75.980186
983.003906	74.128120
981.865234	3.357597
980.726563	-7.412244
979.587891	11.872950
978.448242	74.987335
977.309570	-94.030571
976.169922	105.008591
975.030273	244.343445
973.889648	282.644958
972.749023	70.667038
971.608398	405.588715
970.467773	320.282288
969.326172	244.348831
968.184570	5.646925
967.042969	90.763626
965.901367	-113.063713
964.758789	75.567070
963.616211	89.996254
962.473633	242.130966
961.330078	210.994720
960.186523	306.065887
959.042969	57.620544
957.899414	141.561722
956.754883	1.219900
955.610352	-61.052349
954.465820	220.188812
953.321289	-95.765182
952.175781	334.385254
951.030273	133.245804
949.884766	149.599884
948.738281	108.960236
947.591797	306.207275
946.445313	30.534435
945.298828	159.513947
944.151367	-67.694611
943.003906	175.755127
941.856445	332.513336
940.708008	178.968399
939.559570	0.567551
938.411133	426.951050
937.262695	292.249268
936.113281	182.858719
934.964844	297.096222
933.814453	265.584259
932.665039	382.361084
931.514648	152.990189
930.364258	247.296051
929.213867	20.674240
928.062500	-75.921585
926.912109	-47.134087
925.759766	-304.889038
924.608398	-0.483714
923.456055	-48.573776
922.303711	-85.111603
921.151367	42.196342
919.999023	-57.665085
918.845703	-175.499466
917.692383	-86.410355
916.539063	-113.032234
915.384766	62.585415
914.230469	74.832565
913.076172	141.687836
911.920898	-47.726200
910.766602	-143.906479
909.611328	39.048347
908.455078	-124.840027
907.299805	-211.442490
906.143555	-84.839600
904.987305	-71.449516
903.830078	306.762817
902.673828	-96.375412
901.516602	-7.883577
900.359375	123.698387
899.201172	74.302216
898.042969	138.172760
896.884766	-119.065712
895.726563	166.671906
894.567383	212.737442
893.408203	150.392700
892.249023	42.986340
891.088867	197.815582
889.929688	167.450882
888.769531	13.001395
887.608398	-82.578735
886.448242	-99.024368
885.287109	-198.866653
884.125977	132.336777
882.963867	-71.095154
881.801758	187.924210
880.639648	210.176620
879.477539	169.381317
878.315430	405.843384
877.152344	-17.830999
875.989258	497.985291
874.825195	236.744110
873.661133	34.215023
872.497070	52.406109
871.333008	106.639862
870.168945	385.859863
869.003906	318.623444
867.838867	402.111938
866.672852	188.853394
865.506836	222.952896
864.340820	445.812836
863.174805	84.499725
862.008789	255.669861
860.841797	217.950897
859.674805	294.748505
858.506836	640.844604
857.339844	591.860962
856.171875	484.578186
855.003906	635.257324
853.834961	707.383484
852.666016	557.532166
851.497070	434.629120
850.328125	558.232971
849.158203	507.029907
847.988281	518.529053
846.818359	324.000092
845.647461	297.418091
844.477539	391.655243
843.306641	317.997711
842.134766	499.342010
840.963867	-46.285126
839.791992	123.773399
838.619141	400.990326
837.447266	239.988419
836.274414	318.067200
835.101563	297.752136
833.928711	297.473297
832.754883	560.576660
831.581055	611.420105
830.407227	528.256042
829.232422	315.643250
828.058594	631.682556
826.883789	231.635635
825.708008	110.374008
824.533203	450.465881
823.357422	132.899216
822.181641	256.505493
821.004883	293.077789
819.828125	46.705746
818.651367	49.685394
817.474609	-43.167606
816.296875	70.857658
815.119141	-224.652374
813.941406	136.001007
812.763672	-19.547853
811.584961	69.398216
810.406250	-133.001312
809.226563	177.872559
808.047852	-142.476395
806.868164	63.582611
805.688477	-170.266663
804.507813	-104.446274
803.327148	-112.045471
802.146484	11.129614
800.965820	-89.965332
799.784180	-217.777832
798.603516	-447.682159
797.420898	-112.325165
796.239258	-242.714203
795.056641	-249.112350
793.874023	69.988831
792.691406	-240.215820
791.507813	-154.076187
790.324219	24.840796
789.140625	35.312378
787.956055	76.600052
786.772461	-63.688084
785.586914	187.394302
784.402344	40.200558
783.216797	89.661713
782.032227	79.274200
780.845703	238.868179
779.660156	40.373318
778.473633	18.499554
777.287109	49.475906
776.100586	270.128143
774.913086	174.936768
773.725586	-6.409394
772.538086	114.394432
771.349609	-126.684822
770.161133	-72.340279
768.972656	-29.180773
767.784180	117.399872
766.594727	358.519196
765.405273	282.196075
764.215820	311.490295
763.026367	111.666885
761.835938	226.587753
760.645508	361.141998
759.454102	392.109619
758.262695	590.128357
757.072266	504.260071
755.879883	391.944794
754.688477	145.503143
753.496094	189.163513
752.303711	54.752220
751.110352	350.838928
749.917969	218.488419
748.724609	165.163513
747.530273	-15.519383
746.336914	102.272911
745.142578	290.155609
743.948242	350.679169
742.752930	176.482239
741.558594	15.486696
740.363281	152.626343
739.166992	35.471756
737.971680	10.369169
736.775391	-165.872406
735.579102	45.560223
734.381836	-117.484612
733.185547	21.609314
731.988281	29.350578
730.790039	122.423820
729.592773	-119.163948
728.394531	52.682114
727.196289	283.515961
725.997070	70.587006
724.797852	106.923836
723.598633	117.088326
722.399414	155.710709
721.199219	139.798538
719.999023	121.792404
718.798828	359.252289
717.598633	193.007599
716.397461	397.816193
715.196289	478.319458
713.994141	186.021454
712.792969	312.564270
711.590820	-31.605787
710.388672	-22.467140
709.185547	124.058609
707.982422	131.277802
706.779297	114.700859
705.576172	59.115368
704.372070	-220.451080
703.167969	-51.454979
701.963867	135.050888
700.759766	278.163910
699.554688	108.286476
698.349609	275.650055
697.143555	-141.509140
695.938477	-23.721371
694.732422	-40.460907
693.525391	-59.145180
692.319336	20.119303
691.112305	-32.850712
689.905273	98.920753
688.697266	-257.360596
687.490234	-40.523182
686.282227	44.151863
685.073242	57.468777
683.865234	-93.737480
682.656250	-229.461380
681.447266	-96.192719
680.237305	-172.880524
679.028320	-115.017967
677.818359	-180.368103
676.607422	131.222519
675.397461	-225.881241
674.186523	23.275246
672.975586	60.527893
671.763672	-77.210999
670.551758	-227.656433
669.339844	-1.681968
668.127930	-17.693405
666.915039	7.538708
665.703125	-38.370819
664.489258	56.289089
663.276367	-8.747880
662.062500	-188.043716
660.848633	-47.717606
659.634766	58.109791
658.419922	101.402565
657.205078	30.420168
655.990234	-18.932850
654.775391	28.756405
653.559570	-1.176690
652.343750	65.829842
651.126953	-93.458336
649.911133	223.216736
648.694336	44.361431
647.477539	164.669754
646.259766	9.235782
645.041992	352.863251
643.824219	431.451385
642.606445	240.840836
641.387695	301.556152
640.168945	-31.571257
638.950195	273.363007
637.730469	242.444061
636.511719	206.697601
635.291016	88.749969
634.071289	146.282578
632.850586	233.129105
631.629883	132.422852
630.409180	303.445160
629.188477	222.468658
627.966797	39.732075
626.745117	250.594131
625.522461	106.474998
624.300781	40.520336
623.078125	455.449829
621.854492	324.615631
620.631836	286.620422
619.408203	407.672760
618.184570	34.577267
616.960938	-51.151211
615.736328	-42.433224
614.511719	-18.589043
613.287109	1.005388
612.061523	138.109421
610.835938	54.728828
609.610352	97.172050
608.384766	-121.588928
607.158203	3.110893
605.931641	-131.456161
604.705078	-142.986679
