# Supplementary material for: Raman spectroscopy accurately differentiates mucosal healing from non-healing and biochemical changes following biological therapy in inflammatory bowel disease
Source: PLoS One. 2021 Jun 2;16(6):e0252210. doi: 10.1371/journal.pone.0252210 (PMC8172032; doi:10.1371/journal.pone.0252210)
Supplement: S7 Dataset — (ZIP) [file pone.0252210.s009.zip › Post-biologic/OC035-1 post treatment_base sub CR removed_12__X_-12016.2__Y_76903.1__Z_922.497__Time_134.txt]

1714.774414	21.780161
1713.797852	22.757231
1712.820313	-90.380295
1711.843750	-69.679375
1710.866211	82.012901
1709.888672	-2.501239
1708.911133	-156.877945
1707.933594	128.012405
1706.955078	75.068367
1705.976563	30.072325
1704.998047	97.470444
1704.019531	28.285751
1703.040039	52.732162
1702.061523	-332.102631
1701.082031	-117.584435
1700.101563	-170.565628
1699.122070	14.613753
1698.141602	234.544312
1697.161133	37.640583
1696.180664	452.885406
1695.200195	77.463699
1694.218750	295.292114
1693.238281	323.775757
1692.256836	29.472652
1691.274414	386.763947
1690.292969	576.182922
1689.310547	627.095337
1688.328125	678.354004
1687.345703	724.646057
1686.363281	805.980103
1685.379883	1111.525879
1684.396484	362.160400
1683.413086	871.026611
1682.429688	509.170929
1681.445313	459.459015
1680.461914	652.579163
1679.477539	558.599182
1678.493164	481.140686
1677.507813	1029.404663
1676.523438	926.326294
1675.538086	786.552917
1674.552734	1120.642822
1673.566406	1175.986084
1672.581055	1099.040161
1671.594727	1280.368408
1670.608398	1329.374146
1669.622070	1094.770752
1668.634766	1290.946411
1667.648438	1288.572388
1666.661133	1371.672485
1665.673828	1532.276733
1664.685547	1428.082397
1663.698242	1526.144531
1662.709961	1391.374268
1661.721680	1440.186401
1660.733398	1531.985107
1659.744141	1523.608887
1658.755859	1592.703979
1657.766602	1360.378906
1656.777344	1478.302979
1655.787109	1109.592651
1654.797852	1302.825439
1653.807617	1163.089722
1652.817383	1053.109375
1651.827148	668.666138
1650.835938	869.395203
1649.844727	782.418213
1648.853516	418.500183
1647.862305	213.882416
1646.871094	416.827454
1645.878906	57.538334
1644.886719	245.669403
1643.894531	320.728455
1642.902344	174.545334
1641.910156	-42.294529
1640.916992	221.720093
1639.923828	193.307892
1638.930664	165.428650
1637.936523	116.953888
1636.943359	-141.880692
1635.949219	-97.002480
1634.955078	-12.124109
1633.960938	-198.171463
1632.965820	37.775433
1631.970703	68.671883
1630.975586	-281.760010
1629.980469	-539.452576
1628.985352	-93.894913
1627.989258	244.002518
1626.993164	-241.214188
1625.997070	-36.716118
1625.000977	-139.549408
1624.003906	-71.074486
1623.007813	-225.624985
1622.010742	17.050558
1621.012695	259.975159
1620.015625	190.611450
1619.017578	536.535217
1618.020508	244.680252
1617.021484	24.128422
1616.023438	121.565727
1615.025391	-271.362640
1614.026367	175.593292
1613.027344	313.188202
1612.028320	-7.843451
1611.028320	12.321331
1610.029297	-116.623314
1609.029297	-61.841621
1608.029297	242.048492
1607.028320	312.925781
1606.028320	258.328033
1605.027344	148.985626
1604.026367	-143.316025
1603.025391	14.823590
1602.023438	86.737534
1601.022461	4.492805
1600.020508	-339.074463
1599.018555	-138.478561
1598.016602	127.542557
1597.013672	-121.276611
1596.010742	-226.134308
1595.007813	-401.350403
1594.004883	-119.299309
1593.001953	-140.162079
1591.998047	-184.422058
1590.994141	-150.262207
1589.990234	-118.638756
1588.986328	-475.691406
1587.981445	-175.211472
1586.976563	440.750793
1585.971680	68.335205
1584.966797	149.695374
1583.961914	-53.016987
1582.956055	-54.996799
1581.950195	307.748810
1580.944336	71.319115
1579.938477	-193.649384
1578.931641	299.051178
1577.924805	362.068237
1576.917969	242.882385
1575.911133	108.107094
1574.904297	35.781738
1573.896484	12.839190
1572.888672	330.456848
1571.880859	200.775986
1570.873047	143.852051
1569.864258	157.024429
1568.855469	149.330505
1567.846680	188.302689
1566.837891	-1.339046
1565.829102	239.949677
1564.819336	143.602127
1563.809570	91.297348
1562.799805	264.607422
1561.790039	204.272476
1560.779297	244.960266
1559.768555	285.495270
1558.757813	191.075058
1557.747070	459.373932
1556.736328	193.656113
1555.724609	212.827606
1554.712891	115.284492
1553.701172	232.533600
1552.689453	178.695206
1551.676758	360.218140
1550.664063	492.316010
1549.651367	199.882904
1548.638672	673.008423
1547.625977	548.364197
1546.612305	581.273865
1545.598633	644.983887
1544.584961	416.424103
1543.571289	438.384033
1542.556641	-157.293518
1541.541992	96.772011
1540.527344	40.651699
1539.512695	131.479263
1538.498047	116.220581
1537.482422	2.659574
1536.466797	-62.067654
1535.451172	-93.471382
1534.434570	94.083603
1533.418945	-123.453667
1532.402344	-8.634620
1531.385742	188.358292
1530.369141	176.316208
1529.351563	-6.012862
1528.334961	275.100372
1527.317383	-28.697924
1526.299805	-8.244701
1525.281250	14.496675
1524.263672	-14.472590
1523.245117	123.519615
1522.226563	-55.186432
1521.208008	179.959366
1520.188477	-91.788200
1519.168945	81.025520
1518.150391	-65.151566
1517.129883	-29.144865
1516.110352	-44.773811
1515.089844	-137.728546
1514.070313	41.302788
1513.049805	-16.218332
1512.028320	-256.237579
1511.007813	-67.847565
1509.986328	73.998024
1508.964844	-15.336382
1507.943359	-474.182037
1506.921875	-243.385651
1505.899414	135.704193
1504.876953	-180.167770
1503.854492	-52.879238
1502.832031	-59.112480
1501.808594	-516.404053
1500.786133	-80.047867
1499.762695	-143.387985
1498.739258	-38.017532
1497.714844	120.772469
1496.691406	-194.051804
1495.666992	-92.066391
1494.642578	-325.390472
1493.617188	-287.862457
1492.592773	-38.385136
1491.567383	246.495300
1490.541992	-184.440659
1489.516602	-66.174927
1488.491211	100.338058
1487.464844	172.040375
1486.438477	-187.981644
1485.412109	148.759171
1484.385742	18.129000
1483.358398	504.741302
1482.331055	337.910065
1481.303711	395.364929
1480.276367	189.960663
1479.249023	802.735596
1478.220703	714.130798
1477.192383	1066.188110
1476.164063	503.313141
1475.135742	531.396240
1474.106445	1262.081055
1473.077148	1414.332275
1472.047852	1265.977783
1471.018555	1359.267212
1469.989258	2052.798340
1468.958984	1473.940552
1467.928711	1851.417603
1466.898438	2215.850586
1465.868164	2175.766846
1464.836914	2038.926392
1463.805664	2402.580811
1462.774414	2389.929443
1461.743164	2552.398438
1460.710938	2453.059814
1459.679688	2622.781494
1458.647461	2480.043701
1457.615234	2923.470215
1456.582031	3232.073975
1455.549805	2957.009277
1454.516602	2605.825684
1453.483398	3040.725586
1452.449219	2942.925293
1451.416016	2928.739746
1450.381836	3018.319580
1449.347656	3667.660645
1448.313477	3726.458496
1447.279297	3301.456299
1446.244141	3233.510498
1445.208984	2937.694824
1444.173828	2760.881592
1443.138672	3168.555664
1442.102539	3090.252686
1441.066406	2956.281982
1440.030273	2531.522949
1438.994141	2354.644287
1437.958008	2064.052734
1436.920898	2392.620361
1435.883789	1952.972290
1434.846680	2043.918091
1433.808594	1740.802124
1432.771484	1601.937378
1431.733398	1382.301147
1430.695313	1089.558228
1429.657227	1341.939575
1428.618164	855.027832
1427.579102	862.659607
1426.540039	603.003418
1425.500977	794.731750
1424.461914	691.493591
1423.421875	159.879517
1422.381836	394.425049
1421.341797	457.607300
1420.301758	500.645477
1419.260742	450.505249
1418.219727	551.460266
1417.178711	159.135941
1416.137695	51.352962
1415.096680	-209.786728
1414.054688	-8.008662
1413.012695	90.640045
1411.970703	176.741714
1410.928711	383.523163
1409.885742	253.512939
1408.842773	-24.594254
1407.799805	245.088440
1406.756836	386.658813
1405.712891	-56.791832
1404.668945	-15.479469
1403.625000	103.713104
1402.581055	-15.417263
1401.537109	191.730927
1400.492188	358.737640
1399.447266	149.643951
1398.402344	341.887207
1397.357422	218.346085
1396.311523	345.546173
1395.265625	387.633423
1394.219727	382.240265
1393.173828	161.608444
1392.126953	128.967117
1391.081055	617.192627
1390.034180	306.946960
1388.986328	129.565842
1387.939453	297.678497
1386.891602	230.732773
1385.843750	389.029114
1384.795898	-195.101273
1383.748047	121.016525
1382.699219	197.229813
1381.651367	158.681168
1380.602539	15.382586
1379.552734	-107.725052
1378.503906	-150.676224
1377.454102	41.198277
1376.404297	-293.432068
1375.354492	108.361137
1374.303711	-225.788635
1373.253906	-30.812527
1372.203125	-456.664734
1371.152344	-248.891861
1370.100586	-262.871552
1369.049805	-166.966492
1367.998047	280.370514
1366.946289	-111.716797
1365.894531	-12.820104
1364.841797	140.996170
1363.789063	28.601564
1362.736328	-51.170044
1361.683594	232.593307
1360.630859	-222.395721
1359.577148	-264.122650
1358.523438	233.991623
1357.469727	26.069706
1356.415039	158.958618
1355.361328	244.828323
1354.306641	-347.402008
1353.251953	235.771057
1352.197266	488.630005
1351.141602	572.749207
1350.085938	403.873383
1349.030273	768.898071
1347.974609	689.851624
1346.918945	670.617798
1345.862305	547.443542
1344.805664	955.208984
1343.749023	1006.051453
1342.691406	1299.988159
1341.634766	1281.834351
1340.577148	902.190552
1339.519531	1003.489624
1338.460938	864.753479
1337.403320	1048.217163
1336.344727	1056.076294
1335.286133	1029.528564
1334.226563	1136.834473
1333.167969	1133.039673
1332.108398	805.481934
1331.048828	535.185791
1329.989258	616.303467
1328.928711	618.526245
1327.869141	1075.689819
1326.808594	1199.364746
1325.748047	582.226196
1324.686523	1084.263062
1323.625977	1174.031738
1322.564453	1199.811157
1321.502930	1104.900391
1320.440430	1249.590088
1319.378906	915.922363
1318.316406	848.986694
1317.253906	774.924683
1316.190430	831.777527
1315.127930	948.018982
1314.064453	1318.240112
1313.000977	1220.460205
1311.937500	1258.428223
1310.873047	1173.479126
1309.809570	886.939453
1308.745117	770.585999
1307.679688	1001.492249
1306.615234	929.920837
1305.549805	1212.817627
1304.484375	979.371582
1303.418945	1201.128052
1302.353516	1115.737549
1301.287109	932.294617
1300.220703	1061.213501
1299.154297	1197.672241
1298.087891	1356.399414
1297.020508	955.400024
1295.954102	812.584290
1294.886719	500.675262
1293.818359	635.730225
1292.750977	905.884338
1291.682617	692.908752
1290.614258	1095.770264
1289.545898	848.939331
1288.476563	876.949646
1287.407227	638.025024
1286.338867	847.802612
1285.268555	477.096130
1284.199219	870.887817
1283.128906	779.873535
1282.058594	882.486816
1280.988281	581.404846
1279.917969	527.785278
1278.846680	728.799866
1277.775391	594.818726
1276.704102	309.464264
1275.632813	1046.354858
1274.560547	519.385437
1273.488281	894.566101
1272.416016	937.476013
1271.343750	1090.456055
1270.270508	921.163452
1269.197266	1010.916077
1268.124023	1327.808594
1267.050781	1229.826416
1265.977539	1266.243896
1264.903320	1500.382813
1263.829102	1198.001587
1262.753906	1395.762207
1261.679688	1283.976196
1260.604492	1316.177612
1259.529297	1307.069580
1258.454102	1161.672119
1257.378906	1201.583984
1256.302734	1231.854370
1255.226563	1281.716797
1254.150391	1122.339966
1253.073242	1303.847900
1251.997070	1358.881592
1250.919922	1202.364014
1249.841797	1277.057861
1248.764648	1470.966919
1247.686523	1472.846558
1246.608398	1503.988159
1245.530273	913.177368
1244.452148	1452.340698
1243.373047	1282.153320
1242.293945	1158.261719
1241.214844	760.178162
1240.135742	1131.754761
1239.055664	627.237488
1237.975586	1117.702026
1236.895508	1253.891113
1235.815430	1247.008423
1234.734375	1213.522827
1233.654297	1315.853882
1232.573242	1190.391968
1231.491211	1048.075317
1230.410156	1509.033936
1229.328125	1255.404785
1228.246094	1173.841064
1227.163086	1007.620483
1226.081055	1255.369019
1224.998047	811.016785
1223.915039	1119.232422
1222.832031	904.930786
1221.748047	405.417145
1220.664063	510.520325
1219.580078	779.944153
1218.496094	437.908020
1217.412109	586.459534
1216.327148	155.267593
1215.242188	14.047599
1214.157227	517.503479
1213.071289	429.366577
1211.985352	546.383728
1210.899414	559.594727
1209.813477	394.297302
1208.727539	443.687683
1207.640625	452.048096
1206.553711	742.410522
1205.466797	577.143188
1204.378906	479.379822
1203.291016	429.808868
1202.203125	348.919556
1201.115234	614.759827
1200.027344	216.033920
1198.938477	-2.054047
1197.849609	71.063454
1196.760742	21.414928
1195.670898	118.446724
1194.582031	-104.421707
1193.492188	-57.994141
1192.401367	96.511826
1191.311523	-1.425402
1190.220703	-164.246490
1189.129883	-274.219299
1188.039063	-216.111954
1186.947266	-102.884445
1185.856445	-263.413147
1184.764648	-359.150787
1183.671875	-49.463184
1182.580078	-186.140274
1181.487305	219.134491
1180.394531	432.340088
1179.301758	-66.568634
1178.208984	-133.968765
1177.115234	33.378639
1176.021484	504.777222
1174.927734	331.639069
1173.833008	203.968643
1172.738281	291.702789
1171.643555	84.921631
1170.548828	193.974960
1169.454102	362.681305
1168.358398	-145.650345
1167.262695	166.308060
1166.166992	571.246338
1165.070313	-171.350952
1163.973633	242.813507
1162.876953	176.484283
1161.780273	327.417786
1160.683594	413.694672
1159.585938	370.889099
1158.488281	15.303026
1157.389648	-84.915268
1156.291992	382.609619
1155.193359	599.343567
1154.094727	28.901485
1152.996094	114.235558
1151.896484	30.157885
1150.796875	7.951891
1149.697266	257.237823
1148.597656	84.663269
1147.498047	-76.057655
1146.397461	-151.132645
1145.296875	242.632706
1144.195313	117.268860
1143.094727	-98.579956
1141.993164	225.511093
1140.891602	282.955811
1139.789063	-2.160867
1138.687500	487.681396
1137.584961	409.145020
1136.482422	520.589844
1135.379883	726.871094
1134.276367	764.284363
1133.172852	450.123596
1132.069336	575.142639
1130.964844	1497.418213
1129.861328	1439.156372
1128.756836	1603.772339
1127.652344	1018.693298
1126.546875	1413.054565
1125.442383	1029.520264
1124.336914	1212.477417
1123.230469	1238.812988
1122.125000	1523.238770
1121.018555	1298.153076
1119.912109	1203.273682
1118.805664	975.722290
1117.699219	719.737915
1116.591797	714.564392
1115.484375	1109.088257
1114.376953	812.626526
1113.268555	757.364563
1112.160156	858.040710
1111.051758	807.261536
1109.943359	640.578796
1108.833984	551.802490
1107.725586	1249.523193
1106.616211	808.527527
1105.505859	787.851624
1104.396484	1007.844604
1103.286133	996.327942
1102.175781	843.135071
1101.064453	977.657715
1099.954102	1300.679565
1098.842773	977.396362
1097.731445	1057.232178
1096.619141	1330.156616
1095.507813	1171.676758
1094.395508	1333.511597
1093.282227	1233.740601
1092.169922	1246.938232
1091.056641	1547.201660
1089.943359	821.116028
1088.830078	949.370850
1087.716797	1056.296265
1086.602539	989.025635
1085.488281	893.480469
1084.373047	1284.473755
1083.258789	1179.319580
1082.143555	1123.450317
1081.028320	1105.112183
1079.913086	1204.123901
1078.796875	917.915527
1077.680664	1368.881958
1076.564453	1298.533569
1075.448242	1270.376587
1074.331055	1028.673096
1073.213867	810.462891
1072.096680	782.217346
1070.979492	671.868774
1069.861328	772.432922
1068.743164	1130.645386
1067.625000	600.766785
1066.505859	537.144714
1065.386719	845.815857
1064.267578	1273.689209
1063.148438	1120.873169
1062.029297	996.167236
1060.909180	841.048340
1059.789063	821.623596
1058.667969	729.666504
1057.547852	621.373108
1056.426758	802.908813
1055.305664	587.087891
1054.183594	710.082520
1053.062500	1075.920776
1051.940430	1247.744751
1050.818359	770.466431
1049.695313	417.090118
1048.572266	602.902893
1047.449219	1147.904053
1046.326172	531.108337
1045.203125	744.749451
1044.079102	699.507446
1042.955078	600.685120
1041.830078	462.290771
1040.706055	671.118225
1039.581055	143.833160
1038.456055	-196.898300
1037.331055	428.720001
1036.205078	386.052002
1035.079102	846.072266
1033.953125	498.619965
1032.826172	637.481018
1031.700195	527.511169
1030.573242	629.185486
1029.445313	196.253326
1028.318359	367.773315
1027.190430	30.458984
1026.062500	-188.180252
1024.934570	41.518925
1023.805664	-283.703979
1022.676758	-197.878830
1021.547852	-67.928268
1020.418945	-172.286636
1019.289063	-30.671206
1018.159180	175.891724
1017.029297	-143.836929
1015.898438	4.867192
1014.767578	475.696259
1013.636719	209.668930
1012.505859	599.350769
1011.375000	511.920624
1010.243164	338.958618
1009.111328	707.804871
1007.978516	842.852173
1006.846680	1544.780884
1005.713867	2584.178467
1004.581055	3070.532959
1003.447266	3401.870117
1002.313477	2646.826416
1001.179688	2386.783447
1000.045898	1389.998047
998.912109	922.750000
997.777344	640.581604
996.642578	517.983643
995.506836	407.111786
994.372070	626.436218
993.236328	663.535156
992.100586	963.707336
990.963867	864.944702
989.828125	459.767090
988.691406	548.179321
987.553711	325.606079
986.416992	605.546692
985.279297	277.440308
984.141602	149.994659
983.003906	563.797852
981.865234	386.037933
980.726563	852.855652
979.587891	148.620209
978.448242	507.516113
977.309570	631.883606
976.169922	749.464722
975.030273	747.656921
973.889648	791.988953
972.749023	625.127319
971.608398	594.046387
970.467773	955.841614
969.326172	897.526367
968.184570	488.262573
967.042969	591.106323
965.901367	99.914398
964.758789	737.603210
963.616211	639.118774
962.473633	799.938904
961.330078	864.616882
960.186523	546.797302
959.042969	627.957703
957.899414	807.770996
956.754883	644.224609
955.610352	503.860474
954.465820	510.253601
953.321289	745.682068
952.175781	843.942444
951.030273	96.122444
949.884766	311.539063
948.738281	277.879852
947.591797	-4.674448
946.445313	1.032745
945.298828	397.599304
944.151367	547.529663
943.003906	606.269165
941.856445	473.435059
940.708008	601.067261
939.559570	532.622131
938.411133	619.552551
937.262695	809.287903
936.113281	953.552246
934.964844	826.685608
933.814453	629.443298
932.665039	840.373596
931.514648	368.011536
930.364258	438.127716
929.213867	497.045593
928.062500	12.083694
926.912109	60.121929
925.759766	149.301743
924.608398	277.327209
923.456055	137.137772
922.303711	106.365494
921.151367	-144.682358
919.999023	-245.409531
918.845703	-282.262177
917.692383	273.988342
916.539063	135.242828
915.384766	160.242844
914.230469	194.509323
913.076172	-193.154877
911.920898	-299.093781
910.766602	-511.402313
909.611328	-192.739243
908.455078	-388.711670
907.299805	-233.052399
906.143555	230.928177
904.987305	89.936554
903.830078	-75.722229
902.673828	370.330750
901.516602	-164.002991
900.359375	19.642326
899.201172	112.857201
898.042969	-29.098537
896.884766	-179.864410
895.726563	90.228607
894.567383	215.661926
893.408203	196.538330
892.249023	206.960190
891.088867	425.385742
889.929688	117.568954
888.769531	76.523125
887.608398	299.792206
886.448242	419.262024
885.287109	245.462112
884.125977	308.770996
882.963867	146.627823
881.801758	-202.472015
880.639648	-163.512619
879.477539	486.369507
878.315430	615.526123
877.152344	138.716858
875.989258	-141.801880
874.825195	280.487427
873.661133	504.571350
872.497070	242.484970
871.333008	41.372704
870.168945	-74.062447
869.003906	235.740234
867.838867	331.860413
866.672852	104.300285
865.506836	245.518173
864.340820	285.623138
863.174805	87.649979
862.008789	208.762390
860.841797	323.142365
859.674805	300.587646
858.506836	459.889648
857.339844	529.405579
856.171875	435.175751
855.003906	374.669525
853.834961	820.975159
852.666016	989.124512
851.497070	847.941101
850.328125	744.932251
849.158203	529.987122
847.988281	729.477051
846.818359	333.292145
845.647461	503.649628
844.477539	288.984344
843.306641	134.828979
842.134766	-75.184219
840.963867	3.379620
839.791992	385.967224
838.619141	602.941223
837.447266	133.689850
836.274414	312.573730
835.101563	350.605103
833.928711	723.560791
832.754883	448.821991
831.581055	678.627563
830.407227	502.109955
829.232422	258.689270
828.058594	470.348236
826.883789	554.732239
825.708008	204.254868
824.533203	288.512573
823.357422	120.837990
822.181641	-2.287091
821.004883	155.217438
819.828125	-8.115598
818.651367	4.409083
817.474609	-221.333496
816.296875	-222.318054
815.119141	79.160652
813.941406	15.602807
812.763672	-139.210052
811.584961	-176.241089
810.406250	-328.952393
809.226563	-95.065025
808.047852	123.020752
806.868164	114.327263
805.688477	-274.220154
804.507813	52.133862
803.327148	116.283798
802.146484	-161.464706
800.965820	-146.399689
799.784180	-102.652618
798.603516	-8.089962
797.420898	-42.303989
796.239258	-251.758286
795.056641	-124.467224
793.874023	-389.511169
792.691406	-247.079758
791.507813	-14.101624
790.324219	227.453018
789.140625	-179.757538
787.956055	377.783325
786.772461	151.775497
785.586914	-240.177216
784.402344	75.431778
783.216797	79.012146
782.032227	-156.281418
780.845703	350.762970
779.660156	-54.947357
778.473633	40.676277
777.287109	49.951786
776.100586	376.913879
774.913086	-42.417252
773.725586	36.913956
772.538086	155.723846
771.349609	338.239655
770.161133	434.491974
768.972656	226.313293
767.784180	271.477539
766.594727	367.110352
765.405273	792.923279
764.215820	507.022736
763.026367	826.546631
761.835938	573.417419
760.645508	700.941650
759.454102	727.018433
758.262695	651.716492
757.072266	791.785217
755.879883	1054.730591
754.688477	1097.570557
753.496094	494.128571
752.303711	793.791504
751.110352	917.419495
749.917969	746.558228
748.724609	533.898071
747.530273	538.480896
746.336914	793.080322
745.142578	735.859009
743.948242	542.526123
742.752930	274.574860
741.558594	324.510803
740.363281	527.715210
739.166992	88.613800
737.971680	-89.692856
736.775391	242.305130
735.579102	98.834412
734.381836	202.704941
733.185547	389.596680
731.988281	171.456924
730.790039	99.900101
729.592773	214.200897
728.394531	415.822113
727.196289	359.296722
725.997070	86.329697
724.797852	296.345001
723.598633	541.153442
722.399414	320.562134
721.199219	538.928589
719.999023	403.478363
718.798828	569.257080
717.598633	534.169861
716.397461	357.262115
715.196289	267.666199
713.994141	500.818329
712.792969	204.105331
711.590820	103.689743
710.388672	524.122192
709.185547	81.667458
707.982422	464.919189
706.779297	153.396545
705.576172	721.564026
704.372070	48.909340
703.167969	257.897400
701.963867	473.375580
700.759766	445.226471
699.554688	193.195953
698.349609	-62.981739
697.143555	241.798798
695.938477	92.396492
694.732422	-250.172974
693.525391	30.863806
692.319336	36.130733
691.112305	-314.508423
689.905273	-237.273300
688.697266	-57.952690
687.490234	-13.056710
686.282227	1.607126
685.073242	-163.543716
683.865234	-46.618149
682.656250	-68.278732
681.447266	-29.071053
680.237305	-217.154922
679.028320	-60.582500
677.818359	-111.750244
676.607422	120.910522
675.397461	-27.239971
674.186523	335.566223
672.975586	-95.508247
671.763672	-126.029823
670.551758	-2.774282
669.339844	105.535805
668.127930	415.040802
666.915039	199.576019
665.703125	-84.664047
664.489258	259.983887
663.276367	-64.650642
662.062500	81.743637
660.848633	-145.055206
659.634766	-233.390289
658.419922	-224.338104
657.205078	-68.368874
655.990234	-155.866379
654.775391	198.870941
653.559570	103.249458
652.343750	48.866016
651.126953	-227.127838
649.911133	-74.139915
648.694336	63.951527
647.477539	212.981873
646.259766	-307.192535
645.041992	296.351532
643.824219	118.902840
642.606445	275.120331
641.387695	313.201263
640.168945	-29.064270
638.950195	196.429016
637.730469	-61.506927
636.511719	-175.234741
635.291016	207.388931
634.071289	-15.607302
632.850586	96.522659
631.629883	58.435257
630.409180	168.493561
629.188477	68.297623
627.966797	221.275421
626.745117	91.113075
625.522461	361.903687
624.300781	497.473999
623.078125	414.325287
621.854492	260.404175
620.631836	314.177765
619.408203	275.669250
618.184570	-242.605957
616.960938	91.015060
615.736328	152.423737
614.511719	-13.306961
613.287109	203.546738
612.061523	-24.915533
610.835938	19.936571
609.610352	-166.597214
608.384766	163.565948
607.158203	80.609276
605.931641	-60.644779
604.705078	-394.764679
