# Supplementary material for: Raman spectroscopy accurately differentiates mucosal healing from non-healing and biochemical changes following biological therapy in inflammatory bowel disease
Source: PLoS One. 2021 Jun 2;16(6):e0252210. doi: 10.1371/journal.pone.0252210 (PMC8172032; doi:10.1371/journal.pone.0252210)
Supplement: S7 Dataset — (ZIP) [file pone.0252210.s009.zip › Post-biologic/OC034 post treatment_base sub CR removed_60__X_-4896.59__Y_10074__Z_1507.2__Time_672.txt]

1714.774414	120.805038
1713.797852	-152.313354
1712.820313	23.494349
1711.843750	86.401688
1710.866211	-33.251465
1709.888672	-96.722389
1708.911133	-136.176422
1707.933594	-65.867828
1706.955078	-51.945908
1705.976563	55.652920
1704.998047	-5.488137
1704.019531	-31.796562
1703.040039	-194.575699
1702.061523	28.081501
1701.082031	-16.806665
1700.101563	26.645998
1699.122070	150.444977
1698.141602	71.143875
1697.161133	-13.303949
1696.180664	113.548073
1695.200195	141.704819
1694.218750	52.524979
1693.238281	201.288345
1692.256836	117.958908
1691.274414	392.532593
1690.292969	357.772766
1689.310547	389.985321
1688.328125	267.801056
1687.345703	361.976563
1686.363281	333.811615
1685.379883	567.172302
1684.396484	558.296936
1683.413086	368.633453
1682.429688	546.990417
1681.445313	757.578369
1680.461914	755.508789
1679.477539	788.415344
1678.493164	733.899231
1677.507813	876.673401
1676.523438	908.114929
1675.538086	1040.997925
1674.552734	940.287170
1673.566406	1177.618164
1672.581055	1324.952515
1671.594727	1331.826660
1670.608398	1405.557251
1669.622070	1174.295532
1668.634766	1554.259277
1667.648438	1233.727539
1666.661133	1333.106323
1665.673828	1459.437500
1664.685547	1411.072021
1663.698242	1604.562012
1662.709961	1594.238525
1661.721680	1600.290649
1660.733398	1694.269531
1659.744141	1701.209351
1658.755859	1679.484863
1657.766602	1644.973389
1656.777344	1674.491699
1655.787109	1574.715332
1654.797852	1591.919312
1653.807617	1482.533569
1652.817383	1394.815063
1651.827148	1291.715210
1650.835938	1228.763306
1649.844727	1129.268555
1648.853516	866.367798
1647.862305	807.517761
1646.871094	690.998535
1645.878906	487.773438
1644.886719	409.194092
1643.894531	452.533020
1642.902344	424.991302
1641.910156	292.299072
1640.916992	373.801788
1639.923828	191.851974
1638.930664	68.405914
1637.936523	145.809753
1636.943359	75.931213
1635.949219	-56.804947
1634.955078	-88.969749
1633.960938	42.598480
1632.965820	-17.827120
1631.970703	-51.534843
1630.975586	-137.538147
1629.980469	-57.322269
1628.985352	-111.027786
1627.989258	48.745632
1626.993164	-191.088394
1625.997070	-33.360130
1625.000977	-33.162609
1624.003906	-95.759605
1623.007813	52.236080
1622.010742	176.803238
1621.012695	364.647339
1620.015625	200.717194
1619.017578	10.862278
1618.020508	204.671906
1617.021484	172.904846
1616.023438	91.535477
1615.025391	97.023964
1614.026367	8.305040
1613.027344	127.033928
1612.028320	-50.363281
1611.028320	47.780178
1610.029297	17.657274
1609.029297	-69.905388
1608.029297	-157.243881
1607.028320	-116.022713
1606.028320	108.654739
1605.027344	32.324558
1604.026367	-7.171272
1603.025391	-22.946581
1602.023438	152.421906
1601.022461	-33.128586
1600.020508	-126.936356
1599.018555	-283.333313
1598.016602	-34.366222
1597.013672	-85.951370
1596.010742	-4.153338
1595.007813	-84.265327
1594.004883	-80.679115
1593.001953	-265.023712
1591.998047	-263.855408
1590.994141	-85.134422
1589.990234	-91.709862
1588.986328	27.001919
1587.981445	46.590130
1586.976563	120.974876
1585.971680	64.994377
1584.966797	342.726166
1583.961914	119.974464
1582.956055	51.066250
1581.950195	242.699173
1580.944336	69.623940
1579.938477	177.840378
1578.931641	283.400360
1577.924805	245.744064
1576.917969	111.800247
1575.911133	175.612015
1574.904297	280.979431
1573.896484	318.651947
1572.888672	228.864182
1571.880859	279.433044
1570.873047	135.010513
1569.864258	-76.963387
1568.855469	152.703537
1567.846680	156.245590
1566.837891	89.602219
1565.829102	240.975677
1564.819336	140.437912
1563.809570	122.890953
1562.799805	323.183838
1561.790039	282.067017
1560.779297	95.643768
1559.768555	215.132248
1558.757813	171.151428
1557.747070	72.649467
1556.736328	158.034607
1555.724609	282.117004
1554.712891	-18.728798
1553.701172	257.852020
1552.689453	143.268066
1551.676758	246.010101
1550.664063	216.593170
1549.651367	362.968231
1548.638672	216.849030
1547.625977	419.755035
1546.612305	133.764694
1545.598633	325.949921
1544.584961	81.136223
1543.571289	130.818100
1542.556641	38.233906
1541.541992	69.490784
1540.527344	77.324776
1539.512695	12.698590
1538.498047	105.368980
1537.482422	226.206772
1536.466797	75.921021
1535.451172	-2.258568
1534.434570	-29.012163
1533.418945	60.084934
1532.402344	-49.527138
1531.385742	26.275112
1530.369141	42.594933
1529.351563	-52.055874
1528.334961	72.064125
1527.317383	-169.708298
1526.299805	-35.706776
1525.281250	-46.097103
1524.263672	118.310776
1523.245117	7.163565
1522.226563	173.665359
1521.208008	-58.707657
1520.188477	76.485168
1519.168945	-19.927214
1518.150391	-3.412855
1517.129883	53.998409
1516.110352	-9.547360
1515.089844	29.464373
1514.070313	6.638943
1513.049805	83.742264
1512.028320	-139.695572
1511.007813	108.941925
1509.986328	-71.185684
1508.964844	-35.969387
1507.943359	104.180405
1506.921875	-9.757975
1505.899414	-144.356049
1504.876953	-61.248875
1503.854492	-224.352402
1502.832031	-95.537628
1501.808594	-233.343277
1500.786133	-168.980484
1499.762695	-199.566971
1498.739258	-245.686478
1497.714844	79.079849
1496.691406	-133.753784
1495.666992	-34.619736
1494.642578	-30.334148
1493.617188	-128.514725
1492.592773	-17.207165
1491.567383	-108.038277
1490.541992	-101.909218
1489.516602	80.314781
1488.491211	80.945305
1487.464844	37.986092
1486.438477	135.291763
1485.412109	181.340088
1484.385742	229.756332
1483.358398	428.511627
1482.331055	257.148926
1481.303711	238.718475
1480.276367	286.435577
1479.249023	443.594696
1478.220703	480.736816
1477.192383	724.112854
1476.164063	590.197144
1475.135742	598.830261
1474.106445	1091.139648
1473.077148	997.532227
1472.047852	942.010803
1471.018555	1151.046021
1469.989258	1314.063477
1468.958984	1286.087769
1467.928711	1344.469971
1466.898438	1451.016724
1465.868164	1605.699829
1464.836914	1816.103149
1463.805664	2061.877930
1462.774414	1885.712158
1461.743164	1910.172119
1460.710938	1975.135254
1459.679688	2304.026855
1458.647461	2231.607666
1457.615234	2390.065674
1456.582031	2213.430908
1455.549805	2328.519531
1454.516602	2402.880127
1453.483398	2548.125732
1452.449219	2639.978271
1451.416016	2612.604492
1450.381836	2557.282959
1449.347656	2550.049805
1448.313477	2692.196533
1447.279297	2786.104736
1446.244141	2568.480957
1445.208984	2677.432617
1444.173828	2523.083252
1443.138672	2454.778564
1442.102539	2411.738525
1441.066406	2292.798584
1440.030273	2325.586426
1438.994141	2044.841919
1437.958008	1953.749634
1436.920898	2029.432251
1435.883789	1955.994629
1434.846680	1640.078735
1433.808594	1465.682129
1432.771484	1250.962158
1431.733398	1003.488708
1430.695313	995.866638
1429.657227	993.287659
1428.618164	713.197449
1427.579102	723.272156
1426.540039	471.098969
1425.500977	549.297302
1424.461914	400.625366
1423.421875	410.772949
1422.381836	373.062469
1421.341797	421.029388
1420.301758	411.076202
1419.260742	310.495422
1418.219727	257.815338
1417.178711	159.887665
1416.137695	230.620789
1415.096680	213.313629
1414.054688	143.222595
1413.012695	151.157944
1411.970703	133.994736
1410.928711	139.511292
1409.885742	-146.440155
1408.842773	35.096840
1407.799805	-27.037941
1406.756836	38.994282
1405.712891	-151.053741
1404.668945	-17.128267
1403.625000	-18.716770
1402.581055	100.210808
1401.537109	96.237221
1400.492188	275.423065
1399.447266	191.317657
1398.402344	109.837646
1397.357422	198.921127
1396.311523	180.286118
1395.265625	74.059593
1394.219727	-39.542122
1393.173828	-77.868210
1392.126953	-136.123260
1391.081055	106.154968
1390.034180	168.222900
1388.986328	-112.446213
1387.939453	-165.220932
1386.891602	47.243565
1385.843750	-30.338087
1384.795898	-35.271423
1383.748047	97.387970
1382.699219	-112.262123
1381.651367	-179.279373
1380.602539	-181.210419
1379.552734	-63.152649
1378.503906	17.539530
1377.454102	-88.907463
1376.404297	36.926609
1375.354492	92.974091
1374.303711	11.912510
1373.253906	145.528534
1372.203125	-15.031418
1371.152344	1.624685
1370.100586	93.180580
1369.049805	12.902140
1367.998047	-176.833817
1366.946289	-17.612556
1365.894531	-57.544147
1364.841797	86.928673
1363.789063	211.573578
1362.736328	-22.069239
1361.683594	50.595047
1360.630859	6.458086
1359.577148	-57.412613
1358.523438	120.103188
1357.469727	223.115738
1356.415039	100.046379
1355.361328	342.495483
1354.306641	180.016815
1353.251953	94.771652
1352.197266	344.985229
1351.141602	111.081322
1350.085938	550.157104
1349.030273	388.606689
1347.974609	584.593506
1346.918945	567.314270
1345.862305	396.427734
1344.805664	605.167664
1343.749023	942.897644
1342.691406	918.765015
1341.634766	1001.371277
1340.577148	1222.842896
1339.519531	1142.191284
1338.460938	952.770935
1337.403320	966.629395
1336.344727	995.494751
1335.286133	846.325623
1334.226563	838.416687
1333.167969	976.635193
1332.108398	941.827576
1331.048828	914.619446
1329.989258	899.949036
1328.928711	838.485535
1327.869141	890.887329
1326.808594	772.958313
1325.748047	996.107300
1324.686523	881.000122
1323.625977	820.425537
1322.564453	814.342773
1321.502930	813.359131
1320.440430	807.599731
1319.378906	1112.824707
1318.316406	890.292236
1317.253906	875.137024
1316.190430	902.052063
1315.127930	973.479736
1314.064453	988.355896
1313.000977	811.220825
1311.937500	961.903503
1310.873047	979.697083
1309.809570	677.578369
1308.745117	1000.949219
1307.679688	1006.871277
1306.615234	1118.736572
1305.549805	1073.270752
1304.484375	850.901550
1303.418945	997.589355
1302.353516	1053.403076
1301.287109	1121.623047
1300.220703	1057.267944
1299.154297	803.920105
1298.087891	963.444275
1297.020508	1083.747070
1295.954102	776.959534
1294.886719	944.154541
1293.818359	745.771179
1292.750977	631.020752
1291.682617	626.829285
1290.614258	686.527405
1289.545898	601.668091
1288.476563	570.898865
1287.407227	702.012878
1286.338867	727.830261
1285.268555	660.669189
1284.199219	593.652771
1283.128906	700.631470
1282.058594	560.422241
1280.988281	476.678223
1279.917969	530.109253
1278.846680	857.627380
1277.775391	593.197327
1276.704102	703.126587
1275.632813	751.987122
1274.560547	798.482300
1273.488281	898.815674
1272.416016	884.366882
1271.343750	1011.693237
1270.270508	946.124146
1269.197266	1041.818970
1268.124023	993.532288
1267.050781	1067.376953
1265.977539	1043.669800
1264.903320	981.021118
1263.829102	1023.351318
1262.753906	1143.768677
1261.679688	1130.117920
1260.604492	1082.422729
1259.529297	1020.193970
1258.454102	950.747681
1257.378906	1076.252319
1256.302734	1138.449097
1255.226563	1176.329224
1254.150391	1029.253662
1253.073242	1050.216675
1251.997070	1115.011230
1250.919922	1070.364868
1249.841797	1210.616211
1248.764648	1285.195435
1247.686523	1299.013916
1246.608398	1064.965942
1245.530273	1173.662231
1244.452148	1141.443970
1243.373047	1089.843872
1242.293945	1174.274536
1241.214844	1028.063599
1240.135742	1083.391968
1239.055664	1204.238892
1237.975586	1038.773682
1236.895508	934.034790
1235.815430	858.455261
1234.734375	826.564087
1233.654297	1000.724670
1232.573242	922.784546
1231.491211	900.611328
1230.410156	1123.098755
1229.328125	977.379395
1228.246094	882.566040
1227.163086	770.846741
1226.081055	840.676819
1224.998047	806.423340
1223.915039	781.848389
1222.832031	684.710327
1221.748047	744.772583
1220.664063	601.719116
1219.580078	577.134583
1218.496094	482.460938
1217.412109	622.139343
1216.327148	452.567780
1215.242188	456.903229
1214.157227	490.173676
1213.071289	472.706879
1211.985352	546.909851
1210.899414	678.942505
1209.813477	680.618164
1208.727539	624.368164
1207.640625	654.897217
1206.553711	714.287415
1205.466797	494.043518
1204.378906	456.962799
1203.291016	470.428345
1202.203125	269.486053
1201.115234	227.488403
1200.027344	113.228386
1198.938477	107.261932
1197.849609	154.167847
1196.760742	39.804615
1195.670898	-64.955536
1194.582031	-179.361633
1193.492188	-175.988678
1192.401367	-21.269302
1191.311523	-159.863174
1190.220703	-204.776276
1189.129883	-132.056976
1188.039063	-143.501862
1186.947266	-58.989960
1185.856445	-128.223053
1184.764648	-130.318069
1183.671875	-127.700554
1182.580078	239.422440
1181.487305	-31.616186
1180.394531	176.893875
1179.301758	-53.448162
1178.208984	73.299751
1177.115234	51.342091
1176.021484	247.281235
1174.927734	98.163826
1173.833008	133.379715
1172.738281	240.291443
1171.643555	224.992615
1170.548828	195.238037
1169.454102	88.838196
1168.358398	152.190506
1167.262695	95.846603
1166.166992	-115.971748
1165.070313	37.877766
1163.973633	184.376907
1162.876953	306.807098
1161.780273	159.172516
1160.683594	149.989975
1159.585938	272.003113
1158.488281	336.560547
1157.389648	219.612823
1156.291992	450.923096
1155.193359	369.545319
1154.094727	414.475189
1152.996094	402.045288
1151.896484	251.251740
1150.796875	279.137512
1149.697266	130.581284
1148.597656	203.498795
1147.498047	35.734554
1146.397461	77.445480
1145.296875	49.984909
1144.195313	-34.703274
1143.094727	94.665718
1141.993164	104.913300
1140.891602	-184.623184
1139.789063	-115.120232
1138.687500	70.712860
1137.584961	139.883347
1136.482422	168.507492
1135.379883	201.747665
1134.276367	498.475891
1133.172852	569.373291
1132.069336	440.706940
1130.964844	520.834961
1129.861328	596.063721
1128.756836	737.560303
1127.652344	636.951904
1126.546875	1031.856201
1125.442383	980.774048
1124.336914	903.523071
1123.230469	821.447510
1122.125000	675.331055
1121.018555	676.011536
1119.912109	697.888611
1118.805664	468.689758
1117.699219	495.110260
1116.591797	592.395203
1115.484375	469.499573
1114.376953	533.408752
1113.268555	540.420410
1112.160156	566.235046
1111.051758	651.021851
1109.943359	317.385437
1108.833984	579.171204
1107.725586	724.995972
1106.616211	743.124207
1105.505859	820.163574
1104.396484	682.269470
1103.286133	898.323364
1102.175781	684.772888
1101.064453	711.821472
1099.954102	724.618530
1098.842773	775.036255
1097.731445	674.476807
1096.619141	795.396362
1095.507813	857.273315
1094.395508	546.844482
1093.282227	648.604553
1092.169922	507.723846
1091.056641	658.715210
1089.943359	696.592102
1088.830078	647.315247
1087.716797	628.566406
1086.602539	753.208557
1085.488281	691.968384
1084.373047	687.097595
1083.258789	458.897614
1082.143555	700.663757
1081.028320	564.044922
1079.913086	627.056946
1078.796875	504.476685
1077.680664	543.873230
1076.564453	496.358215
1075.448242	603.675964
1074.331055	671.005737
1073.213867	538.900269
1072.096680	350.532745
1070.979492	330.995300
1069.861328	189.542343
1068.743164	514.413330
1067.625000	426.786438
1066.505859	451.581024
1065.386719	359.251617
1064.267578	526.789917
1063.148438	296.336029
1062.029297	505.876770
1060.909180	392.449707
1059.789063	323.493896
1058.667969	394.843750
1057.547852	597.070374
1056.426758	418.208282
1055.305664	286.151703
1054.183594	109.753685
1053.062500	237.072693
1051.940430	289.599304
1050.818359	262.725891
1049.695313	247.530106
1048.572266	255.680695
1047.449219	231.173431
1046.326172	297.651520
1045.203125	347.787537
1044.079102	272.016602
1042.955078	214.944962
1041.830078	55.381863
1040.706055	-62.141712
1039.581055	207.050690
1038.456055	157.122818
1037.331055	256.248199
1036.205078	-28.693451
1035.079102	114.705666
1033.953125	202.241135
1032.826172	112.998817
1031.700195	440.096100
1030.573242	281.185486
1029.445313	236.283432
1028.318359	-26.975445
1027.190430	-20.566244
1026.062500	-179.016098
1024.934570	-151.558777
1023.805664	-258.711609
1022.676758	-82.578087
1021.547852	-321.836334
1020.418945	-321.951660
1019.289063	-219.944077
1018.159180	-326.611725
1017.029297	-71.483414
1015.898438	-89.905167
1014.767578	-108.235909
1013.636719	-40.751579
1012.505859	22.155670
1011.375000	101.334869
1010.243164	229.181488
1009.111328	343.176941
1007.978516	297.539063
1006.846680	464.874237
1005.713867	983.803406
1004.581055	1978.963867
1003.447266	2566.862793
1002.313477	2699.253174
1001.179688	1900.422607
1000.045898	1134.420898
998.912109	689.950195
997.777344	331.241913
996.642578	316.816010
995.506836	258.658783
994.372070	89.891655
993.236328	110.505646
992.100586	145.076965
990.963867	66.765007
989.828125	145.396225
988.691406	-6.371588
987.553711	-77.282433
986.416992	232.114319
985.279297	0.226096
984.141602	111.699326
983.003906	43.688900
981.865234	86.333382
980.726563	140.609756
979.587891	130.590759
978.448242	192.025574
977.309570	94.916199
976.169922	273.881714
975.030273	181.699005
973.889648	32.265110
972.749023	213.879013
971.608398	156.694199
970.467773	56.064251
969.326172	178.329910
968.184570	146.918350
967.042969	152.398849
965.901367	141.980301
964.758789	186.777222
963.616211	266.113495
962.473633	159.882401
961.330078	342.660675
960.186523	346.785309
959.042969	225.076141
957.899414	80.689003
956.754883	71.639435
955.610352	33.003857
954.465820	-64.950790
953.321289	164.527756
952.175781	69.218086
951.030273	296.614777
949.884766	311.420074
948.738281	24.629711
947.591797	83.262993
946.445313	119.191948
945.298828	226.095200
944.151367	232.628922
943.003906	189.097794
941.856445	394.590393
940.708008	203.037628
939.559570	219.389008
938.411133	315.748596
937.262695	113.461594
936.113281	369.757080
934.964844	156.495575
933.814453	155.466370
932.665039	291.317230
931.514648	240.479065
930.364258	151.115601
929.213867	296.486664
928.062500	86.839500
926.912109	321.249054
925.759766	-140.533905
924.608398	-21.863951
923.456055	-21.344795
922.303711	-316.249634
921.151367	-1.638390
919.999023	-148.365952
918.845703	32.324310
917.692383	-34.518314
916.539063	64.613403
915.384766	-6.430893
914.230469	-172.629852
913.076172	24.511890
911.920898	-95.931229
910.766602	-46.048916
909.611328	-227.358459
908.455078	-47.930756
907.299805	-104.196266
906.143555	-33.379723
904.987305	-164.105713
903.830078	-133.801300
902.673828	-58.091415
901.516602	124.133896
900.359375	-137.255508
899.201172	-190.187439
898.042969	-55.183945
896.884766	-15.123462
895.726563	192.384094
894.567383	90.176720
893.408203	60.465176
892.249023	-122.787361
891.088867	-222.241760
889.929688	-224.423157
888.769531	82.884552
887.608398	-74.924713
886.448242	13.461172
885.287109	-135.034286
884.125977	57.301514
882.963867	-0.719356
881.801758	2.260992
880.639648	165.392838
879.477539	69.326408
878.315430	153.657242
877.152344	350.676056
875.989258	189.552719
874.825195	301.052643
873.661133	225.710693
872.497070	96.449448
871.333008	19.064419
870.168945	27.261280
869.003906	-58.947422
867.838867	5.592005
866.672852	261.244659
865.506836	83.042061
864.340820	194.829407
863.174805	192.030975
862.008789	306.055450
860.841797	83.253311
859.674805	186.091385
858.506836	437.041290
857.339844	281.748932
856.171875	438.374878
855.003906	415.517670
853.834961	406.143036
852.666016	399.019440
851.497070	499.478271
850.328125	402.712311
849.158203	404.560333
847.988281	439.992920
846.818359	388.073944
845.647461	154.853027
844.477539	129.847305
843.306641	176.438889
842.134766	26.142796
840.963867	238.174515
839.791992	99.050835
838.619141	100.791664
837.447266	55.552193
836.274414	244.898865
835.101563	286.681580
833.928711	283.730927
832.754883	434.791718
831.581055	206.257019
830.407227	383.927246
829.232422	420.898682
828.058594	464.470093
826.883789	539.179016
825.708008	390.836609
824.533203	472.066315
823.357422	352.624176
822.181641	188.598343
821.004883	282.951111
819.828125	330.407532
818.651367	266.431580
817.474609	126.713783
816.296875	-57.532681
815.119141	114.171677
813.941406	58.819355
812.763672	-36.638126
811.584961	61.266167
810.406250	41.212517
809.226563	-63.378120
808.047852	20.795567
806.868164	-37.331268
805.688477	-37.814999
804.507813	-116.115646
803.327148	-192.283371
802.146484	-68.832825
800.965820	-189.599854
799.784180	-70.896164
798.603516	-1.170132
797.420898	-248.612289
796.239258	-148.110443
795.056641	-21.197605
793.874023	36.842243
792.691406	-71.393524
791.507813	-173.071320
790.324219	48.362411
789.140625	99.130333
787.956055	145.310089
786.772461	184.680222
785.586914	84.563187
784.402344	17.508293
783.216797	264.245758
782.032227	322.858215
780.845703	231.054779
779.660156	353.416931
778.473633	181.845230
777.287109	211.132019
776.100586	123.260872
774.913086	110.321953
773.725586	-121.194405
772.538086	84.017006
771.349609	152.254303
770.161133	4.237092
768.972656	279.374420
767.784180	289.778564
766.594727	4.796504
765.405273	261.685883
764.215820	430.221466
763.026367	400.381256
761.835938	467.271027
760.645508	415.154236
759.454102	492.738220
758.262695	449.169769
757.072266	585.815979
755.879883	596.950134
754.688477	649.712585
753.496094	519.928101
752.303711	543.873535
751.110352	429.308136
749.917969	450.827911
748.724609	287.803192
747.530273	486.914490
746.336914	347.873993
745.142578	351.400513
743.948242	350.435486
742.752930	340.599640
741.558594	370.133698
740.363281	224.212234
739.166992	282.068390
737.971680	355.146729
736.775391	309.832733
735.579102	137.452026
734.381836	201.525940
733.185547	370.561584
731.988281	362.204071
730.790039	69.382568
729.592773	319.078400
728.394531	157.502090
727.196289	253.929550
725.997070	485.782867
724.797852	429.047150
723.598633	365.752808
722.399414	365.803406
721.199219	400.770691
719.999023	313.449677
718.798828	400.769562
717.598633	437.854767
716.397461	437.835876
715.196289	433.461304
713.994141	483.612701
712.792969	328.832367
711.590820	235.175003
710.388672	100.187042
709.185547	69.864548
707.982422	28.707054
706.779297	203.185974
705.576172	94.623322
704.372070	18.816092
703.167969	267.326172
701.963867	56.763580
700.759766	31.244181
699.554688	105.839516
698.349609	-10.822483
697.143555	53.055355
695.938477	-26.416773
694.732422	-84.025909
693.525391	-43.765717
692.319336	-16.443718
691.112305	-167.032303
689.905273	-154.650742
688.697266	3.234407
687.490234	-29.731541
686.282227	-64.715042
685.073242	-142.909790
683.865234	-138.547562
682.656250	-14.834735
681.447266	117.638802
680.237305	-22.752111
679.028320	-134.767426
677.818359	-47.356560
676.607422	-174.137497
675.397461	-90.757469
674.186523	-93.796776
672.975586	-31.764978
671.763672	127.740112
670.551758	-78.086906
669.339844	127.101509
668.127930	73.011909
666.915039	86.112991
665.703125	120.981102
664.489258	-83.721466
663.276367	11.983702
662.062500	-38.976925
660.848633	-24.995205
659.634766	-13.009292
658.419922	53.073196
657.205078	-100.707008
655.990234	-14.908844
654.775391	-133.798843
653.559570	-105.920258
652.343750	25.517658
651.126953	-144.568481
649.911133	53.848160
648.694336	34.813271
647.477539	-7.783105
646.259766	87.496521
645.041992	152.696701
643.824219	112.532745
642.606445	117.622429
641.387695	204.483154
640.168945	-18.231970
638.950195	27.849945
637.730469	93.266945
636.511719	115.674904
635.291016	-55.247440
634.071289	70.196609
632.850586	-87.860512
631.629883	-136.464386
630.409180	46.603920
629.188477	-45.152660
627.966797	133.240723
626.745117	-10.288588
625.522461	-123.940544
624.300781	184.470551
623.078125	267.470428
621.854492	142.321899
620.631836	209.668549
619.408203	141.709976
618.184570	206.117676
616.960938	-42.453548
615.736328	78.828880
614.511719	17.674459
613.287109	-114.603043
612.061523	66.931686
610.835938	61.717392
609.610352	-102.379082
608.384766	85.457397
607.158203	-86.546097
605.931641	-137.579575
604.705078	-22.934616
