# Supplementary material for: Raman spectroscopy accurately differentiates mucosal healing from non-healing and biochemical changes following biological therapy in inflammatory bowel disease
Source: PLoS One. 2021 Jun 2;16(6):e0252210. doi: 10.1371/journal.pone.0252210 (PMC8172032; doi:10.1371/journal.pone.0252210)
Supplement: S7 Dataset — (ZIP) [file pone.0252210.s009.zip › Post-biologic/OC035-1 post treatment_base sub CR removed_69__X_-12014.2__Y_76908.1__Z_921.762__Time_780.txt]

1714.774414	-164.631729
1713.797852	109.919899
1712.820313	-63.393509
1711.843750	-291.585785
1710.866211	-164.410843
1709.888672	-290.456238
1708.911133	-31.693077
1707.933594	-175.990082
1706.955078	278.743408
1705.976563	335.994904
1704.998047	108.553131
1704.019531	121.308434
1703.040039	87.777367
1702.061523	136.546860
1701.082031	-5.299253
1700.101563	18.102964
1699.122070	196.081253
1698.141602	167.632889
1697.161133	349.896667
1696.180664	416.806000
1695.200195	419.241821
1694.218750	180.986969
1693.238281	492.672852
1692.256836	558.382874
1691.274414	276.905701
1690.292969	622.521851
1689.310547	567.706055
1688.328125	816.912659
1687.345703	1039.333374
1686.363281	664.519897
1685.379883	828.275269
1684.396484	912.105225
1683.413086	814.858521
1682.429688	992.140381
1681.445313	1158.823853
1680.461914	939.646301
1679.477539	1016.202454
1678.493164	989.193298
1677.507813	1031.605469
1676.523438	1414.808716
1675.538086	1141.268677
1674.552734	1543.509033
1673.566406	1472.744507
1672.581055	1317.388306
1671.594727	1715.104614
1670.608398	1741.169678
1669.622070	1528.634155
1668.634766	1786.567261
1667.648438	1596.256592
1666.661133	1677.174561
1665.673828	1676.286377
1664.685547	1845.638306
1663.698242	1877.541992
1662.709961	2005.375000
1661.721680	2088.608887
1660.733398	1994.761841
1659.744141	2033.961060
1658.755859	1967.755127
1657.766602	1780.265747
1656.777344	1929.729736
1655.787109	1748.725342
1654.797852	1872.803833
1653.807617	1679.811401
1652.817383	1384.302490
1651.827148	1441.314697
1650.835938	1334.894775
1649.844727	1081.046875
1648.853516	745.953552
1647.862305	852.950745
1646.871094	733.256958
1645.878906	680.222107
1644.886719	516.874268
1643.894531	454.524170
1642.902344	271.351349
1641.910156	186.497711
1640.916992	339.727997
1639.923828	-15.698467
1638.930664	138.661774
1637.936523	-33.482605
1636.943359	153.589172
1635.949219	-138.603867
1634.955078	-179.758301
1633.960938	-91.240936
1632.965820	-376.277588
1631.970703	26.708029
1630.975586	-320.341309
1629.980469	-0.715512
1628.985352	-238.648041
1627.989258	-165.490387
1626.993164	-202.344131
1625.997070	-94.021629
1625.000977	-321.829590
1624.003906	-333.491425
1623.007813	-92.334251
1622.010742	133.410248
1621.012695	33.736767
1620.015625	73.781700
1619.017578	19.708141
1618.020508	147.263702
1617.021484	96.680008
1616.023438	-229.010040
1615.025391	-121.223907
1614.026367	-97.035805
1613.027344	-256.050262
1612.028320	209.435776
1611.028320	87.872383
1610.029297	-48.994270
1609.029297	32.035122
1608.029297	84.554886
1607.028320	163.570831
1606.028320	436.660156
1605.027344	387.917145
1604.026367	370.909241
1603.025391	239.057678
1602.023438	110.158623
1601.022461	46.987320
1600.020508	-89.124786
1599.018555	52.227993
1598.016602	2.935639
1597.013672	-255.188873
1596.010742	-209.877304
1595.007813	-281.931061
1594.004883	-186.594864
1593.001953	-328.732574
1591.998047	-243.500778
1590.994141	-241.657578
1589.990234	-571.068665
1588.986328	-60.091808
1587.981445	109.101479
1586.976563	74.940170
1585.971680	150.420135
1584.966797	158.203339
1583.961914	312.031891
1582.956055	260.041840
1581.950195	202.947021
1580.944336	218.874557
1579.938477	484.834473
1578.931641	230.062958
1577.924805	230.520020
1576.917969	28.038212
1575.911133	93.641602
1574.904297	208.655151
1573.896484	217.007111
1572.888672	-21.644981
1571.880859	82.920670
1570.873047	106.857582
1569.864258	-139.464218
1568.855469	24.728523
1567.846680	326.458832
1566.837891	56.749893
1565.829102	301.121033
1564.819336	257.216125
1563.809570	202.877548
1562.799805	304.142700
1561.790039	226.299042
1560.779297	122.461281
1559.768555	78.193398
1558.757813	202.322342
1557.747070	302.956451
1556.736328	69.178841
1555.724609	192.852371
1554.712891	344.823517
1553.701172	359.349609
1552.689453	259.809265
1551.676758	149.797775
1550.664063	238.924454
1549.651367	214.007797
1548.638672	235.485565
1547.625977	161.088699
1546.612305	89.121361
1545.598633	117.805733
1544.584961	55.828266
1543.571289	213.299377
1542.556641	-19.580433
1541.541992	119.338142
1540.527344	162.443329
1539.512695	-83.829620
1538.498047	103.392204
1537.482422	42.576584
1536.466797	-51.986710
1535.451172	175.677246
1534.434570	29.067278
1533.418945	214.880447
1532.402344	60.104214
1531.385742	98.428665
1530.369141	121.026756
1529.351563	50.613670
1528.334961	-246.667038
1527.317383	73.902878
1526.299805	72.269348
1525.281250	129.563171
1524.263672	-45.026535
1523.245117	-29.435295
1522.226563	214.802002
1521.208008	162.922134
1520.188477	-43.485657
1519.168945	117.505859
1518.150391	-94.489334
1517.129883	-260.442261
1516.110352	35.805862
1515.089844	-217.990128
1514.070313	-81.642326
1513.049805	-281.957214
1512.028320	-179.609650
1511.007813	-254.642120
1509.986328	-353.026398
1508.964844	-500.391754
1507.943359	-517.185181
1506.921875	-275.294861
1505.899414	-469.584595
1504.876953	-141.248459
1503.854492	-43.943878
1502.832031	-133.970673
1501.808594	-303.652161
1500.786133	-240.504684
1499.762695	-338.965027
1498.739258	-179.142914
1497.714844	-178.340744
1496.691406	-323.630951
1495.666992	-218.469467
1494.642578	-292.642273
1493.617188	-318.489441
1492.592773	43.981544
1491.567383	219.444092
1490.541992	238.699509
1489.516602	181.047104
1488.491211	120.604584
1487.464844	108.431496
1486.438477	157.281708
1485.412109	108.865044
1484.385742	545.088684
1483.358398	378.732330
1482.331055	490.244507
1481.303711	343.888153
1480.276367	730.254395
1479.249023	486.567230
1478.220703	790.697510
1477.192383	791.241821
1476.164063	883.273987
1475.135742	689.778137
1474.106445	1344.109009
1473.077148	1117.045898
1472.047852	1444.770386
1471.018555	1405.684814
1469.989258	1707.353760
1468.958984	1716.139160
1467.928711	2037.542236
1466.898438	2086.549805
1465.868164	2315.841797
1464.836914	2313.543213
1463.805664	2732.885010
1462.774414	2707.281494
1461.743164	2747.555908
1460.710938	2691.129639
1459.679688	2654.897461
1458.647461	2958.639160
1457.615234	2812.907715
1456.582031	3177.055664
1455.549805	3284.720947
1454.516602	3026.966309
1453.483398	3291.528564
1452.449219	3053.876953
1451.416016	3100.094482
1450.381836	3333.666504
1449.347656	3427.681885
1448.313477	3597.534180
1447.279297	3519.032959
1446.244141	3369.549805
1445.208984	3650.357910
1444.173828	3328.629883
1443.138672	3262.507813
1442.102539	3196.308350
1441.066406	3097.181641
1440.030273	2755.279297
1438.994141	2782.555420
1437.958008	2506.456787
1436.920898	2452.768555
1435.883789	2373.787842
1434.846680	1963.902588
1433.808594	1839.493652
1432.771484	1649.478271
1431.733398	1464.539307
1430.695313	1120.659302
1429.657227	996.421570
1428.618164	922.652283
1427.579102	649.654419
1426.540039	787.788574
1425.500977	643.503052
1424.461914	554.736511
1423.421875	319.834778
1422.381836	498.233459
1421.341797	515.367310
1420.301758	258.018494
1419.260742	363.349335
1418.219727	239.596161
1417.178711	284.556763
1416.137695	72.892227
1415.096680	263.871063
1414.054688	125.315788
1413.012695	79.919373
1411.970703	301.092773
1410.928711	32.108273
1409.885742	127.665520
1408.842773	47.390659
1407.799805	67.708191
1406.756836	145.862869
1405.712891	138.685455
1404.668945	309.836731
1403.625000	114.592606
1402.581055	29.941813
1401.537109	18.187479
1400.492188	44.150928
1399.447266	47.650421
1398.402344	93.893250
1397.357422	283.110077
1396.311523	319.491730
1395.265625	-57.404057
1394.219727	-28.208038
1393.173828	334.198914
1392.126953	-27.029169
1391.081055	302.975342
1390.034180	162.454224
1388.986328	174.767075
1387.939453	217.276535
1386.891602	177.373566
1385.843750	-32.381935
1384.795898	-84.371315
1383.748047	-103.667366
1382.699219	-10.341659
1381.651367	-254.143356
1380.602539	4.404199
1379.552734	-296.398468
1378.503906	-242.309586
1377.454102	-392.761780
1376.404297	-118.673866
1375.354492	-81.544968
1374.303711	-56.721050
1373.253906	-291.072021
1372.203125	-328.132385
1371.152344	-260.255890
1370.100586	-204.672729
1369.049805	-141.401230
1367.998047	-75.460808
1366.946289	-238.491516
1365.894531	-94.905228
1364.841797	68.748337
1363.789063	70.755974
1362.736328	85.441940
1361.683594	-41.475052
1360.630859	207.545898
1359.577148	202.989014
1358.523438	129.049759
1357.469727	90.192657
1356.415039	91.349663
1355.361328	174.772934
1354.306641	129.199982
1353.251953	215.547363
1352.197266	138.201080
1351.141602	589.980652
1350.085938	729.043884
1349.030273	644.938721
1347.974609	501.576172
1346.918945	690.949280
1345.862305	930.091370
1344.805664	904.064758
1343.749023	940.286255
1342.691406	1135.371582
1341.634766	1033.278442
1340.577148	1154.456787
1339.519531	1023.191956
1338.460938	1070.540039
1337.403320	1427.632202
1336.344727	1208.058594
1335.286133	1278.400269
1334.226563	1136.175049
1333.167969	1224.347412
1332.108398	1040.679565
1331.048828	825.210022
1329.989258	844.952209
1328.928711	906.959595
1327.869141	776.465820
1326.808594	1231.805176
1325.748047	874.575134
1324.686523	831.377075
1323.625977	1025.487061
1322.564453	1009.950134
1321.502930	1177.303955
1320.440430	1209.132935
1319.378906	1293.017456
1318.316406	1236.537598
1317.253906	1057.053955
1316.190430	1067.718018
1315.127930	1297.992798
1314.064453	1358.391479
1313.000977	1204.681763
1311.937500	1191.684326
1310.873047	932.686340
1309.809570	1274.775024
1308.745117	1053.287842
1307.679688	1038.852661
1306.615234	938.559082
1305.549805	902.501587
1304.484375	1361.021729
1303.418945	1003.267944
1302.353516	992.515381
1301.287109	1453.876709
1300.220703	1308.352539
1299.154297	1187.686768
1298.087891	892.917908
1297.020508	1045.413330
1295.954102	952.564270
1294.886719	747.068726
1293.818359	895.250793
1292.750977	835.043640
1291.682617	711.302246
1290.614258	825.702576
1289.545898	565.134521
1288.476563	652.968323
1287.407227	941.926147
1286.338867	814.426514
1285.268555	723.924805
1284.199219	1101.440186
1283.128906	768.892944
1282.058594	632.525452
1280.988281	748.496765
1279.917969	876.836975
1278.846680	714.175293
1277.775391	627.587341
1276.704102	961.814026
1275.632813	922.004333
1274.560547	1153.702148
1273.488281	967.578003
1272.416016	1026.020996
1271.343750	881.851868
1270.270508	1316.695190
1269.197266	1580.585693
1268.124023	1368.496704
1267.050781	1361.651001
1265.977539	1193.910278
1264.903320	1460.610474
1263.829102	1410.264282
1262.753906	1538.080688
1261.679688	1617.204956
1260.604492	1362.508179
1259.529297	1176.273804
1258.454102	1460.435913
1257.378906	1571.648682
1256.302734	1648.834717
1255.226563	1375.501587
1254.150391	1569.739502
1253.073242	1605.812744
1251.997070	1440.018921
1250.919922	1432.504272
1249.841797	1298.622681
1248.764648	1568.495117
1247.686523	1371.602417
1246.608398	1828.638916
1245.530273	1593.044067
1244.452148	1668.569824
1243.373047	1447.825195
1242.293945	1353.504028
1241.214844	1324.829346
1240.135742	1029.234497
1239.055664	1262.824707
1237.975586	1610.381836
1236.895508	1363.569824
1235.815430	1335.154419
1234.734375	1539.539917
1233.654297	1343.910156
1232.573242	1371.350952
1231.491211	1389.116333
1230.410156	1617.628662
1229.328125	1189.756714
1228.246094	1202.750854
1227.163086	1440.878662
1226.081055	1211.804688
1224.998047	1050.587402
1223.915039	855.570862
1222.832031	900.071655
1221.748047	823.644592
1220.664063	549.000977
1219.580078	690.178162
1218.496094	664.535767
1217.412109	757.257874
1216.327148	586.643188
1215.242188	546.469788
1214.157227	216.564178
1213.071289	478.135406
1211.985352	278.627563
1210.899414	416.933716
1209.813477	719.150085
1208.727539	847.542847
1207.640625	867.330688
1206.553711	715.903442
1205.466797	651.238342
1204.378906	596.178955
1203.291016	374.857605
1202.203125	218.587494
1201.115234	406.627258
1200.027344	-65.090652
1198.938477	86.669868
1197.849609	98.717346
1196.760742	-28.859358
1195.670898	-399.386810
1194.582031	-108.581955
1193.492188	-375.743439
1192.401367	-231.880188
1191.311523	128.078644
1190.220703	-377.105469
1189.129883	-149.591690
1188.039063	-479.407990
1186.947266	-103.344208
1185.856445	-133.218948
1184.764648	-328.779236
1183.671875	13.054209
1182.580078	148.321030
1181.487305	-172.243912
1180.394531	-30.058332
1179.301758	121.522079
1178.208984	-79.389542
1177.115234	141.350021
1176.021484	31.278811
1174.927734	-126.780907
1173.833008	33.544369
1172.738281	342.070557
1171.643555	329.610291
1170.548828	168.654114
1169.454102	62.643707
1168.358398	111.991264
1167.262695	-54.041054
1166.166992	38.033569
1165.070313	-1.540878
1163.973633	-170.292664
1162.876953	43.114830
1161.780273	-70.956352
1160.683594	344.984833
1159.585938	423.953461
1158.488281	228.232819
1157.389648	452.427673
1156.291992	382.905609
1155.193359	544.615356
1154.094727	558.231689
1152.996094	132.986282
1151.896484	158.268661
1150.796875	314.437805
1149.697266	213.051819
1148.597656	-90.932755
1147.498047	-275.877594
1146.397461	153.366104
1145.296875	213.281494
1144.195313	303.935181
1143.094727	-2.972743
1141.993164	123.021233
1140.891602	189.328812
1139.789063	157.942093
1138.687500	354.605560
1137.584961	308.588470
1136.482422	243.408844
1135.379883	227.973297
1134.276367	673.117249
1133.172852	543.265564
1132.069336	790.754822
1130.964844	736.533447
1129.861328	1066.573486
1128.756836	1287.159790
1127.652344	1379.400146
1126.546875	1255.641113
1125.442383	1091.471313
1124.336914	1315.911133
1123.230469	1080.369385
1122.125000	1190.658569
1121.018555	1104.138184
1119.912109	1173.780518
1118.805664	1056.198486
1117.699219	1101.826904
1116.591797	955.589661
1115.484375	811.628113
1114.376953	646.283630
1113.268555	911.243652
1112.160156	485.569855
1111.051758	891.957336
1109.943359	789.931458
1108.833984	1002.022949
1107.725586	1102.857300
1106.616211	870.517883
1105.505859	1048.947754
1104.396484	1076.089478
1103.286133	1261.188232
1102.175781	1144.061157
1101.064453	1071.664429
1099.954102	1027.473267
1098.842773	1284.956421
1097.731445	997.674133
1096.619141	941.346008
1095.507813	1082.840942
1094.395508	998.003845
1093.282227	920.141968
1092.169922	981.126587
1091.056641	961.923645
1089.943359	912.023926
1088.830078	951.447937
1087.716797	790.796143
1086.602539	752.401123
1085.488281	744.492615
1084.373047	872.823120
1083.258789	1031.562744
1082.143555	807.131226
1081.028320	695.473694
1079.913086	863.265259
1078.796875	1073.152710
1077.680664	780.497498
1076.564453	900.966858
1075.448242	786.665771
1074.331055	681.721375
1073.213867	506.397888
1072.096680	535.093201
1070.979492	678.586182
1069.861328	430.541046
1068.743164	548.099304
1067.625000	391.461670
1066.505859	867.214294
1065.386719	673.014465
1064.267578	947.072815
1063.148438	912.023804
1062.029297	394.927704
1060.909180	282.753479
1059.789063	420.867615
1058.667969	654.760559
1057.547852	568.259460
1056.426758	332.191071
1055.305664	516.834167
1054.183594	668.671387
1053.062500	514.473328
1051.940430	675.582458
1050.818359	285.662323
1049.695313	635.812927
1048.572266	542.451660
1047.449219	169.195694
1046.326172	327.923798
1045.203125	92.518761
1044.079102	155.652893
1042.955078	144.204544
1041.830078	230.660599
1040.706055	28.242393
1039.581055	126.417969
1038.456055	108.163162
1037.331055	148.173187
1036.205078	18.298435
1035.079102	258.541931
1033.953125	66.010979
1032.826172	420.226044
1031.700195	767.380188
1030.573242	498.352509
1029.445313	231.844162
1028.318359	79.416862
1027.190430	-407.411255
1026.062500	-438.669037
1024.934570	-390.864594
1023.805664	-772.494507
1022.676758	-455.197327
1021.547852	-690.233154
1020.418945	-590.967529
1019.289063	-480.047150
1018.159180	-236.880630
1017.029297	-218.591415
1015.898438	-211.784943
1014.767578	-95.940506
1013.636719	-102.808640
1012.505859	54.914776
1011.375000	50.602184
1010.243164	407.589996
1009.111328	255.341507
1007.978516	485.126923
1006.846680	948.630310
1005.713867	2036.576416
1004.581055	3117.234619
1003.447266	3480.847900
1002.313477	2776.593506
1001.179688	1890.279053
1000.045898	1367.264771
998.912109	440.457825
997.777344	61.541340
996.642578	100.851585
995.506836	320.357147
994.372070	11.505863
993.236328	328.197144
992.100586	6.022243
990.963867	-6.813509
989.828125	261.821716
988.691406	219.361649
987.553711	-104.017128
986.416992	165.046463
985.279297	-118.606758
984.141602	-15.055142
983.003906	111.675941
981.865234	342.134552
980.726563	133.177155
979.587891	179.901215
978.448242	523.527039
977.309570	207.246155
976.169922	213.190918
975.030273	465.288727
973.889648	476.211548
972.749023	443.702667
971.608398	643.415710
970.467773	436.820557
969.326172	331.562317
968.184570	508.896912
967.042969	576.235413
965.901367	318.006439
964.758789	261.970795
963.616211	18.164484
962.473633	423.494415
961.330078	244.413132
960.186523	537.692139
959.042969	636.345520
957.899414	316.049347
956.754883	325.881683
955.610352	141.356979
954.465820	-1.643844
953.321289	109.656525
952.175781	523.123779
951.030273	74.376617
949.884766	401.242950
948.738281	433.295776
947.591797	159.309296
946.445313	406.671600
945.298828	147.003128
944.151367	225.723114
943.003906	3.233447
941.856445	262.767609
940.708008	421.999023
939.559570	289.322906
938.411133	175.193161
937.262695	376.088959
936.113281	153.014343
934.964844	386.197571
933.814453	412.114746
932.665039	353.933105
931.514648	259.565033
930.364258	436.487366
929.213867	265.176727
928.062500	244.417175
926.912109	-5.982279
925.759766	-37.598900
924.608398	-225.953506
923.456055	81.792046
922.303711	141.768951
921.151367	-252.714676
919.999023	-124.091064
918.845703	47.856182
917.692383	-395.678314
916.539063	-100.710960
915.384766	-214.368881
914.230469	-116.673035
913.076172	-39.255341
911.920898	-372.348114
910.766602	-507.761536
909.611328	-105.437622
908.455078	-115.765945
907.299805	-225.661362
906.143555	-40.711670
904.987305	28.771250
903.830078	-404.469788
902.673828	-305.165527
901.516602	95.384209
900.359375	-63.197750
899.201172	-217.017960
898.042969	-139.840698
896.884766	-132.679718
895.726563	-16.832027
894.567383	-25.239908
893.408203	9.433214
892.249023	-7.756334
891.088867	-8.988966
889.929688	134.448624
888.769531	101.805328
887.608398	-45.842918
886.448242	-150.439758
885.287109	117.467216
884.125977	37.908707
882.963867	-59.549347
881.801758	219.713348
880.639648	59.307327
879.477539	131.210342
878.315430	119.778954
877.152344	221.081223
875.989258	198.520111
874.825195	83.720345
873.661133	-51.231670
872.497070	356.360382
871.333008	68.491577
870.168945	109.254707
869.003906	210.772583
867.838867	-0.282717
866.672852	272.141327
865.506836	142.144424
864.340820	313.327118
863.174805	439.512543
862.008789	-233.915558
860.841797	161.812164
859.674805	591.021912
858.506836	261.440063
857.339844	636.552185
856.171875	686.204712
855.003906	830.005066
853.834961	899.730408
852.666016	518.806763
851.497070	669.186279
850.328125	499.039978
849.158203	452.146851
847.988281	474.649933
846.818359	447.827759
845.647461	461.263916
844.477539	67.302528
843.306641	176.896835
842.134766	156.633896
840.963867	-56.040073
839.791992	220.970459
838.619141	155.766357
837.447266	197.759293
836.274414	-37.402740
835.101563	58.039761
833.928711	-38.725903
832.754883	293.133667
831.581055	211.772964
830.407227	422.676422
829.232422	519.583618
828.058594	324.103577
826.883789	353.832581
825.708008	365.589020
824.533203	310.324707
823.357422	-43.657448
822.181641	117.036888
821.004883	72.598274
819.828125	112.653946
818.651367	96.878708
817.474609	-97.111130
816.296875	38.187420
815.119141	-169.355270
813.941406	-12.186993
812.763672	151.412582
811.584961	145.811584
810.406250	-326.714294
809.226563	-434.751984
808.047852	96.901695
806.868164	-195.886047
805.688477	-146.746582
804.507813	-255.427094
803.327148	-348.699005
802.146484	-448.766541
800.965820	-249.478333
799.784180	-298.870636
798.603516	-73.474937
797.420898	-178.672012
796.239258	-403.697144
795.056641	-203.354645
793.874023	-346.667358
792.691406	-124.660530
791.507813	-259.436829
790.324219	-197.311096
789.140625	90.344292
787.956055	165.266541
786.772461	-34.344437
785.586914	66.748604
784.402344	90.215218
783.216797	106.864906
782.032227	-146.309494
780.845703	22.494581
779.660156	175.572250
778.473633	266.570435
777.287109	52.654476
776.100586	-46.544109
774.913086	-86.270180
773.725586	-33.472637
772.538086	47.816517
771.349609	-67.366180
770.161133	-297.298737
768.972656	89.936615
767.784180	133.048813
766.594727	308.197662
765.405273	84.422852
764.215820	301.070557
763.026367	198.233246
761.835938	471.729248
760.645508	388.464600
759.454102	408.533142
758.262695	586.855164
757.072266	655.031128
755.879883	584.566772
754.688477	573.385742
753.496094	544.545837
752.303711	487.076141
751.110352	332.910858
749.917969	178.747147
748.724609	173.889008
747.530273	166.784439
746.336914	433.937897
745.142578	387.192657
743.948242	261.469696
742.752930	409.893463
741.558594	499.029816
740.363281	143.159744
739.166992	190.665802
737.971680	251.293854
736.775391	42.493176
735.579102	83.447380
734.381836	124.410576
733.185547	-206.708969
731.988281	175.749359
730.790039	166.469604
729.592773	126.629532
728.394531	244.319824
727.196289	285.513397
725.997070	151.916260
724.797852	243.546143
723.598633	90.551964
722.399414	503.432251
721.199219	403.082794
719.999023	440.442810
718.798828	47.940422
717.598633	170.743927
716.397461	461.622345
715.196289	141.820938
713.994141	3.325650
712.792969	-54.272720
711.590820	189.118652
710.388672	175.458847
709.185547	35.651852
707.982422	76.888557
706.779297	-123.384628
705.576172	64.159348
704.372070	-35.452614
703.167969	-150.017471
701.963867	166.451233
700.759766	274.218964
699.554688	119.083824
698.349609	44.709763
697.143555	-124.994080
695.938477	-48.820217
694.732422	21.073629
693.525391	-82.536865
692.319336	-281.374481
691.112305	-343.065735
689.905273	-491.263519
688.697266	-289.749695
687.490234	-365.735260
686.282227	-222.335327
685.073242	-115.572723
683.865234	-51.940880
682.656250	-198.280060
681.447266	-270.594635
680.237305	-169.282669
679.028320	-241.015976
677.818359	120.629616
676.607422	-35.008621
675.397461	-49.643402
674.186523	-176.523727
672.975586	-112.727669
671.763672	-24.921501
670.551758	-64.504059
669.339844	-84.392426
668.127930	21.290154
666.915039	-34.932827
665.703125	-60.716820
664.489258	43.286636
663.276367	-129.011963
662.062500	186.800491
660.848633	-136.281311
659.634766	233.532516
658.419922	9.997243
657.205078	49.737740
655.990234	-210.243790
654.775391	275.793518
653.559570	-173.817352
652.343750	-22.096766
651.126953	-118.275909
649.911133	-117.632271
648.694336	197.237671
647.477539	46.751762
646.259766	139.315140
645.041992	431.668060
643.824219	323.411560
642.606445	281.503876
641.387695	168.244720
640.168945	237.296204
638.950195	146.740555
637.730469	83.587776
636.511719	67.077827
635.291016	52.039124
634.071289	-99.047806
632.850586	122.665665
631.629883	169.520187
630.409180	-3.496703
629.188477	-162.460892
627.966797	3.549269
626.745117	133.970840
625.522461	468.855713
624.300781	360.668182
623.078125	141.771103
621.854492	489.153351
620.631836	453.453674
619.408203	469.536255
618.184570	186.149658
616.960938	367.537323
615.736328	-217.236084
614.511719	-106.476334
613.287109	-224.836792
612.061523	203.981064
610.835938	20.673656
609.610352	-30.612890
608.384766	143.925232
607.158203	31.184584
605.931641	-35.535225
604.705078	-361.811890
