# Supplementary material for: Raman spectroscopy accurately differentiates mucosal healing from non-healing and biochemical changes following biological therapy in inflammatory bowel disease
Source: PLoS One. 2021 Jun 2;16(6):e0252210. doi: 10.1371/journal.pone.0252210 (PMC8172032; doi:10.1371/journal.pone.0252210)
Supplement: S7 Dataset — (ZIP) [file pone.0252210.s009.zip › Post-biologic/OC023 post treatment-1_base sub cr removed_58__X_-20374.5__Y_49407__Z_923.735__Time_657.txt]

1714.774414	199.738052
1713.797852	69.239845
1712.820313	-78.078743
1711.843750	51.474415
1710.866211	125.198662
1709.888672	-23.013577
1708.911133	-157.189758
1707.933594	-9.420665
1706.955078	-182.605988
1705.976563	-60.563515
1704.998047	-149.511459
1704.019531	-176.280121
1703.040039	3.569786
1702.061523	-91.636101
1701.082031	91.936478
1700.101563	91.443161
1699.122070	-2.028637
1698.141602	-60.164909
1697.161133	21.263926
1696.180664	81.848244
1695.200195	73.516068
1694.218750	135.163223
1693.238281	242.758865
1692.256836	300.118164
1691.274414	85.757790
1690.292969	290.987183
1689.310547	440.628601
1688.328125	433.389404
1687.345703	437.359558
1686.363281	529.838318
1685.379883	516.176331
1684.396484	652.270874
1683.413086	541.068298
1682.429688	640.849487
1681.445313	647.880798
1680.461914	572.904785
1679.477539	831.160706
1678.493164	999.322937
1677.507813	933.762756
1676.523438	927.253479
1675.538086	963.763794
1674.552734	1104.424194
1673.566406	1224.214355
1672.581055	1285.963745
1671.594727	1207.313965
1670.608398	1466.508423
1669.622070	1370.162598
1668.634766	1300.839966
1667.648438	1401.886597
1666.661133	1495.343018
1665.673828	1589.178223
1664.685547	1502.986328
1663.698242	1573.731812
1662.709961	1697.869019
1661.721680	1676.539185
1660.733398	1692.711670
1659.744141	1849.692871
1658.755859	1614.894775
1657.766602	1661.319214
1656.777344	1742.508789
1655.787109	1694.280640
1654.797852	1564.371216
1653.807617	1456.022217
1652.817383	1430.071533
1651.827148	1325.102051
1650.835938	1164.954224
1649.844727	1071.288086
1648.853516	1059.911865
1647.862305	863.838440
1646.871094	990.493835
1645.878906	869.054749
1644.886719	621.171509
1643.894531	468.722900
1642.902344	406.358215
1641.910156	426.092560
1640.916992	158.437027
1639.923828	408.219788
1638.930664	286.223572
1637.936523	272.620850
1636.943359	85.237877
1635.949219	261.893494
1634.955078	-33.039238
1633.960938	204.561905
1632.965820	-79.308640
1631.970703	95.363785
1630.975586	80.561844
1629.980469	34.345440
1628.985352	-64.325607
1627.989258	-31.236565
1626.993164	38.815025
1625.997070	6.403888
1625.000977	-75.819023
1624.003906	44.550224
1623.007813	-100.476318
1622.010742	209.282349
1621.012695	159.088089
1620.015625	53.857712
1619.017578	114.211517
1618.020508	32.851242
1617.021484	77.608765
1616.023438	211.649475
1615.025391	227.633331
1614.026367	-0.279831
1613.027344	131.264069
1612.028320	173.654617
1611.028320	-95.880135
1610.029297	-84.820618
1609.029297	211.888596
1608.029297	178.408813
1607.028320	-4.323974
1606.028320	208.452057
1605.027344	127.929543
1604.026367	2.953588
1603.025391	69.069725
1602.023438	-218.049316
1601.022461	-89.143837
1600.020508	-135.523697
1599.018555	-19.791653
1598.016602	-123.714752
1597.013672	-65.579445
1596.010742	-80.663467
1595.007813	-87.939690
1594.004883	-150.101105
1593.001953	-277.561310
1591.998047	-146.557220
1590.994141	-153.998810
1589.990234	49.877811
1588.986328	94.456261
1587.981445	-4.512480
1586.976563	19.061188
1585.971680	89.481544
1584.966797	11.210666
1583.961914	-7.166230
1582.956055	133.322586
1581.950195	75.679123
1580.944336	64.848724
1579.938477	1.849564
1578.931641	157.460480
1577.924805	115.090897
1576.917969	241.778320
1575.911133	30.087162
1574.904297	44.671776
1573.896484	92.943214
1572.888672	11.077984
1571.880859	40.903538
1570.873047	67.994987
1569.864258	-24.571707
1568.855469	108.776749
1567.846680	-43.750996
1566.837891	16.577259
1565.829102	-99.786499
1564.819336	-115.012619
1563.809570	38.299892
1562.799805	131.735611
1561.790039	71.953384
1560.779297	-112.425339
1559.768555	195.743469
1558.757813	140.731247
1557.747070	217.765030
1556.736328	89.923569
1555.724609	-45.788757
1554.712891	240.560806
1553.701172	19.117619
1552.689453	165.224365
1551.676758	145.460876
1550.664063	32.390656
1549.651367	211.556839
1548.638672	116.308769
1547.625977	212.306427
1546.612305	163.312347
1545.598633	52.138725
1544.584961	46.809540
1543.571289	10.313669
1542.556641	56.329803
1541.541992	1.436694
1540.527344	-20.028910
1539.512695	4.819126
1538.498047	-210.545105
1537.482422	-67.298820
1536.466797	101.520180
1535.451172	-78.113808
1534.434570	2.620267
1533.418945	13.547228
1532.402344	-55.609543
1531.385742	-11.505389
1530.369141	34.992985
1529.351563	14.324339
1528.334961	99.103928
1527.317383	-1.718075
1526.299805	159.930618
1525.281250	45.939564
1524.263672	42.496265
1523.245117	100.633904
1522.226563	68.560852
1521.208008	293.509064
1520.188477	-37.162125
1519.168945	28.017962
1518.150391	77.602211
1517.129883	-24.601385
1516.110352	86.312607
1515.089844	186.746033
1514.070313	32.781937
1513.049805	-54.524975
1512.028320	-13.615070
1511.007813	-78.073769
1509.986328	42.066032
1508.964844	-40.629318
1507.943359	-41.366196
1506.921875	-11.475942
1505.899414	-115.044365
1504.876953	-175.136749
1503.854492	-132.846512
1502.832031	-121.448685
1501.808594	97.261101
1500.786133	-145.164825
1499.762695	-172.574524
1498.739258	-133.549866
1497.714844	-189.360931
1496.691406	-58.490959
1495.666992	-68.495323
1494.642578	143.879623
1493.617188	123.363029
1492.592773	5.611318
1491.567383	110.137695
1490.541992	40.753990
1489.516602	193.547882
1488.491211	210.801407
1487.464844	365.825775
1486.438477	290.909363
1485.412109	124.035469
1484.385742	232.744995
1483.358398	359.161407
1482.331055	314.523712
1481.303711	473.839203
1480.276367	332.126923
1479.249023	539.631470
1478.220703	634.810913
1477.192383	668.713379
1476.164063	822.259399
1475.135742	917.081726
1474.106445	917.556274
1473.077148	956.148926
1472.047852	1119.381836
1471.018555	1259.574829
1469.989258	1473.428589
1468.958984	1404.757446
1467.928711	1508.997192
1466.898438	1513.970947
1465.868164	1661.249268
1464.836914	1816.024414
1463.805664	1736.907104
1462.774414	1965.180298
1461.743164	1997.733398
1460.710938	2136.875000
1459.679688	2016.964111
1458.647461	2069.663574
1457.615234	2249.196045
1456.582031	2268.760986
1455.549805	2392.306885
1454.516602	2462.500732
1453.483398	2370.361084
1452.449219	2508.919189
1451.416016	2419.303467
1450.381836	2367.707275
1449.347656	2599.867432
1448.313477	2520.368164
1447.279297	2552.318848
1446.244141	2399.411133
1445.208984	2446.539795
1444.173828	2475.930664
1443.138672	2391.450684
1442.102539	2258.933838
1441.066406	2255.465820
1440.030273	2155.921631
1438.994141	2117.104736
1437.958008	1883.697998
1436.920898	1850.026123
1435.883789	1715.329346
1434.846680	1540.296631
1433.808594	1362.823608
1432.771484	1263.733276
1431.733398	982.953369
1430.695313	937.031311
1429.657227	901.253601
1428.618164	466.931885
1427.579102	713.807800
1426.540039	410.910950
1425.500977	501.469055
1424.461914	506.333893
1423.421875	617.069275
1422.381836	233.996521
1421.341797	327.207642
1420.301758	503.536713
1419.260742	284.536865
1418.219727	277.136658
1417.178711	370.467957
1416.137695	3.355953
1415.096680	-23.923492
1414.054688	4.193206
1413.012695	168.152237
1411.970703	274.286011
1410.928711	68.770149
1409.885742	222.755859
1408.842773	50.133736
1407.799805	-9.303464
1406.756836	66.974281
1405.712891	178.438644
1404.668945	-3.766254
1403.625000	92.770363
1402.581055	116.582314
1401.537109	112.875237
1400.492188	56.574219
1399.447266	130.780792
1398.402344	-20.587557
1397.357422	-71.539177
1396.311523	-94.820641
1395.265625	-115.492012
1394.219727	111.925575
1393.173828	154.021301
1392.126953	-109.278297
1391.081055	233.439270
1390.034180	-37.070843
1388.986328	170.548294
1387.939453	-7.063972
1386.891602	80.615578
1385.843750	-39.186195
1384.795898	-18.825695
1383.748047	89.117004
1382.699219	-52.784451
1381.651367	-17.115828
1380.602539	21.138378
1379.552734	-132.819489
1378.503906	-116.802498
1377.454102	24.126295
1376.404297	75.262787
1375.354492	-35.696037
1374.303711	-151.489410
1373.253906	92.050735
1372.203125	-38.445335
1371.152344	-86.495941
1370.100586	0.182460
1369.049805	-139.820282
1367.998047	-85.316467
1366.946289	31.558765
1365.894531	148.504044
1364.841797	148.490814
1363.789063	263.109100
1362.736328	-42.803959
1361.683594	293.504852
1360.630859	206.882416
1359.577148	234.823059
1358.523438	302.662079
1357.469727	-39.610138
1356.415039	110.524384
1355.361328	176.234024
1354.306641	251.970795
1353.251953	322.832947
1352.197266	319.285248
1351.141602	387.861725
1350.085938	575.686584
1349.030273	542.672668
1347.974609	641.306213
1346.918945	864.057556
1345.862305	965.301025
1344.805664	694.674805
1343.749023	850.699890
1342.691406	781.223511
1341.634766	850.677246
1340.577148	920.218811
1339.519531	893.249146
1338.460938	972.897034
1337.403320	918.936768
1336.344727	922.050171
1335.286133	977.255005
1334.226563	960.796448
1333.167969	969.207458
1332.108398	910.951111
1331.048828	862.729980
1329.989258	745.427002
1328.928711	828.490173
1327.869141	1005.539001
1326.808594	873.803101
1325.748047	680.489258
1324.686523	1047.942139
1323.625977	1059.824097
1322.564453	773.132385
1321.502930	990.123840
1320.440430	977.665894
1319.378906	908.590027
1318.316406	1113.405762
1317.253906	854.681946
1316.190430	1071.959229
1315.127930	1023.065308
1314.064453	976.760193
1313.000977	1169.546997
1311.937500	1061.859985
1310.873047	873.055725
1309.809570	1041.423462
1308.745117	1044.898193
1307.679688	1151.826294
1306.615234	1010.308411
1305.549805	1105.090210
1304.484375	1099.092773
1303.418945	1194.001099
1302.353516	1043.136230
1301.287109	971.071960
1300.220703	1144.845093
1299.154297	1048.400269
1298.087891	1136.291016
1297.020508	1062.159546
1295.954102	1108.441284
1294.886719	992.787903
1293.818359	864.994873
1292.750977	815.845764
1291.682617	911.515930
1290.614258	786.508240
1289.545898	727.828735
1288.476563	583.453430
1287.407227	877.893555
1286.338867	677.333862
1285.268555	783.139160
1284.199219	813.040039
1283.128906	593.238220
1282.058594	863.205505
1280.988281	841.862122
1279.917969	695.791260
1278.846680	738.219360
1277.775391	1086.424438
1276.704102	864.760315
1275.632813	831.497620
1274.560547	1047.621704
1273.488281	1065.754272
1272.416016	1091.257690
1271.343750	660.012146
1270.270508	871.289124
1269.197266	948.226685
1268.124023	1108.167725
1267.050781	923.961121
1265.977539	1096.114868
1264.903320	1148.694458
1263.829102	1118.361328
1262.753906	1146.597046
1261.679688	928.624390
1260.604492	842.393799
1259.529297	963.354614
1258.454102	933.240356
1257.378906	1227.112671
1256.302734	1184.823486
1255.226563	1057.359131
1254.150391	966.480469
1253.073242	868.358826
1251.997070	889.512329
1250.919922	917.968140
1249.841797	900.215698
1248.764648	960.284729
1247.686523	927.961304
1246.608398	995.302795
1245.530273	994.582886
1244.452148	1098.325195
1243.373047	917.858276
1242.293945	919.585388
1241.214844	853.333862
1240.135742	721.573669
1239.055664	980.549438
1237.975586	807.560913
1236.895508	770.469604
1235.815430	876.456421
1234.734375	824.794434
1233.654297	647.094543
1232.573242	983.215088
1231.491211	827.331116
1230.410156	717.517578
1229.328125	510.861206
1228.246094	754.623840
1227.163086	608.519775
1226.081055	544.738464
1224.998047	396.269897
1223.915039	605.863281
1222.832031	433.199646
1221.748047	446.768707
1220.664063	453.043488
1219.580078	287.675751
1218.496094	412.312439
1217.412109	553.765564
1216.327148	562.271851
1215.242188	418.599365
1214.157227	219.418594
1213.071289	435.442749
1211.985352	412.418610
1210.899414	370.053802
1209.813477	400.022797
1208.727539	415.458008
1207.640625	303.048065
1206.553711	453.380005
1205.466797	627.689819
1204.378906	469.364380
1203.291016	380.909698
1202.203125	415.261200
1201.115234	324.330750
1200.027344	218.936493
1198.938477	171.287384
1197.849609	5.692635
1196.760742	-13.147659
1195.670898	-164.327438
1194.582031	42.778366
1193.492188	184.813019
1192.401367	-122.743225
1191.311523	-67.382034
1190.220703	-96.202637
1189.129883	79.080460
1188.039063	-146.817810
1186.947266	-14.965335
1185.856445	-82.471184
1184.764648	-171.620636
1183.671875	24.699556
1182.580078	-66.987350
1181.487305	143.453918
1180.394531	30.044947
1179.301758	141.930557
1178.208984	157.824951
1177.115234	53.829800
1176.021484	-40.618881
1174.927734	169.046707
1173.833008	-33.300415
1172.738281	46.833698
1171.643555	105.306961
1170.548828	142.134537
1169.454102	73.601173
1168.358398	193.955627
1167.262695	146.788055
1166.166992	-31.928240
1165.070313	-69.638962
1163.973633	117.196548
1162.876953	64.958908
1161.780273	124.915466
1160.683594	156.101196
1159.585938	191.956879
1158.488281	273.056915
1157.389648	473.344879
1156.291992	415.792633
1155.193359	405.878265
1154.094727	312.414886
1152.996094	204.598831
1151.896484	125.342194
1150.796875	79.395920
1149.697266	-85.747696
1148.597656	101.632195
1147.498047	7.823833
1146.397461	6.822124
1145.296875	229.488892
1144.195313	78.325760
1143.094727	-194.200073
1141.993164	-226.438156
1140.891602	-92.272339
1139.789063	-96.166008
1138.687500	-54.975471
1137.584961	90.676781
1136.482422	195.782333
1135.379883	127.339714
1134.276367	301.088440
1133.172852	296.587769
1132.069336	472.422302
1130.964844	600.621460
1129.861328	797.494324
1128.756836	818.640198
1127.652344	718.732178
1126.546875	908.073792
1125.442383	670.526794
1124.336914	757.715271
1123.230469	648.099792
1122.125000	460.279755
1121.018555	334.045044
1119.912109	716.910217
1118.805664	628.399597
1117.699219	513.816895
1116.591797	569.585571
1115.484375	606.328857
1114.376953	389.893585
1113.268555	329.554596
1112.160156	413.390564
1111.051758	501.844971
1109.943359	578.375000
1108.833984	579.192871
1107.725586	350.827759
1106.616211	441.302582
1105.505859	687.492432
1104.396484	624.291992
1103.286133	874.922302
1102.175781	809.219543
1101.064453	630.257080
1099.954102	779.128479
1098.842773	746.320862
1097.731445	760.616211
1096.619141	668.794739
1095.507813	675.926025
1094.395508	854.955994
1093.282227	845.441650
1092.169922	619.273071
1091.056641	689.756470
1089.943359	828.412354
1088.830078	569.318481
1087.716797	667.861145
1086.602539	771.014893
1085.488281	831.757446
1084.373047	662.053589
1083.258789	736.820435
1082.143555	609.439941
1081.028320	571.351074
1079.913086	855.005615
1078.796875	598.440613
1077.680664	576.716125
1076.564453	522.118103
1075.448242	641.156006
1074.331055	506.752594
1073.213867	475.585236
1072.096680	308.412598
1070.979492	563.270569
1069.861328	447.675659
1068.743164	475.055328
1067.625000	399.333313
1066.505859	628.104126
1065.386719	524.255432
1064.267578	455.562439
1063.148438	620.946899
1062.029297	425.896973
1060.909180	242.625443
1059.789063	475.760162
1058.667969	217.729767
1057.547852	404.013672
1056.426758	375.181122
1055.305664	386.093353
1054.183594	413.357788
1053.062500	1038.554321
1051.940430	444.539490
1050.818359	264.033844
1049.695313	111.631180
1048.572266	353.678070
1047.449219	280.685150
1046.326172	294.048889
1045.203125	272.451782
1044.079102	246.223145
1042.955078	224.696701
1041.830078	105.333595
1040.706055	256.311920
1039.581055	92.808975
1038.456055	201.869308
1037.331055	257.370758
1036.205078	229.088120
1035.079102	256.709381
1033.953125	156.404343
1032.826172	407.403961
1031.700195	456.030243
1030.573242	441.905334
1029.445313	232.589844
1028.318359	121.029427
1027.190430	-4.370235
1026.062500	-36.745789
1024.934570	-154.967529
1023.805664	40.340359
1022.676758	-184.498032
1021.547852	-21.635239
1020.418945	-155.743393
1019.289063	-315.241394
1018.159180	-140.669678
1017.029297	-288.364471
1015.898438	-185.594116
1014.767578	44.655354
1013.636719	10.761577
1012.505859	122.885345
1011.375000	339.242126
1010.243164	331.004242
1009.111328	336.741882
1007.978516	458.260376
1006.846680	667.727234
1005.713867	1355.971313
1004.581055	2020.860107
1003.447266	2350.296143
1002.313477	2265.932617
1001.179688	1347.486938
1000.045898	771.489868
998.912109	276.701508
997.777344	227.918869
996.642578	91.528442
995.506836	130.718979
994.372070	68.462616
993.236328	-12.121225
992.100586	11.231403
990.963867	-16.055128
989.828125	78.970947
988.691406	-107.140633
987.553711	18.032433
986.416992	-119.376144
985.279297	-224.364944
984.141602	55.371101
983.003906	21.988268
981.865234	66.990578
980.726563	22.344833
979.587891	74.464043
978.448242	18.571201
977.309570	146.790359
976.169922	116.436790
975.030273	194.246170
973.889648	65.326553
972.749023	170.924057
971.608398	205.394821
970.467773	230.788284
969.326172	118.547791
968.184570	137.314392
967.042969	-171.941681
965.901367	39.846497
964.758789	322.765106
963.616211	293.820831
962.473633	35.766014
961.330078	160.724182
960.186523	265.131287
959.042969	271.110626
957.899414	247.441711
956.754883	297.189819
955.610352	179.926987
954.465820	85.738289
953.321289	117.578896
952.175781	108.357109
951.030273	115.282074
949.884766	49.165283
948.738281	378.703339
947.591797	11.127439
946.445313	-77.371208
945.298828	90.163269
944.151367	33.926815
943.003906	306.657776
941.856445	68.032623
940.708008	194.822678
939.559570	111.760971
938.411133	110.994522
937.262695	356.675232
936.113281	212.462387
934.964844	417.230225
933.814453	234.586960
932.665039	97.728806
931.514648	250.374771
930.364258	38.677551
929.213867	207.458679
928.062500	46.209011
926.912109	-78.427544
925.759766	-9.471680
924.608398	80.047676
923.456055	142.359512
922.303711	-95.368858
921.151367	74.039276
919.999023	-61.048973
918.845703	-16.452766
917.692383	-37.634266
916.539063	-231.288986
915.384766	-134.105026
914.230469	-84.521538
913.076172	-46.194107
911.920898	-180.206161
910.766602	-177.943558
909.611328	-195.978073
908.455078	-166.277664
907.299805	-220.357742
906.143555	-147.393158
904.987305	-26.777241
903.830078	37.259483
902.673828	-172.655655
901.516602	-88.034889
900.359375	-12.408709
899.201172	-160.756470
898.042969	21.386185
896.884766	108.534119
895.726563	35.171864
894.567383	-135.277405
893.408203	65.140480
892.249023	21.491024
891.088867	174.509048
889.929688	67.777847
888.769531	80.869545
887.608398	118.874161
886.448242	247.218246
885.287109	-19.323606
884.125977	127.197128
882.963867	289.514557
881.801758	39.158054
880.639648	226.355972
879.477539	174.613007
878.315430	267.175964
877.152344	235.854355
875.989258	159.559952
874.825195	108.133530
873.661133	128.828583
872.497070	82.043213
871.333008	179.344498
870.168945	258.651001
869.003906	81.568283
867.838867	196.932510
866.672852	94.226212
865.506836	135.451508
864.340820	129.505432
863.174805	177.512589
862.008789	221.036987
860.841797	183.741882
859.674805	231.797180
858.506836	358.412994
857.339844	316.699005
856.171875	324.382568
855.003906	495.803375
853.834961	485.542755
852.666016	531.342712
851.497070	451.626617
850.328125	515.355957
849.158203	267.692993
847.988281	228.431564
846.818359	153.364151
845.647461	-40.303898
844.477539	142.091599
843.306641	203.577927
842.134766	95.026726
840.963867	259.349335
839.791992	112.801521
838.619141	116.082077
837.447266	23.239189
836.274414	111.403580
835.101563	132.490295
833.928711	294.235352
832.754883	94.185783
831.581055	300.455994
830.407227	229.873856
829.232422	239.616257
828.058594	342.996582
826.883789	328.102325
825.708008	148.195892
824.533203	311.590942
823.357422	118.316238
822.181641	-61.547558
821.004883	97.197861
819.828125	-15.863781
818.651367	-28.738346
817.474609	2.854471
816.296875	-14.574575
815.119141	223.792923
813.941406	77.193451
812.763672	-78.294701
811.584961	35.238579
810.406250	-20.270754
809.226563	-55.817898
808.047852	-111.416443
806.868164	-249.234802
805.688477	-62.860058
804.507813	107.818001
803.327148	-94.538467
802.146484	-241.401535
800.965820	-232.981522
799.784180	-164.756195
798.603516	-189.780701
797.420898	-234.817902
796.239258	-226.730270
795.056641	-161.114777
793.874023	-224.104187
792.691406	-218.492416
791.507813	-119.968300
790.324219	-63.640770
789.140625	-197.764511
787.956055	-0.008858
786.772461	64.827965
785.586914	-96.037140
784.402344	-77.821198
783.216797	240.936493
782.032227	172.683716
780.845703	259.045868
779.660156	292.252441
778.473633	157.505966
777.287109	9.481265
776.100586	119.703690
774.913086	-12.981599
773.725586	30.815521
772.538086	-68.887215
771.349609	-38.516151
770.161133	90.962837
768.972656	118.888008
767.784180	89.406296
766.594727	70.864754
765.405273	83.077415
764.215820	139.237320
763.026367	124.823723
761.835938	187.370193
760.645508	287.207947
759.454102	272.503387
758.262695	134.537277
757.072266	293.428589
755.879883	247.692963
754.688477	212.880661
753.496094	129.657349
752.303711	281.474426
751.110352	147.592056
749.917969	105.923027
748.724609	15.896400
747.530273	68.510727
746.336914	70.551468
745.142578	230.483658
743.948242	175.312378
742.752930	299.917969
741.558594	115.267296
740.363281	105.991203
739.166992	68.168808
737.971680	89.454033
736.775391	64.673889
735.579102	103.353836
734.381836	-57.264385
733.185547	90.758911
731.988281	52.660751
730.790039	5.782432
729.592773	210.413651
728.394531	360.239594
727.196289	190.767868
725.997070	215.867264
724.797852	243.107040
723.598633	375.165833
722.399414	478.740845
721.199219	248.144241
719.999023	183.551071
718.798828	365.605896
717.598633	469.002075
716.397461	437.077362
715.196289	344.086945
713.994141	120.299187
712.792969	14.334002
711.590820	87.141083
710.388672	220.927917
709.185547	210.875015
707.982422	41.839275
706.779297	-22.585411
705.576172	139.440918
704.372070	-9.827962
703.167969	95.581947
701.963867	135.700989
700.759766	106.229408
699.554688	-23.223616
698.349609	53.939774
697.143555	-147.096054
695.938477	-80.731369
694.732422	165.954346
693.525391	-8.782248
692.319336	-7.507785
691.112305	-75.654312
689.905273	-289.133423
688.697266	-105.370361
687.490234	-292.602356
686.282227	-22.056398
685.073242	-85.502777
683.865234	-83.823868
682.656250	13.283536
681.447266	-47.769024
680.237305	-78.396530
679.028320	-156.589737
677.818359	-5.151081
676.607422	-39.885021
675.397461	35.847710
674.186523	-52.830727
672.975586	-24.575771
671.763672	114.045380
670.551758	25.632603
669.339844	162.162292
668.127930	-25.492928
666.915039	87.364693
665.703125	-104.363655
664.489258	-17.312346
663.276367	-66.271545
662.062500	-28.785416
660.848633	23.857571
659.634766	-111.190689
658.419922	-116.674591
657.205078	-61.707989
655.990234	38.569939
654.775391	-35.768444
653.559570	-38.897564
652.343750	35.588509
651.126953	-79.500069
649.911133	35.951904
648.694336	60.939014
647.477539	40.724686
646.259766	115.236443
645.041992	273.640015
643.824219	328.704865
642.606445	269.738068
641.387695	219.382767
640.168945	91.626755
638.950195	-42.557632
637.730469	3.773643
636.511719	39.277920
635.291016	96.176369
634.071289	137.927353
632.850586	44.308537
631.629883	70.816154
630.409180	41.389576
629.188477	-65.401672
627.966797	57.200470
626.745117	136.680801
625.522461	110.879463
624.300781	104.163284
623.078125	294.367126
621.854492	383.534454
620.631836	294.602814
619.408203	44.803551
618.184570	190.874237
616.960938	-87.282562
615.736328	-57.526421
614.511719	-85.950172
613.287109	-24.949289
612.061523	-84.190346
610.835938	-30.575176
609.610352	28.912407
608.384766	-57.496735
607.158203	-71.807617
605.931641	-14.103031
604.705078	53.599022
