# Supplementary material for: Raman spectroscopy accurately differentiates mucosal healing from non-healing and biochemical changes following biological therapy in inflammatory bowel disease
Source: PLoS One. 2021 Jun 2;16(6):e0252210. doi: 10.1371/journal.pone.0252210 (PMC8172032; doi:10.1371/journal.pone.0252210)
Supplement: S7 Dataset — (ZIP) [file pone.0252210.s009.zip › Post-biologic/OC020 post treatment-2 base sub CR removed_24__X_-18446.5__Y_40080.8__Z_5.49595__Time_276.txt]

1714.793945	1008.319031
1713.817383	769.743469
1712.840820	52.975941
1711.864258	-157.058594
1710.886719	-80.707214
1709.909180	-171.041931
1708.931641	-1.887980
1707.953125	-10.289177
1706.975586	270.188599
1705.997070	-202.664124
1705.018555	87.147240
1704.040039	-167.175476
1703.060547	-531.876587
1702.081055	-185.390030
1701.101563	-176.803024
1700.122070	-382.890381
1699.142578	-244.727646
1698.162109	-94.154732
1697.181641	-192.998459
1696.201172	-241.861679
1695.220703	23.652817
1694.239258	-35.099895
1693.257813	-511.266602
1692.276367	50.276550
1691.294922	466.485565
1690.313477	67.687569
1689.331055	412.238800
1688.348633	-183.215317
1687.366211	193.797089
1686.383789	574.876892
1685.400391	546.785583
1684.416992	168.490356
1683.433594	196.803345
1682.450195	-85.060860
1681.465820	284.306152
1680.482422	372.799744
1679.498047	364.078278
1678.512695	691.943115
1677.528320	345.312714
1676.542969	422.994843
1675.558594	746.660645
1674.572266	643.240784
1673.586914	961.161804
1672.601563	1407.712646
1671.615234	917.273438
1670.628906	1286.219116
1669.642578	1308.231079
1668.655273	1432.173706
1667.668945	1636.852295
1666.681641	1359.413086
1665.694336	2075.499756
1664.706055	1611.727661
1663.718750	2005.878784
1662.730469	2440.530273
1661.742188	1940.127075
1660.753906	2082.262207
1659.764648	2119.189697
1658.775391	2284.141113
1657.787109	2065.860352
1656.796875	2060.248535
1655.807617	2301.717529
1654.818359	2530.633789
1653.828125	2384.374023
1652.837891	1902.916260
1651.846680	2070.397461
1650.856445	1831.290527
1649.865234	971.580261
1648.874023	1429.328247
1647.882813	1393.294312
1646.891602	657.699768
1645.899414	662.639771
1644.907227	1175.244629
1643.915039	629.337524
1642.922852	-153.382736
1641.930664	-219.990768
1640.937500	268.026642
1639.944336	489.852661
1638.951172	-29.133440
1637.957031	85.396126
1636.963867	358.534393
1635.969727	254.972412
1634.975586	265.165558
1633.981445	107.103722
1632.986328	-192.819641
1631.991211	-76.180878
1630.996094	-275.239380
1630.000977	-321.223083
1629.005859	119.984131
1628.009766	-509.690247
1627.013672	-141.815231
1626.017578	205.093216
1625.021484	-260.449341
1624.024414	-504.794830
1623.028320	84.386459
1622.031250	-72.843071
1621.033203	-90.638245
1620.036133	690.259888
1619.038086	-39.084423
1618.041016	269.118866
1617.041992	262.232513
1616.043945	489.038391
1615.045898	353.742584
1614.046875	-51.659302
1613.047852	177.850571
1612.048828	-106.630951
1611.048828	4.853626
1610.049805	-475.990906
1609.049805	-120.768105
1608.049805	-4.099831
1607.048828	-26.363558
1606.048828	100.654167
1605.047852	-173.031998
1604.046875	356.925720
1603.045898	279.462280
1602.044922	52.825432
1601.042969	27.584194
1600.041016	-65.725075
1599.039063	-93.736763
1598.037109	199.680603
1597.034180	92.948174
1596.031250	-437.162079
1595.028320	-345.432098
1594.025391	-136.354446
1593.022461	-183.429337
1592.018555	-442.141357
1591.014648	-666.990295
1590.010742	290.219666
1589.006836	-644.690491
1588.001953	-92.626984
1586.997070	-26.056856
1585.992188	186.279053
1584.987305	-55.250507
1583.982422	831.575012
1582.976563	248.193268
1581.970703	235.334473
1580.964844	381.118225
1579.958984	-51.460648
1578.952148	-166.534836
1577.945313	-227.153748
1576.938477	417.201508
1575.931641	145.229691
1574.924805	78.606300
1573.916992	68.909393
1572.909180	22.544859
1571.901367	-141.053391
1570.893555	-185.310623
1569.884766	-598.836548
1568.876953	156.555145
1567.868164	-80.836021
1566.858398	-180.833786
1565.849609	-91.531052
1564.839844	-109.027702
1563.830078	267.617340
1562.820313	693.081848
1561.810547	728.996887
1560.799805	-241.654358
1559.790039	141.250549
1558.779297	-251.421814
1557.767578	218.725082
1556.756836	167.597000
1555.745117	22.879660
1554.733398	193.869720
1553.721680	222.066727
1552.709961	1.407892
1551.697266	272.242584
1550.685547	307.223114
1549.672852	372.860840
1548.659180	316.538055
1547.646484	355.651367
1546.632813	464.195282
1545.619141	564.618774
1544.605469	496.696106
1543.591797	172.701797
1542.577148	135.218292
1541.562500	781.852478
1540.547852	273.676117
1539.533203	51.971939
1538.518555	21.046310
1537.502930	-177.956512
1536.487305	458.720795
1535.471680	707.916199
1534.456055	340.358398
1533.439453	-380.621429
1532.422852	509.493347
1531.406250	744.330261
1530.389648	362.954315
1529.373047	61.313591
1528.355469	60.793156
1527.337891	358.684967
1526.320313	483.679474
1525.302734	489.943878
1524.284180	284.854889
1523.265625	280.260468
1522.247070	735.820251
1521.228516	337.131500
1520.208984	64.265572
1519.190430	179.480698
1518.170898	368.853668
1517.151367	-76.765549
1516.130859	263.584534
1515.111328	-118.109245
1514.090820	509.212860
1513.070313	65.472275
1512.049805	-108.803429
1511.028320	-36.942432
1510.006836	-14.092830
1508.986328	67.590286
1507.963867	-474.285370
1506.942383	-244.326492
1505.919922	-919.624268
1504.898438	253.054733
1503.875977	-194.420319
1502.852539	-503.631195
1501.830078	-52.147991
1500.806641	-79.961761
1499.783203	-461.241730
1498.759766	-412.522125
1497.736328	-340.969910
1496.711914	-643.219482
1495.687500	-349.501862
1494.663086	-104.655746
1493.638672	-100.418335
1492.613281	317.731903
1491.587891	27.611519
1490.563477	200.029648
1489.537109	103.876175
1488.511719	-150.658157
1487.485352	508.909393
1486.458984	62.606911
1485.432617	-164.099411
1484.406250	81.287819
1483.379883	237.172318
1482.352539	655.567139
1481.325195	747.243042
1480.297852	680.713074
1479.269531	659.951233
1478.241211	389.345612
1477.213867	717.651794
1476.184570	994.678955
1475.156250	1495.730103
1474.127930	1515.216553
1473.098633	1364.002441
1472.069336	1528.437256
1471.040039	1809.831055
1470.009766	1694.079224
1468.979492	1585.984253
1467.950195	1800.958130
1466.918945	2567.465820
1465.888672	1950.755981
1464.857422	2640.629883
1463.827148	2235.062256
1462.795898	2325.002930
1461.763672	3026.988281
1460.732422	2619.016357
1459.700195	3122.630615
1458.667969	3816.422852
1457.635742	3251.194336
1456.603516	3318.012939
1455.570313	3696.798096
1454.537109	3279.101318
1453.503906	3411.857178
1452.470703	4036.422607
1451.436523	4163.935059
1450.403320	4334.602539
1449.369141	4375.984863
1448.333984	3794.251709
1447.299805	4223.335938
1446.264648	4353.500977
1445.230469	4235.680176
1444.194336	4494.959473
1443.159180	3463.863525
1442.124023	3470.483643
1441.087891	4170.130859
1440.051758	4042.730225
1439.015625	3821.949951
1437.978516	4084.085449
1436.941406	4298.217773
1435.904297	3294.624268
1434.867188	3600.020264
1433.830078	3150.331787
1432.791992	2567.096924
1431.754883	2347.806641
1430.715820	1911.598511
1429.677734	1594.374146
1428.639648	1466.648071
1427.600586	1011.193542
1426.561523	1090.667114
1425.522461	1152.635132
1424.482422	398.035065
1423.443359	596.542053
1422.403320	661.551086
1421.363281	882.889465
1420.322266	635.839111
1419.282227	542.729614
1418.241211	794.668091
1417.200195	676.723206
1416.159180	513.734009
1415.117188	610.076904
1414.076172	211.164917
1413.034180	393.435211
1411.992188	50.408112
1410.949219	398.898102
1409.907227	232.355270
1408.864258	-167.609818
1407.821289	106.006386
1406.777344	-240.629410
1405.734375	53.422932
1404.690430	-29.013445
1403.646484	405.821594
1402.602539	-180.538391
1401.557617	-776.496094
1400.513672	-554.254822
1399.468750	29.174801
1398.423828	23.441916
1397.377930	802.449280
1396.333008	443.702179
1395.287109	413.527740
1394.241211	25.409708
1393.195313	-352.259583
1392.148438	-186.232635
1391.101563	-680.893860
1390.054688	-339.155853
1389.007813	-12.314055
1387.960938	174.546936
1386.913086	309.027130
1385.865234	191.154541
1384.817383	203.602142
1383.769531	-281.089935
1382.720703	-700.375488
1381.671875	-119.837364
1380.623047	-61.334038
1379.574219	9.900876
1378.524414	193.695648
1377.475586	150.567932
1376.425781	-144.388794
1375.375977	-244.306274
1374.325195	-27.128828
1373.274414	-400.879547
1372.224609	-300.363983
1371.172852	101.968414
1370.122070	205.340897
1369.070313	-42.469852
1368.019531	352.954315
1366.967773	591.516113
1365.915039	63.161549
1364.863281	-571.700928
1363.810547	123.246941
1362.757813	360.244141
1361.705078	-161.506561
1360.651367	58.545517
1359.598633	67.415016
1358.544922	-65.217918
1357.491211	-83.155106
1356.436523	90.537857
1355.382813	-287.197235
1354.328125	408.767090
1353.273438	347.096344
1352.217773	563.835205
1351.163086	554.844910
1350.107422	412.051666
1349.051758	324.197845
1347.996094	407.852570
1346.939453	878.709961
1345.883789	1493.518799
1344.827148	719.676575
1343.769531	1394.213989
1342.712891	1788.682495
1341.655273	1144.895386
1340.598633	1988.207520
1339.540039	1994.114868
1338.482422	1968.125977
1337.423828	1590.790161
1336.366211	1518.390015
1335.307617	1951.100830
1334.248047	1861.765015
1333.189453	2121.562012
1332.129883	1125.051270
1331.070313	1249.352173
1330.010742	1208.220703
1328.950195	1565.244995
1327.890625	1492.414063
1326.830078	1755.828613
1325.768555	1377.119995
1324.708008	1905.150513
1323.646484	1490.014404
1322.585938	2099.713623
1321.523438	1793.724731
1320.461914	1902.651978
1319.400391	1545.522461
1318.337891	2996.520020
1317.275391	2341.362061
1316.211914	1819.795410
1315.149414	2121.904541
1314.085938	1933.701660
1313.022461	2132.567139
1311.958984	2279.842041
1310.894531	1213.187866
1309.831055	1910.022827
1308.766602	1939.665649
1307.701172	2178.637207
1306.636719	2351.300049
1305.571289	2039.465576
1304.505859	2308.340820
1303.440430	2771.531982
1302.375000	2359.567383
1301.308594	2466.508545
1300.242188	2598.147217
1299.175781	2393.347412
1298.109375	2412.309326
1297.041992	2632.750977
1295.975586	2246.905762
1294.908203	1785.268921
1293.839844	2158.298340
1292.772461	2003.874634
1291.704102	2323.040527
1290.635742	2352.836426
1289.567383	1774.711670
1288.498047	2420.143799
1287.428711	2129.250732
1286.360352	1796.993164
1285.290039	1464.951416
1284.220703	1784.686768
1283.150391	2415.345947
1282.080078	1540.295532
1281.009766	1253.149658
1279.939453	1700.342163
1278.868164	1504.007813
1277.796875	1532.888062
1276.725586	1715.924683
1275.654297	1390.450073
1274.582031	1749.599609
1273.509766	1624.817261
1272.437500	1974.161987
1271.365234	1754.294312
1270.291992	2062.092285
1269.218750	1612.936646
1268.145508	2150.246094
1267.072266	2382.329346
1265.999023	1850.652100
1264.924805	1470.498657
1263.850586	1792.991821
1262.776367	1608.214111
1261.701172	1837.989380
1260.625977	1658.244873
1259.550781	1741.805420
1258.475586	2100.675293
1257.400391	1716.531006
1256.324219	2440.579346
1255.248047	1973.802246
1254.171875	1568.118042
1253.094727	1753.984009
1252.018555	1555.390015
1250.941406	1086.878662
1249.864258	1710.548950
1248.786133	2256.131348
1247.708008	1559.295288
1246.630859	1424.217285
1245.551758	1466.533936
1244.473633	1589.032104
1243.394531	1249.981689
1242.316406	1112.653320
1241.236328	1290.926147
1240.157227	1396.328979
1239.077148	1608.413330
1237.998047	1434.668335
1236.917969	1947.395752
1235.836914	1737.194092
1234.756836	1430.107666
1233.675781	1833.328613
1232.594727	1371.182251
1231.512695	1367.103271
1230.431641	1721.526611
1229.349609	1673.714844
1228.267578	1594.399902
1227.185547	1442.461792
1226.102539	912.975830
1225.019531	1288.627197
1223.936523	1008.475769
1222.853516	1209.698730
1221.769531	1488.121338
1220.686523	1340.913818
1219.602539	1232.354126
1218.517578	1010.190002
1217.433594	715.607422
1216.348633	877.556274
1215.263672	906.558289
1214.178711	730.259705
1213.092773	1113.923218
1212.007813	652.751404
1210.921875	551.162537
1209.834961	1402.310791
1208.749023	970.055115
1207.662109	1058.665405
1206.575195	1053.148438
1205.488281	1035.486816
1204.400391	880.388428
1203.313477	549.439941
1202.225586	182.395050
1201.136719	-90.708969
1200.048828	45.488342
1198.959961	573.795227
1197.871094	132.063095
1196.782227	-179.662537
1195.692383	117.123100
1194.603516	683.007935
1193.513672	116.198280
1192.423828	479.702393
1191.333008	-236.037552
1190.242188	-153.950455
1189.151367	9.657973
1188.060547	-737.041382
1186.969727	-424.752502
1185.877930	-359.970886
1184.786133	-67.351341
1183.694336	-7.707099
1182.601563	142.919434
1181.509766	300.587524
1180.416992	-186.927551
1179.323242	-345.954681
1178.230469	-294.113586
1177.136719	169.667526
1176.042969	142.055298
1174.949219	-199.403717
1173.854492	187.044769
1172.760742	-101.842880
1171.666016	-110.729767
1170.570313	210.438461
1169.475586	134.262665
1168.379883	194.298126
1167.284180	-494.248322
1166.188477	526.685974
1165.091797	-80.629341
1163.996094	-116.662560
1162.899414	293.914429
1161.801758	-48.210690
1160.705078	223.431946
1159.607422	-176.064255
1158.509766	338.680603
1157.412109	134.784302
1156.313477	470.024109
1155.215820	645.214783
1154.117188	278.847626
1153.017578	210.524796
1151.918945	-317.891357
1150.819336	-138.433304
1149.719727	7.475255
1148.620117	496.218231
1147.519531	-277.583588
1146.418945	-60.673824
1145.318359	217.917557
1144.217773	198.793427
1143.116211	-174.972382
1142.014648	-517.755737
1140.913086	143.140091
1139.811523	668.099487
1138.708984	-55.319359
1137.606445	281.461243
1136.503906	-78.189827
1135.401367	151.354187
1134.297852	45.792019
1133.194336	28.053442
1132.090820	86.187225
1130.987305	687.718750
1129.882813	1274.628052
1128.778320	1083.056152
1127.673828	597.395813
1126.569336	1356.774170
1125.463867	1482.726074
1124.358398	1518.470947
1123.252930	1153.667358
1122.146484	1167.975098
1121.041016	999.863037
1119.934570	528.624817
1118.828125	890.886719
1117.720703	557.011719
1116.613281	237.423111
1115.505859	483.373566
1114.398438	10.092272
1113.291016	116.347527
1112.182617	352.510071
1111.074219	241.058395
1109.964844	-113.824249
1108.856445	138.636795
1107.747070	714.524170
1106.637695	366.746155
1105.528320	682.540161
1104.417969	259.300568
1103.307617	1070.474854
1102.197266	1093.222412
1101.086914	502.632294
1099.975586	645.700500
1098.864258	927.804443
1097.752930	747.744263
1096.641602	730.374573
1095.529297	1224.270020
1094.416992	1270.362427
1093.304688	699.413269
1092.191406	1075.223389
1091.079102	1328.489746
1089.965820	885.006714
1088.852539	1326.432861
1087.738281	612.632202
1086.624023	1021.005554
1085.509766	1172.931396
1084.395508	1383.585083
1083.280273	938.440186
1082.166016	1445.177368
1081.050781	1481.873047
1079.934570	734.132629
1078.819336	1585.839478
1077.703125	671.844116
1076.586914	422.515717
1075.469727	311.773712
1074.353516	536.641785
1073.236328	353.353668
1072.119141	510.215942
1071.000977	777.234314
1069.882813	662.168396
1068.765625	915.160156
1067.646484	685.470032
1066.528320	800.298096
1065.409180	165.824615
1064.290039	1116.636963
1063.170898	1224.519897
1062.050781	862.105042
1060.930664	1075.455933
1059.810547	870.162109
1058.690430	564.531982
1057.569336	866.963135
1056.449219	720.647888
1055.327148	-110.188576
1054.206055	66.415497
1053.083984	315.447784
1051.961914	251.603485
1050.839844	243.956543
1049.717773	649.580872
1048.594727	772.796997
1047.471680	70.229263
1046.348633	287.123413
1045.224609	601.995789
1044.101563	308.425873
1042.976563	-220.309418
1041.852539	621.605896
1040.728516	529.078918
1039.603516	224.790741
1038.478516	507.645477
1037.352539	178.238678
1036.227539	293.772308
1035.101563	130.168579
1033.974609	-77.389008
1032.848633	152.651901
1031.721680	410.667694
1030.594727	71.279709
1029.467773	162.264557
1028.340820	-329.859070
1027.212891	-375.494110
1026.084961	-862.199829
1024.956055	-535.722656
1023.828125	-645.607483
1022.699219	-576.521851
1021.570313	-690.549438
1020.440430	-878.553040
1019.311523	-792.517151
1018.181641	-1142.255981
1017.050781	-592.070984
1015.920898	-568.026001
1014.790039	-193.848312
1013.659180	-308.435944
1012.528320	-327.739502
1011.396484	-328.276642
1010.265625	122.925133
1009.132813	377.394592
1008.000977	234.013840
1006.868164	671.652466
1005.736328	723.101013
1004.602539	2516.047363
1003.469727	3654.182861
1002.335938	3772.722412
1001.202148	2985.632324
1000.068359	2439.460938
998.933594	1059.989746
997.799805	473.528870
996.665039	164.655060
995.529297	276.292603
994.394531	556.632568
993.258789	830.206238
992.123047	432.742462
990.986328	367.813141
989.849609	372.380859
988.712891	255.079651
987.576172	50.574745
986.439453	272.679718
985.301758	-267.430939
984.164063	243.094238
983.025391	58.391090
981.887695	-496.473297
980.749023	537.014221
979.610352	-507.124451
978.470703	94.083282
977.332031	-482.040192
976.192383	310.324860
975.051758	302.749969
973.912109	61.118034
972.771484	640.070618
971.630859	807.931824
970.490234	615.506348
969.348633	382.159058
968.207031	438.431763
967.065430	68.183617
965.923828	579.375244
964.781250	-386.447906
963.638672	421.051239
962.496094	432.973816
961.352539	472.701630
960.208984	652.500549
959.065430	431.627563
957.921875	563.886536
956.777344	133.081955
955.632813	50.775097
954.488281	10.019511
953.343750	550.806213
952.198242	343.565460
951.052734	683.357117
949.907227	-136.015640
948.760742	-33.403152
947.614258	254.589203
946.467773	666.139404
945.321289	-46.152702
944.173828	-68.074318
943.026367	-48.575958
941.878906	5.449729
940.730469	278.848969
939.582031	269.474854
938.433594	383.582916
937.285156	133.006729
936.135742	240.827576
934.987305	611.047607
933.836914	726.111450
932.687500	490.506683
931.537109	136.828888
930.386719	22.733189
929.236328	-393.869293
928.084961	239.424179
926.934570	39.713314
925.783203	-471.357391
924.630859	-151.618591
923.478516	-66.026512
922.327148	110.735130
921.173828	280.844452
920.021484	-235.219604
918.868164	457.978729
917.714844	294.708344
916.561523	317.973236
915.407227	-35.439388
914.252930	-25.253754
913.098633	-67.044144
911.944336	-138.088058
910.789063	6.620897
909.633789	-540.205017
908.478516	-179.648239
907.322266	-134.123871
906.166016	-47.623550
905.009766	-130.893936
903.853516	37.505791
902.696289	-228.784409
901.539063	-390.616486
900.381836	-160.596725
899.223633	476.844849
898.065430	-618.910034
896.907227	181.547852
895.749023	554.377625
894.589844	386.837158
893.430664	-313.903625
892.271484	56.986206
891.112305	-161.826599
889.952148	17.150463
888.791992	-228.366455
887.630859	368.490295
886.470703	464.086975
885.309570	207.734451
884.148438	120.820107
882.986328	297.969635
881.825195	-16.467220
880.663086	-353.194641
879.500000	81.196220
878.337891	589.812256
877.174805	715.293518
876.011719	581.776550
874.847656	925.777954
873.684570	330.896240
872.520508	337.310852
871.355469	87.258560
870.191406	53.337425
869.026367	613.258484
867.861328	397.181091
866.695313	59.848778
865.530273	531.812378
864.364258	873.259644
863.197266	300.239716
862.031250	255.295502
860.864258	693.153992
859.697266	-32.049057
858.530273	935.329224
857.362305	1309.875977
856.194336	1017.961426
855.026367	1176.962891
853.857422	1360.529907
852.688477	1795.048462
851.519531	1361.981812
850.350586	1664.011841
849.180664	1022.764832
848.010742	787.126892
846.840820	1724.803589
845.670898	667.437866
844.500000	901.835632
843.329102	851.883301
842.157227	636.347656
840.986328	154.679382
839.814453	292.495331
838.642578	427.908997
837.469727	652.554138
836.296875	798.778931
835.124023	486.898712
833.951172	1240.299194
832.777344	421.410919
831.603516	1363.957642
830.429688	1585.098633
829.255859	844.391846
828.081055	1477.931763
826.906250	996.005249
825.731445	757.170410
824.555664	511.607574
823.379883	649.291748
822.204102	53.757904
821.027344	104.287643
819.851563	604.454041
818.674805	318.300995
817.497070	23.199312
816.320313	-169.589249
815.142578	-30.974501
813.963867	54.008415
812.786133	252.153748
811.607422	-225.839554
810.428711	-459.313995
809.250000	-17.358440
808.070313	-562.207458
806.890625	-291.874512
805.710938	-183.987228
804.531250	-535.907410
803.350586	-497.252563
802.169922	-263.558441
800.988281	-420.645813
799.807617	-557.933960
798.625977	-236.374817
797.444336	-883.971558
796.261719	-509.756012
795.079102	-610.136963
793.896484	-274.287506
792.713867	-567.825745
791.530273	-343.330627
790.346680	-63.834518
789.163086	604.818298
787.979492	279.416534
786.794922	279.123352
785.610352	-331.826569
784.425781	425.965302
783.240234	190.591812
782.054688	333.015228
780.869141	651.900269
779.682617	727.402222
778.496094	652.453247
777.309570	1398.671631
776.123047	250.301056
774.935547	452.887268
773.748047	348.457733
772.560547	-100.274750
771.373047	661.731018
770.184570	369.224030
768.996094	1026.701904
767.806641	863.819763
766.618164	619.291016
765.428711	632.376587
764.239258	110.091339
763.048828	816.418640
761.858398	621.905273
760.667969	587.929993
759.477539	1088.418701
758.286133	1194.737915
757.094727	968.740234
755.903320	199.610062
754.710938	606.643616
753.518555	378.210297
752.326172	44.245064
751.133789	637.221924
749.940430	1146.304565
748.747070	996.340332
747.553711	326.085144
746.359375	876.124634
745.166016	521.868347
743.970703	1224.873657
742.776367	1381.385376
741.581055	334.076691
740.385742	871.890930
739.190430	20.014854
737.994141	-88.855751
736.797852	67.262131
735.601563	201.329285
734.405273	293.666046
733.208008	226.109177
732.010742	388.291077
730.813477	360.016907
729.615234	169.858185
728.416992	86.901009
727.218750	237.888474
726.020508	-11.186192
724.821289	-509.274353
723.622070	104.882507
722.422852	209.856171
721.222656	546.265991
720.022461	1026.636475
718.822266	384.953705
717.621094	387.337524
716.420898	693.038452
715.218750	372.685852
714.017578	233.552917
712.815430	676.659241
711.614258	576.950439
710.411133	250.768036
709.208984	541.400085
708.005859	394.234314
706.802734	493.350067
705.599609	263.835663
704.395508	474.250061
703.191406	153.797272
701.987305	-133.684341
700.782227	-44.572906
699.577148	-305.383636
698.372070	403.721710
697.166992	565.026672
695.960938	339.700623
694.754883	192.938263
693.548828	239.804153
692.341797	-373.196045
691.135742	262.635406
689.927734	-451.523926
688.720703	-607.395264
687.512695	-530.757629
686.304688	-54.770252
685.096680	70.044426
683.888672	69.405983
682.679688	-648.296387
681.470703	-448.723846
680.260742	-456.854248
679.050781	-310.842010
677.840820	-361.562561
676.630859	-468.165131
675.419922	-251.838501
674.209961	-290.544373
672.998047	-77.885750
671.787109	-193.662079
670.575195	-84.085678
669.363281	-69.261612
668.151367	155.634750
666.938477	86.984360
665.725586	-268.523376
664.512695	95.793999
663.299805	-414.139343
662.085938	-111.677567
660.872070	-588.064636
659.658203	-47.456261
658.443359	111.503448
657.228516	232.020691
656.013672	-39.531113
654.797852	73.226372
653.583008	-233.916214
652.366211	-100.890030
651.150391	-247.561584
649.934570	325.639923
648.717773	-54.925259
647.500000	381.033386
646.283203	137.054947
645.065430	717.739563
643.847656	425.100433
642.629883	989.008972
641.411133	716.547791
640.192383	134.991501
638.973633	329.942474
637.753906	409.105591
636.534180	269.399414
635.314453	108.563164
634.094727	-515.766785
632.874023	401.899078
631.653320	387.840179
630.432617	200.172928
629.211914	489.035797
627.990234	353.241028
626.768555	-249.860657
625.545898	140.047638
624.324219	-6.042072
623.101563	336.562256
621.877930	284.801514
620.655273	564.998230
619.431641	607.283997
618.208008	-80.651596
616.983398	-216.192612
615.759766	-371.164276
614.535156	192.548187
613.310547	-720.233032
612.084961	45.778141
610.859375	84.087334
609.633789	414.739502
608.408203	-20.371122
607.181641	69.717789
605.955078	-323.660583
604.728516	-260.572784
