# Supplementary material for: Raman spectroscopy accurately differentiates mucosal healing from non-healing and biochemical changes following biological therapy in inflammatory bowel disease
Source: PLoS One. 2021 Jun 2;16(6):e0252210. doi: 10.1371/journal.pone.0252210 (PMC8172032; doi:10.1371/journal.pone.0252210)
Supplement: S7 Dataset — (ZIP) [file pone.0252210.s009.zip › Post-biologic/OC035-1 post treatment_base sub CR removed_49__X_-12014.2__Y_76906.1__Z_921.763__Time_552.txt]

1714.774414	-6.817022
1713.797852	-118.299240
1712.820313	-38.002167
1711.843750	-43.236683
1710.866211	69.713318
1709.888672	-103.876022
1708.911133	-126.983849
1707.933594	-88.094337
1706.955078	-115.860756
1705.976563	-161.948090
1704.998047	116.381035
1704.019531	108.628632
1703.040039	181.584671
1702.061523	-111.484444
1701.082031	-157.868301
1700.101563	20.890011
1699.122070	-120.665840
1698.141602	67.143982
1697.161133	183.299866
1696.180664	96.937241
1695.200195	51.300026
1694.218750	350.773346
1693.238281	242.281067
1692.256836	-68.441589
1691.274414	43.268143
1690.292969	80.941177
1689.310547	129.898575
1688.328125	240.867828
1687.345703	461.813507
1686.363281	544.740479
1685.379883	553.668518
1684.396484	248.882111
1683.413086	653.602966
1682.429688	363.702698
1681.445313	436.775665
1680.461914	465.341644
1679.477539	462.651855
1678.493164	859.871460
1677.507813	823.959106
1676.523438	916.525818
1675.538086	980.510376
1674.552734	877.717468
1673.566406	1065.417236
1672.581055	985.411987
1671.594727	1137.308716
1670.608398	1255.354492
1669.622070	1265.208984
1668.634766	888.114929
1667.648438	1069.425171
1666.661133	1222.166382
1665.673828	1418.031006
1664.685547	1476.565552
1663.698242	1649.879395
1662.709961	1518.872681
1661.721680	1478.778320
1660.733398	1736.268677
1659.744141	1366.309937
1658.755859	1982.776367
1657.766602	1561.356689
1656.777344	1609.528931
1655.787109	1401.532593
1654.797852	1406.084595
1653.807617	1228.687012
1652.817383	1380.104858
1651.827148	1005.726624
1650.835938	1068.495239
1649.844727	933.581299
1648.853516	579.956665
1647.862305	446.469757
1646.871094	437.844116
1645.878906	672.843018
1644.886719	277.121368
1643.894531	291.442963
1642.902344	235.059921
1641.910156	163.438934
1640.916992	498.763519
1639.923828	243.542175
1638.930664	-74.325111
1637.936523	51.485043
1636.943359	-151.776917
1635.949219	-283.281708
1634.955078	-84.817017
1633.960938	-22.950140
1632.965820	-126.588097
1631.970703	-300.813263
1630.975586	-253.331848
1629.980469	-229.111816
1628.985352	-480.802856
1627.989258	-389.901825
1626.993164	-201.286591
1625.997070	21.846153
1625.000977	-222.774475
1624.003906	69.393227
1623.007813	-198.021103
1622.010742	71.104774
1621.012695	369.360352
1620.015625	168.775406
1619.017578	598.859070
1618.020508	307.073395
1617.021484	7.841409
1616.023438	-75.760643
1615.025391	-9.479986
1614.026367	-3.289210
1613.027344	-23.059488
1612.028320	-50.430698
1611.028320	179.357834
1610.029297	-96.550446
1609.029297	264.625092
1608.029297	374.361847
1607.028320	88.751648
1606.028320	256.483307
1605.027344	115.392052
1604.026367	-313.387054
1603.025391	111.295715
1602.023438	-16.105324
1601.022461	39.798496
1600.020508	-16.647751
1599.018555	-159.229385
1598.016602	-160.477875
1597.013672	76.202736
1596.010742	-94.744461
1595.007813	-103.567444
1594.004883	-127.984825
1593.001953	108.798584
1591.998047	-12.132123
1590.994141	-391.366943
1589.990234	-339.825226
1588.986328	37.843338
1587.981445	125.829880
1586.976563	169.454819
1585.971680	171.346146
1584.966797	222.755051
1583.961914	435.706268
1582.956055	460.936371
1581.950195	217.805450
1580.944336	404.473389
1579.938477	163.973267
1578.931641	136.991180
1577.924805	404.069519
1576.917969	54.233906
1575.911133	490.170288
1574.904297	309.371368
1573.896484	193.566498
1572.888672	155.709259
1571.880859	0.784925
1570.873047	165.472321
1569.864258	277.997040
1568.855469	78.616272
1567.846680	364.858887
1566.837891	388.576111
1565.829102	186.279495
1564.819336	217.509109
1563.809570	310.841888
1562.799805	468.830811
1561.790039	-97.097931
1560.779297	76.117134
1559.768555	202.407639
1558.757813	84.793968
1557.747070	231.382568
1556.736328	452.850372
1555.724609	298.397278
1554.712891	407.974121
1553.701172	582.029785
1552.689453	162.958527
1551.676758	292.549866
1550.664063	403.748230
1549.651367	387.903381
1548.638672	307.168060
1547.625977	415.013428
1546.612305	367.439545
1545.598633	430.794983
1544.584961	395.674377
1543.571289	176.869827
1542.556641	143.894699
1541.541992	-2.959596
1540.527344	449.052582
1539.512695	69.339096
1538.498047	25.061876
1537.482422	132.778671
1536.466797	106.030861
1535.451172	246.683899
1534.434570	252.900681
1533.418945	191.817307
1532.402344	176.876404
1531.385742	305.990387
1530.369141	189.994171
1529.351563	140.737473
1528.334961	-4.056325
1527.317383	126.442085
1526.299805	-72.919296
1525.281250	417.306396
1524.263672	387.247467
1523.245117	48.174992
1522.226563	197.688538
1521.208008	164.266678
1520.188477	7.154411
1519.168945	4.057889
1518.150391	247.416885
1517.129883	104.947144
1516.110352	-199.571732
1515.089844	-154.955917
1514.070313	-23.320652
1513.049805	-230.910645
1512.028320	-153.801758
1511.007813	-310.507721
1509.986328	-280.147522
1508.964844	-108.995667
1507.943359	-104.884575
1506.921875	-54.894653
1505.899414	-141.075958
1504.876953	-453.019897
1503.854492	-132.203049
1502.832031	-132.012054
1501.808594	-185.886246
1500.786133	-293.757172
1499.762695	-104.882576
1498.739258	-182.541306
1497.714844	-470.282654
1496.691406	-323.190155
1495.666992	-278.747772
1494.642578	-375.229095
1493.617188	-377.328522
1492.592773	-39.662659
1491.567383	-16.757889
1490.541992	49.339943
1489.516602	130.503113
1488.491211	545.990662
1487.464844	350.748047
1486.438477	408.115295
1485.412109	95.127113
1484.385742	340.927582
1483.358398	349.108093
1482.331055	369.828186
1481.303711	222.011414
1480.276367	466.718170
1479.249023	573.460022
1478.220703	414.878540
1477.192383	788.728210
1476.164063	922.755188
1475.135742	796.742737
1474.106445	922.681641
1473.077148	1183.325195
1472.047852	1598.953125
1471.018555	1622.325317
1469.989258	1648.067139
1468.958984	1676.155029
1467.928711	1754.939331
1466.898438	2199.681885
1465.868164	2267.850342
1464.836914	2399.360107
1463.805664	2667.889893
1462.774414	2519.524658
1461.743164	2520.950195
1460.710938	2979.320313
1459.679688	2888.997559
1458.647461	2966.101074
1457.615234	3025.292480
1456.582031	3043.727783
1455.549805	2897.187744
1454.516602	3209.635010
1453.483398	3278.432861
1452.449219	3296.381104
1451.416016	3423.246338
1450.381836	3435.921631
1449.347656	3519.450928
1448.313477	3671.260498
1447.279297	3283.537109
1446.244141	3113.630615
1445.208984	3125.993408
1444.173828	3059.842773
1443.138672	2695.104004
1442.102539	3079.239746
1441.066406	3091.386475
1440.030273	2848.103271
1438.994141	2556.862061
1437.958008	2470.448486
1436.920898	2497.739746
1435.883789	2322.885498
1434.846680	2057.164307
1433.808594	1796.574219
1432.771484	1543.693359
1431.733398	1437.306274
1430.695313	1444.541504
1429.657227	1386.180786
1428.618164	732.486145
1427.579102	903.827942
1426.540039	664.105286
1425.500977	880.822632
1424.461914	535.410278
1423.421875	817.630249
1422.381836	474.954193
1421.341797	855.396301
1420.301758	394.597626
1419.260742	309.181610
1418.219727	254.070831
1417.178711	-22.421892
1416.137695	204.512421
1415.096680	74.200241
1414.054688	-121.396889
1413.012695	103.109810
1411.970703	149.109207
1410.928711	36.828026
1409.885742	223.710464
1408.842773	18.672117
1407.799805	-27.925646
1406.756836	257.102722
1405.712891	142.877457
1404.668945	8.733498
1403.625000	183.461716
1402.581055	586.577515
1401.537109	81.512390
1400.492188	341.746277
1399.447266	386.349640
1398.402344	107.663826
1397.357422	500.983368
1396.311523	32.202705
1395.265625	388.057495
1394.219727	77.609673
1393.173828	153.120270
1392.126953	431.544739
1391.081055	201.868607
1390.034180	110.083580
1388.986328	0.968591
1387.939453	-25.351337
1386.891602	-56.508686
1385.843750	-222.508011
1384.795898	311.760895
1383.748047	-283.800751
1382.699219	3.198986
1381.651367	-251.877060
1380.602539	-57.048279
1379.552734	200.303635
1378.503906	-346.217651
1377.454102	48.777611
1376.404297	34.501461
1375.354492	207.577209
1374.303711	191.167465
1373.253906	-194.140106
1372.203125	-25.506760
1371.152344	-98.563606
1370.100586	-271.092804
1369.049805	35.151596
1367.998047	27.540964
1366.946289	-22.189726
1365.894531	-265.929474
1364.841797	55.841148
1363.789063	168.598419
1362.736328	239.224625
1361.683594	-132.858917
1360.630859	-99.055206
1359.577148	-89.920273
1358.523438	78.589134
1357.469727	6.108866
1356.415039	147.640045
1355.361328	237.175858
1354.306641	43.664875
1353.251953	-139.585526
1352.197266	546.679321
1351.141602	629.533630
1350.085938	548.758423
1349.030273	614.690247
1347.974609	886.780701
1346.918945	940.694397
1345.862305	1039.459351
1344.805664	875.581665
1343.749023	1066.536377
1342.691406	1356.785522
1341.634766	1109.430664
1340.577148	1357.919678
1339.519531	1036.843262
1338.460938	1394.685669
1337.403320	1304.493652
1336.344727	976.937195
1335.286133	1268.480957
1334.226563	1159.297241
1333.167969	854.987305
1332.108398	798.371460
1331.048828	722.242859
1329.989258	898.552063
1328.928711	983.570129
1327.869141	1239.311523
1326.808594	1114.708008
1325.748047	1118.844238
1324.686523	826.872742
1323.625977	1024.130249
1322.564453	1142.546021
1321.502930	1046.441895
1320.440430	1194.879517
1319.378906	1136.282959
1318.316406	1235.784546
1317.253906	1621.501831
1316.190430	1060.641479
1315.127930	1032.633545
1314.064453	1204.455444
1313.000977	1149.780396
1311.937500	1255.458252
1310.873047	1174.159180
1309.809570	1243.305420
1308.745117	832.659058
1307.679688	1094.236572
1306.615234	1159.095215
1305.549805	867.463379
1304.484375	977.041138
1303.418945	1015.480896
1302.353516	1017.243286
1301.287109	1252.691528
1300.220703	1080.358887
1299.154297	1026.225342
1298.087891	1230.208618
1297.020508	916.180298
1295.954102	1176.966431
1294.886719	922.390747
1293.818359	1274.246094
1292.750977	904.838013
1291.682617	771.256653
1290.614258	912.583923
1289.545898	1051.582764
1288.476563	732.315247
1287.407227	957.429138
1286.338867	790.592834
1285.268555	839.572937
1284.199219	856.866699
1283.128906	788.619446
1282.058594	877.245483
1280.988281	819.146118
1279.917969	961.884766
1278.846680	970.165222
1277.775391	861.193909
1276.704102	759.758789
1275.632813	880.997375
1274.560547	990.108032
1273.488281	730.306274
1272.416016	861.674927
1271.343750	1129.913818
1270.270508	1107.555664
1269.197266	1290.432739
1268.124023	1600.293579
1267.050781	1707.576294
1265.977539	1414.773682
1264.903320	1585.717896
1263.829102	1805.482300
1262.753906	1547.334839
1261.679688	1479.561890
1260.604492	1463.108643
1259.529297	1402.903809
1258.454102	1403.729004
1257.378906	1633.606079
1256.302734	1656.487061
1255.226563	1477.368408
1254.150391	1707.344238
1253.073242	1477.358765
1251.997070	1580.874512
1250.919922	1613.879272
1249.841797	1649.377319
1248.764648	1522.016479
1247.686523	1630.575806
1246.608398	1722.136963
1245.530273	1638.766968
1244.452148	1356.286255
1243.373047	1406.721802
1242.293945	1309.061279
1241.214844	1534.369751
1240.135742	1067.881714
1239.055664	1116.079346
1237.975586	1448.141602
1236.895508	1622.424438
1235.815430	1437.758301
1234.734375	1582.926147
1233.654297	1648.055054
1232.573242	1371.477783
1231.491211	1247.679321
1230.410156	1409.772827
1229.328125	1441.027100
1228.246094	1438.374878
1227.163086	987.892090
1226.081055	1454.848389
1224.998047	844.854187
1223.915039	1130.186157
1222.832031	493.905548
1221.748047	1001.617615
1220.664063	633.954529
1219.580078	435.616272
1218.496094	669.874939
1217.412109	754.215698
1216.327148	739.460571
1215.242188	410.749878
1214.157227	395.998474
1213.071289	694.999146
1211.985352	711.476257
1210.899414	486.629974
1209.813477	659.832275
1208.727539	666.502014
1207.640625	784.021790
1206.553711	318.085144
1205.466797	558.411804
1204.378906	497.386230
1203.291016	383.323334
1202.203125	218.663651
1201.115234	451.291199
1200.027344	505.597778
1198.938477	136.213806
1197.849609	-158.498489
1196.760742	-253.492844
1195.670898	-120.045265
1194.582031	-296.945374
1193.492188	-279.127441
1192.401367	-100.379257
1191.311523	-265.437103
1190.220703	-322.411377
1189.129883	160.965439
1188.039063	-136.428024
1186.947266	-208.116180
1185.856445	-258.281433
1184.764648	-286.937256
1183.671875	-63.779320
1182.580078	-75.907280
1181.487305	-220.049881
1180.394531	96.092789
1179.301758	275.337219
1178.208984	-142.359375
1177.115234	448.716339
1176.021484	83.610985
1174.927734	638.188171
1173.833008	328.012573
1172.738281	183.016159
1171.643555	219.839966
1170.548828	524.500122
1169.454102	-221.305481
1168.358398	150.005066
1167.262695	540.136047
1166.166992	-23.909922
1165.070313	69.425552
1163.973633	150.626526
1162.876953	231.643097
1161.780273	135.730148
1160.683594	350.140625
1159.585938	356.600494
1158.488281	520.438477
1157.389648	402.464325
1156.291992	239.061996
1155.193359	264.011932
1154.094727	434.260834
1152.996094	222.814026
1151.896484	201.994553
1150.796875	4.681331
1149.697266	31.256811
1148.597656	169.619125
1147.498047	126.770012
1146.397461	40.922760
1145.296875	47.793186
1144.195313	154.449905
1143.094727	-55.543388
1141.993164	19.847057
1140.891602	123.585892
1139.789063	179.561752
1138.687500	68.954857
1137.584961	476.341095
1136.482422	595.877319
1135.379883	772.216309
1134.276367	663.310730
1133.172852	416.579742
1132.069336	523.518066
1130.964844	907.935608
1129.861328	1230.333618
1128.756836	1134.897705
1127.652344	1191.143433
1126.546875	1356.283081
1125.442383	1314.949829
1124.336914	1124.158447
1123.230469	1487.786743
1122.125000	1052.726685
1121.018555	989.568787
1119.912109	1056.535156
1118.805664	993.111572
1117.699219	723.650879
1116.591797	809.118286
1115.484375	960.650818
1114.376953	513.546875
1113.268555	742.826233
1112.160156	1116.079468
1111.051758	690.099304
1109.943359	940.039856
1108.833984	1036.155029
1107.725586	1011.637573
1106.616211	961.015015
1105.505859	891.392517
1104.396484	989.276184
1103.286133	1186.101196
1102.175781	913.194092
1101.064453	784.175537
1099.954102	1015.923828
1098.842773	995.162598
1097.731445	1181.732544
1096.619141	991.027710
1095.507813	1139.595215
1094.395508	1002.949219
1093.282227	882.738403
1092.169922	757.780090
1091.056641	804.611511
1089.943359	872.505981
1088.830078	636.749329
1087.716797	643.303223
1086.602539	974.307495
1085.488281	794.842529
1084.373047	878.651489
1083.258789	802.537720
1082.143555	773.361694
1081.028320	922.659485
1079.913086	707.783508
1078.796875	647.898865
1077.680664	672.485168
1076.564453	635.975037
1075.448242	740.209595
1074.331055	727.031372
1073.213867	720.842285
1072.096680	459.018555
1070.979492	731.764526
1069.861328	762.922791
1068.743164	440.202148
1067.625000	607.209351
1066.505859	450.880829
1065.386719	685.638367
1064.267578	800.864197
1063.148438	810.688660
1062.029297	195.716751
1060.909180	584.615295
1059.789063	521.913818
1058.667969	325.931458
1057.547852	345.122162
1056.426758	509.201080
1055.305664	577.396973
1054.183594	844.128723
1053.062500	262.912842
1051.940430	618.345398
1050.818359	789.194153
1049.695313	392.802124
1048.572266	330.302246
1047.449219	386.836761
1046.326172	291.764740
1045.203125	-48.078247
1044.079102	570.440002
1042.955078	247.069489
1041.830078	14.758944
1040.706055	283.502686
1039.581055	384.460083
1038.456055	164.070511
1037.331055	351.259430
1036.205078	133.415176
1035.079102	276.424225
1033.953125	193.764755
1032.826172	371.711975
1031.700195	247.358887
1030.573242	595.078674
1029.445313	138.494247
1028.318359	-231.805862
1027.190430	-88.414787
1026.062500	-181.913544
1024.934570	-279.917816
1023.805664	-447.433044
1022.676758	-410.513184
1021.547852	-415.274017
1020.418945	-547.520752
1019.289063	-350.239014
1018.159180	-452.071075
1017.029297	-470.275421
1015.898438	-217.165512
1014.767578	-116.989510
1013.636719	-25.996189
1012.505859	-101.682381
1011.375000	1.115196
1010.243164	154.929245
1009.111328	378.253021
1007.978516	666.408447
1006.846680	572.850647
1005.713867	1881.161987
1004.581055	2888.399414
1003.447266	3106.951904
1002.313477	2706.114258
1001.179688	1864.256470
1000.045898	992.924194
998.912109	618.768677
997.777344	233.409622
996.642578	-107.728096
995.506836	-19.217842
994.372070	115.590973
993.236328	248.209305
992.100586	111.086540
990.963867	400.821686
989.828125	416.270813
988.691406	256.725281
987.553711	-50.030926
986.416992	-192.869492
985.279297	157.462753
984.141602	114.062088
983.003906	344.852356
981.865234	108.497925
980.726563	141.695923
979.587891	527.084839
978.448242	95.977905
977.309570	327.556641
976.169922	228.186081
975.030273	375.017151
973.889648	692.041260
972.749023	324.522217
971.608398	237.613602
970.467773	483.933868
969.326172	666.082336
968.184570	329.653778
967.042969	512.209717
965.901367	192.493301
964.758789	338.758728
963.616211	512.706970
962.473633	556.129883
961.330078	439.328796
960.186523	455.722748
959.042969	245.542664
957.899414	557.906189
956.754883	513.142578
955.610352	294.652191
954.465820	147.454636
953.321289	460.499298
952.175781	439.633575
951.030273	256.627686
949.884766	14.495147
948.738281	216.216553
947.591797	15.826895
946.445313	57.982063
945.298828	221.431625
944.151367	51.592163
943.003906	251.981918
941.856445	247.055298
940.708008	518.533936
939.559570	240.210602
938.411133	432.191803
937.262695	560.456970
936.113281	212.345444
934.964844	377.542603
933.814453	397.041687
932.665039	553.471863
931.514648	142.835800
930.364258	-37.353359
929.213867	30.957502
928.062500	135.891693
926.912109	-200.526901
925.759766	61.862492
924.608398	60.465694
923.456055	-154.485992
922.303711	-173.576981
921.151367	-60.598518
919.999023	-431.537170
918.845703	4.522185
917.692383	-81.880920
916.539063	-36.315350
915.384766	-99.543411
914.230469	-478.067383
913.076172	-18.788347
911.920898	-369.519165
910.766602	-161.880630
909.611328	20.914515
908.455078	-267.776825
907.299805	-30.266163
906.143555	-32.894341
904.987305	-71.593269
903.830078	-293.565796
902.673828	28.242268
901.516602	-16.706272
900.359375	-314.982849
899.201172	-171.655319
898.042969	-206.971268
896.884766	-70.205864
895.726563	-182.106949
894.567383	0.119246
893.408203	-118.221001
892.249023	57.413342
891.088867	-40.258003
889.929688	-216.817123
888.769531	-9.252284
887.608398	1.932737
886.448242	101.252693
885.287109	277.379974
884.125977	67.750381
882.963867	289.150391
881.801758	-19.375122
880.639648	111.970261
879.477539	20.209436
878.315430	273.359436
877.152344	-68.271645
875.989258	124.149582
874.825195	102.650032
873.661133	133.014023
872.497070	-21.126373
871.333008	247.913635
870.168945	-115.272987
869.003906	153.791962
867.838867	119.218582
866.672852	116.194069
865.506836	216.601822
864.340820	38.368687
863.174805	248.896103
862.008789	142.673386
860.841797	76.954216
859.674805	145.979218
858.506836	430.455170
857.339844	243.590683
856.171875	507.733887
855.003906	448.793335
853.834961	560.296082
852.666016	723.297180
851.497070	220.576935
850.328125	596.407898
849.158203	403.059387
847.988281	348.627472
846.818359	372.554688
845.647461	262.131744
844.477539	-85.520149
843.306641	110.657784
842.134766	112.090454
840.963867	-16.258751
839.791992	215.377731
838.619141	31.077215
837.447266	257.985199
836.274414	308.212738
835.101563	101.456413
833.928711	198.430649
832.754883	395.752045
831.581055	338.422241
830.407227	448.392120
829.232422	455.590729
828.058594	293.143707
826.883789	420.581207
825.708008	596.902954
824.533203	427.520508
823.357422	253.651138
822.181641	291.389557
821.004883	-25.163528
819.828125	150.438461
818.651367	3.000684
817.474609	-173.445084
816.296875	188.584534
815.119141	-134.935699
813.941406	-89.227608
812.763672	-19.235580
811.584961	150.623215
810.406250	-130.960678
809.226563	85.197060
808.047852	-389.842773
806.868164	-116.312263
805.688477	-349.365601
804.507813	-114.047089
803.327148	-349.549438
802.146484	-183.480118
800.965820	-246.171021
799.784180	-304.566956
798.603516	-90.383125
797.420898	-222.304184
796.239258	-146.017395
795.056641	-220.623749
793.874023	-304.241455
792.691406	-272.840179
791.507813	-115.425392
790.324219	-246.059723
789.140625	-29.349100
787.956055	202.562271
786.772461	-154.270584
785.586914	35.161575
784.402344	261.894531
783.216797	-13.471273
782.032227	115.539001
780.845703	354.784912
779.660156	32.628986
778.473633	-212.260635
777.287109	-119.402069
776.100586	-110.661263
774.913086	-49.137482
773.725586	104.839615
772.538086	46.795212
771.349609	-31.248821
770.161133	11.831947
768.972656	52.510479
767.784180	253.871231
766.594727	468.188110
765.405273	382.655182
764.215820	178.074203
763.026367	548.077209
761.835938	985.983093
760.645508	294.571136
759.454102	525.203369
758.262695	711.583557
757.072266	521.673828
755.879883	918.744202
754.688477	823.113037
753.496094	316.448090
752.303711	539.313843
751.110352	658.713257
749.917969	343.119507
748.724609	416.166840
747.530273	572.479309
746.336914	763.720520
745.142578	445.776581
743.948242	351.618103
742.752930	647.756226
741.558594	242.102005
740.363281	336.310913
739.166992	68.830353
737.971680	233.007599
736.775391	-89.204910
735.579102	326.651123
734.381836	264.999512
733.185547	-76.829231
731.988281	251.084244
730.790039	320.662781
729.592773	112.411179
728.394531	251.936386
727.196289	209.935883
725.997070	506.744171
724.797852	497.496338
723.598633	317.867737
722.399414	564.258362
721.199219	404.411102
719.999023	552.500305
718.798828	370.990540
717.598633	338.006378
716.397461	185.115250
715.196289	167.590988
713.994141	198.128052
712.792969	494.703583
711.590820	200.576065
710.388672	353.389984
709.185547	305.816528
707.982422	195.218613
706.779297	147.941238
705.576172	85.577278
704.372070	121.323318
703.167969	30.988749
701.963867	204.078171
700.759766	329.394867
699.554688	172.139175
698.349609	217.300964
697.143555	12.676193
695.938477	90.805550
694.732422	10.501321
693.525391	-252.010269
692.319336	-186.326920
691.112305	-276.771027
689.905273	-91.330238
688.697266	-424.361816
687.490234	-212.516876
686.282227	-17.901157
685.073242	-141.902100
683.865234	-70.520767
682.656250	-248.189270
681.447266	-130.858246
680.237305	-54.511795
679.028320	-281.195374
677.818359	-156.757782
676.607422	4.654166
675.397461	-67.535172
674.186523	-394.794464
672.975586	-304.159790
671.763672	160.823120
670.551758	-89.924576
669.339844	135.252274
668.127930	187.623276
666.915039	160.222275
665.703125	-268.802612
664.489258	84.417892
663.276367	79.194153
662.062500	74.140480
660.848633	319.603333
659.634766	10.537214
658.419922	-168.815063
657.205078	10.053409
655.990234	-177.634705
654.775391	-132.331741
653.559570	-43.875587
652.343750	113.536293
651.126953	-9.157262
649.911133	72.807793
648.694336	-174.735504
647.477539	109.527252
646.259766	376.374664
645.041992	143.772430
643.824219	182.208466
642.606445	392.528503
641.387695	135.939590
640.168945	-49.819702
638.950195	-63.817204
637.730469	-60.918430
636.511719	-2.521554
635.291016	10.366437
634.071289	-219.847961
632.850586	-33.943310
631.629883	39.732395
630.409180	175.020767
629.188477	13.544355
627.966797	186.055710
626.745117	31.785156
625.522461	322.705505
624.300781	160.352264
623.078125	168.565445
621.854492	280.737061
620.631836	211.848221
619.408203	493.028412
618.184570	-30.023876
616.960938	75.144455
615.736328	148.892151
614.511719	30.698372
613.287109	135.571075
612.061523	61.210789
610.835938	-49.101387
609.610352	-39.401012
608.384766	-14.592437
607.158203	38.010174
605.931641	-264.071014
604.705078	-344.099396
