# Supplementary material for: Raman spectroscopy accurately differentiates mucosal healing from non-healing and biochemical changes following biological therapy in inflammatory bowel disease
Source: PLoS One. 2021 Jun 2;16(6):e0252210. doi: 10.1371/journal.pone.0252210 (PMC8172032; doi:10.1371/journal.pone.0252210)
Supplement: S7 Dataset — (ZIP) [file pone.0252210.s009.zip › Post-biologic/OC035-1 post treatment_base sub CR removed_80__X_-12023.2__Y_76910.1__Z_922.2__Time_906.txt]

1714.774414	-303.675903
1713.797852	-155.759583
1712.820313	17.211294
1711.843750	-91.997040
1710.866211	-5.834657
1709.888672	-174.605835
1708.911133	-37.930202
1707.933594	71.893219
1706.955078	-59.290081
1705.976563	133.865982
1704.998047	246.978241
1704.019531	248.097733
1703.040039	166.823563
1702.061523	220.089874
1701.082031	418.558594
1700.101563	476.077454
1699.122070	478.461670
1698.141602	575.478882
1697.161133	638.908142
1696.180664	735.663269
1695.200195	684.165161
1694.218750	674.182068
1693.238281	697.832153
1692.256836	957.979614
1691.274414	1078.231079
1690.292969	821.361450
1689.310547	966.577332
1688.328125	1161.668823
1687.345703	1006.698669
1686.363281	1240.420654
1685.379883	1233.587646
1684.396484	1202.307739
1683.413086	1266.541016
1682.429688	1293.110352
1681.445313	1566.979736
1680.461914	1483.789185
1679.477539	1506.875854
1678.493164	1327.575562
1677.507813	1345.105469
1676.523438	1399.876587
1675.538086	1696.584717
1674.552734	1724.685547
1673.566406	1843.198120
1672.581055	1797.074341
1671.594727	1830.810425
1670.608398	2141.001709
1669.622070	1975.923584
1668.634766	2188.189453
1667.648438	1832.641235
1666.661133	2154.316650
1665.673828	2120.671387
1664.685547	2360.635986
1663.698242	2399.399658
1662.709961	2069.981689
1661.721680	2300.556885
1660.733398	2314.196777
1659.744141	2307.110596
1658.755859	2287.364990
1657.766602	2379.393799
1656.777344	2246.875000
1655.787109	1768.146729
1654.797852	1920.248291
1653.807617	1543.604248
1652.817383	1530.233276
1651.827148	1477.844238
1650.835938	1299.164185
1649.844727	1290.452881
1648.853516	1179.334351
1647.862305	923.601501
1646.871094	589.413635
1645.878906	668.144958
1644.886719	470.238556
1643.894531	811.798462
1642.902344	451.711029
1641.910156	520.076660
1640.916992	414.950623
1639.923828	368.641724
1638.930664	212.300827
1637.936523	69.918892
1636.943359	223.636673
1635.949219	-22.660126
1634.955078	-149.535004
1633.960938	-159.701630
1632.965820	-266.625641
1631.970703	-454.423309
1630.975586	93.172401
1629.980469	9.469052
1628.985352	-52.437248
1627.989258	41.605942
1626.993164	-263.555023
1625.997070	29.135479
1625.000977	-74.675552
1624.003906	50.934795
1623.007813	-9.439284
1622.010742	127.938431
1621.012695	586.414551
1620.015625	336.156311
1619.017578	391.250488
1618.020508	441.706879
1617.021484	77.994370
1616.023438	-4.136293
1615.025391	-185.339539
1614.026367	48.572186
1613.027344	117.732079
1612.028320	-279.300995
1611.028320	-198.510437
1610.029297	-148.655502
1609.029297	27.472853
1608.029297	450.300934
1607.028320	310.313385
1606.028320	199.693497
1605.027344	272.858704
1604.026367	375.252258
1603.025391	77.667831
1602.023438	175.720673
1601.022461	62.286083
1600.020508	51.306995
1599.018555	-50.774166
1598.016602	-107.982468
1597.013672	-167.402267
1596.010742	-283.918701
1595.007813	-0.336248
1594.004883	-19.510242
1593.001953	-307.307709
1591.998047	-192.623993
1590.994141	-281.281616
1589.990234	-153.022568
1588.986328	-50.637726
1587.981445	-135.841629
1586.976563	243.432755
1585.971680	119.570488
1584.966797	207.124603
1583.961914	391.277161
1582.956055	372.305084
1581.950195	-21.602358
1580.944336	-27.104774
1579.938477	326.888367
1578.931641	178.426437
1577.924805	53.581085
1576.917969	-175.181870
1575.911133	207.648376
1574.904297	59.780048
1573.896484	88.894371
1572.888672	-56.136242
1571.880859	48.494438
1570.873047	12.784175
1569.864258	234.354309
1568.855469	123.339272
1567.846680	196.778229
1566.837891	296.148071
1565.829102	424.015594
1564.819336	245.538010
1563.809570	300.643402
1562.799805	155.908890
1561.790039	221.278870
1560.779297	169.856277
1559.768555	154.673553
1558.757813	95.341629
1557.747070	274.360321
1556.736328	-41.694149
1555.724609	72.289291
1554.712891	357.029938
1553.701172	411.055664
1552.689453	413.134827
1551.676758	497.880646
1550.664063	346.947266
1549.651367	343.369171
1548.638672	388.757263
1547.625977	69.304688
1546.612305	354.792725
1545.598633	-8.862965
1544.584961	180.476685
1543.571289	217.068085
1542.556641	230.167068
1541.541992	222.362823
1540.527344	147.181885
1539.512695	51.133446
1538.498047	303.308929
1537.482422	188.684662
1536.466797	14.502418
1535.451172	82.584679
1534.434570	16.253330
1533.418945	27.018192
1532.402344	37.485622
1531.385742	8.995374
1530.369141	109.046753
1529.351563	394.222961
1528.334961	367.336487
1527.317383	69.771172
1526.299805	60.349636
1525.281250	199.891037
1524.263672	130.613419
1523.245117	107.340355
1522.226563	16.867243
1521.208008	93.257683
1520.188477	-2.995944
1519.168945	201.207962
1518.150391	163.406067
1517.129883	53.315651
1516.110352	-221.475784
1515.089844	-262.788879
1514.070313	57.634045
1513.049805	15.574941
1512.028320	-157.729980
1511.007813	-100.354485
1509.986328	23.337404
1508.964844	-9.852242
1507.943359	-76.722588
1506.921875	-366.986664
1505.899414	-201.208878
1504.876953	-317.776459
1503.854492	-78.491783
1502.832031	-290.537933
1501.808594	-344.069733
1500.786133	-159.779465
1499.762695	-470.041992
1498.739258	-424.747437
1497.714844	-185.354095
1496.691406	-289.240295
1495.666992	-17.429476
1494.642578	-147.598831
1493.617188	-306.201508
1492.592773	-252.895798
1491.567383	145.054581
1490.541992	187.316101
1489.516602	-225.512970
1488.491211	71.542717
1487.464844	411.528992
1486.438477	531.475525
1485.412109	513.207642
1484.385742	441.027435
1483.358398	511.413635
1482.331055	336.567535
1481.303711	416.506409
1480.276367	677.132446
1479.249023	809.873291
1478.220703	1100.247803
1477.192383	1028.361816
1476.164063	974.039734
1475.135742	1459.416748
1474.106445	1572.485596
1473.077148	1288.050903
1472.047852	1593.990356
1471.018555	1856.255737
1469.989258	1863.703491
1468.958984	2135.409668
1467.928711	2404.192383
1466.898438	2563.265381
1465.868164	2627.954102
1464.836914	2992.252441
1463.805664	2710.719482
1462.774414	2901.603027
1461.743164	3003.271484
1460.710938	3135.118408
1459.679688	2809.705322
1458.647461	2976.629883
1457.615234	3247.320557
1456.582031	3431.394531
1455.549805	3310.807861
1454.516602	3552.723633
1453.483398	3507.818604
1452.449219	3817.637939
1451.416016	3754.588379
1450.381836	3838.343018
1449.347656	3640.676025
1448.313477	3501.191162
1447.279297	3493.294678
1446.244141	3816.900146
1445.208984	3401.079102
1444.173828	3253.562012
1443.138672	2964.285156
1442.102539	3231.509277
1441.066406	2802.987549
1440.030273	2988.986816
1438.994141	3169.745117
1437.958008	2781.632568
1436.920898	2431.471924
1435.883789	2364.333496
1434.846680	2259.255127
1433.808594	1992.497070
1432.771484	1549.073730
1431.733398	1226.916870
1430.695313	1212.739990
1429.657227	1435.699951
1428.618164	1234.687500
1427.579102	927.795166
1426.540039	759.689575
1425.500977	692.476685
1424.461914	610.151062
1423.421875	636.179443
1422.381836	596.687744
1421.341797	655.449768
1420.301758	349.034302
1419.260742	440.550629
1418.219727	275.284698
1417.178711	341.656708
1416.137695	219.317276
1415.096680	293.288147
1414.054688	183.643509
1413.012695	212.395508
1411.970703	-7.695958
1410.928711	174.529297
1409.885742	-110.694206
1408.842773	-8.807868
1407.799805	173.494873
1406.756836	172.477585
1405.712891	136.374939
1404.668945	-67.803810
1403.625000	137.294571
1402.581055	94.003738
1401.537109	73.422905
1400.492188	145.746048
1399.447266	255.776520
1398.402344	416.031311
1397.357422	82.572327
1396.311523	110.230545
1395.265625	198.152313
1394.219727	338.791840
1393.173828	31.247898
1392.126953	425.043213
1391.081055	173.012253
1390.034180	-58.739849
1388.986328	232.719849
1387.939453	259.081940
1386.891602	110.514938
1385.843750	167.252914
1384.795898	79.157661
1383.748047	-31.198168
1382.699219	126.066643
1381.651367	-406.076874
1380.602539	-138.470093
1379.552734	-270.366180
1378.503906	-337.041748
1377.454102	68.311363
1376.404297	111.832901
1375.354492	-9.116095
1374.303711	-79.903305
1373.253906	-48.139996
1372.203125	-225.633392
1371.152344	-18.868353
1370.100586	-81.157272
1369.049805	86.118744
1367.998047	71.681389
1366.946289	-7.252384
1365.894531	-110.794983
1364.841797	39.919743
1363.789063	-234.837601
1362.736328	-369.830078
1361.683594	-171.066940
1360.630859	-111.422798
1359.577148	-175.903656
1358.523438	-197.803192
1357.469727	215.661926
1356.415039	-71.714966
1355.361328	86.159454
1354.306641	328.711761
1353.251953	246.054626
1352.197266	116.541260
1351.141602	364.760834
1350.085938	109.256584
1349.030273	593.740784
1347.974609	631.687256
1346.918945	568.208557
1345.862305	604.256104
1344.805664	965.427917
1343.749023	818.525574
1342.691406	947.106628
1341.634766	1068.517456
1340.577148	1430.491577
1339.519531	1321.990356
1338.460938	1379.755737
1337.403320	1031.769897
1336.344727	909.491211
1335.286133	1265.223022
1334.226563	1019.842957
1333.167969	698.207397
1332.108398	940.907532
1331.048828	981.053833
1329.989258	1199.491699
1328.928711	916.394409
1327.869141	1011.818359
1326.808594	1050.679443
1325.748047	1067.603638
1324.686523	1193.480225
1323.625977	1149.261108
1322.564453	996.752686
1321.502930	1024.773193
1320.440430	1095.024780
1319.378906	990.416077
1318.316406	1002.065796
1317.253906	1036.204712
1316.190430	1144.582764
1315.127930	782.469055
1314.064453	1046.697388
1313.000977	791.289795
1311.937500	952.545227
1310.873047	673.230530
1309.809570	899.043030
1308.745117	1029.047485
1307.679688	1075.609741
1306.615234	928.075806
1305.549805	842.382935
1304.484375	727.499512
1303.418945	1023.561829
1302.353516	1054.284302
1301.287109	814.923462
1300.220703	1032.971924
1299.154297	941.663391
1298.087891	808.911072
1297.020508	725.593445
1295.954102	846.343628
1294.886719	557.402100
1293.818359	558.411072
1292.750977	964.490356
1291.682617	399.305389
1290.614258	803.293213
1289.545898	682.663452
1288.476563	432.415161
1287.407227	746.183655
1286.338867	567.564331
1285.268555	614.628479
1284.199219	742.721558
1283.128906	704.482971
1282.058594	654.247925
1280.988281	871.032166
1279.917969	508.005920
1278.846680	568.587524
1277.775391	587.775208
1276.704102	585.149109
1275.632813	609.621338
1274.560547	851.827698
1273.488281	996.372803
1272.416016	886.950073
1271.343750	1056.229126
1270.270508	1289.115845
1269.197266	1358.491455
1268.124023	1479.275635
1267.050781	1290.227783
1265.977539	1508.912231
1264.903320	1642.286011
1263.829102	1517.233398
1262.753906	1363.133545
1261.679688	1855.283691
1260.604492	1662.475830
1259.529297	1547.875000
1258.454102	1638.107422
1257.378906	1377.688354
1256.302734	1938.177368
1255.226563	1824.146973
1254.150391	1479.045654
1253.073242	1786.417725
1251.997070	1619.317627
1250.919922	1479.162720
1249.841797	1990.944702
1248.764648	1464.371826
1247.686523	1480.223145
1246.608398	1727.038940
1245.530273	1725.992310
1244.452148	1737.170532
1243.373047	1588.130371
1242.293945	1349.384399
1241.214844	1688.597900
1240.135742	1624.819092
1239.055664	1546.573730
1237.975586	1271.905273
1236.895508	1436.430298
1235.815430	1593.652100
1234.734375	1462.342651
1233.654297	1488.673218
1232.573242	1233.920654
1231.491211	1466.307373
1230.410156	1543.578369
1229.328125	1352.022705
1228.246094	1475.328125
1227.163086	1327.477783
1226.081055	1184.531250
1224.998047	797.273865
1223.915039	1247.190308
1222.832031	889.102295
1221.748047	763.299866
1220.664063	668.963135
1219.580078	852.597534
1218.496094	842.814209
1217.412109	724.290588
1216.327148	704.822449
1215.242188	400.381195
1214.157227	861.355286
1213.071289	513.487793
1211.985352	602.513916
1210.899414	715.574219
1209.813477	666.914795
1208.727539	664.035645
1207.640625	759.953247
1206.553711	865.401245
1205.466797	638.155212
1204.378906	227.823212
1203.291016	549.899048
1202.203125	549.025574
1201.115234	259.128937
1200.027344	-74.061981
1198.938477	50.090084
1197.849609	-213.309174
1196.760742	-7.587330
1195.670898	-133.964706
1194.582031	-63.223537
1193.492188	-168.113632
1192.401367	-325.945099
1191.311523	-224.306061
1190.220703	-175.683090
1189.129883	-634.008362
1188.039063	-451.087555
1186.947266	94.149643
1185.856445	-119.487030
1184.764648	103.597046
1183.671875	-2.247678
1182.580078	-57.816006
1181.487305	-106.306854
1180.394531	-164.512299
1179.301758	163.088638
1178.208984	152.477997
1177.115234	251.938324
1176.021484	367.965424
1174.927734	-179.610825
1173.833008	134.878647
1172.738281	360.490784
1171.643555	289.065399
1170.548828	105.043999
1169.454102	169.729401
1168.358398	26.139879
1167.262695	56.995598
1166.166992	97.224617
1165.070313	-13.315206
1163.973633	43.286407
1162.876953	142.682343
1161.780273	392.326324
1160.683594	56.633144
1159.585938	441.901581
1158.488281	430.591919
1157.389648	223.422729
1156.291992	431.283691
1155.193359	486.208710
1154.094727	180.828888
1152.996094	273.549713
1151.896484	122.909615
1150.796875	67.466217
1149.697266	181.015869
1148.597656	134.728027
1147.498047	185.905075
1146.397461	32.104446
1145.296875	-124.202881
1144.195313	-123.565102
1143.094727	-365.814117
1141.993164	207.772156
1140.891602	41.269196
1139.789063	167.101074
1138.687500	78.736374
1137.584961	130.435211
1136.482422	481.301361
1135.379883	406.591095
1134.276367	443.341339
1133.172852	767.191772
1132.069336	888.916443
1130.964844	773.049988
1129.861328	1148.226440
1128.756836	1435.262451
1127.652344	1456.335938
1126.546875	1508.031982
1125.442383	1002.404114
1124.336914	1260.004272
1123.230469	1185.549927
1122.125000	992.492432
1121.018555	877.494263
1119.912109	911.547424
1118.805664	983.284363
1117.699219	846.515320
1116.591797	787.715088
1115.484375	1253.984131
1114.376953	1012.632996
1113.268555	738.106873
1112.160156	799.252991
1111.051758	725.469849
1109.943359	845.327881
1108.833984	962.598328
1107.725586	1063.118042
1106.616211	1295.671387
1105.505859	1029.778076
1104.396484	1115.564819
1103.286133	1080.790283
1102.175781	1303.051392
1101.064453	1055.642212
1099.954102	1072.333862
1098.842773	961.543945
1097.731445	928.450439
1096.619141	1404.267090
1095.507813	871.301208
1094.395508	1047.475586
1093.282227	1002.052612
1092.169922	1048.352173
1091.056641	795.540588
1089.943359	679.219055
1088.830078	729.886658
1087.716797	613.394348
1086.602539	884.883179
1085.488281	1104.407837
1084.373047	1093.341675
1083.258789	1136.236938
1082.143555	878.243408
1081.028320	866.928040
1079.913086	768.626343
1078.796875	689.051392
1077.680664	961.553711
1076.564453	846.593933
1075.448242	905.242188
1074.331055	684.613708
1073.213867	677.442322
1072.096680	567.030579
1070.979492	475.356873
1069.861328	498.495392
1068.743164	582.488892
1067.625000	392.298248
1066.505859	572.187134
1065.386719	557.594849
1064.267578	688.111450
1063.148438	743.631470
1062.029297	445.756500
1060.909180	697.740356
1059.789063	488.821686
1058.667969	609.672180
1057.547852	643.956543
1056.426758	192.049438
1055.305664	373.591919
1054.183594	536.345703
1053.062500	306.639496
1051.940430	667.814941
1050.818359	487.208344
1049.695313	175.976044
1048.572266	448.276672
1047.449219	209.549957
1046.326172	264.841003
1045.203125	184.882492
1044.079102	-13.915231
1042.955078	304.848572
1041.830078	341.531555
1040.706055	245.458176
1039.581055	-34.541176
1038.456055	62.881344
1037.331055	148.671234
1036.205078	192.577042
1035.079102	171.368301
1033.953125	243.297119
1032.826172	226.868042
1031.700195	417.492401
1030.573242	394.210449
1029.445313	503.502991
1028.318359	-30.848112
1027.190430	-365.069733
1026.062500	-508.576660
1024.934570	-271.083710
1023.805664	-493.285034
1022.676758	-705.992249
1021.547852	-324.428040
1020.418945	-309.487061
1019.289063	-387.218628
1018.159180	-137.823532
1017.029297	-461.057831
1015.898438	-167.470551
1014.767578	-131.106720
1013.636719	58.287296
1012.505859	104.127136
1011.375000	-160.210648
1010.243164	66.530022
1009.111328	402.106079
1007.978516	497.012085
1006.846680	1443.421509
1005.713867	2051.851318
1004.581055	3321.526611
1003.447266	3638.262451
1002.313477	3120.613525
1001.179688	2314.526367
1000.045898	1282.584106
998.912109	861.086426
997.777344	569.282837
996.642578	254.719055
995.506836	-29.505688
994.372070	228.891312
993.236328	309.715149
992.100586	353.799713
990.963867	153.625580
989.828125	-103.879745
988.691406	-8.408037
987.553711	-216.952484
986.416992	95.489288
985.279297	69.410027
984.141602	-106.115921
983.003906	-37.305214
981.865234	238.847107
980.726563	91.684151
979.587891	115.063255
978.448242	244.462418
977.309570	95.790482
976.169922	478.486084
975.030273	470.502350
973.889648	469.649750
972.749023	540.253906
971.608398	519.193054
970.467773	606.310242
969.326172	773.979065
968.184570	519.492676
967.042969	292.906708
965.901367	401.620544
964.758789	322.453644
963.616211	271.088531
962.473633	639.533752
961.330078	593.204712
960.186523	547.148499
959.042969	524.273621
957.899414	526.857727
956.754883	309.869690
955.610352	390.845367
954.465820	227.140366
953.321289	324.621826
952.175781	145.505096
951.030273	30.766373
949.884766	188.442459
948.738281	170.272552
947.591797	392.349091
946.445313	239.831650
945.298828	288.672729
944.151367	470.215576
943.003906	179.262314
941.856445	463.976074
940.708008	452.110657
939.559570	540.896912
938.411133	315.079865
937.262695	465.933533
936.113281	382.110657
934.964844	157.227737
933.814453	404.480286
932.665039	9.300499
931.514648	218.228165
930.364258	224.603180
929.213867	420.199005
928.062500	99.198494
926.912109	56.236126
925.759766	168.263031
924.608398	123.499535
923.456055	-43.819031
922.303711	-106.239548
921.151367	45.274578
919.999023	106.031349
918.845703	189.708542
917.692383	-128.507462
916.539063	73.712601
915.384766	-241.621170
914.230469	-277.389587
913.076172	-455.910126
911.920898	-155.393066
910.766602	-301.696533
909.611328	-146.101364
908.455078	-291.928711
907.299805	113.319572
906.143555	-274.607330
904.987305	-107.072578
903.830078	-252.016403
902.673828	-38.912857
901.516602	-27.232489
900.359375	-314.175293
899.201172	-57.681210
898.042969	76.682182
896.884766	278.998779
895.726563	13.260633
894.567383	-37.405487
893.408203	31.898836
892.249023	212.042435
891.088867	60.138611
889.929688	-448.454285
888.769531	-109.831604
887.608398	-8.288439
886.448242	9.800367
885.287109	28.011822
884.125977	251.631729
882.963867	109.867470
881.801758	-191.831345
880.639648	113.165359
879.477539	508.272827
878.315430	-65.685524
877.152344	97.419746
875.989258	256.022034
874.825195	245.752838
873.661133	186.031677
872.497070	-28.896299
871.333008	3.864420
870.168945	-44.323868
869.003906	101.002464
867.838867	-167.436600
866.672852	-60.263348
865.506836	-162.125076
864.340820	124.826759
863.174805	175.790344
862.008789	114.454079
860.841797	39.705528
859.674805	290.514435
858.506836	523.272278
857.339844	403.626587
856.171875	645.220764
855.003906	655.690552
853.834961	710.999695
852.666016	577.961792
851.497070	586.161804
850.328125	872.169128
849.158203	546.474854
847.988281	391.105560
846.818359	482.064331
845.647461	396.105896
844.477539	395.167633
843.306641	83.181671
842.134766	8.410823
840.963867	170.656189
839.791992	149.429794
838.619141	479.100037
837.447266	225.238037
836.274414	49.627090
835.101563	164.400314
833.928711	252.231232
832.754883	241.698593
831.581055	320.357788
830.407227	436.816193
829.232422	466.109436
828.058594	584.490234
826.883789	397.194183
825.708008	212.109787
824.533203	216.441772
823.357422	84.722176
822.181641	148.994171
821.004883	259.888977
819.828125	61.057549
818.651367	-35.407566
817.474609	10.482745
816.296875	98.496330
815.119141	95.103394
813.941406	-77.482033
812.763672	-116.717674
811.584961	-84.939285
810.406250	-77.785095
809.226563	-197.450287
808.047852	-392.768219
806.868164	-454.884674
805.688477	-230.690735
804.507813	-219.885605
803.327148	-160.430145
802.146484	-214.347397
800.965820	-308.345795
799.784180	-191.765259
798.603516	4.396293
797.420898	-322.878387
796.239258	-171.456772
795.056641	-217.490189
793.874023	-139.626648
792.691406	-281.247467
791.507813	-301.192596
790.324219	-108.794708
789.140625	118.737221
787.956055	5.233153
786.772461	-163.714401
785.586914	167.079269
784.402344	101.737175
783.216797	-34.491226
782.032227	142.986496
780.845703	141.238586
779.660156	187.904236
778.473633	134.992065
777.287109	48.807587
776.100586	-4.401344
774.913086	-225.480484
773.725586	1.277036
772.538086	18.195696
771.349609	-29.011580
770.161133	124.278999
768.972656	383.140472
767.784180	106.194878
766.594727	-25.354536
765.405273	217.474655
764.215820	50.418266
763.026367	409.507141
761.835938	587.788513
760.645508	338.911896
759.454102	587.256653
758.262695	617.588074
757.072266	795.113647
755.879883	702.011841
754.688477	791.271423
753.496094	533.160767
752.303711	492.571472
751.110352	495.830505
749.917969	323.303162
748.724609	238.585739
747.530273	632.329956
746.336914	288.460632
745.142578	515.105225
743.948242	327.012390
742.752930	288.064301
741.558594	501.196442
740.363281	350.327393
739.166992	320.008240
737.971680	381.675201
736.775391	447.660889
735.579102	136.941727
734.381836	185.394501
733.185547	207.541840
731.988281	45.861156
730.790039	133.662170
729.592773	171.118210
728.394531	300.417786
727.196289	53.649303
725.997070	213.566956
724.797852	259.815857
723.598633	384.733368
722.399414	428.830719
721.199219	383.436676
719.999023	532.428711
718.798828	349.665710
717.598633	431.104248
716.397461	436.239319
715.196289	478.543854
713.994141	453.337158
712.792969	210.242630
711.590820	-52.231392
710.388672	-50.798080
709.185547	192.588577
707.982422	155.035400
706.779297	-276.484039
705.576172	256.759644
704.372070	173.972626
703.167969	8.700250
701.963867	19.892118
700.759766	68.230110
699.554688	-83.315994
698.349609	58.883827
697.143555	59.941833
695.938477	-97.426277
694.732422	-15.542793
693.525391	-280.986450
692.319336	-415.812836
691.112305	-172.611649
689.905273	-263.541016
688.697266	10.346564
687.490234	-205.946732
686.282227	-354.662842
685.073242	-134.443329
683.865234	-156.893723
682.656250	-10.031493
681.447266	-302.864441
680.237305	61.092377
679.028320	-25.379324
677.818359	180.761200
676.607422	92.640564
675.397461	-79.614662
674.186523	57.887283
672.975586	-111.630241
671.763672	-92.659515
670.551758	162.226212
669.339844	393.440247
668.127930	317.861908
666.915039	287.918732
665.703125	31.359777
664.489258	-47.757702
663.276367	125.982994
662.062500	-127.604469
660.848633	137.090347
659.634766	-94.469177
658.419922	49.610043
657.205078	10.431255
655.990234	-276.580292
654.775391	-56.736740
653.559570	-9.318741
652.343750	1.522232
651.126953	25.350948
649.911133	96.576469
648.694336	-30.309748
647.477539	10.775973
646.259766	249.834732
645.041992	241.269775
643.824219	350.947235
642.606445	43.202526
641.387695	236.499481
640.168945	143.608765
638.950195	89.244026
637.730469	99.141190
636.511719	100.160042
635.291016	-139.675781
634.071289	-109.193016
632.850586	-8.261256
631.629883	-124.593140
630.409180	24.735416
629.188477	-30.341713
627.966797	16.993622
626.745117	-2.797971
625.522461	270.459656
624.300781	334.938782
623.078125	357.885223
621.854492	491.378143
620.631836	576.764648
619.408203	284.238434
618.184570	57.168056
616.960938	40.988499
615.736328	8.645719
614.511719	180.444550
613.287109	-293.023926
612.061523	-49.161041
610.835938	-183.212219
609.610352	40.307545
608.384766	-77.752480
607.158203	58.845650
605.931641	52.523281
604.705078	27.145832
