# Supplementary material for: Raman spectroscopy accurately differentiates mucosal healing from non-healing and biochemical changes following biological therapy in inflammatory bowel disease
Source: PLoS One. 2021 Jun 2;16(6):e0252210. doi: 10.1371/journal.pone.0252210 (PMC8172032; doi:10.1371/journal.pone.0252210)
Supplement: S7 Dataset — (ZIP) [file pone.0252210.s009.zip › Post-biologic/OC023 post treatment-1_base sub cr removed_52__X_-20368.5__Y_49407__Z_923.918__Time_589.txt]

1714.774414	25.195349
1713.797852	42.008698
1712.820313	-33.599365
1711.843750	57.441429
1710.866211	-14.806417
1709.888672	-113.483246
1708.911133	-45.617355
1707.933594	-6.891866
1706.955078	-83.024559
1705.976563	-30.200254
1704.998047	-143.005875
1704.019531	285.336884
1703.040039	194.689545
1702.061523	42.990681
1701.082031	103.065910
1700.101563	64.559273
1699.122070	-104.478378
1698.141602	213.470383
1697.161133	216.363892
1696.180664	134.202606
1695.200195	146.025162
1694.218750	225.036179
1693.238281	82.882202
1692.256836	253.556030
1691.274414	331.179749
1690.292969	414.601074
1689.310547	322.361481
1688.328125	438.667755
1687.345703	510.065460
1686.363281	616.562317
1685.379883	486.253326
1684.396484	481.719604
1683.413086	565.580139
1682.429688	623.244873
1681.445313	875.729492
1680.461914	731.918884
1679.477539	900.044312
1678.493164	786.492859
1677.507813	1027.293457
1676.523438	1119.523193
1675.538086	1028.670288
1674.552734	1073.921509
1673.566406	1178.080322
1672.581055	1290.646973
1671.594727	1212.308716
1670.608398	1445.256592
1669.622070	1622.785889
1668.634766	1511.260010
1667.648438	1583.414917
1666.661133	1528.577148
1665.673828	1596.262573
1664.685547	1555.576904
1663.698242	1523.316040
1662.709961	1624.066528
1661.721680	1629.761841
1660.733398	1694.185303
1659.744141	1713.938599
1658.755859	1765.898193
1657.766602	1571.902954
1656.777344	1555.819092
1655.787109	1458.057373
1654.797852	1575.141479
1653.807617	1576.111572
1652.817383	1400.198975
1651.827148	1317.319702
1650.835938	1242.773438
1649.844727	925.377197
1648.853516	909.828979
1647.862305	860.284668
1646.871094	639.362976
1645.878906	614.356262
1644.886719	481.410431
1643.894531	446.551147
1642.902344	417.310059
1641.910156	311.857330
1640.916992	259.529663
1639.923828	220.720901
1638.930664	224.427338
1637.936523	141.397507
1636.943359	185.241364
1635.949219	-79.055595
1634.955078	-74.166588
1633.960938	67.988495
1632.965820	33.850327
1631.970703	-102.728798
1630.975586	37.457150
1629.980469	238.365173
1628.985352	-84.313362
1627.989258	-127.717224
1626.993164	-131.424561
1625.997070	28.146633
1625.000977	-101.392830
1624.003906	-20.364483
1623.007813	137.043381
1622.010742	73.832443
1621.012695	16.080894
1620.015625	166.031067
1619.017578	161.142258
1618.020508	-35.246136
1617.021484	170.214005
1616.023438	126.417999
1615.025391	130.007462
1614.026367	-21.040972
1613.027344	27.421331
1612.028320	-13.167818
1611.028320	-43.139427
1610.029297	-70.371284
1609.029297	-68.666687
1608.029297	-56.390072
1607.028320	141.933762
1606.028320	96.718948
1605.027344	14.947271
1604.026367	103.418198
1603.025391	11.345859
1602.023438	-46.614746
1601.022461	-94.037178
1600.020508	-42.013939
1599.018555	-76.256821
1598.016602	-71.239372
1597.013672	-55.740189
1596.010742	-42.838173
1595.007813	-74.334808
1594.004883	-246.843994
1593.001953	-165.981537
1591.998047	-181.746826
1590.994141	-64.393799
1589.990234	-171.522400
1588.986328	55.330467
1587.981445	-166.581406
1586.976563	-23.322708
1585.971680	5.123632
1584.966797	96.084312
1583.961914	9.746951
1582.956055	181.357712
1581.950195	141.838318
1580.944336	164.789215
1579.938477	239.750885
1578.931641	194.864624
1577.924805	22.394924
1576.917969	73.719444
1575.911133	15.677329
1574.904297	204.684967
1573.896484	39.855869
1572.888672	210.406952
1571.880859	19.475555
1570.873047	70.224518
1569.864258	107.862503
1568.855469	44.070030
1567.846680	-14.606036
1566.837891	38.288486
1565.829102	26.146832
1564.819336	130.691254
1563.809570	40.452320
1562.799805	121.359169
1561.790039	7.569541
1560.779297	106.348038
1559.768555	44.205040
1558.757813	88.234093
1557.747070	23.260769
1556.736328	69.591202
1555.724609	107.988304
1554.712891	223.922012
1553.701172	308.588837
1552.689453	240.329971
1551.676758	112.419777
1550.664063	406.205566
1549.651367	96.907654
1548.638672	204.025726
1547.625977	264.391602
1546.612305	241.833527
1545.598633	-65.216995
1544.584961	123.898750
1543.571289	255.924530
1542.556641	-87.593925
1541.541992	129.312469
1540.527344	54.175781
1539.512695	-15.935662
1538.498047	-37.148293
1537.482422	93.720932
1536.466797	-67.171204
1535.451172	-21.818077
1534.434570	90.386925
1533.418945	225.576752
1532.402344	-31.285223
1531.385742	36.509762
1530.369141	57.719704
1529.351563	27.217361
1528.334961	117.604065
1527.317383	89.321838
1526.299805	73.744263
1525.281250	-19.225039
1524.263672	-1.674986
1523.245117	136.602493
1522.226563	79.156219
1521.208008	-17.018316
1520.188477	128.346771
1519.168945	-94.115471
1518.150391	-67.362068
1517.129883	33.703003
1516.110352	78.040672
1515.089844	34.852501
1514.070313	96.796242
1513.049805	-185.480301
1512.028320	7.023798
1511.007813	32.480656
1509.986328	-126.976387
1508.964844	-104.416092
1507.943359	-161.535034
1506.921875	-64.959435
1505.899414	-114.716209
1504.876953	-228.688705
1503.854492	-83.982430
1502.832031	-195.678940
1501.808594	-125.652740
1500.786133	-217.128433
1499.762695	6.161528
1498.739258	-85.629814
1497.714844	42.528927
1496.691406	-108.386757
1495.666992	-172.430115
1494.642578	-65.251038
1493.617188	21.266459
1492.592773	-32.984810
1491.567383	12.305229
1490.541992	26.768684
1489.516602	107.507240
1488.491211	62.919502
1487.464844	240.363098
1486.438477	318.027466
1485.412109	275.558411
1484.385742	225.320465
1483.358398	320.392639
1482.331055	318.365417
1481.303711	351.918854
1480.276367	604.614990
1479.249023	704.131042
1478.220703	676.040710
1477.192383	808.379517
1476.164063	762.218323
1475.135742	820.394714
1474.106445	865.694031
1473.077148	1096.723511
1472.047852	1312.278931
1471.018555	1349.501465
1469.989258	1401.876221
1468.958984	1306.581787
1467.928711	1653.759399
1466.898438	1527.757324
1465.868164	1846.598877
1464.836914	1661.968262
1463.805664	1932.184814
1462.774414	2031.992432
1461.743164	2073.262207
1460.710938	2241.398682
1459.679688	2074.273926
1458.647461	2234.585205
1457.615234	2318.628418
1456.582031	2303.607178
1455.549805	2374.795166
1454.516602	2301.319824
1453.483398	2471.243408
1452.449219	2597.933105
1451.416016	2648.499023
1450.381836	2498.795898
1449.347656	2582.194336
1448.313477	2642.721191
1447.279297	2447.414307
1446.244141	2649.643799
1445.208984	2692.283447
1444.173828	2337.547363
1443.138672	2349.820068
1442.102539	2349.403320
1441.066406	2313.559082
1440.030273	2260.013672
1438.994141	2168.556885
1437.958008	2089.767334
1436.920898	1993.299683
1435.883789	1689.700073
1434.846680	1580.723267
1433.808594	1524.812378
1432.771484	1176.064331
1431.733398	1148.041382
1430.695313	963.568542
1429.657227	920.485596
1428.618164	796.696655
1427.579102	667.935120
1426.540039	756.105042
1425.500977	367.783386
1424.461914	637.507080
1423.421875	577.013306
1422.381836	214.246124
1421.341797	340.334167
1420.301758	416.036926
1419.260742	312.969604
1418.219727	99.227394
1417.178711	386.452545
1416.137695	190.493286
1415.096680	44.981106
1414.054688	115.869232
1413.012695	189.298401
1411.970703	-21.333422
1410.928711	99.967422
1409.885742	281.577179
1408.842773	76.260277
1407.799805	34.372581
1406.756836	-32.541584
1405.712891	242.102219
1404.668945	74.896156
1403.625000	15.756519
1402.581055	-0.622085
1401.537109	98.487129
1400.492188	119.871979
1399.447266	246.652405
1398.402344	-60.252518
1397.357422	-91.219643
1396.311523	-61.950172
1395.265625	-120.288521
1394.219727	87.012383
1393.173828	43.888046
1392.126953	96.015457
1391.081055	-6.968296
1390.034180	32.839691
1388.986328	-44.877838
1387.939453	-2.362438
1386.891602	140.277588
1385.843750	-117.126625
1384.795898	33.201939
1383.748047	-1.382592
1382.699219	21.628469
1381.651367	-265.048035
1380.602539	3.043212
1379.552734	-123.455376
1378.503906	-234.784805
1377.454102	40.973721
1376.404297	-50.138119
1375.354492	21.106544
1374.303711	-9.844481
1373.253906	-28.170145
1372.203125	-13.951591
1371.152344	-44.480968
1370.100586	107.080521
1369.049805	-120.062508
1367.998047	81.550697
1366.946289	-35.625622
1365.894531	59.069592
1364.841797	-5.498049
1363.789063	79.462097
1362.736328	176.970352
1361.683594	85.470802
1360.630859	193.169220
1359.577148	139.290100
1358.523438	102.983551
1357.469727	-10.231317
1356.415039	187.435699
1355.361328	250.979141
1354.306641	381.714264
1353.251953	328.727783
1352.197266	213.825729
1351.141602	414.439423
1350.085938	394.186218
1349.030273	607.379944
1347.974609	530.321411
1346.918945	431.118347
1345.862305	716.532532
1344.805664	699.453979
1343.749023	774.259583
1342.691406	1101.992798
1341.634766	944.040527
1340.577148	1088.558960
1339.519531	1039.958618
1338.460938	956.853699
1337.403320	1116.579834
1336.344727	1085.775757
1335.286133	842.298462
1334.226563	982.587830
1333.167969	865.698853
1332.108398	852.879639
1331.048828	976.213013
1329.989258	916.700500
1328.928711	936.448364
1327.869141	1067.538452
1326.808594	805.895691
1325.748047	850.794556
1324.686523	905.693298
1323.625977	1116.260254
1322.564453	1015.857117
1321.502930	1187.107056
1320.440430	1030.264648
1319.378906	945.173828
1318.316406	1136.480347
1317.253906	1110.859497
1316.190430	1139.619873
1315.127930	988.589600
1314.064453	1012.712158
1313.000977	1056.670044
1311.937500	1051.482666
1310.873047	945.466797
1309.809570	952.884705
1308.745117	1231.187866
1307.679688	1039.466187
1306.615234	995.581604
1305.549805	1010.878784
1304.484375	1053.350464
1303.418945	995.120178
1302.353516	1099.283203
1301.287109	1021.653381
1300.220703	1049.838013
1299.154297	1041.281860
1298.087891	738.118225
1297.020508	899.303772
1295.954102	1028.620605
1294.886719	885.547424
1293.818359	710.749634
1292.750977	766.759888
1291.682617	778.704590
1290.614258	570.041443
1289.545898	623.920044
1288.476563	601.890503
1287.407227	746.624939
1286.338867	607.174988
1285.268555	607.516113
1284.199219	578.566650
1283.128906	730.922180
1282.058594	643.396790
1280.988281	742.013977
1279.917969	803.974060
1278.846680	782.818726
1277.775391	800.893066
1276.704102	819.045654
1275.632813	737.035217
1274.560547	985.124573
1273.488281	974.144592
1272.416016	848.415527
1271.343750	1221.126709
1270.270508	1117.527466
1269.197266	1241.117310
1268.124023	1125.494751
1267.050781	1019.753296
1265.977539	1143.483643
1264.903320	1133.053467
1263.829102	934.890808
1262.753906	1012.415039
1261.679688	1109.464111
1260.604492	1060.285767
1259.529297	1050.170898
1258.454102	979.204163
1257.378906	1066.639160
1256.302734	1027.453369
1255.226563	1095.453003
1254.150391	1212.146729
1253.073242	1085.471924
1251.997070	1005.117310
1250.919922	1129.164185
1249.841797	1165.641602
1248.764648	900.632629
1247.686523	1039.299805
1246.608398	1226.539917
1245.530273	1122.141724
1244.452148	1008.094238
1243.373047	1134.564697
1242.293945	1049.742554
1241.214844	799.889404
1240.135742	1088.986450
1239.055664	751.902954
1237.975586	992.381409
1236.895508	961.100159
1235.815430	757.662476
1234.734375	956.777649
1233.654297	1015.214844
1232.573242	1027.582275
1231.491211	749.198120
1230.410156	822.163574
1229.328125	861.185486
1228.246094	854.174316
1227.163086	851.996582
1226.081055	740.893188
1224.998047	709.671631
1223.915039	656.672058
1222.832031	555.302490
1221.748047	492.644318
1220.664063	715.250610
1219.580078	526.847778
1218.496094	357.830353
1217.412109	406.283173
1216.327148	382.222076
1215.242188	266.372253
1214.157227	433.004181
1213.071289	563.317261
1211.985352	640.439148
1210.899414	548.596436
1209.813477	572.529419
1208.727539	417.946167
1207.640625	644.327209
1206.553711	600.578796
1205.466797	551.976563
1204.378906	382.868958
1203.291016	324.588379
1202.203125	160.305862
1201.115234	85.124214
1200.027344	127.869827
1198.938477	64.636253
1197.849609	-118.946953
1196.760742	-83.600166
1195.670898	117.616730
1194.582031	-63.660854
1193.492188	-228.100876
1192.401367	-77.679688
1191.311523	-259.016266
1190.220703	-19.919540
1189.129883	-40.416447
1188.039063	157.540421
1186.947266	-124.840576
1185.856445	-289.564301
1184.764648	-7.944177
1183.671875	-220.776596
1182.580078	-85.792465
1181.487305	-140.411972
1180.394531	-3.288198
1179.301758	61.770081
1178.208984	33.240253
1177.115234	66.925934
1176.021484	124.455750
1174.927734	289.634338
1173.833008	157.737823
1172.738281	78.465477
1171.643555	133.155258
1170.548828	135.077759
1169.454102	41.209652
1168.358398	95.565079
1167.262695	-65.410942
1166.166992	34.157787
1165.070313	33.193443
1163.973633	168.326965
1162.876953	138.451279
1161.780273	206.409515
1160.683594	255.125931
1159.585938	251.187439
1158.488281	497.761780
1157.389648	457.756042
1156.291992	372.329193
1155.193359	501.500031
1154.094727	408.724884
1152.996094	308.727081
1151.896484	56.108746
1150.796875	191.935059
1149.697266	94.098396
1148.597656	101.000969
1147.498047	-30.336838
1146.397461	95.408501
1145.296875	71.019623
1144.195313	248.814056
1143.094727	-56.584511
1141.993164	37.673817
1140.891602	67.563622
1139.789063	106.833847
1138.687500	86.547607
1137.584961	218.258255
1136.482422	-35.130363
1135.379883	215.100830
1134.276367	536.351868
1133.172852	384.825806
1132.069336	544.240906
1130.964844	841.125854
1129.861328	729.638489
1128.756836	924.115051
1127.652344	810.062988
1126.546875	857.192505
1125.442383	821.221863
1124.336914	996.098999
1123.230469	829.558838
1122.125000	672.468689
1121.018555	572.183289
1119.912109	677.854675
1118.805664	683.939758
1117.699219	652.047852
1116.591797	615.329163
1115.484375	680.257385
1114.376953	508.522980
1113.268555	601.615845
1112.160156	694.567688
1111.051758	361.914856
1109.943359	776.072510
1108.833984	901.701294
1107.725586	899.632141
1106.616211	670.756226
1105.505859	604.796265
1104.396484	796.072144
1103.286133	852.648438
1102.175781	802.939819
1101.064453	797.977539
1099.954102	736.340088
1098.842773	627.485046
1097.731445	721.318787
1096.619141	890.435913
1095.507813	779.021912
1094.395508	841.888611
1093.282227	916.419312
1092.169922	802.486572
1091.056641	641.445740
1089.943359	802.830750
1088.830078	632.311401
1087.716797	729.972473
1086.602539	658.184753
1085.488281	833.252014
1084.373047	629.698303
1083.258789	743.463562
1082.143555	709.081421
1081.028320	799.162476
1079.913086	865.661926
1078.796875	530.553894
1077.680664	622.796936
1076.564453	459.128510
1075.448242	640.414978
1074.331055	617.474121
1073.213867	512.413269
1072.096680	501.153442
1070.979492	604.731079
1069.861328	490.250061
1068.743164	352.354980
1067.625000	277.744385
1066.505859	470.134460
1065.386719	360.343781
1064.267578	463.613861
1063.148438	475.534882
1062.029297	506.150208
1060.909180	475.900635
1059.789063	513.477966
1058.667969	452.805389
1057.547852	240.200699
1056.426758	338.535461
1055.305664	317.645020
1054.183594	422.907806
1053.062500	532.799805
1051.940430	327.393738
1050.818359	273.833679
1049.695313	269.312500
1048.572266	190.129501
1047.449219	129.657211
1046.326172	80.889290
1045.203125	272.342834
1044.079102	279.543884
1042.955078	324.054352
1041.830078	168.158112
1040.706055	177.777206
1039.581055	159.462341
1038.456055	187.759720
1037.331055	490.793854
1036.205078	228.118347
1035.079102	100.569328
1033.953125	210.421707
1032.826172	510.986969
1031.700195	239.416077
1030.573242	391.137238
1029.445313	217.426437
1028.318359	185.607178
1027.190430	9.810077
1026.062500	-137.975769
1024.934570	-197.389603
1023.805664	-249.755295
1022.676758	-250.966797
1021.547852	-247.469025
1020.418945	-81.501831
1019.289063	-154.452377
1018.159180	-187.872147
1017.029297	-98.324257
1015.898438	111.783768
1014.767578	48.433434
1013.636719	33.847664
1012.505859	269.510101
1011.375000	190.215927
1010.243164	303.201477
1009.111328	244.945786
1007.978516	515.406067
1006.846680	1003.316956
1005.713867	1285.237183
1004.581055	2112.869141
1003.447266	2306.746094
1002.313477	2350.398682
1001.179688	1583.031738
1000.045898	869.270203
998.912109	428.505768
997.777344	313.658081
996.642578	205.906082
995.506836	49.846413
994.372070	11.673178
993.236328	45.154037
992.100586	57.983982
990.963867	73.234558
989.828125	132.414307
988.691406	177.860931
987.553711	89.759018
986.416992	227.612366
985.279297	-125.073700
984.141602	-46.840572
983.003906	56.816105
981.865234	-131.753159
980.726563	4.366799
979.587891	-121.704544
978.448242	0.831815
977.309570	171.746979
976.169922	266.859406
975.030273	412.639130
973.889648	34.571980
972.749023	127.794617
971.608398	83.312943
970.467773	121.670860
969.326172	190.005981
968.184570	116.159294
967.042969	207.719528
965.901367	108.978470
964.758789	136.586746
963.616211	40.513546
962.473633	233.503647
961.330078	224.864182
960.186523	21.615561
959.042969	295.133240
957.899414	-38.267864
956.754883	70.587860
955.610352	-1.300425
954.465820	94.087074
953.321289	-0.331464
952.175781	145.665863
951.030273	145.380188
949.884766	37.786137
948.738281	124.723083
947.591797	209.498398
946.445313	205.280884
945.298828	89.291122
944.151367	-15.060895
943.003906	125.124184
941.856445	148.979828
940.708008	198.095001
939.559570	41.989582
938.411133	205.494125
937.262695	396.452789
936.113281	322.984222
934.964844	217.794769
933.814453	210.821823
932.665039	-76.254326
931.514648	42.454948
930.364258	97.498253
929.213867	236.919556
928.062500	14.485490
926.912109	124.587654
925.759766	80.075996
924.608398	-52.981762
923.456055	77.995888
922.303711	-127.449631
921.151367	-128.058914
919.999023	-226.243484
918.845703	-210.623856
917.692383	-76.741356
916.539063	-153.984253
915.384766	-10.802936
914.230469	116.563469
913.076172	-321.081085
911.920898	-0.558859
910.766602	-158.681686
909.611328	-55.788624
908.455078	-197.673218
907.299805	-80.951881
906.143555	-156.779526
904.987305	-19.467922
903.830078	15.978456
902.673828	-217.963120
901.516602	-98.467422
900.359375	120.688309
899.201172	-92.373230
898.042969	-128.744019
896.884766	-45.100281
895.726563	49.922737
894.567383	165.363953
893.408203	113.590759
892.249023	109.402374
891.088867	159.545822
889.929688	234.605209
888.769531	29.713938
887.608398	25.952517
886.448242	-22.865072
885.287109	27.726946
884.125977	164.110626
882.963867	-28.788998
881.801758	116.734123
880.639648	160.814758
879.477539	119.298576
878.315430	143.221649
877.152344	248.313812
875.989258	20.073639
874.825195	-0.821721
873.661133	187.721832
872.497070	97.139656
871.333008	211.422714
870.168945	154.726059
869.003906	62.124386
867.838867	198.969269
866.672852	162.695770
865.506836	346.736420
864.340820	227.376053
863.174805	227.168015
862.008789	20.359007
860.841797	197.647827
859.674805	363.648438
858.506836	406.157257
857.339844	358.898621
856.171875	347.575165
855.003906	432.703156
853.834961	542.467651
852.666016	405.593842
851.497070	497.383118
850.328125	474.849701
849.158203	564.332031
847.988281	223.759369
846.818359	310.991730
845.647461	95.971977
844.477539	382.333710
843.306641	118.127136
842.134766	205.221954
840.963867	225.143555
839.791992	79.574844
838.619141	144.164841
837.447266	83.527084
836.274414	250.775970
835.101563	190.055130
833.928711	285.637787
832.754883	423.548706
831.581055	492.139709
830.407227	384.338409
829.232422	390.317932
828.058594	443.062958
826.883789	491.260559
825.708008	396.681091
824.533203	203.987457
823.357422	227.474899
822.181641	148.384674
821.004883	160.579178
819.828125	-23.285046
818.651367	142.386093
817.474609	120.918159
816.296875	34.837517
815.119141	-66.871628
813.941406	-39.626686
812.763672	134.269257
811.584961	-23.270838
810.406250	-65.264145
809.226563	-36.232327
808.047852	-111.746796
806.868164	-198.437622
805.688477	38.999012
804.507813	5.368451
803.327148	-121.584732
802.146484	-133.211823
800.965820	-258.096436
799.784180	-61.440151
798.603516	-113.357086
797.420898	-56.739113
796.239258	-137.695023
795.056641	-79.140282
793.874023	-184.676514
792.691406	-166.267609
791.507813	-139.137726
790.324219	-23.605637
789.140625	-41.055859
787.956055	102.897728
786.772461	111.700760
785.586914	27.482393
784.402344	117.841240
783.216797	289.814636
782.032227	163.206909
780.845703	177.939270
779.660156	212.404099
778.473633	21.451677
777.287109	-72.397461
776.100586	193.477203
774.913086	145.705811
773.725586	16.184532
772.538086	38.794983
771.349609	-53.417667
770.161133	-20.043877
768.972656	39.632278
767.784180	37.442066
766.594727	99.019531
765.405273	248.548569
764.215820	499.182037
763.026367	386.285889
761.835938	370.172882
760.645508	435.368591
759.454102	559.818665
758.262695	505.919250
757.072266	262.801331
755.879883	325.291779
754.688477	132.661255
753.496094	146.583115
752.303711	292.214325
751.110352	512.354126
749.917969	299.671082
748.724609	166.028671
747.530273	330.870209
746.336914	484.568085
745.142578	412.126343
743.948242	482.205170
742.752930	414.014221
741.558594	203.269699
740.363281	163.514465
739.166992	182.872238
737.971680	0.594036
736.775391	24.228521
735.579102	247.063004
734.381836	211.399170
733.185547	110.034668
731.988281	164.036667
730.790039	290.165253
729.592773	309.019287
728.394531	257.853455
727.196289	285.384552
725.997070	183.919418
724.797852	272.591064
723.598633	505.393433
722.399414	423.553925
721.199219	503.334564
719.999023	303.634216
718.798828	374.674469
717.598633	447.870361
716.397461	394.510406
715.196289	539.670288
713.994141	287.918823
712.792969	369.862427
711.590820	148.840027
710.388672	333.258240
709.185547	103.711372
707.982422	18.065920
706.779297	23.966248
705.576172	249.796906
704.372070	125.165833
703.167969	133.392288
701.963867	124.280533
700.759766	63.046844
699.554688	128.038315
698.349609	101.775780
697.143555	12.581834
695.938477	-48.233322
694.732422	-184.959381
693.525391	28.153612
692.319336	76.241096
691.112305	-138.266891
689.905273	-66.075745
688.697266	-17.675924
687.490234	-220.832870
686.282227	-72.421379
685.073242	-101.766159
683.865234	-78.949348
682.656250	2.498753
681.447266	-113.150085
680.237305	-76.975388
679.028320	-27.698002
677.818359	-23.789125
676.607422	-47.895889
675.397461	-91.346298
674.186523	202.907471
672.975586	-82.620926
671.763672	-28.330294
670.551758	75.790962
669.339844	48.110462
668.127930	-135.054504
666.915039	10.422063
665.703125	19.837755
664.489258	53.116718
663.276367	8.741031
662.062500	-20.406824
660.848633	62.777313
659.634766	-99.986099
658.419922	63.152714
657.205078	-131.748291
655.990234	-110.875076
654.775391	50.159889
653.559570	90.460373
652.343750	-125.656258
651.126953	9.492181
649.911133	-128.962540
648.694336	79.316483
647.477539	143.227951
646.259766	144.646576
645.041992	238.527710
643.824219	340.887421
642.606445	430.191956
641.387695	276.346588
640.168945	85.880730
638.950195	-89.619804
637.730469	-99.767296
636.511719	126.188774
635.291016	23.180548
634.071289	87.440704
632.850586	33.295349
631.629883	-79.109116
630.409180	91.431801
629.188477	1.906258
627.966797	23.523720
626.745117	-73.278488
625.522461	211.071243
624.300781	265.398407
623.078125	254.821838
621.854492	312.173798
620.631836	306.705017
619.408203	124.911613
618.184570	143.675583
616.960938	50.299706
615.736328	41.680965
614.511719	-154.007965
613.287109	-53.279171
612.061523	1.433235
610.835938	20.794573
609.610352	-5.922970
608.384766	40.920589
607.158203	116.325134
605.931641	-106.610565
604.705078	-168.604584
