# Supplementary material for: Raman spectroscopy accurately differentiates mucosal healing from non-healing and biochemical changes following biological therapy in inflammatory bowel disease
Source: PLoS One. 2021 Jun 2;16(6):e0252210. doi: 10.1371/journal.pone.0252210 (PMC8172032; doi:10.1371/journal.pone.0252210)
Supplement: S7 Dataset — (ZIP) [file pone.0252210.s009.zip › Post-biologic/OC020 post treatment-2 base sub CR removed_28__X_-18442.5__Y_40080.8__Z_5.8671__Time_321.txt]

1714.793945	422.822205
1713.817383	237.248947
1712.840820	205.748856
1711.864258	203.872025
1710.886719	287.700592
1709.909180	-151.192276
1708.931641	224.714828
1707.953125	77.772385
1706.975586	-299.486053
1705.997070	-162.752747
1705.018555	-208.393524
1704.040039	-406.906219
1703.060547	138.154099
1702.081055	-219.091415
1701.101563	-6.872625
1700.122070	-233.840485
1699.142578	-327.574860
1698.162109	-82.483231
1697.181641	151.172974
1696.201172	-580.519897
1695.220703	-399.021576
1694.239258	-362.697540
1693.257813	-313.845886
1692.276367	-276.549347
1691.294922	-133.405518
1690.313477	224.871475
1689.331055	235.115997
1688.348633	425.711487
1687.366211	407.187897
1686.383789	678.161804
1685.400391	665.289124
1684.416992	-89.527542
1683.433594	-109.904213
1682.450195	180.121933
1681.465820	-15.980340
1680.482422	321.907684
1679.498047	-148.260803
1678.512695	394.209900
1677.528320	155.596115
1676.542969	865.165283
1675.558594	530.580505
1674.572266	904.379578
1673.586914	295.709778
1672.601563	528.193298
1671.615234	708.441589
1670.628906	1094.182251
1669.642578	1531.236572
1668.655273	1475.150391
1667.668945	1178.541992
1666.681641	1833.057495
1665.694336	1875.250000
1664.706055	1806.819214
1663.718750	1935.588623
1662.730469	2224.166992
1661.742188	1771.120850
1660.753906	2307.666748
1659.764648	2261.690186
1658.775391	2555.569092
1657.787109	1758.812134
1656.796875	2144.023193
1655.807617	2230.605225
1654.818359	2315.126953
1653.828125	2069.379639
1652.837891	1930.153076
1651.846680	2156.529297
1650.856445	1957.631348
1649.865234	1661.458496
1648.874023	1339.487549
1647.882813	1361.706055
1646.891602	758.164185
1645.899414	842.113037
1644.907227	498.599365
1643.915039	950.424438
1642.922852	998.538391
1641.930664	144.344940
1640.937500	541.598816
1639.944336	89.518272
1638.951172	-330.390472
1637.957031	149.355911
1636.963867	-43.063984
1635.969727	542.404663
1634.975586	-247.754318
1633.981445	-296.978394
1632.986328	9.601504
1631.991211	-78.772881
1630.996094	362.313477
1630.000977	190.033676
1629.005859	-134.657593
1628.009766	-414.357544
1627.013672	-12.464610
1626.017578	31.687664
1625.021484	-113.390182
1624.024414	-11.231234
1623.028320	177.747894
1622.031250	261.564575
1621.033203	418.926056
1620.036133	586.822144
1619.038086	526.170044
1618.041016	294.967651
1617.041992	428.651855
1616.043945	205.420807
1615.045898	255.158218
1614.046875	39.880985
1613.047852	322.966522
1612.048828	10.694389
1611.048828	343.355530
1610.049805	-133.995544
1609.049805	-13.798456
1608.049805	313.231689
1607.048828	152.831955
1606.048828	479.526794
1605.047852	-10.888553
1604.046875	530.098511
1603.045898	-93.792992
1602.044922	585.421875
1601.042969	100.145050
1600.041016	-149.672348
1599.039063	157.392746
1598.037109	-249.455154
1597.034180	-86.579498
1596.031250	-198.285645
1595.028320	-459.009155
1594.025391	-288.841614
1593.022461	-393.100983
1592.018555	-432.267639
1591.014648	-301.942200
1590.010742	-179.699936
1589.006836	-404.693970
1588.001953	-58.584339
1586.997070	-200.509369
1585.992188	27.667364
1584.987305	-190.222244
1583.982422	277.185150
1582.976563	256.877838
1581.970703	397.875519
1580.964844	-143.793900
1579.958984	-526.625854
1578.952148	-477.405579
1577.945313	-563.799500
1576.938477	106.861473
1575.931641	-136.198608
1574.924805	-228.536896
1573.916992	71.553192
1572.909180	303.664886
1571.901367	77.929016
1570.893555	192.484329
1569.884766	7.880856
1568.876953	46.552376
1567.868164	677.053833
1566.858398	198.211304
1565.849609	139.929169
1564.839844	11.276959
1563.830078	-211.000412
1562.820313	-119.528717
1561.810547	148.019501
1560.799805	508.482391
1559.790039	-114.052467
1558.779297	136.904297
1557.767578	-325.249756
1556.756836	-25.659681
1555.745117	151.725327
1554.733398	214.801834
1553.721680	-136.711151
1552.709961	-68.961662
1551.697266	529.035767
1550.685547	-154.352524
1549.672852	254.000168
1548.659180	271.281433
1547.646484	676.249939
1546.632813	501.570343
1545.619141	3.587605
1544.605469	68.943542
1543.591797	534.498840
1542.577148	276.229950
1541.562500	369.045654
1540.547852	138.799072
1539.533203	94.265312
1538.518555	230.172668
1537.502930	-31.690529
1536.487305	98.453201
1535.471680	-14.175385
1534.456055	79.300789
1533.439453	195.638260
1532.422852	721.537598
1531.406250	295.985443
1530.389648	481.038940
1529.373047	-19.463558
1528.355469	-33.281780
1527.337891	405.872192
1526.320313	242.188507
1525.302734	-63.220711
1524.284180	-31.678198
1523.265625	40.792511
1522.247070	174.733414
1521.228516	290.405334
1520.208984	68.930305
1519.190430	-150.036118
1518.170898	-220.120102
1517.151367	-146.484314
1516.130859	278.789734
1515.111328	-218.304901
1514.090820	62.612305
1513.070313	289.293640
1512.049805	-210.694916
1511.028320	264.423981
1510.006836	-225.518616
1508.986328	-56.144207
1507.963867	330.832428
1506.942383	38.078754
1505.919922	-359.878235
1504.898438	-199.065506
1503.875977	-435.706573
1502.852539	-298.454193
1501.830078	-20.482845
1500.806641	-247.305771
1499.783203	-586.816711
1498.759766	-360.667908
1497.736328	-462.308472
1496.711914	-395.251312
1495.687500	165.336929
1494.663086	234.530716
1493.638672	-565.767395
1492.613281	-97.968987
1491.587891	-514.787109
1490.563477	547.995300
1489.537109	355.744049
1488.511719	86.914307
1487.485352	45.295467
1486.458984	174.651566
1485.432617	260.471313
1484.406250	-125.936317
1483.379883	712.401794
1482.352539	-64.457695
1481.325195	400.952789
1480.297852	162.348557
1479.269531	168.442490
1478.241211	559.327271
1477.213867	690.134766
1476.184570	540.471375
1475.156250	882.466064
1474.127930	1007.823853
1473.098633	985.351379
1472.069336	1525.391479
1471.040039	1299.159546
1470.009766	1632.688721
1468.979492	1800.696777
1467.950195	1706.737549
1466.918945	2019.503296
1465.888672	2695.716797
1464.857422	2487.088623
1463.827148	2400.580811
1462.795898	2631.622803
1461.763672	2745.664551
1460.732422	2935.917969
1459.700195	3303.765625
1458.667969	2810.972168
1457.635742	3610.166748
1456.603516	3762.041260
1455.570313	3903.668457
1454.537109	3626.804199
1453.503906	3981.484619
1452.470703	3702.276123
1451.436523	4350.821777
1450.403320	3972.934326
1449.369141	4185.497070
1448.333984	4446.100586
1447.299805	4220.501953
1446.264648	4351.999023
1445.230469	3734.309814
1444.194336	4131.677246
1443.159180	3709.225342
1442.124023	3798.043457
1441.087891	3980.431641
1440.051758	3955.488525
1439.015625	4160.709961
1437.978516	3622.787598
1436.941406	3732.115967
1435.904297	3209.902100
1434.867188	2854.728027
1433.830078	2853.378662
1432.791992	2970.764648
1431.754883	1780.700928
1430.715820	1853.029419
1429.677734	1118.095459
1428.639648	865.450073
1427.600586	703.777832
1426.561523	1132.385986
1425.522461	277.738800
1424.482422	474.599426
1423.443359	389.358459
1422.403320	178.280777
1421.363281	196.680389
1420.322266	424.195892
1419.282227	480.638153
1418.241211	313.124939
1417.200195	573.711548
1416.159180	195.244781
1415.117188	199.449936
1414.076172	-238.762741
1413.034180	143.093475
1411.992188	389.221069
1410.949219	592.650696
1409.907227	-251.662445
1408.864258	67.785538
1407.821289	13.032032
1406.777344	-410.719757
1405.734375	-181.211884
1404.690430	98.561104
1403.646484	-13.098853
1402.602539	-292.603394
1401.557617	386.485962
1400.513672	77.362122
1399.468750	-274.100250
1398.423828	144.493118
1397.377930	84.331459
1396.333008	-50.699162
1395.287109	323.113617
1394.241211	872.342529
1393.195313	-293.908875
1392.148438	-57.333233
1391.101563	99.274139
1390.054688	-339.592804
1389.007813	70.223946
1387.960938	397.561951
1386.913086	414.815582
1385.865234	-315.374573
1384.817383	707.555481
1383.769531	400.552490
1382.720703	186.347580
1381.671875	-189.912140
1380.623047	-260.998840
1379.574219	-286.841003
1378.524414	-197.605087
1377.475586	256.365784
1376.425781	301.050201
1375.375977	166.327682
1374.325195	-604.272095
1373.274414	-563.667114
1372.224609	-56.448444
1371.172852	-37.925758
1370.122070	-335.647369
1369.070313	-508.412476
1368.019531	109.016220
1366.967773	-250.042328
1365.915039	487.053802
1364.863281	693.813538
1363.810547	89.197876
1362.757813	219.308945
1361.705078	-314.728088
1360.651367	-475.146301
1359.598633	51.294495
1358.544922	-200.582718
1357.491211	-375.005737
1356.436523	-64.433281
1355.382813	268.700439
1354.328125	-227.912384
1353.273438	264.592834
1352.217773	459.102051
1351.163086	380.733215
1350.107422	173.555542
1349.051758	234.776031
1347.996094	410.378479
1346.939453	861.507751
1345.883789	883.684937
1344.827148	1230.919312
1343.769531	884.078125
1342.712891	1157.352417
1341.655273	1497.651611
1340.598633	1223.688843
1339.540039	1036.724976
1338.482422	1707.012695
1337.423828	1852.346191
1336.366211	1713.248657
1335.307617	2321.851074
1334.248047	1562.114136
1333.189453	1414.043579
1332.129883	1281.092285
1331.070313	733.055176
1330.010742	1238.657349
1328.950195	1222.750610
1327.890625	1214.556641
1326.830078	1982.343140
1325.768555	1613.812256
1324.708008	1379.074829
1323.646484	749.626221
1322.585938	1503.060669
1321.523438	2007.081177
1320.461914	2071.980713
1319.400391	1517.924683
1318.337891	1487.173096
1317.275391	1597.227783
1316.211914	1749.341553
1315.149414	1741.463745
1314.085938	1477.515991
1313.022461	1430.717896
1311.958984	2142.801270
1310.894531	2074.137207
1309.831055	2180.578857
1308.766602	1696.409058
1307.701172	1879.547974
1306.636719	1740.558350
1305.571289	2206.935303
1304.505859	2191.294678
1303.440430	2689.766602
1302.375000	2453.215576
1301.308594	2089.139160
1300.242188	2143.152100
1299.175781	2578.126465
1298.109375	1986.458008
1297.041992	2033.660400
1295.975586	1776.643188
1294.908203	1885.624268
1293.839844	1572.632446
1292.772461	2059.810547
1291.704102	1941.072632
1290.635742	1572.430054
1289.567383	1086.434204
1288.498047	1110.662720
1287.428711	1654.610352
1286.360352	1566.372803
1285.290039	1686.494263
1284.220703	1390.408569
1283.150391	1520.641968
1282.080078	801.500854
1281.009766	1005.536682
1279.939453	1938.847656
1278.868164	978.309509
1277.796875	470.829376
1276.725586	1117.935181
1275.654297	1596.209473
1274.582031	1272.637939
1273.509766	1626.275269
1272.437500	1953.001099
1271.365234	828.749451
1270.291992	1829.771973
1269.218750	1575.474609
1268.145508	1851.119385
1267.072266	1418.999878
1265.999023	1624.018921
1264.924805	1675.342651
1263.850586	1087.743530
1262.776367	1700.194702
1261.701172	1949.206421
1260.625977	1130.644531
1259.550781	1855.028931
1258.475586	825.067017
1257.400391	972.099243
1256.324219	1089.894043
1255.248047	1728.730957
1254.171875	1970.598511
1253.094727	1467.726563
1252.018555	1663.449829
1250.941406	740.161316
1249.864258	1779.952271
1248.786133	1516.052856
1247.708008	1147.804443
1246.630859	1644.993164
1245.551758	1327.965210
1244.473633	1215.203735
1243.394531	1294.375732
1242.316406	1388.143188
1241.236328	1209.954468
1240.157227	1209.073120
1239.077148	836.924683
1237.998047	1566.420776
1236.917969	1383.588623
1235.836914	904.979736
1234.756836	1316.388184
1233.675781	1877.888428
1232.594727	1152.321289
1231.512695	1447.081787
1230.431641	1281.487549
1229.349609	856.808228
1228.267578	1340.275513
1227.185547	787.456543
1226.102539	1018.973145
1225.019531	1235.861328
1223.936523	1375.219849
1222.853516	1526.584595
1221.769531	1085.421387
1220.686523	700.039917
1219.602539	841.679321
1218.517578	739.133484
1217.433594	556.899963
1216.348633	782.874023
1215.263672	603.014038
1214.178711	1246.457886
1213.092773	472.686981
1212.007813	1154.378906
1210.921875	1128.788208
1209.834961	572.459290
1208.749023	739.819885
1207.662109	909.421387
1206.575195	1257.269653
1205.488281	1409.690308
1204.400391	745.149231
1203.313477	109.762398
1202.225586	818.424744
1201.136719	756.165283
1200.048828	7.803361
1198.959961	-68.844200
1197.871094	-126.286621
1196.782227	61.583454
1195.692383	655.731812
1194.603516	208.361572
1193.513672	-320.671814
1192.423828	-159.744171
1191.333008	320.594635
1190.242188	-167.570129
1189.151367	-333.763550
1188.060547	-79.737213
1186.969727	85.249481
1185.877930	-227.634644
1184.786133	-540.483398
1183.694336	214.365967
1182.601563	-55.503792
1181.509766	-121.488884
1180.416992	-144.422302
1179.323242	-50.024170
1178.230469	269.513031
1177.136719	-206.698624
1176.042969	-251.634720
1174.949219	-145.780502
1173.854492	268.759125
1172.760742	77.371025
1171.666016	-463.489594
1170.570313	400.301331
1169.475586	-327.228058
1168.379883	26.470894
1167.284180	157.509781
1166.188477	-316.455566
1165.091797	-97.233353
1163.996094	-380.013000
1162.899414	120.784889
1161.801758	-126.387024
1160.705078	130.313797
1159.607422	541.919495
1158.509766	595.199158
1157.412109	230.715317
1156.313477	9.401845
1155.215820	558.516541
1154.117188	406.130066
1153.017578	172.609695
1151.918945	-323.106354
1150.819336	217.896011
1149.719727	284.402679
1148.620117	222.133057
1147.519531	390.739532
1146.418945	-155.124344
1145.318359	-429.496826
1144.217773	179.060516
1143.116211	-461.940643
1142.014648	77.107010
1140.913086	-126.225143
1139.811523	48.485924
1138.708984	382.236267
1137.606445	195.243103
1136.503906	471.570313
1135.401367	25.484919
1134.297852	-28.657696
1133.194336	316.032166
1132.090820	261.642029
1130.987305	-191.560806
1129.882813	349.536865
1128.778320	579.512756
1127.673828	780.829651
1126.569336	1136.091064
1125.463867	988.472656
1124.358398	1122.873047
1123.252930	1032.012939
1122.146484	1149.552612
1121.041016	963.811157
1119.934570	903.544067
1118.828125	516.510010
1117.720703	465.650238
1116.613281	-60.917080
1115.505859	635.834045
1114.398438	622.601440
1113.291016	308.973816
1112.182617	59.228481
1111.074219	424.101288
1109.964844	67.939964
1108.856445	49.776264
1107.747070	319.709198
1106.637695	202.170273
1105.528320	39.771877
1104.417969	472.213501
1103.307617	689.661194
1102.197266	487.001038
1101.086914	338.642487
1099.975586	895.425781
1098.864258	1060.532837
1097.752930	709.303162
1096.641602	1022.802551
1095.529297	886.074585
1094.416992	987.317078
1093.304688	301.900787
1092.191406	1337.924194
1091.079102	626.826172
1089.965820	699.729919
1088.852539	3.192716
1087.738281	492.555420
1086.624023	847.648865
1085.509766	1889.164429
1084.395508	1113.082520
1083.280273	1533.611328
1082.166016	1293.744751
1081.050781	790.879700
1079.934570	1173.668945
1078.819336	405.801208
1077.703125	992.822449
1076.586914	988.172913
1075.469727	1044.553711
1074.353516	746.762390
1073.236328	8.205170
1072.119141	526.876709
1071.000977	944.541016
1069.882813	28.497351
1068.765625	748.536804
1067.646484	545.248413
1066.528320	773.129761
1065.409180	862.799316
1064.290039	1064.899658
1063.170898	981.458557
1062.050781	551.811279
1060.930664	681.592407
1059.810547	430.181213
1058.690430	506.371155
1057.569336	732.248047
1056.449219	450.973724
1055.327148	492.367645
1054.206055	8.267571
1053.083984	344.310150
1051.961914	1030.613403
1050.839844	388.369019
1049.717773	829.565918
1048.594727	838.986206
1047.471680	29.692593
1046.348633	888.626892
1045.224609	518.399963
1044.101563	-303.743683
1042.976563	126.270370
1041.852539	421.134003
1040.728516	417.841034
1039.603516	847.948425
1038.478516	260.431396
1037.352539	313.589478
1036.227539	692.812927
1035.101563	557.767029
1033.974609	60.042450
1032.848633	121.020302
1031.721680	-71.304817
1030.594727	-123.826424
1029.467773	-245.821793
1028.340820	148.361435
1027.212891	-598.147461
1026.084961	-809.836731
1024.956055	-533.553284
1023.828125	-1181.130737
1022.699219	-844.039978
1021.570313	-903.653259
1020.440430	-1181.082153
1019.311523	-801.686035
1018.181641	-371.199493
1017.050781	-311.602753
1015.920898	-794.108215
1014.790039	-773.277344
1013.659180	-330.515747
1012.528320	-218.898193
1011.396484	193.980820
1010.265625	194.890305
1009.132813	654.353699
1008.000977	546.963074
1006.868164	1009.050842
1005.736328	925.375732
1004.602539	1891.878418
1003.469727	2939.178467
1002.335938	3588.735352
1001.202148	3214.592773
1000.068359	2071.620605
998.933594	1751.765991
997.799805	739.642212
996.665039	372.422272
995.529297	903.570251
994.394531	-23.591396
993.258789	401.947723
992.123047	684.626953
990.986328	891.402588
989.849609	192.377319
988.712891	296.146454
987.576172	344.906982
986.439453	-124.370880
985.301758	-259.104645
984.164063	156.939087
983.025391	-66.891167
981.887695	110.250420
980.749023	377.395844
979.610352	269.784576
978.470703	217.766129
977.332031	340.917664
976.192383	714.953064
975.051758	-69.251167
973.912109	-121.979500
972.771484	331.100769
971.630859	499.523041
970.490234	80.381134
969.348633	-83.379929
968.207031	-161.767136
967.065430	28.727110
965.923828	-223.272552
964.781250	192.656326
963.638672	-166.315323
962.496094	483.975922
961.352539	11.234343
960.208984	950.629578
959.065430	503.934113
957.921875	389.928009
956.777344	427.457031
955.632813	-262.670258
954.488281	-178.502258
953.343750	219.475067
952.198242	73.147385
951.052734	226.860504
949.907227	241.378098
948.760742	123.648911
947.614258	-66.810669
946.467773	117.918945
945.321289	19.624395
944.173828	273.450470
943.026367	-114.127205
941.878906	151.708939
940.730469	13.799500
939.582031	499.212646
938.433594	590.070190
937.285156	587.712708
936.135742	90.887779
934.987305	358.293457
933.836914	600.835999
932.687500	440.273743
931.537109	138.856125
930.386719	24.655834
929.236328	199.989136
928.084961	380.096893
926.934570	392.000671
925.783203	-326.188599
924.630859	225.603485
923.478516	208.853577
922.327148	-110.017410
921.173828	-203.408325
920.021484	3.515239
918.868164	-75.680382
917.714844	-206.824951
916.561523	277.818451
915.407227	-270.601593
914.252930	330.099762
913.098633	-410.489319
911.944336	40.703720
910.789063	156.187195
909.633789	-276.964661
908.478516	-358.257782
907.322266	-165.011627
906.166016	-48.707531
905.009766	362.296753
903.853516	286.291779
902.696289	-237.877457
901.539063	8.181591
900.381836	193.188995
899.223633	235.716431
898.065430	149.429245
896.907227	156.086288
895.749023	-585.647339
894.589844	156.276779
893.430664	-64.922119
892.271484	-236.172943
891.112305	-145.131195
889.952148	203.486160
888.791992	111.702286
887.630859	110.378418
886.470703	-62.401493
885.309570	356.240692
884.148438	70.866646
882.986328	712.743958
881.825195	217.854202
880.663086	-37.767780
879.500000	666.987854
878.337891	551.195984
877.174805	81.813499
876.011719	398.745178
874.847656	663.774292
873.684570	759.834778
872.520508	1186.735352
871.355469	740.351013
870.191406	834.092346
869.026367	986.252319
867.861328	933.704224
866.695313	1168.910889
865.530273	745.431519
864.364258	829.941650
863.197266	229.183563
862.031250	1048.099487
860.864258	849.380371
859.697266	1063.743652
858.530273	1082.666260
857.362305	1617.571899
856.194336	1351.279663
855.026367	1455.055542
853.857422	989.159241
852.688477	1444.699341
851.519531	1599.582642
850.350586	1790.106812
849.180664	1680.234131
848.010742	1218.652222
846.840820	1063.885498
845.670898	1426.122314
844.500000	1076.348267
843.329102	813.830078
842.157227	363.349823
840.986328	912.565552
839.814453	513.321960
838.642578	737.730225
837.469727	1305.994507
836.296875	814.718506
835.124023	1429.170044
833.951172	1107.374756
832.777344	997.622192
831.603516	1155.541016
830.429688	1792.946533
829.255859	647.145874
828.081055	686.077148
826.906250	976.729675
825.731445	948.161499
824.555664	758.857178
823.379883	475.776123
822.204102	564.617310
821.027344	187.615265
819.851563	540.922058
818.674805	907.135864
817.497070	66.486946
816.320313	-59.737770
815.142578	-264.066010
813.963867	-272.860535
812.786133	-668.887085
811.607422	-173.517899
810.428711	-223.257599
809.250000	522.251465
808.070313	-308.030060
806.890625	-607.386414
805.710938	-720.396912
804.531250	-336.374695
803.350586	167.008057
802.169922	39.640862
800.988281	-609.328064
799.807617	-264.663879
798.625977	-579.054260
797.444336	166.064240
796.261719	-310.706909
795.079102	-238.037552
793.896484	-161.285400
792.713867	-113.667274
791.530273	-611.097290
790.346680	122.241341
789.163086	-333.562653
787.979492	721.806274
786.794922	232.285904
785.610352	401.773254
784.425781	749.991089
783.240234	580.478821
782.054688	622.924377
780.869141	357.949738
779.682617	19.914997
778.496094	909.712708
777.309570	407.794067
776.123047	775.594971
774.935547	257.991486
773.748047	269.925201
772.560547	118.379814
771.373047	57.104965
770.184570	906.235107
768.996094	753.979492
767.806641	707.371277
766.618164	420.439819
765.428711	613.649780
764.239258	396.970154
763.048828	1316.317627
761.858398	1017.802734
760.667969	554.224792
759.477539	1208.414673
758.286133	872.321167
757.094727	1202.611084
755.903320	798.295959
754.710938	754.567322
753.518555	871.194763
752.326172	695.495300
751.133789	618.669006
749.940430	1020.556824
748.747070	572.562500
747.553711	399.144592
746.359375	697.605835
745.166016	-33.024277
743.970703	370.713623
742.776367	737.029114
741.581055	638.429016
740.385742	-38.720375
739.190430	619.087952
737.994141	363.088196
736.797852	-543.212402
735.601563	-362.790649
734.405273	-112.263756
733.208008	567.314453
732.010742	671.232605
730.813477	304.920624
729.615234	54.911564
728.416992	139.821976
727.218750	-277.902313
726.020508	-80.979538
724.821289	-187.625687
723.622070	145.189255
722.422852	716.239319
721.222656	81.957603
720.022461	780.037476
718.822266	404.283997
717.621094	358.591919
716.420898	173.680481
715.218750	362.226471
714.017578	476.974792
712.815430	247.653366
711.614258	406.852905
710.411133	540.300598
709.208984	336.493866
708.005859	270.498535
706.802734	383.603668
705.599609	103.143097
704.395508	585.130249
703.191406	125.242378
701.987305	323.132324
700.782227	275.735443
699.577148	59.351097
698.372070	571.943054
697.166992	198.138412
695.960938	229.309662
694.754883	243.712646
693.548828	89.339661
692.341797	35.578094
691.135742	-71.778984
689.927734	-213.138336
688.720703	340.588562
687.512695	-816.901733
686.304688	-374.722565
685.096680	-261.653625
683.888672	-505.671204
682.679688	-473.625916
681.470703	-280.575226
680.260742	-208.246170
679.050781	-460.160919
677.840820	-312.872437
676.630859	-340.341431
675.419922	-122.572014
674.209961	91.392235
672.998047	-777.905579
671.787109	10.511936
670.575195	-61.429081
669.363281	-178.142960
668.151367	319.561554
666.938477	-131.000900
665.725586	-866.002075
664.512695	412.781921
663.299805	-269.223846
662.085938	174.279968
660.872070	214.368637
659.658203	-40.805870
658.443359	-32.325783
657.228516	140.359680
656.013672	313.199158
654.797852	593.977539
653.583008	527.748657
652.366211	595.282288
651.150391	-293.705719
649.934570	28.143133
648.717773	817.058838
647.500000	729.280090
646.283203	809.192139
645.065430	503.618469
643.847656	563.557129
642.629883	1010.161743
641.411133	677.629944
640.192383	344.628296
638.973633	915.938293
637.753906	688.969360
636.534180	381.696289
635.314453	546.066589
634.094727	797.272949
632.874023	802.373962
631.653320	331.741791
630.432617	780.405273
629.211914	808.872253
627.990234	1101.518433
626.768555	268.440674
625.545898	406.999512
624.324219	854.055176
623.101563	1669.238037
621.877930	915.342163
620.655273	972.993469
619.431641	1213.977905
618.208008	419.789307
616.983398	555.867065
615.759766	485.070709
614.535156	-246.277252
613.310547	-390.889771
612.084961	112.598373
610.859375	-354.973419
609.633789	-53.222744
608.408203	187.896362
607.181641	-7.924858
605.955078	-367.195282
604.728516	177.705917
