# Supplementary material for: Raman spectroscopy accurately differentiates mucosal healing from non-healing and biochemical changes following biological therapy in inflammatory bowel disease
Source: PLoS One. 2021 Jun 2;16(6):e0252210. doi: 10.1371/journal.pone.0252210 (PMC8172032; doi:10.1371/journal.pone.0252210)
Supplement: S7 Dataset — (ZIP) [file pone.0252210.s009.zip › Post-biologic/OC020 post treatment-2 base sub CR removed_57__X_-18448.5__Y_40083.8__Z_5.89567__Time_652.txt]

1714.793945	524.205627
1713.817383	85.735382
1712.840820	238.513214
1711.864258	355.651917
1710.886719	-209.069702
1709.909180	-37.191975
1708.931641	-80.571686
1707.953125	-234.696609
1706.975586	-124.337822
1705.997070	-336.359955
1705.018555	-270.754486
1704.040039	10.695901
1703.060547	-86.370567
1702.081055	-205.795486
1701.101563	254.268387
1700.122070	261.110138
1699.142578	-209.053131
1698.162109	-279.217804
1697.181641	-299.704865
1696.201172	143.566986
1695.220703	-178.535309
1694.239258	123.171059
1693.257813	79.067101
1692.276367	-97.082901
1691.294922	144.577469
1690.313477	230.061203
1689.331055	148.713913
1688.348633	186.067184
1687.366211	571.334106
1686.383789	181.917465
1685.400391	532.143799
1684.416992	478.397949
1683.433594	710.927368
1682.450195	387.854645
1681.465820	236.447815
1680.482422	602.771851
1679.498047	810.284241
1678.512695	891.004639
1677.528320	685.464844
1676.542969	1159.287842
1675.558594	1088.802490
1674.572266	1208.029053
1673.586914	1272.402222
1672.601563	1321.757446
1671.615234	1395.900635
1670.628906	1614.372925
1669.642578	1788.495483
1668.655273	1995.244019
1667.668945	2287.744629
1666.681641	2185.471924
1665.694336	1781.582642
1664.706055	2153.261719
1663.718750	1857.232666
1662.730469	2049.970215
1661.742188	2243.370605
1660.753906	2349.952393
1659.764648	2573.765137
1658.775391	2414.029541
1657.787109	2294.803955
1656.796875	2523.136230
1655.807617	2315.205078
1654.818359	2298.570557
1653.828125	2036.419434
1652.837891	2068.665527
1651.846680	2146.415039
1650.856445	2089.851807
1649.865234	1883.128418
1648.874023	1661.172241
1647.882813	1468.905396
1646.891602	1171.536743
1645.899414	845.706970
1644.907227	837.429993
1643.915039	797.929199
1642.922852	679.695862
1641.930664	662.240967
1640.937500	310.069366
1639.944336	346.271851
1638.951172	237.781754
1637.957031	298.467010
1636.963867	388.510345
1635.969727	246.892395
1634.975586	-36.631130
1633.981445	-187.965775
1632.986328	43.008949
1631.991211	-136.649048
1630.996094	97.438423
1630.000977	-126.334618
1629.005859	147.666245
1628.009766	-172.871796
1627.013672	-40.555511
1626.017578	-100.060516
1625.021484	-40.991940
1624.024414	128.659271
1623.028320	153.890610
1622.031250	168.770981
1621.033203	31.430819
1620.036133	469.564240
1619.038086	167.097183
1618.041016	161.604263
1617.041992	-24.897865
1616.043945	-426.375488
1615.045898	-50.924500
1614.046875	271.992676
1613.047852	293.265015
1612.048828	-275.345245
1611.048828	21.448170
1610.049805	478.070923
1609.049805	164.163788
1608.049805	-99.778549
1607.048828	338.372925
1606.048828	346.926697
1605.047852	206.262909
1604.046875	405.954742
1603.045898	-132.400238
1602.044922	-223.118378
1601.042969	306.127594
1600.041016	95.024628
1599.039063	-244.120102
1598.037109	-251.155594
1597.034180	-205.961121
1596.031250	-294.087402
1595.028320	-251.599747
1594.025391	253.106537
1593.022461	-237.350006
1592.018555	-372.619690
1591.014648	-147.705475
1590.010742	-170.875122
1589.006836	-248.906036
1588.001953	-118.333046
1586.997070	-162.638779
1585.992188	-89.697906
1584.987305	71.734215
1583.982422	488.390594
1582.976563	26.644779
1581.970703	70.355087
1580.964844	173.823318
1579.958984	152.126755
1578.952148	-67.566132
1577.945313	25.029747
1576.938477	-189.625122
1575.931641	113.396683
1574.924805	93.594955
1573.916992	76.229897
1572.909180	121.107399
1571.901367	116.411217
1570.893555	228.497131
1569.884766	-49.402172
1568.876953	212.987396
1567.868164	36.144558
1566.858398	35.747299
1565.849609	50.756615
1564.839844	-14.910005
1563.830078	56.792171
1562.820313	112.702263
1561.810547	23.132147
1560.799805	397.577637
1559.790039	-343.190765
1558.779297	209.621780
1557.767578	-106.215919
1556.756836	233.421616
1555.745117	430.205353
1554.733398	7.696395
1553.721680	475.896912
1552.709961	203.278015
1551.697266	194.537796
1550.685547	7.044997
1549.672852	116.912186
1548.659180	560.161011
1547.646484	25.489847
1546.632813	615.483032
1545.619141	519.991394
1544.605469	261.494690
1543.591797	36.468796
1542.577148	-72.463409
1541.562500	267.804138
1540.547852	238.450729
1539.533203	-18.305182
1538.518555	60.352577
1537.502930	296.128326
1536.487305	229.719528
1535.471680	444.255096
1534.456055	361.899292
1533.439453	127.207466
1532.422852	96.018883
1531.406250	-133.834015
1530.389648	179.848465
1529.373047	184.031769
1528.355469	-234.424728
1527.337891	47.456474
1526.320313	419.086334
1525.302734	296.149384
1524.284180	180.727097
1523.265625	546.231750
1522.247070	-163.835510
1521.228516	293.710083
1520.208984	231.445648
1519.190430	161.294846
1518.170898	96.062935
1517.151367	-123.527565
1516.130859	134.541351
1515.111328	209.953064
1514.090820	-300.371307
1513.070313	-55.919125
1512.049805	85.545830
1511.028320	-335.283295
1510.006836	64.853043
1508.986328	85.008156
1507.963867	-82.321335
1506.942383	145.094833
1505.919922	82.515083
1504.898438	-267.251678
1503.875977	-319.869507
1502.852539	-160.063156
1501.830078	-218.194336
1500.806641	-217.627213
1499.783203	-345.259979
1498.759766	-122.359612
1497.736328	-240.095322
1496.711914	256.044678
1495.687500	-94.887688
1494.663086	-146.631851
1493.638672	-40.005283
1492.613281	-145.801285
1491.587891	-19.146843
1490.563477	148.198883
1489.537109	-154.810638
1488.511719	188.373276
1487.485352	321.828339
1486.458984	340.182404
1485.432617	399.215973
1484.406250	549.947937
1483.379883	386.647034
1482.352539	312.519135
1481.325195	414.251495
1480.297852	752.937317
1479.269531	716.575012
1478.241211	669.903198
1477.213867	870.328796
1476.184570	1073.023560
1475.156250	1097.252441
1474.127930	1284.330200
1473.098633	1410.083008
1472.069336	1550.941528
1471.040039	2002.104736
1470.009766	2058.574463
1468.979492	2392.191895
1467.950195	2280.532959
1466.918945	2428.122559
1465.888672	2705.239990
1464.857422	2651.713135
1463.827148	3238.514404
1462.795898	2910.358398
1461.763672	3280.732666
1460.732422	3445.219971
1459.700195	3457.198486
1458.667969	3646.794922
1457.635742	3483.493896
1456.603516	3754.084229
1455.570313	4326.340820
1454.537109	3609.921875
1453.503906	3885.206299
1452.470703	3899.213867
1451.436523	3981.574463
1450.403320	4692.344238
1449.369141	4556.560059
1448.333984	4357.453125
1447.299805	4538.301758
1446.264648	4402.541992
1445.230469	4436.456055
1444.194336	4262.754883
1443.159180	3777.935059
1442.124023	4049.700195
1441.087891	3855.950195
1440.051758	3768.488525
1439.015625	3895.962891
1437.978516	3624.008057
1436.941406	3978.879883
1435.904297	3636.320557
1434.867188	3091.857178
1433.830078	2729.481689
1432.791992	2801.531494
1431.754883	2250.116699
1430.715820	1973.995483
1429.677734	1751.061279
1428.639648	1386.995361
1427.600586	1250.091919
1426.561523	1052.782715
1425.522461	946.375977
1424.482422	703.928040
1423.443359	983.321228
1422.403320	988.008484
1421.363281	1017.956116
1420.322266	687.806763
1419.282227	612.207458
1418.241211	823.658752
1417.200195	788.466309
1416.159180	267.750641
1415.117188	552.326538
1414.076172	542.640808
1413.034180	424.897980
1411.992188	352.559265
1410.949219	99.353874
1409.907227	-15.393477
1408.864258	309.666962
1407.821289	144.882645
1406.777344	417.233063
1405.734375	586.674683
1404.690430	329.390167
1403.646484	217.905945
1402.602539	317.373383
1401.557617	389.303772
1400.513672	100.202782
1399.468750	-231.296524
1398.423828	-133.805298
1397.377930	252.008530
1396.333008	149.164902
1395.287109	322.086975
1394.241211	317.240967
1393.195313	-230.893967
1392.148438	-2.481339
1391.101563	-94.426590
1390.054688	-98.571053
1389.007813	-252.677979
1387.960938	3.719800
1386.913086	10.037558
1385.865234	216.571915
1384.817383	120.688316
1383.769531	-592.361084
1382.720703	-190.398727
1381.671875	-185.683624
1380.623047	49.020603
1379.574219	191.407318
1378.524414	-252.861023
1377.475586	92.111305
1376.425781	319.795898
1375.375977	382.897186
1374.325195	94.386826
1373.274414	-193.800766
1372.224609	-334.517151
1371.172852	-108.537216
1370.122070	-136.665100
1369.070313	-47.481464
1368.019531	158.999130
1366.967773	116.477936
1365.915039	14.390459
1364.863281	39.568405
1363.810547	94.792244
1362.757813	167.626678
1361.705078	133.650879
1360.651367	-66.798225
1359.598633	553.850891
1358.544922	-9.213193
1357.491211	268.486938
1356.436523	101.347435
1355.382813	265.031647
1354.328125	585.370239
1353.273438	292.253693
1352.217773	267.672516
1351.163086	511.502930
1350.107422	618.901367
1349.051758	974.659546
1347.996094	501.742584
1346.939453	641.977844
1345.883789	1414.856201
1344.827148	1027.118164
1343.769531	1502.494995
1342.712891	1358.261108
1341.655273	1315.900391
1340.598633	1593.409058
1339.540039	1454.846436
1338.482422	1853.988770
1337.423828	1609.423218
1336.366211	1701.862549
1335.307617	1848.921753
1334.248047	1580.437256
1333.189453	1369.214233
1332.129883	1452.607056
1331.070313	1311.176270
1330.010742	1444.444458
1328.950195	1380.128906
1327.890625	1340.797607
1326.830078	1558.627563
1325.768555	1672.833252
1324.708008	1732.899780
1323.646484	1366.016602
1322.585938	1604.292603
1321.523438	1474.945801
1320.461914	1444.580444
1319.400391	1340.445435
1318.337891	1665.688965
1317.275391	1253.754761
1316.211914	1384.545044
1315.149414	1791.552246
1314.085938	1799.391235
1313.022461	1657.160889
1311.958984	1633.433716
1310.894531	1816.765503
1309.831055	1950.997681
1308.766602	2363.512451
1307.701172	1936.867676
1306.636719	1677.930786
1305.571289	1935.866089
1304.505859	1906.149658
1303.440430	2316.767822
1302.375000	1948.144409
1301.308594	2027.164429
1300.242188	1880.291138
1299.175781	2207.799805
1298.109375	1695.371826
1297.041992	1605.705444
1295.975586	1761.777344
1294.908203	1792.774902
1293.839844	1963.805786
1292.772461	1766.942993
1291.704102	1614.488403
1290.635742	1523.582642
1289.567383	1405.922485
1288.498047	1016.383057
1287.428711	1269.280029
1286.360352	1331.128052
1285.290039	1067.287964
1284.220703	1582.561768
1283.150391	1020.378357
1282.080078	1099.990356
1281.009766	1255.594238
1279.939453	1237.550659
1278.868164	1158.493408
1277.796875	1221.482910
1276.725586	1191.668579
1275.654297	1514.063354
1274.582031	1538.246826
1273.509766	1445.255127
1272.437500	1572.327637
1271.365234	1772.758423
1270.291992	1653.299194
1269.218750	1817.251099
1268.145508	1571.146484
1267.072266	1986.662109
1265.999023	1826.271362
1264.924805	1617.265747
1263.850586	1708.457397
1262.776367	1660.726196
1261.701172	2244.523682
1260.625977	1848.361206
1259.550781	1581.618286
1258.475586	1768.237183
1257.400391	1431.187378
1256.324219	1427.991333
1255.248047	1909.382324
1254.171875	2049.868652
1253.094727	1818.031982
1252.018555	1547.449951
1250.941406	1729.503296
1249.864258	1510.276367
1248.786133	1561.096558
1247.708008	1587.649658
1246.630859	1672.593628
1245.551758	1558.296997
1244.473633	1419.822266
1243.394531	1334.890869
1242.316406	1206.341187
1241.236328	1638.682983
1240.157227	1556.322021
1239.077148	1340.573730
1237.998047	1328.752686
1236.917969	1547.393311
1235.836914	1666.535645
1234.756836	1885.060303
1233.675781	1546.005981
1232.594727	1102.916992
1231.512695	1038.000366
1230.431641	1179.031494
1229.349609	1218.291260
1228.267578	1327.761230
1227.185547	754.543945
1226.102539	1014.120056
1225.019531	859.822815
1223.936523	1445.836548
1222.853516	556.255920
1221.769531	767.257019
1220.686523	733.989868
1219.602539	1058.427246
1218.517578	906.659668
1217.433594	723.536682
1216.348633	434.191010
1215.263672	642.393555
1214.178711	594.559326
1213.092773	686.704346
1212.007813	496.432281
1210.921875	788.731201
1209.834961	1010.898865
1208.749023	1107.523682
1207.662109	808.640503
1206.575195	873.825195
1205.488281	1052.196167
1204.400391	603.968628
1203.313477	837.606262
1202.225586	167.936707
1201.136719	627.761780
1200.048828	362.725494
1198.959961	88.104286
1197.871094	354.931854
1196.782227	-83.298233
1195.692383	-437.242157
1194.603516	120.244789
1193.513672	105.223846
1192.423828	-68.509132
1191.333008	118.190323
1190.242188	-62.858292
1189.151367	-224.708008
1188.060547	-110.419647
1186.969727	-149.936783
1185.877930	98.494240
1184.786133	-265.224457
1183.694336	-417.755096
1182.601563	-248.906647
1181.509766	109.217964
1180.416992	-129.942535
1179.323242	-74.269218
1178.230469	177.784134
1177.136719	43.843311
1176.042969	-193.161148
1174.949219	-106.859833
1173.854492	17.582405
1172.760742	158.607529
1171.666016	-85.885979
1170.570313	241.471176
1169.475586	427.418610
1168.379883	58.268383
1167.284180	387.374115
1166.188477	166.355652
1165.091797	-131.186722
1163.996094	-125.250282
1162.899414	320.116791
1161.801758	-23.059534
1160.705078	147.193024
1159.607422	162.044525
1158.509766	226.869476
1157.412109	186.526413
1156.313477	169.908127
1155.215820	487.093842
1154.117188	381.893341
1153.017578	305.196320
1151.918945	447.692230
1150.819336	618.561462
1149.719727	131.625137
1148.620117	233.121246
1147.519531	15.293612
1146.418945	121.221817
1145.318359	-377.664642
1144.217773	94.509109
1143.116211	-116.556313
1142.014648	200.414719
1140.913086	58.090233
1139.811523	22.681269
1138.708984	189.185089
1137.606445	-93.715721
1136.503906	-250.708344
1135.401367	-22.933058
1134.297852	121.450905
1133.194336	491.197174
1132.090820	392.962585
1130.987305	921.200806
1129.882813	1256.842285
1128.778320	1262.430420
1127.673828	1104.219849
1126.569336	1410.699829
1125.463867	1358.905762
1124.358398	1314.104736
1123.252930	1283.403076
1122.146484	927.992554
1121.041016	522.875793
1119.934570	754.790527
1118.828125	894.129517
1117.720703	775.256104
1116.613281	322.645355
1115.505859	473.396423
1114.398438	484.393616
1113.291016	589.845581
1112.182617	792.041138
1111.074219	927.831299
1109.964844	550.614197
1108.856445	719.227600
1107.747070	752.985657
1106.637695	888.154114
1105.528320	1084.527710
1104.417969	914.805481
1103.307617	907.886169
1102.197266	1228.807129
1101.086914	1238.101807
1099.975586	1160.015625
1098.864258	1147.874146
1097.752930	951.769287
1096.641602	1168.070801
1095.529297	1223.945923
1094.416992	1317.384644
1093.304688	1733.330811
1092.191406	1463.807251
1091.079102	1135.487183
1089.965820	873.108887
1088.852539	984.881592
1087.738281	1110.620850
1086.624023	1189.188599
1085.509766	1086.591431
1084.395508	1585.766235
1083.280273	1379.555664
1082.166016	1081.755615
1081.050781	1105.842041
1079.934570	1141.583496
1078.819336	1104.479248
1077.703125	1111.923096
1076.586914	821.242493
1075.469727	687.846863
1074.353516	939.208557
1073.236328	726.018188
1072.119141	702.818298
1071.000977	705.365967
1069.882813	1054.754761
1068.765625	1017.344055
1067.646484	900.241882
1066.528320	933.085510
1065.409180	553.760803
1064.290039	591.302917
1063.170898	858.192078
1062.050781	879.236450
1060.930664	940.037537
1059.810547	743.536804
1058.690430	467.628448
1057.569336	367.175537
1056.449219	378.986969
1055.327148	533.316040
1054.206055	159.635864
1053.083984	662.004761
1051.961914	479.981445
1050.839844	351.769043
1049.717773	410.375397
1048.594727	387.308411
1047.471680	205.654037
1046.348633	332.010010
1045.224609	206.505539
1044.101563	514.757446
1042.976563	496.583099
1041.852539	247.805908
1040.728516	539.703613
1039.603516	398.296356
1038.478516	331.548676
1037.352539	229.977005
1036.227539	44.755825
1035.101563	127.308655
1033.974609	70.307716
1032.848633	392.575378
1031.721680	633.395081
1030.594727	453.402588
1029.467773	526.953430
1028.340820	363.559387
1027.212891	2.870491
1026.084961	-359.856781
1024.956055	4.539548
1023.828125	-264.897247
1022.699219	-227.706329
1021.570313	-130.057587
1020.440430	-287.530701
1019.311523	-222.099243
1018.181641	-256.277863
1017.050781	-396.945251
1015.920898	-108.571892
1014.790039	-316.093597
1013.659180	-48.411873
1012.528320	-142.023056
1011.396484	148.982391
1010.265625	220.093216
1009.132813	-30.402363
1008.000977	647.362915
1006.868164	487.486481
1005.736328	1174.443848
1004.602539	2180.376709
1003.469727	2841.572021
1002.335938	3146.690918
1001.202148	3068.275146
1000.068359	2169.940918
998.933594	1228.341553
997.799805	984.797546
996.665039	517.627747
995.529297	247.085861
994.394531	332.276001
993.258789	180.014343
992.123047	-22.686796
990.986328	-3.692660
989.849609	22.446054
988.712891	9.630448
987.576172	-201.117340
986.439453	60.771610
985.301758	-213.895279
984.164063	-16.115425
983.025391	322.254852
981.887695	41.576008
980.749023	-56.929371
979.610352	47.326088
978.470703	85.084320
977.332031	-102.253326
976.192383	464.826324
975.051758	475.677338
973.912109	-220.956787
972.771484	73.172676
971.630859	29.807177
970.490234	135.995117
969.348633	180.425049
968.207031	137.896042
967.065430	-188.875748
965.923828	324.450653
964.781250	154.322311
963.638672	216.158051
962.496094	732.177551
961.352539	253.511902
960.208984	462.797729
959.065430	447.766144
957.921875	142.152054
956.777344	20.161436
955.632813	79.378738
954.488281	19.843298
953.343750	207.758423
952.198242	556.018188
951.052734	49.010387
949.907227	-112.187019
948.760742	-243.292709
947.614258	-83.775490
946.467773	270.188446
945.321289	242.770508
944.173828	-106.376343
943.026367	-39.484005
941.878906	555.013123
940.730469	483.080963
939.582031	500.467010
938.433594	579.728760
937.285156	862.228271
936.135742	305.779785
934.987305	449.731506
933.836914	94.779213
932.687500	660.821655
931.537109	491.079224
930.386719	506.175476
929.236328	136.741272
928.084961	43.212879
926.934570	161.653214
925.783203	298.522797
924.630859	32.964489
923.478516	42.990448
922.327148	-233.216354
921.173828	77.472305
920.021484	-11.721747
918.868164	-96.058510
917.714844	-23.355625
916.561523	-170.729446
915.407227	-138.398621
914.252930	418.533081
913.098633	-132.043167
911.944336	-305.478516
910.789063	4.583072
909.633789	-156.979065
908.478516	5.995377
907.322266	-157.285751
906.166016	-57.381458
905.009766	-294.893463
903.853516	88.584244
902.696289	-259.372925
901.539063	-185.836853
900.381836	-44.218212
899.223633	115.644577
898.065430	-147.453964
896.907227	202.751007
895.749023	-34.987473
894.589844	249.844025
893.430664	89.425751
892.271484	162.022202
891.112305	191.827530
889.952148	111.113182
888.791992	238.351471
887.630859	83.481941
886.470703	-204.347427
885.309570	446.864929
884.148438	141.328766
882.986328	106.749428
881.825195	88.082306
880.663086	130.431152
879.500000	121.044357
878.337891	343.860931
877.174805	411.242767
876.011719	435.890717
874.847656	426.857941
873.684570	809.625488
872.520508	550.840942
871.355469	447.529541
870.191406	191.343735
869.026367	319.958618
867.861328	363.121002
866.695313	716.563843
865.530273	314.689087
864.364258	270.328247
863.197266	484.381226
862.031250	446.796631
860.864258	701.163879
859.697266	939.709778
858.530273	937.998169
857.362305	745.574524
856.194336	1394.470215
855.026367	896.987488
853.857422	1312.327759
852.688477	1178.221802
851.519531	1001.561523
850.350586	1261.871826
849.180664	1275.611816
848.010742	1219.864014
846.840820	857.332825
845.670898	763.531494
844.500000	705.516724
843.329102	770.515686
842.157227	772.772644
840.986328	651.924744
839.814453	437.138550
838.642578	504.005005
837.469727	783.045349
836.296875	143.546219
835.124023	728.325745
833.951172	917.417053
832.777344	668.688843
831.603516	919.940002
830.429688	735.754639
829.255859	1191.834106
828.081055	933.761719
826.906250	985.626282
825.731445	816.570740
824.555664	732.131409
823.379883	489.331421
822.204102	420.239746
821.027344	743.021423
819.851563	375.112427
818.674805	528.152588
817.497070	62.140530
816.320313	410.591766
815.142578	53.414963
813.963867	154.390335
812.786133	-85.144821
811.607422	-158.048218
810.428711	-346.727142
809.250000	-91.126839
808.070313	348.510834
806.890625	-622.693115
805.710938	-141.441162
804.531250	-333.338135
803.350586	133.803635
802.169922	-98.514465
800.988281	-348.729919
799.807617	-457.143738
798.625977	-117.850769
797.444336	-350.945679
796.261719	-72.217628
795.079102	152.930923
793.896484	-461.911713
792.713867	92.671112
791.530273	164.011124
790.346680	-192.214249
789.163086	6.963046
787.979492	643.882324
786.794922	209.531525
785.610352	210.800812
784.425781	160.928604
783.240234	497.660614
782.054688	389.724335
780.869141	310.280762
779.682617	475.806091
778.496094	353.861206
777.309570	538.611755
776.123047	100.493126
774.935547	249.356583
773.748047	179.440689
772.560547	237.232407
771.373047	438.074341
770.184570	493.044464
768.996094	554.336365
767.806641	335.457764
766.618164	623.189148
765.428711	452.351227
764.239258	609.491150
763.048828	656.222351
761.858398	825.963867
760.667969	623.474731
759.477539	733.283813
758.286133	1346.536011
757.094727	1046.640625
755.903320	454.260101
754.710938	754.383301
753.518555	520.159180
752.326172	483.586761
751.133789	506.157684
749.940430	515.361389
748.747070	653.926514
747.553711	724.224243
746.359375	776.775635
745.166016	339.911041
743.970703	653.267273
742.776367	336.982941
741.581055	459.209625
740.385742	142.893387
739.190430	308.727417
737.994141	283.788544
736.797852	350.773651
735.601563	161.450912
734.405273	223.932388
733.208008	104.662682
732.010742	158.285126
730.813477	397.818634
729.615234	359.442719
728.416992	181.129456
727.218750	263.070160
726.020508	-155.535934
724.821289	243.350815
723.622070	655.199158
722.422852	396.372803
721.222656	428.161957
720.022461	499.312927
718.822266	182.017914
717.621094	722.548096
716.420898	442.664581
715.218750	856.628845
714.017578	570.579834
712.815430	201.977798
711.614258	217.325256
710.411133	252.455627
709.208984	411.947723
708.005859	133.786270
706.802734	128.173813
705.599609	-1.295058
704.395508	387.554779
703.191406	230.311752
701.987305	371.452942
700.782227	112.622505
699.577148	106.450783
698.372070	157.109634
697.166992	-20.139444
695.960938	-257.812225
694.754883	-47.514660
693.548828	258.611572
692.341797	-82.121162
691.135742	-359.361206
689.927734	-147.742813
688.720703	-482.636261
687.512695	-402.614685
686.304688	-231.124741
685.096680	90.329735
683.888672	-41.021294
682.679688	-243.389893
681.470703	-284.870697
680.260742	-399.535706
679.050781	55.928638
677.840820	-209.418900
676.630859	-164.606155
675.419922	-346.593262
674.209961	138.422318
672.998047	121.808449
671.787109	-177.661285
670.575195	72.713646
669.363281	269.397095
668.151367	-50.098419
666.938477	-55.655037
665.725586	287.057709
664.512695	5.880922
663.299805	-78.224388
662.085938	442.617798
660.872070	-109.030373
659.658203	-159.395615
658.443359	77.597939
657.228516	36.635864
656.013672	93.103996
654.797852	193.023468
653.583008	-94.735138
652.366211	-239.809311
651.150391	-126.016945
649.934570	-182.168198
648.717773	-50.703266
647.500000	95.989433
646.283203	242.777847
645.065430	241.177887
643.847656	732.339417
642.629883	689.938660
641.411133	415.358307
640.192383	233.334183
638.973633	42.730289
637.753906	728.846863
636.534180	61.021065
635.314453	114.967773
634.094727	110.629410
632.874023	-175.268906
631.653320	407.848389
630.432617	211.269669
629.211914	267.397095
627.990234	-20.285761
626.768555	184.682724
625.545898	547.445435
624.324219	208.273148
623.101563	451.188477
621.877930	487.287415
620.655273	685.005005
619.431641	331.041809
618.208008	119.331871
616.983398	-44.505909
615.759766	-117.834953
614.535156	-47.337570
613.310547	-141.265915
612.084961	-72.444229
610.859375	7.078647
609.633789	-41.786674
608.408203	20.255686
607.181641	69.036003
605.955078	-181.814636
604.728516	-83.037209
