# Supplementary material for: Raman spectroscopy accurately differentiates mucosal healing from non-healing and biochemical changes following biological therapy in inflammatory bowel disease
Source: PLoS One. 2021 Jun 2;16(6):e0252210. doi: 10.1371/journal.pone.0252210 (PMC8172032; doi:10.1371/journal.pone.0252210)
Supplement: S7 Dataset — (ZIP) [file pone.0252210.s009.zip › Post-biologic/OC023 post treatment-1_base sub cr removed_67__X_-20368.5__Y_49408__Z_923.737__Time_760.txt]

1714.774414	45.814987
1713.797852	73.487694
1712.820313	9.106517
1711.843750	23.238388
1710.866211	-47.794884
1709.888672	-80.592155
1708.911133	-85.896469
1707.933594	-77.121635
1706.955078	-11.459161
1705.976563	-9.413455
1704.998047	-89.683044
1704.019531	-131.758759
1703.040039	70.358353
1702.061523	-82.741638
1701.082031	-173.603775
1700.101563	-17.742403
1699.122070	34.487526
1698.141602	130.106812
1697.161133	-38.218254
1696.180664	-2.730306
1695.200195	54.781857
1694.218750	171.659775
1693.238281	38.192547
1692.256836	167.025360
1691.274414	285.754272
1690.292969	365.087982
1689.310547	154.232162
1688.328125	397.520691
1687.345703	268.034546
1686.363281	165.902908
1685.379883	360.270660
1684.396484	488.561523
1683.413086	801.240112
1682.429688	664.266357
1681.445313	623.807495
1680.461914	615.942322
1679.477539	608.659973
1678.493164	663.181152
1677.507813	768.795593
1676.523438	811.127380
1675.538086	1045.468750
1674.552734	1083.528809
1673.566406	1122.118896
1672.581055	1124.059448
1671.594727	1206.241211
1670.608398	1350.025024
1669.622070	1311.033325
1668.634766	1365.504395
1667.648438	1489.506714
1666.661133	1613.953613
1665.673828	1449.632324
1664.685547	1577.680420
1663.698242	1602.739014
1662.709961	1681.291870
1661.721680	1654.245728
1660.733398	1683.340576
1659.744141	1590.979980
1658.755859	1732.260620
1657.766602	1712.344482
1656.777344	1624.024780
1655.787109	1713.547974
1654.797852	1464.657104
1653.807617	1377.708496
1652.817383	1365.285522
1651.827148	1250.105225
1650.835938	1058.665405
1649.844727	973.452148
1648.853516	1060.472778
1647.862305	719.681519
1646.871094	683.256531
1645.878906	517.750916
1644.886719	455.660736
1643.894531	425.617188
1642.902344	369.512268
1641.910156	432.518127
1640.916992	348.031342
1639.923828	87.124557
1638.930664	106.209770
1637.936523	-8.920054
1636.943359	100.376381
1635.949219	-122.227234
1634.955078	-49.322212
1633.960938	-44.699486
1632.965820	7.577903
1631.970703	-13.670409
1630.975586	-95.239647
1629.980469	-79.154472
1628.985352	-199.717819
1627.989258	-38.482655
1626.993164	-108.618523
1625.997070	92.363770
1625.000977	-66.802849
1624.003906	-125.825706
1623.007813	-66.381554
1622.010742	-88.264679
1621.012695	-2.270300
1620.015625	-47.502190
1619.017578	217.298676
1618.020508	114.544212
1617.021484	-19.539452
1616.023438	-200.688599
1615.025391	-24.819052
1614.026367	38.279308
1613.027344	-13.950569
1612.028320	9.968740
1611.028320	178.140900
1610.029297	-107.104729
1609.029297	197.417953
1608.029297	161.299759
1607.028320	-50.232494
1606.028320	178.300735
1605.027344	294.203003
1604.026367	59.345566
1603.025391	-112.574707
1602.023438	74.044540
1601.022461	-58.527962
1600.020508	-89.036774
1599.018555	-14.941932
1598.016602	46.049606
1597.013672	-75.935432
1596.010742	-320.687897
1595.007813	-134.309998
1594.004883	-284.959473
1593.001953	-119.611839
1591.998047	-118.840271
1590.994141	-146.819351
1589.990234	26.105070
1588.986328	138.898743
1587.981445	-126.628494
1586.976563	92.961121
1585.971680	132.488617
1584.966797	38.988476
1583.961914	229.527039
1582.956055	122.870323
1581.950195	164.665375
1580.944336	255.841614
1579.938477	185.445221
1578.931641	198.294998
1577.924805	145.970840
1576.917969	226.280914
1575.911133	35.878284
1574.904297	108.159241
1573.896484	216.704742
1572.888672	236.687408
1571.880859	212.351517
1570.873047	193.101028
1569.864258	-67.908951
1568.855469	164.633713
1567.846680	-10.813470
1566.837891	24.005449
1565.829102	149.533035
1564.819336	82.798203
1563.809570	-85.254456
1562.799805	192.852097
1561.790039	81.616463
1560.779297	53.260708
1559.768555	144.028214
1558.757813	81.663467
1557.747070	37.308502
1556.736328	228.596664
1555.724609	310.839081
1554.712891	154.608917
1553.701172	122.569595
1552.689453	183.574051
1551.676758	99.438484
1550.664063	30.694592
1549.651367	111.861595
1548.638672	76.424614
1547.625977	177.887421
1546.612305	167.952530
1545.598633	111.315971
1544.584961	160.484711
1543.571289	-48.927292
1542.556641	98.055565
1541.541992	25.265596
1540.527344	-45.092667
1539.512695	-172.397614
1538.498047	4.732238
1537.482422	62.896523
1536.466797	38.294044
1535.451172	-61.282860
1534.434570	-3.697715
1533.418945	120.718620
1532.402344	131.472534
1531.385742	-4.860450
1530.369141	-15.065246
1529.351563	129.108856
1528.334961	190.626572
1527.317383	-10.717054
1526.299805	1.518497
1525.281250	-133.150345
1524.263672	89.752541
1523.245117	152.860947
1522.226563	76.861961
1521.208008	70.149994
1520.188477	-37.018826
1519.168945	205.274750
1518.150391	69.503914
1517.129883	44.085804
1516.110352	39.061111
1515.089844	-66.309669
1514.070313	-153.826202
1513.049805	2.403313
1512.028320	58.284065
1511.007813	-70.783249
1509.986328	-112.742111
1508.964844	-154.850235
1507.943359	-48.364346
1506.921875	-170.281296
1505.899414	-97.498276
1504.876953	-140.237030
1503.854492	-116.495743
1502.832031	-159.528931
1501.808594	-212.954346
1500.786133	-222.969376
1499.762695	-199.861282
1498.739258	-325.368744
1497.714844	-246.258835
1496.691406	-180.110916
1495.666992	-162.747421
1494.642578	-84.156265
1493.617188	101.637276
1492.592773	-206.141739
1491.567383	63.664860
1490.541992	156.912552
1489.516602	-66.789856
1488.491211	312.247528
1487.464844	233.892990
1486.438477	160.554398
1485.412109	158.594559
1484.385742	317.287506
1483.358398	432.409393
1482.331055	325.442841
1481.303711	417.334839
1480.276367	656.962952
1479.249023	593.024170
1478.220703	544.288391
1477.192383	648.358093
1476.164063	523.001587
1475.135742	718.529236
1474.106445	898.586670
1473.077148	1075.928955
1472.047852	1258.198730
1471.018555	1089.112549
1469.989258	1108.295288
1468.958984	1351.227295
1467.928711	1611.781372
1466.898438	1612.793457
1465.868164	1888.285767
1464.836914	1830.626221
1463.805664	1800.876465
1462.774414	2134.369385
1461.743164	2193.342529
1460.710938	2137.942383
1459.679688	2090.141602
1458.647461	2227.593750
1457.615234	2314.181885
1456.582031	2372.761719
1455.549805	2360.258301
1454.516602	2428.863037
1453.483398	2335.118896
1452.449219	2375.724854
1451.416016	2702.701660
1450.381836	2525.224365
1449.347656	2732.883789
1448.313477	2783.389893
1447.279297	2869.306885
1446.244141	2489.293213
1445.208984	2478.997803
1444.173828	2418.078857
1443.138672	2498.869629
1442.102539	2301.338623
1441.066406	2442.793213
1440.030273	2215.010742
1438.994141	2146.594727
1437.958008	2002.386475
1436.920898	1944.149902
1435.883789	1865.737305
1434.846680	1608.031128
1433.808594	1496.907471
1432.771484	1252.048340
1431.733398	994.679443
1430.695313	972.152039
1429.657227	871.442322
1428.618164	574.021118
1427.579102	581.936646
1426.540039	456.239319
1425.500977	570.131958
1424.461914	515.141479
1423.421875	309.004486
1422.381836	488.472931
1421.341797	219.549316
1420.301758	419.203888
1419.260742	404.797302
1418.219727	302.346924
1417.178711	91.777985
1416.137695	163.172928
1415.096680	81.143448
1414.054688	155.137299
1413.012695	118.524918
1411.970703	44.286102
1410.928711	-2.201923
1409.885742	87.091743
1408.842773	-44.671803
1407.799805	57.304482
1406.756836	129.180893
1405.712891	-67.560280
1404.668945	-136.109940
1403.625000	154.349319
1402.581055	98.502106
1401.537109	-12.421144
1400.492188	230.428345
1399.447266	107.160835
1398.402344	66.775215
1397.357422	3.945161
1396.311523	86.577316
1395.265625	126.682777
1394.219727	79.203674
1393.173828	-70.829056
1392.126953	-65.464546
1391.081055	-72.499023
1390.034180	15.671766
1388.986328	-68.746246
1387.939453	104.668694
1386.891602	100.532127
1385.843750	21.496464
1384.795898	10.113828
1383.748047	156.324982
1382.699219	55.184025
1381.651367	-103.244377
1380.602539	-44.174576
1379.552734	29.968189
1378.503906	-90.538368
1377.454102	-68.586716
1376.404297	-153.833466
1375.354492	-266.362579
1374.303711	-204.094910
1373.253906	-196.583267
1372.203125	-79.233719
1371.152344	160.358795
1370.100586	-66.131500
1369.049805	-58.131649
1367.998047	-50.007786
1366.946289	-136.406311
1365.894531	-50.793396
1364.841797	72.259575
1363.789063	-23.660923
1362.736328	74.723946
1361.683594	73.677338
1360.630859	115.061996
1359.577148	178.946655
1358.523438	34.068268
1357.469727	-43.482021
1356.415039	38.213425
1355.361328	224.394440
1354.306641	331.127563
1353.251953	323.695709
1352.197266	485.282654
1351.141602	316.713684
1350.085938	510.783997
1349.030273	531.186890
1347.974609	521.950623
1346.918945	584.803650
1345.862305	727.133362
1344.805664	896.822815
1343.749023	860.814209
1342.691406	869.574341
1341.634766	828.919006
1340.577148	1083.243896
1339.519531	1015.593445
1338.460938	1017.450439
1337.403320	1093.731934
1336.344727	1046.349365
1335.286133	1036.251465
1334.226563	796.183289
1333.167969	929.905457
1332.108398	1038.972778
1331.048828	982.461304
1329.989258	800.033569
1328.928711	874.869507
1327.869141	1056.070923
1326.808594	1022.389221
1325.748047	899.938721
1324.686523	925.842102
1323.625977	1058.038086
1322.564453	970.618530
1321.502930	915.453186
1320.440430	969.003906
1319.378906	1148.472900
1318.316406	1061.635498
1317.253906	999.622559
1316.190430	1134.978394
1315.127930	967.251587
1314.064453	1070.776123
1313.000977	930.485901
1311.937500	962.794678
1310.873047	874.546875
1309.809570	971.110291
1308.745117	1043.135376
1307.679688	1046.341675
1306.615234	1044.745483
1305.549805	1222.833984
1304.484375	1034.523926
1303.418945	1116.874512
1302.353516	1132.930176
1301.287109	1067.984253
1300.220703	1111.291382
1299.154297	1093.272705
1298.087891	1001.685364
1297.020508	858.676758
1295.954102	1039.896606
1294.886719	862.784912
1293.818359	968.054016
1292.750977	830.488831
1291.682617	820.631287
1290.614258	769.182922
1289.545898	781.598083
1288.476563	725.464050
1287.407227	755.221252
1286.338867	770.352905
1285.268555	841.907166
1284.199219	815.549927
1283.128906	632.578125
1282.058594	900.210144
1280.988281	658.721436
1279.917969	752.652039
1278.846680	846.618103
1277.775391	781.633484
1276.704102	831.681580
1275.632813	815.767273
1274.560547	963.698303
1273.488281	967.447205
1272.416016	785.574463
1271.343750	921.393494
1270.270508	1027.909546
1269.197266	792.609497
1268.124023	1316.646484
1267.050781	1015.602539
1265.977539	1166.145386
1264.903320	1089.803101
1263.829102	1020.859009
1262.753906	1200.710327
1261.679688	1161.116943
1260.604492	885.163513
1259.529297	1021.189819
1258.454102	969.602966
1257.378906	757.315918
1256.302734	1251.363525
1255.226563	1082.998901
1254.150391	1048.615112
1253.073242	1152.989624
1251.997070	1065.131836
1250.919922	1208.425537
1249.841797	1183.873657
1248.764648	998.875122
1247.686523	1052.204468
1246.608398	1005.880859
1245.530273	1243.880859
1244.452148	1015.362427
1243.373047	937.538574
1242.293945	988.450928
1241.214844	1102.464600
1240.135742	949.445679
1239.055664	869.294678
1237.975586	966.279785
1236.895508	1014.708496
1235.815430	1101.909912
1234.734375	929.648621
1233.654297	1174.367676
1232.573242	973.064453
1231.491211	701.576721
1230.410156	1033.347412
1229.328125	728.027222
1228.246094	710.950012
1227.163086	696.281799
1226.081055	778.400391
1224.998047	671.727783
1223.915039	582.009094
1222.832031	526.159363
1221.748047	438.871033
1220.664063	494.219360
1219.580078	351.318695
1218.496094	425.921112
1217.412109	278.189850
1216.327148	427.573059
1215.242188	494.742981
1214.157227	424.226105
1213.071289	389.901276
1211.985352	398.981812
1210.899414	654.098877
1209.813477	498.990967
1208.727539	529.591064
1207.640625	584.233826
1206.553711	458.007935
1205.466797	529.397217
1204.378906	405.533112
1203.291016	452.693054
1202.203125	266.158691
1201.115234	192.811340
1200.027344	100.172005
1198.938477	-69.508835
1197.849609	201.153046
1196.760742	-194.747070
1195.670898	37.199402
1194.582031	-0.347388
1193.492188	-25.931236
1192.401367	-106.860275
1191.311523	11.616963
1190.220703	43.474907
1189.129883	-140.932739
1188.039063	-202.869843
1186.947266	-58.389088
1185.856445	-58.075085
1184.764648	-2.650255
1183.671875	-57.700840
1182.580078	-225.552109
1181.487305	-26.500103
1180.394531	-19.434422
1179.301758	-137.109894
1178.208984	23.173740
1177.115234	106.622169
1176.021484	151.611847
1174.927734	246.781616
1173.833008	123.924904
1172.738281	106.355995
1171.643555	136.565414
1170.548828	269.553467
1169.454102	74.647636
1168.358398	71.066872
1167.262695	2.826257
1166.166992	-60.701694
1165.070313	88.414680
1163.973633	137.001373
1162.876953	281.025757
1161.780273	52.283302
1160.683594	229.488525
1159.585938	191.645065
1158.488281	273.058075
1157.389648	547.619751
1156.291992	449.775330
1155.193359	242.148361
1154.094727	179.977066
1152.996094	260.779907
1151.896484	17.265236
1150.796875	43.045700
1149.697266	97.299034
1148.597656	-205.877060
1147.498047	-39.872173
1146.397461	-71.666695
1145.296875	144.008911
1144.195313	-2.258495
1143.094727	-98.595284
1141.993164	-240.193146
1140.891602	-108.333801
1139.789063	123.222725
1138.687500	-21.018215
1137.584961	155.543106
1136.482422	91.937958
1135.379883	348.956848
1134.276367	389.627625
1133.172852	565.522888
1132.069336	434.999695
1130.964844	603.477295
1129.861328	752.800659
1128.756836	759.613220
1127.652344	901.514648
1126.546875	955.512939
1125.442383	810.254517
1124.336914	496.678375
1123.230469	730.527222
1122.125000	838.617188
1121.018555	475.218719
1119.912109	433.940216
1118.805664	449.406616
1117.699219	443.472443
1116.591797	607.823975
1115.484375	426.597229
1114.376953	434.589264
1113.268555	369.175568
1112.160156	568.499451
1111.051758	410.729034
1109.943359	631.051147
1108.833984	562.943787
1107.725586	544.396118
1106.616211	502.153900
1105.505859	577.895935
1104.396484	596.880615
1103.286133	738.488953
1102.175781	674.691284
1101.064453	698.119568
1099.954102	745.054321
1098.842773	853.191589
1097.731445	720.772522
1096.619141	689.678040
1095.507813	667.961670
1094.395508	467.157013
1093.282227	541.917908
1092.169922	628.362671
1091.056641	728.824585
1089.943359	680.914490
1088.830078	797.674194
1087.716797	655.564453
1086.602539	758.049988
1085.488281	554.769165
1084.373047	781.713074
1083.258789	731.186584
1082.143555	626.588623
1081.028320	625.355896
1079.913086	497.257935
1078.796875	392.651825
1077.680664	520.459656
1076.564453	547.252869
1075.448242	616.235474
1074.331055	619.460999
1073.213867	524.150452
1072.096680	534.371460
1070.979492	469.545898
1069.861328	446.904938
1068.743164	363.330017
1067.625000	401.590790
1066.505859	517.100037
1065.386719	496.728577
1064.267578	518.491211
1063.148438	647.895996
1062.029297	538.555420
1060.909180	253.793427
1059.789063	282.568756
1058.667969	269.230774
1057.547852	326.040527
1056.426758	354.770691
1055.305664	105.420097
1054.183594	215.958252
1053.062500	216.685242
1051.940430	369.197083
1050.818359	150.454483
1049.695313	134.882126
1048.572266	170.671204
1047.449219	159.804428
1046.326172	174.620972
1045.203125	513.585938
1044.079102	360.502106
1042.955078	366.011658
1041.830078	259.689911
1040.706055	221.020035
1039.581055	203.359314
1038.456055	6.439722
1037.331055	68.070114
1036.205078	353.154053
1035.079102	400.793457
1033.953125	155.321640
1032.826172	210.053375
1031.700195	341.555176
1030.573242	333.552124
1029.445313	93.168625
1028.318359	80.693504
1027.190430	-82.733810
1026.062500	-257.635834
1024.934570	-181.597321
1023.805664	-223.936951
1022.676758	-407.774109
1021.547852	-368.681885
1020.418945	-329.533203
1019.289063	-86.220726
1018.159180	-239.480377
1017.029297	-246.530838
1015.898438	-214.098557
1014.767578	-17.067211
1013.636719	126.672615
1012.505859	166.202927
1011.375000	103.914337
1010.243164	377.439056
1009.111328	289.849030
1007.978516	426.857666
1006.846680	748.988098
1005.713867	1376.379150
1004.581055	2218.638428
1003.447266	2547.356934
1002.313477	2436.864014
1001.179688	1529.287964
1000.045898	742.380127
998.912109	378.636444
997.777344	412.358765
996.642578	254.558182
995.506836	48.471298
994.372070	66.441132
993.236328	192.950180
992.100586	105.011902
990.963867	54.129833
989.828125	107.145012
988.691406	47.315083
987.553711	65.985458
986.416992	45.613594
985.279297	13.861019
984.141602	-56.893600
983.003906	77.415367
981.865234	-142.666901
980.726563	-21.942848
979.587891	-121.997353
978.448242	-83.867027
977.309570	87.759880
976.169922	27.244698
975.030273	173.758789
973.889648	122.722916
972.749023	117.800293
971.608398	60.195801
970.467773	-77.608360
969.326172	124.568649
968.184570	62.845440
967.042969	-127.205101
965.901367	-21.073627
964.758789	151.669098
963.616211	-3.430293
962.473633	176.403061
961.330078	172.940414
960.186523	238.372421
959.042969	290.179871
957.899414	291.724335
956.754883	213.275421
955.610352	-71.023735
954.465820	143.914825
953.321289	52.280640
952.175781	130.131760
951.030273	4.541222
949.884766	112.397606
948.738281	170.061981
947.591797	159.285522
946.445313	16.136372
945.298828	193.031235
944.151367	57.098110
943.003906	1.298393
941.856445	210.489090
940.708008	348.981018
939.559570	206.900131
938.411133	165.409897
937.262695	272.335846
936.113281	224.310440
934.964844	272.199677
933.814453	53.563595
932.665039	195.188217
931.514648	-38.978863
930.364258	-124.853165
929.213867	55.862183
928.062500	225.257172
926.912109	269.538513
925.759766	-204.831146
924.608398	-7.769866
923.456055	-56.280838
922.303711	-129.640167
921.151367	-123.265167
919.999023	-119.029274
918.845703	167.087738
917.692383	-171.483841
916.539063	-153.207458
915.384766	-62.147633
914.230469	-275.179260
913.076172	-124.870399
911.920898	-199.123291
910.766602	-202.901108
909.611328	-147.584778
908.455078	-307.562531
907.299805	-442.414520
906.143555	-207.684265
904.987305	17.989439
903.830078	-145.931992
902.673828	-40.179039
901.516602	31.679949
900.359375	-68.417206
899.201172	89.629776
898.042969	59.919586
896.884766	21.278124
895.726563	233.773438
894.567383	152.356598
893.408203	23.606239
892.249023	80.315910
891.088867	-147.572983
889.929688	-4.838109
888.769531	85.983871
887.608398	170.080124
886.448242	123.297470
885.287109	-67.800835
884.125977	16.509510
882.963867	26.427969
881.801758	104.063416
880.639648	229.075287
879.477539	117.429626
878.315430	328.138367
877.152344	243.688248
875.989258	170.597870
874.825195	347.556152
873.661133	80.981934
872.497070	170.200546
871.333008	124.412270
870.168945	177.675766
869.003906	-54.679337
867.838867	124.611252
866.672852	103.780487
865.506836	35.793770
864.340820	64.491913
863.174805	55.012611
862.008789	81.497467
860.841797	175.361130
859.674805	282.668427
858.506836	273.241272
857.339844	299.724884
856.171875	454.080414
855.003906	298.867798
853.834961	374.691162
852.666016	437.028320
851.497070	490.368561
850.328125	552.641541
849.158203	567.842041
847.988281	265.003540
846.818359	-17.553577
845.647461	149.956436
844.477539	51.039310
843.306641	144.575119
842.134766	-30.383421
840.963867	45.182335
839.791992	-47.001953
838.619141	88.835243
837.447266	101.649300
836.274414	98.785896
835.101563	216.502640
833.928711	133.129852
832.754883	373.495148
831.581055	176.193253
830.407227	166.388550
829.232422	348.414490
828.058594	305.000763
826.883789	150.051239
825.708008	358.530029
824.533203	183.451538
823.357422	171.070877
822.181641	261.111450
821.004883	204.034454
819.828125	-102.501953
818.651367	36.299843
817.474609	-83.240028
816.296875	-9.197536
815.119141	-33.165039
813.941406	5.072278
812.763672	-234.760956
811.584961	-3.249540
810.406250	-16.431637
809.226563	-129.691910
808.047852	-63.049473
806.868164	-94.257225
805.688477	-36.727741
804.507813	-256.824280
803.327148	-130.675919
802.146484	-208.835754
800.965820	-94.058968
799.784180	-121.384674
798.603516	-221.984360
797.420898	-311.550232
796.239258	-248.259293
795.056641	-231.636978
793.874023	-119.875496
792.691406	-183.247055
791.507813	-162.555542
790.324219	-102.140091
789.140625	79.858170
787.956055	-74.668365
786.772461	-127.481262
785.586914	-49.890011
784.402344	-63.110882
783.216797	84.935097
782.032227	109.027527
780.845703	97.647148
779.660156	269.502045
778.473633	87.802620
777.287109	29.720554
776.100586	-96.880371
774.913086	-44.769943
773.725586	-138.422409
772.538086	21.533155
771.349609	-23.795132
770.161133	-64.803772
768.972656	-33.161617
767.784180	154.826828
766.594727	71.616425
765.405273	157.951050
764.215820	171.464966
763.026367	154.043518
761.835938	345.644531
760.645508	215.753815
759.454102	281.641724
758.262695	364.998596
757.072266	320.668396
755.879883	399.391937
754.688477	275.760864
753.496094	270.769104
752.303711	261.299133
751.110352	78.223061
749.917969	376.078674
748.724609	179.728760
747.530273	148.018646
746.336914	65.775871
745.142578	387.189270
743.948242	153.444229
742.752930	117.107307
741.558594	188.152313
740.363281	241.570694
739.166992	159.044281
737.971680	129.083603
736.775391	129.754181
735.579102	106.291168
734.381836	133.151886
733.185547	256.267303
731.988281	223.923660
730.790039	263.760345
729.592773	283.865845
728.394531	203.348709
727.196289	262.768799
725.997070	289.359070
724.797852	370.555511
723.598633	217.945129
722.399414	521.892212
721.199219	465.396454
719.999023	354.351898
718.798828	339.403290
717.598633	283.014526
716.397461	381.561340
715.196289	349.218079
713.994141	85.773544
712.792969	245.413162
711.590820	38.846207
710.388672	194.132629
709.185547	63.999687
707.982422	143.061905
706.779297	19.626751
705.576172	94.407921
704.372070	-94.144775
703.167969	178.757584
701.963867	83.940742
700.759766	239.353378
699.554688	9.886571
698.349609	-219.399887
697.143555	-29.030071
695.938477	-99.422379
694.732422	-56.733704
693.525391	-137.778625
692.319336	61.411297
691.112305	-58.524044
689.905273	-58.939453
688.697266	-28.883137
687.490234	-102.876289
686.282227	-61.787064
685.073242	22.749226
683.865234	113.846931
682.656250	-154.777435
681.447266	-145.819733
680.237305	60.372746
679.028320	-131.946793
677.818359	-81.557541
676.607422	-39.749176
675.397461	-205.641098
674.186523	-252.347076
672.975586	40.704609
671.763672	97.967461
670.551758	-127.970215
669.339844	52.703747
668.127930	-49.755577
666.915039	59.674095
665.703125	-27.465199
664.489258	155.486862
663.276367	-106.402718
662.062500	134.889526
660.848633	-185.038986
659.634766	-77.531700
658.419922	-11.025028
657.205078	-54.520248
655.990234	-97.979904
654.775391	-68.115288
653.559570	95.362999
652.343750	47.577732
651.126953	122.585281
649.911133	-86.789352
648.694336	-106.628792
647.477539	56.459999
646.259766	122.534721
645.041992	111.011124
643.824219	185.425400
642.606445	216.649704
641.387695	148.788254
640.168945	-26.713543
638.950195	66.331741
637.730469	-27.836681
636.511719	94.771660
635.291016	-4.175058
634.071289	-81.902863
632.850586	46.177197
631.629883	-40.794212
630.409180	47.850292
629.188477	-1.268134
627.966797	90.748398
626.745117	70.728676
625.522461	148.815903
624.300781	59.124256
623.078125	290.313873
621.854492	261.522919
620.631836	234.208481
619.408203	133.370377
618.184570	98.179062
616.960938	23.658096
615.736328	42.459335
614.511719	-166.451584
613.287109	-160.199203
612.061523	-214.861420
610.835938	-69.606163
609.610352	27.413576
608.384766	63.349422
607.158203	110.809685
605.931641	56.518871
604.705078	-174.265701
