# Supplementary material for: Raman spectroscopy accurately differentiates mucosal healing from non-healing and biochemical changes following biological therapy in inflammatory bowel disease
Source: PLoS One. 2021 Jun 2;16(6):e0252210. doi: 10.1371/journal.pone.0252210 (PMC8172032; doi:10.1371/journal.pone.0252210)
Supplement: S7 Dataset — (ZIP) [file pone.0252210.s009.zip › Post-biologic/OC035-1 post treatment_base sub CR removed_82__X_-12021.2__Y_76910.1__Z_922.133__Time_929.txt]

1714.774414	-285.583405
1713.797852	58.028034
1712.820313	-192.840820
1711.843750	16.510286
1710.866211	-62.045914
1709.888672	59.654568
1708.911133	33.255184
1707.933594	59.940292
1706.955078	445.167267
1705.976563	101.580040
1704.998047	79.329292
1704.019531	249.843231
1703.040039	29.709297
1702.061523	304.941223
1701.082031	542.984192
1700.101563	575.492004
1699.122070	434.845215
1698.141602	450.017975
1697.161133	906.992004
1696.180664	712.770203
1695.200195	1005.864014
1694.218750	544.141785
1693.238281	887.601440
1692.256836	1224.204224
1691.274414	1111.008545
1690.292969	1319.607422
1689.310547	1033.487427
1688.328125	1250.587646
1687.345703	1346.693726
1686.363281	1471.252563
1685.379883	1381.738403
1684.396484	1507.421509
1683.413086	1589.810913
1682.429688	1615.685669
1681.445313	1340.120239
1680.461914	1642.023071
1679.477539	1781.028198
1678.493164	1810.568726
1677.507813	1736.052612
1676.523438	1818.362793
1675.538086	1905.776978
1674.552734	2064.853760
1673.566406	2021.765137
1672.581055	2132.886719
1671.594727	2089.870117
1670.608398	2116.036377
1669.622070	2314.956543
1668.634766	2346.649170
1667.648438	2028.186401
1666.661133	2339.068359
1665.673828	2443.137939
1664.685547	2271.545654
1663.698242	2328.517090
1662.709961	2430.879883
1661.721680	2284.411621
1660.733398	2416.740234
1659.744141	2406.342529
1658.755859	2242.817139
1657.766602	2225.512939
1656.777344	2317.317139
1655.787109	2113.074219
1654.797852	2110.694092
1653.807617	2095.635742
1652.817383	1628.761963
1651.827148	1578.007080
1650.835938	1578.117554
1649.844727	1422.880371
1648.853516	1159.990479
1647.862305	802.742615
1646.871094	929.863892
1645.878906	553.027283
1644.886719	758.091553
1643.894531	665.393372
1642.902344	652.642334
1641.910156	469.054169
1640.916992	233.462997
1639.923828	481.485352
1638.930664	458.451569
1637.936523	88.044273
1636.943359	219.477737
1635.949219	-1.646691
1634.955078	-113.896667
1633.960938	-54.114429
1632.965820	-220.186539
1631.970703	-56.266869
1630.975586	-189.221008
1629.980469	-108.172997
1628.985352	-471.221039
1627.989258	19.100481
1626.993164	-50.414650
1625.997070	75.428696
1625.000977	149.321259
1624.003906	-157.340897
1623.007813	301.680115
1622.010742	172.536728
1621.012695	474.964844
1620.015625	470.617981
1619.017578	406.511749
1618.020508	337.836395
1617.021484	183.177048
1616.023438	157.812546
1615.025391	-124.056801
1614.026367	-108.790115
1613.027344	153.588959
1612.028320	-184.013779
1611.028320	179.027847
1610.029297	-68.191696
1609.029297	243.367844
1608.029297	303.830170
1607.028320	71.437012
1606.028320	-97.490814
1605.027344	64.025970
1604.026367	396.096558
1603.025391	249.603500
1602.023438	56.538212
1601.022461	-44.437256
1600.020508	-126.627693
1599.018555	-258.036194
1598.016602	-28.233828
1597.013672	-156.185608
1596.010742	-181.791641
1595.007813	-308.897552
1594.004883	-257.986694
1593.001953	-488.767059
1591.998047	-390.170898
1590.994141	-288.688202
1589.990234	-205.212479
1588.986328	-66.691986
1587.981445	118.998802
1586.976563	239.678329
1585.971680	172.832031
1584.966797	189.666077
1583.961914	430.850586
1582.956055	265.667725
1581.950195	163.277664
1580.944336	24.654470
1579.938477	240.393311
1578.931641	50.080025
1577.924805	-103.566025
1576.917969	107.298660
1575.911133	271.363403
1574.904297	201.365494
1573.896484	251.123322
1572.888672	-169.654663
1571.880859	98.665710
1570.873047	52.466743
1569.864258	86.885895
1568.855469	-151.437454
1567.846680	64.869659
1566.837891	75.962585
1565.829102	167.529053
1564.819336	196.756134
1563.809570	-46.521820
1562.799805	314.763275
1561.790039	229.709991
1560.779297	2.011714
1559.768555	88.064125
1558.757813	-212.228043
1557.747070	174.294006
1556.736328	342.906494
1555.724609	39.877499
1554.712891	133.119598
1553.701172	140.747421
1552.689453	184.480331
1551.676758	101.229210
1550.664063	217.112946
1549.651367	-16.477634
1548.638672	57.663906
1547.625977	224.693451
1546.612305	492.299408
1545.598633	281.386627
1544.584961	-27.844505
1543.571289	223.533249
1542.556641	322.175110
1541.541992	87.382950
1540.527344	-72.658524
1539.512695	172.440598
1538.498047	290.718933
1537.482422	96.457550
1536.466797	56.817928
1535.451172	349.671326
1534.434570	-162.463043
1533.418945	165.864761
1532.402344	-14.039496
1531.385742	158.920609
1530.369141	63.549011
1529.351563	217.800140
1528.334961	160.495880
1527.317383	2.488114
1526.299805	-91.399704
1525.281250	141.317749
1524.263672	77.694984
1523.245117	57.513050
1522.226563	-371.961243
1521.208008	201.367950
1520.188477	28.499100
1519.168945	168.981796
1518.150391	23.806551
1517.129883	-36.860310
1516.110352	228.417511
1515.089844	84.867805
1514.070313	-243.836319
1513.049805	-105.508957
1512.028320	-67.692192
1511.007813	-263.750458
1509.986328	-182.992386
1508.964844	-330.906281
1507.943359	-197.007080
1506.921875	-325.038086
1505.899414	-286.748810
1504.876953	-318.021973
1503.854492	-16.527094
1502.832031	-48.539986
1501.808594	-270.427948
1500.786133	-221.125229
1499.762695	-195.240219
1498.739258	-110.842117
1497.714844	-331.360382
1496.691406	-216.953583
1495.666992	-166.897064
1494.642578	-360.154602
1493.617188	-262.199310
1492.592773	244.399414
1491.567383	303.176727
1490.541992	-154.556793
1489.516602	187.187744
1488.491211	89.149406
1487.464844	243.616806
1486.438477	198.560486
1485.412109	331.880066
1484.385742	222.389328
1483.358398	576.971985
1482.331055	561.221313
1481.303711	606.375305
1480.276367	539.019836
1479.249023	746.707520
1478.220703	1068.686401
1477.192383	702.239441
1476.164063	1247.696899
1475.135742	1130.406860
1474.106445	1091.810059
1473.077148	1302.456543
1472.047852	1693.468140
1471.018555	1837.193237
1469.989258	1988.226318
1468.958984	2199.970459
1467.928711	2129.071045
1466.898438	2289.339844
1465.868164	2634.873535
1464.836914	2776.672363
1463.805664	2892.765869
1462.774414	3008.582764
1461.743164	2875.208984
1460.710938	2975.282715
1459.679688	3113.205566
1458.647461	2908.162598
1457.615234	3152.198730
1456.582031	3157.410645
1455.549805	3134.547607
1454.516602	3464.015869
1453.483398	3925.017578
1452.449219	3678.334229
1451.416016	3474.699463
1450.381836	3643.465576
1449.347656	3586.524902
1448.313477	3780.221436
1447.279297	3543.182129
1446.244141	3698.520264
1445.208984	3676.466553
1444.173828	3504.982422
1443.138672	3186.698975
1442.102539	3222.568604
1441.066406	3263.374023
1440.030273	3051.198975
1438.994141	2659.526611
1437.958008	2457.497559
1436.920898	2530.886963
1435.883789	2293.416748
1434.846680	2159.538086
1433.808594	1798.346069
1432.771484	1470.095459
1431.733398	1490.260742
1430.695313	1386.706665
1429.657227	945.048767
1428.618164	934.895508
1427.579102	1040.738770
1426.540039	1012.869812
1425.500977	1042.980347
1424.461914	657.187744
1423.421875	631.885559
1422.381836	473.067474
1421.341797	485.612610
1420.301758	367.210541
1419.260742	211.090668
1418.219727	634.035583
1417.178711	364.730957
1416.137695	354.749023
1415.096680	508.333893
1414.054688	153.824402
1413.012695	191.797684
1411.970703	-132.205368
1410.928711	-164.434967
1409.885742	109.979065
1408.842773	170.798981
1407.799805	141.249069
1406.756836	41.485172
1405.712891	177.852249
1404.668945	156.115906
1403.625000	61.711140
1402.581055	180.740829
1401.537109	217.051956
1400.492188	351.261261
1399.447266	264.873718
1398.402344	396.769348
1397.357422	303.162018
1396.311523	274.868011
1395.265625	251.743103
1394.219727	-14.192407
1393.173828	95.796623
1392.126953	15.589285
1391.081055	143.374756
1390.034180	-259.325745
1388.986328	48.926289
1387.939453	109.582405
1386.891602	-29.716171
1385.843750	96.298279
1384.795898	-77.555748
1383.748047	-58.676659
1382.699219	-24.629702
1381.651367	-65.325401
1380.602539	-48.364876
1379.552734	-86.159912
1378.503906	16.119684
1377.454102	-183.497314
1376.404297	-5.944903
1375.354492	7.073159
1374.303711	90.148903
1373.253906	-175.739700
1372.203125	-152.036713
1371.152344	-247.771423
1370.100586	137.818695
1369.049805	-114.444893
1367.998047	-132.170746
1366.946289	-142.164856
1365.894531	-74.698174
1364.841797	-236.089447
1363.789063	-105.897583
1362.736328	31.963575
1361.683594	-113.630814
1360.630859	37.141560
1359.577148	86.128777
1358.523438	187.584671
1357.469727	-66.244919
1356.415039	217.178070
1355.361328	227.415421
1354.306641	-37.866531
1353.251953	285.941681
1352.197266	75.956551
1351.141602	489.535339
1350.085938	585.477844
1349.030273	406.181549
1347.974609	646.584839
1346.918945	887.172852
1345.862305	986.557678
1344.805664	910.134888
1343.749023	992.696167
1342.691406	983.795349
1341.634766	1208.136597
1340.577148	1333.559814
1339.519531	973.730408
1338.460938	1072.482422
1337.403320	1339.855225
1336.344727	1265.792236
1335.286133	1115.334229
1334.226563	918.212585
1333.167969	934.221802
1332.108398	1103.846191
1331.048828	1105.547241
1329.989258	684.796631
1328.928711	917.022095
1327.869141	1144.501343
1326.808594	1075.697510
1325.748047	1073.904053
1324.686523	981.020020
1323.625977	871.187744
1322.564453	1230.680908
1321.502930	914.104004
1320.440430	995.184937
1319.378906	726.231567
1318.316406	1101.366943
1317.253906	1148.676880
1316.190430	1045.864136
1315.127930	1189.842041
1314.064453	730.317261
1313.000977	1113.813599
1311.937500	783.127747
1310.873047	977.370056
1309.809570	1174.259155
1308.745117	911.035461
1307.679688	1118.222656
1306.615234	1052.481201
1305.549805	1287.124756
1304.484375	1160.405029
1303.418945	1142.182739
1302.353516	949.683594
1301.287109	1101.595825
1300.220703	1035.001587
1299.154297	1086.599365
1298.087891	951.753296
1297.020508	920.337769
1295.954102	957.911987
1294.886719	818.979431
1293.818359	972.359802
1292.750977	568.976196
1291.682617	781.665222
1290.614258	582.489075
1289.545898	712.159363
1288.476563	515.973328
1287.407227	817.580322
1286.338867	683.128967
1285.268555	607.737732
1284.199219	775.040833
1283.128906	744.137268
1282.058594	688.960510
1280.988281	697.633728
1279.917969	1078.432617
1278.846680	1013.999268
1277.775391	1294.647095
1276.704102	1049.594971
1275.632813	887.944519
1274.560547	1032.078613
1273.488281	1254.513062
1272.416016	1161.837524
1271.343750	1303.856689
1270.270508	1428.877686
1269.197266	1365.987915
1268.124023	1461.941040
1267.050781	1399.359985
1265.977539	1649.265869
1264.903320	1521.081665
1263.829102	1673.560181
1262.753906	1816.350830
1261.679688	1556.944580
1260.604492	1524.449707
1259.529297	1674.840942
1258.454102	1766.803467
1257.378906	1595.774536
1256.302734	1751.240112
1255.226563	1458.760620
1254.150391	1541.354858
1253.073242	1847.896240
1251.997070	1558.283691
1250.919922	1424.566772
1249.841797	1526.889893
1248.764648	1891.829224
1247.686523	1736.468140
1246.608398	1831.567017
1245.530273	1810.049438
1244.452148	1730.291748
1243.373047	1847.355469
1242.293945	1784.725342
1241.214844	1656.615845
1240.135742	1460.641968
1239.055664	1262.367065
1237.975586	1571.256348
1236.895508	1671.438477
1235.815430	1407.848633
1234.734375	1702.023071
1233.654297	1671.265503
1232.573242	1618.726685
1231.491211	1483.845703
1230.410156	1605.782227
1229.328125	1296.589111
1228.246094	1416.085449
1227.163086	1324.922485
1226.081055	1098.246094
1224.998047	1207.984619
1223.915039	1095.093506
1222.832031	1166.033936
1221.748047	1137.779419
1220.664063	845.994995
1219.580078	999.016602
1218.496094	651.731079
1217.412109	811.884583
1216.327148	633.773071
1215.242188	897.595093
1214.157227	731.503235
1213.071289	570.254211
1211.985352	606.892517
1210.899414	653.094299
1209.813477	839.104065
1208.727539	641.514099
1207.640625	817.647461
1206.553711	962.283569
1205.466797	547.653381
1204.378906	405.390472
1203.291016	612.383972
1202.203125	414.585663
1201.115234	243.260056
1200.027344	136.902115
1198.938477	100.287758
1197.849609	-102.449127
1196.760742	43.612362
1195.670898	-224.183640
1194.582031	-244.311417
1193.492188	9.515893
1192.401367	-207.980164
1191.311523	-122.733948
1190.220703	-138.556808
1189.129883	-440.331146
1188.039063	-172.979324
1186.947266	-157.970230
1185.856445	-176.717224
1184.764648	-253.186813
1183.671875	-13.067186
1182.580078	-164.190674
1181.487305	-116.348625
1180.394531	0.851463
1179.301758	-64.330666
1178.208984	145.958542
1177.115234	149.944901
1176.021484	192.097885
1174.927734	219.698990
1173.833008	170.507004
1172.738281	54.142387
1171.643555	344.527466
1170.548828	48.383434
1169.454102	-25.320389
1168.358398	-106.335403
1167.262695	-34.454098
1166.166992	18.097727
1165.070313	103.912163
1163.973633	74.810669
1162.876953	-14.178450
1161.780273	51.941952
1160.683594	189.491348
1159.585938	135.807480
1158.488281	361.226593
1157.389648	350.117523
1156.291992	391.316803
1155.193359	475.248230
1154.094727	175.018524
1152.996094	67.857773
1151.896484	146.480042
1150.796875	-137.345154
1149.697266	-51.936325
1148.597656	11.809988
1147.498047	22.948471
1146.397461	-28.010416
1145.296875	-7.719826
1144.195313	57.588329
1143.094727	-191.385254
1141.993164	18.666849
1140.891602	119.039680
1139.789063	219.178696
1138.687500	193.100601
1137.584961	166.846191
1136.482422	23.990736
1135.379883	329.993958
1134.276367	649.923950
1133.172852	380.655426
1132.069336	828.255798
1130.964844	800.790833
1129.861328	1295.188599
1128.756836	1407.235962
1127.652344	1542.773560
1126.546875	1523.937134
1125.442383	1123.255981
1124.336914	1087.582275
1123.230469	1020.942444
1122.125000	1018.130371
1121.018555	1100.413574
1119.912109	865.177368
1118.805664	1001.571960
1117.699219	777.968140
1116.591797	980.245178
1115.484375	884.171936
1114.376953	840.019897
1113.268555	909.232422
1112.160156	727.649292
1111.051758	846.182861
1109.943359	919.610657
1108.833984	1007.022278
1107.725586	926.548035
1106.616211	982.925354
1105.505859	1058.017578
1104.396484	1331.217651
1103.286133	995.287781
1102.175781	1232.706177
1101.064453	1248.143921
1099.954102	1152.610229
1098.842773	1172.513184
1097.731445	930.630371
1096.619141	1230.765625
1095.507813	1052.352905
1094.395508	975.188354
1093.282227	1208.805908
1092.169922	811.197021
1091.056641	804.415039
1089.943359	971.687927
1088.830078	559.964050
1087.716797	658.793457
1086.602539	1084.377808
1085.488281	797.230774
1084.373047	858.028503
1083.258789	885.816833
1082.143555	716.126770
1081.028320	692.081604
1079.913086	1024.956177
1078.796875	916.159119
1077.680664	631.278809
1076.564453	527.180115
1075.448242	721.061768
1074.331055	501.908447
1073.213867	683.853882
1072.096680	431.872253
1070.979492	747.273926
1069.861328	633.568726
1068.743164	763.566528
1067.625000	537.380249
1066.505859	219.912476
1065.386719	445.805115
1064.267578	505.354797
1063.148438	506.336761
1062.029297	671.098511
1060.909180	218.148010
1059.789063	478.754272
1058.667969	330.011261
1057.547852	560.066589
1056.426758	535.241089
1055.305664	386.583191
1054.183594	394.514984
1053.062500	491.217285
1051.940430	361.374268
1050.818359	229.272629
1049.695313	27.223194
1048.572266	544.008667
1047.449219	325.705078
1046.326172	163.509598
1045.203125	213.629089
1044.079102	496.890228
1042.955078	148.417267
1041.830078	305.810425
1040.706055	81.116936
1039.581055	122.099823
1038.456055	-25.495741
1037.331055	-26.289120
1036.205078	147.542755
1035.079102	235.264328
1033.953125	281.142944
1032.826172	373.587708
1031.700195	310.277588
1030.573242	212.201096
1029.445313	174.682343
1028.318359	-176.428421
1027.190430	-362.339478
1026.062500	-269.339905
1024.934570	-538.537537
1023.805664	-487.126282
1022.676758	-261.547852
1021.547852	-472.224670
1020.418945	-513.325378
1019.289063	-431.361816
1018.159180	-256.555603
1017.029297	-232.397690
1015.898438	-80.647797
1014.767578	-111.902946
1013.636719	-29.484280
1012.505859	-34.980549
1011.375000	-7.910245
1010.243164	417.492706
1009.111328	592.866821
1007.978516	668.800537
1006.846680	800.385315
1005.713867	1730.047363
1004.581055	3094.178223
1003.447266	3537.687256
1002.313477	3195.284180
1001.179688	2014.371582
1000.045898	1236.174927
998.912109	634.059875
997.777344	424.965485
996.642578	229.998764
995.506836	157.636063
994.372070	369.330109
993.236328	223.511826
992.100586	142.533463
990.963867	13.356185
989.828125	216.421371
988.691406	43.881748
987.553711	-3.945869
986.416992	-28.509960
985.279297	80.727791
984.141602	-19.434696
983.003906	74.043251
981.865234	133.154922
980.726563	105.006119
979.587891	337.049408
978.448242	272.483490
977.309570	300.145538
976.169922	247.543030
975.030273	445.712128
973.889648	361.361816
972.749023	536.873413
971.608398	735.490051
970.467773	539.269165
969.326172	421.420227
968.184570	280.893860
967.042969	278.341064
965.901367	347.131561
964.758789	468.865845
963.616211	354.583344
962.473633	359.794128
961.330078	580.675293
960.186523	357.138428
959.042969	537.134888
957.899414	444.719330
956.754883	483.096619
955.610352	471.319977
954.465820	221.744583
953.321289	187.606552
952.175781	96.523315
951.030273	328.199280
949.884766	-13.948064
948.738281	298.115082
947.591797	114.295456
946.445313	97.592316
945.298828	-26.247116
944.151367	153.961868
943.003906	233.841705
941.856445	402.938202
940.708008	524.252869
939.559570	289.772461
938.411133	249.530975
937.262695	435.316101
936.113281	352.174622
934.964844	221.413147
933.814453	496.618622
932.665039	147.575897
931.514648	208.960678
930.364258	20.001892
929.213867	111.408646
928.062500	43.634724
926.912109	287.888000
925.759766	-41.143700
924.608398	69.214798
923.456055	91.027863
922.303711	-96.153053
921.151367	-126.199432
919.999023	0.775004
918.845703	-240.197037
917.692383	-117.410721
916.539063	-312.444824
915.384766	-162.076935
914.230469	-365.714203
913.076172	-314.900421
911.920898	-64.260582
910.766602	-54.021893
909.611328	-222.767365
908.455078	-402.595306
907.299805	-441.642181
906.143555	-56.712948
904.987305	-161.196930
903.830078	-59.337654
902.673828	-43.438869
901.516602	-77.199287
900.359375	-54.208118
899.201172	-275.482086
898.042969	-37.225960
896.884766	216.888748
895.726563	-101.123924
894.567383	-161.106613
893.408203	140.721588
892.249023	-2.654717
891.088867	123.021629
889.929688	-69.741585
888.769531	-92.924355
887.608398	-27.928671
886.448242	-39.614574
885.287109	52.620399
884.125977	167.470169
882.963867	108.692253
881.801758	54.538948
880.639648	-150.552338
879.477539	-51.183262
878.315430	196.939011
877.152344	255.787033
875.989258	179.536499
874.825195	353.349457
873.661133	329.026489
872.497070	235.000977
871.333008	206.327377
870.168945	-80.996475
869.003906	-8.265408
867.838867	199.389236
866.672852	87.766434
865.506836	68.377327
864.340820	332.151367
863.174805	115.074654
862.008789	461.855957
860.841797	251.636124
859.674805	216.627411
858.506836	296.119141
857.339844	532.631714
856.171875	560.417786
855.003906	740.693604
853.834961	741.510193
852.666016	852.154114
851.497070	626.554993
850.328125	560.128723
849.158203	480.278046
847.988281	458.668488
846.818359	298.212250
845.647461	68.415428
844.477539	239.275726
843.306641	74.404984
842.134766	280.904846
840.963867	127.183441
839.791992	56.219723
838.619141	-168.997879
837.447266	-23.203350
836.274414	149.279343
835.101563	2.185060
833.928711	158.803391
832.754883	326.448975
831.581055	130.091400
830.407227	235.012619
829.232422	286.265503
828.058594	312.855896
826.883789	415.172058
825.708008	160.634613
824.533203	385.339905
823.357422	157.470856
822.181641	-36.976402
821.004883	67.045013
819.828125	-29.511385
818.651367	-5.911792
817.474609	-71.471146
816.296875	-74.798889
815.119141	210.975220
813.941406	182.874374
812.763672	241.386703
811.584961	-55.956665
810.406250	-91.011314
809.226563	-21.730539
808.047852	-190.338242
806.868164	107.438629
805.688477	16.340998
804.507813	-225.803253
803.327148	-123.950012
802.146484	-299.655212
800.965820	-362.279358
799.784180	-360.686066
798.603516	-365.899261
797.420898	-437.744232
796.239258	-257.043732
795.056641	-324.738983
793.874023	-321.661011
792.691406	-422.823853
791.507813	-8.157701
790.324219	-207.041656
789.140625	-129.327347
787.956055	-109.319954
786.772461	87.495354
785.586914	0.993802
784.402344	221.724686
783.216797	165.884094
782.032227	180.640610
780.845703	153.274734
779.660156	344.464661
778.473633	334.450836
777.287109	32.845062
776.100586	40.283329
774.913086	-29.660694
773.725586	-20.278818
772.538086	63.959835
771.349609	28.935581
770.161133	165.773331
768.972656	-131.841385
767.784180	209.657928
766.594727	163.093002
765.405273	424.810364
764.215820	360.345612
763.026367	518.164124
761.835938	482.085785
760.645508	269.852448
759.454102	477.840637
758.262695	672.421631
757.072266	629.289368
755.879883	506.932800
754.688477	615.324524
753.496094	538.974304
752.303711	477.941895
751.110352	484.943817
749.917969	505.024506
748.724609	636.984619
747.530273	667.835571
746.336914	476.948730
745.142578	419.913635
743.948242	525.148560
742.752930	525.010742
741.558594	399.841187
740.363281	340.434296
739.166992	348.936920
737.971680	394.627930
736.775391	100.754860
735.579102	146.400955
734.381836	159.156082
733.185547	-9.799956
731.988281	101.401413
730.790039	278.165283
729.592773	201.105301
728.394531	218.101791
727.196289	431.843903
725.997070	221.462708
724.797852	476.625977
723.598633	410.530029
722.399414	346.664124
721.199219	560.171143
719.999023	487.609467
718.798828	465.312134
717.598633	484.516449
716.397461	390.308655
715.196289	195.860260
713.994141	391.874756
712.792969	280.455658
711.590820	284.667175
710.388672	132.047699
709.185547	10.068209
707.982422	332.532532
706.779297	38.685291
705.576172	300.191010
704.372070	-41.225544
703.167969	187.711533
701.963867	-16.284800
700.759766	236.652649
699.554688	222.119583
698.349609	331.609863
697.143555	32.556931
695.938477	90.108025
694.732422	-6.490750
693.525391	-48.622894
692.319336	-138.392303
691.112305	-175.892715
689.905273	-373.856812
688.697266	-313.381104
687.490234	-317.891388
686.282227	-244.182755
685.073242	-376.366791
683.865234	-250.384476
682.656250	-135.157959
681.447266	-106.524017
680.237305	-6.271712
679.028320	-72.707321
677.818359	213.978973
676.607422	-183.412537
675.397461	-15.603897
674.186523	26.763102
672.975586	153.610199
671.763672	-37.400333
670.551758	193.454941
669.339844	231.924759
668.127930	108.396118
666.915039	313.488831
665.703125	147.018829
664.489258	155.689072
663.276367	62.959713
662.062500	-62.007172
660.848633	39.794315
659.634766	100.628395
658.419922	111.896820
657.205078	-120.494141
655.990234	-14.184412
654.775391	105.056541
653.559570	-133.494949
652.343750	-160.742035
651.126953	-129.788651
649.911133	-90.244041
648.694336	-11.964044
647.477539	10.280030
646.259766	79.830383
645.041992	121.316498
643.824219	173.466187
642.606445	266.367798
641.387695	189.248611
640.168945	109.885300
638.950195	75.547165
637.730469	-115.801376
636.511719	-105.316368
635.291016	-17.712095
634.071289	-301.886871
632.850586	-120.315956
631.629883	-24.970690
630.409180	-275.471527
629.188477	-148.611862
627.966797	91.502106
626.745117	-16.289967
625.522461	53.482796
624.300781	214.918335
623.078125	215.064880
621.854492	188.966461
620.631836	397.920898
619.408203	214.284485
618.184570	216.345856
616.960938	-259.608795
615.736328	-36.302456
614.511719	-42.800617
613.287109	-178.458069
612.061523	157.691284
610.835938	-103.739029
609.610352	-11.182457
608.384766	118.785423
607.158203	46.781548
605.931641	-154.476425
604.705078	-51.432140
