# Supplementary material for: Raman spectroscopy accurately differentiates mucosal healing from non-healing and biochemical changes following biological therapy in inflammatory bowel disease
Source: PLoS One. 2021 Jun 2;16(6):e0252210. doi: 10.1371/journal.pone.0252210 (PMC8172032; doi:10.1371/journal.pone.0252210)
Supplement: S7 Dataset — (ZIP) [file pone.0252210.s009.zip › Post-biologic/OC034 post treatment_base sub CR removed_28__X_-4888.59__Y_10070__Z_1507.2__Time_313.txt]

1714.774414	-7.550009
1713.797852	104.267265
1712.820313	-58.908260
1711.843750	14.220083
1710.866211	-67.995476
1709.888672	-136.531601
1708.911133	-54.715145
1707.933594	30.010757
1706.955078	-59.164135
1705.976563	84.976608
1704.998047	106.200188
1704.019531	-99.791656
1703.040039	21.090500
1702.061523	-93.153915
1701.082031	-51.887272
1700.101563	-50.429169
1699.122070	-40.548912
1698.141602	1.747451
1697.161133	52.427753
1696.180664	138.212448
1695.200195	80.109612
1694.218750	75.822357
1693.238281	152.085663
1692.256836	258.067230
1691.274414	367.066284
1690.292969	204.314514
1689.310547	330.152496
1688.328125	360.360931
1687.345703	636.317810
1686.363281	536.711853
1685.379883	496.213043
1684.396484	592.088135
1683.413086	557.840759
1682.429688	457.484833
1681.445313	509.397980
1680.461914	673.596558
1679.477539	926.000732
1678.493164	638.560059
1677.507813	785.357910
1676.523438	898.007202
1675.538086	1080.198364
1674.552734	1015.520569
1673.566406	996.510986
1672.581055	1031.156616
1671.594727	1122.033569
1670.608398	1144.277588
1669.622070	1366.164795
1668.634766	1235.266968
1667.648438	1349.136108
1666.661133	1370.512207
1665.673828	1381.731812
1664.685547	1380.127197
1663.698242	1530.178711
1662.709961	1717.726807
1661.721680	1765.143433
1660.733398	1746.730835
1659.744141	1606.866943
1658.755859	1671.521484
1657.766602	1529.978149
1656.777344	1529.287109
1655.787109	1523.723877
1654.797852	1449.790283
1653.807617	1312.791138
1652.817383	1361.480713
1651.827148	1325.922607
1650.835938	1264.338867
1649.844727	1049.841431
1648.853516	981.233887
1647.862305	722.774597
1646.871094	755.472168
1645.878906	363.230560
1644.886719	618.612244
1643.894531	428.019867
1642.902344	377.802246
1641.910156	388.682129
1640.916992	225.757431
1639.923828	295.422150
1638.930664	56.811913
1637.936523	26.972664
1636.943359	102.951820
1635.949219	200.315308
1634.955078	87.144508
1633.960938	-104.693840
1632.965820	-124.917130
1631.970703	-68.446106
1630.975586	-43.290180
1629.980469	-59.962685
1628.985352	-13.171330
1627.989258	31.250565
1626.993164	-50.336269
1625.997070	-271.007813
1625.000977	79.287888
1624.003906	3.801442
1623.007813	175.671936
1622.010742	397.640930
1621.012695	104.820610
1620.015625	371.837769
1619.017578	208.292770
1618.020508	102.803757
1617.021484	199.691818
1616.023438	131.415314
1615.025391	16.142218
1614.026367	134.580399
1613.027344	-56.313347
1612.028320	-84.374817
1611.028320	-78.167099
1610.029297	-129.452103
1609.029297	2.871629
1608.029297	116.956367
1607.028320	239.000488
1606.028320	214.491882
1605.027344	140.388794
1604.026367	45.509968
1603.025391	118.278618
1602.023438	-10.322906
1601.022461	23.420713
1600.020508	49.411469
1599.018555	-144.139725
1598.016602	-196.354370
1597.013672	-232.774857
1596.010742	-334.423340
1595.007813	-174.714615
1594.004883	-169.102600
1593.001953	-207.821320
1591.998047	-249.075668
1590.994141	-16.198959
1589.990234	-187.857208
1588.986328	99.778709
1587.981445	-123.923431
1586.976563	56.716770
1585.971680	133.010086
1584.966797	21.602308
1583.961914	144.808243
1582.956055	90.789001
1581.950195	195.700806
1580.944336	222.428940
1579.938477	142.374451
1578.931641	239.369568
1577.924805	284.246552
1576.917969	-19.618731
1575.911133	90.281433
1574.904297	83.048630
1573.896484	34.172535
1572.888672	133.472229
1571.880859	-14.265908
1570.873047	144.671326
1569.864258	48.849861
1568.855469	4.961355
1567.846680	275.282715
1566.837891	205.258926
1565.829102	98.843803
1564.819336	54.689281
1563.809570	254.393005
1562.799805	178.917831
1561.790039	300.513855
1560.779297	240.433517
1559.768555	260.654053
1558.757813	215.957962
1557.747070	184.131836
1556.736328	154.800140
1555.724609	140.910553
1554.712891	145.038895
1553.701172	193.063797
1552.689453	328.963654
1551.676758	185.147873
1550.664063	69.728226
1549.651367	212.938217
1548.638672	40.388363
1547.625977	271.194183
1546.612305	276.823517
1545.598633	103.946739
1544.584961	308.315369
1543.571289	254.065796
1542.556641	83.441940
1541.541992	147.762589
1540.527344	142.181915
1539.512695	71.905975
1538.498047	120.228767
1537.482422	-7.106081
1536.466797	-85.531570
1535.451172	135.119598
1534.434570	97.624046
1533.418945	-50.887691
1532.402344	32.486790
1531.385742	69.263947
1530.369141	136.772629
1529.351563	-38.075233
1528.334961	-37.886284
1527.317383	5.896880
1526.299805	-45.769585
1525.281250	-118.186020
1524.263672	45.995728
1523.245117	63.275375
1522.226563	31.495827
1521.208008	125.557945
1520.188477	-32.574432
1519.168945	-105.994186
1518.150391	2.908722
1517.129883	-176.206589
1516.110352	63.306110
1515.089844	158.699280
1514.070313	117.779373
1513.049805	2.236793
1512.028320	45.689350
1511.007813	-3.437065
1509.986328	-93.781998
1508.964844	0.410828
1507.943359	37.961197
1506.921875	-1.605951
1505.899414	-179.770569
1504.876953	-186.330109
1503.854492	-200.754562
1502.832031	-189.736481
1501.808594	-140.492554
1500.786133	-145.216827
1499.762695	-160.365067
1498.739258	-234.555588
1497.714844	-270.514282
1496.691406	-127.530273
1495.666992	-158.731323
1494.642578	9.384303
1493.617188	44.290489
1492.592773	109.695747
1491.567383	-42.347107
1490.541992	-168.939957
1489.516602	69.670731
1488.491211	47.493401
1487.464844	132.401718
1486.438477	242.641342
1485.412109	263.337067
1484.385742	281.311035
1483.358398	260.839874
1482.331055	594.789124
1481.303711	512.741821
1480.276367	479.023254
1479.249023	570.080750
1478.220703	607.417969
1477.192383	624.208130
1476.164063	694.345947
1475.135742	751.576843
1474.106445	755.156067
1473.077148	865.525085
1472.047852	815.351196
1471.018555	1009.372253
1469.989258	1378.738037
1468.958984	1378.958252
1467.928711	1412.113037
1466.898438	1287.484009
1465.868164	1813.576660
1464.836914	1993.654419
1463.805664	2010.911011
1462.774414	2177.937988
1461.743164	2042.524048
1460.710938	2328.592529
1459.679688	2048.272705
1458.647461	2346.700439
1457.615234	2424.111084
1456.582031	2427.795898
1455.549805	2162.504883
1454.516602	2414.602051
1453.483398	2344.475586
1452.449219	2606.376221
1451.416016	2614.639160
1450.381836	2630.405518
1449.347656	2509.278076
1448.313477	2851.654053
1447.279297	2722.786865
1446.244141	2479.957031
1445.208984	2530.796875
1444.173828	2406.926270
1443.138672	2412.091064
1442.102539	2300.814209
1441.066406	2229.996582
1440.030273	2242.601807
1438.994141	2255.152100
1437.958008	2055.338623
1436.920898	1938.943481
1435.883789	1658.339722
1434.846680	1625.356445
1433.808594	1559.509644
1432.771484	1165.447632
1431.733398	1157.726196
1430.695313	892.562317
1429.657227	1026.155273
1428.618164	841.802002
1427.579102	700.387451
1426.540039	579.193909
1425.500977	531.152161
1424.461914	591.506348
1423.421875	621.576904
1422.381836	540.778015
1421.341797	487.723907
1420.301758	366.702820
1419.260742	328.813416
1418.219727	139.916061
1417.178711	215.370178
1416.137695	99.579079
1415.096680	51.779083
1414.054688	175.036697
1413.012695	200.198486
1411.970703	273.145264
1410.928711	207.848618
1409.885742	82.290184
1408.842773	338.710876
1407.799805	120.314629
1406.756836	75.338631
1405.712891	60.542927
1404.668945	30.740438
1403.625000	-9.036826
1402.581055	1.440387
1401.537109	175.033142
1400.492188	15.016321
1399.447266	110.903625
1398.402344	121.575584
1397.357422	27.036705
1396.311523	180.685104
1395.265625	143.927658
1394.219727	174.892838
1393.173828	-74.565346
1392.126953	51.722900
1391.081055	-132.353989
1390.034180	74.147629
1388.986328	105.481316
1387.939453	149.411865
1386.891602	-206.778778
1385.843750	62.427586
1384.795898	-105.896515
1383.748047	-154.071182
1382.699219	-62.193661
1381.651367	79.728012
1380.602539	-25.610163
1379.552734	-93.347443
1378.503906	153.667557
1377.454102	-16.205551
1376.404297	-6.197817
1375.354492	-50.973377
1374.303711	-118.075165
1373.253906	-87.745689
1372.203125	-69.787468
1371.152344	40.530579
1370.100586	-145.697449
1369.049805	-147.299133
1367.998047	120.295883
1366.946289	156.249680
1365.894531	-34.307331
1364.841797	-194.779602
1363.789063	0.924116
1362.736328	-181.613708
1361.683594	-70.323349
1360.630859	143.056274
1359.577148	130.140671
1358.523438	107.426498
1357.469727	-79.216896
1356.415039	151.930786
1355.361328	-46.775497
1354.306641	274.000214
1353.251953	356.325958
1352.197266	175.523010
1351.141602	399.650055
1350.085938	402.903412
1349.030273	537.843567
1347.974609	667.915649
1346.918945	346.592041
1345.862305	697.688782
1344.805664	689.239258
1343.749023	874.321167
1342.691406	1064.430542
1341.634766	912.650391
1340.577148	877.531921
1339.519531	976.344666
1338.460938	946.491455
1337.403320	835.114380
1336.344727	1030.885742
1335.286133	890.154419
1334.226563	813.972046
1333.167969	794.887634
1332.108398	815.538391
1331.048828	695.399292
1329.989258	706.499817
1328.928711	655.961304
1327.869141	706.928772
1326.808594	839.559204
1325.748047	638.842346
1324.686523	663.093384
1323.625977	667.749939
1322.564453	958.898621
1321.502930	944.065613
1320.440430	1033.026611
1319.378906	971.639343
1318.316406	974.559265
1317.253906	911.065430
1316.190430	1064.692749
1315.127930	999.063477
1314.064453	869.551575
1313.000977	895.462830
1311.937500	749.107056
1310.873047	1112.712158
1309.809570	981.461060
1308.745117	823.346252
1307.679688	820.490356
1306.615234	689.855774
1305.549805	1019.420959
1304.484375	985.018555
1303.418945	670.485474
1302.353516	904.428040
1301.287109	971.294800
1300.220703	957.196899
1299.154297	935.884155
1298.087891	691.225464
1297.020508	886.363037
1295.954102	855.701355
1294.886719	574.840515
1293.818359	792.395813
1292.750977	578.199402
1291.682617	518.768250
1290.614258	459.503906
1289.545898	638.228149
1288.476563	557.177734
1287.407227	642.948059
1286.338867	576.903687
1285.268555	528.168457
1284.199219	447.747162
1283.128906	472.781372
1282.058594	515.068909
1280.988281	486.487000
1279.917969	345.481110
1278.846680	375.912842
1277.775391	631.476868
1276.704102	706.091248
1275.632813	822.353760
1274.560547	684.475952
1273.488281	668.961426
1272.416016	660.896118
1271.343750	706.684448
1270.270508	816.059631
1269.197266	888.870483
1268.124023	761.584778
1267.050781	963.932922
1265.977539	1158.973267
1264.903320	897.847778
1263.829102	1049.115601
1262.753906	910.244019
1261.679688	1049.440674
1260.604492	1000.996582
1259.529297	967.282104
1258.454102	865.455200
1257.378906	982.972595
1256.302734	1115.134888
1255.226563	913.771851
1254.150391	892.700623
1253.073242	949.592102
1251.997070	989.498169
1250.919922	854.320374
1249.841797	928.424805
1248.764648	851.810242
1247.686523	872.534851
1246.608398	1041.564575
1245.530273	962.737000
1244.452148	947.163818
1243.373047	773.787903
1242.293945	1040.048584
1241.214844	888.681641
1240.135742	972.862427
1239.055664	918.739990
1237.975586	723.972046
1236.895508	771.885376
1235.815430	921.666992
1234.734375	1047.177856
1233.654297	889.063721
1232.573242	827.991455
1231.491211	941.424500
1230.410156	761.730225
1229.328125	763.777649
1228.246094	642.362976
1227.163086	801.827820
1226.081055	692.596008
1224.998047	610.047485
1223.915039	832.355408
1222.832031	670.023132
1221.748047	483.594543
1220.664063	493.069794
1219.580078	553.301025
1218.496094	260.708740
1217.412109	432.093262
1216.327148	417.421234
1215.242188	492.096313
1214.157227	368.759644
1213.071289	489.256805
1211.985352	298.385040
1210.899414	365.736725
1209.813477	572.943298
1208.727539	483.412689
1207.640625	514.455322
1206.553711	400.828369
1205.466797	393.263062
1204.378906	335.077576
1203.291016	269.660126
1202.203125	324.654999
1201.115234	165.293457
1200.027344	18.000048
1198.938477	111.411247
1197.849609	-7.009266
1196.760742	23.729568
1195.670898	-109.137222
1194.582031	106.668907
1193.492188	43.459942
1192.401367	-82.262383
1191.311523	-171.941833
1190.220703	-151.123077
1189.129883	-91.942528
1188.039063	-152.918701
1186.947266	-187.518951
1185.856445	-183.766449
1184.764648	81.493874
1183.671875	22.674068
1182.580078	-50.585510
1181.487305	-207.816605
1180.394531	4.179050
1179.301758	103.341156
1178.208984	118.502983
1177.115234	49.720280
1176.021484	-7.136435
1174.927734	161.072861
1173.833008	139.967224
1172.738281	209.750534
1171.643555	54.443726
1170.548828	102.503349
1169.454102	415.986572
1168.358398	140.882355
1167.262695	69.056221
1166.166992	33.026379
1165.070313	8.867561
1163.973633	-8.209613
1162.876953	225.467453
1161.780273	160.379028
1160.683594	-50.444809
1159.585938	235.300888
1158.488281	294.062683
1157.389648	328.830994
1156.291992	330.074005
1155.193359	562.579163
1154.094727	625.556213
1152.996094	345.075653
1151.896484	250.534714
1150.796875	291.759827
1149.697266	211.344940
1148.597656	135.616486
1147.498047	24.086435
1146.397461	-94.650925
1145.296875	-3.975523
1144.195313	-63.387939
1143.094727	119.799675
1141.993164	-4.075398
1140.891602	-13.857356
1139.789063	-156.904449
1138.687500	180.181137
1137.584961	44.045593
1136.482422	19.527924
1135.379883	401.119080
1134.276367	302.665588
1133.172852	593.547913
1132.069336	537.583252
1130.964844	547.976440
1129.861328	819.259033
1128.756836	777.149170
1127.652344	993.461609
1126.546875	1083.875488
1125.442383	953.654846
1124.336914	937.136292
1123.230469	851.783569
1122.125000	825.577393
1121.018555	676.095093
1119.912109	756.256897
1118.805664	627.924561
1117.699219	459.292786
1116.591797	475.192505
1115.484375	519.357117
1114.376953	700.570313
1113.268555	654.561279
1112.160156	771.587280
1111.051758	590.616699
1109.943359	808.985291
1108.833984	625.490295
1107.725586	699.432983
1106.616211	962.146301
1105.505859	747.701233
1104.396484	807.057922
1103.286133	691.636841
1102.175781	736.595825
1101.064453	618.659546
1099.954102	944.032288
1098.842773	818.811523
1097.731445	731.256470
1096.619141	876.941956
1095.507813	824.543945
1094.395508	838.019714
1093.282227	766.598877
1092.169922	935.275330
1091.056641	682.406372
1089.943359	912.011719
1088.830078	950.829163
1087.716797	700.190369
1086.602539	814.101440
1085.488281	680.981018
1084.373047	632.452454
1083.258789	887.039551
1082.143555	704.375977
1081.028320	909.318237
1079.913086	820.505859
1078.796875	832.611755
1077.680664	837.588501
1076.564453	725.134216
1075.448242	680.700073
1074.331055	666.700928
1073.213867	514.258789
1072.096680	453.261383
1070.979492	514.124756
1069.861328	368.635834
1068.743164	637.895386
1067.625000	541.510071
1066.505859	482.575287
1065.386719	372.092499
1064.267578	544.868591
1063.148438	530.267944
1062.029297	506.261658
1060.909180	376.933258
1059.789063	495.536560
1058.667969	380.197144
1057.547852	559.437256
1056.426758	479.107330
1055.305664	302.968292
1054.183594	428.234497
1053.062500	429.623871
1051.940430	386.605835
1050.818359	429.956085
1049.695313	512.929077
1048.572266	348.487183
1047.449219	263.417908
1046.326172	371.958191
1045.203125	466.437622
1044.079102	299.740540
1042.955078	277.615540
1041.830078	406.949860
1040.706055	370.812561
1039.581055	213.561523
1038.456055	387.047028
1037.331055	101.814598
1036.205078	324.116791
1035.079102	385.756012
1033.953125	433.414520
1032.826172	434.535339
1031.700195	607.752930
1030.573242	367.072815
1029.445313	393.811127
1028.318359	-44.193699
1027.190430	126.711472
1026.062500	116.391487
1024.934570	-54.126644
1023.805664	-210.611618
1022.676758	-227.726013
1021.547852	-212.309036
1020.418945	-157.420609
1019.289063	-137.316589
1018.159180	-142.686081
1017.029297	-87.728661
1015.898438	-25.801657
1014.767578	147.379333
1013.636719	56.420361
1012.505859	201.817123
1011.375000	537.091675
1010.243164	437.015747
1009.111328	473.612793
1007.978516	542.649719
1006.846680	829.203613
1005.713867	1164.261963
1004.581055	2107.416260
1003.447266	2583.192627
1002.313477	2774.524902
1001.179688	1935.213257
1000.045898	1278.890015
998.912109	678.393555
997.777344	517.014648
996.642578	406.592194
995.506836	296.310760
994.372070	146.951508
993.236328	230.769165
992.100586	247.759323
990.963867	241.778732
989.828125	196.718079
988.691406	188.658844
987.553711	238.317245
986.416992	108.369453
985.279297	-28.318378
984.141602	235.852997
983.003906	39.573971
981.865234	-89.748344
980.726563	183.811050
979.587891	126.079185
978.448242	-30.407726
977.309570	188.133911
976.169922	259.562866
975.030273	195.480194
973.889648	221.176300
972.749023	272.265594
971.608398	328.060181
970.467773	152.041077
969.326172	332.082977
968.184570	294.135620
967.042969	157.676910
965.901367	308.194519
964.758789	247.771545
963.616211	348.039581
962.473633	203.107269
961.330078	262.378204
960.186523	475.298950
959.042969	278.197723
957.899414	443.221008
956.754883	292.321594
955.610352	185.145462
954.465820	103.350746
953.321289	60.652077
952.175781	130.228149
951.030273	243.385391
949.884766	4.510172
948.738281	312.280457
947.591797	110.389786
946.445313	258.362061
945.298828	29.489723
944.151367	-9.546022
943.003906	207.340179
941.856445	289.599731
940.708008	298.950256
939.559570	2.701142
938.411133	144.755753
937.262695	177.434448
936.113281	319.710999
934.964844	206.765732
933.814453	82.644440
932.665039	375.722809
931.514648	452.416748
930.364258	210.390472
929.213867	159.906250
928.062500	175.627930
926.912109	239.296906
925.759766	116.524979
924.608398	-76.546951
923.456055	110.439926
922.303711	-204.995117
921.151367	-24.563822
919.999023	108.217308
918.845703	41.151375
917.692383	-114.316368
916.539063	-49.261204
915.384766	-106.684486
914.230469	-23.186485
913.076172	-137.014526
911.920898	-227.942215
910.766602	-103.183929
909.611328	-279.950653
908.455078	-191.206360
907.299805	72.181297
906.143555	-49.663120
904.987305	91.516052
903.830078	-52.633442
902.673828	-194.312500
901.516602	21.946953
900.359375	48.103973
899.201172	257.697174
898.042969	53.289726
896.884766	57.212631
895.726563	160.767517
894.567383	-95.072235
893.408203	69.760811
892.249023	-108.849854
891.088867	29.051748
889.929688	101.499001
888.769531	142.421768
887.608398	-17.485830
886.448242	75.590134
885.287109	-153.956207
884.125977	58.906227
882.963867	7.882720
881.801758	29.147617
880.639648	36.977501
879.477539	96.741684
878.315430	64.184448
877.152344	331.375519
875.989258	258.425171
874.825195	-109.381966
873.661133	-211.280609
872.497070	-223.017883
871.333008	-135.663223
870.168945	102.456093
869.003906	50.401234
867.838867	142.352997
866.672852	101.698746
865.506836	-87.210968
864.340820	74.564003
863.174805	123.995041
862.008789	211.637482
860.841797	398.096558
859.674805	303.903137
858.506836	387.110718
857.339844	232.465591
856.171875	250.673828
855.003906	423.658630
853.834961	302.867065
852.666016	585.667603
851.497070	438.053864
850.328125	463.059570
849.158203	214.785187
847.988281	374.246460
846.818359	273.912628
845.647461	258.705414
844.477539	185.314056
843.306641	183.563950
842.134766	152.739746
840.963867	108.497498
839.791992	140.293442
838.619141	145.246216
837.447266	-35.319107
836.274414	45.601536
835.101563	247.081619
833.928711	28.594362
832.754883	93.740135
831.581055	303.911896
830.407227	290.784058
829.232422	480.661102
828.058594	353.654846
826.883789	226.670395
825.708008	396.228851
824.533203	316.000000
823.357422	327.128082
822.181641	84.206741
821.004883	-7.191127
819.828125	35.001965
818.651367	-23.079216
817.474609	54.572205
816.296875	-41.454350
815.119141	49.368015
813.941406	39.976997
812.763672	-0.624224
811.584961	14.295305
810.406250	-75.345421
809.226563	-151.694397
808.047852	-34.827431
806.868164	-69.137543
805.688477	-65.780380
804.507813	-126.900108
803.327148	-201.408890
802.146484	-89.593971
800.965820	-157.633148
799.784180	-225.742905
798.603516	-207.458008
797.420898	-277.958313
796.239258	-146.856506
795.056641	-58.028053
793.874023	-221.904282
792.691406	-64.679001
791.507813	14.857013
790.324219	-27.520926
789.140625	-54.510246
787.956055	126.386330
786.772461	-38.031033
785.586914	23.100592
784.402344	190.204788
783.216797	32.149082
782.032227	19.898981
780.845703	159.994278
779.660156	226.990143
778.473633	170.153091
777.287109	95.548843
776.100586	215.106125
774.913086	98.337852
773.725586	149.182449
772.538086	-60.423164
771.349609	56.340549
770.161133	73.700829
768.972656	90.924019
767.784180	127.846909
766.594727	25.820368
765.405273	22.841085
764.215820	301.626099
763.026367	285.125000
761.835938	330.145752
760.645508	430.041443
759.454102	408.764648
758.262695	134.419846
757.072266	577.003662
755.879883	432.240326
754.688477	474.269287
753.496094	527.159973
752.303711	366.804077
751.110352	406.305786
749.917969	436.902130
748.724609	438.844849
747.530273	423.131805
746.336914	464.388489
745.142578	391.451599
743.948242	336.009216
742.752930	262.968567
741.558594	194.264832
740.363281	351.282379
739.166992	133.432053
737.971680	204.805984
736.775391	131.519989
735.579102	231.203842
734.381836	30.850121
733.185547	75.681648
731.988281	96.373833
730.790039	117.014053
729.592773	297.272919
728.394531	190.951889
727.196289	204.892639
725.997070	319.344971
724.797852	195.537491
723.598633	268.394135
722.399414	310.627899
721.199219	186.880463
719.999023	292.420776
718.798828	498.316528
717.598633	429.181366
716.397461	364.457886
715.196289	389.210144
713.994141	272.240265
712.792969	242.559677
711.590820	269.599335
710.388672	152.851974
709.185547	101.564217
707.982422	63.422119
706.779297	123.344070
705.576172	-56.167561
704.372070	21.301891
703.167969	46.585629
701.963867	28.428051
700.759766	93.012947
699.554688	188.100723
698.349609	31.062111
697.143555	130.664337
695.938477	36.932304
694.732422	-0.161162
693.525391	-121.826195
692.319336	-56.576897
691.112305	-158.392487
689.905273	54.672421
688.697266	-109.788170
687.490234	-85.304535
686.282227	-80.211327
685.073242	-233.267792
683.865234	-17.574890
682.656250	57.289486
681.447266	-160.257019
680.237305	-191.240494
679.028320	91.985977
677.818359	-68.653793
676.607422	4.741988
675.397461	-51.602470
674.186523	-209.459045
672.975586	-103.160492
671.763672	16.227270
670.551758	16.787340
669.339844	216.389297
668.127930	-35.662243
666.915039	-125.380928
665.703125	37.840412
664.489258	-47.239002
663.276367	-52.248592
662.062500	20.600508
660.848633	46.063675
659.634766	-12.516659
658.419922	-25.643135
657.205078	-146.495422
655.990234	-12.745988
654.775391	-64.365913
653.559570	-8.109693
652.343750	-46.619541
651.126953	-65.656494
649.911133	57.506615
648.694336	42.841026
647.477539	41.117554
646.259766	54.470753
645.041992	108.687851
643.824219	152.092865
642.606445	247.046753
641.387695	249.428497
640.168945	273.216064
638.950195	105.587090
637.730469	148.488739
636.511719	111.713524
635.291016	-114.236404
634.071289	149.292221
632.850586	-49.119011
631.629883	-112.498116
630.409180	6.240537
629.188477	79.524734
627.966797	-47.078335
626.745117	46.829304
625.522461	228.136765
624.300781	40.188992
623.078125	136.794464
621.854492	202.772186
620.631836	272.364319
619.408203	452.593231
618.184570	146.002350
616.960938	106.318848
615.736328	-54.035923
614.511719	47.932602
613.287109	-17.955673
612.061523	-16.415768
610.835938	-120.738533
609.610352	-140.676926
608.384766	2.710783
607.158203	112.667068
605.931641	-37.280781
604.705078	-171.541092
