# Supplementary material for: Raman spectroscopy accurately differentiates mucosal healing from non-healing and biochemical changes following biological therapy in inflammatory bowel disease
Source: PLoS One. 2021 Jun 2;16(6):e0252210. doi: 10.1371/journal.pone.0252210 (PMC8172032; doi:10.1371/journal.pone.0252210)
Supplement: S7 Dataset — (ZIP) [file pone.0252210.s009.zip › Post-biologic/OC013 post treatment-2_BL sub CR removed_24__X_13376.7__Y_18525.8__Time_267.txt]

1714.671875	104.185814
1713.695313	140.157364
1712.718750	138.582214
1711.742188	237.434219
1710.764648	299.841858
1709.787109	52.484138
1708.809570	109.207809
1707.831055	-52.685310
1706.853516	-170.464447
1705.875000	-153.231033
1704.896484	15.021815
1703.916992	-195.850861
1702.938477	44.067966
1701.958984	65.498222
1700.979492	-88.583092
1700.000000	-284.358551
1699.019531	-238.456116
1698.040039	-180.846222
1697.059570	91.465240
1696.079102	-20.129932
1695.097656	13.476744
1694.117188	-77.480003
1693.135742	22.048670
1692.154297	74.382477
1691.172852	7.479776
1690.190430	32.156921
1689.208008	236.406799
1688.225586	180.035599
1687.243164	71.181602
1686.260742	376.385498
1685.277344	170.489609
1684.293945	101.359856
1683.310547	-9.603461
1682.327148	447.539124
1681.343750	508.447845
1680.359375	444.891052
1679.375000	246.323044
1678.390625	168.277359
1677.405273	277.145752
1676.419922	43.503689
1675.435547	283.982697
1674.449219	450.491730
1673.463867	431.502380
1672.478516	553.968811
1671.492188	650.376953
1670.505859	556.062744
1669.519531	711.986511
1668.532227	669.233887
1667.544922	560.670593
1666.557617	829.532715
1665.570313	568.113098
1664.583008	657.466492
1663.594727	641.154236
1662.607422	903.747925
1661.619141	655.023254
1660.629883	470.443115
1659.641602	630.861816
1658.652344	860.491760
1657.663086	510.372864
1656.673828	735.426025
1655.684570	648.357605
1654.694336	466.396057
1653.704102	364.255890
1652.713867	624.966187
1651.723633	579.059875
1650.732422	633.974365
1649.742188	546.413391
1648.750977	350.799286
1647.758789	470.035614
1646.767578	34.648991
1645.775391	447.663422
1644.784180	158.247375
1643.791992	362.955444
1642.798828	227.256332
1641.806641	17.950253
1640.813477	64.892502
1639.820313	381.104156
1638.827148	-231.040009
1637.833008	-114.939346
1636.839844	38.199226
1635.845703	-58.971375
1634.851563	170.823593
1633.856445	113.478928
1632.862305	95.816360
1631.867188	-3.353138
1630.872070	129.334991
1629.876953	-148.567307
1628.881836	-84.115356
1627.885742	-253.778000
1626.889648	-204.940536
1625.893555	-42.954758
1624.897461	-93.953491
1623.900391	-123.842186
1622.903320	-43.271549
1621.906250	18.917027
1620.909180	-39.729031
1619.912109	72.412079
1618.914063	134.633118
1617.916016	-23.690744
1616.917969	-53.312286
1615.919922	-82.911858
1614.920898	113.132057
1613.921875	80.874794
1612.922852	-187.410446
1611.923828	-175.044083
1610.924805	-63.090488
1609.924805	33.050983
1608.924805	53.131721
1607.924805	130.794769
1606.924805	158.616928
1605.923828	144.474625
1604.922852	114.573051
1603.921875	299.253082
1602.920898	-42.198990
1601.919922	-137.639267
1600.917969	25.834433
1599.916016	-59.278786
1598.914063	77.800110
1597.912109	-206.122375
1596.909180	179.024124
1595.906250	-0.475318
1594.903320	-67.665390
1593.900391	-25.233202
1592.896484	-160.494995
1591.893555	-45.178074
1590.889648	43.867924
1589.885742	93.618813
1588.880859	-96.800179
1587.876953	59.662315
1586.872070	25.556652
1585.867188	-157.275208
1584.862305	173.359604
1583.856445	243.098022
1582.851563	-18.219721
1581.845703	14.790080
1580.839844	68.484222
1579.833008	-57.658642
1578.827148	66.033279
1577.820313	314.450867
1576.813477	-72.311760
1575.806641	89.880615
1574.798828	106.188133
1573.791992	72.940735
1572.784180	-126.850464
1571.775391	172.357971
1570.767578	97.067039
1569.759766	-336.900787
1568.750977	-95.452110
1567.742188	-69.826607
1566.732422	-80.729774
1565.723633	12.063967
1564.713867	177.320023
1563.704102	139.944168
1562.694336	63.512333
1561.684570	160.737274
1560.673828	-185.690399
1559.664063	250.861496
1558.652344	189.361160
1557.641602	176.979340
1556.630859	-76.516991
1555.619141	79.208939
1554.607422	107.805183
1553.595703	53.373791
1552.583984	-102.154991
1551.571289	-190.495468
1550.558594	31.561831
1549.545898	-403.751831
1548.533203	125.740128
1547.519531	207.461792
1546.506836	131.298126
1545.493164	127.375641
1544.479492	79.367950
1543.464844	152.651932
1542.451172	-22.218081
1541.436523	151.479202
1540.421875	9.939719
1539.407227	144.537888
1538.391602	-100.486557
1537.375977	64.736725
1536.361328	206.545425
1535.344727	-77.469711
1534.329102	64.010033
1533.312500	109.881989
1532.296875	202.010284
1531.280273	-48.807758
1530.262695	-85.812889
1529.246094	126.953636
1528.228516	182.382278
1527.210938	-6.957642
1526.193359	61.092083
1525.175781	0.299085
1524.157227	-209.857727
1523.138672	27.605621
1522.120117	110.521309
1521.101563	139.280151
1520.082031	-91.779846
1519.063477	252.954941
1518.043945	142.533310
1517.024414	-24.474014
1516.003906	-75.936348
1514.983398	-6.769045
1513.963867	-42.994507
1512.943359	-15.138968
1511.921875	-120.878052
1510.901367	-185.590607
1509.879883	-150.328690
1508.858398	-207.510925
1507.836914	263.519440
1506.815430	77.905441
1505.792969	-0.070445
1504.770508	-185.730774
1503.748047	-79.293747
1502.725586	-52.387726
1501.702148	-71.687508
1500.678711	-190.913773
1499.655273	-0.388176
1498.631836	-22.449999
1497.608398	-308.141602
1496.583984	117.455711
1495.559570	171.918488
1494.535156	-62.676510
1493.510742	-79.897026
1492.485352	-240.330353
1491.460938	107.860016
1490.435547	-175.284332
1489.409180	-103.280472
1488.383789	78.495430
1487.357422	364.830841
1486.331055	413.581940
1485.304688	209.591095
1484.278320	176.630386
1483.250977	457.452118
1482.224609	299.412781
1481.197266	319.912811
1480.168945	164.437134
1479.141602	467.877441
1478.113281	460.221985
1477.084961	281.834839
1476.056641	113.704811
1475.028320	264.010132
1473.999023	444.784180
1472.969727	480.361694
1471.940430	1009.719727
1470.911133	808.495361
1469.881836	1126.388306
1468.851563	1131.256226
1467.821289	836.035095
1466.791016	1039.307495
1465.759766	873.883972
1464.729492	983.052551
1463.698242	1064.221313
1462.666992	1041.216797
1461.635742	1033.482788
1460.603516	1200.974487
1459.571289	1084.072998
1458.539063	1502.827515
1457.506836	1144.884644
1456.474609	1030.699585
1455.441406	1061.169067
1454.408203	1228.611450
1453.375000	1028.364868
1452.341797	1287.085449
1451.307617	1576.133179
1450.274414	1398.876099
1449.240234	1348.391602
1448.205078	1422.070068
1447.170898	1369.170410
1446.135742	1435.322388
1445.100586	1425.562500
1444.065430	1509.501831
1443.030273	1310.081665
1441.994141	1285.333984
1440.958984	1457.946045
1439.921875	1306.858154
1438.885742	1085.133423
1437.849609	623.461792
1436.812500	1228.399048
1435.775391	1004.494263
1434.738281	437.241211
1433.701172	534.461670
1432.663086	409.516113
1431.625000	130.722824
1430.586914	334.149597
1429.548828	512.338867
1428.509766	629.971497
1427.470703	412.201324
1426.431641	366.070679
1425.392578	-42.977852
1424.353516	57.363533
1423.313477	291.289764
1422.273438	346.327118
1421.233398	212.517654
1420.193359	212.325348
1419.152344	41.000031
1418.111328	197.079178
1417.070313	114.102821
1416.029297	91.640198
1414.987305	-26.324203
1413.946289	47.018745
1412.904297	-100.866760
1411.862305	68.171227
1410.819336	347.810791
1409.776367	170.082520
1408.734375	233.733353
1407.691406	239.669708
1406.647461	-254.054733
1405.604492	8.285213
1404.560547	-156.135910
1403.516602	-209.958252
1402.472656	-40.337608
1401.427734	166.928192
1400.382813	148.483749
1399.337891	-65.432327
1398.292969	19.180330
1397.248047	133.941147
1396.202148	10.681574
1395.156250	83.004471
1394.110352	-75.043076
1393.064453	237.892609
1392.018555	-152.752777
1390.971680	102.694374
1389.924805	428.215149
1388.877930	50.600582
1387.830078	63.495247
1386.782227	179.036041
1385.734375	157.107681
1384.686523	50.296001
1383.638672	-8.869793
1382.589844	-105.399055
1381.541016	-139.317703
1380.492188	119.133827
1379.443359	175.301010
1378.394531	61.771477
1377.344727	108.145638
1376.294922	-167.339432
1375.245117	138.774887
1374.194336	-263.619690
1373.143555	-122.024841
1372.092773	-67.657745
1371.041992	103.963531
1369.991211	-158.073593
1368.939453	337.646362
1367.887695	-16.314423
1366.835938	158.047394
1365.784180	125.740982
1364.731445	-58.337379
1363.679688	-72.952728
1362.626953	-112.358711
1361.573242	29.981392
1360.520508	-44.053604
1359.466797	284.945282
1358.413086	4.689484
1357.359375	72.699684
1356.305664	-100.315933
1355.250977	-161.345184
1354.196289	152.897079
1353.141602	-101.711098
1352.086914	-82.946007
1351.031250	0.448971
1349.975586	9.432349
1348.919922	172.372314
1347.864258	414.732727
1346.808594	342.034119
1345.751953	428.174042
1344.695313	400.305756
1343.638672	303.121643
1342.581055	659.628845
1341.523438	381.701019
1340.466797	398.805176
1339.408203	678.522156
1338.350586	505.028687
1337.291992	693.159058
1336.234375	460.492493
1335.174805	532.386108
1334.116211	755.265625
1333.057617	555.120972
1331.998047	399.647552
1330.938477	588.012878
1329.878906	529.159180
1328.818359	507.469360
1327.757813	569.876465
1326.697266	726.203491
1325.636719	492.279114
1324.576172	354.830627
1323.514648	703.870239
1322.453125	902.256287
1321.391602	890.852722
1320.330078	923.929688
1319.267578	683.235901
1318.205078	869.361877
1317.142578	611.644165
1316.080078	531.583374
1315.016602	808.975342
1313.953125	862.072388
1312.889648	853.609436
1311.826172	1022.538269
1310.761719	987.053406
1309.698242	651.285095
1308.633789	645.530151
1307.569336	563.538452
1306.503906	1040.112183
1305.438477	889.278442
1304.373047	780.358276
1303.307617	597.768127
1302.242188	587.368042
1301.175781	498.360596
1300.109375	588.796326
1299.042969	762.751892
1297.976563	978.419312
1296.909180	597.333435
1295.841797	842.458618
1294.774414	790.523987
1293.707031	426.996826
1292.638672	946.853638
1291.571289	615.391296
1290.502930	504.796539
1289.433594	629.636353
1288.365234	1031.434204
1287.295898	999.302673
1286.226563	1013.756592
1285.157227	785.712708
1284.086914	702.274536
1283.017578	986.172302
1281.947266	633.475891
1280.876953	567.299744
1279.805664	767.872498
1278.734375	828.921936
1277.663086	486.390137
1276.591797	684.429993
1275.520508	679.471985
1274.448242	508.307281
1273.375977	850.398010
1272.303711	610.869873
1271.231445	691.430603
1270.158203	869.635132
1269.085938	754.778137
1268.011719	762.009399
1266.938477	796.084839
1265.865234	866.739197
1264.791016	905.638916
1263.716797	922.564392
1262.641602	554.207520
1261.567383	685.763245
1260.492188	471.149536
1259.416992	1187.453613
1258.341797	802.266174
1257.265625	733.864990
1256.190430	818.898315
1255.114258	947.694275
1254.037109	906.025330
1252.960938	951.971313
1251.883789	1029.499146
1250.806641	863.729431
1249.729492	860.948181
1248.652344	719.558777
1247.574219	874.764893
1246.496094	927.806274
1245.417969	660.068848
1244.338867	982.720886
1243.260742	727.182800
1242.181641	554.278564
1241.102539	976.189636
1240.022461	681.889160
1238.943359	698.293640
1237.863281	789.859985
1236.783203	764.931763
1235.702148	982.470459
1234.622070	550.144775
1233.541016	995.409485
1232.459961	713.444336
1231.377930	448.521332
1230.296875	622.114136
1229.214844	558.259399
1228.132813	990.736694
1227.050781	469.250610
1225.967773	623.162720
1224.884766	793.903259
1223.801758	787.938416
1222.718750	595.711060
1221.634766	422.866058
1220.550781	402.355255
1219.466797	147.373444
1218.382813	274.246429
1217.298828	328.546082
1216.213867	411.755096
1215.128906	154.405594
1214.042969	239.937286
1212.958008	267.465851
1211.872070	471.087830
1210.786133	566.009399
1209.700195	434.109192
1208.613281	533.723389
1207.526367	363.216492
1206.439453	619.389160
1205.352539	819.973511
1204.265625	524.090698
1203.177734	372.818787
1202.089844	368.471893
1201.001953	113.674973
1199.913086	75.586250
1198.824219	3.775819
1197.735352	172.565933
1196.646484	-113.428177
1195.557617	-226.175217
1194.467773	-55.190830
1193.377930	-86.264015
1192.288086	-95.740402
1191.197266	-57.207905
1190.106445	94.173515
1189.015625	-273.359650
1187.924805	-155.707611
1186.833984	-239.819397
1185.742188	-256.742004
1184.650391	2.263324
1183.557617	1.989444
1182.465820	-350.920044
1181.373047	25.296055
1180.280273	125.579842
1179.187500	2.851587
1178.093750	-31.203386
1177.000977	138.375381
1175.907227	-68.250771
1174.812500	-145.513168
1173.718750	167.500061
1172.624023	44.651291
1171.529297	103.705330
1170.434570	191.402893
1169.338867	32.616714
1168.244141	349.807922
1167.148438	207.715576
1166.051758	-156.681290
1164.956055	2.469277
1163.859375	-218.425766
1162.762695	36.140942
1161.666016	106.648552
1160.568359	62.459957
1159.470703	-120.208366
1158.373047	105.312233
1157.275391	278.200165
1156.176758	-42.876995
1155.079102	44.030956
1153.979492	-129.074799
1152.880859	-132.854111
1151.782227	108.843040
1150.682617	16.770088
1149.583008	24.772783
1148.482422	4.151435
1147.382813	-78.395279
1146.282227	-60.945267
1145.181641	27.880552
1144.080078	276.077789
1142.979492	-32.598053
1141.877930	44.185200
1140.776367	-181.117096
1139.673828	-377.817902
1138.572266	-158.446732
1137.469727	158.234772
1136.367188	25.684048
1135.263672	137.842010
1134.161133	-75.428131
1133.057617	186.256485
1131.954102	34.753754
1130.849609	1.961640
1129.745117	213.570099
1128.641602	342.050385
1127.536133	565.311218
1126.431641	281.035736
1125.326172	350.098999
1124.220703	390.679352
1123.115234	108.975052
1122.009766	175.639542
1120.903320	211.467331
1119.796875	133.615265
1118.690430	204.941833
1117.583008	-19.633396
1116.475586	11.456575
1115.368164	241.259720
1114.260742	175.302536
1113.152344	-273.714142
1112.044922	223.157043
1110.936523	69.797134
1109.827148	292.236603
1108.718750	167.293793
1107.609375	106.183884
1106.500000	104.145699
1105.389648	111.555984
1104.280273	333.779877
1103.169922	312.839294
1102.059570	110.254272
1100.948242	146.007095
1099.837891	391.650269
1098.726563	186.869949
1097.615234	274.488800
1096.502930	98.135681
1095.390625	447.293427
1094.278320	139.115494
1093.166016	212.610840
1092.053711	154.249298
1090.940430	178.318100
1089.827148	200.047928
1088.713867	-15.841317
1087.599609	-52.835819
1086.485352	232.408340
1085.371094	77.874664
1084.256836	226.681458
1083.141602	382.496979
1082.027344	82.456734
1080.912109	8.093467
1079.795898	-28.628742
1078.680664	157.769135
1077.564453	219.698944
1076.448242	291.027679
1075.331055	329.505829
1074.213867	-19.054384
1073.096680	61.779705
1071.979492	51.175137
1070.862305	3.113394
1069.744141	123.856918
1068.625977	-221.694489
1067.507813	37.356678
1066.388672	-214.242676
1065.270508	271.916962
1064.151367	338.855865
1063.031250	12.616117
1061.912109	206.046371
1060.791992	181.874191
1059.671875	78.246948
1058.550781	178.150177
1057.430664	39.619507
1056.309570	172.322357
1055.188477	-47.814865
1054.066406	136.353699
1052.945313	119.642494
1051.823242	91.320885
1050.700195	133.104721
1049.578125	13.893982
1048.455078	83.804077
1047.332031	188.743347
1046.208984	-44.494495
1045.084961	-144.647964
1043.960938	-67.512085
1042.836914	70.257614
1041.712891	145.118866
1040.587891	-131.772141
1039.462891	-212.816208
1038.337891	55.538097
1037.212891	158.547287
1036.086914	-364.522888
1034.960938	-16.991484
1033.834961	-72.018112
1032.708984	-19.951792
1031.582031	-2.721843
1030.455078	184.287827
1029.328125	-30.810926
1028.200195	-155.111313
1027.072266	-60.897915
1025.944336	-335.949554
1024.816406	-466.822388
1023.687500	-165.750076
1022.558594	-194.322220
1021.429688	-51.083336
1020.300781	20.250149
1019.170898	-295.715302
1018.041016	-66.514999
1016.911133	-224.502121
1015.780273	173.935806
1014.649414	-95.102028
1013.518555	-146.156372
1012.387695	-67.398872
1011.255859	36.875015
1010.124023	-74.120689
1008.992188	252.471619
1007.860352	79.169693
1006.727539	359.471252
1005.594727	308.976654
1004.461914	792.756348
1003.329102	1114.568237
1002.195313	1165.884766
1001.061523	1032.399780
999.927734	448.564545
998.792969	169.966904
997.658203	92.481972
996.523438	-14.890278
995.388672	-313.698730
994.252930	68.443695
993.117188	-117.031731
991.981445	126.671783
990.844727	204.318390
989.708984	116.027893
988.572266	50.910809
987.434570	-140.831635
986.297852	98.413940
985.160156	167.190140
984.022461	-17.277599
982.884766	-104.882095
981.746094	-551.417297
980.607422	-194.578018
979.468750	-141.491455
978.329102	-12.449473
977.190430	-251.295151
976.050781	45.704647
974.910156	73.733330
973.770508	239.709045
972.629883	-249.050705
971.489258	116.905037
970.348633	-114.250351
969.207031	249.369492
968.065430	204.361725
966.923828	-92.953842
965.781250	-94.112564
964.639648	-1.152707
963.496094	41.393173
962.353516	93.171715
961.210938	179.381927
960.067383	311.457489
958.923828	232.789795
957.779297	103.847755
956.635742	215.470917
955.491211	297.357605
954.345703	45.126423
953.201172	172.929001
952.055664	117.731560
950.910156	71.784286
949.764648	41.936039
948.618164	19.031134
947.471680	-250.623840
946.325195	-106.506233
945.178711	65.027664
944.031250	200.007919
942.883789	-28.059954
941.736328	-137.245178
940.587891	260.349640
939.439453	28.067673
938.291016	90.232262
937.142578	152.434296
935.993164	344.635803
934.843750	-96.914047
933.694336	113.611908
932.544922	258.025238
931.394531	119.960030
930.244141	159.659286
929.093750	42.293938
927.942383	526.000122
926.791016	87.825378
925.639648	29.885880
924.488281	-46.168972
923.335938	250.836197
922.183594	186.239700
921.031250	-55.578640
919.877930	-1.794884
918.724609	120.177162
917.571289	255.770050
916.417969	57.508114
915.263672	104.598244
914.109375	158.522919
912.955078	-75.746262
911.800781	177.941971
910.645508	-60.672153
909.490234	134.016708
908.334961	-36.373375
907.178711	97.097137
906.022461	-7.405981
904.866211	141.930634
903.709961	153.060989
902.552734	-37.323330
901.395508	141.455048
900.238281	-177.788559
899.080078	-112.143715
897.921875	-232.019089
896.763672	-166.329834
895.605469	154.891693
894.446289	-68.871674
893.287109	-215.649811
892.127930	-18.850077
890.967773	162.069031
889.807617	71.884201
888.647461	-151.468140
887.487305	234.866394
886.326172	59.025066
885.165039	-39.990871
884.003906	-8.090693
882.842773	86.964767
881.680664	-7.423458
880.518555	164.271210
879.356445	315.612152
878.193359	237.057129
877.030273	199.101410
875.867188	-244.236496
874.703125	-124.414825
873.540039	44.886097
872.375977	187.108246
871.210938	57.004559
870.046875	-5.544759
868.881836	334.529266
867.716797	355.153595
866.550781	139.729446
865.385742	122.185822
864.219727	228.240250
863.052734	80.397636
861.886719	307.690552
860.719727	166.635376
859.552734	34.623905
858.384766	380.711731
857.217773	295.826019
856.049805	511.571014
854.880859	664.414612
853.712891	359.774261
852.543945	687.416321
851.375000	470.305054
850.205078	481.828033
849.036133	500.055176
847.866211	305.508728
846.696289	572.277954
845.525391	187.518066
844.354492	-94.128838
843.183594	185.932159
842.012695	418.874176
840.840820	307.293854
839.668945	258.354858
838.497070	178.128708
837.324219	91.219910
836.151367	243.397629
834.978516	129.674866
833.805664	210.273666
832.631836	230.534851
831.458008	150.319458
830.284180	-23.601604
829.110352	331.294525
827.935547	480.795929
826.760742	253.334091
825.584961	235.529114
824.410156	-239.224075
823.234375	90.680504
822.058594	-149.934906
820.881836	-51.899456
819.705078	308.827942
818.528320	10.373782
817.351563	-361.412720
816.173828	-145.587341
814.996094	147.975143
813.818359	16.549744
812.639648	323.223267
811.461914	-32.772747
810.283203	-128.582687
809.103516	-46.609261
807.923828	153.038559
806.745117	-335.957062
805.564453	-289.606659
804.384766	-83.472481
803.204102	-130.482315
802.023438	57.706272
800.842773	68.302040
799.661133	-58.645424
798.479492	-3.740857
797.297852	-272.550842
796.115234	-0.486775
794.932617	-134.071243
793.750000	-136.923523
792.567383	-51.217579
791.383789	-47.511341
790.200195	237.299713
789.016602	-88.888046
787.832031	-89.695061
786.648438	70.947441
785.463867	30.228292
784.278320	-56.938564
783.092773	90.221519
781.908203	113.518478
780.721680	158.866150
779.536133	212.995209
778.349609	-247.503448
777.163086	-144.794403
775.975586	88.068092
774.789063	201.616364
773.601563	59.140358
772.413086	401.983795
771.225586	169.042450
770.037109	112.563179
768.848633	210.377701
767.660156	17.216549
766.470703	205.273407
765.281250	-45.131622
764.091797	230.874588
762.901367	37.759098
761.710938	137.457336
760.520508	-170.040359
759.330078	264.010254
758.138672	352.490234
756.947266	278.163208
755.755859	474.261780
754.563477	355.914917
753.371094	-8.527655
752.178711	143.463486
750.986328	47.150204
749.792969	203.386017
748.599609	100.452385
747.405273	-131.963226
746.211914	-8.805645
745.017578	-83.188400
743.823242	116.605637
742.627930	322.851715
741.433594	447.855225
740.238281	274.680176
739.041992	-126.339386
737.846680	-187.628403
736.650391	-7.988212
735.454102	57.669556
734.256836	191.133682
733.059570	79.367607
731.862305	-52.069931
730.665039	61.547791
729.466797	-15.203438
728.268555	80.800072
727.070313	222.638550
725.872070	-2.806982
724.672852	-27.142469
723.473633	77.396500
722.273438	245.196121
721.074219	170.509842
719.874023	-11.140105
718.673828	147.749054
717.472656	273.801727
716.271484	227.427017
715.070313	-119.935471
713.869141	346.171478
712.666992	262.669067
711.464844	63.665695
710.262695	189.397888
709.059570	293.259460
707.856445	331.706543
706.653320	272.124146
705.450195	27.504639
704.246094	-158.266022
703.041992	369.729370
701.837891	247.004715
700.632813	433.145172
699.428711	69.053490
698.222656	218.144684
697.017578	260.644958
695.811523	72.777000
694.605469	-15.096418
693.399414	157.667633
692.192383	-34.457039
690.986328	-13.772384
689.778320	17.730137
688.571289	-89.671982
687.363281	-160.166275
686.155273	266.008759
684.947266	108.691566
683.738281	183.379440
682.529297	-121.261665
681.320313	-14.088516
680.111328	-30.461754
678.901367	-163.798019
677.691406	-0.444791
676.481445	238.583130
675.270508	118.216866
674.059570	-28.072506
672.848633	-55.326954
671.636719	66.648476
670.425781	117.205399
669.213867	109.359749
668.000977	64.767067
666.789063	346.464783
665.576172	124.687782
664.362305	-94.831970
663.149414	-57.300911
661.935547	-224.868668
660.721680	63.032440
659.507813	-11.697227
658.292969	-174.834442
657.078125	-61.824879
655.863281	-341.295166
654.647461	-73.062737
653.431641	-67.881462
652.215820	62.290352
651.000000	9.310949
649.783203	98.527611
648.566406	47.767056
647.349609	25.044245
646.132813	-6.242889
644.915039	188.456833
643.697266	335.779297
642.478516	240.039856
641.259766	413.177429
640.041992	117.636955
638.822266	-33.707195
637.603516	118.061195
636.383789	70.035004
635.164063	232.587708
633.943359	-304.875549
632.723633	-75.595451
631.502930	27.036098
630.281250	-9.759523
629.060547	-127.956909
627.838867	266.627563
626.617188	193.681320
625.394531	35.139515
624.172852	31.127670
622.950195	-56.311096
621.726563	325.623169
620.503906	28.562275
619.280273	438.471100
618.056641	26.261562
616.832031	170.940643
615.608398	16.166040
614.383789	103.428909
613.158203	-55.100555
611.933594	83.923203
610.708008	-157.426102
609.482422	-103.429771
608.255859	143.148422
607.030273	75.836082
605.803711	-48.812710
604.576172	-64.168846
