# Supplementary material for: Raman spectroscopy accurately differentiates mucosal healing from non-healing and biochemical changes following biological therapy in inflammatory bowel disease
Source: PLoS One. 2021 Jun 2;16(6):e0252210. doi: 10.1371/journal.pone.0252210 (PMC8172032; doi:10.1371/journal.pone.0252210)
Supplement: S7 Dataset — (ZIP) [file pone.0252210.s009.zip › Post-biologic/OC020 post treatment-2 base sub CR removed_4__X_-18446.5__Y_40078.8__Z_4.8934__Time_46.txt]

1714.793945	968.910706
1713.817383	1799.099365
1712.840820	1230.010498
1711.864258	1876.148071
1710.886719	693.258484
1709.909180	-148.782700
1708.931641	239.381302
1707.953125	-270.869293
1706.975586	108.261009
1705.997070	405.933472
1705.018555	-191.504272
1704.040039	776.350037
1703.060547	-146.882980
1702.081055	-166.471420
1701.101563	-66.895920
1700.122070	-40.900093
1699.142578	638.681274
1698.162109	-613.857300
1697.181641	-133.058578
1696.201172	-621.453308
1695.220703	-352.851135
1694.239258	-642.121338
1693.257813	-188.359436
1692.276367	-500.446533
1691.294922	327.644775
1690.313477	-266.524628
1689.331055	-1385.984985
1688.348633	-45.744061
1687.366211	797.999512
1686.383789	-347.435333
1685.400391	-477.231842
1684.416992	314.832886
1683.433594	-276.400940
1682.450195	-750.513000
1681.465820	-447.513275
1680.482422	-988.845703
1679.498047	-623.087463
1678.512695	-609.648499
1677.528320	156.238007
1676.542969	-587.378113
1675.558594	-1.609742
1674.572266	433.639069
1673.586914	113.063461
1672.601563	588.852295
1671.615234	103.968445
1670.628906	399.143097
1669.642578	793.895630
1668.655273	1718.025757
1667.668945	447.983795
1666.681641	230.555481
1665.694336	1235.033691
1664.706055	284.916229
1663.718750	1773.960327
1662.730469	600.998596
1661.742188	288.542358
1660.753906	1103.653931
1659.764648	1010.249084
1658.775391	1158.886108
1657.787109	1152.245483
1656.796875	1326.096802
1655.807617	743.680481
1654.818359	927.232117
1653.828125	1142.944946
1652.837891	1150.237305
1651.846680	1515.040161
1650.856445	1221.975464
1649.865234	659.726135
1648.874023	936.211426
1647.882813	1313.491821
1646.891602	-324.965424
1645.899414	-197.829590
1644.907227	-223.539536
1643.915039	-111.562698
1642.922852	243.587448
1641.930664	-459.476715
1640.937500	-444.402924
1639.944336	452.074982
1638.951172	-460.990845
1637.957031	-86.776222
1636.963867	488.011475
1635.969727	377.203796
1634.975586	-458.118622
1633.981445	-607.946899
1632.986328	482.875763
1631.991211	-404.506104
1630.996094	714.871399
1630.000977	778.207214
1629.005859	446.763428
1628.009766	807.278687
1627.013672	536.259094
1626.017578	131.171722
1625.021484	-313.219147
1624.024414	367.483795
1623.028320	196.421967
1622.031250	232.719772
1621.033203	528.784241
1620.036133	1941.102173
1619.038086	1183.330688
1618.041016	252.645035
1617.041992	1917.850586
1616.043945	965.866882
1615.045898	147.907883
1614.046875	489.343689
1613.047852	599.625244
1612.048828	-454.555084
1611.048828	-166.529419
1610.049805	144.914383
1609.049805	293.294556
1608.049805	92.908447
1607.048828	-0.481635
1606.048828	128.667557
1605.047852	537.389832
1604.046875	783.359741
1603.045898	450.554352
1602.044922	-227.783295
1601.042969	958.703613
1600.041016	94.019913
1599.039063	-383.668579
1598.037109	419.398102
1597.034180	758.983215
1596.031250	-54.250088
1595.028320	-324.119110
1594.025391	766.527832
1593.022461	597.686462
1592.018555	-1200.708130
1591.014648	-782.724365
1590.010742	130.509140
1589.006836	-462.417145
1588.001953	556.322388
1586.997070	322.442535
1585.992188	-594.840515
1584.987305	-886.513489
1583.982422	-362.719147
1582.976563	376.492584
1581.970703	-841.410828
1580.964844	211.912857
1579.958984	-1391.631470
1578.952148	-886.375366
1577.945313	-496.286926
1576.938477	-182.241867
1575.931641	-1016.084534
1574.924805	-1046.237305
1573.916992	-634.907349
1572.909180	-718.185364
1571.901367	-622.477417
1570.893555	-59.423969
1569.884766	-453.436005
1568.876953	-338.315552
1567.868164	-78.431892
1566.858398	1369.964844
1565.849609	109.825066
1564.839844	-62.878334
1563.830078	57.315125
1562.820313	117.359932
1561.810547	301.476349
1560.799805	694.939270
1559.790039	-327.577728
1558.779297	-803.354553
1557.767578	254.703552
1556.756836	-750.368286
1555.745117	-693.523315
1554.733398	-222.734818
1553.721680	-283.344086
1552.709961	-1299.614258
1551.697266	163.493561
1550.685547	438.034271
1549.672852	-320.417084
1548.659180	803.891602
1547.646484	1762.048340
1546.632813	1690.158203
1545.619141	1036.313843
1544.605469	1178.362305
1543.591797	38.400574
1542.577148	-750.330872
1541.562500	1208.887207
1540.547852	130.308182
1539.533203	750.513977
1538.518555	559.633301
1537.502930	773.421326
1536.487305	620.395630
1535.471680	2110.154053
1534.456055	140.731628
1533.439453	1304.195557
1532.422852	1654.830200
1531.406250	1203.483765
1530.389648	1754.316528
1529.373047	1137.629761
1528.355469	-267.463440
1527.337891	1173.072876
1526.320313	1446.462036
1525.302734	1109.427246
1524.284180	-15.403438
1523.265625	743.194641
1522.247070	611.163635
1521.228516	561.227112
1520.208984	1007.012573
1519.190430	1090.091675
1518.170898	1085.245972
1517.151367	676.732666
1516.130859	558.210083
1515.111328	108.376312
1514.090820	1014.043091
1513.070313	55.218391
1512.049805	118.126106
1511.028320	1337.892944
1510.006836	209.339752
1508.986328	574.132019
1507.963867	548.294861
1506.942383	214.782486
1505.919922	493.623596
1504.898438	-132.324524
1503.875977	-476.596039
1502.852539	-1236.154419
1501.830078	-599.485718
1500.806641	-606.249268
1499.783203	-293.153961
1498.759766	-382.256744
1497.736328	-504.770782
1496.711914	-369.195221
1495.687500	648.636536
1494.663086	-556.519897
1493.638672	-493.096222
1492.613281	109.314468
1491.587891	621.847839
1490.563477	1701.514771
1489.537109	807.930725
1488.511719	372.023071
1487.485352	949.724915
1486.458984	-671.109070
1485.432617	-108.973122
1484.406250	445.169952
1483.379883	223.357239
1482.352539	672.183350
1481.325195	166.909210
1480.297852	-384.115479
1479.269531	-111.827248
1478.241211	537.503601
1477.213867	1288.637817
1476.184570	454.348145
1475.156250	2386.686279
1474.127930	778.497009
1473.098633	1767.594238
1472.069336	3242.426270
1471.040039	2912.280273
1470.009766	2391.220215
1468.979492	2017.912964
1467.950195	3155.618652
1466.918945	3758.456055
1465.888672	2571.568115
1464.857422	3009.078125
1463.827148	2981.625000
1462.795898	3096.206543
1461.763672	3218.204834
1460.732422	2080.820068
1459.700195	2934.238770
1458.667969	3962.470459
1457.635742	3591.989990
1456.603516	3434.865479
1455.570313	4140.100586
1454.537109	3952.391846
1453.503906	3549.275635
1452.470703	3585.008545
1451.436523	3476.125488
1450.403320	4596.573730
1449.369141	4067.137207
1448.333984	4834.666016
1447.299805	5232.480469
1446.264648	4986.897949
1445.230469	3352.080811
1444.194336	3468.940430
1443.159180	3803.733887
1442.124023	4965.685059
1441.087891	4690.519043
1440.051758	4597.678223
1439.015625	5430.325684
1437.978516	4192.467773
1436.941406	4565.046875
1435.904297	3338.349854
1434.867188	4229.101074
1433.830078	3245.805908
1432.791992	3590.972656
1431.754883	2744.945557
1430.715820	2153.926025
1429.677734	2247.379883
1428.639648	2315.783936
1427.600586	1408.085205
1426.561523	1070.847900
1425.522461	938.233765
1424.482422	442.721710
1423.443359	25.994663
1422.403320	549.224487
1421.363281	80.005074
1420.322266	-469.527130
1419.282227	-308.348328
1418.241211	1139.184692
1417.200195	421.914307
1416.159180	495.345337
1415.117188	-351.915283
1414.076172	1299.183594
1413.034180	1282.476318
1411.992188	255.427856
1410.949219	-72.322121
1409.907227	-72.756943
1408.864258	-603.195801
1407.821289	466.981110
1406.777344	705.570923
1405.734375	249.055634
1404.690430	-171.974548
1403.646484	-273.776733
1402.602539	497.997162
1401.557617	1058.864868
1400.513672	80.053902
1399.468750	292.908447
1398.423828	217.731506
1397.377930	974.886108
1396.333008	1865.096191
1395.287109	1266.865234
1394.241211	1052.525757
1393.195313	708.393860
1392.148438	319.522125
1391.101563	436.897552
1390.054688	456.961273
1389.007813	610.060547
1387.960938	856.011292
1386.913086	276.711853
1385.865234	493.240326
1384.817383	-189.931213
1383.769531	-1262.330933
1382.720703	-1329.464966
1381.671875	-883.976196
1380.623047	508.450897
1379.574219	-172.118286
1378.524414	551.030396
1377.475586	-8.553578
1376.425781	1067.024292
1375.375977	1107.055420
1374.325195	259.224457
1373.274414	-59.053497
1372.224609	-533.646606
1371.172852	88.965622
1370.122070	41.454800
1369.070313	133.784714
1368.019531	-622.848938
1366.967773	-86.136604
1365.915039	694.706482
1364.863281	313.060089
1363.810547	-1504.450806
1362.757813	-172.416916
1361.705078	-1127.211670
1360.651367	-966.800842
1359.598633	-706.310242
1358.544922	-940.484985
1357.491211	-990.106445
1356.436523	-693.951050
1355.382813	-799.805481
1354.328125	-602.223389
1353.273438	-607.926147
1352.217773	352.717957
1351.163086	-496.426208
1350.107422	-1106.595703
1349.051758	842.766724
1347.996094	704.974365
1346.939453	64.004898
1345.883789	492.904785
1344.827148	612.004578
1343.769531	1088.337402
1342.712891	1884.883545
1341.655273	2017.258057
1340.598633	1444.157349
1339.540039	1500.585938
1338.482422	2852.851807
1337.423828	1780.948608
1336.366211	341.318726
1335.307617	996.332886
1334.248047	899.211060
1333.189453	2094.110352
1332.129883	1451.186279
1331.070313	20.235096
1330.010742	380.256195
1328.950195	792.329163
1327.890625	807.042603
1326.830078	1002.431946
1325.768555	862.122742
1324.708008	1055.887695
1323.646484	1351.140015
1322.585938	1829.556641
1321.523438	2179.605713
1320.461914	2090.972168
1319.400391	1467.550659
1318.337891	2472.456543
1317.275391	2927.540771
1316.211914	1770.482178
1315.149414	3089.105469
1314.085938	1573.708252
1313.022461	2146.138916
1311.958984	2282.801270
1310.894531	2141.439209
1309.831055	1631.496704
1308.766602	2178.026123
1307.701172	2357.932617
1306.636719	3042.782227
1305.571289	3383.223389
1304.505859	3573.975342
1303.440430	2678.316162
1302.375000	2407.899414
1301.308594	3076.722656
1300.242188	3384.501953
1299.175781	3154.609863
1298.109375	1903.480225
1297.041992	2897.581299
1295.975586	2973.686768
1294.908203	2404.454834
1293.839844	2589.133545
1292.772461	3537.337158
1291.704102	3528.757813
1290.635742	1830.950806
1289.567383	2571.381104
1288.498047	2904.832520
1287.428711	2209.264893
1286.360352	2337.791748
1285.290039	2478.650146
1284.220703	2105.657959
1283.150391	2315.826904
1282.080078	2127.270264
1281.009766	1716.484253
1279.939453	1932.651978
1278.868164	979.592102
1277.796875	-195.271667
1276.725586	1032.118896
1275.654297	604.165710
1274.582031	1941.407715
1273.509766	502.329163
1272.437500	1651.581787
1271.365234	-37.713951
1270.291992	2750.419922
1269.218750	1379.590698
1268.145508	934.887451
1267.072266	2255.211914
1265.999023	544.777893
1264.924805	418.502594
1263.850586	-358.602478
1262.776367	240.239090
1261.701172	1426.507935
1260.625977	82.589325
1259.550781	45.697018
1258.475586	1407.544800
1257.400391	345.533844
1256.324219	1324.833984
1255.248047	998.984863
1254.171875	617.575012
1253.094727	1015.243958
1252.018555	284.197632
1250.941406	879.314270
1249.864258	606.194031
1248.786133	-28.959875
1247.708008	150.764603
1246.630859	153.371902
1245.551758	566.608948
1244.473633	-399.844116
1243.394531	514.113892
1242.316406	-543.723083
1241.236328	-74.104645
1240.157227	228.177017
1239.077148	-918.274597
1237.998047	1267.082153
1236.917969	477.851959
1235.836914	1878.811523
1234.756836	2709.688232
1233.675781	1460.557373
1232.594727	1309.920410
1231.512695	585.203552
1230.431641	1721.413818
1229.349609	888.252991
1228.267578	1939.378174
1227.185547	1997.659058
1226.102539	1080.616943
1225.019531	662.564392
1223.936523	2056.746338
1222.853516	1617.157349
1221.769531	534.570068
1220.686523	702.549683
1219.602539	1228.177368
1218.517578	1209.823608
1217.433594	1631.427856
1216.348633	1161.572266
1215.263672	1063.880371
1214.178711	1149.815918
1213.092773	1305.652832
1212.007813	1246.860352
1210.921875	1738.147339
1209.834961	441.759766
1208.749023	1888.134521
1207.662109	2048.731689
1206.575195	1977.861328
1205.488281	2774.706299
1204.400391	1296.604614
1203.313477	1560.960693
1202.225586	1586.673950
1201.136719	-287.478424
1200.048828	80.563805
1198.959961	-1096.799194
1197.871094	-1224.508057
1196.782227	464.151764
1195.692383	595.832031
1194.603516	419.779602
1193.513672	5.708647
1192.423828	-403.384338
1191.333008	-620.159485
1190.242188	-731.120300
1189.151367	3.417074
1188.060547	-285.394806
1186.969727	-50.684399
1185.877930	-1335.611084
1184.786133	-719.365967
1183.694336	-1317.421143
1182.601563	-322.622925
1181.509766	717.368164
1180.416992	663.425232
1179.323242	-347.079529
1178.230469	-707.587952
1177.136719	81.961250
1176.042969	3.970773
1174.949219	-497.905762
1173.854492	-1275.107422
1172.760742	-1527.638550
1171.666016	-787.030823
1170.570313	1185.369873
1169.475586	494.402863
1168.379883	-366.275360
1167.284180	-1059.261719
1166.188477	-819.620544
1165.091797	397.241302
1163.996094	-699.461548
1162.899414	-90.103264
1161.801758	545.033508
1160.705078	1836.632324
1159.607422	231.538162
1158.509766	605.811096
1157.412109	366.543762
1156.313477	482.674103
1155.215820	69.229652
1154.117188	1031.775024
1153.017578	-254.565521
1151.918945	-93.451561
1150.819336	1394.775635
1149.719727	1867.270386
1148.620117	412.438843
1147.519531	396.469910
1146.418945	578.018250
1145.318359	747.521545
1144.217773	640.823730
1143.116211	990.770508
1142.014648	1361.891968
1140.913086	198.782501
1139.811523	1727.692749
1138.708984	1972.031250
1137.606445	996.985046
1136.503906	642.461243
1135.401367	893.773560
1134.297852	536.799927
1133.194336	367.477600
1132.090820	437.901733
1130.987305	-70.863556
1129.882813	1779.060303
1128.778320	2430.017090
1127.673828	715.946411
1126.569336	2113.693848
1125.463867	1142.263794
1124.358398	1974.906494
1123.252930	2176.811768
1122.146484	3138.922119
1121.041016	2572.954346
1119.934570	917.759583
1118.828125	2182.400879
1117.720703	1088.821167
1116.613281	2149.114990
1115.505859	1226.317017
1114.398438	289.711761
1113.291016	124.396378
1112.182617	252.189560
1111.074219	-499.376190
1109.964844	1081.674316
1108.856445	729.496033
1107.747070	530.879639
1106.637695	514.201538
1105.528320	164.622223
1104.417969	183.305496
1103.307617	1051.565308
1102.197266	234.843750
1101.086914	284.207977
1099.975586	956.041321
1098.864258	1825.657837
1097.752930	-81.937523
1096.641602	1237.697876
1095.529297	1607.135620
1094.416992	539.533691
1093.304688	1551.991089
1092.191406	1407.830200
1091.079102	2207.891602
1089.965820	1729.596436
1088.852539	-16.616631
1087.738281	6.919590
1086.624023	1672.112549
1085.509766	1775.374512
1084.395508	1479.086792
1083.280273	3378.011230
1082.166016	3060.517578
1081.050781	2259.280518
1079.934570	2372.025635
1078.819336	2365.184326
1077.703125	1980.464111
1076.586914	2584.114990
1075.469727	2143.369873
1074.353516	1590.502319
1073.236328	1274.815430
1072.119141	1261.933838
1071.000977	890.435364
1069.882813	697.444397
1068.765625	2381.771973
1067.646484	2027.138794
1066.528320	2839.401123
1065.409180	2595.365723
1064.290039	3273.999756
1063.170898	2808.060791
1062.050781	2370.535400
1060.930664	3538.327637
1059.810547	2214.913818
1058.690430	3069.395020
1057.569336	1976.228638
1056.449219	2375.148926
1055.327148	3213.262451
1054.206055	2140.384277
1053.083984	3312.766357
1051.961914	1724.810547
1050.839844	1697.399292
1049.717773	2167.509521
1048.594727	1846.569702
1047.471680	2316.980469
1046.348633	1751.936890
1045.224609	2218.119141
1044.101563	789.191406
1042.976563	1864.366577
1041.852539	3470.822754
1040.728516	2479.333740
1039.603516	2338.707031
1038.478516	850.308472
1037.352539	1102.008301
1036.227539	1051.527466
1035.101563	1189.911865
1033.974609	1428.608154
1032.848633	-630.259338
1031.721680	200.326767
1030.594727	287.041595
1029.467773	30.205444
1028.340820	-135.392761
1027.212891	-565.378418
1026.084961	-1401.140991
1024.956055	-615.179993
1023.828125	-1284.660645
1022.699219	-449.307861
1021.570313	-595.419556
1020.440430	10.663003
1019.311523	-222.511307
1018.181641	-1111.350586
1017.050781	-837.814819
1015.920898	1030.953857
1014.790039	1872.800537
1013.659180	120.016647
1012.528320	-153.547272
1011.396484	-164.822052
1010.265625	213.575012
1009.132813	1397.714355
1008.000977	2408.476074
1006.868164	2447.650879
1005.736328	1911.584717
1004.602539	3887.573730
1003.469727	4159.490723
1002.335938	4595.973633
1001.202148	4274.994629
1000.068359	3763.058838
998.933594	2621.397705
997.799805	2365.472412
996.665039	2119.521729
995.529297	2391.333740
994.394531	2961.521973
993.258789	1974.765991
992.123047	2070.968018
990.986328	1727.331909
989.849609	2929.227051
988.712891	1692.720459
987.576172	2160.441406
986.439453	1140.425049
985.301758	2247.534668
984.164063	2067.603760
983.025391	1738.808716
981.887695	1606.652222
980.749023	1622.515015
979.610352	1105.414917
978.470703	1382.780518
977.332031	669.764038
976.192383	1263.626343
975.051758	2126.872070
973.912109	1848.492310
972.771484	1803.001709
971.630859	1726.161621
970.490234	398.692596
969.348633	1428.027710
968.207031	1307.769165
967.065430	1046.105591
965.923828	1005.600281
964.781250	1807.625977
963.638672	1321.375122
962.496094	1904.503906
961.352539	2268.074219
960.208984	1232.182007
959.065430	1001.701416
957.921875	48.381947
956.777344	-24.431194
955.632813	-597.740051
954.488281	892.203979
953.343750	714.149414
952.198242	509.474701
951.052734	243.955170
949.907227	-109.817711
948.760742	-652.432617
947.614258	1025.289063
946.467773	-66.374466
945.321289	1426.979736
944.173828	108.858940
943.026367	-182.593628
941.878906	1522.118042
940.730469	1222.846313
939.582031	1189.231689
938.433594	360.238068
937.285156	770.829285
936.135742	953.953186
934.987305	419.698914
933.836914	294.328278
932.687500	1154.192749
931.537109	-719.304260
930.386719	-238.529968
929.236328	-636.116028
928.084961	1175.294678
926.934570	-1392.188965
925.783203	-223.907928
924.630859	-570.555481
923.478516	-140.785614
922.327148	-674.567688
921.173828	356.504364
920.021484	171.944855
918.868164	1105.981323
917.714844	1504.142944
916.561523	960.326416
915.407227	376.455566
914.252930	1434.744385
913.098633	228.245316
911.944336	992.354065
910.789063	772.214600
909.633789	557.287537
908.478516	166.218124
907.322266	925.151123
906.166016	125.138550
905.009766	594.824951
903.853516	509.885742
902.696289	880.685608
901.539063	-244.757523
900.381836	256.106079
899.223633	-184.201904
898.065430	724.615601
896.907227	1095.138916
895.749023	479.948425
894.589844	570.910339
893.430664	370.631622
892.271484	-127.401833
891.112305	398.670715
889.952148	-493.627441
888.791992	-994.472900
887.630859	688.470337
886.470703	131.860855
885.309570	20.416931
884.148438	236.459808
882.986328	556.451172
881.825195	-36.672333
880.663086	513.746887
879.500000	696.787354
878.337891	442.821350
877.174805	-261.398834
876.011719	987.726379
874.847656	1340.190674
873.684570	2251.051270
872.520508	2646.155762
871.355469	2017.394165
870.191406	1683.760010
869.026367	2533.444824
867.861328	2629.546631
866.695313	2829.090332
865.530273	1891.349365
864.364258	1019.235046
863.197266	1533.636719
862.031250	1001.233398
860.864258	1533.374146
859.697266	2918.280273
858.530273	3878.341064
857.362305	2993.425049
856.194336	3371.847656
855.026367	2112.779053
853.857422	3208.556885
852.688477	3440.590088
851.519531	2650.423828
850.350586	3632.822266
849.180664	3516.904053
848.010742	2724.516113
846.840820	3329.422607
845.670898	2729.513184
844.500000	2357.906006
843.329102	3718.011230
842.157227	1583.072144
840.986328	2465.802734
839.814453	2511.549561
838.642578	2174.723877
837.469727	2903.693848
836.296875	2653.340088
835.124023	3425.803711
833.951172	3465.006348
832.777344	2597.283691
831.603516	1629.112915
830.429688	1834.822632
829.255859	2271.991943
828.081055	2753.081299
826.906250	2812.007324
825.731445	2451.255615
824.555664	2163.692871
823.379883	1672.955933
822.204102	292.969421
821.027344	1977.974121
819.851563	1036.168579
818.674805	1955.422607
817.497070	1417.941650
816.320313	36.771812
815.142578	-80.718925
813.963867	481.832275
812.786133	-14.993277
811.607422	-663.423157
810.428711	108.094879
809.250000	-716.917114
808.070313	-797.969421
806.890625	-675.350891
805.710938	-779.975464
804.531250	311.368256
803.350586	660.138367
802.169922	-265.668671
800.988281	-956.594849
799.807617	-738.542358
798.625977	-1403.901489
797.444336	-737.327576
796.261719	-929.550598
795.079102	475.213928
793.896484	-950.411621
792.713867	547.414612
791.530273	13.275299
790.346680	651.959473
789.163086	1811.873169
787.979492	2227.048096
786.794922	1716.536133
785.610352	1904.411987
784.425781	1092.022095
783.240234	456.074524
782.054688	915.898071
780.869141	2245.340820
779.682617	1963.017700
778.496094	2188.042480
777.309570	2045.702759
776.123047	2300.068604
774.935547	1637.692871
773.748047	2020.788086
772.560547	2310.364014
771.373047	1256.055542
770.184570	1879.416626
768.996094	3330.665039
767.806641	2259.355225
766.618164	3274.510254
765.428711	3997.758057
764.239258	3264.384766
763.048828	2779.476807
761.858398	3346.447266
760.667969	2466.719727
759.477539	3668.249756
758.286133	2840.562988
757.094727	2830.858887
755.903320	2405.126709
754.710938	2557.174561
753.518555	1456.111816
752.326172	2345.711182
751.133789	1187.308960
749.940430	2306.309326
748.747070	1448.481934
747.553711	689.540588
746.359375	1598.391113
745.166016	1326.271362
743.970703	1865.534302
742.776367	1634.665649
741.581055	634.140625
740.385742	929.361023
739.190430	498.983246
737.994141	-196.425629
736.797852	-508.211334
735.601563	1271.378540
734.405273	-30.152939
733.208008	514.045715
732.010742	633.600220
730.813477	1103.234497
729.615234	-32.666157
728.416992	-597.068176
727.218750	-30.683102
726.020508	391.465424
724.821289	337.297272
723.622070	737.941528
722.422852	1189.063721
721.222656	-440.663422
720.022461	1281.983398
718.822266	1345.577515
717.621094	255.294479
716.420898	545.005310
715.218750	536.341553
714.017578	1457.352295
712.815430	1221.006836
711.614258	1109.891357
710.411133	1818.896240
709.208984	2380.345215
708.005859	572.744995
706.802734	1179.659912
705.599609	779.353516
704.395508	1246.543091
703.191406	-276.396851
701.987305	449.797180
700.782227	2327.376465
699.577148	924.087280
698.372070	1264.130249
697.166992	318.643066
695.960938	1658.724121
694.754883	1194.364258
693.548828	1189.950073
692.341797	1058.925781
691.135742	-435.907379
689.927734	-1010.454346
688.720703	-1179.385376
687.512695	616.681274
686.304688	292.504181
685.096680	1308.120850
683.888672	384.880310
682.679688	75.074982
681.470703	-328.046570
680.260742	-495.097443
679.050781	-1156.084839
677.840820	476.177277
676.630859	-282.470398
675.419922	-848.265625
674.209961	949.033875
672.998047	798.413086
671.787109	885.742920
670.575195	-573.040527
669.363281	1602.871094
668.151367	416.960419
666.938477	-143.919540
665.725586	224.464325
664.512695	-329.538239
663.299805	-144.705414
662.085938	1164.811523
660.872070	1021.257996
659.658203	44.908836
658.443359	-523.173218
657.228516	-85.914703
656.013672	-416.458038
654.797852	-89.309036
653.583008	233.352615
652.366211	323.142487
651.150391	774.693604
649.934570	1316.421875
648.717773	1220.369995
647.500000	1119.868896
646.283203	1690.690918
645.065430	2512.735107
643.847656	1843.161377
642.629883	2220.899170
641.411133	1266.935181
640.192383	304.219727
638.973633	1497.069702
637.753906	2744.487061
636.534180	2183.710938
635.314453	3351.224609
634.094727	1948.848633
632.874023	2782.996582
631.653320	3229.061035
630.432617	2830.088623
629.211914	2030.617188
627.990234	3158.029297
626.768555	2254.336914
625.545898	3029.810303
624.324219	2694.402100
623.101563	2898.840820
621.877930	2438.512939
620.655273	2487.311523
619.431641	2505.118164
618.208008	2356.843506
616.983398	1779.023071
615.759766	1338.762573
614.535156	1517.169434
613.310547	-535.732910
612.084961	226.159714
610.859375	-263.870758
609.633789	1515.288208
608.408203	618.641602
607.181641	282.539795
605.955078	-316.219574
604.728516	-56.675518
