# Supplementary material for: Raman spectroscopy accurately differentiates mucosal healing from non-healing and biochemical changes following biological therapy in inflammatory bowel disease
Source: PLoS One. 2021 Jun 2;16(6):e0252210. doi: 10.1371/journal.pone.0252210 (PMC8172032; doi:10.1371/journal.pone.0252210)
Supplement: S7 Dataset — (ZIP) [file pone.0252210.s009.zip › Post-biologic/OC020 post treatment-2 base sub CR removed_23__X_-18447.5__Y_40080.8__Z_5.40283__Time_264.txt]

1714.793945	257.804474
1713.817383	365.249908
1712.840820	190.549881
1711.864258	163.177429
1710.886719	320.385101
1709.909180	-163.401337
1708.931641	-357.903473
1707.953125	20.514133
1706.975586	-295.271973
1705.997070	232.057281
1705.018555	-103.446358
1704.040039	-407.198456
1703.060547	48.534779
1702.081055	-331.286926
1701.101563	21.370884
1700.122070	-183.043030
1699.142578	202.834473
1698.162109	-262.337189
1697.181641	-305.798920
1696.201172	-443.538361
1695.220703	-301.546753
1694.239258	-192.620926
1693.257813	112.968040
1692.276367	-503.465637
1691.294922	566.173767
1690.313477	148.123001
1689.331055	313.384369
1688.348633	-245.238846
1687.366211	891.209595
1686.383789	381.201843
1685.400391	539.200867
1684.416992	219.000565
1683.433594	350.659729
1682.450195	283.948547
1681.465820	359.747162
1680.482422	114.854286
1679.498047	321.183685
1678.512695	693.670898
1677.528320	601.790649
1676.542969	750.555481
1675.558594	544.232483
1674.572266	910.712830
1673.586914	1113.497925
1672.601563	1389.123047
1671.615234	1376.093262
1670.628906	1454.511230
1669.642578	1241.857544
1668.655273	1970.235352
1667.668945	1897.711304
1666.681641	2104.847900
1665.694336	2145.723877
1664.706055	1593.260010
1663.718750	1543.320557
1662.730469	2348.086426
1661.742188	1568.071045
1660.753906	1722.234253
1659.764648	2682.682129
1658.775391	2530.832764
1657.787109	2650.084717
1656.796875	2113.217041
1655.807617	2175.748291
1654.818359	1910.763916
1653.828125	2223.462891
1652.837891	1952.009155
1651.846680	2183.876953
1650.856445	1929.733032
1649.865234	1845.509399
1648.874023	1122.220093
1647.882813	1295.758423
1646.891602	970.408569
1645.899414	954.774536
1644.907227	741.603577
1643.915039	608.243164
1642.922852	97.931473
1641.930664	477.766571
1640.937500	-10.299879
1639.944336	370.243713
1638.951172	260.441376
1637.957031	-239.237473
1636.963867	134.394272
1635.969727	60.083500
1634.975586	73.122169
1633.981445	-18.905262
1632.986328	-144.862274
1631.991211	-252.027542
1630.996094	-298.308014
1630.000977	-241.641602
1629.005859	25.799606
1628.009766	-401.329590
1627.013672	-425.558014
1626.017578	-131.338257
1625.021484	-18.481951
1624.024414	236.417526
1623.028320	62.988220
1622.031250	89.449150
1621.033203	271.005768
1620.036133	268.778076
1619.038086	542.353882
1618.041016	-192.240509
1617.041992	147.075974
1616.043945	557.220337
1615.045898	565.797607
1614.046875	214.999100
1613.047852	496.445648
1612.048828	-63.889954
1611.048828	311.864197
1610.049805	47.985214
1609.049805	64.549049
1608.049805	-89.197571
1607.048828	-224.616180
1606.048828	205.641541
1605.047852	402.613342
1604.046875	756.492188
1603.045898	709.752930
1602.044922	147.534821
1601.042969	171.367920
1600.041016	-32.436535
1599.039063	-468.965271
1598.037109	33.038960
1597.034180	-317.346375
1596.031250	-228.738556
1595.028320	-69.778122
1594.025391	292.691437
1593.022461	-34.524677
1592.018555	-111.168922
1591.014648	-490.731903
1590.010742	-63.954731
1589.006836	-172.390747
1588.001953	650.202148
1586.997070	17.053436
1585.992188	202.672897
1584.987305	281.117310
1583.982422	49.185844
1582.976563	69.839409
1581.970703	692.020325
1580.964844	-194.291946
1579.958984	-41.492805
1578.952148	-360.246429
1577.945313	-90.882362
1576.938477	40.204556
1575.931641	-328.544373
1574.924805	-26.297022
1573.916992	262.500916
1572.909180	111.521873
1571.901367	376.239136
1570.893555	-131.287949
1569.884766	-184.208466
1568.876953	-125.639458
1567.868164	205.280197
1566.858398	-69.288658
1565.849609	517.921753
1564.839844	232.451172
1563.830078	-380.149231
1562.820313	273.274994
1561.810547	119.448715
1560.799805	-73.551483
1559.790039	59.960331
1558.779297	-359.064240
1557.767578	45.872894
1556.756836	85.037880
1555.745117	434.701416
1554.733398	164.910614
1553.721680	770.141541
1552.709961	722.425049
1551.697266	-11.514965
1550.685547	-98.470757
1549.672852	631.794678
1548.659180	776.819763
1547.646484	515.509583
1546.632813	127.271805
1545.619141	149.899292
1544.605469	37.822464
1543.591797	-283.801636
1542.577148	244.249603
1541.562500	516.083130
1540.547852	278.809540
1539.533203	-441.421448
1538.518555	208.891510
1537.502930	107.649956
1536.487305	158.369049
1535.471680	59.159870
1534.456055	318.157074
1533.439453	272.464661
1532.422852	-155.010101
1531.406250	785.891174
1530.389648	347.608185
1529.373047	40.604225
1528.355469	554.990356
1527.337891	177.925552
1526.320313	341.373383
1525.302734	733.547485
1524.284180	556.527039
1523.265625	-148.113571
1522.247070	284.198975
1521.228516	-209.735474
1520.208984	445.505493
1519.190430	578.437866
1518.170898	281.809387
1517.151367	337.071411
1516.130859	422.817566
1515.111328	-292.980957
1514.090820	-366.827789
1513.070313	288.221649
1512.049805	100.866348
1511.028320	344.410248
1510.006836	-92.263718
1508.986328	553.540649
1507.963867	462.711121
1506.942383	-187.186829
1505.919922	-329.526672
1504.898438	-161.848358
1503.875977	328.341278
1502.852539	336.444305
1501.830078	8.882919
1500.806641	-257.334991
1499.783203	-359.785095
1498.759766	-313.923981
1497.736328	-1194.637817
1496.711914	-524.765015
1495.687500	426.025818
1494.663086	399.301758
1493.638672	-548.042114
1492.613281	51.366535
1491.587891	274.664368
1490.563477	-299.448853
1489.537109	-22.889618
1488.511719	473.127319
1487.485352	87.747429
1486.458984	100.670708
1485.432617	200.245667
1484.406250	1052.477051
1483.379883	352.971375
1482.352539	719.842163
1481.325195	915.579102
1480.297852	700.608887
1479.269531	495.771637
1478.241211	217.002487
1477.213867	1041.674438
1476.184570	890.055359
1475.156250	1174.020020
1474.127930	1442.509888
1473.098633	1364.505615
1472.069336	2075.536377
1471.040039	1819.153809
1470.009766	2186.127686
1468.979492	2117.893311
1467.950195	2736.386719
1466.918945	3036.601807
1465.888672	2693.554199
1464.857422	3008.832764
1463.827148	3522.210205
1462.795898	3270.587646
1461.763672	3102.813721
1460.732422	3069.747314
1459.700195	3232.117188
1458.667969	3526.406250
1457.635742	3406.908203
1456.603516	3759.401367
1455.570313	3376.030029
1454.537109	3776.527100
1453.503906	3261.506104
1452.470703	4265.253418
1451.436523	3978.444580
1450.403320	4381.109375
1449.369141	4264.219727
1448.333984	4696.999512
1447.299805	4805.563965
1446.264648	4711.525391
1445.230469	4103.780273
1444.194336	3992.270020
1443.159180	4634.944824
1442.124023	4159.292969
1441.087891	3956.999512
1440.051758	3990.037109
1439.015625	3709.660400
1437.978516	3639.217773
1436.941406	4364.900879
1435.904297	3223.323242
1434.867188	3676.184570
1433.830078	2689.496582
1432.791992	2662.710205
1431.754883	2345.819092
1430.715820	1968.495728
1429.677734	2086.060303
1428.639648	1837.916504
1427.600586	1297.374756
1426.561523	1143.007935
1425.522461	1367.007202
1424.482422	1031.433350
1423.443359	577.770081
1422.403320	671.111816
1421.363281	656.248901
1420.322266	1180.422363
1419.282227	355.043915
1418.241211	748.482727
1417.200195	618.442200
1416.159180	408.105591
1415.117188	233.198837
1414.076172	483.662781
1413.034180	374.555756
1411.992188	569.876892
1410.949219	413.360748
1409.907227	-59.475647
1408.864258	48.396202
1407.821289	-104.814629
1406.777344	322.306702
1405.734375	212.197174
1404.690430	220.261826
1403.646484	205.942978
1402.602539	63.883949
1401.557617	-62.913651
1400.513672	-116.640381
1399.468750	30.431074
1398.423828	79.882256
1397.377930	851.363953
1396.333008	-291.769684
1395.287109	640.265015
1394.241211	-226.381210
1393.195313	-55.620388
1392.148438	-150.144531
1391.101563	188.672684
1390.054688	169.700348
1389.007813	130.963806
1387.960938	-195.207016
1386.913086	-30.823486
1385.865234	-603.924988
1384.817383	-109.009819
1383.769531	508.423523
1382.720703	-1.244902
1381.671875	-85.696350
1380.623047	87.422104
1379.574219	-173.810104
1378.524414	216.956665
1377.475586	-163.488525
1376.425781	70.404030
1375.375977	359.357330
1374.325195	-114.981300
1373.274414	264.165161
1372.224609	72.424110
1371.172852	-6.872327
1370.122070	58.749947
1369.070313	-343.921570
1368.019531	-130.712723
1366.967773	-188.881866
1365.915039	79.447289
1364.863281	300.673615
1363.810547	-695.241028
1362.757813	-22.968388
1361.705078	154.132431
1360.651367	-153.718124
1359.598633	-259.647766
1358.544922	-143.988998
1357.491211	-62.907448
1356.436523	-426.548950
1355.382813	-66.559364
1354.328125	218.965210
1353.273438	169.318680
1352.217773	266.449890
1351.163086	23.702608
1350.107422	180.951538
1349.051758	435.200165
1347.996094	885.643250
1346.939453	254.511917
1345.883789	953.373474
1344.827148	1086.800415
1343.769531	1379.066162
1342.712891	1651.689453
1341.655273	1376.775269
1340.598633	1332.708252
1339.540039	984.179871
1338.482422	1277.520020
1337.423828	1424.882813
1336.366211	1354.650269
1335.307617	1866.274292
1334.248047	1232.301392
1333.189453	1286.611816
1332.129883	705.502747
1331.070313	1193.120361
1330.010742	1465.705566
1328.950195	1812.555420
1327.890625	1052.492920
1326.830078	1686.379883
1325.768555	1512.512329
1324.708008	1669.922119
1323.646484	1504.058838
1322.585938	1822.351563
1321.523438	1706.348389
1320.461914	1183.559692
1319.400391	1477.768677
1318.337891	1858.368408
1317.275391	2288.368164
1316.211914	1660.817993
1315.149414	1561.244751
1314.085938	1666.445801
1313.022461	1840.819824
1311.958984	2301.060059
1310.894531	1975.756348
1309.831055	2204.800049
1308.766602	1941.654907
1307.701172	2126.694092
1306.636719	2299.612061
1305.571289	2027.405273
1304.505859	1964.579468
1303.440430	2118.366455
1302.375000	2075.638672
1301.308594	2396.847168
1300.242188	2128.403076
1299.175781	2204.209961
1298.109375	2189.311768
1297.041992	2218.793213
1295.975586	2000.524048
1294.908203	2138.417969
1293.839844	2048.191650
1292.772461	2112.791748
1291.704102	1606.000488
1290.635742	1913.789551
1289.567383	1277.679321
1288.498047	1825.958740
1287.428711	1580.137939
1286.360352	1177.812256
1285.290039	1547.417725
1284.220703	1351.301147
1283.150391	1983.036499
1282.080078	1150.711182
1281.009766	1290.579590
1279.939453	1014.545105
1278.868164	1166.889771
1277.796875	1143.208252
1276.725586	1674.778320
1275.654297	1284.557739
1274.582031	1280.813721
1273.509766	1770.851074
1272.437500	1518.064697
1271.365234	1245.967041
1270.291992	1880.138428
1269.218750	2033.148315
1268.145508	1600.352905
1267.072266	1472.928589
1265.999023	1711.676514
1264.924805	1472.263672
1263.850586	1642.805786
1262.776367	1723.158936
1261.701172	1776.724487
1260.625977	1579.328857
1259.550781	1923.070435
1258.475586	1932.992554
1257.400391	1506.998169
1256.324219	1390.512695
1255.248047	1895.002686
1254.171875	1488.980347
1253.094727	1917.910400
1252.018555	1480.579956
1250.941406	1393.765869
1249.864258	1102.762085
1248.786133	1699.401123
1247.708008	1887.445679
1246.630859	989.103577
1245.551758	1327.948975
1244.473633	981.659058
1243.394531	1077.566040
1242.316406	801.987427
1241.236328	1247.536865
1240.157227	816.742554
1239.077148	883.609192
1237.998047	972.328674
1236.917969	951.866882
1235.836914	1772.884888
1234.756836	1201.933716
1233.675781	1705.034180
1232.594727	1030.151733
1231.512695	1256.853882
1230.431641	1108.027710
1229.349609	1707.584839
1228.267578	1624.076538
1227.185547	1601.124878
1226.102539	1708.836792
1225.019531	480.857239
1223.936523	738.738098
1222.853516	711.101379
1221.769531	1614.374512
1220.686523	953.131775
1219.602539	1353.183838
1218.517578	837.184204
1217.433594	918.129150
1216.348633	559.391968
1215.263672	563.000732
1214.178711	1054.257568
1213.092773	883.871094
1212.007813	662.861389
1210.921875	1064.343994
1209.834961	1521.066284
1208.749023	747.642334
1207.662109	1061.875000
1206.575195	1175.839722
1205.488281	1116.174805
1204.400391	719.135864
1203.313477	618.532898
1202.225586	240.918533
1201.136719	39.165577
1200.048828	66.138893
1198.959961	114.672401
1197.871094	153.490555
1196.782227	151.317917
1195.692383	4.738287
1194.603516	-211.562454
1193.513672	98.616562
1192.423828	98.515862
1191.333008	-57.882339
1190.242188	-132.610748
1189.151367	25.586765
1188.060547	-66.111740
1186.969727	29.401518
1185.877930	-36.070999
1184.786133	-317.577087
1183.694336	-838.985352
1182.601563	-187.313721
1181.509766	46.711639
1180.416992	297.290710
1179.323242	-341.687317
1178.230469	-242.323059
1177.136719	-88.018356
1176.042969	324.820557
1174.949219	459.559875
1173.854492	117.619019
1172.760742	98.914009
1171.666016	-46.754364
1170.570313	307.597229
1169.475586	322.002686
1168.379883	-390.815704
1167.284180	-498.450592
1166.188477	-314.504089
1165.091797	26.974245
1163.996094	155.534973
1162.899414	18.720242
1161.801758	-68.017433
1160.705078	155.623154
1159.607422	350.379150
1158.509766	831.346497
1157.412109	507.798431
1156.313477	-87.728790
1155.215820	490.457794
1154.117188	746.313477
1153.017578	-8.982149
1151.918945	454.006683
1150.819336	-81.866570
1149.719727	437.854523
1148.620117	364.099945
1147.519531	256.897949
1146.418945	-167.036880
1145.318359	480.288177
1144.217773	-115.087257
1143.116211	-265.400726
1142.014648	24.320814
1140.913086	361.359314
1139.811523	-143.573471
1138.708984	178.831696
1137.606445	168.259338
1136.503906	632.796326
1135.401367	343.967163
1134.297852	518.260681
1133.194336	868.080627
1132.090820	825.928284
1130.987305	733.859497
1129.882813	893.214722
1128.778320	1377.406006
1127.673828	1555.325317
1126.569336	820.122742
1125.463867	1336.865112
1124.358398	1085.347656
1123.252930	1025.783203
1122.146484	1120.113525
1121.041016	785.631653
1119.934570	448.821411
1118.828125	748.916260
1117.720703	1164.748657
1116.613281	77.638351
1115.505859	443.579437
1114.398438	225.034912
1113.291016	361.233429
1112.182617	-67.789413
1111.074219	143.872528
1109.964844	506.583008
1108.856445	701.332153
1107.747070	1176.985962
1106.637695	757.333618
1105.528320	774.596375
1104.417969	912.145935
1103.307617	728.623291
1102.197266	1137.335693
1101.086914	993.832764
1099.975586	1369.150146
1098.864258	761.054260
1097.752930	883.930664
1096.641602	1237.672729
1095.529297	1051.621094
1094.416992	1042.284546
1093.304688	1058.830078
1092.191406	653.840515
1091.079102	823.416748
1089.965820	795.167053
1088.852539	538.678528
1087.738281	992.682617
1086.624023	1279.469849
1085.509766	1008.863525
1084.395508	1166.210571
1083.280273	1769.992798
1082.166016	1269.170654
1081.050781	1113.875977
1079.934570	1461.221680
1078.819336	1193.254150
1077.703125	749.332092
1076.586914	812.574219
1075.469727	655.204834
1074.353516	756.012268
1073.236328	530.761963
1072.119141	826.197632
1071.000977	793.293701
1069.882813	924.504761
1068.765625	837.808472
1067.646484	875.293701
1066.528320	1177.503784
1065.409180	929.314453
1064.290039	1453.844116
1063.170898	1718.385376
1062.050781	1173.210571
1060.930664	640.054749
1059.810547	652.164001
1058.690430	503.002960
1057.569336	557.343994
1056.449219	674.880066
1055.327148	955.952515
1054.206055	690.344666
1053.083984	723.887146
1051.961914	888.275757
1050.839844	791.209534
1049.717773	736.309387
1048.594727	772.520630
1047.471680	561.530579
1046.348633	434.718140
1045.224609	58.544441
1044.101563	30.067186
1042.976563	267.381592
1041.852539	267.056152
1040.728516	-52.307232
1039.603516	-36.004524
1038.478516	206.306992
1037.352539	606.940979
1036.227539	404.718842
1035.101563	472.662720
1033.974609	652.370544
1032.848633	-56.337368
1031.721680	214.429352
1030.594727	750.270081
1029.467773	-220.131927
1028.340820	-23.366856
1027.212891	6.192773
1026.084961	49.856556
1024.956055	-275.568024
1023.828125	-324.349396
1022.699219	-363.657166
1021.570313	-94.104424
1020.440430	-773.398682
1019.311523	-742.380310
1018.181641	-641.623779
1017.050781	-239.336075
1015.920898	-258.851105
1014.790039	-41.789063
1013.659180	-357.459991
1012.528320	-385.556000
1011.396484	86.771416
1010.265625	665.623657
1009.132813	718.978394
1008.000977	-206.292374
1006.868164	759.264282
1005.736328	996.028992
1004.602539	2063.075684
1003.469727	3534.484375
1002.335938	3632.467529
1001.202148	3536.555908
1000.068359	2500.642822
998.933594	680.141296
997.799805	521.108093
996.665039	420.124878
995.529297	506.397888
994.394531	865.216553
993.258789	232.085678
992.123047	644.393127
990.986328	727.006531
989.849609	339.563019
988.712891	-160.364914
987.576172	667.560608
986.439453	426.403992
985.301758	153.385498
984.164063	233.117233
983.025391	435.108856
981.887695	298.979279
980.749023	36.629021
979.610352	89.887642
978.470703	-325.804718
977.332031	-67.214394
976.192383	357.076630
975.051758	-165.499847
973.912109	148.936325
972.771484	587.578064
971.630859	762.197876
970.490234	80.523148
969.348633	315.480103
968.207031	188.004135
967.065430	-19.411882
965.923828	583.427979
964.781250	532.606934
963.638672	317.035522
962.496094	622.292236
961.352539	297.414001
960.208984	930.841492
959.065430	235.559174
957.921875	365.465515
956.777344	346.785828
955.632813	307.842041
954.488281	-37.467648
953.343750	111.973625
952.198242	69.493523
951.052734	173.740601
949.907227	-293.402924
948.760742	552.211548
947.614258	145.262650
946.467773	143.280777
945.321289	-319.852203
944.173828	-282.260376
943.026367	-372.243164
941.878906	177.338821
940.730469	345.830811
939.582031	373.088562
938.433594	266.055847
937.285156	446.754517
936.135742	251.444550
934.987305	220.687012
933.836914	315.586243
932.687500	750.268372
931.537109	257.888947
930.386719	449.292938
929.236328	-85.443794
928.084961	183.955597
926.934570	-251.999161
925.783203	-114.072220
924.630859	242.476730
923.478516	285.287384
922.327148	-42.243835
921.173828	-160.200302
920.021484	572.159546
918.868164	-104.269836
917.714844	262.563660
916.561523	91.258331
915.407227	-365.774445
914.252930	53.891350
913.098633	-813.161865
911.944336	-197.929901
910.789063	-140.758621
909.633789	-477.957642
908.478516	135.258179
907.322266	-280.683136
906.166016	35.806232
905.009766	116.761246
903.853516	-458.986389
902.696289	-101.195702
901.539063	-198.428452
900.381836	-118.837532
899.223633	-222.361328
898.065430	174.390686
896.907227	-186.586166
895.749023	-56.460747
894.589844	-61.842899
893.430664	-180.046249
892.271484	165.267960
891.112305	140.079025
889.952148	-320.847534
888.791992	-164.888824
887.630859	13.759892
886.470703	140.567184
885.309570	30.538414
884.148438	283.944061
882.986328	-202.426529
881.825195	-61.535755
880.663086	816.653809
879.500000	538.292969
878.337891	280.473206
877.174805	-71.720734
876.011719	170.988174
874.847656	701.936584
873.684570	620.386658
872.520508	586.251953
871.355469	475.722076
870.191406	284.339722
869.026367	549.721985
867.861328	351.832367
866.695313	311.484344
865.530273	316.165344
864.364258	1129.836548
863.197266	202.155823
862.031250	887.547729
860.864258	1258.309570
859.697266	858.919983
858.530273	1240.794434
857.362305	1164.769775
856.194336	1382.676147
855.026367	806.538452
853.857422	1585.005981
852.688477	941.846252
851.519531	1294.068481
850.350586	1829.845825
849.180664	1227.366943
848.010742	708.016235
846.840820	1062.099976
845.670898	1127.205322
844.500000	997.536560
843.329102	818.642334
842.157227	863.484497
840.986328	988.729736
839.814453	646.558044
838.642578	843.182495
837.469727	1160.314697
836.296875	1113.011719
835.124023	489.329987
833.951172	986.919617
832.777344	334.320129
831.603516	641.753174
830.429688	868.572205
829.255859	1153.169678
828.081055	1044.920898
826.906250	1021.321594
825.731445	759.022278
824.555664	973.710571
823.379883	914.038879
822.204102	-183.990433
821.027344	206.247543
819.851563	121.799141
818.674805	-350.174133
817.497070	8.126829
816.320313	47.843246
815.142578	-137.348373
813.963867	215.616913
812.786133	156.819122
811.607422	-100.026871
810.428711	272.054352
809.250000	417.081787
808.070313	-197.976639
806.890625	-73.347763
805.710938	441.800262
804.531250	-253.442780
803.350586	-56.359211
802.169922	-580.776184
800.988281	-787.960510
799.807617	-549.490845
798.625977	-475.475311
797.444336	-492.653748
796.261719	-277.355804
795.079102	-525.547119
793.896484	-213.409958
792.713867	133.748428
791.530273	296.684113
790.346680	27.581474
789.163086	685.672852
787.979492	475.792419
786.794922	475.891357
785.610352	170.491486
784.425781	411.107239
783.240234	-5.232278
782.054688	789.464844
780.869141	830.033875
779.682617	543.355408
778.496094	768.899170
777.309570	44.618210
776.123047	1196.723633
774.935547	763.416199
773.748047	283.683105
772.560547	2.423511
771.373047	442.169678
770.184570	277.278595
768.996094	306.168915
767.806641	883.502258
766.618164	863.186890
765.428711	1263.333862
764.239258	969.300903
763.048828	529.812439
761.858398	1309.727295
760.667969	876.415710
759.477539	1197.709106
758.286133	1241.425659
757.094727	554.738464
755.903320	859.698486
754.710938	1043.366089
753.518555	620.158081
752.326172	730.798035
751.133789	902.642517
749.940430	1478.236450
748.747070	635.037537
747.553711	35.653133
746.359375	360.198761
745.166016	366.266266
743.970703	959.947937
742.776367	461.086731
741.581055	962.001587
740.385742	544.090637
739.190430	266.455231
737.994141	111.453773
736.797852	179.782532
735.601563	313.621674
734.405273	-60.668671
733.208008	348.668884
732.010742	-314.581940
730.813477	376.595886
729.615234	402.413422
728.416992	73.858475
727.218750	357.519196
726.020508	216.937027
724.821289	-441.543457
723.622070	453.535492
722.422852	-311.815186
721.222656	119.788704
720.022461	583.915100
718.822266	331.911499
717.621094	706.279907
716.420898	668.169067
715.218750	1116.475952
714.017578	882.085876
712.815430	665.296753
711.614258	612.140564
710.411133	365.132751
709.208984	889.541626
708.005859	634.064697
706.802734	211.154449
705.599609	256.629120
704.395508	247.798050
703.191406	463.262390
701.987305	282.856323
700.782227	616.007202
699.577148	505.605133
698.372070	293.297180
697.166992	-33.871151
695.960938	258.630096
694.754883	-104.817108
693.548828	450.903229
692.341797	33.845345
691.135742	-113.508736
689.927734	-533.961914
688.720703	-381.033813
687.512695	-436.097931
686.304688	-178.453537
685.096680	164.015320
683.888672	-392.950531
682.679688	-496.271271
681.470703	-57.419586
680.260742	-335.393311
679.050781	-398.376984
677.840820	-88.427147
676.630859	-187.295914
675.419922	166.707291
674.209961	200.811874
672.998047	-145.326996
671.787109	43.442326
670.575195	100.770004
669.363281	162.943207
668.151367	-301.698181
666.938477	-281.517151
665.725586	-53.361675
664.512695	-200.518021
663.299805	-96.515007
662.085938	236.909714
660.872070	203.896683
659.658203	413.220306
658.443359	75.150841
657.228516	-382.885284
656.013672	-367.802795
654.797852	3.660539
653.583008	-128.703568
652.366211	155.566467
651.150391	-201.590744
649.934570	228.256622
648.717773	40.612164
647.500000	-314.145416
646.283203	304.811188
645.065430	168.899429
643.847656	147.789215
642.629883	86.525742
641.411133	554.985413
640.192383	-23.033789
638.973633	476.736664
637.753906	555.796509
636.534180	259.555786
635.314453	-57.353394
634.094727	43.145149
632.874023	19.751295
631.653320	140.820740
630.432617	-123.793251
629.211914	135.815781
627.990234	318.703156
626.768555	-222.713226
625.545898	276.502380
624.324219	806.018127
623.101563	879.386780
621.877930	351.208893
620.655273	16.504093
619.431641	282.017059
618.208008	614.188965
616.983398	280.913483
615.759766	-272.308350
614.535156	-118.909782
613.310547	426.110748
612.084961	15.209072
610.859375	137.045547
609.633789	77.260361
608.408203	-144.829178
607.181641	-3.550504
605.955078	5.198953
604.728516	-588.388794
