# Supplementary material for: Raman spectroscopy accurately differentiates mucosal healing from non-healing and biochemical changes following biological therapy in inflammatory bowel disease
Source: PLoS One. 2021 Jun 2;16(6):e0252210. doi: 10.1371/journal.pone.0252210 (PMC8172032; doi:10.1371/journal.pone.0252210)
Supplement: S7 Dataset — (ZIP) [file pone.0252210.s009.zip › Post-biologic/OC034 post treatment_base sub CR removed_18__X_-4895.59__Y_10069__Z_1507.2__Time_201.txt]

1714.774414	142.882568
1713.797852	-24.675476
1712.820313	-23.805729
1711.843750	-163.071030
1710.866211	-42.908920
1709.888672	-188.787613
1708.911133	-120.803871
1707.933594	118.070290
1706.955078	18.804165
1705.976563	26.232971
1704.998047	113.546364
1704.019531	219.161392
1703.040039	-101.164688
1702.061523	38.545135
1701.082031	62.847046
1700.101563	36.032963
1699.122070	345.915466
1698.141602	131.497375
1697.161133	74.681099
1696.180664	255.542542
1695.200195	438.874451
1694.218750	416.359131
1693.238281	479.258331
1692.256836	363.201691
1691.274414	506.029114
1690.292969	475.387665
1689.310547	511.446350
1688.328125	547.535034
1687.345703	469.015778
1686.363281	811.826965
1685.379883	616.172058
1684.396484	676.537842
1683.413086	398.678711
1682.429688	755.009644
1681.445313	749.171387
1680.461914	959.199646
1679.477539	812.639343
1678.493164	863.283447
1677.507813	818.326660
1676.523438	938.576721
1675.538086	997.833557
1674.552734	1214.195435
1673.566406	1167.555908
1672.581055	1487.990356
1671.594727	1378.127075
1670.608398	1313.777466
1669.622070	1239.148193
1668.634766	1329.469482
1667.648438	1547.524780
1666.661133	1524.283691
1665.673828	1342.193237
1664.685547	1508.026733
1663.698242	1382.422729
1662.709961	1710.639404
1661.721680	1914.477051
1660.733398	1914.510986
1659.744141	1745.304443
1658.755859	1658.700684
1657.766602	1519.520142
1656.777344	1883.922607
1655.787109	1364.261108
1654.797852	1451.382202
1653.807617	1507.077759
1652.817383	1618.699707
1651.827148	1463.502441
1650.835938	1120.980835
1649.844727	1175.602905
1648.853516	926.599548
1647.862305	662.241638
1646.871094	784.158997
1645.878906	504.862579
1644.886719	344.927246
1643.894531	438.937042
1642.902344	599.289246
1641.910156	440.593903
1640.916992	567.319641
1639.923828	401.532196
1638.930664	104.313454
1637.936523	311.253662
1636.943359	7.019157
1635.949219	-25.235672
1634.955078	-1.772274
1633.960938	19.404316
1632.965820	-143.473236
1631.970703	-79.443390
1630.975586	-7.195315
1629.980469	160.129532
1628.985352	161.913971
1627.989258	-30.689487
1626.993164	-57.150517
1625.997070	-101.686340
1625.000977	-90.664688
1624.003906	-32.024086
1623.007813	-12.518169
1622.010742	88.733582
1621.012695	248.027954
1620.015625	360.272278
1619.017578	154.992142
1618.020508	107.616005
1617.021484	0.146643
1616.023438	297.145935
1615.025391	132.494675
1614.026367	4.887070
1613.027344	-161.755554
1612.028320	-44.902596
1611.028320	45.915127
1610.029297	-125.162621
1609.029297	-143.968079
1608.029297	7.735034
1607.028320	159.576797
1606.028320	-36.716988
1605.027344	39.545444
1604.026367	184.019394
1603.025391	17.200991
1602.023438	-34.253452
1601.022461	8.657269
1600.020508	-157.508057
1599.018555	-218.858765
1598.016602	-117.960205
1597.013672	-129.344772
1596.010742	-85.716957
1595.007813	-211.780777
1594.004883	-81.709923
1593.001953	-223.146835
1591.998047	-254.766739
1590.994141	-127.052017
1589.990234	-228.935043
1588.986328	-174.144073
1587.981445	-197.546219
1586.976563	42.532146
1585.971680	126.141205
1584.966797	-118.667801
1583.961914	43.250156
1582.956055	40.995289
1581.950195	174.250870
1580.944336	159.034149
1579.938477	250.619308
1578.931641	102.683075
1577.924805	87.574799
1576.917969	56.877419
1575.911133	26.203232
1574.904297	-103.294365
1573.896484	105.331291
1572.888672	155.261826
1571.880859	77.787537
1570.873047	122.476204
1569.864258	125.547165
1568.855469	-14.287359
1567.846680	134.191986
1566.837891	131.964371
1565.829102	103.733719
1564.819336	49.508648
1563.809570	208.038071
1562.799805	161.484131
1561.790039	205.670227
1560.779297	223.834564
1559.768555	44.872124
1558.757813	-20.037003
1557.747070	171.567627
1556.736328	228.269608
1555.724609	98.339462
1554.712891	7.218874
1553.701172	237.119644
1552.689453	16.365974
1551.676758	178.658051
1550.664063	449.452942
1549.651367	251.745087
1548.638672	268.689117
1547.625977	-6.715453
1546.612305	353.894531
1545.598633	254.106110
1544.584961	265.356537
1543.571289	139.524612
1542.556641	80.770264
1541.541992	163.947006
1540.527344	-47.419579
1539.512695	110.325058
1538.498047	-18.642929
1537.482422	192.912354
1536.466797	-114.344818
1535.451172	-65.672585
1534.434570	-112.601807
1533.418945	198.711746
1532.402344	84.399963
1531.385742	235.419342
1530.369141	53.822815
1529.351563	111.703224
1528.334961	4.560166
1527.317383	-4.866181
1526.299805	121.979607
1525.281250	320.656921
1524.263672	48.164112
1523.245117	-77.749825
1522.226563	19.991104
1521.208008	78.935783
1520.188477	11.681308
1519.168945	180.764404
1518.150391	-61.600639
1517.129883	-16.283764
1516.110352	-7.127003
1515.089844	176.479919
1514.070313	-125.484718
1513.049805	39.727509
1512.028320	-69.965096
1511.007813	74.261772
1509.986328	-2.411634
1508.964844	41.319664
1507.943359	0.215650
1506.921875	184.572525
1505.899414	-249.129044
1504.876953	-11.359453
1503.854492	-176.161118
1502.832031	-274.471863
1501.808594	-201.333908
1500.786133	-123.278038
1499.762695	-124.814140
1498.739258	-241.713821
1497.714844	-207.772583
1496.691406	-161.222687
1495.666992	-137.905167
1494.642578	-104.546700
1493.617188	-263.156067
1492.592773	-74.204140
1491.567383	-13.307417
1490.541992	-77.816658
1489.516602	-68.385574
1488.491211	257.582184
1487.464844	121.032372
1486.438477	76.281151
1485.412109	100.301033
1484.385742	267.054810
1483.358398	438.663696
1482.331055	326.894867
1481.303711	329.778687
1480.276367	482.940277
1479.249023	467.633759
1478.220703	648.414490
1477.192383	637.857178
1476.164063	622.061951
1475.135742	720.742920
1474.106445	905.804810
1473.077148	958.256653
1472.047852	1086.908691
1471.018555	1108.484985
1469.989258	1264.766479
1468.958984	1555.654541
1467.928711	1345.271484
1466.898438	1623.048584
1465.868164	1725.174194
1464.836914	1628.874512
1463.805664	1987.346558
1462.774414	2043.228149
1461.743164	1954.193848
1460.710938	2159.645264
1459.679688	1945.999023
1458.647461	2564.903809
1457.615234	2241.912842
1456.582031	2398.490723
1455.549805	2367.202393
1454.516602	2437.265869
1453.483398	2512.280762
1452.449219	2589.694336
1451.416016	2618.850098
1450.381836	2528.797363
1449.347656	2790.859131
1448.313477	2758.913086
1447.279297	2709.183594
1446.244141	2846.746094
1445.208984	2733.583984
1444.173828	2676.085449
1443.138672	2727.351074
1442.102539	2533.142334
1441.066406	2531.180908
1440.030273	2187.807861
1438.994141	2246.497070
1437.958008	2259.625244
1436.920898	2105.908203
1435.883789	1921.901978
1434.846680	1768.252563
1433.808594	1612.097778
1432.771484	1400.452881
1431.733398	1082.838501
1430.695313	969.762817
1429.657227	892.043640
1428.618164	607.468262
1427.579102	592.871094
1426.540039	555.579651
1425.500977	553.594238
1424.461914	488.596832
1423.421875	446.291656
1422.381836	237.728928
1421.341797	391.984161
1420.301758	440.415039
1419.260742	310.057831
1418.219727	484.366058
1417.178711	137.657257
1416.137695	221.390625
1415.096680	176.818283
1414.054688	308.337006
1413.012695	-156.122452
1411.970703	111.240776
1410.928711	127.179733
1409.885742	173.293427
1408.842773	5.878562
1407.799805	187.735947
1406.756836	166.148788
1405.712891	104.436905
1404.668945	-137.930420
1403.625000	161.970535
1402.581055	-90.216782
1401.537109	89.259445
1400.492188	110.701683
1399.447266	174.834564
1398.402344	218.959625
1397.357422	122.779716
1396.311523	267.277191
1395.265625	243.933090
1394.219727	333.404297
1393.173828	67.307556
1392.126953	56.789536
1391.081055	136.503922
1390.034180	-3.977209
1388.986328	-4.192204
1387.939453	105.783424
1386.891602	-56.823479
1385.843750	-79.221489
1384.795898	-181.503128
1383.748047	103.794754
1382.699219	-153.211884
1381.651367	67.224152
1380.602539	-209.415314
1379.552734	-48.791988
1378.503906	-175.237640
1377.454102	-116.794266
1376.404297	-302.835907
1375.354492	222.468399
1374.303711	-78.079201
1373.253906	-440.706451
1372.203125	-147.238525
1371.152344	-225.230942
1370.100586	205.411774
1369.049805	65.350281
1367.998047	231.927292
1366.946289	-14.922235
1365.894531	82.152740
1364.841797	-52.240116
1363.789063	2.759382
1362.736328	55.393734
1361.683594	147.964966
1360.630859	121.236969
1359.577148	169.272964
1358.523438	254.741776
1357.469727	41.994022
1356.415039	259.483887
1355.361328	57.077633
1354.306641	364.224640
1353.251953	348.482330
1352.197266	414.859344
1351.141602	558.324036
1350.085938	227.759399
1349.030273	187.870239
1347.974609	515.390503
1346.918945	852.853088
1345.862305	513.226746
1344.805664	833.504822
1343.749023	918.289368
1342.691406	1008.151123
1341.634766	1127.883301
1340.577148	970.238464
1339.519531	998.603455
1338.460938	928.053406
1337.403320	1040.927002
1336.344727	1052.419189
1335.286133	1172.968750
1334.226563	645.354370
1333.167969	969.120300
1332.108398	746.322021
1331.048828	578.186462
1329.989258	778.641113
1328.928711	860.531738
1327.869141	702.865417
1326.808594	772.716675
1325.748047	674.743042
1324.686523	836.265259
1323.625977	711.494141
1322.564453	1001.628296
1321.502930	904.343872
1320.440430	1098.405518
1319.378906	1077.940552
1318.316406	936.793213
1317.253906	1067.101685
1316.190430	968.246338
1315.127930	1061.843262
1314.064453	965.817749
1313.000977	902.018372
1311.937500	1008.356201
1310.873047	757.735352
1309.809570	1063.793823
1308.745117	946.501160
1307.679688	886.008911
1306.615234	1103.725464
1305.549805	1023.853638
1304.484375	904.818481
1303.418945	896.632385
1302.353516	1065.588867
1301.287109	905.284485
1300.220703	882.797791
1299.154297	840.812988
1298.087891	808.814880
1297.020508	872.734192
1295.954102	872.941223
1294.886719	802.101807
1293.818359	751.060547
1292.750977	724.715820
1291.682617	669.080139
1290.614258	682.265747
1289.545898	805.907654
1288.476563	770.290894
1287.407227	693.156372
1286.338867	763.193420
1285.268555	884.763672
1284.199219	548.419617
1283.128906	432.712616
1282.058594	728.448975
1280.988281	664.386536
1279.917969	850.060303
1278.846680	614.974915
1277.775391	805.692139
1276.704102	661.418823
1275.632813	832.697754
1274.560547	578.699829
1273.488281	676.814453
1272.416016	665.043274
1271.343750	795.052124
1270.270508	798.105896
1269.197266	837.878662
1268.124023	958.280212
1267.050781	1076.277100
1265.977539	1157.710693
1264.903320	1158.689941
1263.829102	974.392334
1262.753906	1080.425171
1261.679688	1047.531738
1260.604492	1004.979614
1259.529297	1306.108032
1258.454102	966.438110
1257.378906	1123.873535
1256.302734	1025.613647
1255.226563	1290.221924
1254.150391	960.852173
1253.073242	1094.067139
1251.997070	981.540588
1250.919922	956.689575
1249.841797	827.328125
1248.764648	1194.084839
1247.686523	1217.968872
1246.608398	1108.218872
1245.530273	1185.654663
1244.452148	957.006226
1243.373047	917.938049
1242.293945	1330.571655
1241.214844	1104.574463
1240.135742	987.926270
1239.055664	980.557495
1237.975586	936.823853
1236.895508	944.068481
1235.815430	890.703003
1234.734375	975.575745
1233.654297	965.890747
1232.573242	767.198730
1231.491211	1026.524658
1230.410156	1028.974854
1229.328125	777.145020
1228.246094	915.248291
1227.163086	946.779602
1226.081055	784.679138
1224.998047	818.638611
1223.915039	850.156128
1222.832031	487.422699
1221.748047	560.085693
1220.664063	354.690155
1219.580078	511.909576
1218.496094	485.393921
1217.412109	514.433838
1216.327148	335.717651
1215.242188	381.630493
1214.157227	396.109558
1213.071289	649.511108
1211.985352	569.745789
1210.899414	769.848511
1209.813477	704.492798
1208.727539	894.752686
1207.640625	537.580078
1206.553711	665.032410
1205.466797	479.085999
1204.378906	500.388062
1203.291016	422.861389
1202.203125	111.709045
1201.115234	147.364532
1200.027344	255.165726
1198.938477	54.798756
1197.849609	-37.261471
1196.760742	19.808332
1195.670898	158.562393
1194.582031	-77.928818
1193.492188	209.700882
1192.401367	107.762009
1191.311523	-184.038757
1190.220703	-307.611877
1189.129883	-186.211273
1188.039063	-139.384491
1186.947266	-179.089279
1185.856445	-55.635746
1184.764648	-191.494431
1183.671875	-212.213943
1182.580078	-5.134133
1181.487305	81.857140
1180.394531	204.684540
1179.301758	8.558606
1178.208984	11.339309
1177.115234	-21.914881
1176.021484	133.992645
1174.927734	-57.528210
1173.833008	244.181458
1172.738281	354.149689
1171.643555	174.378281
1170.548828	257.793915
1169.454102	302.791992
1168.358398	232.866196
1167.262695	9.833230
1166.166992	186.030090
1165.070313	22.647520
1163.973633	-28.459269
1162.876953	80.413040
1161.780273	-4.338850
1160.683594	314.398621
1159.585938	248.511246
1158.488281	220.730911
1157.389648	257.281158
1156.291992	463.093964
1155.193359	463.570099
1154.094727	347.080750
1152.996094	318.746521
1151.896484	423.788818
1150.796875	361.854553
1149.697266	242.650482
1148.597656	-10.005266
1147.498047	6.441809
1146.397461	41.810448
1145.296875	84.189690
1144.195313	-9.222939
1143.094727	-136.017029
1141.993164	-39.267216
1140.891602	38.294838
1139.789063	63.394760
1138.687500	143.044510
1137.584961	89.447174
1136.482422	263.860901
1135.379883	153.016510
1134.276367	236.851227
1133.172852	334.781891
1132.069336	325.724915
1130.964844	394.873322
1129.861328	817.438293
1128.756836	691.687988
1127.652344	677.356445
1126.546875	828.898132
1125.442383	899.661865
1124.336914	759.331299
1123.230469	633.166809
1122.125000	720.174072
1121.018555	766.760986
1119.912109	704.289490
1118.805664	563.613953
1117.699219	569.645630
1116.591797	426.481079
1115.484375	512.763977
1114.376953	553.964233
1113.268555	412.947876
1112.160156	439.757294
1111.051758	459.362579
1109.943359	381.970062
1108.833984	528.959351
1107.725586	363.997162
1106.616211	602.831482
1105.505859	704.518311
1104.396484	728.178040
1103.286133	475.620880
1102.175781	827.089539
1101.064453	593.310974
1099.954102	727.455322
1098.842773	722.339966
1097.731445	589.852783
1096.619141	862.689270
1095.507813	621.688110
1094.395508	632.762207
1093.282227	577.807739
1092.169922	529.874878
1091.056641	717.282471
1089.943359	720.965698
1088.830078	432.817291
1087.716797	537.583435
1086.602539	350.600006
1085.488281	655.062500
1084.373047	700.732666
1083.258789	734.581604
1082.143555	646.167908
1081.028320	592.978149
1079.913086	424.680725
1078.796875	700.185669
1077.680664	658.603027
1076.564453	532.503418
1075.448242	577.709534
1074.331055	364.797485
1073.213867	475.604034
1072.096680	347.155060
1070.979492	401.583832
1069.861328	240.325821
1068.743164	461.055939
1067.625000	311.518829
1066.505859	190.124588
1065.386719	218.626373
1064.267578	277.530609
1063.148438	390.224670
1062.029297	289.916168
1060.909180	313.626556
1059.789063	143.189224
1058.667969	407.750610
1057.547852	361.267853
1056.426758	403.613342
1055.305664	277.698578
1054.183594	282.664337
1053.062500	189.547699
1051.940430	145.516144
1050.818359	353.651123
1049.695313	50.542648
1048.572266	99.953804
1047.449219	53.711517
1046.326172	70.490372
1045.203125	483.709106
1044.079102	164.717636
1042.955078	-51.537449
1041.830078	-18.327229
1040.706055	275.841980
1039.581055	66.804291
1038.456055	207.205307
1037.331055	112.448151
1036.205078	-319.720490
1035.079102	120.999229
1033.953125	91.617775
1032.826172	362.346863
1031.700195	249.327835
1030.573242	13.198228
1029.445313	67.775352
1028.318359	-70.467804
1027.190430	-289.899231
1026.062500	-221.137573
1024.934570	-66.412674
1023.805664	-190.281921
1022.676758	-374.360352
1021.547852	14.907365
1020.418945	-424.161804
1019.289063	-132.310547
1018.159180	-60.800735
1017.029297	-58.782238
1015.898438	-211.970184
1014.767578	-251.437332
1013.636719	-91.540642
1012.505859	-28.894899
1011.375000	179.717102
1010.243164	344.348175
1009.111328	92.383934
1007.978516	284.947662
1006.846680	380.377930
1005.713867	1077.256836
1004.581055	1889.555542
1003.447266	2542.073242
1002.313477	2542.601318
1001.179688	1942.436523
1000.045898	1060.827026
998.912109	641.712585
997.777344	467.703339
996.642578	206.183456
995.506836	346.536835
994.372070	330.052246
993.236328	288.337494
992.100586	126.848305
990.963867	329.922089
989.828125	120.379608
988.691406	17.106886
987.553711	-249.579590
986.416992	-255.649048
985.279297	33.259819
984.141602	-253.500061
983.003906	-81.823700
981.865234	-259.925690
980.726563	91.481903
979.587891	150.708984
978.448242	200.873276
977.309570	97.114296
976.169922	172.888931
975.030273	179.845505
973.889648	145.604080
972.749023	265.474670
971.608398	20.262922
970.467773	23.342758
969.326172	-134.110657
968.184570	241.176697
967.042969	196.539566
965.901367	80.980553
964.758789	137.673248
963.616211	84.451416
962.473633	-12.123913
961.330078	17.586000
960.186523	187.240433
959.042969	242.453003
957.899414	293.237640
956.754883	-24.481400
955.610352	42.731674
954.465820	-91.312523
953.321289	264.567688
952.175781	89.720757
951.030273	8.913646
949.884766	31.224298
948.738281	-78.883278
947.591797	147.218521
946.445313	165.460953
945.298828	156.462784
944.151367	181.912979
943.003906	-0.255103
941.856445	358.879822
940.708008	138.321426
939.559570	383.529816
938.411133	88.146706
937.262695	151.153702
936.113281	227.994308
934.964844	149.956558
933.814453	336.515747
932.665039	288.465881
931.514648	258.841919
930.364258	122.363892
929.213867	159.171097
928.062500	18.574862
926.912109	-14.822934
925.759766	56.639256
924.608398	180.550751
923.456055	54.405117
922.303711	103.559593
921.151367	161.947983
919.999023	106.836067
918.845703	-125.309952
917.692383	147.102707
916.539063	208.333771
915.384766	-57.257767
914.230469	-172.753540
913.076172	-292.583435
911.920898	116.453522
910.766602	-384.180145
909.611328	-224.488419
908.455078	-200.762436
907.299805	-471.595215
906.143555	-96.279274
904.987305	-97.112564
903.830078	-188.413208
902.673828	-127.818321
901.516602	147.970062
900.359375	-60.649368
899.201172	86.253525
898.042969	92.930626
896.884766	88.410278
895.726563	-133.091751
894.567383	-8.455679
893.408203	267.673309
892.249023	78.253044
891.088867	-88.375893
889.929688	-13.152072
888.769531	-43.994740
887.608398	137.497360
886.448242	34.584305
885.287109	103.315918
884.125977	226.243317
882.963867	141.687759
881.801758	-116.387718
880.639648	-15.806939
879.477539	262.856293
878.315430	79.500755
877.152344	364.902924
875.989258	-0.699238
874.825195	226.158234
873.661133	315.633087
872.497070	17.983381
871.333008	42.299152
870.168945	266.865753
869.003906	-21.436726
867.838867	63.699524
866.672852	-22.019255
865.506836	4.702983
864.340820	137.044098
863.174805	204.191681
862.008789	273.567749
860.841797	282.302368
859.674805	264.101593
858.506836	441.177521
857.339844	548.602417
856.171875	200.589310
855.003906	440.338501
853.834961	457.985840
852.666016	477.850708
851.497070	715.079773
850.328125	519.727783
849.158203	407.334869
847.988281	368.867096
846.818359	408.750366
845.647461	399.335327
844.477539	342.874420
843.306641	427.363647
842.134766	491.637146
840.963867	316.523865
839.791992	206.283264
838.619141	339.694855
837.447266	124.339943
836.274414	322.368408
835.101563	316.959900
833.928711	389.640289
832.754883	471.146698
831.581055	253.422714
830.407227	437.410431
829.232422	349.036316
828.058594	421.203400
826.883789	455.340149
825.708008	475.992035
824.533203	382.846039
823.357422	222.795090
822.181641	361.254578
821.004883	294.625305
819.828125	152.198059
818.651367	94.325592
817.474609	-108.316917
816.296875	-19.463493
815.119141	-86.510262
813.941406	48.755280
812.763672	-0.739455
811.584961	-101.468834
810.406250	91.107315
809.226563	185.688400
808.047852	-135.358963
806.868164	-163.202240
805.688477	-80.148125
804.507813	-141.571518
803.327148	-56.622406
802.146484	-129.407715
800.965820	-133.534225
799.784180	35.197235
798.603516	-250.875214
797.420898	-333.000305
796.239258	-82.790596
795.056641	-3.466790
793.874023	69.019264
792.691406	-270.632813
791.507813	3.073946
790.324219	-119.762779
789.140625	-32.443001
787.956055	107.787033
786.772461	-50.850002
785.586914	16.024366
784.402344	118.086792
783.216797	96.153297
782.032227	147.002808
780.845703	330.252991
779.660156	252.594269
778.473633	137.277695
777.287109	231.619659
776.100586	208.769791
774.913086	302.751343
773.725586	103.084610
772.538086	-67.957321
771.349609	5.732853
770.161133	-24.384354
768.972656	152.575882
767.784180	285.236786
766.594727	206.182358
765.405273	52.135830
764.215820	411.152496
763.026367	382.363953
761.835938	135.541824
760.645508	502.701324
759.454102	559.344666
758.262695	536.653503
757.072266	524.851257
755.879883	462.377289
754.688477	606.441956
753.496094	614.083557
752.303711	412.900940
751.110352	260.041199
749.917969	361.896332
748.724609	399.943939
747.530273	523.494873
746.336914	502.070953
745.142578	419.151642
743.948242	140.985748
742.752930	235.677719
741.558594	417.961212
740.363281	380.915314
739.166992	300.006134
737.971680	453.512848
736.775391	309.020447
735.579102	302.519135
734.381836	4.814981
733.185547	300.388947
731.988281	35.607517
730.790039	359.445282
729.592773	355.039795
728.394531	164.765503
727.196289	523.324219
725.997070	324.374023
724.797852	132.091522
723.598633	29.496622
722.399414	230.580002
721.199219	66.937630
719.999023	364.056641
718.798828	261.668030
717.598633	532.524292
716.397461	380.086914
715.196289	293.225739
713.994141	566.275330
712.792969	233.222504
711.590820	-14.582411
710.388672	114.798485
709.185547	80.832787
707.982422	-42.305508
706.779297	130.868286
705.576172	121.213776
704.372070	102.985771
703.167969	87.076355
701.963867	116.999123
700.759766	229.701172
699.554688	-20.631042
698.349609	103.227592
697.143555	138.082657
695.938477	97.032036
694.732422	147.417740
693.525391	121.940208
692.319336	-18.429119
691.112305	-141.177109
689.905273	-215.929626
688.697266	-288.281006
687.490234	-91.400650
686.282227	-37.553631
685.073242	-269.749329
683.865234	-130.929550
682.656250	-191.357437
681.447266	-73.865280
680.237305	-36.365925
679.028320	-119.960342
677.818359	4.573478
676.607422	77.313309
675.397461	182.694870
674.186523	134.616562
672.975586	-21.395000
671.763672	-136.022354
670.551758	-155.246185
669.339844	-46.708195
668.127930	241.370163
666.915039	-92.792130
665.703125	-109.045898
664.489258	-321.635620
663.276367	-119.363075
662.062500	-236.506790
660.848633	125.715385
659.634766	-57.996304
658.419922	-150.859772
657.205078	-25.703234
655.990234	172.836014
654.775391	86.834557
653.559570	-39.967880
652.343750	-95.515076
651.126953	111.868240
649.911133	73.673386
648.694336	3.242517
647.477539	-49.911816
646.259766	163.853851
645.041992	61.183395
643.824219	347.908020
642.606445	51.561829
641.387695	213.289734
640.168945	170.590759
638.950195	136.364899
637.730469	-39.836437
636.511719	-130.234589
635.291016	135.728973
634.071289	10.472515
632.850586	5.196782
631.629883	242.119247
630.409180	15.038773
629.188477	115.881355
627.966797	-60.477482
626.745117	26.492861
625.522461	76.419922
624.300781	97.846870
623.078125	326.470123
621.854492	265.047760
620.631836	202.881363
619.408203	118.502083
618.184570	35.415157
616.960938	84.124092
615.736328	71.874916
614.511719	-54.847042
613.287109	-67.159119
612.061523	156.678055
610.835938	-46.358547
609.610352	-143.808472
608.384766	45.825043
607.158203	-146.494278
605.931641	-79.759705
604.705078	-78.851654
