# Supplementary material for: Raman spectroscopy accurately differentiates mucosal healing from non-healing and biochemical changes following biological therapy in inflammatory bowel disease
Source: PLoS One. 2021 Jun 2;16(6):e0252210. doi: 10.1371/journal.pone.0252210 (PMC8172032; doi:10.1371/journal.pone.0252210)
Supplement: S7 Dataset — (ZIP) [file pone.0252210.s009.zip › Post-biologic/OC023 post treatment-1_base sub cr removed_55__X_-20371.5__Y_49407__Z_923.691__Time_623.txt]

1714.774414	219.400635
1713.797852	-8.432138
1712.820313	-78.904404
1711.843750	28.061024
1710.866211	-183.702286
1709.888672	-108.168976
1708.911133	-59.063938
1707.933594	-89.946907
1706.955078	-42.753773
1705.976563	-134.415848
1704.998047	50.155052
1704.019531	-24.572380
1703.040039	26.915140
1702.061523	76.169655
1701.082031	48.239418
1700.101563	58.176735
1699.122070	-22.322006
1698.141602	215.734192
1697.161133	-21.570755
1696.180664	113.076134
1695.200195	106.537872
1694.218750	143.162277
1693.238281	89.469124
1692.256836	191.061752
1691.274414	253.008148
1690.292969	304.736145
1689.310547	359.542603
1688.328125	529.466858
1687.345703	641.110229
1686.363281	529.226135
1685.379883	471.132690
1684.396484	719.958862
1683.413086	625.461304
1682.429688	835.095764
1681.445313	565.747864
1680.461914	802.824768
1679.477539	819.302795
1678.493164	889.440918
1677.507813	936.028503
1676.523438	876.656982
1675.538086	1027.817871
1674.552734	1057.045776
1673.566406	1134.522949
1672.581055	1398.437866
1671.594727	1367.725098
1670.608398	1387.918945
1669.622070	1310.259888
1668.634766	1437.484009
1667.648438	1342.093262
1666.661133	1485.996704
1665.673828	1632.894287
1664.685547	1721.750732
1663.698242	1519.231812
1662.709961	1693.712891
1661.721680	1810.180054
1660.733398	1881.919312
1659.744141	1898.345947
1658.755859	1809.177246
1657.766602	1638.296753
1656.777344	1764.441040
1655.787109	1499.046021
1654.797852	1543.820801
1653.807617	1506.877075
1652.817383	1451.772095
1651.827148	1365.285278
1650.835938	1205.112549
1649.844727	1090.284790
1648.853516	1118.572754
1647.862305	1012.378418
1646.871094	697.802856
1645.878906	716.512634
1644.886719	621.946106
1643.894531	609.568542
1642.902344	523.565674
1641.910156	395.650787
1640.916992	392.084442
1639.923828	441.551422
1638.930664	169.473831
1637.936523	235.306290
1636.943359	6.084230
1635.949219	164.674927
1634.955078	17.743240
1633.960938	-28.772684
1632.965820	-161.969360
1631.970703	126.479935
1630.975586	-153.701996
1629.980469	-304.565308
1628.985352	-102.497086
1627.989258	-163.445328
1626.993164	-95.273819
1625.997070	72.996132
1625.000977	-32.097221
1624.003906	-142.230637
1623.007813	92.166527
1622.010742	-80.684578
1621.012695	269.508759
1620.015625	73.358795
1619.017578	35.001213
1618.020508	138.574112
1617.021484	150.361069
1616.023438	99.284348
1615.025391	150.676559
1614.026367	-5.071512
1613.027344	91.128075
1612.028320	124.458969
1611.028320	102.822098
1610.029297	36.729473
1609.029297	148.935181
1608.029297	54.209969
1607.028320	1.509448
1606.028320	37.932098
1605.027344	87.494476
1604.026367	53.333450
1603.025391	6.155029
1602.023438	11.373339
1601.022461	-108.927116
1600.020508	-108.837891
1599.018555	-320.502899
1598.016602	-119.024902
1597.013672	-202.484009
1596.010742	-199.663223
1595.007813	-92.337021
1594.004883	-86.911186
1593.001953	-175.490646
1591.998047	-55.178600
1590.994141	33.751961
1589.990234	-23.502432
1588.986328	-46.832588
1587.981445	-12.786835
1586.976563	39.472980
1585.971680	70.821381
1584.966797	-36.034523
1583.961914	42.154453
1582.956055	-56.912785
1581.950195	23.763041
1580.944336	-67.542809
1579.938477	192.663269
1578.931641	129.883972
1577.924805	80.082886
1576.917969	9.417900
1575.911133	42.779392
1574.904297	91.658882
1573.896484	72.826637
1572.888672	-89.078232
1571.880859	-32.647472
1570.873047	70.450569
1569.864258	-47.442101
1568.855469	-45.883026
1567.846680	103.616417
1566.837891	-69.029770
1565.829102	38.668159
1564.819336	44.988132
1563.809570	71.955482
1562.799805	5.400519
1561.790039	47.699539
1560.779297	-81.293510
1559.768555	95.587082
1558.757813	103.779366
1557.747070	142.941666
1556.736328	179.368134
1555.724609	158.657120
1554.712891	104.154015
1553.701172	62.486221
1552.689453	103.541931
1551.676758	108.204430
1550.664063	195.530853
1549.651367	150.732895
1548.638672	103.223961
1547.625977	84.036163
1546.612305	150.027588
1545.598633	-16.800707
1544.584961	-7.971046
1543.571289	83.384941
1542.556641	-6.281713
1541.541992	118.299484
1540.527344	59.339901
1539.512695	-126.248848
1538.498047	-95.108757
1537.482422	-51.241333
1536.466797	-35.931622
1535.451172	28.219587
1534.434570	-8.395885
1533.418945	39.929569
1532.402344	-27.929487
1531.385742	81.902176
1530.369141	-81.597748
1529.351563	58.779499
1528.334961	-12.254621
1527.317383	-39.653423
1526.299805	-41.460979
1525.281250	147.027710
1524.263672	31.626181
1523.245117	-37.587143
1522.226563	83.408028
1521.208008	152.753052
1520.188477	98.485489
1519.168945	98.057899
1518.150391	43.503147
1517.129883	11.919792
1516.110352	67.536499
1515.089844	-56.825180
1514.070313	-70.873390
1513.049805	20.173384
1512.028320	-32.722618
1511.007813	-78.050674
1509.986328	-33.729733
1508.964844	7.848231
1507.943359	15.912250
1506.921875	-114.638176
1505.899414	-53.041233
1504.876953	-232.534286
1503.854492	-132.812408
1502.832031	-281.777161
1501.808594	-225.940536
1500.786133	-136.980286
1499.762695	-81.497398
1498.739258	-146.486908
1497.714844	-111.801460
1496.691406	-151.462265
1495.666992	-50.572205
1494.642578	-203.049393
1493.617188	79.052467
1492.592773	20.917028
1491.567383	159.452728
1490.541992	172.588348
1489.516602	103.835495
1488.491211	65.629631
1487.464844	295.424866
1486.438477	279.903046
1485.412109	225.973877
1484.385742	200.014389
1483.358398	242.820663
1482.331055	464.047333
1481.303711	463.184784
1480.276367	344.916840
1479.249023	466.211456
1478.220703	431.861969
1477.192383	611.459229
1476.164063	752.658752
1475.135742	745.963440
1474.106445	902.131104
1473.077148	1068.314575
1472.047852	1112.149170
1471.018555	1250.028687
1469.989258	1237.639404
1468.958984	1329.446533
1467.928711	1474.532593
1466.898438	1533.018066
1465.868164	1726.127075
1464.836914	1657.274170
1463.805664	1839.935547
1462.774414	2065.631348
1461.743164	2189.555664
1460.710938	2056.859619
1459.679688	2063.802002
1458.647461	2220.424316
1457.615234	2265.251221
1456.582031	2101.927979
1455.549805	2217.667725
1454.516602	2351.041016
1453.483398	2395.555908
1452.449219	2379.144287
1451.416016	2529.985107
1450.381836	2754.188477
1449.347656	2512.092041
1448.313477	2609.470947
1447.279297	2597.877930
1446.244141	2421.668945
1445.208984	2463.195313
1444.173828	2368.012451
1443.138672	2333.567383
1442.102539	2258.623779
1441.066406	2203.923096
1440.030273	2144.167725
1438.994141	2238.634521
1437.958008	2062.600586
1436.920898	1848.711182
1435.883789	1642.483765
1434.846680	1603.048828
1433.808594	1265.619995
1432.771484	1304.546631
1431.733398	858.782593
1430.695313	923.009155
1429.657227	924.135315
1428.618164	776.420410
1427.579102	759.930664
1426.540039	438.351257
1425.500977	522.815674
1424.461914	423.266876
1423.421875	502.687988
1422.381836	383.064941
1421.341797	318.936401
1420.301758	400.929840
1419.260742	175.734573
1418.219727	340.848969
1417.178711	241.672974
1416.137695	135.031296
1415.096680	350.482025
1414.054688	150.877625
1413.012695	134.971085
1411.970703	-44.290867
1410.928711	128.466156
1409.885742	130.309616
1408.842773	154.822311
1407.799805	104.026024
1406.756836	121.120277
1405.712891	72.977371
1404.668945	65.086014
1403.625000	192.792130
1402.581055	52.030468
1401.537109	-48.460506
1400.492188	44.280605
1399.447266	-103.669113
1398.402344	-78.489258
1397.357422	117.203041
1396.311523	177.560791
1395.265625	195.385284
1394.219727	-52.228794
1393.173828	43.449936
1392.126953	-93.687958
1391.081055	-75.458992
1390.034180	12.922985
1388.986328	96.347710
1387.939453	-5.276399
1386.891602	-74.252571
1385.843750	-93.085312
1384.795898	-61.804241
1383.748047	-72.922409
1382.699219	100.984550
1381.651367	150.015045
1380.602539	36.760433
1379.552734	-131.286301
1378.503906	-9.504051
1377.454102	-122.321434
1376.404297	-110.184631
1375.354492	-55.517143
1374.303711	-5.752379
1373.253906	-38.185612
1372.203125	-217.615570
1371.152344	14.512753
1370.100586	-114.762054
1369.049805	5.353484
1367.998047	-188.388748
1366.946289	200.958206
1365.894531	79.735153
1364.841797	103.098320
1363.789063	2.116238
1362.736328	127.789764
1361.683594	-45.048237
1360.630859	18.655745
1359.577148	50.124779
1358.523438	114.042778
1357.469727	170.611588
1356.415039	187.515472
1355.361328	197.103683
1354.306641	298.744202
1353.251953	397.997040
1352.197266	298.672241
1351.141602	271.527802
1350.085938	554.829285
1349.030273	520.478333
1347.974609	860.956848
1346.918945	611.013000
1345.862305	730.864319
1344.805664	612.758911
1343.749023	1027.859985
1342.691406	751.391052
1341.634766	765.124268
1340.577148	808.719482
1339.519531	820.239502
1338.460938	940.855469
1337.403320	1021.955322
1336.344727	729.374878
1335.286133	850.364563
1334.226563	964.017822
1333.167969	882.342468
1332.108398	919.557007
1331.048828	808.536255
1329.989258	915.257263
1328.928711	646.382507
1327.869141	607.583130
1326.808594	773.994995
1325.748047	794.744812
1324.686523	766.233521
1323.625977	930.457520
1322.564453	786.194885
1321.502930	763.061096
1320.440430	831.364685
1319.378906	830.711060
1318.316406	844.988770
1317.253906	1059.123047
1316.190430	967.614258
1315.127930	1051.273682
1314.064453	910.794312
1313.000977	881.371399
1311.937500	1164.903320
1310.873047	933.775696
1309.809570	963.852051
1308.745117	1016.197632
1307.679688	861.931885
1306.615234	793.976074
1305.549805	866.387329
1304.484375	1012.672913
1303.418945	950.024963
1302.353516	821.156189
1301.287109	925.946045
1300.220703	1136.470581
1299.154297	1017.835999
1298.087891	874.811279
1297.020508	1117.489258
1295.954102	896.179321
1294.886719	787.987366
1293.818359	675.047913
1292.750977	741.369873
1291.682617	709.659302
1290.614258	768.808411
1289.545898	855.008972
1288.476563	617.711792
1287.407227	694.317444
1286.338867	770.992798
1285.268555	693.407471
1284.199219	625.753601
1283.128906	636.583435
1282.058594	485.932709
1280.988281	629.146362
1279.917969	740.578979
1278.846680	556.036499
1277.775391	650.498596
1276.704102	593.394043
1275.632813	771.104736
1274.560547	697.060852
1273.488281	777.089233
1272.416016	1037.962524
1271.343750	724.767395
1270.270508	804.974487
1269.197266	934.054749
1268.124023	950.861633
1267.050781	1219.109009
1265.977539	894.384705
1264.903320	972.384888
1263.829102	989.443542
1262.753906	1016.313660
1261.679688	1133.431396
1260.604492	897.145508
1259.529297	960.747742
1258.454102	1009.758484
1257.378906	761.642334
1256.302734	927.671082
1255.226563	1086.370605
1254.150391	1118.473999
1253.073242	875.614502
1251.997070	856.742859
1250.919922	1173.608276
1249.841797	1188.809082
1248.764648	1138.388794
1247.686523	939.742920
1246.608398	1113.061157
1245.530273	953.445740
1244.452148	803.646362
1243.373047	921.103149
1242.293945	880.696899
1241.214844	752.933228
1240.135742	787.862610
1239.055664	791.250488
1237.975586	780.094666
1236.895508	924.190796
1235.815430	871.807190
1234.734375	705.508179
1233.654297	961.048279
1232.573242	734.227173
1231.491211	725.567078
1230.410156	787.154663
1229.328125	722.781799
1228.246094	772.230408
1227.163086	763.555969
1226.081055	580.621643
1224.998047	552.614685
1223.915039	616.532959
1222.832031	385.342224
1221.748047	558.048950
1220.664063	498.579926
1219.580078	451.199646
1218.496094	307.159912
1217.412109	259.792694
1216.327148	367.002960
1215.242188	372.712646
1214.157227	453.230347
1213.071289	569.885742
1211.985352	392.043335
1210.899414	460.332001
1209.813477	528.549622
1208.727539	488.173737
1207.640625	532.159912
1206.553711	342.261658
1205.466797	521.124451
1204.378906	256.524200
1203.291016	261.785736
1202.203125	303.116241
1201.115234	168.601837
1200.027344	152.047348
1198.938477	34.359348
1197.849609	-1.526595
1196.760742	-18.213749
1195.670898	1.120343
1194.582031	-155.157700
1193.492188	-128.723587
1192.401367	-59.106415
1191.311523	27.227831
1190.220703	-148.414398
1189.129883	-167.928909
1188.039063	-31.421680
1186.947266	-15.093042
1185.856445	-63.660103
1184.764648	-143.482971
1183.671875	6.974813
1182.580078	-44.208408
1181.487305	132.370575
1180.394531	9.083323
1179.301758	-44.721802
1178.208984	198.577972
1177.115234	168.535812
1176.021484	176.743469
1174.927734	218.382401
1173.833008	-39.387913
1172.738281	54.757011
1171.643555	-45.094028
1170.548828	264.165375
1169.454102	133.016663
1168.358398	-53.181744
1167.262695	114.493866
1166.166992	54.884415
1165.070313	16.709475
1163.973633	-23.940838
1162.876953	-43.176674
1161.780273	145.288330
1160.683594	276.251343
1159.585938	182.634735
1158.488281	236.936523
1157.389648	343.604370
1156.291992	483.516449
1155.193359	337.027740
1154.094727	369.346619
1152.996094	246.570358
1151.896484	335.878754
1150.796875	136.682816
1149.697266	340.115021
1148.597656	95.525665
1147.498047	15.256279
1146.397461	65.858452
1145.296875	42.532932
1144.195313	-57.052601
1143.094727	-30.601170
1141.993164	83.737343
1140.891602	40.945480
1139.789063	-56.629631
1138.687500	16.883184
1137.584961	-30.962500
1136.482422	111.186539
1135.379883	146.258209
1134.276367	283.321991
1133.172852	318.107483
1132.069336	348.016357
1130.964844	522.570984
1129.861328	718.292969
1128.756836	944.649597
1127.652344	665.603638
1126.546875	894.012146
1125.442383	851.949402
1124.336914	705.504211
1123.230469	630.099731
1122.125000	530.931946
1121.018555	580.913330
1119.912109	640.235229
1118.805664	682.850525
1117.699219	462.608582
1116.591797	512.124878
1115.484375	521.292297
1114.376953	409.720184
1113.268555	390.315796
1112.160156	588.324951
1111.051758	566.319031
1109.943359	648.199463
1108.833984	512.576416
1107.725586	629.662476
1106.616211	588.369202
1105.505859	702.816833
1104.396484	864.331665
1103.286133	919.474426
1102.175781	759.794800
1101.064453	843.051147
1099.954102	567.721008
1098.842773	900.724976
1097.731445	802.115051
1096.619141	906.131897
1095.507813	866.296753
1094.395508	852.300293
1093.282227	562.678955
1092.169922	873.520020
1091.056641	791.015747
1089.943359	739.066589
1088.830078	628.241638
1087.716797	667.944946
1086.602539	874.530151
1085.488281	824.657715
1084.373047	800.590454
1083.258789	760.021301
1082.143555	702.950317
1081.028320	577.716248
1079.913086	741.355164
1078.796875	599.604309
1077.680664	732.518311
1076.564453	743.273132
1075.448242	535.748657
1074.331055	649.648865
1073.213867	477.311920
1072.096680	415.211639
1070.979492	411.701691
1069.861328	506.578705
1068.743164	624.802246
1067.625000	564.888245
1066.505859	359.744537
1065.386719	606.586792
1064.267578	455.303925
1063.148438	552.153137
1062.029297	555.330017
1060.909180	457.875305
1059.789063	402.541931
1058.667969	379.941925
1057.547852	338.636566
1056.426758	416.527252
1055.305664	351.825989
1054.183594	485.711273
1053.062500	189.771820
1051.940430	120.458847
1050.818359	270.623138
1049.695313	226.983215
1048.572266	246.366440
1047.449219	202.753799
1046.326172	352.756134
1045.203125	299.822235
1044.079102	242.252670
1042.955078	263.968628
1041.830078	332.286377
1040.706055	314.397217
1039.581055	210.348251
1038.456055	339.234436
1037.331055	337.710602
1036.205078	273.363647
1035.079102	274.232819
1033.953125	237.909470
1032.826172	334.209137
1031.700195	330.515991
1030.573242	405.902100
1029.445313	337.179626
1028.318359	105.876038
1027.190430	-81.138519
1026.062500	1.417977
1024.934570	32.900528
1023.805664	-351.156250
1022.676758	-231.300522
1021.547852	-92.875595
1020.418945	-346.536255
1019.289063	-112.931313
1018.159180	-208.656082
1017.029297	-26.059727
1015.898438	-193.479370
1014.767578	61.005070
1013.636719	-57.553295
1012.505859	176.091019
1011.375000	349.499878
1010.243164	252.031784
1009.111328	307.459869
1007.978516	244.926956
1006.846680	747.024353
1005.713867	1440.953369
1004.581055	2019.031738
1003.447266	2446.657471
1002.313477	2164.587158
1001.179688	1388.230591
1000.045898	780.991821
998.912109	407.429749
997.777344	181.934738
996.642578	226.772919
995.506836	13.185480
994.372070	62.884476
993.236328	52.689236
992.100586	49.536240
990.963867	-78.022484
989.828125	151.950745
988.691406	123.786682
987.553711	63.496220
986.416992	84.000618
985.279297	51.644901
984.141602	125.363571
983.003906	-44.854462
981.865234	-26.122561
980.726563	75.578285
979.587891	-29.685011
978.448242	26.242992
977.309570	-11.992059
976.169922	39.592190
975.030273	275.173126
973.889648	232.738541
972.749023	-4.805985
971.608398	45.014355
970.467773	361.332520
969.326172	-27.149429
968.184570	-18.221977
967.042969	43.632484
965.901367	121.671745
964.758789	4.870631
963.616211	67.141098
962.473633	251.043533
961.330078	95.802032
960.186523	238.681534
959.042969	180.053772
957.899414	48.321686
956.754883	152.665817
955.610352	119.765350
954.465820	231.235001
953.321289	175.775345
952.175781	127.368034
951.030273	-19.200087
949.884766	26.541903
948.738281	97.573967
947.591797	43.032940
946.445313	-86.722725
945.298828	-6.079732
944.151367	106.666840
943.003906	119.057320
941.856445	122.476311
940.708008	237.893646
939.559570	56.790466
938.411133	-46.498600
937.262695	185.690125
936.113281	228.681290
934.964844	171.511841
933.814453	210.259476
932.665039	142.057220
931.514648	185.676407
930.364258	136.061432
929.213867	113.954659
928.062500	-3.587249
926.912109	131.707626
925.759766	166.987793
924.608398	-0.049599
923.456055	-39.488178
922.303711	-90.119286
921.151367	7.186743
919.999023	11.422795
918.845703	-18.266962
917.692383	-168.185364
916.539063	-11.288913
915.384766	-197.161743
914.230469	-103.589691
913.076172	-177.853622
911.920898	-263.276733
910.766602	-189.735107
909.611328	-218.133240
908.455078	-144.343674
907.299805	-174.725769
906.143555	-3.256759
904.987305	-162.525604
903.830078	-52.025974
902.673828	-215.472839
901.516602	-20.980433
900.359375	-5.274124
899.201172	-156.906937
898.042969	17.453032
896.884766	26.728268
895.726563	124.313850
894.567383	-94.549110
893.408203	-57.774403
892.249023	24.291691
891.088867	18.321087
889.929688	-64.343353
888.769531	38.315647
887.608398	43.953850
886.448242	36.138081
885.287109	150.286392
884.125977	178.742691
882.963867	38.117664
881.801758	105.108498
880.639648	57.173191
879.477539	153.595886
878.315430	81.046440
877.152344	150.544815
875.989258	143.504501
874.825195	181.581268
873.661133	95.886642
872.497070	138.589340
871.333008	73.321930
870.168945	172.370239
869.003906	8.283682
867.838867	174.871658
866.672852	132.365250
865.506836	24.745598
864.340820	-35.595127
863.174805	-50.939568
862.008789	88.729416
860.841797	174.481827
859.674805	233.281952
858.506836	285.355072
857.339844	326.197449
856.171875	414.154633
855.003906	401.161499
853.834961	576.541016
852.666016	520.948669
851.497070	537.105652
850.328125	452.426514
849.158203	354.352325
847.988281	327.983887
846.818359	364.312897
845.647461	304.363464
844.477539	210.847626
843.306641	345.585510
842.134766	-61.092381
840.963867	75.831871
839.791992	188.074768
838.619141	219.766632
837.447266	25.683422
836.274414	387.995575
835.101563	379.289703
833.928711	285.678680
832.754883	310.402283
831.581055	381.935883
830.407227	346.261688
829.232422	194.533417
828.058594	187.795471
826.883789	359.404388
825.708008	274.476074
824.533203	341.079834
823.357422	298.390320
822.181641	248.957855
821.004883	92.559067
819.828125	65.309975
818.651367	144.851379
817.474609	-16.123154
816.296875	45.422668
815.119141	97.944229
813.941406	-83.201622
812.763672	-13.081814
811.584961	-47.581070
810.406250	-2.153571
809.226563	-52.400898
808.047852	-22.763460
806.868164	0.092088
805.688477	-185.910843
804.507813	-141.051651
803.327148	-16.431009
802.146484	-260.339813
800.965820	-31.725092
799.784180	-111.628098
798.603516	-351.278992
797.420898	-178.592239
796.239258	-176.780289
795.056641	-350.145813
793.874023	-240.001816
792.691406	-90.175583
791.507813	-42.405762
790.324219	47.266754
789.140625	-27.016302
787.956055	93.319878
786.772461	5.514095
785.586914	34.837013
784.402344	132.547287
783.216797	57.649586
782.032227	115.248322
780.845703	88.724518
779.660156	137.176544
778.473633	117.006050
777.287109	207.104248
776.100586	162.365021
774.913086	-6.077320
773.725586	169.621277
772.538086	142.156799
771.349609	48.408695
770.161133	89.064468
768.972656	89.886879
767.784180	247.045074
766.594727	256.376526
765.405273	303.018860
764.215820	364.923828
763.026367	316.584290
761.835938	336.378754
760.645508	353.836426
759.454102	421.767548
758.262695	432.354126
757.072266	387.835297
755.879883	450.954834
754.688477	245.760941
753.496094	411.942261
752.303711	446.111603
751.110352	335.185760
749.917969	342.792755
748.724609	227.347534
747.530273	258.922394
746.336914	437.415680
745.142578	236.179733
743.948242	133.655853
742.752930	256.964264
741.558594	187.202591
740.363281	240.141937
739.166992	73.846596
737.971680	102.544769
736.775391	10.694987
735.579102	107.151863
734.381836	23.982161
733.185547	131.224457
731.988281	166.153610
730.790039	179.145157
729.592773	84.915871
728.394531	288.091217
727.196289	386.202423
725.997070	208.843933
724.797852	437.992493
723.598633	267.223297
722.399414	266.887054
721.199219	395.381042
719.999023	318.599243
718.798828	416.467590
717.598633	300.453125
716.397461	561.922974
715.196289	369.624664
713.994141	258.122742
712.792969	253.526215
711.590820	153.066360
710.388672	74.483788
709.185547	244.336212
707.982422	-6.197413
706.779297	70.066589
705.576172	-38.689171
704.372070	142.144760
703.167969	33.558453
701.963867	79.555595
700.759766	75.587036
699.554688	80.402725
698.349609	133.130783
697.143555	235.916550
695.938477	82.345146
694.732422	50.601292
693.525391	38.525894
692.319336	-66.806717
691.112305	-56.919857
689.905273	-283.495728
688.697266	-245.120102
687.490234	-30.924351
686.282227	-72.630211
685.073242	-68.653206
683.865234	11.322132
682.656250	-190.364670
681.447266	-58.131802
680.237305	-68.805595
679.028320	-144.319824
677.818359	-215.333557
676.607422	-37.223686
675.397461	-1.912121
674.186523	-193.685516
672.975586	-10.986094
671.763672	-40.198048
670.551758	-138.464020
669.339844	184.990295
668.127930	84.796989
666.915039	-34.678898
665.703125	107.404510
664.489258	18.433826
663.276367	-1.302491
662.062500	24.400274
660.848633	-12.413767
659.634766	-81.501801
658.419922	-51.250126
657.205078	17.868214
655.990234	43.875908
654.775391	-9.856582
653.559570	-151.903351
652.343750	53.049957
651.126953	115.724236
649.911133	49.120712
648.694336	4.049717
647.477539	75.200500
646.259766	294.761353
645.041992	350.594147
643.824219	470.830750
642.606445	324.178894
641.387695	411.828583
640.168945	118.738731
638.950195	98.544891
637.730469	7.219673
636.511719	154.140884
635.291016	141.766785
634.071289	-77.071297
632.850586	-141.588104
631.629883	-6.852200
630.409180	-59.295109
629.188477	-39.234764
627.966797	132.600891
626.745117	50.772461
625.522461	84.163620
624.300781	286.234955
623.078125	483.245605
621.854492	220.949661
620.631836	148.627243
619.408203	210.409637
618.184570	119.262909
616.960938	-56.271744
615.736328	2.655633
614.511719	-125.654861
613.287109	27.301611
612.061523	-32.741531
610.835938	-55.551662
609.610352	12.211148
608.384766	125.530693
607.158203	-110.982140
605.931641	-64.876915
604.705078	-78.127579
