# Supplementary material for: Raman spectroscopy accurately differentiates mucosal healing from non-healing and biochemical changes following biological therapy in inflammatory bowel disease
Source: PLoS One. 2021 Jun 2;16(6):e0252210. doi: 10.1371/journal.pone.0252210 (PMC8172032; doi:10.1371/journal.pone.0252210)
Supplement: S7 Dataset — (ZIP) [file pone.0252210.s009.zip › Post-biologic/OC023 post treatment-1_base sub cr removed_1__X_-20374.5__Y_49402__Z_925.4__Time_11.txt]

1714.774414	191.585129
1713.797852	136.410049
1712.820313	190.763397
1711.843750	-142.347168
1710.866211	-55.826653
1709.888672	-107.436455
1708.911133	-53.236900
1707.933594	189.731262
1706.955078	88.233849
1705.976563	255.795303
1704.998047	-110.988281
1704.019531	-192.688751
1703.040039	-265.214996
1702.061523	-127.816826
1701.082031	200.510986
1700.101563	128.604553
1699.122070	-33.030933
1698.141602	-327.221191
1697.161133	-163.227341
1696.180664	-174.610962
1695.200195	26.064514
1694.218750	70.037277
1693.238281	48.270939
1692.256836	-132.728790
1691.274414	154.317795
1690.292969	316.802216
1689.310547	231.997986
1688.328125	177.471436
1687.345703	438.497742
1686.363281	260.403015
1685.379883	331.075256
1684.396484	295.962280
1683.413086	51.218624
1682.429688	550.498962
1681.445313	717.446899
1680.461914	475.125244
1679.477539	374.704498
1678.493164	519.884155
1677.507813	604.496887
1676.523438	838.760071
1675.538086	876.790161
1674.552734	801.151245
1673.566406	962.747620
1672.581055	968.149109
1671.594727	1106.993652
1670.608398	850.593201
1669.622070	990.610046
1668.634766	1224.051758
1667.648438	1327.908325
1666.661133	1243.814819
1665.673828	1346.031982
1664.685547	1454.011475
1663.698242	1437.819946
1662.709961	1536.130005
1661.721680	1669.339966
1660.733398	1585.622803
1659.744141	1698.464600
1658.755859	1610.373169
1657.766602	1546.565918
1656.777344	1620.900146
1655.787109	1441.424561
1654.797852	1225.374756
1653.807617	1464.948364
1652.817383	1188.855469
1651.827148	1204.203979
1650.835938	1111.436279
1649.844727	997.884216
1648.853516	993.074707
1647.862305	718.997314
1646.871094	577.442688
1645.878906	467.911987
1644.886719	490.750092
1643.894531	413.494293
1642.902344	325.953461
1641.910156	46.012794
1640.916992	320.540558
1639.923828	423.676178
1638.930664	234.192062
1637.936523	-163.354996
1636.943359	285.757080
1635.949219	65.322922
1634.955078	135.022736
1633.960938	-216.710083
1632.965820	-317.918732
1631.970703	-66.061646
1630.975586	-30.097591
1629.980469	11.227764
1628.985352	228.965790
1627.989258	-387.409760
1626.993164	-32.720406
1625.997070	171.974304
1625.000977	-86.146660
1624.003906	136.987091
1623.007813	39.424644
1622.010742	280.921021
1621.012695	86.216446
1620.015625	117.526215
1619.017578	12.275962
1618.020508	-1.016091
1617.021484	98.551537
1616.023438	132.476974
1615.025391	-51.396343
1614.026367	66.449020
1613.027344	129.144180
1612.028320	249.467728
1611.028320	-10.423858
1610.029297	60.000694
1609.029297	-0.681238
1608.029297	19.818563
1607.028320	448.832733
1606.028320	380.065369
1605.027344	-225.456741
1604.026367	-56.018848
1603.025391	275.512512
1602.023438	266.675354
1601.022461	-1.203627
1600.020508	-154.005966
1599.018555	-199.644699
1598.016602	52.635391
1597.013672	176.616714
1596.010742	86.168152
1595.007813	-116.694885
1594.004883	-27.070152
1593.001953	-44.676342
1591.998047	-145.961456
1590.994141	-135.102249
1589.990234	-160.924469
1588.986328	-113.825989
1587.981445	24.387768
1586.976563	193.685562
1585.971680	-137.843750
1584.966797	135.375107
1583.961914	212.855026
1582.956055	120.761177
1581.950195	117.114433
1580.944336	123.721039
1579.938477	249.934204
1578.931641	16.645506
1577.924805	43.562435
1576.917969	-31.193850
1575.911133	18.783072
1574.904297	-77.102219
1573.896484	370.369659
1572.888672	201.272873
1571.880859	-4.329510
1570.873047	135.619873
1569.864258	-101.446945
1568.855469	-102.206696
1567.846680	281.228363
1566.837891	144.982391
1565.829102	13.796855
1564.819336	-96.775505
1563.809570	158.390732
1562.799805	55.230690
1561.790039	307.275238
1560.779297	123.330727
1559.768555	53.349808
1558.757813	-364.144135
1557.747070	58.020767
1556.736328	26.379799
1555.724609	10.082545
1554.712891	66.114281
1553.701172	-82.634003
1552.689453	-73.593521
1551.676758	-95.829903
1550.664063	-100.138077
1549.651367	37.656460
1548.638672	-55.008041
1547.625977	95.263786
1546.612305	90.130402
1545.598633	27.940722
1544.584961	61.209469
1543.571289	-122.765373
1542.556641	-123.456604
1541.541992	59.036449
1540.527344	-86.667709
1539.512695	30.830730
1538.498047	65.501961
1537.482422	-152.933975
1536.466797	25.854452
1535.451172	26.411821
1534.434570	68.028183
1533.418945	-112.256386
1532.402344	-3.955321
1531.385742	98.972984
1530.369141	-143.580902
1529.351563	-110.583305
1528.334961	33.003754
1527.317383	155.741745
1526.299805	432.727966
1525.281250	101.980103
1524.263672	80.037460
1523.245117	-309.982819
1522.226563	326.320068
1521.208008	182.987488
1520.188477	44.681152
1519.168945	191.620758
1518.150391	9.413280
1517.129883	99.454552
1516.110352	35.205238
1515.089844	55.575584
1514.070313	-255.419418
1513.049805	90.774590
1512.028320	-228.109665
1511.007813	-69.657951
1509.986328	-157.724731
1508.964844	-227.920792
1507.943359	212.129639
1506.921875	-55.779686
1505.899414	-157.095657
1504.876953	-43.200008
1503.854492	44.913952
1502.832031	-143.790009
1501.808594	-212.165314
1500.786133	-165.357986
1499.762695	-113.575836
1498.739258	-220.606186
1497.714844	-33.421841
1496.691406	-48.502148
1495.666992	13.046118
1494.642578	148.648865
1493.617188	-27.852493
1492.592773	-150.647629
1491.567383	181.429611
1490.541992	2.248802
1489.516602	313.570740
1488.491211	29.581947
1487.464844	120.998566
1486.438477	268.479462
1485.412109	239.715134
1484.385742	108.831596
1483.358398	128.454926
1482.331055	410.757904
1481.303711	149.677063
1480.276367	477.656799
1479.249023	563.280151
1478.220703	625.864441
1477.192383	543.141113
1476.164063	457.872986
1475.135742	846.359802
1474.106445	850.106323
1473.077148	1004.037415
1472.047852	1409.876709
1471.018555	1105.507935
1469.989258	1292.307129
1468.958984	1267.853027
1467.928711	1502.808838
1466.898438	1521.529053
1465.868164	1552.946045
1464.836914	1553.824341
1463.805664	1879.957764
1462.774414	2028.118774
1461.743164	2051.765137
1460.710938	2281.077148
1459.679688	2106.647705
1458.647461	1899.281982
1457.615234	2103.146973
1456.582031	2251.098633
1455.549805	2310.250977
1454.516602	2422.635986
1453.483398	2015.195923
1452.449219	2583.947021
1451.416016	2392.147217
1450.381836	2408.227295
1449.347656	2409.138672
1448.313477	2643.118408
1447.279297	2444.004639
1446.244141	2543.753662
1445.208984	2471.376953
1444.173828	2639.505615
1443.138672	2192.769531
1442.102539	2237.012939
1441.066406	2149.778809
1440.030273	2110.686523
1438.994141	1993.300659
1437.958008	1759.765991
1436.920898	1849.822144
1435.883789	1424.515259
1434.846680	1449.073730
1433.808594	1286.788330
1432.771484	1084.277344
1431.733398	985.401062
1430.695313	886.644531
1429.657227	838.474426
1428.618164	528.027222
1427.579102	432.176208
1426.540039	510.444611
1425.500977	235.818619
1424.461914	289.069427
1423.421875	417.960876
1422.381836	340.299072
1421.341797	466.796570
1420.301758	414.533112
1419.260742	201.225845
1418.219727	146.697968
1417.178711	147.663818
1416.137695	22.923666
1415.096680	127.266006
1414.054688	-65.136543
1413.012695	-56.184189
1411.970703	199.249359
1410.928711	218.415329
1409.885742	267.814758
1408.842773	123.851540
1407.799805	284.001404
1406.756836	-32.959156
1405.712891	132.387207
1404.668945	-46.128479
1403.625000	139.461533
1402.581055	-269.585968
1401.537109	-126.434181
1400.492188	-10.833237
1399.447266	-404.197113
1398.402344	142.869537
1397.357422	248.683792
1396.311523	397.154083
1395.265625	-263.565857
1394.219727	-122.311371
1393.173828	161.759949
1392.126953	67.736519
1391.081055	-36.107628
1390.034180	32.888287
1388.986328	89.451630
1387.939453	-31.474546
1386.891602	290.458710
1385.843750	262.302063
1384.795898	-113.219627
1383.748047	-123.518227
1382.699219	63.718204
1381.651367	156.087128
1380.602539	51.190815
1379.552734	-21.079628
1378.503906	-245.475311
1377.454102	-30.311235
1376.404297	-14.768741
1375.354492	285.355225
1374.303711	-125.521172
1373.253906	-244.254059
1372.203125	-66.083076
1371.152344	97.186554
1370.100586	-31.128181
1369.049805	142.295059
1367.998047	-239.839050
1366.946289	-173.309128
1365.894531	-211.273727
1364.841797	276.252594
1363.789063	367.895020
1362.736328	285.414856
1361.683594	78.688438
1360.630859	265.238678
1359.577148	153.358139
1358.523438	307.725922
1357.469727	-57.439892
1356.415039	87.200447
1355.361328	507.762299
1354.306641	128.244308
1353.251953	340.197815
1352.197266	559.635620
1351.141602	203.054214
1350.085938	157.045502
1349.030273	299.796051
1347.974609	621.258057
1346.918945	813.703918
1345.862305	993.769348
1344.805664	796.965332
1343.749023	997.025146
1342.691406	921.977295
1341.634766	1109.765625
1340.577148	1146.444214
1339.519531	935.521545
1338.460938	1076.442383
1337.403320	1380.840820
1336.344727	1118.340332
1335.286133	1259.460449
1334.226563	913.175537
1333.167969	953.071960
1332.108398	785.287598
1331.048828	991.058105
1329.989258	801.298218
1328.928711	1031.883179
1327.869141	1175.993774
1326.808594	1026.132202
1325.748047	1066.623291
1324.686523	1364.004761
1323.625977	1253.991943
1322.564453	1203.345093
1321.502930	1256.465088
1320.440430	909.928955
1319.378906	1288.886597
1318.316406	1310.144043
1317.253906	1294.492188
1316.190430	1209.893188
1315.127930	1349.709106
1314.064453	1413.146973
1313.000977	1213.030518
1311.937500	1372.686157
1310.873047	1249.146606
1309.809570	1514.739868
1308.745117	1415.984375
1307.679688	1322.251587
1306.615234	1184.355347
1305.549805	1221.224487
1304.484375	1467.184082
1303.418945	1614.750000
1302.353516	1346.873291
1301.287109	1081.618774
1300.220703	1123.685791
1299.154297	1259.143188
1298.087891	1242.318848
1297.020508	1534.945801
1295.954102	1191.658447
1294.886719	1390.998535
1293.818359	1371.889893
1292.750977	1205.642822
1291.682617	1238.183838
1290.614258	1086.829102
1289.545898	1381.809204
1288.476563	1316.353394
1287.407227	907.859558
1286.338867	872.022766
1285.268555	917.051697
1284.199219	915.571777
1283.128906	987.568726
1282.058594	888.200256
1280.988281	899.040588
1279.917969	934.369202
1278.846680	614.960449
1277.775391	706.626221
1276.704102	761.591125
1275.632813	1073.257690
1274.560547	1309.017578
1273.488281	877.541931
1272.416016	937.356201
1271.343750	1043.566040
1270.270508	1203.453857
1269.197266	1160.624146
1268.124023	1034.821411
1267.050781	1328.852417
1265.977539	1305.553223
1264.903320	1287.131958
1263.829102	1415.052856
1262.753906	869.902954
1261.679688	953.969543
1260.604492	1055.039917
1259.529297	1343.693604
1258.454102	998.778198
1257.378906	990.133972
1256.302734	1049.654785
1255.226563	1174.867188
1254.150391	1302.441284
1253.073242	763.128662
1251.997070	895.564148
1250.919922	1305.212891
1249.841797	1391.194580
1248.764648	713.651917
1247.686523	947.956482
1246.608398	1313.369385
1245.530273	983.660522
1244.452148	867.842102
1243.373047	659.737610
1242.293945	1262.713867
1241.214844	1214.769409
1240.135742	814.873535
1239.055664	718.427734
1237.975586	510.384979
1236.895508	857.837646
1235.815430	749.194397
1234.734375	773.888245
1233.654297	1249.387207
1232.573242	866.736023
1231.491211	721.632568
1230.410156	872.076599
1229.328125	898.878174
1228.246094	1175.004517
1227.163086	945.015076
1226.081055	993.404236
1224.998047	451.312042
1223.915039	516.594421
1222.832031	748.668274
1221.748047	552.579468
1220.664063	378.272064
1219.580078	489.180573
1218.496094	268.927002
1217.412109	628.518188
1216.327148	647.306580
1215.242188	574.260010
1214.157227	317.691986
1213.071289	415.978333
1211.985352	509.321503
1210.899414	662.871033
1209.813477	514.766724
1208.727539	716.333984
1207.640625	464.452423
1206.553711	682.656860
1205.466797	811.518860
1204.378906	231.865158
1203.291016	442.510193
1202.203125	691.519775
1201.115234	268.559357
1200.027344	329.571686
1198.938477	-76.440880
1197.849609	1.295538
1196.760742	-207.358200
1195.670898	-158.661606
1194.582031	-261.542328
1193.492188	-229.845093
1192.401367	25.271318
1191.311523	138.428574
1190.220703	-149.767197
1189.129883	-339.439819
1188.039063	44.818699
1186.947266	-344.261230
1185.856445	-279.578613
1184.764648	-207.824692
1183.671875	331.648621
1182.580078	120.022873
1181.487305	-2.875915
1180.394531	-27.500874
1179.301758	86.831596
1178.208984	-67.382370
1177.115234	87.456482
1176.021484	261.307526
1174.927734	-32.014656
1173.833008	103.290260
1172.738281	346.176056
1171.643555	380.648834
1170.548828	125.497879
1169.454102	169.409027
1168.358398	26.649229
1167.262695	-113.737411
1166.166992	92.495575
1165.070313	-5.000203
1163.973633	184.210266
1162.876953	-145.161606
1161.780273	-20.654419
1160.683594	-70.605537
1159.585938	192.120850
1158.488281	206.415314
1157.389648	323.222198
1156.291992	346.865479
1155.193359	472.971588
1154.094727	312.779083
1152.996094	157.351135
1151.896484	18.585125
1150.796875	-139.256699
1149.697266	162.730743
1148.597656	126.261192
1147.498047	-5.523892
1146.397461	29.329315
1145.296875	-7.318836
1144.195313	55.919022
1143.094727	169.040451
1141.993164	103.616127
1140.891602	349.703979
1139.789063	-53.513771
1138.687500	-14.447297
1137.584961	-118.078926
1136.482422	-0.748871
1135.379883	342.141663
1134.276367	233.548187
1133.172852	417.003784
1132.069336	453.130737
1130.964844	550.876709
1129.861328	444.473053
1128.756836	418.702606
1127.652344	758.143616
1126.546875	696.622620
1125.442383	547.377258
1124.336914	706.254578
1123.230469	646.986267
1122.125000	308.163818
1121.018555	177.864532
1119.912109	305.692505
1118.805664	487.867981
1117.699219	340.917786
1116.591797	411.684021
1115.484375	193.745529
1114.376953	162.728867
1113.268555	285.382324
1112.160156	39.124763
1111.051758	126.227295
1109.943359	423.580200
1108.833984	550.642700
1107.725586	302.065643
1106.616211	544.756165
1105.505859	447.313477
1104.396484	564.708923
1103.286133	394.101532
1102.175781	395.787323
1101.064453	347.901428
1099.954102	491.061676
1098.842773	440.786469
1097.731445	654.530151
1096.619141	582.990417
1095.507813	883.761658
1094.395508	520.088867
1093.282227	519.239563
1092.169922	666.739868
1091.056641	722.346558
1089.943359	643.781677
1088.830078	388.785217
1087.716797	594.974365
1086.602539	558.818298
1085.488281	767.220642
1084.373047	129.246384
1083.258789	426.978210
1082.143555	545.995422
1081.028320	556.910583
1079.913086	607.764587
1078.796875	869.921448
1077.680664	880.792480
1076.564453	593.613953
1075.448242	658.559570
1074.331055	174.542297
1073.213867	253.660843
1072.096680	70.153404
1070.979492	221.996475
1069.861328	319.878540
1068.743164	73.300476
1067.625000	457.051300
1066.505859	430.774658
1065.386719	404.551422
1064.267578	340.928406
1063.148438	298.442596
1062.029297	555.541138
1060.909180	87.328911
1059.789063	353.794678
1058.667969	386.340271
1057.547852	220.226242
1056.426758	68.254364
1055.305664	280.938629
1054.183594	-29.734997
1053.062500	-99.617798
1051.940430	-185.764923
1050.818359	-33.680298
1049.695313	-7.651114
1048.572266	272.787292
1047.449219	72.576157
1046.326172	152.422226
1045.203125	36.426857
1044.079102	-46.814060
1042.955078	368.853180
1041.830078	-31.198000
1040.706055	456.655884
1039.581055	145.443222
1038.456055	90.610306
1037.331055	427.012268
1036.205078	207.042328
1035.079102	438.709015
1033.953125	230.654495
1032.826172	490.287872
1031.700195	52.291702
1030.573242	-22.739960
1029.445313	-204.572952
1028.318359	6.511792
1027.190430	-235.445862
1026.062500	-112.524246
1024.934570	-284.470032
1023.805664	-484.103943
1022.676758	-309.842621
1021.547852	-653.034302
1020.418945	-355.636719
1019.289063	-357.487915
1018.159180	-347.631927
1017.029297	-108.145622
1015.898438	-232.571899
1014.767578	210.917862
1013.636719	-156.550217
1012.505859	-104.488701
1011.375000	167.656219
1010.243164	-39.450874
1009.111328	63.820675
1007.978516	581.371948
1006.846680	918.366760
1005.713867	1317.766357
1004.581055	1973.790894
1003.447266	2303.648193
1002.313477	2002.468384
1001.179688	1438.123047
1000.045898	876.480164
998.912109	453.817963
997.777344	437.899567
996.642578	-23.458485
995.506836	57.940800
994.372070	26.373400
993.236328	375.611633
992.100586	187.401047
990.963867	77.806213
989.828125	-123.804283
988.691406	-9.422899
987.553711	137.298798
986.416992	-195.103500
985.279297	-36.613792
984.141602	135.758484
983.003906	-7.216893
981.865234	-166.103577
980.726563	91.733032
979.587891	-85.226471
978.448242	-232.072784
977.309570	258.274323
976.169922	325.508362
975.030273	229.665482
973.889648	175.358429
972.749023	-152.166092
971.608398	78.736336
970.467773	142.042099
969.326172	290.395569
968.184570	167.984222
967.042969	268.358521
965.901367	-140.477936
964.758789	-19.161680
963.616211	182.498001
962.473633	262.695953
961.330078	287.983429
960.186523	329.437347
959.042969	274.795410
957.899414	23.342207
956.754883	218.660538
955.610352	-87.333481
954.465820	-13.109327
953.321289	-128.710724
952.175781	41.840031
951.030273	251.325562
949.884766	-103.950294
948.738281	-102.298683
947.591797	114.324272
946.445313	321.839478
945.298828	131.890396
944.151367	225.361557
943.003906	1.530591
941.856445	-25.744284
940.708008	376.195099
939.559570	584.118103
938.411133	16.445328
937.262695	575.831726
936.113281	229.849869
934.964844	118.956215
933.814453	129.019699
932.665039	155.149017
931.514648	151.768311
930.364258	298.821503
929.213867	156.744568
928.062500	433.704254
926.912109	71.128014
925.759766	-282.070374
924.608398	-13.972063
923.456055	113.102097
922.303711	-75.826744
921.151367	-19.057243
919.999023	-116.755280
918.845703	56.074512
917.692383	167.589478
916.539063	102.002571
915.384766	-397.124298
914.230469	-85.540367
913.076172	-402.649994
911.920898	-16.160606
910.766602	-228.612549
909.611328	92.057877
908.455078	58.962082
907.299805	227.707626
906.143555	90.507034
904.987305	-66.940605
903.830078	-58.885380
902.673828	-361.013336
901.516602	14.036873
900.359375	-357.996887
899.201172	342.885376
898.042969	-51.547409
896.884766	-230.844467
895.726563	71.683243
894.567383	10.125751
893.408203	-78.474922
892.249023	70.300674
891.088867	-36.246403
889.929688	6.383866
888.769531	-27.739147
887.608398	130.100952
886.448242	161.505463
885.287109	238.063477
884.125977	226.636841
882.963867	59.612717
881.801758	93.395828
880.639648	215.112518
879.477539	228.611832
878.315430	643.234924
877.152344	136.251831
875.989258	28.196016
874.825195	640.782837
873.661133	280.541840
872.497070	111.794601
871.333008	46.644035
870.168945	276.239899
869.003906	235.828796
867.838867	177.451935
866.672852	155.066864
865.506836	375.421783
864.340820	177.721161
863.174805	492.302246
862.008789	528.221069
860.841797	397.946899
859.674805	115.067863
858.506836	756.975098
857.339844	765.796570
856.171875	500.903137
855.003906	536.640747
853.834961	830.185730
852.666016	596.759033
851.497070	701.827026
850.328125	197.352066
849.158203	721.283813
847.988281	223.675507
846.818359	480.817749
845.647461	339.335876
844.477539	251.581421
843.306641	383.088745
842.134766	-0.019574
840.963867	375.139496
839.791992	179.912704
838.619141	217.192169
837.447266	346.017578
836.274414	322.786194
835.101563	471.493439
833.928711	378.871552
832.754883	487.166748
831.581055	282.827850
830.407227	435.575470
829.232422	307.046387
828.058594	486.320526
826.883789	379.982025
825.708008	529.997559
824.533203	303.162384
823.357422	406.158051
822.181641	649.371582
821.004883	159.560669
819.828125	175.386063
818.651367	171.076660
817.474609	-209.494110
816.296875	115.435242
815.119141	81.924370
813.941406	-29.520306
812.763672	-103.212616
811.584961	-39.141232
810.406250	-48.550640
809.226563	-273.613159
808.047852	-245.409607
806.868164	-319.502167
805.688477	-160.509766
804.507813	-81.632210
803.327148	-260.363129
802.146484	-168.406479
800.965820	-234.118515
799.784180	-275.519470
798.603516	-270.446045
797.420898	-615.766296
796.239258	-431.328094
795.056641	-273.687073
793.874023	-169.405960
792.691406	-308.918671
791.507813	51.934013
790.324219	215.472702
789.140625	-369.244171
787.956055	-79.803528
786.772461	-233.043442
785.586914	-65.650505
784.402344	17.523020
783.216797	-32.099197
782.032227	-42.033882
780.845703	312.484619
779.660156	240.382874
778.473633	-41.619122
777.287109	-10.070042
776.100586	345.839325
774.913086	297.592133
773.725586	94.804207
772.538086	39.792809
771.349609	463.251953
770.161133	216.122192
768.972656	259.971008
767.784180	360.987061
766.594727	375.907227
765.405273	-78.471771
764.215820	407.613129
763.026367	717.221924
761.835938	478.474365
760.645508	316.761444
759.454102	760.062195
758.262695	778.521912
757.072266	497.801910
755.879883	230.292694
754.688477	301.330139
753.496094	400.804108
752.303711	603.399597
751.110352	403.837891
749.917969	217.468048
748.724609	369.203094
747.530273	259.572479
746.336914	16.058737
745.142578	171.875443
743.948242	248.575760
742.752930	417.267609
741.558594	116.641220
740.363281	52.808426
739.166992	186.154602
737.971680	457.409515
736.775391	156.790314
735.579102	42.389965
734.381836	210.406281
733.185547	192.253159
731.988281	-11.950065
730.790039	225.815201
729.592773	15.053006
728.394531	101.738098
727.196289	238.631943
725.997070	82.537910
724.797852	238.971497
723.598633	438.994507
722.399414	322.203979
721.199219	334.274414
719.999023	289.561279
718.798828	50.606983
717.598633	119.430428
716.397461	334.374115
715.196289	270.039734
713.994141	-7.972417
712.792969	335.482941
711.590820	364.915588
710.388672	78.388145
709.185547	301.774353
707.982422	61.160118
706.779297	232.228409
705.576172	-23.455065
704.372070	415.303741
703.167969	283.781982
701.963867	156.705414
700.759766	129.776291
699.554688	139.856583
698.349609	360.844238
697.143555	201.421463
695.938477	-166.474701
694.732422	-95.326439
693.525391	-119.728645
692.319336	177.313766
691.112305	-5.497778
689.905273	-3.680316
688.697266	-116.809662
687.490234	-41.075169
686.282227	-331.853546
685.073242	82.283043
683.865234	-110.691429
682.656250	-418.384186
681.447266	49.877838
680.237305	63.061298
679.028320	61.162460
677.818359	258.546631
676.607422	-150.242264
675.397461	-257.908112
674.186523	151.699356
672.975586	-215.428177
671.763672	18.948465
670.551758	0.312537
669.339844	-33.371639
668.127930	-105.858742
666.915039	154.523331
665.703125	80.020859
664.489258	223.757294
663.276367	2.586207
662.062500	-54.343296
660.848633	78.750084
659.634766	-226.179413
658.419922	-343.226990
657.205078	-376.042206
655.990234	-208.246094
654.775391	-376.780334
653.559570	-245.608597
652.343750	-15.331367
651.126953	-203.061493
649.911133	-48.210922
648.694336	147.503128
647.477539	5.154077
646.259766	-175.860886
645.041992	381.284607
643.824219	443.367554
642.606445	189.238724
641.387695	255.601883
640.168945	453.043030
638.950195	149.559692
637.730469	-80.782799
636.511719	114.297272
635.291016	182.480835
634.071289	173.245956
632.850586	196.114044
631.629883	171.635895
630.409180	18.285185
629.188477	199.542786
627.966797	114.585289
626.745117	394.039154
625.522461	207.930740
624.300781	516.833801
623.078125	116.047272
621.854492	49.406212
620.631836	449.471375
619.408203	198.049652
618.184570	-164.901016
616.960938	37.057079
615.736328	-317.847290
614.511719	-88.896523
613.287109	-142.815857
612.061523	177.076614
610.835938	237.644867
609.610352	156.609894
608.384766	156.289307
607.158203	-152.273621
605.931641	-149.424713
604.705078	-343.681641
