# Supplementary material for: Raman spectroscopy accurately differentiates mucosal healing from non-healing and biochemical changes following biological therapy in inflammatory bowel disease
Source: PLoS One. 2021 Jun 2;16(6):e0252210. doi: 10.1371/journal.pone.0252210 (PMC8172032; doi:10.1371/journal.pone.0252210)
Supplement: S7 Dataset — (ZIP) [file pone.0252210.s009.zip › Post-biologic/OC035-1 post treatment_base sub CR removed_63__X_-12020.2__Y_76908.1__Z_921.976__Time_712.txt]

1714.774414	-61.309059
1713.797852	-83.734871
1712.820313	-337.924133
1711.843750	-53.518440
1710.866211	147.088730
1709.888672	84.460342
1708.911133	-45.554111
1707.933594	134.901215
1706.955078	20.260292
1705.976563	-316.884521
1704.998047	-19.589636
1704.019531	130.147766
1703.040039	-129.840118
1702.061523	-44.647282
1701.082031	91.197197
1700.101563	176.069824
1699.122070	121.899734
1698.141602	126.531982
1697.161133	93.796242
1696.180664	186.732437
1695.200195	95.417473
1694.218750	399.497528
1693.238281	433.973999
1692.256836	407.185608
1691.274414	409.941986
1690.292969	594.427612
1689.310547	552.302856
1688.328125	358.463715
1687.345703	517.001282
1686.363281	694.461731
1685.379883	861.493713
1684.396484	781.009705
1683.413086	887.438904
1682.429688	935.634583
1681.445313	1032.126221
1680.461914	822.894592
1679.477539	1226.362183
1678.493164	1129.836304
1677.507813	1246.639282
1676.523438	1092.618652
1675.538086	1274.209717
1674.552734	1426.996948
1673.566406	1394.143555
1672.581055	1558.541016
1671.594727	1579.906860
1670.608398	1535.412842
1669.622070	1470.261597
1668.634766	1636.680298
1667.648438	1769.133301
1666.661133	1859.616455
1665.673828	1791.449585
1664.685547	1623.076538
1663.698242	1961.981934
1662.709961	1728.564575
1661.721680	1681.434448
1660.733398	1897.329956
1659.744141	1726.838257
1658.755859	1896.175293
1657.766602	1938.887939
1656.777344	2056.350098
1655.787109	1668.678711
1654.797852	1440.639648
1653.807617	1546.732178
1652.817383	1375.593384
1651.827148	1437.920776
1650.835938	1164.951294
1649.844727	1098.946045
1648.853516	991.286804
1647.862305	649.069702
1646.871094	661.667847
1645.878906	592.948425
1644.886719	149.823975
1643.894531	489.072968
1642.902344	419.573181
1641.910156	4.932446
1640.916992	184.755569
1639.923828	159.294525
1638.930664	261.013824
1637.936523	-79.783676
1636.943359	-77.125160
1635.949219	131.660309
1634.955078	-67.571960
1633.960938	-163.430893
1632.965820	-58.537834
1631.970703	-245.496735
1630.975586	-131.702286
1629.980469	-383.355042
1628.985352	-273.843231
1627.989258	-334.932098
1626.993164	4.346154
1625.997070	-32.153984
1625.000977	94.855415
1624.003906	-122.136734
1623.007813	-25.805077
1622.010742	307.413635
1621.012695	509.548401
1620.015625	223.466522
1619.017578	358.081177
1618.020508	280.377014
1617.021484	11.470657
1616.023438	-4.996818
1615.025391	-183.759476
1614.026367	-112.883995
1613.027344	136.649643
1612.028320	-9.510492
1611.028320	33.466286
1610.029297	-38.568504
1609.029297	101.984566
1608.029297	305.651428
1607.028320	111.404411
1606.028320	72.024208
1605.027344	182.161346
1604.026367	187.813156
1603.025391	272.223297
1602.023438	-19.915886
1601.022461	119.908104
1600.020508	-14.704441
1599.018555	-232.716339
1598.016602	-71.389709
1597.013672	-223.560379
1596.010742	50.425472
1595.007813	191.233551
1594.004883	-273.796539
1593.001953	-169.219742
1591.998047	-95.874725
1590.994141	-267.778229
1589.990234	-84.586563
1588.986328	-21.373888
1587.981445	156.689713
1586.976563	329.552094
1585.971680	116.547516
1584.966797	367.707520
1583.961914	389.483673
1582.956055	241.944962
1581.950195	261.240387
1580.944336	546.224121
1579.938477	289.500427
1578.931641	9.478610
1577.924805	315.219971
1576.917969	303.358398
1575.911133	-15.497539
1574.904297	326.450287
1573.896484	46.701504
1572.888672	185.638214
1571.880859	80.133141
1570.873047	112.365707
1569.864258	253.660019
1568.855469	20.758148
1567.846680	148.892654
1566.837891	539.151672
1565.829102	391.773834
1564.819336	314.446747
1563.809570	325.280640
1562.799805	120.670784
1561.790039	341.420807
1560.779297	536.021118
1559.768555	230.020309
1558.757813	338.757599
1557.747070	540.605469
1556.736328	402.794037
1555.724609	65.423019
1554.712891	533.499390
1553.701172	366.816223
1552.689453	381.250519
1551.676758	597.382446
1550.664063	484.603027
1549.651367	418.250641
1548.638672	297.415955
1547.625977	515.203308
1546.612305	331.944489
1545.598633	448.405212
1544.584961	368.192200
1543.571289	339.469055
1542.556641	85.791939
1541.541992	157.418091
1540.527344	215.868927
1539.512695	183.705078
1538.498047	200.356445
1537.482422	224.495956
1536.466797	134.861252
1535.451172	400.968567
1534.434570	109.678093
1533.418945	233.363571
1532.402344	225.267990
1531.385742	234.953156
1530.369141	17.627434
1529.351563	21.662180
1528.334961	239.198029
1527.317383	536.187134
1526.299805	279.275208
1525.281250	-55.026211
1524.263672	-70.364883
1523.245117	14.352365
1522.226563	-65.871628
1521.208008	177.684509
1520.188477	-47.097290
1519.168945	56.960835
1518.150391	52.754787
1517.129883	61.091553
1516.110352	-187.745422
1515.089844	48.644348
1514.070313	-10.647716
1513.049805	-244.788376
1512.028320	-83.856697
1511.007813	117.781830
1509.986328	-196.654114
1508.964844	-126.490463
1507.943359	-259.244354
1506.921875	-351.208252
1505.899414	-302.449524
1504.876953	-10.528815
1503.854492	24.744219
1502.832031	-201.586441
1501.808594	-358.969666
1500.786133	-150.381470
1499.762695	-441.408203
1498.739258	-26.151220
1497.714844	-348.370483
1496.691406	-156.465256
1495.666992	-197.707169
1494.642578	-154.819077
1493.617188	76.967705
1492.592773	-92.946716
1491.567383	-94.398109
1490.541992	-16.906725
1489.516602	9.188050
1488.491211	-69.712860
1487.464844	-3.308477
1486.438477	124.077660
1485.412109	184.786209
1484.385742	86.991928
1483.358398	305.338928
1482.331055	576.911255
1481.303711	406.915192
1480.276367	407.580475
1479.249023	629.783386
1478.220703	749.687012
1477.192383	1108.828003
1476.164063	845.973572
1475.135742	802.045288
1474.106445	997.262207
1473.077148	1136.162231
1472.047852	1536.962158
1471.018555	1494.568115
1469.989258	1584.284912
1468.958984	1912.852173
1467.928711	2032.530273
1466.898438	2190.096436
1465.868164	2286.388916
1464.836914	2489.174561
1463.805664	2945.792236
1462.774414	2947.277832
1461.743164	3151.781982
1460.710938	2987.786133
1459.679688	3042.053711
1458.647461	3202.722412
1457.615234	3144.907715
1456.582031	3416.782227
1455.549805	3384.005371
1454.516602	3409.403076
1453.483398	3300.256104
1452.449219	3505.347168
1451.416016	3555.632568
1450.381836	3598.140137
1449.347656	3402.358154
1448.313477	3551.018066
1447.279297	3636.189453
1446.244141	3597.131348
1445.208984	3350.414551
1444.173828	3435.235352
1443.138672	3190.993408
1442.102539	2929.033691
1441.066406	3109.698975
1440.030273	2913.445068
1438.994141	3280.958740
1437.958008	2980.975830
1436.920898	2587.532471
1435.883789	2257.357910
1434.846680	2212.696045
1433.808594	1933.119873
1432.771484	1648.591797
1431.733398	1598.878296
1430.695313	1145.349854
1429.657227	1186.535034
1428.618164	980.430664
1427.579102	905.544128
1426.540039	891.190979
1425.500977	670.108765
1424.461914	557.497803
1423.421875	523.028748
1422.381836	483.539001
1421.341797	554.908569
1420.301758	666.554565
1419.260742	695.059692
1418.219727	363.609039
1417.178711	417.387085
1416.137695	154.139008
1415.096680	353.920410
1414.054688	221.642365
1413.012695	338.413300
1411.970703	100.706772
1410.928711	152.213043
1409.885742	120.810127
1408.842773	195.010406
1407.799805	-74.876770
1406.756836	207.924683
1405.712891	8.589813
1404.668945	65.472389
1403.625000	62.190186
1402.581055	53.983978
1401.537109	208.946060
1400.492188	190.863144
1399.447266	92.652748
1398.402344	280.401184
1397.357422	458.161469
1396.311523	402.890594
1395.265625	277.616699
1394.219727	375.463074
1393.173828	368.218842
1392.126953	75.657715
1391.081055	168.892807
1390.034180	-168.259048
1388.986328	-2.192015
1387.939453	128.954025
1386.891602	-74.970146
1385.843750	71.438904
1384.795898	-17.053511
1383.748047	44.630356
1382.699219	-130.961472
1381.651367	-383.732880
1380.602539	-191.606888
1379.552734	-61.835487
1378.503906	25.640976
1377.454102	30.873087
1376.404297	131.135239
1375.354492	-130.255081
1374.303711	-106.959808
1373.253906	-93.427330
1372.203125	-69.740265
1371.152344	-13.445799
1370.100586	202.542725
1369.049805	4.997662
1367.998047	-142.433701
1366.946289	11.821440
1365.894531	-110.201324
1364.841797	-159.758347
1363.789063	231.544571
1362.736328	97.774086
1361.683594	24.012388
1360.630859	-218.648636
1359.577148	-82.933350
1358.523438	-143.482208
1357.469727	-4.877386
1356.415039	379.967804
1355.361328	166.014313
1354.306641	270.400604
1353.251953	327.793335
1352.197266	477.297394
1351.141602	686.562805
1350.085938	493.852875
1349.030273	673.750854
1347.974609	873.675903
1346.918945	1048.964966
1345.862305	1028.487549
1344.805664	923.968445
1343.749023	1332.935669
1342.691406	1179.333618
1341.634766	1040.942139
1340.577148	1294.307373
1339.519531	1342.238281
1338.460938	1281.439575
1337.403320	1141.712280
1336.344727	1106.266357
1335.286133	1108.223877
1334.226563	1172.296143
1333.167969	1288.565063
1332.108398	841.142761
1331.048828	1081.593262
1329.989258	1168.930054
1328.928711	1006.855774
1327.869141	1047.755859
1326.808594	1066.660645
1325.748047	705.443054
1324.686523	1083.015259
1323.625977	1290.338867
1322.564453	964.654541
1321.502930	1142.822510
1320.440430	1057.167603
1319.378906	1142.027954
1318.316406	1177.782837
1317.253906	1048.580078
1316.190430	1023.229736
1315.127930	1259.407471
1314.064453	1108.871216
1313.000977	1197.624878
1311.937500	1151.130127
1310.873047	1210.795410
1309.809570	1004.799438
1308.745117	1124.054688
1307.679688	1012.179260
1306.615234	989.178467
1305.549805	1091.887817
1304.484375	1381.705200
1303.418945	1054.490112
1302.353516	973.484741
1301.287109	1175.390137
1300.220703	1121.903809
1299.154297	1080.959351
1298.087891	959.220398
1297.020508	1068.585938
1295.954102	952.276917
1294.886719	892.700867
1293.818359	749.943909
1292.750977	867.534058
1291.682617	747.368408
1290.614258	637.282654
1289.545898	789.807373
1288.476563	873.846558
1287.407227	737.495117
1286.338867	704.319519
1285.268555	661.569580
1284.199219	721.905762
1283.128906	961.165344
1282.058594	703.564880
1280.988281	620.046692
1279.917969	583.250244
1278.846680	835.342407
1277.775391	781.775391
1276.704102	838.455933
1275.632813	1041.982422
1274.560547	861.844604
1273.488281	1102.288574
1272.416016	1120.465210
1271.343750	992.238220
1270.270508	1179.275635
1269.197266	1324.885254
1268.124023	1307.034180
1267.050781	1548.045044
1265.977539	1525.580200
1264.903320	1481.320068
1263.829102	1595.754883
1262.753906	1605.434448
1261.679688	1561.607910
1260.604492	1688.549927
1259.529297	1688.854126
1258.454102	1604.014526
1257.378906	1755.599731
1256.302734	1692.944946
1255.226563	1688.863647
1254.150391	1536.414429
1253.073242	1569.097046
1251.997070	1509.408325
1250.919922	1629.855469
1249.841797	1628.750977
1248.764648	1362.706909
1247.686523	1427.476440
1246.608398	1353.770874
1245.530273	1613.064697
1244.452148	1320.871460
1243.373047	1378.624756
1242.293945	1441.277710
1241.214844	1537.953247
1240.135742	1226.887451
1239.055664	1425.609985
1237.975586	1580.626221
1236.895508	1662.858032
1235.815430	1357.096069
1234.734375	1703.696655
1233.654297	1596.900391
1232.573242	1780.997559
1231.491211	1616.156006
1230.410156	1492.585449
1229.328125	1516.824097
1228.246094	1129.459106
1227.163086	1376.508789
1226.081055	1141.836792
1224.998047	837.110535
1223.915039	1224.381958
1222.832031	948.791870
1221.748047	997.340759
1220.664063	852.455688
1219.580078	821.218750
1218.496094	618.411194
1217.412109	840.863220
1216.327148	664.667297
1215.242188	541.645142
1214.157227	471.755890
1213.071289	667.377136
1211.985352	734.971436
1210.899414	824.203003
1209.813477	879.575989
1208.727539	785.354370
1207.640625	830.964417
1206.553711	476.351532
1205.466797	603.824585
1204.378906	470.962189
1203.291016	497.075134
1202.203125	234.099411
1201.115234	-74.587524
1200.027344	110.278549
1198.938477	124.102249
1197.849609	133.019058
1196.760742	38.398792
1195.670898	42.341232
1194.582031	-172.640213
1193.492188	9.049823
1192.401367	-97.863495
1191.311523	-149.573120
1190.220703	38.879181
1189.129883	-222.022430
1188.039063	-228.378479
1186.947266	-215.638443
1185.856445	-222.234253
1184.764648	-389.731903
1183.671875	-65.437172
1182.580078	-221.158112
1181.487305	-60.385105
1180.394531	277.603638
1179.301758	71.166939
1178.208984	68.386383
1177.115234	197.247437
1176.021484	309.136658
1174.927734	368.139679
1173.833008	283.304230
1172.738281	327.622894
1171.643555	304.751801
1170.548828	387.017059
1169.454102	95.897171
1168.358398	63.050823
1167.262695	-29.721783
1166.166992	169.036560
1165.070313	195.454987
1163.973633	59.203445
1162.876953	398.254974
1161.780273	376.320953
1160.683594	433.026855
1159.585938	460.882263
1158.488281	672.335571
1157.389648	212.962463
1156.291992	569.551025
1155.193359	696.814453
1154.094727	327.821289
1152.996094	135.240387
1151.896484	276.268158
1150.796875	181.120209
1149.697266	157.305511
1148.597656	350.077271
1147.498047	-21.834682
1146.397461	18.134724
1145.296875	41.231533
1144.195313	-123.881729
1143.094727	43.995861
1141.993164	97.422173
1140.891602	-94.324554
1139.789063	232.160019
1138.687500	403.789368
1137.584961	282.823425
1136.482422	537.143005
1135.379883	525.091919
1134.276367	591.226379
1133.172852	623.896667
1132.069336	843.899963
1130.964844	997.153564
1129.861328	1389.808472
1128.756836	1198.499634
1127.652344	1543.109497
1126.546875	1059.807129
1125.442383	1209.514526
1124.336914	1235.713257
1123.230469	1313.839355
1122.125000	1126.409912
1121.018555	1178.096924
1119.912109	933.575806
1118.805664	885.480652
1117.699219	1121.254028
1116.591797	902.388123
1115.484375	749.684326
1114.376953	991.878418
1113.268555	1028.042480
1112.160156	938.708740
1111.051758	941.424011
1109.943359	1104.660645
1108.833984	863.636963
1107.725586	1158.751831
1106.616211	1403.963379
1105.505859	1306.546753
1104.396484	902.155640
1103.286133	1071.241821
1102.175781	1171.667603
1101.064453	1069.021729
1099.954102	1117.205811
1098.842773	990.730835
1097.731445	1279.034424
1096.619141	834.121033
1095.507813	1164.444214
1094.395508	926.760376
1093.282227	950.450928
1092.169922	1032.862671
1091.056641	794.949097
1089.943359	1063.002197
1088.830078	1060.216431
1087.716797	974.971680
1086.602539	837.893066
1085.488281	794.806641
1084.373047	916.163635
1083.258789	1070.262329
1082.143555	1003.297058
1081.028320	926.858093
1079.913086	721.173340
1078.796875	924.033691
1077.680664	1023.410706
1076.564453	1007.643860
1075.448242	848.656555
1074.331055	921.887878
1073.213867	776.882324
1072.096680	472.411011
1070.979492	737.663208
1069.861328	695.677551
1068.743164	447.436340
1067.625000	414.767609
1066.505859	473.381836
1065.386719	759.044800
1064.267578	768.274109
1063.148438	756.382263
1062.029297	629.789124
1060.909180	521.914185
1059.789063	456.148621
1058.667969	666.290771
1057.547852	436.804840
1056.426758	415.402618
1055.305664	728.139587
1054.183594	468.331757
1053.062500	491.253967
1051.940430	500.131775
1050.818359	607.048096
1049.695313	613.537720
1048.572266	407.675751
1047.449219	290.566040
1046.326172	364.777222
1045.203125	68.196365
1044.079102	345.270447
1042.955078	302.918396
1041.830078	379.442749
1040.706055	36.624191
1039.581055	294.915192
1038.456055	-91.907990
1037.331055	150.076843
1036.205078	266.299408
1035.079102	149.815109
1033.953125	636.001221
1032.826172	496.332581
1031.700195	426.563690
1030.573242	368.511047
1029.445313	254.765015
1028.318359	164.394135
1027.190430	-253.440964
1026.062500	-245.939301
1024.934570	-103.667068
1023.805664	-291.047394
1022.676758	-436.465179
1021.547852	-709.342163
1020.418945	-397.342194
1019.289063	-303.417450
1018.159180	-492.330200
1017.029297	-300.820679
1015.898438	-294.715729
1014.767578	45.208286
1013.636719	185.861465
1012.505859	106.540634
1011.375000	238.122635
1010.243164	91.960716
1009.111328	531.611694
1007.978516	591.690796
1006.846680	1049.832275
1005.713867	1780.844971
1004.581055	2955.669678
1003.447266	3621.482666
1002.313477	2798.620850
1001.179688	1987.870605
1000.045898	1080.640015
998.912109	696.018127
997.777344	357.937439
996.642578	207.204666
995.506836	162.900970
994.372070	321.885284
993.236328	231.822723
992.100586	148.919479
990.963867	204.612625
989.828125	202.853210
988.691406	219.737213
987.553711	216.080353
986.416992	90.539436
985.279297	156.443741
984.141602	-26.160463
983.003906	-21.977772
981.865234	-84.325974
980.726563	189.549393
979.587891	70.123207
978.448242	-9.918050
977.309570	303.537689
976.169922	430.859344
975.030273	535.376221
973.889648	256.328033
972.749023	574.975098
971.608398	590.531982
970.467773	447.883087
969.326172	542.010803
968.184570	556.012207
967.042969	416.513580
965.901367	353.039612
964.758789	436.639679
963.616211	213.184982
962.473633	519.666687
961.330078	537.470581
960.186523	200.347717
959.042969	216.445297
957.899414	331.281464
956.754883	304.355774
955.610352	318.912170
954.465820	198.687347
953.321289	206.921707
952.175781	281.759827
951.030273	75.506927
949.884766	166.873856
948.738281	219.601257
947.591797	172.003159
946.445313	67.567459
945.298828	205.596405
944.151367	270.739349
943.003906	98.643005
941.856445	287.581970
940.708008	154.887604
939.559570	538.201721
938.411133	134.564285
937.262695	468.044403
936.113281	370.678955
934.964844	360.236145
933.814453	338.669525
932.665039	440.403259
931.514648	549.181152
930.364258	166.220535
929.213867	416.683624
928.062500	161.918640
926.912109	139.652908
925.759766	-198.619095
924.608398	-42.863140
923.456055	-278.106659
922.303711	-58.257484
921.151367	152.632965
919.999023	34.118645
918.845703	-229.517792
917.692383	-220.210754
916.539063	-38.084320
915.384766	-114.652428
914.230469	4.253169
913.076172	-103.626648
911.920898	-163.584885
910.766602	-275.488831
909.611328	-90.036415
908.455078	-305.773682
907.299805	-335.344696
906.143555	-310.305908
904.987305	-187.661148
903.830078	-336.697052
902.673828	-340.551392
901.516602	-56.672390
900.359375	-53.433929
899.201172	2.035836
898.042969	118.733635
896.884766	278.518280
895.726563	-47.817814
894.567383	148.429398
893.408203	-1.099634
892.249023	55.232918
891.088867	75.541458
889.929688	-138.944504
888.769531	5.869951
887.608398	62.706688
886.448242	-18.061060
885.287109	-191.181717
884.125977	344.300110
882.963867	175.917084
881.801758	124.975822
880.639648	272.549164
879.477539	289.414917
878.315430	313.116516
877.152344	278.327332
875.989258	-62.689548
874.825195	258.569336
873.661133	377.126648
872.497070	338.133026
871.333008	355.465668
870.168945	190.613037
869.003906	138.350174
867.838867	106.386833
866.672852	-60.404324
865.506836	256.131714
864.340820	345.588776
863.174805	154.205307
862.008789	77.463776
860.841797	539.676270
859.674805	444.931305
858.506836	419.808502
857.339844	661.686035
856.171875	721.732727
855.003906	714.441589
853.834961	852.878357
852.666016	764.799683
851.497070	652.065125
850.328125	575.184692
849.158203	731.269104
847.988281	613.989258
846.818359	505.654022
845.647461	504.758850
844.477539	626.864685
843.306641	372.946442
842.134766	311.449646
840.963867	267.763977
839.791992	40.672604
838.619141	207.013763
837.447266	261.414246
836.274414	203.973160
835.101563	66.021080
833.928711	307.656555
832.754883	477.612946
831.581055	308.065002
830.407227	718.681946
829.232422	537.728149
828.058594	408.002777
826.883789	436.527649
825.708008	480.499237
824.533203	392.764618
823.357422	356.171265
822.181641	388.489594
821.004883	217.932968
819.828125	318.957886
818.651367	134.777481
817.474609	170.857056
816.296875	33.163788
815.119141	200.135727
813.941406	-15.736058
812.763672	-64.929115
811.584961	3.539264
810.406250	220.686478
809.226563	-51.338818
808.047852	-221.261337
806.868164	-95.902214
805.688477	-144.022034
804.507813	60.754368
803.327148	-349.588745
802.146484	-427.109558
800.965820	-189.797592
799.784180	-130.248489
798.603516	-241.698288
797.420898	-246.898514
796.239258	91.205696
795.056641	-74.064209
793.874023	-161.947556
792.691406	-94.983414
791.507813	-267.411926
790.324219	-156.629425
789.140625	-61.619724
787.956055	44.187660
786.772461	220.503860
785.586914	7.272873
784.402344	94.625633
783.216797	80.032257
782.032227	7.758941
780.845703	514.211243
779.660156	34.976257
778.473633	141.013779
777.287109	-210.263474
776.100586	175.706055
774.913086	-217.756775
773.725586	-70.663818
772.538086	-42.958698
771.349609	134.505798
770.161133	-116.044662
768.972656	116.081726
767.784180	184.834824
766.594727	59.489075
765.405273	198.361526
764.215820	160.820648
763.026367	493.022278
761.835938	651.018555
760.645508	663.540100
759.454102	700.113892
758.262695	591.353943
757.072266	555.082092
755.879883	470.331909
754.688477	756.979980
753.496094	403.884979
752.303711	448.518097
751.110352	561.125854
749.917969	526.456665
748.724609	513.674072
747.530273	426.196136
746.336914	639.332825
745.142578	639.497864
743.948242	387.369293
742.752930	483.991364
741.558594	284.563782
740.363281	179.457596
739.166992	385.560883
737.971680	129.294601
736.775391	201.703949
735.579102	173.362747
734.381836	195.411926
733.185547	68.649734
731.988281	-40.503033
730.790039	-81.727638
729.592773	281.770294
728.394531	78.810516
727.196289	315.461334
725.997070	423.140015
724.797852	209.651169
723.598633	330.634003
722.399414	167.747238
721.199219	188.500336
719.999023	191.928040
718.798828	385.397980
717.598633	362.918335
716.397461	329.721588
715.196289	416.687408
713.994141	353.353088
712.792969	48.269466
711.590820	-228.116074
710.388672	132.135574
709.185547	115.573502
707.982422	14.323597
706.779297	205.164230
705.576172	19.559067
704.372070	-59.034641
703.167969	-69.854195
701.963867	111.061249
700.759766	137.769852
699.554688	193.041000
698.349609	72.510078
697.143555	61.030151
695.938477	-182.629471
694.732422	-223.804642
693.525391	-260.274963
692.319336	-239.938248
691.112305	-89.007347
689.905273	-261.188171
688.697266	-222.453690
687.490234	-343.925201
686.282227	-196.040512
685.073242	73.566811
683.865234	-135.703033
682.656250	-275.159546
681.447266	-93.506050
680.237305	49.427494
679.028320	-121.417557
677.818359	-47.150990
676.607422	-95.969322
675.397461	-47.051109
674.186523	-54.085861
672.975586	77.647659
671.763672	14.977879
670.551758	-94.943352
669.339844	46.234234
668.127930	213.545120
666.915039	292.444092
665.703125	-175.032822
664.489258	18.843723
663.276367	238.721359
662.062500	149.971176
660.848633	-145.788055
659.634766	-262.191101
658.419922	-110.928535
657.205078	-73.981155
655.990234	178.614151
654.775391	86.164200
653.559570	127.365051
652.343750	-44.848637
651.126953	118.989990
649.911133	-46.943115
648.694336	293.043060
647.477539	16.922935
646.259766	304.557281
645.041992	619.687134
643.824219	314.691681
642.606445	405.131042
641.387695	393.957001
640.168945	347.810791
638.950195	77.505310
637.730469	159.026627
636.511719	-58.905956
635.291016	100.431946
634.071289	411.204346
632.850586	304.320038
631.629883	230.709579
630.409180	65.798744
629.188477	62.710842
627.966797	26.054579
626.745117	125.152916
625.522461	-15.380632
624.300781	341.847900
623.078125	364.918884
621.854492	469.570404
620.631836	565.672241
619.408203	44.910461
618.184570	-30.499872
616.960938	11.506576
615.736328	-6.933829
614.511719	108.776634
613.287109	-86.521416
612.061523	25.234283
610.835938	-118.620613
609.610352	195.856689
608.384766	-61.885120
607.158203	-205.838165
605.931641	-35.449883
604.705078	-106.387970
