# Supplementary material for: Raman spectroscopy accurately differentiates mucosal healing from non-healing and biochemical changes following biological therapy in inflammatory bowel disease
Source: PLoS One. 2021 Jun 2;16(6):e0252210. doi: 10.1371/journal.pone.0252210 (PMC8172032; doi:10.1371/journal.pone.0252210)
Supplement: S7 Dataset — (ZIP) [file pone.0252210.s009.zip › Post-biologic/OC034 post treatment_base sub CR removed_55__X_-4892.59__Y_10073__Z_1507.16__Time_616.txt]

1714.774414	-22.689981
1713.797852	29.823196
1712.820313	-130.778030
1711.843750	49.388523
1710.866211	23.116062
1709.888672	-0.329700
1708.911133	-82.566292
1707.933594	-6.523461
1706.955078	-61.610344
1705.976563	-164.668976
1704.998047	48.467575
1704.019531	117.201477
1703.040039	-1.205571
1702.061523	-146.012680
1701.082031	-44.414772
1700.101563	100.187531
1699.122070	73.948128
1698.141602	37.314800
1697.161133	78.532066
1696.180664	125.416397
1695.200195	242.086472
1694.218750	209.477249
1693.238281	123.884171
1692.256836	273.595520
1691.274414	487.652466
1690.292969	312.473572
1689.310547	356.499481
1688.328125	531.606079
1687.345703	296.417358
1686.363281	352.340759
1685.379883	565.895691
1684.396484	500.002014
1683.413086	655.699524
1682.429688	537.436340
1681.445313	584.751770
1680.461914	611.229004
1679.477539	632.805542
1678.493164	785.229675
1677.507813	946.008728
1676.523438	950.273010
1675.538086	1133.156738
1674.552734	928.258362
1673.566406	989.715698
1672.581055	1208.436646
1671.594727	1156.506714
1670.608398	1073.200806
1669.622070	1372.836670
1668.634766	1351.521729
1667.648438	1381.148926
1666.661133	1336.907593
1665.673828	1545.233887
1664.685547	1395.795288
1663.698242	1602.308716
1662.709961	1602.358765
1661.721680	1470.325195
1660.733398	1701.929443
1659.744141	1539.051270
1658.755859	1654.894653
1657.766602	1707.563965
1656.777344	1750.074707
1655.787109	1705.637939
1654.797852	1569.042847
1653.807617	1279.453369
1652.817383	1321.154785
1651.827148	1204.566772
1650.835938	1003.826843
1649.844727	1057.431396
1648.853516	1032.135864
1647.862305	853.989624
1646.871094	538.942261
1645.878906	533.512207
1644.886719	578.672852
1643.894531	558.203430
1642.902344	216.070618
1641.910156	368.035858
1640.916992	150.887924
1639.923828	145.271042
1638.930664	58.266632
1637.936523	95.603760
1636.943359	183.386505
1635.949219	224.037689
1634.955078	-53.845245
1633.960938	124.542358
1632.965820	37.141319
1631.970703	-110.459030
1630.975586	-89.157867
1629.980469	-49.118584
1628.985352	-129.845444
1627.989258	-131.295258
1626.993164	-92.982666
1625.997070	-201.676224
1625.000977	-236.408188
1624.003906	52.513008
1623.007813	68.234962
1622.010742	165.678757
1621.012695	116.216583
1620.015625	-35.407005
1619.017578	54.880444
1618.020508	284.519257
1617.021484	243.927124
1616.023438	46.119495
1615.025391	158.221954
1614.026367	-109.872963
1613.027344	112.785919
1612.028320	89.074371
1611.028320	-230.659424
1610.029297	-175.279755
1609.029297	-90.919884
1608.029297	61.689274
1607.028320	38.913754
1606.028320	-9.882065
1605.027344	109.052765
1604.026367	97.206993
1603.025391	124.758308
1602.023438	-62.108555
1601.022461	72.968567
1600.020508	-6.338942
1599.018555	21.699844
1598.016602	26.304321
1597.013672	-180.685760
1596.010742	-233.329742
1595.007813	-178.758652
1594.004883	-87.566895
1593.001953	-249.632477
1591.998047	-215.756622
1590.994141	-301.901184
1589.990234	-160.923462
1588.986328	-61.703239
1587.981445	-66.817200
1586.976563	-69.285263
1585.971680	123.823555
1584.966797	233.457397
1583.961914	64.202209
1582.956055	30.527100
1581.950195	137.544662
1580.944336	286.188202
1579.938477	132.708954
1578.931641	119.869751
1577.924805	34.142372
1576.917969	57.723576
1575.911133	161.919586
1574.904297	112.573357
1573.896484	258.255585
1572.888672	73.635262
1571.880859	109.997986
1570.873047	81.320786
1569.864258	172.124664
1568.855469	247.240784
1567.846680	31.374472
1566.837891	114.140297
1565.829102	214.967392
1564.819336	95.057007
1563.809570	237.201996
1562.799805	57.494331
1561.790039	129.371307
1560.779297	149.257797
1559.768555	158.663620
1558.757813	131.670395
1557.747070	81.254822
1556.736328	181.028473
1555.724609	86.359962
1554.712891	240.243500
1553.701172	179.020889
1552.689453	78.865097
1551.676758	149.448334
1550.664063	150.000000
1549.651367	305.643066
1548.638672	298.125031
1547.625977	238.746292
1546.612305	117.197891
1545.598633	65.346085
1544.584961	132.245895
1543.571289	152.454453
1542.556641	95.001373
1541.541992	101.981926
1540.527344	-71.951820
1539.512695	61.234646
1538.498047	-7.122320
1537.482422	-29.168680
1536.466797	-4.936399
1535.451172	-58.267075
1534.434570	58.453354
1533.418945	4.783203
1532.402344	-30.996954
1531.385742	-164.872406
1530.369141	5.170199
1529.351563	87.371941
1528.334961	-31.532894
1527.317383	104.349258
1526.299805	103.545135
1525.281250	-13.270441
1524.263672	222.322647
1523.245117	112.876060
1522.226563	178.197876
1521.208008	32.426697
1520.188477	-80.049744
1519.168945	192.914307
1518.150391	87.783798
1517.129883	198.334717
1516.110352	157.084656
1515.089844	-28.170338
1514.070313	25.272089
1513.049805	-31.896130
1512.028320	136.634216
1511.007813	22.627851
1509.986328	-119.747581
1508.964844	48.118675
1507.943359	-20.212339
1506.921875	-188.699051
1505.899414	-57.389774
1504.876953	-139.044312
1503.854492	-102.985596
1502.832031	27.654867
1501.808594	-126.250259
1500.786133	-236.738098
1499.762695	-163.041336
1498.739258	-286.649261
1497.714844	-116.105141
1496.691406	-165.839996
1495.666992	-128.771698
1494.642578	-219.769928
1493.617188	-32.218735
1492.592773	6.816267
1491.567383	-74.470146
1490.541992	-2.583939
1489.516602	-84.181656
1488.491211	107.374649
1487.464844	250.152939
1486.438477	178.247253
1485.412109	305.299103
1484.385742	281.567261
1483.358398	364.832214
1482.331055	440.247833
1481.303711	357.352905
1480.276367	404.374115
1479.249023	405.334167
1478.220703	653.351929
1477.192383	638.656006
1476.164063	809.791199
1475.135742	883.918579
1474.106445	774.513000
1473.077148	967.980225
1472.047852	1067.044800
1471.018555	1148.114990
1469.989258	1419.840942
1468.958984	1442.017822
1467.928711	1527.635620
1466.898438	1531.723389
1465.868164	1723.804321
1464.836914	1930.918457
1463.805664	2008.231323
1462.774414	1866.909546
1461.743164	1908.412109
1460.710938	2056.431152
1459.679688	2145.894775
1458.647461	2098.132080
1457.615234	2202.555664
1456.582031	2314.433838
1455.549805	2319.637207
1454.516602	2456.613037
1453.483398	2423.550537
1452.449219	2585.604492
1451.416016	2461.112061
1450.381836	2589.978027
1449.347656	2789.647705
1448.313477	2682.670166
1447.279297	2808.645264
1446.244141	2848.399902
1445.208984	2559.000000
1444.173828	2515.144775
1443.138672	2405.460449
1442.102539	2445.004639
1441.066406	2330.197510
1440.030273	2152.173584
1438.994141	2209.287109
1437.958008	2218.307861
1436.920898	2032.690918
1435.883789	1771.320557
1434.846680	1638.847534
1433.808594	1496.282227
1432.771484	1224.997192
1431.733398	1107.768677
1430.695313	791.190369
1429.657227	752.280151
1428.618164	708.311829
1427.579102	621.471008
1426.540039	469.095825
1425.500977	644.513611
1424.461914	401.448212
1423.421875	538.986938
1422.381836	217.932480
1421.341797	337.826080
1420.301758	142.882294
1419.260742	240.086304
1418.219727	140.915146
1417.178711	389.112579
1416.137695	337.796875
1415.096680	105.399765
1414.054688	112.050591
1413.012695	141.359467
1411.970703	82.696541
1410.928711	147.255203
1409.885742	-64.613953
1408.842773	0.014895
1407.799805	-83.540421
1406.756836	21.337698
1405.712891	86.035622
1404.668945	-47.553825
1403.625000	-100.718369
1402.581055	44.424141
1401.537109	99.254860
1400.492188	116.490898
1399.447266	25.960215
1398.402344	78.438904
1397.357422	45.746971
1396.311523	251.197891
1395.265625	45.747177
1394.219727	186.139542
1393.173828	68.606003
1392.126953	88.905563
1391.081055	-25.880533
1390.034180	-30.419338
1388.986328	45.196079
1387.939453	-39.222218
1386.891602	-60.989277
1385.843750	-30.135031
1384.795898	-96.695335
1383.748047	-250.604538
1382.699219	-89.481956
1381.651367	-123.185921
1380.602539	-176.759964
1379.552734	7.041440
1378.503906	-148.679825
1377.454102	-27.138657
1376.404297	-57.771511
1375.354492	103.861954
1374.303711	21.059017
1373.253906	-26.654036
1372.203125	-136.571182
1371.152344	2.996277
1370.100586	-76.720459
1369.049805	-29.167929
1367.998047	18.488642
1366.946289	200.770309
1365.894531	-10.372229
1364.841797	27.692095
1363.789063	135.581451
1362.736328	109.171257
1361.683594	5.781164
1360.630859	56.816765
1359.577148	8.481833
1358.523438	-47.145409
1357.469727	78.885406
1356.415039	43.442402
1355.361328	124.969467
1354.306641	67.474281
1353.251953	420.009705
1352.197266	459.636261
1351.141602	273.451050
1350.085938	472.267151
1349.030273	552.026733
1347.974609	475.589874
1346.918945	543.226807
1345.862305	734.998108
1344.805664	899.571289
1343.749023	868.381470
1342.691406	857.189697
1341.634766	796.610229
1340.577148	889.820007
1339.519531	1017.830322
1338.460938	935.444641
1337.403320	1120.663452
1336.344727	989.112122
1335.286133	936.977783
1334.226563	887.499939
1333.167969	803.580933
1332.108398	984.495667
1331.048828	764.919678
1329.989258	859.568848
1328.928711	902.435059
1327.869141	718.111328
1326.808594	845.319031
1325.748047	750.335510
1324.686523	959.301453
1323.625977	842.444214
1322.564453	987.450195
1321.502930	875.898560
1320.440430	979.216614
1319.378906	828.574646
1318.316406	914.920776
1317.253906	774.544312
1316.190430	1159.476685
1315.127930	861.695190
1314.064453	936.284851
1313.000977	875.504822
1311.937500	1034.123901
1310.873047	801.291077
1309.809570	925.706726
1308.745117	863.154358
1307.679688	985.354065
1306.615234	1014.162476
1305.549805	878.304199
1304.484375	988.589661
1303.418945	885.066589
1302.353516	1079.186890
1301.287109	939.127014
1300.220703	946.707336
1299.154297	831.602356
1298.087891	962.302979
1297.020508	759.138245
1295.954102	740.333679
1294.886719	552.321350
1293.818359	700.725220
1292.750977	606.316711
1291.682617	857.944641
1290.614258	619.134033
1289.545898	716.460327
1288.476563	593.267090
1287.407227	734.939148
1286.338867	558.154846
1285.268555	459.971069
1284.199219	513.802002
1283.128906	557.944397
1282.058594	425.932739
1280.988281	470.323792
1279.917969	752.173279
1278.846680	554.519836
1277.775391	552.742004
1276.704102	639.116272
1275.632813	608.213806
1274.560547	650.768860
1273.488281	815.603943
1272.416016	841.210999
1271.343750	742.336060
1270.270508	755.951904
1269.197266	903.952820
1268.124023	1081.281860
1267.050781	1082.911499
1265.977539	1099.276001
1264.903320	1040.108398
1263.829102	1039.592285
1262.753906	1039.169678
1261.679688	1002.262329
1260.604492	950.836731
1259.529297	789.860229
1258.454102	831.245605
1257.378906	914.097961
1256.302734	1045.697510
1255.226563	989.845337
1254.150391	873.236328
1253.073242	1024.445801
1251.997070	1105.092285
1250.919922	1190.636597
1249.841797	1028.149658
1248.764648	1150.267090
1247.686523	1116.814453
1246.608398	1027.533447
1245.530273	1130.300537
1244.452148	1099.460815
1243.373047	1112.404663
1242.293945	1084.109009
1241.214844	951.476563
1240.135742	996.125977
1239.055664	1118.448486
1237.975586	978.737366
1236.895508	1001.630798
1235.815430	946.944519
1234.734375	1042.632446
1233.654297	934.688599
1232.573242	882.557312
1231.491211	1038.840698
1230.410156	945.568665
1229.328125	832.984680
1228.246094	919.004761
1227.163086	837.974426
1226.081055	790.864136
1224.998047	816.375305
1223.915039	783.818481
1222.832031	676.302551
1221.748047	314.944672
1220.664063	313.948914
1219.580078	501.468170
1218.496094	372.344696
1217.412109	458.280212
1216.327148	280.896667
1215.242188	221.900253
1214.157227	382.609894
1213.071289	335.651428
1211.985352	525.182312
1210.899414	408.195374
1209.813477	530.032959
1208.727539	581.848999
1207.640625	510.650177
1206.553711	420.164459
1205.466797	623.697205
1204.378906	588.571350
1203.291016	432.973145
1202.203125	147.349518
1201.115234	153.151459
1200.027344	182.976379
1198.938477	222.367889
1197.849609	-17.431921
1196.760742	-93.594078
1195.670898	-179.395416
1194.582031	-75.259201
1193.492188	55.218033
1192.401367	-52.371159
1191.311523	32.256420
1190.220703	-80.217705
1189.129883	-96.634781
1188.039063	-110.715446
1186.947266	-156.068848
1185.856445	4.943485
1184.764648	-74.166397
1183.671875	-174.908295
1182.580078	-9.435221
1181.487305	-91.125107
1180.394531	6.956975
1179.301758	203.190231
1178.208984	-17.750204
1177.115234	32.070072
1176.021484	249.458481
1174.927734	275.063904
1173.833008	204.790314
1172.738281	302.021637
1171.643555	126.275009
1170.548828	141.929932
1169.454102	169.438171
1168.358398	172.919266
1167.262695	87.822212
1166.166992	-83.404022
1165.070313	20.203661
1163.973633	159.500916
1162.876953	16.724882
1161.780273	182.015121
1160.683594	368.612793
1159.585938	337.763855
1158.488281	450.026855
1157.389648	266.224731
1156.291992	351.981140
1155.193359	373.184174
1154.094727	444.340210
1152.996094	260.240417
1151.896484	176.219254
1150.796875	139.778580
1149.697266	167.563232
1148.597656	28.475002
1147.498047	79.845345
1146.397461	-109.401794
1145.296875	13.145372
1144.195313	7.002452
1143.094727	-23.053558
1141.993164	-93.659966
1140.891602	118.652237
1139.789063	119.128883
1138.687500	24.393705
1137.584961	72.173935
1136.482422	129.311264
1135.379883	274.192322
1134.276367	326.255981
1133.172852	409.037750
1132.069336	634.093323
1130.964844	590.725647
1129.861328	696.742188
1128.756836	952.040649
1127.652344	915.368286
1126.546875	973.434875
1125.442383	884.368408
1124.336914	769.143982
1123.230469	732.042847
1122.125000	910.422241
1121.018555	558.039978
1119.912109	589.312317
1118.805664	599.139221
1117.699219	433.686432
1116.591797	521.388733
1115.484375	623.125000
1114.376953	675.021851
1113.268555	485.564880
1112.160156	695.631287
1111.051758	527.291382
1109.943359	566.868225
1108.833984	660.647949
1107.725586	567.666748
1106.616211	663.533813
1105.505859	759.238220
1104.396484	791.058167
1103.286133	869.945068
1102.175781	804.763855
1101.064453	779.598999
1099.954102	813.297974
1098.842773	879.878967
1097.731445	797.818848
1096.619141	861.801392
1095.507813	897.382019
1094.395508	650.166321
1093.282227	753.865540
1092.169922	617.259338
1091.056641	708.950867
1089.943359	541.624878
1088.830078	628.395325
1087.716797	498.615540
1086.602539	841.517700
1085.488281	850.289978
1084.373047	851.912598
1083.258789	778.245850
1082.143555	699.825623
1081.028320	649.548462
1079.913086	777.706299
1078.796875	807.104431
1077.680664	604.007813
1076.564453	647.361938
1075.448242	716.435425
1074.331055	625.879150
1073.213867	345.321777
1072.096680	529.102356
1070.979492	520.502319
1069.861328	434.495758
1068.743164	432.823914
1067.625000	302.248840
1066.505859	232.566742
1065.386719	324.434174
1064.267578	331.930603
1063.148438	519.593567
1062.029297	512.906921
1060.909180	522.549622
1059.789063	412.863037
1058.667969	237.707809
1057.547852	263.655243
1056.426758	324.608673
1055.305664	362.136261
1054.183594	296.817322
1053.062500	173.118011
1051.940430	266.610443
1050.818359	205.955765
1049.695313	292.349487
1048.572266	147.669601
1047.449219	252.669708
1046.326172	108.040916
1045.203125	278.275116
1044.079102	264.241669
1042.955078	236.226898
1041.830078	212.879501
1040.706055	254.782135
1039.581055	196.509857
1038.456055	149.915390
1037.331055	73.087364
1036.205078	317.504639
1035.079102	-22.257395
1033.953125	277.937744
1032.826172	252.377594
1031.700195	278.017670
1030.573242	296.692047
1029.445313	294.461212
1028.318359	64.539215
1027.190430	18.288713
1026.062500	65.004616
1024.934570	-164.598480
1023.805664	-210.648804
1022.676758	-293.770508
1021.547852	-116.903290
1020.418945	-308.948792
1019.289063	-129.741180
1018.159180	-196.367645
1017.029297	-126.119530
1015.898438	-67.436302
1014.767578	12.139543
1013.636719	-14.825935
1012.505859	120.426674
1011.375000	204.743683
1010.243164	205.745422
1009.111328	250.802124
1007.978516	404.674835
1006.846680	813.052124
1005.713867	1036.279785
1004.581055	1897.730713
1003.447266	2555.416016
1002.313477	2607.305176
1001.179688	1954.456177
1000.045898	1278.906494
998.912109	774.694458
997.777344	510.974426
996.642578	219.779541
995.506836	25.765081
994.372070	0.410408
993.236328	99.758339
992.100586	16.956762
990.963867	-3.432466
989.828125	114.638405
988.691406	108.305649
987.553711	-17.733088
986.416992	-14.569461
985.279297	-6.677011
984.141602	-150.642212
983.003906	-57.279591
981.865234	59.186176
980.726563	81.384972
979.587891	-149.357239
978.448242	91.659927
977.309570	-62.813599
976.169922	116.279488
975.030273	162.121964
973.889648	201.192871
972.749023	194.445160
971.608398	350.924194
970.467773	149.257385
969.326172	122.312729
968.184570	173.571808
967.042969	68.922554
965.901367	79.185532
964.758789	220.336533
963.616211	93.288994
962.473633	37.529316
961.330078	137.812851
960.186523	217.586655
959.042969	166.904358
957.899414	253.832214
956.754883	219.522430
955.610352	18.274776
954.465820	80.497169
953.321289	-42.489475
952.175781	77.245712
951.030273	-20.186752
949.884766	42.658894
948.738281	5.059474
947.591797	97.922760
946.445313	117.793945
945.298828	151.532608
944.151367	201.416901
943.003906	292.550049
941.856445	267.387207
940.708008	230.997757
939.559570	96.680626
938.411133	108.599716
937.262695	150.333923
936.113281	322.192261
934.964844	95.203423
933.814453	276.456451
932.665039	143.351669
931.514648	286.124084
930.364258	221.748672
929.213867	200.835144
928.062500	252.949936
926.912109	136.790161
925.759766	68.642784
924.608398	-63.002571
923.456055	-30.668123
922.303711	40.470261
921.151367	29.904659
919.999023	-162.304550
918.845703	-117.954575
917.692383	-227.933029
916.539063	-76.526390
915.384766	-145.267990
914.230469	-77.620262
913.076172	-275.372803
911.920898	-227.829208
910.766602	-123.449425
909.611328	-164.103745
908.455078	-166.038681
907.299805	-120.226784
906.143555	-60.686245
904.987305	-109.782364
903.830078	-93.015579
902.673828	-103.296188
901.516602	-56.824265
900.359375	-41.926746
899.201172	-78.943703
898.042969	58.403049
896.884766	-50.738426
895.726563	-1.398831
894.567383	2.832962
893.408203	-78.705956
892.249023	140.471146
891.088867	32.075336
889.929688	102.280273
888.769531	-30.664116
887.608398	-154.396042
886.448242	-4.853853
885.287109	22.874866
884.125977	-10.219651
882.963867	137.253632
881.801758	54.743675
880.639648	49.019928
879.477539	120.024666
878.315430	13.065362
877.152344	93.240250
875.989258	96.880501
874.825195	296.514099
873.661133	41.372387
872.497070	85.773407
871.333008	-61.043957
870.168945	-21.001959
869.003906	104.561264
867.838867	0.767256
866.672852	36.468346
865.506836	173.346451
864.340820	128.201843
863.174805	-11.227749
862.008789	222.280731
860.841797	361.420502
859.674805	190.734528
858.506836	302.961945
857.339844	381.497620
856.171875	426.381958
855.003906	433.140167
853.834961	493.737000
852.666016	558.803101
851.497070	471.450989
850.328125	422.237671
849.158203	388.742126
847.988281	299.274597
846.818359	122.522903
845.647461	75.690987
844.477539	203.425552
843.306641	149.860748
842.134766	64.995903
840.963867	6.977811
839.791992	-102.452988
838.619141	-8.434875
837.447266	179.359818
836.274414	177.124634
835.101563	228.463120
833.928711	252.935287
832.754883	96.511559
831.581055	136.542709
830.407227	212.208954
829.232422	267.711121
828.058594	296.352386
826.883789	251.335556
825.708008	317.757843
824.533203	239.185562
823.357422	149.445328
822.181641	182.208008
821.004883	205.975998
819.828125	-39.802273
818.651367	99.609474
817.474609	-61.618790
816.296875	33.056282
815.119141	129.817001
813.941406	-136.115250
812.763672	51.616749
811.584961	-96.536026
810.406250	-13.565984
809.226563	-208.501694
808.047852	-105.766541
806.868164	-16.510876
805.688477	-31.778194
804.507813	-89.328110
803.327148	-9.360519
802.146484	-133.697739
800.965820	-96.151711
799.784180	-40.997780
798.603516	-207.744003
797.420898	-41.994560
796.239258	-69.282738
795.056641	-180.885056
793.874023	97.325798
792.691406	-129.699249
791.507813	-115.392891
790.324219	-152.146179
789.140625	74.351959
787.956055	79.340683
786.772461	62.060303
785.586914	13.695218
784.402344	80.184402
783.216797	201.770081
782.032227	345.251556
780.845703	336.074493
779.660156	240.601593
778.473633	118.534081
777.287109	55.996605
776.100586	145.660858
774.913086	10.036977
773.725586	15.546228
772.538086	76.058922
771.349609	-110.595451
770.161133	62.089092
768.972656	14.120459
767.784180	-5.314140
766.594727	-93.174713
765.405273	118.447075
764.215820	279.183655
763.026367	188.714966
761.835938	221.429199
760.645508	278.206879
759.454102	328.232605
758.262695	518.887939
757.072266	487.216431
755.879883	538.991272
754.688477	603.810669
753.496094	404.778015
752.303711	361.717865
751.110352	500.883484
749.917969	437.840881
748.724609	392.291931
747.530273	388.370636
746.336914	197.823624
745.142578	382.440521
743.948242	294.895020
742.752930	347.654510
741.558594	494.578033
740.363281	172.293976
739.166992	132.776108
737.971680	353.917358
736.775391	296.718628
735.579102	66.491119
734.381836	204.120102
733.185547	286.911926
731.988281	128.910492
730.790039	58.452644
729.592773	331.387695
728.394531	396.425171
727.196289	343.349792
725.997070	386.450104
724.797852	108.291298
723.598633	256.264496
722.399414	338.638794
721.199219	204.793732
719.999023	313.345581
718.798828	332.370209
717.598633	388.499207
716.397461	311.548279
715.196289	173.590942
713.994141	295.221802
712.792969	344.891571
711.590820	259.453369
710.388672	147.957153
709.185547	191.246750
707.982422	315.165405
706.779297	18.834858
705.576172	192.948151
704.372070	-5.119091
703.167969	90.747955
701.963867	167.081436
700.759766	147.775742
699.554688	-8.409216
698.349609	152.980057
697.143555	94.889458
695.938477	84.744072
694.732422	-72.999084
693.525391	-137.149231
692.319336	-192.456665
691.112305	-56.564396
689.905273	-70.354652
688.697266	-3.709198
687.490234	-43.252102
686.282227	-230.109299
685.073242	-186.878586
683.865234	-74.146011
682.656250	-48.000019
681.447266	-151.719086
680.237305	-112.247612
679.028320	-16.324335
677.818359	42.909660
676.607422	-36.264900
675.397461	-136.886581
674.186523	-10.092040
672.975586	90.846344
671.763672	51.321026
670.551758	55.220974
669.339844	115.484337
668.127930	201.810913
666.915039	-1.293776
665.703125	37.793526
664.489258	-24.494034
663.276367	88.284241
662.062500	-34.161453
660.848633	-93.832809
659.634766	-21.731901
658.419922	-37.997414
657.205078	-60.623894
655.990234	78.575104
654.775391	103.533234
653.559570	87.605247
652.343750	-46.771687
651.126953	-25.926277
649.911133	-67.527657
648.694336	-160.768677
647.477539	163.676682
646.259766	51.038460
645.041992	106.255119
643.824219	210.867676
642.606445	231.469635
641.387695	251.965179
640.168945	121.836273
638.950195	116.276512
637.730469	-76.402786
636.511719	-67.260452
635.291016	31.860910
634.071289	10.411878
632.850586	-43.525963
631.629883	26.715719
630.409180	-38.636757
629.188477	39.372677
627.966797	1.076986
626.745117	133.860260
625.522461	64.523506
624.300781	217.551788
623.078125	297.025757
621.854492	174.398621
620.631836	207.459427
619.408203	186.186432
618.184570	35.626274
616.960938	121.830444
615.736328	50.815109
614.511719	-51.143375
613.287109	-40.775719
612.061523	66.796631
610.835938	-164.718781
609.610352	2.289535
608.384766	39.618820
607.158203	-165.969711
605.931641	96.930733
604.705078	-77.578865
