# Supplementary material for: Raman spectroscopy accurately differentiates mucosal healing from non-healing and biochemical changes following biological therapy in inflammatory bowel disease
Source: PLoS One. 2021 Jun 2;16(6):e0252210. doi: 10.1371/journal.pone.0252210 (PMC8172032; doi:10.1371/journal.pone.0252210)
Supplement: S7 Dataset — (ZIP) [file pone.0252210.s009.zip › Post-biologic/OC013 post treatment-2_BL sub CR removed_46__X_13378.1__Y_18527.2__Time_513.txt]

1714.671875	-32.475849
1713.695313	272.389709
1712.718750	-51.794636
1711.742188	-84.683067
1710.764648	-19.589266
1709.787109	103.242622
1708.809570	136.358002
1707.831055	130.640274
1706.853516	32.618332
1705.875000	-160.452408
1704.896484	-97.760757
1703.916992	73.228310
1702.938477	20.670242
1701.958984	-54.738472
1700.979492	-99.467735
1700.000000	-9.270061
1699.019531	119.445648
1698.040039	72.863579
1697.059570	227.813492
1696.079102	-97.145401
1695.097656	-119.077164
1694.117188	55.031948
1693.135742	-7.585467
1692.154297	37.595661
1691.172852	-164.473480
1690.190430	32.028820
1689.208008	47.970394
1688.225586	62.138474
1687.243164	247.830414
1686.260742	394.309784
1685.277344	424.262848
1684.293945	460.348572
1683.310547	198.841339
1682.327148	156.625168
1681.343750	621.118652
1680.359375	489.775421
1679.375000	263.386749
1678.390625	474.205261
1677.405273	576.506897
1676.419922	448.014343
1675.435547	423.947144
1674.449219	482.894623
1673.463867	460.036163
1672.478516	528.127136
1671.492188	838.516235
1670.505859	684.469299
1669.519531	626.630249
1668.532227	404.704865
1667.544922	616.067444
1666.557617	790.667480
1665.570313	756.048645
1664.583008	928.814331
1663.594727	855.282593
1662.607422	779.569946
1661.619141	714.894897
1660.629883	867.967712
1659.641602	899.475708
1658.652344	790.921753
1657.663086	950.282715
1656.673828	884.834167
1655.684570	787.975952
1654.694336	588.241394
1653.704102	714.391296
1652.713867	692.621033
1651.723633	745.202515
1650.732422	470.102875
1649.742188	531.168518
1648.750977	547.508728
1647.758789	426.646912
1646.767578	366.837921
1645.775391	320.470337
1644.784180	319.229218
1643.791992	196.714432
1642.798828	404.411407
1641.806641	350.906982
1640.813477	68.017616
1639.820313	281.369904
1638.827148	96.505234
1637.833008	273.113831
1636.839844	-48.499233
1635.845703	17.603155
1634.851563	-140.208969
1633.856445	28.839834
1632.862305	84.645363
1631.867188	127.338676
1630.872070	143.759872
1629.876953	-166.165131
1628.881836	-199.559082
1627.885742	-67.126419
1626.889648	107.385452
1625.893555	-57.411289
1624.897461	56.617191
1623.900391	-221.083344
1622.903320	-191.130875
1621.906250	-229.499451
1620.909180	68.430748
1619.912109	266.422333
1618.914063	267.370148
1617.916016	-28.365507
1616.917969	237.730362
1615.919922	138.915115
1614.920898	179.170090
1613.921875	85.596420
1612.922852	149.380630
1611.923828	66.265030
1610.924805	174.502823
1609.924805	169.944031
1608.924805	312.068604
1607.924805	6.102819
1606.924805	142.840454
1605.923828	135.427734
1604.922852	52.025040
1603.921875	287.909943
1602.920898	112.768356
1601.919922	3.028510
1600.917969	-25.665092
1599.916016	-159.040741
1598.914063	-263.689392
1597.912109	170.099915
1596.909180	65.229584
1595.906250	-3.115751
1594.903320	-178.638885
1593.900391	-197.486847
1592.896484	-57.156563
1591.893555	-136.283356
1590.889648	14.190206
1589.885742	2.696074
1588.880859	-55.875988
1587.876953	-132.793823
1586.872070	37.935078
1585.867188	-26.182287
1584.862305	86.858376
1583.856445	-3.559136
1582.851563	208.185699
1581.845703	286.849335
1580.839844	-27.916660
1579.833008	144.236267
1578.827148	212.056900
1577.820313	-45.631584
1576.813477	185.863312
1575.806641	16.476320
1574.798828	94.118256
1573.791992	179.399933
1572.784180	-16.291872
1571.775391	219.447235
1570.767578	85.926361
1569.759766	152.387466
1568.750977	260.236115
1567.742188	115.978172
1566.732422	267.642090
1565.723633	68.649002
1564.713867	66.846054
1563.704102	129.776001
1562.694336	93.954597
1561.684570	50.227776
1560.673828	-32.527760
1559.664063	32.402077
1558.652344	-105.035973
1557.641602	-17.082756
1556.630859	81.058479
1555.619141	103.888100
1554.607422	178.366592
1553.595703	14.459451
1552.583984	5.811911
1551.571289	-160.859161
1550.558594	-50.716583
1549.545898	-134.786865
1548.533203	-159.464600
1547.519531	-80.837944
1546.506836	113.978188
1545.493164	184.495010
1544.479492	376.313446
1543.464844	-3.099341
1542.451172	160.004211
1541.436523	-10.261960
1540.421875	-61.804138
1539.407227	136.959015
1538.391602	136.764832
1537.375977	319.659607
1536.361328	-11.028566
1535.344727	83.869087
1534.329102	-141.148376
1533.312500	-15.561296
1532.296875	115.023003
1531.280273	-35.479721
1530.262695	4.621231
1529.246094	60.062023
1528.228516	-3.115160
1527.210938	103.569977
1526.193359	143.168884
1525.175781	141.464493
1524.157227	90.751663
1523.138672	1.368612
1522.120117	17.380548
1521.101563	-136.438324
1520.082031	38.791580
1519.063477	59.634697
1518.043945	-130.374298
1517.024414	-104.565506
1516.003906	-99.422882
1514.983398	-50.708939
1513.963867	-166.425110
1512.943359	92.619774
1511.921875	-123.373405
1510.901367	153.348679
1509.879883	45.026600
1508.858398	31.579050
1507.836914	-133.242050
1506.815430	-46.804867
1505.792969	-137.361542
1504.770508	-266.392487
1503.748047	76.019264
1502.725586	80.071999
1501.702148	122.460640
1500.678711	44.419872
1499.655273	-54.128399
1498.631836	-65.670479
1497.608398	-194.975861
1496.583984	44.116959
1495.559570	-156.901215
1494.535156	-135.396530
1493.510742	-139.517410
1492.485352	106.812531
1491.460938	120.438637
1490.435547	90.563423
1489.409180	73.417282
1488.383789	-86.773376
1487.357422	130.972061
1486.331055	-39.462669
1485.304688	-56.712307
1484.278320	211.824722
1483.250977	46.474518
1482.224609	406.645416
1481.197266	353.481781
1480.168945	211.060684
1479.141602	568.329651
1478.113281	456.465088
1477.084961	530.640930
1476.056641	477.390411
1475.028320	661.018127
1473.999023	589.896851
1472.969727	635.903625
1471.940430	748.063843
1470.911133	967.049255
1469.881836	890.803101
1468.851563	855.268433
1467.821289	990.140686
1466.791016	1150.382568
1465.759766	985.155823
1464.729492	1102.128662
1463.698242	1048.796753
1462.666992	1264.783081
1461.635742	1394.327515
1460.603516	1368.912354
1459.571289	1175.957397
1458.539063	1333.382202
1457.506836	1399.397583
1456.474609	1404.510986
1455.441406	1343.671387
1454.408203	1470.552246
1453.375000	1409.768677
1452.341797	1521.417725
1451.307617	1744.548340
1450.274414	1506.446655
1449.240234	1478.733765
1448.205078	1810.714355
1447.170898	1544.973022
1446.135742	1393.293335
1445.100586	1163.244873
1444.065430	1409.104370
1443.030273	1105.851807
1441.994141	1361.799927
1440.958984	1309.147949
1439.921875	1122.516479
1438.885742	1211.576904
1437.849609	982.184631
1436.812500	942.441528
1435.775391	917.922302
1434.738281	787.376343
1433.701172	576.129150
1432.663086	367.532532
1431.625000	396.356384
1430.586914	485.791382
1429.548828	459.178528
1428.509766	578.930420
1427.470703	454.050903
1426.431641	377.191528
1425.392578	136.562424
1424.353516	354.818909
1423.313477	273.160858
1422.273438	194.121109
1421.233398	97.550262
1420.193359	23.750084
1419.152344	-2.128175
1418.111328	-7.790363
1417.070313	245.838654
1416.029297	192.459000
1414.987305	267.454559
1413.946289	241.902023
1412.904297	-12.402390
1411.862305	238.784119
1410.819336	-181.162155
1409.776367	-156.070892
1408.734375	-171.098251
1407.691406	97.781151
1406.647461	396.744019
1405.604492	-12.360910
1404.560547	5.511681
1403.516602	51.062778
1402.472656	139.330093
1401.427734	47.010723
1400.382813	220.664719
1399.337891	331.638336
1398.292969	81.642998
1397.248047	255.425293
1396.202148	-44.411129
1395.156250	116.954994
1394.110352	145.578751
1393.064453	59.079678
1392.018555	-37.313332
1390.971680	-153.615448
1389.924805	-1.992280
1388.877930	14.534973
1387.830078	81.164238
1386.782227	145.350662
1385.734375	39.561275
1384.686523	-206.094330
1383.638672	-224.104248
1382.589844	-7.131549
1381.541016	94.913124
1380.492188	19.654903
1379.443359	214.228653
1378.394531	24.302431
1377.344727	-60.618530
1376.294922	-20.629026
1375.245117	11.948701
1374.194336	-194.893585
1373.143555	-127.206085
1372.092773	15.349054
1371.041992	128.017853
1369.991211	78.716255
1368.939453	49.450035
1367.887695	-121.722183
1366.835938	-100.935318
1365.784180	66.863220
1364.731445	-153.738510
1363.679688	136.153168
1362.626953	192.058411
1361.573242	9.153014
1360.520508	27.925747
1359.466797	-122.352760
1358.413086	-1.443225
1357.359375	-12.256116
1356.305664	205.690643
1355.250977	207.429138
1354.196289	311.116150
1353.141602	141.616592
1352.086914	277.732727
1351.031250	21.578955
1349.975586	80.874176
1348.919922	6.215581
1347.864258	217.012863
1346.808594	115.240112
1345.751953	400.488617
1344.695313	393.105652
1343.638672	442.827026
1342.581055	641.314514
1341.523438	720.854614
1340.466797	369.370087
1339.408203	575.414246
1338.350586	491.719757
1337.291992	574.017395
1336.234375	636.563171
1335.174805	555.608459
1334.116211	442.609589
1333.057617	577.109375
1331.998047	471.721527
1330.938477	448.055725
1329.878906	560.439392
1328.818359	732.161987
1327.757813	560.409241
1326.697266	453.039764
1325.636719	575.496094
1324.576172	527.580139
1323.514648	531.597351
1322.453125	636.887329
1321.391602	384.365234
1320.330078	573.668884
1319.267578	555.742554
1318.205078	831.372864
1317.142578	665.593933
1316.080078	679.908936
1315.016602	657.307190
1313.953125	757.983215
1312.889648	730.574707
1311.826172	585.018250
1310.761719	577.477356
1309.698242	715.260864
1308.633789	688.124573
1307.569336	619.225342
1306.503906	784.137024
1305.438477	624.344482
1304.373047	582.721619
1303.307617	565.759766
1302.242188	475.112183
1301.175781	750.741638
1300.109375	630.710754
1299.042969	921.028320
1297.976563	818.306580
1296.909180	725.494812
1295.841797	630.317566
1294.774414	518.047180
1293.707031	624.270630
1292.638672	629.898132
1291.571289	441.801270
1290.502930	378.891693
1289.433594	597.996582
1288.365234	657.725403
1287.295898	737.066223
1286.226563	664.504944
1285.157227	533.223938
1284.086914	377.540314
1283.017578	574.555176
1281.947266	842.507080
1280.876953	816.678467
1279.805664	945.046570
1278.734375	442.223846
1277.663086	651.394775
1276.591797	581.736084
1275.520508	568.369629
1274.448242	726.126343
1273.375977	827.638062
1272.303711	565.097107
1271.231445	783.892944
1270.158203	829.225769
1269.085938	742.719482
1268.011719	853.988342
1266.938477	833.447205
1265.865234	947.130127
1264.791016	816.835022
1263.716797	767.097900
1262.641602	753.970581
1261.567383	645.793457
1260.492188	783.839233
1259.416992	714.712280
1258.341797	738.206299
1257.265625	837.199524
1256.190430	573.331055
1255.114258	256.022186
1254.037109	715.320801
1252.960938	770.463562
1251.883789	1044.551636
1250.806641	676.359009
1249.729492	816.599670
1248.652344	730.665100
1247.574219	737.138611
1246.496094	911.300232
1245.417969	881.285645
1244.338867	766.254333
1243.260742	753.280884
1242.181641	745.163879
1241.102539	812.302368
1240.022461	187.682068
1238.943359	662.563110
1237.863281	695.689392
1236.783203	508.075226
1235.702148	541.200623
1234.622070	482.179138
1233.541016	634.045715
1232.459961	868.225037
1231.377930	377.870667
1230.296875	493.289825
1229.214844	647.386597
1228.132813	522.962463
1227.050781	553.501038
1225.967773	644.507629
1224.884766	336.227203
1223.801758	432.045746
1222.718750	382.690918
1221.634766	299.484497
1220.550781	90.587524
1219.466797	99.282501
1218.382813	298.844086
1217.298828	302.611389
1216.213867	156.605270
1215.128906	305.235107
1214.042969	284.777557
1212.958008	273.962311
1211.872070	340.341553
1210.786133	208.830566
1209.700195	226.899445
1208.613281	254.574860
1207.526367	265.330811
1206.439453	189.276093
1205.352539	479.533173
1204.265625	352.806549
1203.177734	93.617035
1202.089844	60.889969
1201.001953	102.786934
1199.913086	159.070877
1198.824219	13.134071
1197.735352	-24.494677
1196.646484	-14.028711
1195.557617	75.765900
1194.467773	-115.849915
1193.377930	106.072952
1192.288086	-56.696362
1191.197266	-10.377441
1190.106445	28.676226
1189.015625	22.040459
1187.924805	-344.828033
1186.833984	-193.001877
1185.742188	-65.288574
1184.650391	-21.662495
1183.557617	-191.624573
1182.465820	79.802795
1181.373047	-212.487457
1180.280273	-82.717545
1179.187500	-56.116192
1178.093750	83.061691
1177.000977	121.510895
1175.907227	171.876083
1174.812500	100.033958
1173.718750	-125.048943
1172.624023	274.701569
1171.529297	23.268757
1170.434570	145.168167
1169.338867	-8.132606
1168.244141	-65.734962
1167.148438	32.062000
1166.051758	-286.187134
1164.956055	-183.689026
1163.859375	7.130146
1162.762695	-36.296753
1161.666016	-31.977472
1160.568359	-37.258987
1159.470703	33.815163
1158.373047	205.061493
1157.275391	-72.426117
1156.176758	27.106865
1155.079102	-11.779838
1153.979492	-7.780027
1152.880859	-99.179993
1151.782227	-185.811111
1150.682617	-98.489235
1149.583008	-46.984035
1148.482422	-69.388748
1147.382813	-127.539558
1146.282227	-4.761881
1145.181641	-32.040020
1144.080078	147.692886
1142.979492	20.384155
1141.877930	152.372269
1140.776367	29.796158
1139.673828	-123.677773
1138.572266	-160.635101
1137.469727	97.076950
1136.367188	14.861141
1135.263672	44.292049
1134.161133	287.423035
1133.057617	202.734879
1131.954102	39.710545
1130.849609	87.949989
1129.745117	174.096466
1128.641602	321.855865
1127.536133	464.759216
1126.431641	323.030548
1125.326172	242.966705
1124.220703	-5.370848
1123.115234	182.373962
1122.009766	73.875603
1120.903320	81.448761
1119.796875	302.104248
1118.690430	-28.975657
1117.583008	208.111649
1116.475586	184.767670
1115.368164	192.163040
1114.260742	104.921555
1113.152344	50.793407
1112.044922	218.905396
1110.936523	126.913467
1109.827148	-33.597668
1108.718750	176.873932
1107.609375	158.105225
1106.500000	370.749969
1105.389648	281.071991
1104.280273	333.048065
1103.169922	73.474564
1102.059570	149.026855
1100.948242	184.421906
1099.837891	625.413879
1098.726563	368.301178
1097.615234	255.079514
1096.502930	384.624054
1095.390625	410.430573
1094.278320	54.615250
1093.166016	195.862595
1092.053711	89.816139
1090.940430	106.208542
1089.827148	7.271958
1088.713867	291.890167
1087.599609	303.498962
1086.485352	239.840317
1085.371094	343.147644
1084.256836	237.193390
1083.141602	544.907593
1082.027344	253.337555
1080.912109	422.313019
1079.795898	69.833061
1078.680664	69.724304
1077.564453	318.445404
1076.448242	477.875092
1075.331055	430.748077
1074.213867	184.255569
1073.096680	66.877144
1071.979492	202.797440
1070.862305	122.996056
1069.744141	125.268394
1068.625977	216.590744
1067.507813	127.505203
1066.388672	216.467407
1065.270508	352.241180
1064.151367	415.394989
1063.031250	452.785431
1061.912109	497.205536
1060.791992	97.137917
1059.671875	305.373169
1058.550781	312.437469
1057.430664	389.660706
1056.309570	338.322571
1055.188477	146.832764
1054.066406	364.276093
1052.945313	11.769346
1051.823242	-25.319613
1050.700195	52.026001
1049.578125	-1.329121
1048.455078	83.041611
1047.332031	165.073013
1046.208984	-58.435009
1045.084961	224.194412
1043.960938	-10.813007
1042.836914	155.213730
1041.712891	27.599873
1040.587891	135.374023
1039.462891	77.773430
1038.337891	292.687836
1037.212891	-139.649353
1036.086914	93.919540
1034.960938	48.190174
1033.834961	349.167480
1032.708984	61.602451
1031.582031	-28.128363
1030.455078	233.278320
1029.328125	129.704346
1028.200195	-85.311516
1027.072266	-33.009121
1025.944336	-180.422653
1024.816406	-181.420319
1023.687500	-303.086212
1022.558594	-229.672119
1021.429688	-235.128326
1020.300781	-249.803528
1019.170898	-167.002319
1018.041016	20.173582
1016.911133	-73.194839
1015.780273	-18.121067
1014.649414	2.232480
1013.518555	198.710388
1012.387695	-204.725571
1011.255859	-10.475406
1010.124023	-98.692055
1008.992188	151.129181
1007.860352	225.035934
1006.727539	345.245605
1005.594727	627.376465
1004.461914	962.634216
1003.329102	1443.453247
1002.195313	1346.287476
1001.061523	784.772461
999.927734	547.029785
998.792969	307.160187
997.658203	60.550777
996.523438	38.071320
995.388672	151.857193
994.252930	-59.697845
993.117188	-38.068287
991.981445	-94.788734
990.844727	74.577698
989.708984	-39.616497
988.572266	-139.847656
987.434570	-0.304522
986.297852	-15.094096
985.160156	4.751039
984.022461	43.093559
982.884766	-33.605198
981.746094	110.769836
980.607422	-198.151367
979.468750	-320.499329
978.329102	166.798203
977.190430	157.269623
976.050781	-128.042404
974.910156	39.647762
973.770508	7.436335
972.629883	-24.674625
971.489258	212.041733
970.348633	131.853149
969.207031	187.236664
968.065430	-80.936668
966.923828	-78.129623
965.781250	-132.587662
964.639648	63.067173
963.496094	8.780137
962.353516	18.797453
961.210938	-113.200584
960.067383	474.452942
958.923828	175.354858
957.779297	107.808929
956.635742	186.932098
955.491211	-127.644600
954.345703	95.864082
953.201172	339.951508
952.055664	-19.924711
950.910156	153.354980
949.764648	207.737625
948.618164	353.627014
947.471680	248.132614
946.325195	174.765869
945.178711	90.098686
944.031250	-33.265690
942.883789	295.615814
941.736328	46.883396
940.587891	320.992035
939.439453	106.771187
938.291016	100.323921
937.142578	552.378235
935.993164	486.719391
934.843750	437.131531
933.694336	399.049652
932.544922	-12.606907
931.394531	79.447258
930.244141	32.617039
929.093750	6.384201
927.942383	55.366341
926.791016	156.749313
925.639648	258.167145
924.488281	-15.716837
923.335938	15.351867
922.183594	487.580231
921.031250	152.697876
919.877930	224.848145
918.724609	42.569748
917.571289	85.332520
916.417969	-71.696480
915.263672	198.272705
914.109375	229.842941
912.955078	-119.785599
911.800781	-22.215437
910.645508	109.407997
909.490234	16.527060
908.334961	21.250078
907.178711	-100.894424
906.022461	-73.349098
904.866211	-136.376770
903.709961	-43.015648
902.552734	-108.155045
901.395508	191.308975
900.238281	139.849838
899.080078	-2.040795
897.921875	-17.110762
896.763672	110.386757
895.605469	-160.121735
894.446289	-70.972557
893.287109	88.258026
892.127930	100.582420
890.967773	106.176102
889.807617	23.730227
888.647461	58.796207
887.487305	-43.820641
886.326172	20.684162
885.165039	159.671478
884.003906	201.626282
882.842773	-252.603210
881.680664	21.777826
880.518555	167.567566
879.356445	272.756775
878.193359	127.812225
877.030273	88.856171
875.867188	25.178200
874.703125	279.063477
873.540039	-50.209103
872.375977	147.369736
871.210938	11.863070
870.046875	87.908981
868.881836	188.688766
867.716797	208.496307
866.550781	208.089539
865.385742	313.332947
864.219727	223.066162
863.052734	213.733078
861.886719	-38.135944
860.719727	473.556671
859.552734	399.118286
858.384766	580.584351
857.217773	266.098389
856.049805	454.259979
854.880859	725.325562
853.712891	673.391724
852.543945	686.499512
851.375000	213.282486
850.205078	390.067139
849.036133	273.317261
847.866211	467.921631
846.696289	64.621216
845.525391	230.080399
844.354492	70.956192
843.183594	14.823368
842.012695	215.952026
840.840820	3.254602
839.668945	143.907715
838.497070	356.011566
837.324219	71.890701
836.151367	306.229645
834.978516	183.052444
833.805664	100.113693
832.631836	381.120758
831.458008	23.592260
830.284180	404.864807
829.110352	290.642303
827.935547	47.085239
826.760742	242.929138
825.584961	347.248566
824.410156	288.777679
823.234375	38.666752
822.058594	269.868317
820.881836	235.880722
819.705078	-74.249649
818.528320	0.886350
817.351563	60.371716
816.173828	186.558350
814.996094	-145.641953
813.818359	-337.595306
812.639648	17.528675
811.461914	-143.324020
810.283203	187.062988
809.103516	-120.479126
807.923828	29.723520
806.745117	-166.668701
805.564453	-187.583069
804.384766	-66.452995
803.204102	-218.411896
802.023438	155.544540
800.842773	107.782974
799.661133	-157.348648
798.479492	-54.318436
797.297852	-22.322142
796.115234	-227.525452
794.932617	94.675980
793.750000	-75.106819
792.567383	-249.284271
791.383789	-109.008385
790.200195	186.114548
789.016602	-34.616768
787.832031	-126.953972
786.648438	-113.116753
785.463867	-154.619934
784.278320	131.087158
783.092773	277.349915
781.908203	125.140884
780.721680	204.958969
779.536133	191.911072
778.349609	273.790771
777.163086	152.455597
775.975586	156.954727
774.789063	198.921234
773.601563	165.808716
772.413086	97.375328
771.225586	183.299438
770.037109	-198.274063
768.848633	-8.805454
767.660156	156.289917
766.470703	160.432373
765.281250	133.693176
764.091797	232.450012
762.901367	221.037369
761.710938	79.723923
760.520508	308.147339
759.330078	659.628845
758.138672	522.602539
756.947266	414.190948
755.755859	340.975220
754.563477	149.067245
753.371094	234.105377
752.178711	75.206039
750.986328	186.518860
749.792969	302.142120
748.599609	24.700743
747.405273	372.919983
746.211914	108.708794
745.017578	278.990997
743.823242	43.395660
742.627930	189.450806
741.433594	-78.936272
740.238281	18.822271
739.041992	-17.149042
737.846680	-59.692738
736.650391	99.279007
735.454102	120.208054
734.256836	-55.912647
733.059570	100.729919
731.862305	1.270212
730.665039	308.764587
729.466797	95.563416
728.268555	212.647781
727.070313	465.220551
725.872070	317.703308
724.672852	137.481628
723.473633	-42.646996
722.273438	203.216705
721.074219	197.859299
719.874023	188.149887
718.673828	211.196457
717.472656	48.771301
716.271484	183.128799
715.070313	199.665100
713.869141	240.198151
712.666992	224.052933
711.464844	-90.653038
710.262695	63.292645
709.059570	1.525450
707.856445	-347.681030
706.653320	43.639347
705.450195	323.782776
704.246094	159.831863
703.041992	202.702469
701.837891	-43.744980
700.632813	18.794664
699.428711	611.889771
698.222656	341.711609
697.017578	65.176399
695.811523	175.576843
694.605469	27.454971
693.399414	-87.985680
692.192383	44.204082
690.986328	0.529041
689.778320	-27.892502
688.571289	97.795738
687.363281	69.442642
686.155273	136.567642
684.947266	-154.071960
683.738281	-301.463318
682.529297	103.912407
681.320313	17.271006
680.111328	-67.128998
678.901367	17.476593
677.691406	-125.282921
676.481445	251.600388
675.270508	108.911621
674.059570	219.474655
672.848633	115.843605
671.636719	219.910324
670.425781	34.198936
669.213867	261.483673
668.000977	28.329374
666.789063	61.058060
665.576172	348.685333
664.362305	202.068039
663.149414	-145.298889
661.935547	-93.148880
660.721680	192.049561
659.507813	-247.912567
658.292969	34.980042
657.078125	-70.509781
655.863281	-7.808959
654.647461	-46.507046
653.431641	-199.473206
652.215820	-149.891510
651.000000	78.395309
649.783203	56.655079
648.566406	-23.307247
647.349609	206.658310
646.132813	324.482452
644.915039	306.565369
643.697266	232.585266
642.478516	102.565926
641.259766	303.585022
640.041992	130.268951
638.822266	-0.173614
637.603516	363.457306
636.383789	-151.954346
635.164063	374.313080
633.943359	86.252396
632.723633	317.578827
631.502930	239.435562
630.281250	334.828369
629.060547	120.915001
627.838867	194.157120
626.617188	382.784424
625.394531	167.881943
624.172852	136.989365
622.950195	319.949219
621.726563	324.536407
620.503906	114.440445
619.280273	130.901138
618.056641	249.566040
616.832031	123.585121
615.608398	-103.518677
614.383789	30.398964
613.158203	24.543020
611.933594	-39.749306
610.708008	68.413689
609.482422	-136.322723
608.255859	-147.322281
607.030273	-9.603086
605.803711	26.755760
604.576172	-61.705936
