# Supplementary material for: Raman spectroscopy accurately differentiates mucosal healing from non-healing and biochemical changes following biological therapy in inflammatory bowel disease
Source: PLoS One. 2021 Jun 2;16(6):e0252210. doi: 10.1371/journal.pone.0252210 (PMC8172032; doi:10.1371/journal.pone.0252210)
Supplement: S7 Dataset — (ZIP) [file pone.0252210.s009.zip › Post-biologic/OC023 post treatment-1_base sub cr removed_60__X_-20375.5__Y_49408__Z_923.798__Time_680.txt]

1714.774414	94.545387
1713.797852	91.698151
1712.820313	174.330750
1711.843750	-74.488281
1710.866211	-16.561510
1709.888672	109.386902
1708.911133	-106.703514
1707.933594	-163.604828
1706.955078	-128.441574
1705.976563	116.588882
1704.998047	6.415140
1704.019531	33.787434
1703.040039	-138.628281
1702.061523	-208.293182
1701.082031	-148.615921
1700.101563	37.633579
1699.122070	93.758018
1698.141602	129.359436
1697.161133	2.835339
1696.180664	74.990150
1695.200195	14.438279
1694.218750	90.967789
1693.238281	117.630508
1692.256836	291.930450
1691.274414	154.711349
1690.292969	181.183655
1689.310547	91.063347
1688.328125	444.531647
1687.345703	364.007629
1686.363281	361.620209
1685.379883	407.964172
1684.396484	417.749512
1683.413086	444.270599
1682.429688	420.918518
1681.445313	643.273743
1680.461914	568.094116
1679.477539	613.414124
1678.493164	611.511292
1677.507813	801.833740
1676.523438	950.204407
1675.538086	976.825806
1674.552734	1046.625244
1673.566406	1063.855469
1672.581055	1044.515015
1671.594727	1121.433105
1670.608398	1167.046387
1669.622070	1367.264160
1668.634766	1153.755859
1667.648438	1301.945923
1666.661133	1445.307495
1665.673828	1472.401245
1664.685547	1367.368286
1663.698242	1626.266602
1662.709961	1455.989990
1661.721680	1556.693604
1660.733398	1575.677124
1659.744141	1531.525879
1658.755859	1517.008057
1657.766602	1285.753174
1656.777344	1531.702026
1655.787109	1447.029175
1654.797852	1516.342163
1653.807617	1255.237915
1652.817383	1328.012695
1651.827148	1295.337769
1650.835938	1125.532349
1649.844727	826.614197
1648.853516	890.331238
1647.862305	943.795593
1646.871094	751.842224
1645.878906	528.596619
1644.886719	517.050781
1643.894531	294.574677
1642.902344	341.762329
1641.910156	320.590240
1640.916992	204.705917
1639.923828	221.046097
1638.930664	-12.937771
1637.936523	193.807083
1636.943359	274.148163
1635.949219	-69.693115
1634.955078	-7.333999
1633.960938	218.555908
1632.965820	36.257511
1631.970703	99.147438
1630.975586	-51.080349
1629.980469	120.079773
1628.985352	-208.716568
1627.989258	-37.278893
1626.993164	-5.196716
1625.997070	-154.466904
1625.000977	-72.147736
1624.003906	-71.238670
1623.007813	29.656801
1622.010742	-42.818779
1621.012695	-73.129166
1620.015625	-21.915222
1619.017578	-23.161423
1618.020508	54.427338
1617.021484	66.430763
1616.023438	128.346024
1615.025391	161.424255
1614.026367	131.578064
1613.027344	-21.481571
1612.028320	-9.255688
1611.028320	8.234154
1610.029297	75.526466
1609.029297	40.609581
1608.029297	186.475235
1607.028320	15.355309
1606.028320	221.379074
1605.027344	26.738953
1604.026367	91.293861
1603.025391	137.474991
1602.023438	-44.016064
1601.022461	-37.133190
1600.020508	-119.211456
1599.018555	-65.341904
1598.016602	-199.763641
1597.013672	-23.175621
1596.010742	140.206131
1595.007813	-75.347878
1594.004883	-165.515213
1593.001953	-109.492912
1591.998047	-144.949905
1590.994141	-164.819092
1589.990234	-161.286377
1588.986328	43.040085
1587.981445	189.794144
1586.976563	247.712677
1585.971680	120.379280
1584.966797	11.236044
1583.961914	180.882904
1582.956055	167.946411
1581.950195	63.715786
1580.944336	37.537403
1579.938477	136.228424
1578.931641	75.940254
1577.924805	-18.293814
1576.917969	303.728973
1575.911133	-9.334390
1574.904297	85.965126
1573.896484	214.884216
1572.888672	-41.198830
1571.880859	128.980301
1570.873047	26.052217
1569.864258	84.105484
1568.855469	-0.900563
1567.846680	41.230434
1566.837891	98.760864
1565.829102	-67.159599
1564.819336	-51.490540
1563.809570	93.750122
1562.799805	-41.433632
1561.790039	261.625366
1560.779297	87.219177
1559.768555	31.979364
1558.757813	181.367798
1557.747070	60.990967
1556.736328	160.726944
1555.724609	97.039780
1554.712891	82.409950
1553.701172	199.664536
1552.689453	156.182922
1551.676758	252.302338
1550.664063	50.614159
1549.651367	151.525879
1548.638672	151.336639
1547.625977	19.077608
1546.612305	158.164169
1545.598633	-33.860329
1544.584961	138.410004
1543.571289	160.563797
1542.556641	-39.638275
1541.541992	31.247049
1540.527344	24.456057
1539.512695	-80.613762
1538.498047	85.190033
1537.482422	10.752147
1536.466797	-7.075245
1535.451172	-50.867523
1534.434570	-84.509827
1533.418945	26.073807
1532.402344	53.939838
1531.385742	22.343472
1530.369141	85.920578
1529.351563	64.280121
1528.334961	153.229523
1527.317383	59.140293
1526.299805	201.766312
1525.281250	-13.611501
1524.263672	-56.645649
1523.245117	75.111473
1522.226563	-27.423792
1521.208008	124.515297
1520.188477	16.536776
1519.168945	70.389153
1518.150391	36.687801
1517.129883	-20.298965
1516.110352	189.757889
1515.089844	4.034905
1514.070313	-7.140873
1513.049805	43.142914
1512.028320	-65.888519
1511.007813	-23.607351
1509.986328	-12.285529
1508.964844	-119.104317
1507.943359	-72.147018
1506.921875	-35.604832
1505.899414	18.719255
1504.876953	-78.323135
1503.854492	-26.842043
1502.832031	-185.578812
1501.808594	-206.079483
1500.786133	-90.970695
1499.762695	-226.937698
1498.739258	-170.999084
1497.714844	-166.394577
1496.691406	-46.765427
1495.666992	52.223782
1494.642578	125.485199
1493.617188	-85.215866
1492.592773	54.291759
1491.567383	-77.286606
1490.541992	-63.263451
1489.516602	-23.798784
1488.491211	135.596329
1487.464844	315.245361
1486.438477	218.998352
1485.412109	107.388733
1484.385742	296.869324
1483.358398	396.873230
1482.331055	519.711792
1481.303711	586.311523
1480.276367	545.717102
1479.249023	403.097260
1478.220703	477.092255
1477.192383	454.158905
1476.164063	609.500061
1475.135742	948.099854
1474.106445	756.809448
1473.077148	952.528137
1472.047852	1087.018433
1471.018555	1254.483154
1469.989258	1162.304932
1468.958984	1286.326904
1467.928711	1631.513062
1466.898438	1562.052612
1465.868164	1599.351440
1464.836914	1819.580811
1463.805664	1932.957642
1462.774414	1939.554077
1461.743164	1920.718384
1460.710938	1901.851929
1459.679688	2083.555420
1458.647461	2150.923096
1457.615234	2124.343506
1456.582031	2196.700928
1455.549805	2048.333008
1454.516602	2351.444092
1453.483398	2228.431396
1452.449219	2262.629150
1451.416016	2342.444092
1450.381836	2521.039063
1449.347656	2697.026367
1448.313477	2515.799316
1447.279297	2554.975342
1446.244141	2513.112305
1445.208984	2344.713623
1444.173828	2277.632324
1443.138672	2281.443848
1442.102539	2214.428467
1441.066406	2132.288574
1440.030273	1979.407104
1438.994141	2155.266846
1437.958008	1992.391602
1436.920898	1710.835083
1435.883789	1707.342041
1434.846680	1552.331787
1433.808594	1420.142212
1432.771484	1192.117920
1431.733398	989.463440
1430.695313	809.653992
1429.657227	854.533508
1428.618164	432.736664
1427.579102	465.154419
1426.540039	553.085693
1425.500977	615.823364
1424.461914	335.803101
1423.421875	479.303375
1422.381836	408.652100
1421.341797	320.461548
1420.301758	441.395660
1419.260742	131.787735
1418.219727	431.560150
1417.178711	348.731201
1416.137695	235.815323
1415.096680	427.415741
1414.054688	274.426575
1413.012695	214.619232
1411.970703	112.177917
1410.928711	-2.706382
1409.885742	-19.465530
1408.842773	109.586487
1407.799805	100.514603
1406.756836	28.748934
1405.712891	65.056068
1404.668945	48.721157
1403.625000	67.620522
1402.581055	-6.235771
1401.537109	32.922081
1400.492188	-20.652723
1399.447266	-8.911980
1398.402344	-44.712940
1397.357422	37.406441
1396.311523	24.351950
1395.265625	111.622452
1394.219727	71.207230
1393.173828	33.415852
1392.126953	135.949280
1391.081055	28.277590
1390.034180	108.454163
1388.986328	21.045561
1387.939453	-8.669305
1386.891602	51.767773
1385.843750	-150.274475
1384.795898	-7.111776
1383.748047	-21.369452
1382.699219	-55.509949
1381.651367	-69.527359
1380.602539	-138.389130
1379.552734	-77.252647
1378.503906	-145.854935
1377.454102	-156.907043
1376.404297	6.863747
1375.354492	85.842560
1374.303711	50.138840
1373.253906	-135.073624
1372.203125	-15.876990
1371.152344	70.975304
1370.100586	-248.383530
1369.049805	-243.519028
1367.998047	28.040140
1366.946289	107.798752
1365.894531	-61.397423
1364.841797	143.068619
1363.789063	133.483429
1362.736328	12.025702
1361.683594	343.599640
1360.630859	257.213959
1359.577148	86.413773
1358.523438	161.982956
1357.469727	200.345169
1356.415039	241.289886
1355.361328	274.884949
1354.306641	383.112976
1353.251953	469.054993
1352.197266	371.305359
1351.141602	209.153976
1350.085938	551.105286
1349.030273	545.572876
1347.974609	438.425446
1346.918945	755.646851
1345.862305	891.786133
1344.805664	735.380310
1343.749023	799.798767
1342.691406	1030.364502
1341.634766	909.063660
1340.577148	778.013367
1339.519531	941.892456
1338.460938	1150.384277
1337.403320	1128.639282
1336.344727	896.603516
1335.286133	1122.622070
1334.226563	1064.102295
1333.167969	884.505371
1332.108398	1034.028809
1331.048828	916.541687
1329.989258	811.571472
1328.928711	921.778870
1327.869141	1212.435303
1326.808594	860.720581
1325.748047	795.781677
1324.686523	819.869385
1323.625977	1076.130249
1322.564453	1228.702759
1321.502930	870.455139
1320.440430	1010.860046
1319.378906	1161.169800
1318.316406	1400.290039
1317.253906	1158.582520
1316.190430	1217.823242
1315.127930	1050.382690
1314.064453	1154.155396
1313.000977	999.294800
1311.937500	1142.618042
1310.873047	941.209656
1309.809570	1124.045898
1308.745117	1191.194824
1307.679688	1056.600830
1306.615234	1121.437744
1305.549805	1092.850220
1304.484375	1064.354126
1303.418945	1183.472534
1302.353516	1236.241211
1301.287109	1094.902344
1300.220703	1047.070313
1299.154297	1215.512085
1298.087891	951.678345
1297.020508	1179.137939
1295.954102	1065.318970
1294.886719	1116.063843
1293.818359	874.830261
1292.750977	842.304626
1291.682617	930.043640
1290.614258	870.663635
1289.545898	929.054626
1288.476563	808.532959
1287.407227	773.894409
1286.338867	633.966003
1285.268555	793.007568
1284.199219	768.345886
1283.128906	660.491455
1282.058594	662.893982
1280.988281	785.268860
1279.917969	858.693420
1278.846680	844.056580
1277.775391	778.103027
1276.704102	1010.551819
1275.632813	903.104370
1274.560547	837.293396
1273.488281	744.663025
1272.416016	806.029053
1271.343750	979.763916
1270.270508	992.269348
1269.197266	1004.796631
1268.124023	890.407532
1267.050781	1064.077881
1265.977539	1135.215332
1264.903320	913.604675
1263.829102	921.371826
1262.753906	987.674744
1261.679688	915.006287
1260.604492	1025.184814
1259.529297	1130.454468
1258.454102	1074.896484
1257.378906	1082.700928
1256.302734	995.538269
1255.226563	1005.806946
1254.150391	1035.548340
1253.073242	1152.890259
1251.997070	961.184692
1250.919922	947.137878
1249.841797	1076.582397
1248.764648	1220.554688
1247.686523	1065.459473
1246.608398	1017.362183
1245.530273	986.287537
1244.452148	824.036865
1243.373047	950.868652
1242.293945	849.379761
1241.214844	808.613525
1240.135742	869.791138
1239.055664	879.967163
1237.975586	708.164185
1236.895508	859.014526
1235.815430	847.301880
1234.734375	833.148193
1233.654297	898.966492
1232.573242	669.076294
1231.491211	826.918396
1230.410156	810.255798
1229.328125	587.720215
1228.246094	624.324829
1227.163086	651.198303
1226.081055	586.060791
1224.998047	511.238251
1223.915039	622.683472
1222.832031	393.025055
1221.748047	361.707977
1220.664063	330.363861
1219.580078	318.329346
1218.496094	170.938263
1217.412109	216.838837
1216.327148	458.317719
1215.242188	371.229431
1214.157227	479.688110
1213.071289	298.403198
1211.985352	558.762634
1210.899414	524.612976
1209.813477	550.729553
1208.727539	441.734436
1207.640625	571.425781
1206.553711	626.279724
1205.466797	693.102905
1204.378906	533.352661
1203.291016	522.967163
1202.203125	375.252197
1201.115234	270.883667
1200.027344	274.829468
1198.938477	136.713684
1197.849609	10.628275
1196.760742	-52.916798
1195.670898	6.164386
1194.582031	-86.333565
1193.492188	13.467987
1192.401367	-9.422043
1191.311523	-49.188133
1190.220703	-74.590591
1189.129883	-119.265358
1188.039063	-82.341942
1186.947266	-110.328445
1185.856445	-188.775818
1184.764648	140.697723
1183.671875	126.862022
1182.580078	-203.663513
1181.487305	-23.308916
1180.394531	99.348160
1179.301758	-63.373341
1178.208984	56.696125
1177.115234	-94.113029
1176.021484	30.549629
1174.927734	162.266800
1173.833008	11.309224
1172.738281	-17.569099
1171.643555	-36.936745
1170.548828	48.910187
1169.454102	-23.245268
1168.358398	-9.346458
1167.262695	11.643311
1166.166992	-36.779964
1165.070313	-75.702324
1163.973633	-102.735252
1162.876953	70.841949
1161.780273	72.295883
1160.683594	236.050400
1159.585938	206.272186
1158.488281	245.649048
1157.389648	258.677673
1156.291992	309.799561
1155.193359	353.663177
1154.094727	132.727264
1152.996094	224.139465
1151.896484	124.740959
1150.796875	220.724136
1149.697266	18.768948
1148.597656	9.771214
1147.498047	29.281069
1146.397461	-29.869280
1145.296875	70.419228
1144.195313	-22.185335
1143.094727	4.148074
1141.993164	-90.926460
1140.891602	28.009809
1139.789063	101.639442
1138.687500	-41.155125
1137.584961	70.337395
1136.482422	91.415985
1135.379883	140.921082
1134.276367	130.953018
1133.172852	265.762207
1132.069336	326.848358
1130.964844	482.769684
1129.861328	650.421448
1128.756836	677.957642
1127.652344	842.976624
1126.546875	773.098145
1125.442383	587.026489
1124.336914	666.427979
1123.230469	733.875488
1122.125000	481.408875
1121.018555	705.067139
1119.912109	386.288055
1118.805664	361.160553
1117.699219	475.633728
1116.591797	327.320190
1115.484375	517.333801
1114.376953	489.595551
1113.268555	246.614304
1112.160156	268.482758
1111.051758	358.835754
1109.943359	390.014221
1108.833984	624.307251
1107.725586	584.447510
1106.616211	509.126404
1105.505859	462.118378
1104.396484	618.089966
1103.286133	620.542908
1102.175781	615.871277
1101.064453	672.482056
1099.954102	660.639954
1098.842773	783.148132
1097.731445	646.265076
1096.619141	584.812866
1095.507813	766.041809
1094.395508	643.270508
1093.282227	619.427124
1092.169922	630.885010
1091.056641	738.813354
1089.943359	630.142883
1088.830078	488.551605
1087.716797	593.996033
1086.602539	480.638092
1085.488281	682.379150
1084.373047	808.773743
1083.258789	723.574524
1082.143555	560.847107
1081.028320	633.087769
1079.913086	477.462921
1078.796875	495.642273
1077.680664	600.655457
1076.564453	384.070251
1075.448242	486.688080
1074.331055	652.579895
1073.213867	478.308563
1072.096680	468.247681
1070.979492	455.840210
1069.861328	344.989197
1068.743164	236.529037
1067.625000	556.824524
1066.505859	401.514191
1065.386719	536.632568
1064.267578	652.964417
1063.148438	315.187134
1062.029297	335.587433
1060.909180	501.023529
1059.789063	315.559296
1058.667969	244.763992
1057.547852	375.071320
1056.426758	339.380798
1055.305664	261.659637
1054.183594	102.219299
1053.062500	220.819519
1051.940430	56.830734
1050.818359	140.404602
1049.695313	473.698395
1048.572266	414.836365
1047.449219	206.719513
1046.326172	220.306488
1045.203125	133.645706
1044.079102	205.582092
1042.955078	184.286652
1041.830078	237.597519
1040.706055	246.661499
1039.581055	109.015671
1038.456055	125.162880
1037.331055	104.093941
1036.205078	308.845428
1035.079102	262.227661
1033.953125	373.878967
1032.826172	271.533203
1031.700195	364.623657
1030.573242	313.573700
1029.445313	123.134987
1028.318359	2.556859
1027.190430	-108.621780
1026.062500	-226.660324
1024.934570	-79.859055
1023.805664	-128.088211
1022.676758	-306.213806
1021.547852	-217.331070
1020.418945	-35.624153
1019.289063	-123.000175
1018.159180	-143.019775
1017.029297	-281.198151
1015.898438	-53.027287
1014.767578	-7.957643
1013.636719	-23.072849
1012.505859	212.047379
1011.375000	213.248108
1010.243164	358.061096
1009.111328	306.142853
1007.978516	451.020386
1006.846680	632.932678
1005.713867	1251.995850
1004.581055	2007.290039
1003.447266	2276.809326
1002.313477	2084.011230
1001.179688	1283.638062
1000.045898	633.897461
998.912109	492.699402
997.777344	79.165276
996.642578	74.555077
995.506836	-40.754890
994.372070	-118.989525
993.236328	1.311728
992.100586	31.700449
990.963867	-101.556175
989.828125	111.170700
988.691406	-19.537653
987.553711	204.787735
986.416992	-220.569595
985.279297	-60.588478
984.141602	85.605171
983.003906	-58.243679
981.865234	48.961830
980.726563	-20.964170
979.587891	-88.448631
978.448242	-137.394501
977.309570	-167.809006
976.169922	116.860649
975.030273	127.992462
973.889648	102.463081
972.749023	97.734245
971.608398	178.104416
970.467773	129.957962
969.326172	261.017487
968.184570	141.951340
967.042969	87.307808
965.901367	62.631329
964.758789	77.072578
963.616211	70.988785
962.473633	65.024857
961.330078	77.518234
960.186523	252.818909
959.042969	302.155701
957.899414	177.520126
956.754883	-24.791145
955.610352	-50.610249
954.465820	61.029797
953.321289	177.314713
952.175781	99.213379
951.030273	124.191940
949.884766	60.103004
948.738281	51.032890
947.591797	67.230522
946.445313	62.977150
945.298828	81.693634
944.151367	274.102325
943.003906	96.634232
941.856445	72.323418
940.708008	91.511604
939.559570	129.067871
938.411133	159.884567
937.262695	211.335510
936.113281	322.170868
934.964844	180.034042
933.814453	259.161804
932.665039	208.494385
931.514648	119.246765
930.364258	116.706879
929.213867	191.705338
928.062500	68.742851
926.912109	-13.078909
925.759766	-94.737999
924.608398	-19.280918
923.456055	-34.708282
922.303711	186.457367
921.151367	-176.575668
919.999023	-75.697723
918.845703	-38.367466
917.692383	-98.618713
916.539063	-97.407326
915.384766	-166.466187
914.230469	-99.179115
913.076172	-74.930763
911.920898	-186.713577
910.766602	-216.674194
909.611328	-121.775108
908.455078	-167.381287
907.299805	38.749664
906.143555	18.271919
904.987305	-31.544039
903.830078	-187.689255
902.673828	-6.230770
901.516602	37.139519
900.359375	110.018776
899.201172	-20.703936
898.042969	88.560516
896.884766	-59.991867
895.726563	-25.200262
894.567383	97.850006
893.408203	33.328674
892.249023	-159.876938
891.088867	1.813011
889.929688	-37.516285
888.769531	42.954514
887.608398	222.818878
886.448242	-46.491844
885.287109	101.888924
884.125977	229.979721
882.963867	197.953522
881.801758	-9.865656
880.639648	251.423889
879.477539	224.163315
878.315430	160.937881
877.152344	43.754715
875.989258	203.738205
874.825195	269.148499
873.661133	197.268951
872.497070	114.238464
871.333008	132.574768
870.168945	81.226265
869.003906	203.156387
867.838867	12.531942
866.672852	280.673859
865.506836	83.502647
864.340820	308.920776
863.174805	278.187042
862.008789	150.945023
860.841797	142.826324
859.674805	163.943588
858.506836	301.811249
857.339844	311.753906
856.171875	454.095398
855.003906	351.948120
853.834961	456.181122
852.666016	524.533691
851.497070	323.949005
850.328125	663.485657
849.158203	344.306549
847.988281	318.691895
846.818359	328.941345
845.647461	229.529434
844.477539	78.706787
843.306641	165.153168
842.134766	79.340080
840.963867	143.415527
839.791992	111.338593
838.619141	110.591507
837.447266	161.246994
836.274414	345.949707
835.101563	141.898468
833.928711	297.495422
832.754883	276.643829
831.581055	307.140167
830.407227	295.218567
829.232422	388.165131
828.058594	302.607208
826.883789	219.317322
825.708008	247.537399
824.533203	248.974030
823.357422	107.779518
822.181641	127.045334
821.004883	117.330864
819.828125	40.791088
818.651367	86.712906
817.474609	-123.385330
816.296875	-10.738267
815.119141	-176.272842
813.941406	18.564478
812.763672	64.285225
811.584961	-230.195908
810.406250	-62.263741
809.226563	1.111595
808.047852	-28.900587
806.868164	-90.035378
805.688477	-89.013313
804.507813	113.986343
803.327148	19.422855
802.146484	-166.129639
800.965820	-203.014938
799.784180	-153.435883
798.603516	-225.904907
797.420898	-61.184883
796.239258	-244.582260
795.056641	-184.211884
793.874023	-216.983078
792.691406	-207.727798
791.507813	-70.117912
790.324219	-54.403339
789.140625	-40.986286
787.956055	80.772789
786.772461	91.779846
785.586914	58.477417
784.402344	164.401947
783.216797	4.924860
782.032227	106.218430
780.845703	187.499802
779.660156	30.071066
778.473633	106.730911
777.287109	83.900398
776.100586	142.662018
774.913086	-39.253429
773.725586	-9.366908
772.538086	57.907093
771.349609	8.166429
770.161133	103.866058
768.972656	56.133602
767.784180	129.528366
766.594727	130.076706
765.405273	35.797573
764.215820	258.575562
763.026367	313.807098
761.835938	177.399155
760.645508	373.246216
759.454102	476.483734
758.262695	392.586548
757.072266	473.543518
755.879883	257.539825
754.688477	375.627045
753.496094	328.725006
752.303711	303.695953
751.110352	201.682831
749.917969	288.450653
748.724609	313.585663
747.530273	353.954315
746.336914	240.565567
745.142578	265.328491
743.948242	368.919861
742.752930	274.979340
741.558594	211.649826
740.363281	170.146347
739.166992	229.343582
737.971680	-11.760317
736.775391	178.621552
735.579102	268.058777
734.381836	173.429993
733.185547	120.305687
731.988281	163.368729
730.790039	193.162216
729.592773	312.494751
728.394531	348.552734
727.196289	373.540680
725.997070	273.811646
724.797852	309.489471
723.598633	471.742004
722.399414	469.986237
721.199219	337.094574
719.999023	487.954285
718.798828	546.958191
717.598633	555.628967
716.397461	367.839050
715.196289	439.573090
713.994141	362.883179
712.792969	266.498718
711.590820	364.031311
710.388672	300.161560
709.185547	303.752167
707.982422	337.729218
706.779297	269.247162
705.576172	111.440887
704.372070	88.552994
703.167969	-30.162518
701.963867	205.687408
700.759766	291.264435
699.554688	174.490005
698.349609	127.250618
697.143555	45.175766
695.938477	-39.111938
694.732422	-19.160915
693.525391	122.332581
692.319336	-12.075523
691.112305	33.694260
689.905273	-85.569923
688.697266	-68.136665
687.490234	-167.912064
686.282227	-5.260882
685.073242	-118.118774
683.865234	16.169327
682.656250	41.985836
681.447266	-250.772522
680.237305	-164.317093
679.028320	32.530396
677.818359	-71.719421
676.607422	109.818115
675.397461	14.226056
674.186523	-5.595964
672.975586	-1.615383
671.763672	106.180008
670.551758	-39.055836
669.339844	1.706169
668.127930	12.210106
666.915039	119.970779
665.703125	13.844728
664.489258	-64.118507
663.276367	4.832265
662.062500	65.166817
660.848633	21.933710
659.634766	88.833183
658.419922	-44.855850
657.205078	50.217289
655.990234	-171.642181
654.775391	-63.466736
653.559570	-86.712830
652.343750	25.914989
651.126953	134.299713
649.911133	68.303375
648.694336	95.066193
647.477539	12.167196
646.259766	-23.190092
645.041992	44.919235
643.824219	233.643066
642.606445	265.451752
641.387695	52.299194
640.168945	7.134045
638.950195	-24.903791
637.730469	-138.359238
636.511719	53.535149
635.291016	-57.261570
634.071289	44.835587
632.850586	-202.786209
631.629883	13.600307
630.409180	-188.269623
629.188477	-35.756237
627.966797	26.918489
626.745117	64.157684
625.522461	11.677936
624.300781	98.893929
623.078125	154.296371
621.854492	184.347794
620.631836	163.368164
619.408203	209.196533
618.184570	133.391251
616.960938	51.637680
615.736328	-33.901424
614.511719	-22.655136
613.287109	104.576477
612.061523	65.451401
610.835938	43.966167
609.610352	-81.715454
608.384766	-52.921574
607.158203	10.621119
605.931641	38.406864
604.705078	-123.284019
