# Supplementary material for: Raman spectroscopy accurately differentiates mucosal healing from non-healing and biochemical changes following biological therapy in inflammatory bowel disease
Source: PLoS One. 2021 Jun 2;16(6):e0252210. doi: 10.1371/journal.pone.0252210 (PMC8172032; doi:10.1371/journal.pone.0252210)
Supplement: S7 Dataset — (ZIP) [file pone.0252210.s009.zip › Post-biologic/OC020 post treatment-2 base sub CR removed_49__X_-18441.5__Y_40082.8__Z_6.2__Time_560.txt]

1714.793945	663.937744
1713.817383	-304.597351
1712.840820	32.031151
1711.864258	-249.592926
1710.886719	143.098206
1709.909180	159.040756
1708.931641	-279.226776
1707.953125	-276.646545
1706.975586	-162.786942
1705.997070	161.168335
1705.018555	28.504131
1704.040039	-134.861877
1703.060547	-371.833160
1702.081055	-8.025558
1701.101563	-250.249893
1700.122070	271.155121
1699.142578	-53.911621
1698.162109	186.427658
1697.181641	-448.601105
1696.201172	307.352509
1695.220703	-92.404449
1694.239258	291.743347
1693.257813	-297.583130
1692.276367	177.089600
1691.294922	255.144882
1690.313477	22.231197
1689.331055	556.214294
1688.348633	-10.320834
1687.366211	27.249687
1686.383789	457.889282
1685.400391	89.877357
1684.416992	74.952606
1683.433594	721.897827
1682.450195	269.686829
1681.465820	713.485413
1680.482422	162.579132
1679.498047	422.131134
1678.512695	671.953613
1677.528320	803.094116
1676.542969	490.975800
1675.558594	815.692322
1674.572266	713.132080
1673.586914	1063.581055
1672.601563	1388.307251
1671.615234	1567.692261
1670.628906	1097.170654
1669.642578	1246.608276
1668.655273	1463.252319
1667.668945	1436.562012
1666.681641	1580.596436
1665.694336	1751.995728
1664.706055	1844.568848
1663.718750	2192.619141
1662.730469	2533.360840
1661.742188	2384.336426
1660.753906	1798.864380
1659.764648	1959.015625
1658.775391	2252.337891
1657.787109	2509.250488
1656.796875	2877.927979
1655.807617	2280.867920
1654.818359	2240.638428
1653.828125	1835.881470
1652.837891	1741.530884
1651.846680	2020.815430
1650.856445	1359.182373
1649.865234	1245.736938
1648.874023	1473.949463
1647.882813	1538.798584
1646.891602	1162.935181
1645.899414	534.158569
1644.907227	508.370636
1643.915039	488.398041
1642.922852	302.626282
1641.930664	-114.832558
1640.937500	455.230164
1639.944336	133.800034
1638.951172	-223.975311
1637.957031	-156.639511
1636.963867	82.479027
1635.969727	656.610840
1634.975586	-176.369492
1633.981445	306.100403
1632.986328	-201.758850
1631.991211	-121.776512
1630.996094	24.313316
1630.000977	-237.379578
1629.005859	151.391479
1628.009766	-128.099777
1627.013672	-41.542812
1626.017578	-378.221710
1625.021484	-377.947754
1624.024414	-30.465040
1623.028320	648.274109
1622.031250	257.366486
1621.033203	-209.408096
1620.036133	529.837341
1619.038086	326.123047
1618.041016	12.394283
1617.041992	-88.509674
1616.043945	-105.250542
1615.045898	250.688034
1614.046875	129.112091
1613.047852	86.339836
1612.048828	148.535141
1611.048828	103.243134
1610.049805	364.686401
1609.049805	269.654846
1608.049805	-110.876465
1607.048828	-35.521648
1606.048828	278.118256
1605.047852	83.681755
1604.046875	208.632965
1603.045898	-100.909271
1602.044922	309.131195
1601.042969	310.852295
1600.041016	22.222912
1599.039063	-663.785645
1598.037109	-303.944122
1597.034180	-686.614868
1596.031250	-348.042847
1595.028320	-116.834038
1594.025391	-282.840302
1593.022461	-138.159439
1592.018555	-411.411102
1591.014648	221.028488
1590.010742	203.269241
1589.006836	-190.332642
1588.001953	104.669830
1586.997070	-150.879456
1585.992188	-83.190071
1584.987305	-112.162788
1583.982422	129.735428
1582.976563	-105.520882
1581.970703	-262.722748
1580.964844	-287.234955
1579.958984	-7.289255
1578.952148	-222.344696
1577.945313	90.840485
1576.938477	-108.976578
1575.931641	65.703590
1574.924805	-121.478691
1573.916992	-80.002037
1572.909180	-129.786728
1571.901367	228.312027
1570.893555	183.185318
1569.884766	-129.833115
1568.876953	-63.674431
1567.868164	552.769714
1566.858398	-207.554901
1565.849609	-51.378201
1564.839844	49.926781
1563.830078	195.029449
1562.820313	329.420013
1561.810547	536.100586
1560.799805	-157.478470
1559.790039	-109.488396
1558.779297	-2.214347
1557.767578	94.333992
1556.756836	353.823395
1555.745117	379.741119
1554.733398	462.342407
1553.721680	275.329895
1552.709961	346.988495
1551.697266	-153.705017
1550.685547	152.924149
1549.672852	102.075867
1548.659180	294.062195
1547.646484	392.622375
1546.632813	340.857574
1545.619141	-26.527966
1544.605469	-205.384888
1543.591797	127.147194
1542.577148	255.137833
1541.562500	173.589767
1540.547852	378.418488
1539.533203	40.738853
1538.518555	183.001770
1537.502930	322.311310
1536.487305	216.187790
1535.471680	37.617592
1534.456055	170.888092
1533.439453	489.430969
1532.422852	758.592224
1531.406250	220.714142
1530.389648	288.315063
1529.373047	273.190643
1528.355469	134.150879
1527.337891	100.488770
1526.320313	344.625336
1525.302734	-255.815231
1524.284180	-174.363251
1523.265625	-211.533020
1522.247070	62.311653
1521.228516	65.775856
1520.208984	351.785797
1519.190430	262.183258
1518.170898	-123.198540
1517.151367	-136.063583
1516.130859	159.080292
1515.111328	132.881454
1514.090820	129.550751
1513.070313	-81.935020
1512.049805	-193.431061
1511.028320	-30.543385
1510.006836	-34.685104
1508.986328	-218.526413
1507.963867	-156.371216
1506.942383	-50.789532
1505.919922	-245.400803
1504.898438	105.837914
1503.875977	-142.873047
1502.852539	-296.900513
1501.830078	207.260376
1500.806641	68.270233
1499.783203	-700.602356
1498.759766	-453.133759
1497.736328	-292.924622
1496.711914	-488.593903
1495.687500	-558.970032
1494.663086	-593.641846
1493.638672	-191.197998
1492.613281	-389.820343
1491.587891	-545.024231
1490.563477	-327.156769
1489.537109	181.652100
1488.511719	56.769081
1487.485352	577.856445
1486.458984	299.535950
1485.432617	347.969025
1484.406250	74.758453
1483.379883	240.436691
1482.352539	926.302002
1481.325195	800.816345
1480.297852	167.922318
1479.269531	983.156433
1478.241211	498.172119
1477.213867	831.353455
1476.184570	573.217285
1475.156250	847.542175
1474.127930	996.942627
1473.098633	1095.294800
1472.069336	1025.588135
1471.040039	1770.261353
1470.009766	1789.428955
1468.979492	2187.615479
1467.950195	2066.856934
1466.918945	2083.369629
1465.888672	2656.670166
1464.857422	2284.216797
1463.827148	2707.349854
1462.795898	2487.531982
1461.763672	2778.326416
1460.732422	3345.886230
1459.700195	3235.310303
1458.667969	3320.282959
1457.635742	3577.844238
1456.603516	3226.408691
1455.570313	3603.181152
1454.537109	3135.306396
1453.503906	3616.038574
1452.470703	3424.835693
1451.436523	3836.972900
1450.403320	4021.006836
1449.369141	3845.249512
1448.333984	3773.466797
1447.299805	4666.703613
1446.264648	4308.876953
1445.230469	3991.855225
1444.194336	3677.523193
1443.159180	3917.605713
1442.124023	3737.773193
1441.087891	4129.687500
1440.051758	3639.078125
1439.015625	3512.850342
1437.978516	3161.819824
1436.941406	3048.612793
1435.904297	2922.967529
1434.867188	2918.766357
1433.830078	2470.251221
1432.791992	1969.019043
1431.754883	2551.125000
1430.715820	2199.267578
1429.677734	1476.856445
1428.639648	1837.148804
1427.600586	1125.511841
1426.561523	512.694580
1425.522461	891.094543
1424.482422	1193.856689
1423.443359	677.723999
1422.403320	534.834717
1421.363281	311.592865
1420.322266	136.448517
1419.282227	452.591949
1418.241211	157.057434
1417.200195	954.122803
1416.159180	711.857056
1415.117188	396.906219
1414.076172	291.098785
1413.034180	597.900452
1411.992188	-231.564636
1410.949219	384.772125
1409.907227	101.459801
1408.864258	584.742920
1407.821289	349.642914
1406.777344	142.455566
1405.734375	-54.334675
1404.690430	150.799545
1403.646484	-173.480957
1402.602539	-294.143341
1401.557617	144.874619
1400.513672	12.128891
1399.468750	280.851959
1398.423828	-134.722672
1397.377930	289.768707
1396.333008	-34.932697
1395.287109	-281.616150
1394.241211	494.048218
1393.195313	67.534012
1392.148438	-213.364471
1391.101563	-456.345673
1390.054688	19.317720
1389.007813	-283.162750
1387.960938	-222.520859
1386.913086	208.483902
1385.865234	-60.614124
1384.817383	48.165894
1383.769531	-87.800758
1382.720703	-280.964203
1381.671875	-44.057060
1380.623047	-174.192490
1379.574219	23.137312
1378.524414	45.830612
1377.475586	241.040131
1376.425781	-367.242126
1375.375977	135.362579
1374.325195	-43.070911
1373.274414	-36.605911
1372.224609	-231.845840
1371.172852	-77.775276
1370.122070	255.975967
1369.070313	-95.495453
1368.019531	-257.182587
1366.967773	-353.812103
1365.915039	10.545564
1364.863281	103.630066
1363.810547	194.407425
1362.757813	591.514343
1361.705078	170.063034
1360.651367	181.876785
1359.598633	-154.245056
1358.544922	318.153992
1357.491211	270.994293
1356.436523	480.088135
1355.382813	284.299103
1354.328125	14.272933
1353.273438	179.295898
1352.217773	739.321716
1351.163086	614.094604
1350.107422	228.476868
1349.051758	401.671570
1347.996094	634.575317
1346.939453	1180.154541
1345.883789	1358.682007
1344.827148	1267.049438
1343.769531	1723.544678
1342.712891	1959.493652
1341.655273	1392.644775
1340.598633	1574.494995
1339.540039	1600.388184
1338.482422	2077.226318
1337.423828	1883.067383
1336.366211	1761.016357
1335.307617	1807.487671
1334.248047	1987.741333
1333.189453	1809.442993
1332.129883	1814.418579
1331.070313	1925.921509
1330.010742	1664.273315
1328.950195	1961.501831
1327.890625	1381.575195
1326.830078	1738.407104
1325.768555	1517.268921
1324.708008	1543.381470
1323.646484	1483.225830
1322.585938	2109.521973
1321.523438	2274.185791
1320.461914	1930.698242
1319.400391	1950.146484
1318.337891	1984.540161
1317.275391	1856.340820
1316.211914	2135.105225
1315.149414	1709.027344
1314.085938	1882.056152
1313.022461	2042.851440
1311.958984	2366.289063
1310.894531	2027.293701
1309.831055	2205.624268
1308.766602	2167.398926
1307.701172	2358.177490
1306.636719	2637.600830
1305.571289	2245.482910
1304.505859	2606.212891
1303.440430	2086.670654
1302.375000	2501.610596
1301.308594	2235.685059
1300.242188	2306.634277
1299.175781	2557.001709
1298.109375	2578.948486
1297.041992	2512.580078
1295.975586	2097.753906
1294.908203	2269.809814
1293.839844	2108.143066
1292.772461	1998.180664
1291.704102	2253.825439
1290.635742	2305.902588
1289.567383	2176.604004
1288.498047	1841.528564
1287.428711	1776.266479
1286.360352	1789.524902
1285.290039	1594.599365
1284.220703	2100.305176
1283.150391	2098.976563
1282.080078	1801.500000
1281.009766	2118.544678
1279.939453	1588.856934
1278.868164	1140.165527
1277.796875	1853.540405
1276.725586	1642.294922
1275.654297	1827.257935
1274.582031	2217.490234
1273.509766	2091.948486
1272.437500	2166.847900
1271.365234	1948.631348
1270.291992	1942.992310
1269.218750	1854.363892
1268.145508	2146.617920
1267.072266	2289.884521
1265.999023	2420.910400
1264.924805	1973.725586
1263.850586	2031.614868
1262.776367	2308.942139
1261.701172	2157.073975
1260.625977	1566.559937
1259.550781	1916.913086
1258.475586	1733.567993
1257.400391	1969.240845
1256.324219	1924.750732
1255.248047	1748.796509
1254.171875	1826.055054
1253.094727	2287.759766
1252.018555	1939.052979
1250.941406	2006.419922
1249.864258	1981.325195
1248.786133	1640.119385
1247.708008	1668.524780
1246.630859	1908.349731
1245.551758	1902.596924
1244.473633	1884.672729
1243.394531	1538.828369
1242.316406	1902.151733
1241.236328	1481.098755
1240.157227	1069.911987
1239.077148	1571.248779
1237.998047	1773.932007
1236.917969	1304.579590
1235.836914	1674.416016
1234.756836	1537.334717
1233.675781	1361.461426
1232.594727	1752.683350
1231.512695	1617.898315
1230.431641	1609.078247
1229.349609	1655.887939
1228.267578	1307.941406
1227.185547	1722.604126
1226.102539	1001.937927
1225.019531	1275.994629
1223.936523	1704.670898
1222.853516	1107.613647
1221.769531	1395.728271
1220.686523	941.472717
1219.602539	1106.073608
1218.517578	987.779175
1217.433594	985.430542
1216.348633	845.308838
1215.263672	714.818359
1214.178711	1050.262573
1213.092773	1004.070435
1212.007813	989.208557
1210.921875	1365.090698
1209.834961	1533.254639
1208.749023	1153.831787
1207.662109	844.391785
1206.575195	1653.472534
1205.488281	1507.745239
1204.400391	1200.536865
1203.313477	1153.550171
1202.225586	184.057419
1201.136719	515.112366
1200.048828	162.262146
1198.959961	-38.920586
1197.871094	14.943044
1196.782227	-155.045868
1195.692383	-197.607315
1194.603516	295.990448
1193.513672	267.561707
1192.423828	-162.342117
1191.333008	-241.339600
1190.242188	-233.918167
1189.151367	-253.023239
1188.060547	-32.088451
1186.969727	-92.254440
1185.877930	-178.925064
1184.786133	135.104309
1183.694336	-693.142761
1182.601563	-177.878754
1181.509766	265.126587
1180.416992	-121.762878
1179.323242	90.663864
1178.230469	-58.963783
1177.136719	191.483276
1176.042969	-217.031479
1174.949219	174.437805
1173.854492	-140.735703
1172.760742	264.695587
1171.666016	296.469604
1170.570313	119.946266
1169.475586	-147.493439
1168.379883	204.528778
1167.284180	-402.569519
1166.188477	-144.076477
1165.091797	-629.138611
1163.996094	-397.190460
1162.899414	-34.069000
1161.801758	295.339905
1160.705078	22.770361
1159.607422	31.927982
1158.509766	-42.557770
1157.412109	76.205017
1156.313477	466.776611
1155.215820	375.290436
1154.117188	83.428223
1153.017578	173.058456
1151.918945	284.041565
1150.819336	225.668488
1149.719727	-223.492996
1148.620117	-327.136597
1147.519531	54.993210
1146.418945	-401.215210
1145.318359	-138.408569
1144.217773	221.782120
1143.116211	-527.043945
1142.014648	99.337906
1140.913086	11.906125
1139.811523	-192.071732
1138.708984	-369.879303
1137.606445	51.239655
1136.503906	260.638763
1135.401367	-36.101837
1134.297852	268.093628
1133.194336	206.427017
1132.090820	73.525459
1130.987305	168.477097
1129.882813	875.521790
1128.778320	944.049011
1127.673828	912.889343
1126.569336	1035.833984
1125.463867	954.787048
1124.358398	1134.466309
1123.252930	1091.280396
1122.146484	488.961548
1121.041016	765.646423
1119.934570	279.656372
1118.828125	579.865662
1117.720703	463.318970
1116.613281	361.007965
1115.505859	69.466423
1114.398438	-6.717131
1113.291016	127.592705
1112.182617	557.346985
1111.074219	282.514038
1109.964844	626.935547
1108.856445	612.100098
1107.747070	228.774521
1106.637695	707.598999
1105.528320	489.709015
1104.417969	522.126282
1103.307617	792.897095
1102.197266	815.821167
1101.086914	572.213745
1099.975586	456.057556
1098.864258	785.609863
1097.752930	551.662598
1096.641602	760.906006
1095.529297	633.143372
1094.416992	1018.999023
1093.304688	608.710205
1092.191406	660.111572
1091.079102	1074.081299
1089.965820	619.457947
1088.852539	779.209412
1087.738281	898.936218
1086.624023	933.996765
1085.509766	654.026672
1084.395508	785.630371
1083.280273	679.854065
1082.166016	1300.262329
1081.050781	992.530823
1079.934570	616.889160
1078.819336	612.510864
1077.703125	1164.564209
1076.586914	1312.758301
1075.469727	681.936890
1074.353516	537.116516
1073.236328	460.458252
1072.119141	320.616272
1071.000977	783.403320
1069.882813	378.887421
1068.765625	518.307983
1067.646484	744.418579
1066.528320	87.564934
1065.409180	384.136017
1064.290039	837.542969
1063.170898	956.163513
1062.050781	707.451843
1060.930664	1137.420166
1059.810547	783.789978
1058.690430	538.017029
1057.569336	484.173035
1056.449219	-172.518311
1055.327148	447.067657
1054.206055	-120.266792
1053.083984	282.080902
1051.961914	313.106293
1050.839844	-216.031982
1049.717773	79.145111
1048.594727	320.647797
1047.471680	310.244385
1046.348633	528.570007
1045.224609	-178.809967
1044.101563	184.402771
1042.976563	-219.248520
1041.852539	-74.927574
1040.728516	244.235657
1039.603516	81.268059
1038.478516	684.678650
1037.352539	291.541443
1036.227539	66.363312
1035.101563	337.110626
1033.974609	275.223419
1032.848633	-109.745743
1031.721680	261.404846
1030.594727	283.839050
1029.467773	197.207153
1028.340820	382.706299
1027.212891	-683.939758
1026.084961	-372.521118
1024.956055	-309.524719
1023.828125	-694.424622
1022.699219	-424.399261
1021.570313	-588.239746
1020.440430	-656.682312
1019.311523	-432.624573
1018.181641	-591.087402
1017.050781	-800.279785
1015.920898	-619.749023
1014.790039	-262.983673
1013.659180	-439.018646
1012.528320	24.522322
1011.396484	-320.111420
1010.265625	57.968082
1009.132813	452.288147
1008.000977	434.745544
1006.868164	267.049500
1005.736328	1406.523560
1004.602539	1803.369385
1003.469727	2572.488770
1002.335938	3517.139404
1001.202148	3160.572510
1000.068359	2095.132813
998.933594	425.266479
997.799805	472.176971
996.665039	-136.376389
995.529297	425.818542
994.394531	482.627563
993.258789	276.639435
992.123047	403.126892
990.986328	336.076599
989.849609	-226.371964
988.712891	-202.866989
987.576172	83.568314
986.439453	-26.144035
985.301758	173.069366
984.164063	273.409180
983.025391	337.105347
981.887695	12.034087
980.749023	-1.993002
979.610352	0.333040
978.470703	53.500664
977.332031	-438.100250
976.192383	252.452805
975.051758	113.183594
973.912109	185.628967
972.771484	-472.295227
971.630859	246.155594
970.490234	231.980911
969.348633	374.162659
968.207031	137.811829
967.065430	229.943329
965.923828	262.634583
964.781250	382.704071
963.638672	312.628937
962.496094	712.791138
961.352539	595.017456
960.208984	814.377991
959.065430	252.660767
957.921875	122.044395
956.777344	266.496948
955.632813	-168.076584
954.488281	217.166336
953.343750	-31.377131
952.198242	10.957014
951.052734	-479.403778
949.907227	-95.812515
948.760742	509.574982
947.614258	548.083862
946.467773	218.915634
945.321289	-246.946884
944.173828	160.098877
943.026367	167.580185
941.878906	348.768768
940.730469	438.806641
939.582031	346.470459
938.433594	703.797363
937.285156	356.426117
936.135742	321.811829
934.987305	337.577606
933.836914	551.827515
932.687500	759.344055
931.537109	292.672974
930.386719	436.792114
929.236328	2.699325
928.084961	320.225708
926.934570	289.585358
925.783203	-129.932236
924.630859	-460.336731
923.478516	-387.846771
922.327148	-376.603516
921.173828	-233.325882
920.021484	55.512608
918.868164	-403.132782
917.714844	-107.208237
916.561523	225.080566
915.407227	-253.183960
914.252930	-367.854767
913.098633	-445.989227
911.944336	-224.425919
910.789063	-143.433533
909.633789	-57.787643
908.478516	-253.178482
907.322266	-285.093170
906.166016	-534.409302
905.009766	-44.840618
903.853516	-443.296265
902.696289	7.822984
901.539063	-229.407928
900.381836	-217.405975
899.223633	-243.735718
898.065430	-249.549225
896.907227	47.861481
895.749023	76.157455
894.589844	14.133895
893.430664	58.497589
892.271484	161.714249
891.112305	43.593327
889.952148	-311.530609
888.791992	110.462868
887.630859	-45.599350
886.470703	100.963455
885.309570	30.933292
884.148438	-111.163605
882.986328	143.890610
881.825195	159.877487
880.663086	225.548431
879.500000	307.064545
878.337891	602.691345
877.174805	549.071228
876.011719	223.018860
874.847656	3.033856
873.684570	15.099885
872.520508	85.758293
871.355469	574.998291
870.191406	402.646942
869.026367	333.910065
867.861328	379.945648
866.695313	367.566101
865.530273	276.559143
864.364258	286.779297
863.197266	-219.651428
862.031250	659.945068
860.864258	450.142303
859.697266	889.246582
858.530273	338.410980
857.362305	842.471741
856.194336	684.547485
855.026367	1213.010132
853.857422	723.274170
852.688477	1125.981567
851.519531	546.879456
850.350586	1532.027222
849.180664	1392.191040
848.010742	730.606567
846.840820	324.583527
845.670898	406.743988
844.500000	446.361786
843.329102	602.290161
842.157227	581.435730
840.986328	345.867218
839.814453	298.221252
838.642578	82.929207
837.469727	576.163452
836.296875	789.855530
835.124023	152.354279
833.951172	263.266388
832.777344	554.943909
831.603516	297.334229
830.429688	664.676880
829.255859	378.078705
828.081055	664.852722
826.906250	360.477692
825.731445	600.209045
824.555664	153.250275
823.379883	205.627365
822.204102	304.712921
821.027344	-3.906703
819.851563	491.448242
818.674805	334.202759
817.497070	-339.418945
816.320313	-33.666397
815.142578	-235.356979
813.963867	-299.117950
812.786133	-71.620255
811.607422	57.880997
810.428711	71.670517
809.250000	-359.050507
808.070313	-247.570938
806.890625	-593.762024
805.710938	-584.594299
804.531250	-153.702271
803.350586	-413.359436
802.169922	-648.577087
800.988281	-506.628723
799.807617	-502.355133
798.625977	-526.996887
797.444336	-467.486755
796.261719	-436.903046
795.079102	-415.287628
793.896484	-409.298065
792.713867	-150.927887
791.530273	-455.192963
790.346680	-245.830032
789.163086	-156.183945
787.979492	63.853584
786.794922	84.602386
785.610352	330.818542
784.425781	295.993286
783.240234	104.133850
782.054688	367.527985
780.869141	352.276428
779.682617	173.464462
778.496094	321.481781
777.309570	440.609039
776.123047	62.884735
774.935547	616.557922
773.748047	132.839340
772.560547	202.916016
771.373047	338.998566
770.184570	318.367157
768.996094	-110.181007
767.806641	85.048248
766.618164	295.478516
765.428711	428.599823
764.239258	488.866333
763.048828	648.073547
761.858398	824.691467
760.667969	712.821838
759.477539	950.707092
758.286133	634.064453
757.094727	557.153625
755.903320	451.576630
754.710938	697.636475
753.518555	607.234070
752.326172	413.494965
751.133789	663.435364
749.940430	348.772369
748.747070	323.946442
747.553711	503.145935
746.359375	789.689331
745.166016	176.465744
743.970703	530.725586
742.776367	9.736220
741.581055	843.789734
740.385742	200.007507
739.190430	-165.273285
737.994141	-83.538963
736.797852	-190.323990
735.601563	103.576263
734.405273	-272.688202
733.208008	397.372833
732.010742	-16.180782
730.813477	331.707489
729.615234	482.488708
728.416992	-532.417297
727.218750	608.671143
726.020508	553.560791
724.821289	111.609123
723.622070	47.736458
722.422852	346.374878
721.222656	223.358322
720.022461	700.685852
718.822266	603.688171
717.621094	857.980591
716.420898	-33.253120
715.218750	724.780762
714.017578	751.888245
712.815430	750.594116
711.614258	629.364380
710.411133	647.601807
709.208984	532.886780
708.005859	182.955276
706.802734	11.706387
705.599609	280.245422
704.395508	272.219604
703.191406	479.583252
701.987305	371.379486
700.782227	528.560547
699.577148	881.346863
698.372070	610.024048
697.166992	-95.864136
695.960938	161.189713
694.754883	57.500320
693.548828	-252.474136
692.341797	117.367981
691.135742	-346.574921
689.927734	-109.242310
688.720703	-167.097565
687.512695	107.026871
686.304688	172.853073
685.096680	93.410698
683.888672	-18.457943
682.679688	-4.501147
681.470703	-31.660282
680.260742	-158.386261
679.050781	0.926766
677.840820	138.598709
676.630859	-492.222168
675.419922	67.748749
674.209961	186.145798
672.998047	-117.238937
671.787109	-251.649353
670.575195	92.008698
669.363281	7.623628
668.151367	444.306396
666.938477	282.414612
665.725586	-313.451935
664.512695	-191.790710
663.299805	-307.513000
662.085938	179.342148
660.872070	-216.562164
659.658203	-68.276855
658.443359	-502.284637
657.228516	-146.445313
656.013672	-234.691498
654.797852	-182.488510
653.583008	-24.397112
652.366211	-12.587821
651.150391	-620.908752
649.934570	39.997005
648.717773	48.503536
647.500000	70.307091
646.283203	135.526108
645.065430	-11.900927
643.847656	585.527771
642.629883	176.532959
641.411133	19.782940
640.192383	330.108215
638.973633	228.114182
637.753906	580.104797
636.534180	229.965942
635.314453	-237.577927
634.094727	206.159149
632.874023	276.759033
631.653320	51.764805
630.432617	27.098946
629.211914	286.317444
627.990234	-93.039726
626.768555	-46.889339
625.545898	135.084869
624.324219	202.004944
623.101563	597.603638
621.877930	338.311127
620.655273	536.232483
619.431641	242.466690
618.208008	512.864441
616.983398	199.784531
615.759766	9.838020
614.535156	-54.858280
613.310547	-377.257233
612.084961	-349.765778
610.859375	-120.140823
609.633789	-2.693908
608.408203	-183.227570
607.181641	107.688080
605.955078	587.789490
604.728516	-56.393887
