# Supplementary material for: Raman spectroscopy accurately differentiates mucosal healing from non-healing and biochemical changes following biological therapy in inflammatory bowel disease
Source: PLoS One. 2021 Jun 2;16(6):e0252210. doi: 10.1371/journal.pone.0252210 (PMC8172032; doi:10.1371/journal.pone.0252210)
Supplement: S7 Dataset — (ZIP) [file pone.0252210.s009.zip › Post-biologic/OC023 post treatment-1_base sub cr removed_83__X_-20372.5__Y_49410__Z_923.319__Time_943.txt]

1714.774414	36.046101
1713.797852	12.474572
1712.820313	125.067688
1711.843750	-0.424573
1710.866211	86.494171
1709.888672	58.712952
1708.911133	-78.327026
1707.933594	-166.477905
1706.955078	-66.522232
1705.976563	-126.682320
1704.998047	-79.115036
1704.019531	9.189412
1703.040039	44.507206
1702.061523	-77.405067
1701.082031	-129.137299
1700.101563	-41.203972
1699.122070	66.044823
1698.141602	32.149487
1697.161133	226.038101
1696.180664	113.177559
1695.200195	38.369965
1694.218750	79.010735
1693.238281	106.909264
1692.256836	284.857422
1691.274414	249.785553
1690.292969	420.804413
1689.310547	381.565247
1688.328125	561.631042
1687.345703	454.219482
1686.363281	430.077545
1685.379883	419.826599
1684.396484	596.679810
1683.413086	662.130127
1682.429688	578.959229
1681.445313	605.543091
1680.461914	715.219177
1679.477539	551.222168
1678.493164	725.802368
1677.507813	924.770325
1676.523438	919.387695
1675.538086	1050.144043
1674.552734	1221.245728
1673.566406	1060.507080
1672.581055	1213.955933
1671.594727	1306.717285
1670.608398	1285.714355
1669.622070	1371.443848
1668.634766	1375.299683
1667.648438	1384.955933
1666.661133	1498.575439
1665.673828	1639.145874
1664.685547	1501.560303
1663.698242	1635.026123
1662.709961	1617.728149
1661.721680	1725.477173
1660.733398	1775.301880
1659.744141	1722.179199
1658.755859	1799.322632
1657.766602	1558.994141
1656.777344	1740.224854
1655.787109	1619.951172
1654.797852	1621.887207
1653.807617	1319.871216
1652.817383	1386.125122
1651.827148	1413.041382
1650.835938	1083.284180
1649.844727	986.699402
1648.853516	898.434570
1647.862305	731.263672
1646.871094	868.357178
1645.878906	664.936340
1644.886719	570.207458
1643.894531	357.007965
1642.902344	347.478027
1641.910156	422.705688
1640.916992	302.917969
1639.923828	252.055084
1638.930664	117.084358
1637.936523	206.582397
1636.943359	114.386429
1635.949219	164.815781
1634.955078	-42.790760
1633.960938	121.421013
1632.965820	17.108580
1631.970703	-71.136032
1630.975586	-14.315940
1629.980469	-7.329717
1628.985352	-47.520233
1627.989258	-121.706863
1626.993164	-129.910263
1625.997070	-240.505890
1625.000977	56.689907
1624.003906	-19.386982
1623.007813	162.301956
1622.010742	31.356623
1621.012695	126.552612
1620.015625	-6.676757
1619.017578	46.733265
1618.020508	115.991974
1617.021484	80.344032
1616.023438	55.314919
1615.025391	174.705582
1614.026367	-96.713356
1613.027344	132.995224
1612.028320	53.284271
1611.028320	-52.527752
1610.029297	114.347519
1609.029297	-158.999649
1608.029297	-49.684502
1607.028320	54.399029
1606.028320	72.064537
1605.027344	199.723770
1604.026367	0.174701
1603.025391	-31.776993
1602.023438	-47.991035
1601.022461	-38.027290
1600.020508	121.012985
1599.018555	-57.299549
1598.016602	-65.619720
1597.013672	7.080346
1596.010742	-155.426804
1595.007813	-124.563332
1594.004883	-62.392925
1593.001953	-120.392258
1591.998047	-277.600525
1590.994141	-69.360435
1589.990234	-88.282173
1588.986328	-73.324020
1587.981445	-16.684681
1586.976563	73.778023
1585.971680	156.320450
1584.966797	100.607208
1583.961914	34.426094
1582.956055	46.372456
1581.950195	110.338226
1580.944336	90.853630
1579.938477	-25.051023
1578.931641	145.376877
1577.924805	141.253052
1576.917969	-16.494938
1575.911133	44.265621
1574.904297	193.335022
1573.896484	108.187996
1572.888672	111.367928
1571.880859	145.627029
1570.873047	23.824554
1569.864258	125.411194
1568.855469	-97.884789
1567.846680	96.936234
1566.837891	70.833961
1565.829102	148.454697
1564.819336	-31.043539
1563.809570	48.893761
1562.799805	-14.031672
1561.790039	-97.821136
1560.779297	23.151466
1559.768555	154.297943
1558.757813	223.029358
1557.747070	255.300323
1556.736328	186.356552
1555.724609	106.926865
1554.712891	219.031143
1553.701172	229.945602
1552.689453	103.490517
1551.676758	173.636139
1550.664063	186.661560
1549.651367	212.454193
1548.638672	160.474747
1547.625977	188.519485
1546.612305	35.401527
1545.598633	163.937286
1544.584961	113.928642
1543.571289	84.443130
1542.556641	67.713478
1541.541992	30.158607
1540.527344	38.926872
1539.512695	47.518761
1538.498047	104.973900
1537.482422	-62.273796
1536.466797	-129.006836
1535.451172	-41.122414
1534.434570	141.962540
1533.418945	-10.377052
1532.402344	82.053329
1531.385742	42.833679
1530.369141	54.988071
1529.351563	-18.051805
1528.334961	-96.381203
1527.317383	105.813705
1526.299805	132.688766
1525.281250	77.009743
1524.263672	67.505234
1523.245117	-29.646767
1522.226563	153.440964
1521.208008	89.399055
1520.188477	236.038162
1519.168945	-75.115128
1518.150391	143.122208
1517.129883	83.583664
1516.110352	144.647202
1515.089844	-38.482967
1514.070313	53.060810
1513.049805	-32.746792
1512.028320	32.746368
1511.007813	15.938809
1509.986328	9.231695
1508.964844	-59.194424
1507.943359	-179.040756
1506.921875	-42.597305
1505.899414	-49.927864
1504.876953	-180.428238
1503.854492	-93.229126
1502.832031	-1.095459
1501.808594	-119.180763
1500.786133	-63.229607
1499.762695	-48.420422
1498.739258	-61.918407
1497.714844	-24.382345
1496.691406	-99.568741
1495.666992	-103.250198
1494.642578	-32.903732
1493.617188	-44.552250
1492.592773	43.375572
1491.567383	31.448545
1490.541992	14.286008
1489.516602	22.549295
1488.491211	181.376343
1487.464844	209.768127
1486.438477	222.707870
1485.412109	345.278931
1484.385742	472.784363
1483.358398	214.848389
1482.331055	405.858582
1481.303711	708.890076
1480.276367	422.688446
1479.249023	490.844482
1478.220703	495.139282
1477.192383	639.477600
1476.164063	740.346313
1475.135742	879.281189
1474.106445	824.516541
1473.077148	1026.824829
1472.047852	1134.777466
1471.018555	1415.647583
1469.989258	1439.337158
1468.958984	1356.084106
1467.928711	1522.025269
1466.898438	1705.616211
1465.868164	1876.344971
1464.836914	1983.375732
1463.805664	2141.113770
1462.774414	2026.881592
1461.743164	1915.175415
1460.710938	2141.186768
1459.679688	2283.272705
1458.647461	2442.998291
1457.615234	2257.459961
1456.582031	2312.977783
1455.549805	2274.577881
1454.516602	2444.103516
1453.483398	2380.234619
1452.449219	2562.244629
1451.416016	2500.835205
1450.381836	2702.941895
1449.347656	2616.113770
1448.313477	2916.832031
1447.279297	2589.361816
1446.244141	2474.670654
1445.208984	2489.103027
1444.173828	2384.563965
1443.138672	2361.020996
1442.102539	2241.332764
1441.066406	2387.245605
1440.030273	2128.511230
1438.994141	2185.888672
1437.958008	2106.753174
1436.920898	1913.923950
1435.883789	1862.658936
1434.846680	1478.001709
1433.808594	1401.597168
1432.771484	1077.815674
1431.733398	988.930542
1430.695313	773.911438
1429.657227	864.308716
1428.618164	737.725159
1427.579102	686.882385
1426.540039	502.441406
1425.500977	587.859314
1424.461914	683.351929
1423.421875	539.426331
1422.381836	488.815552
1421.341797	601.991699
1420.301758	266.891113
1419.260742	276.903931
1418.219727	458.131073
1417.178711	468.188538
1416.137695	168.798309
1415.096680	101.027512
1414.054688	201.839142
1413.012695	388.158447
1411.970703	333.107727
1410.928711	109.734909
1409.885742	-7.947999
1408.842773	42.815948
1407.799805	113.719208
1406.756836	101.785271
1405.712891	142.641479
1404.668945	88.161606
1403.625000	304.830994
1402.581055	190.269165
1401.537109	193.740692
1400.492188	-20.927139
1399.447266	-14.754126
1398.402344	76.739037
1397.357422	20.394402
1396.311523	94.459900
1395.265625	-9.302987
1394.219727	-17.745163
1393.173828	36.517300
1392.126953	-46.870461
1391.081055	145.244537
1390.034180	-70.583847
1388.986328	86.596840
1387.939453	16.168882
1386.891602	23.397566
1385.843750	-1.781465
1384.795898	78.157059
1383.748047	20.693430
1382.699219	-124.112549
1381.651367	-88.849739
1380.602539	26.430784
1379.552734	-75.508270
1378.503906	-57.433754
1377.454102	58.092564
1376.404297	-90.866005
1375.354492	-207.207382
1374.303711	-14.049388
1373.253906	64.421371
1372.203125	83.120628
1371.152344	161.766708
1370.100586	46.072674
1369.049805	-2.157461
1367.998047	64.354156
1366.946289	26.342339
1365.894531	-9.038913
1364.841797	-168.780228
1363.789063	-34.587711
1362.736328	47.409348
1361.683594	159.356995
1360.630859	-59.482529
1359.577148	216.841949
1358.523438	249.484894
1357.469727	272.299225
1356.415039	203.259857
1355.361328	522.051941
1354.306641	396.106415
1353.251953	359.768341
1352.197266	477.548645
1351.141602	396.773254
1350.085938	482.482086
1349.030273	518.648865
1347.974609	651.702332
1346.918945	737.696289
1345.862305	821.299805
1344.805664	875.243469
1343.749023	802.861145
1342.691406	849.609314
1341.634766	1030.289551
1340.577148	1223.407837
1339.519531	1062.364868
1338.460938	911.424988
1337.403320	884.482422
1336.344727	788.369202
1335.286133	1095.827148
1334.226563	943.058472
1333.167969	926.549072
1332.108398	880.494202
1331.048828	1034.878052
1329.989258	858.055542
1328.928711	740.753967
1327.869141	885.570984
1326.808594	1045.274170
1325.748047	874.053101
1324.686523	1078.392212
1323.625977	1003.781494
1322.564453	921.920166
1321.502930	1106.750977
1320.440430	775.949219
1319.378906	1121.322266
1318.316406	1091.793579
1317.253906	990.893433
1316.190430	816.200562
1315.127930	1048.375977
1314.064453	957.767700
1313.000977	896.880981
1311.937500	855.842590
1310.873047	861.726074
1309.809570	1170.548462
1308.745117	1213.513306
1307.679688	1017.863892
1306.615234	992.180176
1305.549805	1143.726685
1304.484375	1032.172729
1303.418945	935.529541
1302.353516	1153.690552
1301.287109	1064.650635
1300.220703	884.840271
1299.154297	945.963074
1298.087891	1026.810669
1297.020508	1041.425171
1295.954102	955.479004
1294.886719	877.032471
1293.818359	909.145996
1292.750977	978.144531
1291.682617	887.770630
1290.614258	716.602966
1289.545898	879.047180
1288.476563	592.930237
1287.407227	606.017944
1286.338867	741.695923
1285.268555	571.195557
1284.199219	800.061523
1283.128906	806.089294
1282.058594	836.677063
1280.988281	730.271484
1279.917969	839.324829
1278.846680	772.264221
1277.775391	786.022644
1276.704102	799.849304
1275.632813	957.987671
1274.560547	842.365784
1273.488281	1120.310059
1272.416016	924.213074
1271.343750	1021.389587
1270.270508	881.699524
1269.197266	939.903503
1268.124023	1064.051270
1267.050781	1110.105103
1265.977539	990.273987
1264.903320	960.812683
1263.829102	916.783142
1262.753906	885.017395
1261.679688	1201.927856
1260.604492	885.042847
1259.529297	1123.931885
1258.454102	1082.588989
1257.378906	973.105286
1256.302734	968.425171
1255.226563	832.314270
1254.150391	1056.548096
1253.073242	1071.432617
1251.997070	1030.380371
1250.919922	965.053223
1249.841797	1079.751953
1248.764648	980.458557
1247.686523	747.536865
1246.608398	978.939819
1245.530273	959.989746
1244.452148	977.506958
1243.373047	686.583740
1242.293945	854.738342
1241.214844	782.491272
1240.135742	834.072144
1239.055664	766.739319
1237.975586	813.468933
1236.895508	964.481750
1235.815430	899.607910
1234.734375	783.852966
1233.654297	917.812683
1232.573242	787.564209
1231.491211	763.977905
1230.410156	798.530396
1229.328125	726.504944
1228.246094	826.411011
1227.163086	761.656433
1226.081055	629.150635
1224.998047	479.754913
1223.915039	572.319641
1222.832031	403.620422
1221.748047	334.118713
1220.664063	465.277222
1219.580078	383.663544
1218.496094	318.975189
1217.412109	462.055176
1216.327148	327.281952
1215.242188	243.250229
1214.157227	468.249359
1213.071289	555.534668
1211.985352	589.656067
1210.899414	519.982056
1209.813477	541.961304
1208.727539	390.257141
1207.640625	530.317322
1206.553711	482.252502
1205.466797	658.292603
1204.378906	263.173248
1203.291016	362.007294
1202.203125	140.435867
1201.115234	80.236794
1200.027344	68.157669
1198.938477	108.980896
1197.849609	-1.860077
1196.760742	-18.886139
1195.670898	77.079552
1194.582031	-84.350052
1193.492188	141.287491
1192.401367	-20.203596
1191.311523	-63.940434
1190.220703	-194.209381
1189.129883	-77.088585
1188.039063	-36.931297
1186.947266	-208.132217
1185.856445	-79.289711
1184.764648	-214.548019
1183.671875	5.267842
1182.580078	-161.275467
1181.487305	67.876244
1180.394531	-84.369652
1179.301758	7.878444
1178.208984	-7.835491
1177.115234	50.654987
1176.021484	97.063301
1174.927734	100.262611
1173.833008	280.564728
1172.738281	161.472473
1171.643555	73.464493
1170.548828	-2.623018
1169.454102	36.065643
1168.358398	165.537384
1167.262695	24.663671
1166.166992	24.813965
1165.070313	39.216713
1163.973633	149.106964
1162.876953	101.184364
1161.780273	127.237450
1160.683594	243.930771
1159.585938	384.353851
1158.488281	577.134827
1157.389648	259.064392
1156.291992	480.232849
1155.193359	398.282349
1154.094727	292.430389
1152.996094	265.209900
1151.896484	247.442444
1150.796875	186.693527
1149.697266	11.516653
1148.597656	41.177299
1147.498047	94.545464
1146.397461	-47.443253
1145.296875	17.632656
1144.195313	8.806350
1143.094727	-19.142927
1141.993164	21.809170
1140.891602	-11.078495
1139.789063	89.103996
1138.687500	10.861280
1137.584961	72.777718
1136.482422	94.178055
1135.379883	331.649445
1134.276367	431.165985
1133.172852	333.461975
1132.069336	371.023071
1130.964844	650.556641
1129.861328	759.027832
1128.756836	679.940918
1127.652344	1025.346191
1126.546875	697.066895
1125.442383	624.883545
1124.336914	865.500000
1123.230469	655.685120
1122.125000	436.401550
1121.018555	543.984680
1119.912109	615.909241
1118.805664	465.171173
1117.699219	567.674438
1116.591797	386.074127
1115.484375	365.347412
1114.376953	458.080078
1113.268555	252.719971
1112.160156	458.745636
1111.051758	470.771210
1109.943359	607.955933
1108.833984	641.037354
1107.725586	718.906311
1106.616211	874.587036
1105.505859	893.175049
1104.396484	748.809631
1103.286133	609.149414
1102.175781	743.165100
1101.064453	723.715210
1099.954102	789.104675
1098.842773	868.533691
1097.731445	775.777100
1096.619141	777.256653
1095.507813	776.315002
1094.395508	805.923584
1093.282227	816.607056
1092.169922	834.290283
1091.056641	797.754089
1089.943359	650.559937
1088.830078	691.605713
1087.716797	784.325439
1086.602539	834.605591
1085.488281	833.078308
1084.373047	657.534241
1083.258789	881.560486
1082.143555	816.415833
1081.028320	462.305695
1079.913086	772.963196
1078.796875	670.166260
1077.680664	776.300293
1076.564453	544.375732
1075.448242	528.388428
1074.331055	568.663147
1073.213867	451.740845
1072.096680	487.248169
1070.979492	435.965210
1069.861328	450.290985
1068.743164	516.127808
1067.625000	520.995178
1066.505859	439.166931
1065.386719	654.730225
1064.267578	446.440796
1063.148438	498.020264
1062.029297	598.693115
1060.909180	626.772400
1059.789063	268.904846
1058.667969	577.609619
1057.547852	385.873840
1056.426758	441.958344
1055.305664	353.130127
1054.183594	264.329193
1053.062500	339.065277
1051.940430	287.659698
1050.818359	416.038788
1049.695313	322.619080
1048.572266	266.580780
1047.449219	343.549927
1046.326172	341.188660
1045.203125	348.163086
1044.079102	436.735535
1042.955078	443.701447
1041.830078	266.581055
1040.706055	331.856598
1039.581055	317.921997
1038.456055	250.454422
1037.331055	187.698151
1036.205078	285.590454
1035.079102	325.288025
1033.953125	197.489166
1032.826172	555.896912
1031.700195	588.620117
1030.573242	353.998413
1029.445313	231.082718
1028.318359	254.669205
1027.190430	-28.390604
1026.062500	-88.294807
1024.934570	2.815044
1023.805664	66.064148
1022.676758	-246.683258
1021.547852	-176.343124
1020.418945	-203.423264
1019.289063	-344.095154
1018.159180	-16.219412
1017.029297	281.424683
1015.898438	120.050560
1014.767578	-64.357872
1013.636719	214.739441
1012.505859	76.852188
1011.375000	311.925659
1010.243164	475.185181
1009.111328	335.227661
1007.978516	533.260986
1006.846680	814.571289
1005.713867	1352.567627
1004.581055	2283.513672
1003.447266	2448.855713
1002.313477	2378.443848
1001.179688	1386.124023
1000.045898	831.003174
998.912109	419.436523
997.777344	396.100342
996.642578	208.950851
995.506836	225.097977
994.372070	211.339630
993.236328	-5.340368
992.100586	354.815582
990.963867	196.052444
989.828125	134.300110
988.691406	8.139736
987.553711	105.667824
986.416992	-112.364090
985.279297	-19.241545
984.141602	-27.371830
983.003906	40.587261
981.865234	41.878315
980.726563	114.620041
979.587891	233.456314
978.448242	23.444405
977.309570	126.389694
976.169922	222.508987
975.030273	91.158630
973.889648	159.910828
972.749023	111.589386
971.608398	68.010857
970.467773	171.544434
969.326172	137.410110
968.184570	114.897942
967.042969	32.866302
965.901367	-5.406549
964.758789	206.473526
963.616211	92.772552
962.473633	100.764771
961.330078	228.071136
960.186523	256.922058
959.042969	311.097504
957.899414	74.507355
956.754883	158.744553
955.610352	197.296677
954.465820	174.174042
953.321289	-137.114029
952.175781	119.234703
951.030273	313.852722
949.884766	87.783348
948.738281	204.876022
947.591797	152.927719
946.445313	87.438728
945.298828	220.873138
944.151367	82.602135
943.003906	220.833237
941.856445	165.101669
940.708008	173.447845
939.559570	280.052399
938.411133	83.347885
937.262695	265.478790
936.113281	224.215317
934.964844	224.148621
933.814453	342.744141
932.665039	256.358246
931.514648	142.823898
930.364258	122.865318
929.213867	64.353226
928.062500	128.943161
926.912109	84.402924
925.759766	-44.155224
924.608398	-56.496937
923.456055	40.479733
922.303711	-119.379120
921.151367	-49.426731
919.999023	20.634024
918.845703	181.691696
917.692383	2.074158
916.539063	-138.709717
915.384766	-152.136368
914.230469	-174.497574
913.076172	-94.586334
911.920898	-248.270493
910.766602	-131.813522
909.611328	-94.648262
908.455078	-95.905449
907.299805	-40.366932
906.143555	17.548639
904.987305	-98.892204
903.830078	-83.764862
902.673828	74.148766
901.516602	-179.945267
900.359375	-82.943138
899.201172	54.875900
898.042969	-40.284042
896.884766	11.748292
895.726563	217.650955
894.567383	-30.858025
893.408203	75.741325
892.249023	110.089821
891.088867	69.984772
889.929688	61.625038
888.769531	-18.878302
887.608398	187.495560
886.448242	12.412624
885.287109	69.954094
884.125977	186.226776
882.963867	142.408203
881.801758	204.691833
880.639648	388.784515
879.477539	198.728027
878.315430	193.631516
877.152344	301.278168
875.989258	188.230988
874.825195	311.769379
873.661133	212.455154
872.497070	216.802567
871.333008	200.974243
870.168945	70.494148
869.003906	174.067581
867.838867	79.785210
866.672852	165.470551
865.506836	120.822487
864.340820	121.198822
863.174805	153.087204
862.008789	144.590500
860.841797	351.722778
859.674805	188.403229
858.506836	323.718262
857.339844	373.743958
856.171875	365.473083
855.003906	449.202545
853.834961	490.337158
852.666016	461.996918
851.497070	397.845093
850.328125	380.808563
849.158203	379.498169
847.988281	306.547485
846.818359	159.766144
845.647461	292.896881
844.477539	202.175262
843.306641	145.081680
842.134766	184.222687
840.963867	71.271263
839.791992	23.227381
838.619141	171.927017
837.447266	253.504089
836.274414	254.613815
835.101563	253.484314
833.928711	84.855843
832.754883	349.445648
831.581055	348.268005
830.407227	351.537811
829.232422	350.331604
828.058594	618.994507
826.883789	432.582825
825.708008	377.781189
824.533203	260.553009
823.357422	323.860779
822.181641	313.578369
821.004883	116.167000
819.828125	30.150023
818.651367	155.632095
817.474609	-63.996929
816.296875	30.201561
815.119141	148.773651
813.941406	-75.299957
812.763672	45.349190
811.584961	94.743584
810.406250	35.140533
809.226563	-144.490265
808.047852	-164.157501
806.868164	31.564209
805.688477	53.914928
804.507813	-21.496115
803.327148	14.022514
802.146484	-101.448555
800.965820	-134.867233
799.784180	11.301813
798.603516	-82.174789
797.420898	-20.503952
796.239258	-78.646736
795.056641	-121.341431
793.874023	-128.669586
792.691406	-63.006786
791.507813	40.170330
790.324219	-18.409351
789.140625	29.166346
787.956055	23.511967
786.772461	163.746399
785.586914	157.844711
784.402344	21.370426
783.216797	181.069855
782.032227	225.645889
780.845703	270.093170
779.660156	256.959045
778.473633	195.126022
777.287109	62.543396
776.100586	115.325180
774.913086	231.961456
773.725586	332.969452
772.538086	188.947739
771.349609	122.056206
770.161133	160.898560
768.972656	84.966179
767.784180	152.184113
766.594727	342.625183
765.405273	358.824463
764.215820	392.498322
763.026367	384.188232
761.835938	375.751160
760.645508	426.599823
759.454102	587.300110
758.262695	461.833496
757.072266	602.380371
755.879883	525.068665
754.688477	511.397614
753.496094	365.745667
752.303711	345.257507
751.110352	438.864899
749.917969	413.705505
748.724609	285.237274
747.530273	435.458618
746.336914	326.526642
745.142578	377.673340
743.948242	411.115082
742.752930	385.203461
741.558594	394.249176
740.363281	240.964188
739.166992	460.157104
737.971680	335.154144
736.775391	260.463837
735.579102	203.203369
734.381836	191.823807
733.185547	261.311798
731.988281	313.144104
730.790039	332.018707
729.592773	267.652588
728.394531	347.528046
727.196289	352.923767
725.997070	299.195160
724.797852	354.643707
723.598633	510.457489
722.399414	633.333374
721.199219	576.993042
719.999023	566.429077
718.798828	527.402100
717.598633	459.934662
716.397461	383.684875
715.196289	549.486816
713.994141	357.513397
712.792969	344.318054
711.590820	387.719971
710.388672	265.422974
709.185547	284.719147
707.982422	114.452682
706.779297	229.457809
705.576172	83.111221
704.372070	137.015137
703.167969	273.530365
701.963867	296.810211
700.759766	198.238953
699.554688	201.872498
698.349609	59.816219
697.143555	0.384367
695.938477	66.984108
694.732422	-3.332780
693.525391	21.927610
692.319336	-37.522160
691.112305	39.811607
689.905273	8.584499
688.697266	-144.144394
687.490234	-69.012955
686.282227	-58.976631
685.073242	146.218491
683.865234	-60.557636
682.656250	-46.147610
681.447266	46.286858
680.237305	-77.926926
679.028320	-65.600838
677.818359	-25.093912
676.607422	-56.003300
675.397461	53.831047
674.186523	-100.321877
672.975586	-12.056254
671.763672	78.390823
670.551758	136.425476
669.339844	101.542480
668.127930	250.459198
666.915039	70.939995
665.703125	86.011795
664.489258	183.232346
663.276367	-30.443829
662.062500	36.714577
660.848633	-25.562294
659.634766	18.020359
658.419922	-9.506735
657.205078	-13.191398
655.990234	88.891121
654.775391	89.714226
653.559570	-105.482628
652.343750	-192.733124
651.126953	-85.937645
649.911133	-196.607376
648.694336	7.279627
647.477539	10.984397
646.259766	96.600700
645.041992	175.848373
643.824219	270.245300
642.606445	330.312500
641.387695	110.939056
640.168945	111.077614
638.950195	29.668753
637.730469	38.677540
636.511719	90.773651
635.291016	3.363968
634.071289	-208.431198
632.850586	9.368313
631.629883	-11.060911
630.409180	-27.072844
629.188477	19.251554
627.966797	27.058599
626.745117	122.888008
625.522461	-132.824631
624.300781	87.511566
623.078125	72.117729
621.854492	159.654343
620.631836	215.096054
619.408203	127.107536
618.184570	0.683768
616.960938	34.907051
615.736328	-95.616241
614.511719	-84.838493
613.287109	-56.929806
612.061523	-99.588020
610.835938	-50.290611
609.610352	56.687164
608.384766	105.891068
607.158203	-139.809952
605.931641	24.675865
604.705078	75.830353
