# Supplementary material for: Raman spectroscopy accurately differentiates mucosal healing from non-healing and biochemical changes following biological therapy in inflammatory bowel disease
Source: PLoS One. 2021 Jun 2;16(6):e0252210. doi: 10.1371/journal.pone.0252210 (PMC8172032; doi:10.1371/journal.pone.0252210)
Supplement: S7 Dataset — (ZIP) [file pone.0252210.s009.zip › Post-biologic/OC013 post treatment-2_BL sub CR removed_86__X_13378.1__Y_18530__Time_959.txt]

1714.671875	59.371277
1713.695313	-32.014050
1712.718750	-20.151773
1711.742188	73.111710
1710.764648	204.768570
1709.787109	200.603729
1708.809570	36.578602
1707.831055	133.368011
1706.853516	81.050674
1705.875000	-23.958797
1704.896484	88.806671
1703.916992	-105.477203
1702.938477	-135.555923
1701.958984	-89.914810
1700.979492	-22.079277
1700.000000	-220.895874
1699.019531	0.896690
1698.040039	44.304764
1697.059570	8.254919
1696.079102	-51.072990
1695.097656	-45.553970
1694.117188	233.123062
1693.135742	272.061005
1692.154297	290.328552
1691.172852	31.721563
1690.190430	64.720543
1689.208008	47.688225
1688.225586	340.692169
1687.243164	415.561768
1686.260742	280.430206
1685.277344	428.469147
1684.293945	235.979919
1683.310547	385.168182
1682.327148	209.938065
1681.343750	346.910492
1680.359375	585.529114
1679.375000	526.490173
1678.390625	574.460693
1677.405273	351.555298
1676.419922	594.743103
1675.435547	614.969910
1674.449219	678.190308
1673.463867	547.847351
1672.478516	776.797302
1671.492188	743.064453
1670.505859	975.430908
1669.519531	1030.207397
1668.532227	976.521301
1667.544922	809.141052
1666.557617	668.789673
1665.570313	945.478394
1664.583008	869.624817
1663.594727	820.700684
1662.607422	949.840332
1661.619141	1217.128662
1660.629883	949.267151
1659.641602	1034.305908
1658.652344	881.206665
1657.663086	1141.689819
1656.673828	909.843811
1655.684570	818.726746
1654.694336	1003.216797
1653.704102	833.319641
1652.713867	1060.635864
1651.723633	936.329529
1650.732422	881.097595
1649.742188	537.967712
1648.750977	628.743408
1647.758789	666.861328
1646.767578	596.874390
1645.775391	402.985260
1644.784180	534.252930
1643.791992	364.658508
1642.798828	390.687073
1641.806641	295.500061
1640.813477	213.732559
1639.820313	184.945938
1638.827148	232.833954
1637.833008	114.737335
1636.839844	120.766472
1635.845703	108.492294
1634.851563	-53.837662
1633.856445	-49.977390
1632.862305	69.916122
1631.867188	74.007164
1630.872070	80.850700
1629.876953	-28.018730
1628.881836	131.705978
1627.885742	-108.478836
1626.889648	-82.773163
1625.893555	3.501497
1624.897461	-15.357115
1623.900391	-189.234741
1622.903320	65.446976
1621.906250	146.654053
1620.909180	25.596710
1619.912109	4.457003
1618.914063	117.299187
1617.916016	96.241814
1616.917969	177.600998
1615.919922	14.902889
1614.920898	46.456436
1613.921875	217.046402
1612.922852	91.233421
1611.923828	-8.289943
1610.924805	-228.343719
1609.924805	-194.076431
1608.924805	39.319500
1607.924805	330.244049
1606.924805	-112.321655
1605.923828	230.859940
1604.922852	259.718842
1603.921875	79.152466
1602.920898	-132.761017
1601.919922	-171.934570
1600.917969	42.602116
1599.916016	-77.729195
1598.914063	3.277938
1597.912109	58.068336
1596.909180	-17.883589
1595.906250	-23.303070
1594.903320	-122.815346
1593.900391	127.637047
1592.896484	-144.316086
1591.893555	-8.952110
1590.889648	-59.026867
1589.885742	157.023300
1588.880859	-242.798660
1587.876953	129.558792
1586.872070	-95.507019
1585.867188	242.610107
1584.862305	129.549438
1583.856445	60.757275
1582.851563	64.869308
1581.845703	126.200462
1580.839844	122.306923
1579.833008	-6.662862
1578.827148	64.788086
1577.820313	18.988974
1576.813477	85.006371
1575.806641	-67.636002
1574.798828	-85.062263
1573.791992	100.261002
1572.784180	-10.992849
1571.775391	226.006516
1570.767578	-28.368801
1569.759766	94.003326
1568.750977	-204.613708
1567.742188	169.442902
1566.732422	-53.984447
1565.723633	96.401527
1564.713867	93.474258
1563.704102	25.563213
1562.694336	-47.620510
1561.684570	-79.388206
1560.673828	-23.094007
1559.664063	43.436012
1558.652344	37.229481
1557.641602	98.293823
1556.630859	-22.154661
1555.619141	129.317719
1554.607422	-107.873108
1553.595703	-49.901237
1552.583984	297.865906
1551.571289	138.071716
1550.558594	-187.383774
1549.545898	53.750320
1548.533203	206.718124
1547.519531	124.169655
1546.506836	124.275627
1545.493164	82.896538
1544.479492	-59.373245
1543.464844	201.353317
1542.451172	-47.033211
1541.436523	50.632641
1540.421875	-40.355904
1539.407227	-30.745510
1538.391602	167.145462
1537.375977	3.571655
1536.361328	198.561600
1535.344727	127.661743
1534.329102	110.838562
1533.312500	70.691635
1532.296875	110.363197
1531.280273	-35.659824
1530.262695	-58.068394
1529.246094	55.954311
1528.228516	-38.805515
1527.210938	-25.492157
1526.193359	126.718544
1525.175781	124.324623
1524.157227	-9.422936
1523.138672	-132.932510
1522.120117	-115.029198
1521.101563	-32.951210
1520.082031	-123.284706
1519.063477	213.026794
1518.043945	117.329315
1517.024414	198.858810
1516.003906	-174.445786
1514.983398	-49.442020
1513.963867	-101.754623
1512.943359	-120.780571
1511.921875	-96.273666
1510.901367	12.818394
1509.879883	-86.050240
1508.858398	-105.455193
1507.836914	152.016098
1506.815430	65.724449
1505.792969	30.636501
1504.770508	-107.037781
1503.748047	221.592758
1502.725586	199.042313
1501.702148	109.817368
1500.678711	84.562828
1499.655273	31.078119
1498.631836	13.369710
1497.608398	-29.997322
1496.583984	44.253723
1495.559570	-76.000351
1494.535156	271.716705
1493.510742	199.899704
1492.485352	230.282196
1491.460938	58.696003
1490.435547	347.031281
1489.409180	285.185089
1488.383789	205.435928
1487.357422	378.445099
1486.331055	334.318634
1485.304688	476.480103
1484.278320	335.265228
1483.250977	209.351532
1482.224609	262.006409
1481.197266	516.044983
1480.168945	420.602600
1479.141602	503.607239
1478.113281	596.712524
1477.084961	457.858978
1476.056641	576.321777
1475.028320	676.865356
1473.999023	886.809509
1472.969727	948.964966
1471.940430	751.433105
1470.911133	851.693237
1469.881836	959.511780
1468.851563	1034.172241
1467.821289	1052.822388
1466.791016	1193.483521
1465.759766	1260.326782
1464.729492	1466.915649
1463.698242	1401.493774
1462.666992	1557.099854
1461.635742	1476.410156
1460.603516	1484.601929
1459.571289	1345.523926
1458.539063	1440.015015
1457.506836	1316.208618
1456.474609	1436.016724
1455.441406	1591.266602
1454.408203	1566.378418
1453.375000	1485.714478
1452.341797	1815.758789
1451.307617	1691.972412
1450.274414	1819.114014
1449.240234	1773.919556
1448.205078	1412.125000
1447.170898	1713.975464
1446.135742	1803.020264
1445.100586	1702.192261
1444.065430	1553.334839
1443.030273	1687.932007
1441.994141	1384.846313
1440.958984	1319.653564
1439.921875	1439.063843
1438.885742	1295.541016
1437.849609	1230.451538
1436.812500	1193.194946
1435.775391	1128.188110
1434.738281	878.845825
1433.701172	932.674377
1432.663086	693.621277
1431.625000	545.572083
1430.586914	511.182526
1429.548828	497.026367
1428.509766	667.046265
1427.470703	562.123718
1426.431641	520.320679
1425.392578	554.203918
1424.353516	509.976898
1423.313477	458.238770
1422.273438	499.779846
1421.233398	375.105377
1420.193359	298.375824
1419.152344	423.132751
1418.111328	291.127197
1417.070313	134.061600
1416.029297	326.855103
1414.987305	129.687164
1413.946289	264.655609
1412.904297	211.019516
1411.862305	170.030472
1410.819336	129.103439
1409.776367	158.610931
1408.734375	170.590256
1407.691406	212.753128
1406.647461	270.014832
1405.604492	118.932060
1404.560547	-34.545856
1403.516602	123.305664
1402.472656	-17.433325
1401.427734	-57.713699
1400.382813	-7.621687
1399.337891	-32.708160
1398.292969	2.451574
1397.248047	275.777313
1396.202148	20.297878
1395.156250	-12.022580
1394.110352	25.877247
1393.064453	284.211975
1392.018555	4.200126
1390.971680	77.326866
1389.924805	70.410316
1388.877930	276.254883
1387.830078	301.961090
1386.782227	75.124184
1385.734375	15.998634
1384.686523	-50.523373
1383.638672	0.537240
1382.589844	-173.258713
1381.541016	165.269394
1380.492188	54.120102
1379.443359	-1.960033
1378.394531	254.163223
1377.344727	-181.209747
1376.294922	-62.267982
1375.245117	9.298466
1374.194336	-3.909063
1373.143555	55.300949
1372.092773	-139.772354
1371.041992	-45.487087
1369.991211	143.557419
1368.939453	-163.300873
1367.887695	-170.972519
1366.835938	232.439163
1365.784180	10.688271
1364.731445	38.091526
1363.679688	55.620502
1362.626953	28.423203
1361.573242	63.520493
1360.520508	66.358940
1359.466797	29.480555
1358.413086	-57.025211
1357.359375	-19.104633
1356.305664	-3.483308
1355.250977	96.701004
1354.196289	25.503149
1353.141602	-45.575970
1352.086914	263.416687
1351.031250	175.104340
1349.975586	-44.644104
1348.919922	-43.334682
1347.864258	558.516846
1346.808594	220.016647
1345.751953	380.251251
1344.695313	617.372192
1343.638672	693.336304
1342.581055	504.144196
1341.523438	550.531128
1340.466797	636.628479
1339.408203	571.669861
1338.350586	680.177795
1337.291992	484.187714
1336.234375	602.738464
1335.174805	679.239380
1334.116211	849.818420
1333.057617	716.140686
1331.998047	629.588440
1330.938477	439.305939
1329.878906	538.424622
1328.818359	679.592529
1327.757813	707.114746
1326.697266	618.592468
1325.636719	725.315979
1324.576172	772.807312
1323.514648	770.973511
1322.453125	586.562683
1321.391602	584.928772
1320.330078	679.597351
1319.267578	416.619507
1318.205078	632.277039
1317.142578	783.809570
1316.080078	893.444824
1315.016602	695.027039
1313.953125	846.667786
1312.889648	830.794983
1311.826172	709.093567
1310.761719	703.248596
1309.698242	584.234192
1308.633789	716.399109
1307.569336	811.663940
1306.503906	919.253235
1305.438477	965.370667
1304.373047	893.491028
1303.307617	747.949341
1302.242188	752.484985
1301.175781	572.757324
1300.109375	847.737244
1299.042969	646.086975
1297.976563	805.622864
1296.909180	606.646179
1295.841797	643.493652
1294.774414	498.757172
1293.707031	628.978760
1292.638672	518.770203
1291.571289	624.519409
1290.502930	627.278992
1289.433594	929.202576
1288.365234	777.578918
1287.295898	550.101746
1286.226563	636.393433
1285.157227	580.622864
1284.086914	336.346588
1283.017578	550.105835
1281.947266	719.752869
1280.876953	451.279083
1279.805664	662.564270
1278.734375	705.001038
1277.663086	811.057007
1276.591797	890.212646
1275.520508	937.593811
1274.448242	801.675354
1273.375977	905.340759
1272.303711	681.616272
1271.231445	716.947144
1270.158203	722.993835
1269.085938	675.361938
1268.011719	847.473572
1266.938477	868.237427
1265.865234	784.106995
1264.791016	1012.289795
1263.716797	850.182678
1262.641602	824.722656
1261.567383	1140.598755
1260.492188	732.490967
1259.416992	911.844788
1258.341797	611.213806
1257.265625	749.157349
1256.190430	692.256714
1255.114258	817.995789
1254.037109	880.414612
1252.960938	1093.707642
1251.883789	747.336548
1250.806641	761.140137
1249.729492	672.814575
1248.652344	873.879333
1247.574219	834.215149
1246.496094	675.497803
1245.417969	813.296448
1244.338867	1016.632629
1243.260742	785.157410
1242.181641	935.012573
1241.102539	776.503540
1240.022461	902.039551
1238.943359	978.998291
1237.863281	738.119202
1236.783203	853.897156
1235.702148	685.908447
1234.622070	709.525879
1233.541016	750.101135
1232.459961	652.528625
1231.377930	819.082886
1230.296875	622.225525
1229.214844	689.419739
1228.132813	560.464111
1227.050781	479.975952
1225.967773	593.124268
1224.884766	524.749817
1223.801758	323.351532
1222.718750	255.051651
1221.634766	288.326813
1220.550781	432.779510
1219.466797	366.887329
1218.382813	334.842743
1217.298828	244.819626
1216.213867	46.134571
1215.128906	253.199677
1214.042969	139.067856
1212.958008	336.334778
1211.872070	236.680405
1210.786133	450.690704
1209.700195	353.431305
1208.613281	215.198212
1207.526367	197.556046
1206.439453	163.027466
1205.352539	395.992554
1204.265625	315.612610
1203.177734	355.685669
1202.089844	323.466858
1201.001953	305.684937
1199.913086	189.186707
1198.824219	2.920791
1197.735352	115.073997
1196.646484	68.378052
1195.557617	14.460238
1194.467773	-15.419644
1193.377930	197.487991
1192.288086	-39.177822
1191.197266	-131.594818
1190.106445	-72.651962
1189.015625	123.138435
1187.924805	66.670349
1186.833984	29.399258
1185.742188	-161.505936
1184.650391	-69.194733
1183.557617	-226.476791
1182.465820	-71.899399
1181.373047	322.378601
1180.280273	227.343643
1179.187500	65.197403
1178.093750	121.162392
1177.000977	284.885040
1175.907227	-6.633532
1174.812500	142.591537
1173.718750	-5.182726
1172.624023	115.170624
1171.529297	206.711594
1170.434570	331.668396
1169.338867	-31.477858
1168.244141	67.086960
1167.148438	-20.943106
1166.051758	156.374954
1164.956055	-29.709974
1163.859375	228.687439
1162.762695	-48.197578
1161.666016	112.078125
1160.568359	9.569782
1159.470703	52.691479
1158.373047	179.287796
1157.275391	291.467010
1156.176758	133.961990
1155.079102	38.501926
1153.979492	26.497553
1152.880859	38.298744
1151.782227	50.050522
1150.682617	-107.445961
1149.583008	-31.431417
1148.482422	-134.144775
1147.382813	-294.006622
1146.282227	55.662403
1145.181641	5.233135
1144.080078	-83.297112
1142.979492	68.476639
1141.877930	258.193481
1140.776367	53.001797
1139.673828	-18.995693
1138.572266	317.861206
1137.469727	-63.205593
1136.367188	14.430995
1135.263672	-71.924232
1134.161133	140.964478
1133.057617	123.392029
1131.954102	245.843170
1130.849609	365.818909
1129.745117	549.763062
1128.641602	384.863770
1127.536133	132.236588
1126.431641	624.237305
1125.326172	231.720047
1124.220703	519.559570
1123.115234	27.640968
1122.009766	284.518402
1120.903320	508.076508
1119.796875	452.074982
1118.690430	201.933197
1117.583008	299.792633
1116.475586	104.143539
1115.368164	59.957150
1114.260742	278.297455
1113.152344	231.648575
1112.044922	326.840668
1110.936523	190.313187
1109.827148	202.682831
1108.718750	394.571899
1107.609375	402.096558
1106.500000	395.416382
1105.389648	537.441284
1104.280273	485.821106
1103.169922	703.211914
1102.059570	290.534271
1100.948242	569.133484
1099.837891	380.648041
1098.726563	383.188873
1097.615234	479.988159
1096.502930	421.172516
1095.390625	437.752533
1094.278320	414.254364
1093.166016	607.403381
1092.053711	654.462036
1090.940430	527.278625
1089.827148	609.583557
1088.713867	555.363098
1087.599609	357.648987
1086.485352	536.289978
1085.371094	611.374756
1084.256836	573.573181
1083.141602	430.008820
1082.027344	225.407791
1080.912109	218.202972
1079.795898	218.025101
1078.680664	307.063232
1077.564453	363.177979
1076.448242	583.537598
1075.331055	482.325256
1074.213867	402.261963
1073.096680	376.166077
1071.979492	483.726044
1070.862305	429.477020
1069.744141	258.057281
1068.625977	231.984772
1067.507813	383.957764
1066.388672	123.646782
1065.270508	102.294815
1064.151367	537.438232
1063.031250	501.945221
1061.912109	365.856628
1060.791992	300.008698
1059.671875	360.489716
1058.550781	388.205627
1057.430664	362.149414
1056.309570	338.442505
1055.188477	160.531616
1054.066406	293.411621
1052.945313	437.923065
1051.823242	103.684593
1050.700195	166.473633
1049.578125	28.529119
1048.455078	198.668976
1047.332031	233.436523
1046.208984	396.483215
1045.084961	274.982819
1043.960938	256.132874
1042.836914	237.308502
1041.712891	307.061554
1040.587891	90.247467
1039.462891	236.899704
1038.337891	148.319153
1037.212891	315.888702
1036.086914	343.750061
1034.960938	420.491241
1033.834961	138.953171
1032.708984	276.233582
1031.582031	418.125671
1030.455078	153.141129
1029.328125	153.277161
1028.200195	14.017426
1027.072266	-87.974075
1025.944336	-189.882813
1024.816406	-96.651100
1023.687500	-254.159409
1022.558594	-116.786850
1021.429688	-56.014809
1020.300781	-120.508270
1019.170898	-17.937618
1018.041016	-103.200676
1016.911133	-116.513229
1015.780273	197.029633
1014.649414	306.554382
1013.518555	-153.839386
1012.387695	252.279999
1011.255859	259.964081
1010.124023	221.391846
1008.992188	351.851349
1007.860352	262.469543
1006.727539	753.861572
1005.594727	694.596924
1004.461914	1285.200806
1003.329102	1644.398804
1002.195313	1342.440063
1001.061523	1144.667114
999.927734	517.334900
998.792969	426.205231
997.658203	23.439898
996.523438	96.501671
995.388672	132.661896
994.252930	104.253014
993.117188	-14.053728
991.981445	6.148722
990.844727	88.664635
989.708984	191.959152
988.572266	117.795341
987.434570	-30.007504
986.297852	190.935257
985.160156	-81.053383
984.022461	-74.216843
982.884766	-104.147209
981.746094	-23.516382
980.607422	-106.229126
979.468750	-53.096321
978.329102	-68.918625
977.190430	184.382782
976.050781	12.333925
974.910156	79.473679
973.770508	132.872589
972.629883	-4.356035
971.489258	-90.913521
970.348633	59.161572
969.207031	-29.511072
968.065430	200.965591
966.923828	-82.582779
965.781250	125.015404
964.639648	114.712265
963.496094	271.881256
962.353516	218.152649
961.210938	242.456802
960.067383	143.095459
958.923828	27.827278
957.779297	302.051758
956.635742	88.506958
955.491211	120.096138
954.345703	48.761173
953.201172	-79.658798
952.055664	121.485939
950.910156	-45.602295
949.764648	48.142090
948.618164	43.628803
947.471680	32.347961
946.325195	123.980339
945.178711	357.290649
944.031250	177.194672
942.883789	214.188034
941.736328	164.504105
940.587891	607.900635
939.439453	263.977478
938.291016	515.695435
937.142578	482.298615
935.993164	490.048889
934.843750	331.470459
933.694336	537.702820
932.544922	172.018326
931.394531	175.624298
930.244141	277.245758
929.093750	269.613922
927.942383	350.851379
926.791016	336.551941
925.639648	101.642128
924.488281	148.997559
923.335938	25.851383
922.183594	-44.856262
921.031250	27.760960
919.877930	75.432426
918.724609	-10.887358
917.571289	202.760147
916.417969	89.366653
915.263672	-23.889053
914.109375	17.346579
912.955078	90.415779
911.800781	88.660774
910.645508	-198.819550
909.490234	-136.843887
908.334961	-199.516373
907.178711	-35.405945
906.022461	-113.775902
904.866211	16.409197
903.709961	83.187698
902.552734	-8.506212
901.395508	47.081379
900.238281	129.881348
899.080078	199.141449
897.921875	-138.794769
896.763672	-110.070747
895.605469	-42.843590
894.446289	26.686411
893.287109	220.571411
892.127930	-211.518600
890.967773	25.398819
889.807617	-53.943756
888.647461	128.764221
887.487305	17.962200
886.326172	202.959900
885.165039	171.305054
884.003906	17.904799
882.842773	114.998306
881.680664	-2.110401
880.518555	92.813591
879.356445	81.819954
878.193359	255.667862
877.030273	-23.325907
875.867188	152.831604
874.703125	76.766853
873.540039	-5.964092
872.375977	37.439766
871.210938	-144.137909
870.046875	74.850838
868.881836	212.821457
867.716797	247.341202
866.550781	164.998642
865.385742	336.703644
864.219727	384.792816
863.052734	250.945633
861.886719	301.362732
860.719727	448.352570
859.552734	310.217407
858.384766	551.476624
857.217773	489.745605
856.049805	425.839874
854.880859	527.963196
853.712891	612.128174
852.543945	510.233490
851.375000	464.444427
850.205078	698.781433
849.036133	511.902466
847.866211	390.086182
846.696289	277.309296
845.525391	289.965332
844.354492	150.458649
843.183594	299.662811
842.012695	108.809731
840.840820	228.920959
839.668945	-64.635368
838.497070	162.782822
837.324219	-32.256977
836.151367	233.055679
834.978516	131.927338
833.805664	53.187572
832.631836	217.853104
831.458008	252.984375
830.284180	192.144348
829.110352	84.483932
827.935547	162.013977
826.760742	172.606445
825.584961	154.214569
824.410156	11.002727
823.234375	21.619078
822.058594	183.719803
820.881836	89.595047
819.705078	-8.947616
818.528320	84.007385
817.351563	199.164703
816.173828	-35.104458
814.996094	-57.928997
813.818359	-74.086655
812.639648	-7.973815
811.461914	-17.501993
810.283203	39.637989
809.103516	-58.813068
807.923828	-15.060059
806.745117	-84.629082
805.564453	-198.591568
804.384766	171.424103
803.204102	-42.475220
802.023438	-156.450287
800.842773	33.519150
799.661133	23.762215
798.479492	-187.801666
797.297852	-221.953903
796.115234	-105.411346
794.932617	-70.944817
793.750000	-80.836685
792.567383	-59.755970
791.383789	-34.292595
790.200195	-39.873440
789.016602	58.524914
787.832031	-139.655258
786.648438	-5.972359
785.463867	47.989441
784.278320	117.360970
783.092773	208.759644
781.908203	125.472046
780.721680	161.495483
779.536133	170.941391
778.349609	47.829773
777.163086	110.192482
775.975586	88.595695
774.789063	95.643242
773.601563	162.209396
772.413086	-16.152845
771.225586	123.076721
770.037109	-112.626236
768.848633	112.421059
767.660156	165.414429
766.470703	-68.091766
765.281250	110.363815
764.091797	174.163620
762.901367	268.703796
761.710938	138.622650
760.520508	235.210983
759.330078	190.888519
758.138672	225.716354
756.947266	264.868347
755.755859	198.411789
754.563477	213.257401
753.371094	256.605621
752.178711	201.010239
750.986328	274.973267
749.792969	-13.487231
748.599609	-130.626434
747.405273	202.193817
746.211914	188.079605
745.017578	29.119612
743.823242	190.410568
742.627930	193.683395
741.433594	-2.607624
740.238281	167.174820
739.041992	23.465675
737.846680	-47.937641
736.650391	125.950699
735.454102	-13.433101
734.256836	55.175083
733.059570	-42.645782
731.862305	124.300362
730.665039	78.909821
729.466797	-51.809135
728.268555	211.084122
727.070313	239.885437
725.872070	283.924896
724.672852	194.604294
723.473633	87.802124
722.273438	98.948532
721.074219	166.817337
719.874023	86.163330
718.673828	103.720741
717.472656	199.784012
716.271484	496.464508
715.070313	188.823135
713.869141	286.865143
712.666992	271.467041
711.464844	205.913315
710.262695	218.801132
709.059570	-29.763481
707.856445	-119.250725
706.653320	200.638824
705.450195	13.122583
704.246094	102.079094
703.041992	88.701447
701.837891	149.272598
700.632813	148.899612
699.428711	-45.013180
698.222656	156.798294
697.017578	232.442673
695.811523	-15.716213
694.605469	75.117577
693.399414	222.368774
692.192383	-66.895523
690.986328	-15.209152
689.778320	-158.877426
688.571289	-83.329468
687.363281	-1.305921
686.155273	132.732468
684.947266	-39.017994
683.738281	-67.606316
682.529297	-143.852600
681.320313	-116.046875
680.111328	41.735691
678.901367	117.160973
677.691406	-104.076523
676.481445	187.860123
675.270508	100.934654
674.059570	-29.203402
672.848633	-16.480843
671.636719	-40.504211
670.425781	117.140556
669.213867	-10.608206
668.000977	108.118568
666.789063	-58.397102
665.576172	259.097595
664.362305	183.409195
663.149414	-105.971634
661.935547	-269.968750
660.721680	176.935913
659.507813	239.599350
658.292969	-25.622179
657.078125	-55.587837
655.863281	54.665638
654.647461	-65.746780
653.431641	113.527351
652.215820	62.211819
651.000000	26.053768
649.783203	-42.338814
648.566406	-46.045624
647.349609	4.123572
646.132813	28.498554
644.915039	306.830658
643.697266	169.896988
642.478516	-5.627400
641.259766	354.407349
640.041992	361.768951
638.822266	29.602724
637.603516	267.074677
636.383789	-17.537170
635.164063	76.052856
633.943359	75.178291
632.723633	102.267708
631.502930	90.767815
630.281250	-148.127090
629.060547	-75.787064
627.838867	129.553619
626.617188	-70.431267
625.394531	79.175758
624.172852	20.851156
622.950195	301.173615
621.726563	159.363327
620.503906	150.451492
619.280273	98.753609
618.056641	59.957188
616.832031	-143.601822
615.608398	-6.796729
614.383789	177.037628
613.158203	95.577545
611.933594	35.548347
610.708008	-182.654160
609.482422	152.853607
608.255859	-157.166702
607.030273	60.660313
605.803711	81.859955
604.576172	-18.695635
