# Supplementary material for: Raman spectroscopy accurately differentiates mucosal healing from non-healing and biochemical changes following biological therapy in inflammatory bowel disease
Source: PLoS One. 2021 Jun 2;16(6):e0252210. doi: 10.1371/journal.pone.0252210 (PMC8172032; doi:10.1371/journal.pone.0252210)
Supplement: S7 Dataset — (ZIP) [file pone.0252210.s009.zip › Post-biologic/OC034 post treatment_base sub CR removed_91__X_-4888.59__Y_10077__Z_1506.44__Time_1025.txt]

1714.774414	-35.499779
1713.797852	-147.772934
1712.820313	-39.772198
1711.843750	-45.753685
1710.866211	-10.093453
1709.888672	67.248566
1708.911133	-41.477001
1707.933594	25.602848
1706.955078	27.339878
1705.976563	95.066460
1704.998047	1.216395
1704.019531	249.178009
1703.040039	38.591488
1702.061523	62.810268
1701.082031	88.970436
1700.101563	200.018967
1699.122070	232.885483
1698.141602	305.243988
1697.161133	294.195313
1696.180664	320.072723
1695.200195	345.492920
1694.218750	399.850952
1693.238281	573.990662
1692.256836	574.181335
1691.274414	496.653931
1690.292969	472.286804
1689.310547	621.076477
1688.328125	617.577637
1687.345703	576.582947
1686.363281	722.080566
1685.379883	840.727783
1684.396484	743.401917
1683.413086	744.637207
1682.429688	924.297424
1681.445313	778.977722
1680.461914	857.401001
1679.477539	1026.306396
1678.493164	1104.725098
1677.507813	1215.098755
1676.523438	1163.299927
1675.538086	1210.023682
1674.552734	1365.879517
1673.566406	1218.781250
1672.581055	1212.802490
1671.594727	1361.103394
1670.608398	1602.524414
1669.622070	1535.999023
1668.634766	1536.102539
1667.648438	1592.230347
1666.661133	1606.116455
1665.673828	1668.038940
1664.685547	1679.802490
1663.698242	1715.754272
1662.709961	1733.422607
1661.721680	1952.884277
1660.733398	1854.527588
1659.744141	1955.275024
1658.755859	1844.404053
1657.766602	1816.027832
1656.777344	1907.190430
1655.787109	1725.970337
1654.797852	1701.391113
1653.807617	1597.794678
1652.817383	1484.044800
1651.827148	1331.056396
1650.835938	1189.089844
1649.844727	1208.865479
1648.853516	938.255066
1647.862305	940.376404
1646.871094	1001.028442
1645.878906	573.336487
1644.886719	674.454529
1643.894531	514.524658
1642.902344	600.584473
1641.910156	452.111847
1640.916992	377.984100
1639.923828	372.887085
1638.930664	207.304367
1637.936523	152.942200
1636.943359	249.293106
1635.949219	108.765083
1634.955078	139.990112
1633.960938	34.592400
1632.965820	58.697678
1631.970703	-103.798431
1630.975586	-7.806192
1629.980469	-106.268806
1628.985352	-104.299614
1627.989258	-49.337616
1626.993164	-17.703142
1625.997070	-151.409592
1625.000977	-27.003262
1624.003906	-57.404919
1623.007813	-58.522175
1622.010742	150.926590
1621.012695	245.026749
1620.015625	210.723129
1619.017578	200.398041
1618.020508	290.175842
1617.021484	4.867756
1616.023438	74.288521
1615.025391	86.265144
1614.026367	-61.477280
1613.027344	-127.556999
1612.028320	8.580921
1611.028320	42.704590
1610.029297	-174.514542
1609.029297	-116.233635
1608.029297	78.514122
1607.028320	79.614281
1606.028320	117.626060
1605.027344	119.212448
1604.026367	-12.456411
1603.025391	-146.455078
1602.023438	-15.920054
1601.022461	20.604788
1600.020508	18.096491
1599.018555	-26.043663
1598.016602	-205.902084
1597.013672	-124.142258
1596.010742	-26.559330
1595.007813	-59.464355
1594.004883	-277.627838
1593.001953	-346.696777
1591.998047	-178.010117
1590.994141	-270.263214
1589.990234	-224.033234
1588.986328	-235.090591
1587.981445	-21.693089
1586.976563	-87.311981
1585.971680	102.720345
1584.966797	115.514923
1583.961914	81.487511
1582.956055	97.072853
1581.950195	123.152878
1580.944336	138.877350
1579.938477	167.681274
1578.931641	136.660477
1577.924805	168.173355
1576.917969	74.812782
1575.911133	114.217590
1574.904297	122.425613
1573.896484	130.661118
1572.888672	144.114120
1571.880859	-34.781338
1570.873047	85.276535
1569.864258	18.211533
1568.855469	120.023483
1567.846680	143.865967
1566.837891	-73.803627
1565.829102	92.814438
1564.819336	150.325439
1563.809570	119.549500
1562.799805	99.125000
1561.790039	0.849125
1560.779297	148.928391
1559.768555	58.359211
1558.757813	84.413643
1557.747070	118.164627
1556.736328	115.554359
1555.724609	198.358337
1554.712891	125.648956
1553.701172	283.336945
1552.689453	83.610519
1551.676758	173.761322
1550.664063	95.571953
1549.651367	157.016052
1548.638672	91.581566
1547.625977	245.873688
1546.612305	154.364731
1545.598633	186.848083
1544.584961	108.064545
1543.571289	135.120712
1542.556641	4.455140
1541.541992	-46.227734
1540.527344	-73.790688
1539.512695	37.919704
1538.498047	-116.412239
1537.482422	-149.544434
1536.466797	-12.540755
1535.451172	36.548088
1534.434570	15.828788
1533.418945	149.651413
1532.402344	-85.362076
1531.385742	-80.766434
1530.369141	18.992163
1529.351563	-33.452511
1528.334961	-101.502632
1527.317383	-43.528061
1526.299805	-47.543129
1525.281250	-108.362579
1524.263672	-40.673908
1523.245117	101.410873
1522.226563	-55.127823
1521.208008	45.378559
1520.188477	91.657875
1519.168945	42.616199
1518.150391	31.954853
1517.129883	-58.550987
1516.110352	-123.521576
1515.089844	-44.833210
1514.070313	-61.381145
1513.049805	-3.670640
1512.028320	-138.687103
1511.007813	139.309937
1509.986328	-170.537216
1508.964844	135.164246
1507.943359	-23.640440
1506.921875	-110.785255
1505.899414	-108.375595
1504.876953	-57.472137
1503.854492	-99.032120
1502.832031	-240.682587
1501.808594	-226.240295
1500.786133	-89.084602
1499.762695	-21.313839
1498.739258	0.158980
1497.714844	13.743771
1496.691406	-80.323746
1495.666992	-105.486778
1494.642578	-115.488808
1493.617188	-8.070246
1492.592773	-77.268478
1491.567383	42.492172
1490.541992	-32.184078
1489.516602	143.340942
1488.491211	75.962769
1487.464844	143.760254
1486.438477	188.367401
1485.412109	327.215149
1484.385742	396.921021
1483.358398	389.868134
1482.331055	364.784729
1481.303711	421.146454
1480.276367	456.912811
1479.249023	551.124084
1478.220703	611.984619
1477.192383	608.948425
1476.164063	789.174072
1475.135742	691.532532
1474.106445	881.516846
1473.077148	1043.255737
1472.047852	1001.136963
1471.018555	1053.041992
1469.989258	1361.750732
1468.958984	1334.390015
1467.928711	1367.932495
1466.898438	1553.878662
1465.868164	1658.255493
1464.836914	1927.644043
1463.805664	1957.921631
1462.774414	1962.648438
1461.743164	2012.963623
1460.710938	2042.803467
1459.679688	2186.768066
1458.647461	2297.540527
1457.615234	2433.525391
1456.582031	2414.552490
1455.549805	2382.802979
1454.516602	2457.467041
1453.483398	2526.921387
1452.449219	2601.302002
1451.416016	2460.126221
1450.381836	2650.857666
1449.347656	2463.927734
1448.313477	2791.172363
1447.279297	2692.748535
1446.244141	2857.584717
1445.208984	2703.324463
1444.173828	2622.445557
1443.138672	2425.136963
1442.102539	2372.023438
1441.066406	2417.501465
1440.030273	2351.638428
1438.994141	2230.125732
1437.958008	2037.838257
1436.920898	2088.156982
1435.883789	1855.443115
1434.846680	1738.974365
1433.808594	1645.227539
1432.771484	1458.075317
1431.733398	1225.517578
1430.695313	1035.929810
1429.657227	818.638916
1428.618164	745.194641
1427.579102	560.785156
1426.540039	673.983337
1425.500977	522.407776
1424.461914	501.951050
1423.421875	544.481018
1422.381836	466.054626
1421.341797	372.546844
1420.301758	460.401489
1419.260742	472.676270
1418.219727	265.951569
1417.178711	290.866425
1416.137695	273.009613
1415.096680	325.617828
1414.054688	260.001251
1413.012695	129.058456
1411.970703	13.283854
1410.928711	43.373531
1409.885742	-52.176224
1408.842773	101.082726
1407.799805	40.806828
1406.756836	194.065125
1405.712891	45.995090
1404.668945	31.083172
1403.625000	11.211299
1402.581055	79.226707
1401.537109	77.029343
1400.492188	132.570328
1399.447266	67.788277
1398.402344	30.680237
1397.357422	73.867195
1396.311523	49.436649
1395.265625	85.223335
1394.219727	20.879396
1393.173828	41.792782
1392.126953	50.252357
1391.081055	-11.284725
1390.034180	-62.705303
1388.986328	28.603796
1387.939453	-90.159233
1386.891602	-41.208908
1385.843750	-54.693058
1384.795898	49.434155
1383.748047	-108.827370
1382.699219	-109.487572
1381.651367	-112.525002
1380.602539	-100.471573
1379.552734	-58.350670
1378.503906	-71.050323
1377.454102	-18.731304
1376.404297	-3.750290
1375.354492	-75.984695
1374.303711	71.459923
1373.253906	41.893814
1372.203125	-229.419968
1371.152344	28.046824
1370.100586	-45.981487
1369.049805	91.986786
1367.998047	-108.815727
1366.946289	74.209785
1365.894531	97.911552
1364.841797	59.489937
1363.789063	-98.259048
1362.736328	-21.849617
1361.683594	-54.809238
1360.630859	19.364849
1359.577148	230.442291
1358.523438	227.728928
1357.469727	182.904114
1356.415039	43.793461
1355.361328	73.885841
1354.306641	218.400253
1353.251953	107.161087
1352.197266	269.303497
1351.141602	290.003174
1350.085938	437.452576
1349.030273	433.608459
1347.974609	583.765930
1346.918945	674.482239
1345.862305	720.672424
1344.805664	662.859375
1343.749023	806.044556
1342.691406	842.747253
1341.634766	919.252502
1340.577148	961.200134
1339.519531	1107.328247
1338.460938	986.097168
1337.403320	971.553955
1336.344727	929.949890
1335.286133	829.133728
1334.226563	765.639160
1333.167969	875.507141
1332.108398	790.104248
1331.048828	724.687439
1329.989258	800.379578
1328.928711	881.144775
1327.869141	709.993713
1326.808594	1015.897766
1325.748047	783.370728
1324.686523	783.239380
1323.625977	1012.888123
1322.564453	971.075317
1321.502930	860.343445
1320.440430	1008.893555
1319.378906	915.798157
1318.316406	899.357727
1317.253906	818.978027
1316.190430	802.889038
1315.127930	1060.546509
1314.064453	795.856445
1313.000977	933.006165
1311.937500	979.122498
1310.873047	872.698669
1309.809570	938.817566
1308.745117	933.680481
1307.679688	817.959473
1306.615234	973.083252
1305.549805	852.790833
1304.484375	895.015076
1303.418945	905.407959
1302.353516	923.319580
1301.287109	879.928650
1300.220703	863.731628
1299.154297	859.970154
1298.087891	1001.262939
1297.020508	1017.403076
1295.954102	898.651123
1294.886719	912.631226
1293.818359	804.048218
1292.750977	835.490845
1291.682617	741.958862
1290.614258	646.147522
1289.545898	687.809937
1288.476563	658.498840
1287.407227	408.762451
1286.338867	502.285797
1285.268555	559.150757
1284.199219	596.518555
1283.128906	548.291626
1282.058594	439.001862
1280.988281	400.854736
1279.917969	521.891602
1278.846680	635.651794
1277.775391	605.163208
1276.704102	653.047729
1275.632813	600.778748
1274.560547	734.407104
1273.488281	753.221497
1272.416016	852.752808
1271.343750	766.694214
1270.270508	756.478455
1269.197266	1022.262939
1268.124023	1131.792480
1267.050781	1019.271790
1265.977539	921.526550
1264.903320	1050.783813
1263.829102	853.246582
1262.753906	958.242554
1261.679688	943.809082
1260.604492	973.331787
1259.529297	1071.144043
1258.454102	952.155457
1257.378906	962.380127
1256.302734	1040.854248
1255.226563	1019.534790
1254.150391	1171.107666
1253.073242	911.399353
1251.997070	1024.111816
1250.919922	988.449219
1249.841797	962.583862
1248.764648	1077.795776
1247.686523	1013.120239
1246.608398	1087.046021
1245.530273	1097.803955
1244.452148	1033.285156
1243.373047	1036.840454
1242.293945	972.435181
1241.214844	874.100891
1240.135742	986.999146
1239.055664	932.440979
1237.975586	1144.795776
1236.895508	833.161499
1235.815430	769.031799
1234.734375	874.661133
1233.654297	963.283813
1232.573242	988.873413
1231.491211	944.200745
1230.410156	904.391846
1229.328125	946.947449
1228.246094	960.428467
1227.163086	848.028748
1226.081055	672.744019
1224.998047	945.165466
1223.915039	796.533020
1222.832031	689.068481
1221.748047	521.190796
1220.664063	711.157227
1219.580078	461.134247
1218.496094	141.123428
1217.412109	437.277618
1216.327148	344.408539
1215.242188	345.727539
1214.157227	327.699615
1213.071289	485.851715
1211.985352	431.536041
1210.899414	606.407043
1209.813477	556.831604
1208.727539	755.627380
1207.640625	532.360718
1206.553711	576.711304
1205.466797	519.773132
1204.378906	265.238495
1203.291016	439.546051
1202.203125	363.249359
1201.115234	323.045105
1200.027344	104.658806
1198.938477	213.628326
1197.849609	122.768646
1196.760742	7.825875
1195.670898	-90.294556
1194.582031	-56.193954
1193.492188	-46.217747
1192.401367	79.051956
1191.311523	-216.337219
1190.220703	-165.716858
1189.129883	-122.405518
1188.039063	-134.426849
1186.947266	-168.131119
1185.856445	-257.115814
1184.764648	-94.169624
1183.671875	37.427799
1182.580078	-49.407749
1181.487305	-33.172878
1180.394531	83.660461
1179.301758	51.728046
1178.208984	82.023140
1177.115234	33.141815
1176.021484	142.282532
1174.927734	181.821457
1173.833008	34.480968
1172.738281	112.124466
1171.643555	46.030090
1170.548828	257.420837
1169.454102	83.460190
1168.358398	41.015282
1167.262695	12.826615
1166.166992	94.508965
1165.070313	-43.842693
1163.973633	68.658073
1162.876953	44.821476
1161.780273	75.816154
1160.683594	218.914307
1159.585938	211.428391
1158.488281	120.289490
1157.389648	279.638062
1156.291992	393.466187
1155.193359	223.281921
1154.094727	417.914398
1152.996094	216.568268
1151.896484	217.801117
1150.796875	137.887878
1149.697266	203.225174
1148.597656	211.242920
1147.498047	-42.826214
1146.397461	-73.095329
1145.296875	41.730747
1144.195313	-205.355759
1143.094727	-114.590149
1141.993164	-76.322365
1140.891602	73.582741
1139.789063	-78.671921
1138.687500	9.113451
1137.584961	75.346054
1136.482422	169.938492
1135.379883	200.225494
1134.276367	256.499969
1133.172852	417.103241
1132.069336	563.268066
1130.964844	464.783783
1129.861328	750.626648
1128.756836	768.145447
1127.652344	809.253418
1126.546875	783.826111
1125.442383	732.214783
1124.336914	775.312500
1123.230469	657.135681
1122.125000	759.221497
1121.018555	631.393127
1119.912109	605.330505
1118.805664	453.688812
1117.699219	470.053009
1116.591797	500.491882
1115.484375	547.364685
1114.376953	395.418549
1113.268555	373.489746
1112.160156	464.944275
1111.051758	520.793030
1109.943359	699.392822
1108.833984	471.431122
1107.725586	508.024323
1106.616211	537.408569
1105.505859	698.888794
1104.396484	697.325500
1103.286133	778.256836
1102.175781	752.880005
1101.064453	708.542419
1099.954102	932.980530
1098.842773	709.241638
1097.731445	678.804749
1096.619141	685.993591
1095.507813	869.804749
1094.395508	751.921631
1093.282227	789.435730
1092.169922	558.436890
1091.056641	659.368896
1089.943359	764.880066
1088.830078	465.563110
1087.716797	709.704529
1086.602539	800.784119
1085.488281	550.810303
1084.373047	728.711914
1083.258789	650.294006
1082.143555	576.538696
1081.028320	580.272766
1079.913086	492.346405
1078.796875	608.674683
1077.680664	497.180756
1076.564453	427.926331
1075.448242	461.892151
1074.331055	502.821808
1073.213867	407.650452
1072.096680	539.922302
1070.979492	381.396088
1069.861328	504.142883
1068.743164	308.115173
1067.625000	369.831421
1066.505859	398.687012
1065.386719	448.569122
1064.267578	404.753571
1063.148438	515.402466
1062.029297	408.355621
1060.909180	378.528412
1059.789063	517.092407
1058.667969	136.452606
1057.547852	312.375702
1056.426758	294.203064
1055.305664	149.842682
1054.183594	75.618103
1053.062500	272.362457
1051.940430	137.419083
1050.818359	193.969940
1049.695313	175.799561
1048.572266	96.969864
1047.449219	25.180168
1046.326172	70.052177
1045.203125	112.582108
1044.079102	106.140968
1042.955078	199.942490
1041.830078	51.366043
1040.706055	168.472641
1039.581055	197.033569
1038.456055	109.175110
1037.331055	42.338776
1036.205078	122.194572
1035.079102	299.782257
1033.953125	247.001328
1032.826172	266.382721
1031.700195	350.912750
1030.573242	258.752350
1029.445313	115.540344
1028.318359	70.047935
1027.190430	-40.427975
1026.062500	-199.575546
1024.934570	-284.283447
1023.805664	-201.740631
1022.676758	-172.560257
1021.547852	-159.572922
1020.418945	-172.045242
1019.289063	-312.019043
1018.159180	-412.434479
1017.029297	-213.656311
1015.898438	-151.653030
1014.767578	-131.311264
1013.636719	-159.550583
1012.505859	76.357353
1011.375000	108.460197
1010.243164	-5.223907
1009.111328	124.269989
1007.978516	223.708679
1006.846680	353.276550
1005.713867	996.363037
1004.581055	1692.434937
1003.447266	2427.582764
1002.313477	2448.272705
1001.179688	1981.470337
1000.045898	1011.344910
998.912109	545.311401
997.777344	243.559052
996.642578	110.595444
995.506836	109.370201
994.372070	-57.881447
993.236328	-38.066231
992.100586	124.866364
990.963867	80.303261
989.828125	63.553886
988.691406	65.375786
987.553711	-75.549438
986.416992	-20.449774
985.279297	-283.102753
984.141602	-50.405693
983.003906	28.068621
981.865234	-6.142879
980.726563	-40.200661
979.587891	-21.189371
978.448242	37.052666
977.309570	-28.763353
976.169922	121.697426
975.030273	136.623795
973.889648	50.578659
972.749023	176.079071
971.608398	19.157251
970.467773	-18.134621
969.326172	121.513725
968.184570	185.505386
967.042969	139.472961
965.901367	212.910797
964.758789	-75.924187
963.616211	153.765854
962.473633	135.908264
961.330078	164.055084
960.186523	75.480194
959.042969	115.394951
957.899414	63.832893
956.754883	69.698952
955.610352	84.877579
954.465820	127.672684
953.321289	127.129814
952.175781	76.417397
951.030273	55.621281
949.884766	71.579819
948.738281	87.691177
947.591797	69.671486
946.445313	-3.020933
945.298828	180.340225
944.151367	128.531357
943.003906	6.119894
941.856445	214.939423
940.708008	120.271927
939.559570	260.830780
938.411133	257.762329
937.262695	220.641174
936.113281	320.507416
934.964844	308.775848
933.814453	192.373718
932.665039	240.233429
931.514648	162.935883
930.364258	135.932159
929.213867	127.308662
928.062500	86.974159
926.912109	3.562461
925.759766	-86.478348
924.608398	19.299618
923.456055	-15.826036
922.303711	-62.158913
921.151367	-90.139877
919.999023	-270.234253
918.845703	-120.638687
917.692383	-150.429428
916.539063	-34.720390
915.384766	-141.435074
914.230469	-136.734711
913.076172	20.149403
911.920898	-197.272903
910.766602	-174.020844
909.611328	-175.591492
908.455078	-177.029495
907.299805	-71.810387
906.143555	-63.960091
904.987305	-135.292480
903.830078	-102.268585
902.673828	-5.741366
901.516602	47.843925
900.359375	-104.468765
899.201172	-138.915161
898.042969	21.336008
896.884766	-17.435469
895.726563	43.416866
894.567383	-67.479736
893.408203	52.330463
892.249023	-89.959801
891.088867	18.697731
889.929688	102.540504
888.769531	37.396671
887.608398	209.433136
886.448242	13.547469
885.287109	61.556408
884.125977	14.864048
882.963867	42.708809
881.801758	2.961395
880.639648	112.096924
879.477539	216.737946
878.315430	276.324371
877.152344	148.961441
875.989258	152.352005
874.825195	160.305908
873.661133	76.004845
872.497070	122.334915
871.333008	35.924862
870.168945	-122.391975
869.003906	-161.382309
867.838867	-45.163544
866.672852	232.902420
865.506836	86.079437
864.340820	47.208595
863.174805	95.992287
862.008789	176.216415
860.841797	296.845276
859.674805	56.003460
858.506836	221.523438
857.339844	202.969986
856.171875	455.876953
855.003906	452.989502
853.834961	517.376953
852.666016	626.562256
851.497070	386.064728
850.328125	562.428101
849.158203	436.287140
847.988281	348.260590
846.818359	374.446411
845.647461	344.640900
844.477539	77.586960
843.306641	90.320206
842.134766	118.680313
840.963867	91.072495
839.791992	110.399940
838.619141	-62.554741
837.447266	126.557304
836.274414	47.426254
835.101563	218.461990
833.928711	101.276428
832.754883	118.059799
831.581055	139.239304
830.407227	327.718994
829.232422	324.176788
828.058594	255.874344
826.883789	428.386505
825.708008	337.668121
824.533203	362.817200
823.357422	240.805420
822.181641	219.027603
821.004883	-5.508833
819.828125	46.108307
818.651367	-129.474258
817.474609	200.198853
816.296875	75.670143
815.119141	-68.916702
813.941406	37.808926
812.763672	-46.854076
811.584961	-122.676750
810.406250	-111.882004
809.226563	-145.631546
808.047852	-28.407778
806.868164	66.449562
805.688477	-52.020077
804.507813	-135.016556
803.327148	79.328545
802.146484	-181.402008
800.965820	-202.530136
799.784180	-261.461792
798.603516	-87.659157
797.420898	-299.782043
796.239258	-135.147354
795.056641	-61.552979
793.874023	-63.433228
792.691406	-52.143581
791.507813	-14.403068
790.324219	-67.564865
789.140625	135.909882
787.956055	-14.858019
786.772461	163.930969
785.586914	223.094955
784.402344	173.760452
783.216797	108.858025
782.032227	154.364243
780.845703	159.965012
779.660156	167.648361
778.473633	-21.344988
777.287109	39.134506
776.100586	130.371445
774.913086	62.552574
773.725586	12.301202
772.538086	105.341217
771.349609	-44.363754
770.161133	-37.566738
768.972656	63.902767
767.784180	68.247589
766.594727	-66.321991
765.405273	-48.942963
764.215820	201.762131
763.026367	135.197739
761.835938	326.108887
760.645508	371.586884
759.454102	298.141022
758.262695	519.389832
757.072266	458.952728
755.879883	495.199707
754.688477	414.843018
753.496094	363.013000
752.303711	436.359833
751.110352	351.447235
749.917969	299.439392
748.724609	284.711700
747.530273	401.625244
746.336914	263.860565
745.142578	323.558563
743.948242	352.463776
742.752930	146.663101
741.558594	236.882690
740.363281	331.400604
739.166992	62.067902
737.971680	314.245941
736.775391	95.351990
735.579102	84.565483
734.381836	67.193352
733.185547	216.155533
731.988281	297.196991
730.790039	128.786423
729.592773	196.668762
728.394531	334.493805
727.196289	216.468857
725.997070	253.692612
724.797852	356.466187
723.598633	284.433411
722.399414	264.875244
721.199219	321.780731
719.999023	348.125824
718.798828	319.927856
717.598633	313.603607
716.397461	366.231110
715.196289	373.080566
713.994141	318.925812
712.792969	116.609009
711.590820	213.050156
710.388672	309.513336
709.185547	-3.558651
707.982422	114.840752
706.779297	135.277359
705.576172	77.417030
704.372070	-28.207129
703.167969	16.454292
701.963867	35.086369
700.759766	51.635777
699.554688	-31.739494
698.349609	91.557014
697.143555	-17.646393
695.938477	138.410995
694.732422	-107.380043
693.525391	57.558826
692.319336	-29.339928
691.112305	-196.391617
689.905273	-102.789291
688.697266	-124.098907
687.490234	-238.552322
686.282227	-181.472809
685.073242	-189.330948
683.865234	6.727277
682.656250	-70.250000
681.447266	-77.714386
680.237305	-35.205746
679.028320	-68.387360
677.818359	37.170219
676.607422	-49.850220
675.397461	-86.919434
674.186523	34.125835
672.975586	55.733833
671.763672	-43.653023
670.551758	-6.641847
669.339844	123.431007
668.127930	50.398582
666.915039	-31.125504
665.703125	34.390800
664.489258	188.540863
663.276367	18.813395
662.062500	30.597200
660.848633	146.054291
659.634766	0.434898
658.419922	10.276916
657.205078	-89.830727
655.990234	-36.752766
654.775391	-89.303436
653.559570	24.151854
652.343750	81.534180
651.126953	-89.469383
649.911133	-25.659075
648.694336	-177.242844
647.477539	-61.864685
646.259766	8.192287
645.041992	93.187431
643.824219	117.792969
642.606445	165.912460
641.387695	170.853439
640.168945	81.020187
638.950195	94.193779
637.730469	163.007309
636.511719	117.667137
635.291016	7.638002
634.071289	-42.531399
632.850586	20.766340
631.629883	-85.903625
630.409180	-100.660423
629.188477	45.049698
627.966797	-11.405362
626.745117	23.856670
625.522461	54.257771
624.300781	79.757103
623.078125	147.461594
621.854492	274.435791
620.631836	272.101227
619.408203	219.731033
618.184570	80.913208
616.960938	136.057266
615.736328	-43.024296
614.511719	18.743834
613.287109	-123.776306
612.061523	-51.359997
610.835938	-42.157566
609.610352	42.750587
608.384766	30.144154
607.158203	-137.676743
605.931641	-74.039589
604.705078	24.349731
