# Supplementary material for: Raman spectroscopy accurately differentiates mucosal healing from non-healing and biochemical changes following biological therapy in inflammatory bowel disease
Source: PLoS One. 2021 Jun 2;16(6):e0252210. doi: 10.1371/journal.pone.0252210 (PMC8172032; doi:10.1371/journal.pone.0252210)
Supplement: S7 Dataset — (ZIP) [file pone.0252210.s009.zip › Post-biologic/OC031 post-1_base sub cr removed_63__X_-17044.7__Y_32923.8__Z_-382.352__Time_724.txt]

1714.837891	133.522751
1713.861328	13.338249
1712.884766	97.855141
1711.907227	-80.339012
1710.930664	31.289858
1709.953125	62.602608
1708.975586	-98.863243
1707.997070	-40.395973
1707.019531	-198.697968
1706.041016	-16.641726
1705.062500	-78.095329
1704.083984	21.305483
1703.104492	-87.875710
1702.125000	27.972765
1701.145508	-83.360077
1700.166016	59.664463
1699.186523	-5.675993
1698.206055	-65.407089
1697.225586	115.677650
1696.245117	27.081490
1695.264648	83.046669
1694.283203	-61.065826
1693.301758	168.980469
1692.320313	-67.960747
1691.338867	146.534256
1690.357422	-4.338585
1689.375000	-21.489645
1688.392578	199.030609
1687.410156	46.434948
1686.427734	128.802109
1685.444336	182.093033
1684.460938	99.758080
1683.477539	273.514954
1682.494141	162.498108
1681.509766	222.241150
1680.526367	314.224365
1679.541992	81.721359
1678.557617	400.479218
1677.572266	362.867859
1676.587891	306.972809
1675.602539	320.531250
1674.617188	629.507080
1673.630859	295.355774
1672.645508	596.825623
1671.659180	592.893982
1670.672852	894.744507
1669.686523	689.501526
1668.699219	588.182739
1667.712891	577.473206
1666.725586	495.387665
1665.738281	572.833191
1664.750000	690.310486
1663.762695	776.206848
1662.774414	758.920654
1661.786133	938.101501
1660.797852	876.287598
1659.808594	944.609436
1658.820313	984.041748
1657.831055	1036.959839
1656.841797	891.511292
1655.851563	997.896667
1654.862305	1017.156494
1653.872070	946.678528
1652.881836	707.156006
1651.891602	811.866455
1650.900391	543.878479
1649.910156	667.576477
1648.918945	622.272217
1647.927734	521.724548
1646.935547	450.510559
1645.944336	226.347427
1644.952148	200.583710
1643.959961	148.648056
1642.966797	353.020569
1641.974609	153.700562
1640.981445	112.998192
1639.988281	-1.349412
1638.995117	301.298035
1638.001953	84.513367
1637.007813	242.388062
1636.013672	163.153397
1635.019531	-68.709610
1634.025391	-5.200493
1633.031250	-60.079521
1632.036133	-69.997627
1631.041016	-124.503822
1630.045898	2.813463
1629.049805	119.703140
1628.054688	-194.827316
1627.058594	-9.243239
1626.062500	5.448474
1625.065430	-79.650154
1624.069336	143.016968
1623.072266	-136.304398
1622.075195	186.392960
1621.078125	96.597694
1620.081055	80.507538
1619.083008	33.024101
1618.084961	95.944145
1617.086914	221.941956
1616.088867	101.297325
1615.089844	109.366425
1614.091797	33.585972
1613.092773	-26.338863
1612.092773	76.415001
1611.093750	63.860950
1610.093750	-82.280617
1609.094727	-128.709473
1608.093750	-135.757813
1607.093750	9.180407
1606.093750	75.554840
1605.092773	-38.692368
1604.091797	103.679962
1603.090820	167.529099
1602.088867	-119.201599
1601.087891	2.301106
1600.085938	-33.128582
1599.083984	-52.822803
1598.081055	-48.953144
1597.079102	-94.717232
1596.076172	-51.599785
1595.073242	-5.871387
1594.070313	37.239670
1593.067383	-50.222408
1592.063477	-197.686676
1591.059570	-120.613029
1590.055664	152.146378
1589.051758	-89.192192
1588.046875	-25.247047
1587.041992	25.620701
1586.037109	-106.061005
1585.032227	124.637207
1584.027344	0.772666
1583.021484	215.668625
1582.015625	44.894970
1581.009766	165.868561
1580.003906	302.381348
1578.997070	84.739067
1577.990234	70.170128
1576.984375	94.602348
1575.976563	-245.260956
1574.969727	93.871422
1573.961914	144.143188
1572.954102	48.740234
1571.946289	114.488152
1570.938477	29.415695
1569.929688	219.738846
1568.921875	118.970490
1567.913086	163.622223
1566.903320	8.242386
1565.894531	-12.139968
1564.884766	60.849819
1563.875000	-84.242935
1562.865234	242.834610
1561.855469	105.392036
1560.844727	115.744804
1559.834961	219.351898
1558.824219	73.979065
1557.813477	-14.401832
1556.801758	143.315613
1555.790039	212.798889
1554.779297	173.387711
1553.766602	120.946320
1552.754883	19.250109
1551.743164	147.858734
1550.730469	183.153793
1549.717773	189.875885
1548.705078	271.508179
1547.691406	213.353073
1546.677734	155.121307
1545.665039	140.760468
1544.650391	219.330002
1543.636719	62.636681
1542.623047	184.899002
1541.608398	281.169098
1540.593750	39.025829
1539.579102	-151.489502
1538.563477	166.431931
1537.547852	202.831375
1536.533203	-24.047279
1535.516602	179.811188
1534.500977	128.168930
1533.485352	35.183453
1532.468750	-26.948048
1531.452148	39.693584
1530.435547	49.507523
1529.417969	61.773800
1528.400391	-26.526438
1527.383789	328.001526
1526.365234	56.662502
1525.347656	-1.036822
1524.329102	288.568756
1523.311523	238.333954
1522.292969	206.005676
1521.273438	26.984180
1520.254883	-162.353546
1519.235352	49.280880
1518.215820	98.797905
1517.196289	-5.988613
1516.176758	-18.362425
1515.156250	133.525986
1514.136719	87.520927
1513.116211	-99.784515
1512.094727	-341.030701
1511.074219	-104.966270
1510.052734	20.556984
1509.031250	15.097309
1508.009766	101.853714
1506.988281	-34.602692
1505.965820	77.538002
1504.943359	40.875610
1503.920898	-36.875084
1502.898438	-66.022697
1501.875000	-95.271240
1500.852539	-86.192223
1499.829102	-66.986656
1498.805664	46.815216
1497.781250	60.655632
1496.757813	-45.851460
1495.733398	118.726105
1494.708984	-90.248840
1493.684570	-99.793594
1492.659180	33.716415
1491.633789	-142.174957
1490.608398	-14.009330
1489.583008	24.596489
1488.557617	57.987644
1487.531250	63.177124
1486.504883	101.467148
1485.478516	-59.440617
1484.452148	136.911377
1483.424805	192.759552
1482.398438	105.662926
1481.371094	291.398438
1480.342773	209.239960
1479.315430	249.412979
1478.287109	312.421631
1477.259766	199.518158
1476.230469	483.996552
1475.202148	602.735046
1474.173828	479.434784
1473.144531	292.459595
1472.115234	530.586609
1471.085938	648.938721
1470.055664	629.772217
1469.025391	864.934875
1467.996094	893.945374
1466.964844	813.527100
1465.934570	941.557983
1464.904297	861.067810
1463.873047	971.131104
1462.841797	1063.313599
1461.809570	1284.938965
1460.778320	1133.133179
1459.746094	1072.738647
1458.713867	1253.472900
1457.681641	1309.736084
1456.649414	1259.370972
1455.616211	1437.285767
1454.583008	1402.048828
1453.549805	1166.476440
1452.516602	1582.502075
1451.483398	1324.119873
1450.449219	1643.573120
1449.415039	1395.358643
1448.380859	1623.423706
1447.345703	1618.375854
1446.311523	1443.686523
1445.276367	1423.454468
1444.241211	1438.646484
1443.205078	1527.184204
1442.169922	1438.603027
1441.133789	1453.734741
1440.097656	1433.451538
1439.061523	1542.104004
1438.024414	1319.583496
1436.988281	1370.086426
1435.951172	1205.804077
1434.914063	1089.587036
1433.875977	1094.630493
1432.838867	927.997986
1431.800781	834.638550
1430.762695	887.706421
1429.724609	733.856873
1428.685547	466.553619
1427.646484	449.072968
1426.607422	343.360077
1425.568359	454.523254
1424.529297	341.330872
1423.489258	233.238022
1422.449219	112.617493
1421.409180	211.221054
1420.369141	418.099274
1419.328125	352.979828
1418.288086	159.549393
1417.247070	187.697052
1416.205078	97.594521
1415.164063	25.187092
1414.122070	-89.920197
1413.080078	174.767075
1412.038086	162.834549
1410.996094	42.868809
1409.953125	-19.212854
1408.910156	-121.422104
1407.867188	153.248505
1406.824219	48.632530
1405.780273	99.773415
1404.737305	-2.172775
1403.693359	-114.070908
1402.648438	17.519133
1401.604492	196.785263
1400.559570	-103.034561
1399.514648	-34.045437
1398.469727	-55.280151
1397.424805	-249.393585
1396.378906	-170.215973
1395.333984	109.440697
1394.288086	88.442924
1393.241211	92.556862
1392.195313	-5.908868
1391.148438	-4.139161
1390.101563	-47.348289
1389.054688	109.713959
1388.006836	36.618114
1386.959961	56.181747
1385.912109	203.336777
1384.864258	12.994408
1383.815430	-12.225767
1382.767578	-49.839916
1381.718750	2.579525
1380.669922	-37.364250
1379.621094	12.698865
1378.571289	-179.378845
1377.522461	-46.758049
1376.472656	-73.845436
1375.421875	91.290771
1374.372070	-45.406181
1373.321289	104.866432
1372.270508	-36.591816
1371.219727	43.989376
1370.168945	57.327534
1369.117188	-91.237206
1368.066406	-52.773571
1367.014648	28.105087
1365.961914	59.227795
1364.910156	190.035934
1363.857422	-82.398811
1362.804688	6.259195
1361.751953	-2.066675
1360.698242	176.282608
1359.645508	163.145782
1358.591797	73.020149
1357.538086	2.921408
1356.483398	188.962967
1355.429688	37.062744
1354.375000	51.786114
1353.320313	19.408024
1352.264648	71.576347
1351.209961	240.527466
1350.154297	76.863533
1349.098633	84.618782
1348.042969	375.343170
1346.986328	137.635117
1345.930664	247.370499
1344.874023	486.100586
1343.817383	372.790588
1342.759766	658.685730
1341.703125	595.155090
1340.645508	462.379578
1339.587891	409.029938
1338.529297	447.430725
1337.471680	545.346680
1336.413086	479.941803
1335.354492	479.016174
1334.295898	423.758118
1333.236328	440.362671
1332.176758	432.330841
1331.117188	290.879120
1330.057617	658.861694
1328.998047	534.928711
1327.937500	492.693481
1326.876953	462.932739
1325.816406	332.013306
1324.754883	490.181549
1323.694336	633.572388
1322.632813	641.233765
1321.571289	663.798340
1320.508789	711.124023
1319.447266	622.855652
1318.384766	670.367981
1317.322266	725.354675
1316.259766	501.844421
1315.196289	564.429932
1314.132813	572.873840
1313.069336	832.698792
1312.005859	759.990173
1310.942383	697.258911
1309.877930	770.056091
1308.813477	572.152527
1307.749023	780.483032
1306.683594	627.133972
1305.619141	732.230896
1304.553711	780.805054
1303.488281	578.651001
1302.421875	590.540100
1301.356445	708.196777
1300.290039	916.804016
1299.223633	921.503845
1298.157227	845.234802
1297.089844	810.826904
1296.022461	695.501038
1294.955078	548.399658
1293.887695	632.117432
1292.819336	634.915527
1291.751953	505.335938
1290.683594	579.437134
1289.614258	396.140167
1288.545898	394.396729
1287.476563	498.111359
1286.407227	572.452209
1285.337891	605.189636
1284.268555	346.535248
1283.198242	271.711639
1282.127930	361.011627
1281.057617	531.110718
1279.986328	424.689575
1278.916016	521.439880
1277.844727	400.524048
1276.773438	419.113373
1275.701172	432.867279
1274.629883	488.230774
1273.557617	538.742676
1272.485352	425.593597
1271.413086	488.427673
1270.339844	487.793213
1269.266602	699.638428
1268.193359	618.511719
1267.120117	700.990845
1266.045898	568.761963
1264.972656	602.527832
1263.898438	619.254944
1262.823242	562.868774
1261.749023	672.330566
1260.673828	625.797485
1259.598633	635.375427
1258.523438	944.654785
1257.448242	661.950439
1256.372070	493.865997
1255.295898	583.968994
1254.219727	630.254150
1253.142578	579.210632
1252.066406	666.906555
1250.989258	637.836487
1249.912109	672.040527
1248.833984	827.833313
1247.756836	567.896790
1246.678711	575.444580
1245.599609	267.133545
1244.521484	578.458008
1243.442383	598.214722
1242.364258	605.841370
1241.285156	339.154266
1240.205078	412.407959
1239.125977	509.910980
1238.045898	546.734802
1236.965820	515.639832
1235.884766	530.648010
1234.804688	373.520905
1233.723633	783.678650
1232.642578	549.035095
1231.561523	600.401245
1230.479492	605.726868
1229.397461	402.778168
1228.315430	429.943451
1227.233398	372.371704
1226.150391	392.273376
1225.068359	453.297729
1223.985352	444.138428
1222.901367	609.117371
1221.818359	215.448364
1220.734375	247.429535
1219.650391	245.550934
1218.566406	74.513367
1217.481445	72.654236
1216.396484	305.074921
1215.311523	-3.543223
1214.226563	93.562157
1213.141602	147.161285
1212.055664	53.512455
1210.969727	193.918320
1209.883789	182.276093
1208.796875	283.964142
1207.709961	535.071350
1206.623047	412.410980
1205.536133	453.659576
1204.449219	210.547409
1203.361328	201.183289
1202.273438	148.444366
1201.185547	367.785553
1200.096680	-137.601379
1199.008789	-12.219539
1197.919922	-72.206703
1196.830078	255.116638
1195.741211	288.829590
1194.651367	31.531580
1193.561523	-28.552294
1192.471680	62.775219
1191.381836	91.545364
1190.291016	-79.142990
1189.200195	-19.211006
1188.109375	-153.859818
1187.017578	-77.216171
1185.926758	-84.661140
1184.834961	-65.751053
1183.742188	-6.106996
1182.650391	190.190063
1181.557617	-158.033569
1180.464844	117.235954
1179.372070	-82.293159
1178.279297	-137.988861
1177.185547	62.664467
1176.091797	35.605728
1174.998047	104.303955
1173.903320	242.356720
1172.808594	327.627930
1171.713867	-3.634059
1170.619141	191.614136
1169.524414	23.095530
1168.428711	22.015970
1167.333008	444.119598
1166.237305	210.940033
1165.140625	1.706486
1164.044922	158.114334
1162.948242	180.605835
1161.850586	241.242905
1160.753906	24.791599
1159.656250	-65.091209
1158.558594	186.329422
1157.460938	284.850037
1156.362305	373.720093
1155.263672	393.316345
1154.165039	353.222534
1153.066406	286.858307
1151.967773	84.593590
1150.868164	15.809509
1149.768555	66.121506
1148.667969	252.122589
1147.568359	-185.974335
1146.467773	78.443657
1145.367188	104.635864
1144.266602	87.914734
1143.165039	140.135803
1142.063477	204.163086
1140.961914	208.640198
1139.860352	10.945066
1138.757813	-186.727997
1137.655273	100.461891
1136.552734	76.186752
1135.450195	-21.784750
1134.346680	298.227875
1133.244141	330.720581
1132.139648	351.259735
1131.036133	350.368256
1129.931641	422.970245
1128.827148	483.614288
1127.722656	273.782104
1126.618164	540.606873
1125.512695	539.353821
1124.407227	692.101013
1123.301758	543.771851
1122.196289	480.736786
1121.089844	353.714996
1119.983398	446.917816
1118.876953	495.035217
1117.769531	505.197357
1116.663086	385.145325
1115.555664	336.062897
1114.447266	215.980804
1113.339844	240.152100
1112.231445	417.929352
1111.123047	328.468719
1110.014648	257.897858
1108.905273	442.466949
1107.795898	293.840179
1106.686523	402.638428
1105.577148	390.921021
1104.466797	331.943909
1103.357422	452.301025
1102.247070	275.264191
1101.135742	555.874207
1100.025391	522.652954
1098.914063	456.385864
1097.802734	418.388092
1096.690430	436.918335
1095.579102	547.289063
1094.466797	546.844849
1093.353516	631.137451
1092.241211	538.759705
1091.127930	486.397064
1090.014648	368.119904
1088.901367	471.032806
1087.788086	420.954224
1086.673828	528.429810
1085.559570	308.986328
1084.445313	517.450073
1083.330078	573.013123
1082.214844	475.786407
1081.099609	540.663635
1079.984375	337.736725
1078.868164	430.727142
1077.751953	542.425537
1076.635742	301.994324
1075.519531	289.253998
1074.402344	522.811707
1073.285156	465.410370
1072.167969	323.597198
1071.050781	296.698669
1069.932617	314.319916
1068.814453	336.599518
1067.696289	103.496841
1066.578125	238.203583
1065.458984	248.723358
1064.339844	217.084503
1063.220703	377.371368
1062.100586	387.809235
1060.980469	580.709656
1059.860352	310.406128
1058.740234	194.554276
1057.619141	275.122559
1056.498047	213.074951
1055.376953	167.409943
1054.255859	103.074257
1053.133789	407.801025
1052.011719	455.523010
1050.889648	169.377365
1049.767578	399.195618
1048.644531	201.873016
1047.521484	531.903870
1046.398438	12.780877
1045.274414	51.227421
1044.150391	-43.219227
1043.026367	160.735336
1041.902344	87.305435
1040.778320	-46.648109
1039.653320	241.060135
1038.528320	123.464439
1037.402344	133.986618
1036.277344	260.908417
1035.151367	71.311371
1034.024414	126.106125
1032.898438	229.750092
1031.771484	205.470413
1030.644531	362.572632
1029.517578	322.062103
1028.390625	-159.923065
1027.262695	106.438568
1026.134766	-103.449898
1025.005859	-166.910507
1023.877930	-81.714897
1022.749023	82.394791
1021.620117	46.897667
1020.490234	25.375116
1019.361328	-95.829582
1018.231445	-17.506151
1017.101563	-147.831924
1015.970703	-282.689270
1014.839844	-88.373741
1013.708984	-63.224892
1012.578125	33.767361
1011.447266	35.822060
1010.315430	112.012123
1009.183594	290.066071
1008.050781	146.428970
1006.918945	345.327698
1005.786133	338.328949
1004.653320	687.517395
1003.519531	881.700562
1002.386719	1369.408569
1001.252930	1013.479919
1000.118164	602.330994
998.984375	385.466064
997.849609	293.467133
996.714844	206.195740
995.580078	56.714470
994.444336	195.825302
993.308594	9.641517
992.172852	-116.411102
991.036133	-113.197395
989.900391	33.032879
988.763672	50.190666
987.626953	-91.585808
986.489258	-53.519611
985.351563	-229.601608
984.213867	2.071387
983.076172	40.328316
981.937500	-24.930645
980.798828	77.908730
979.660156	189.985870
978.521484	-88.922165
977.381836	-34.180603
976.242188	-13.865070
975.102539	-32.546211
973.961914	93.636452
972.822266	242.823242
971.681641	258.808716
970.540039	153.168884
969.399414	123.430191
968.257813	66.250908
967.116211	259.312408
965.973633	34.833893
964.832031	10.099924
963.689453	102.415749
962.545898	327.749695
961.403320	-111.617165
960.259766	145.927429
959.116211	112.494736
957.972656	296.759796
956.828125	183.348480
955.683594	19.719398
954.539063	92.008400
953.393555	102.573952
952.249023	239.054916
951.103516	82.806801
949.957031	178.258575
948.811523	15.430353
947.665039	104.186829
946.518555	39.898769
945.371094	105.953316
944.224609	71.576813
943.077148	176.601303
941.929688	89.907822
940.781250	160.832932
939.632813	104.037704
938.484375	47.363613
937.335938	207.479233
936.186523	55.227165
935.038086	213.173004
933.887695	147.784973
932.738281	267.085083
931.587891	31.046316
930.437500	57.123764
929.287109	-41.953682
928.135742	86.752586
926.985352	138.104706
925.833984	-12.984314
924.681641	-6.947593
923.530273	12.817657
922.377930	-31.001757
921.224609	170.795700
920.072266	61.222424
918.918945	160.826889
917.765625	269.555206
916.612305	17.212076
915.458008	53.432819
914.303711	14.807757
913.149414	-41.875099
911.995117	-84.838531
910.839844	-64.185333
909.684570	-79.750389
908.529297	-358.242889
907.373047	-151.431580
906.216797	-85.151604
905.060547	-12.034129
903.904297	-74.790421
902.747070	-144.238876
901.589844	-116.227737
900.432617	-131.170502
899.274414	53.111584
898.117188	-2.459018
896.958984	32.542030
895.799805	112.821396
894.641602	125.293327
893.482422	-43.010170
892.322266	62.269810
891.163086	291.812775
890.002930	-210.537521
888.842773	41.654938
887.682617	-13.268728
886.521484	218.548203
885.360352	-102.573669
884.199219	0.650063
883.038086	-72.064583
881.875977	211.597183
880.713867	89.355141
879.551758	208.384247
878.388672	140.363571
877.225586	194.068420
876.062500	76.600433
874.899414	119.100304
873.735352	-41.003826
872.571289	-88.464180
871.407227	80.146034
870.242188	196.962967
869.077148	104.572174
867.912109	57.219746
866.747070	50.373428
865.581055	151.435013
864.415039	207.522202
863.249023	207.432755
862.083008	25.429329
860.916016	68.069969
859.749023	231.921509
858.581055	296.952118
857.414063	193.660751
856.246094	319.242645
855.077148	399.911530
853.909180	424.477905
852.740234	384.020782
851.571289	381.675293
850.402344	401.727509
849.232422	336.637756
848.062500	159.585129
846.892578	137.095963
845.721680	378.752594
844.551758	195.047348
843.380859	154.610779
842.208984	266.285583
841.038086	216.856186
839.866211	214.378876
838.694336	-18.369377
837.521484	213.809921
836.348633	77.186028
835.175781	47.811695
834.002930	328.834442
832.829102	185.471207
831.655273	19.813723
830.481445	354.081818
829.307617	87.972847
828.132813	346.137329
826.958008	242.858612
825.783203	253.285309
824.607422	83.106903
823.431641	316.312012
822.255859	359.973206
821.079102	24.896090
819.903320	75.168526
818.726563	196.604630
817.548828	-11.502396
816.372070	145.374191
815.194336	144.153748
814.016602	-32.851227
812.837891	52.563213
811.659180	15.590610
810.480469	67.471817
809.301758	-42.963409
808.122070	-95.654778
806.942383	-197.261856
805.762695	-114.588539
804.583008	-149.695526
803.402344	-120.496231
802.221680	-55.887100
801.041016	181.651398
799.859375	-119.965111
798.677734	-71.168846
797.496094	-40.214550
796.313477	-202.183731
795.131836	81.223946
793.949219	-74.224045
792.765625	47.167740
791.583008	28.913136
790.399414	96.916061
789.215820	222.342010
788.031250	0.225534
786.846680	-131.176773
785.662109	60.296917
784.477539	48.164005
783.291992	106.687531
782.106445	266.756439
780.920898	46.611946
779.735352	126.912315
778.548828	140.827774
777.362305	227.511520
776.174805	-10.436564
774.988281	228.341156
773.800781	60.931011
772.613281	83.219177
771.424805	-150.417130
770.236328	145.139053
769.047852	231.052460
767.859375	308.024048
766.669922	320.975952
765.480469	245.723953
764.291016	302.559052
763.101563	482.581909
761.911133	314.642395
760.720703	342.563690
759.529297	365.990662
758.338867	402.525116
757.147461	405.977020
755.955078	321.405273
754.763672	384.072479
753.571289	275.224030
752.378906	223.478912
751.186523	230.994247
749.993164	262.594635
748.799805	278.745239
747.606445	373.843536
746.412109	139.659561
745.217773	199.519196
744.023438	298.773285
742.829102	367.223846
741.633789	80.415474
740.438477	201.384430
739.243164	111.874420
738.046875	118.758148
736.850586	162.830078
735.654297	246.257904
734.458008	211.383240
733.260742	189.620880
732.063477	102.187569
730.866211	43.206310
729.667969	198.576416
728.469727	84.878113
727.271484	237.933807
726.073242	334.070831
724.874023	279.366364
723.674805	325.172394
722.474609	353.473419
721.275391	335.899048
720.075195	169.876099
718.875000	126.160019
717.673828	213.396591
716.473633	228.608185
715.272461	136.949219
714.070313	202.349945
712.869141	261.198944
711.666992	174.010132
710.463867	47.664059
709.261719	263.440796
708.058594	294.013672
706.855469	-89.122559
705.652344	91.810081
704.448242	-23.305954
703.244141	153.264282
702.040039	184.043808
700.834961	90.887825
699.630859	23.928316
698.424805	211.413544
697.219727	251.080505
696.013672	84.365761
694.807617	-77.854652
693.601563	-90.061920
692.395508	-67.442352
691.188477	20.374952
689.981445	-119.659279
688.773438	-216.142899
687.566406	4.241813
686.358398	-26.976345
685.149414	-8.211502
683.941406	-93.416229
682.732422	-89.618225
681.523438	-53.215656
680.313477	-64.384712
679.104492	69.670853
677.894531	-142.683975
676.683594	-56.079067
675.473633	6.790575
674.262695	-55.757889
673.051758	-25.138008
671.839844	89.936348
670.628906	94.793091
669.416992	277.037384
668.204102	102.696205
666.992188	317.503387
665.779297	20.331545
664.566406	-2.285937
663.352539	74.555183
662.138672	153.635590
660.924805	-88.796043
659.710938	16.409000
658.497070	78.530006
657.282227	-139.653931
656.066406	56.386990
654.851563	-165.791107
653.635742	-92.483055
652.419922	-53.589432
651.204102	32.773239
649.987305	121.342117
648.770508	199.185837
647.553711	-15.714847
646.336914	-15.209725
645.119141	39.159382
643.901367	69.896393
642.682617	53.355015
641.464844	183.084885
640.246094	237.545975
639.027344	1.843320
637.807617	60.663364
636.587891	89.382317
635.368164	-17.234606
634.148438	123.128914
632.927734	-11.402928
631.707031	49.405670
630.486328	144.461685
629.264648	46.318604
628.043945	-34.712494
626.822266	-122.241127
625.599609	15.264202
624.376953	193.292679
623.155273	199.641693
621.931641	370.783478
620.708984	267.473114
619.485352	200.396088
618.261719	158.798340
617.037109	39.894932
615.813477	6.352945
614.588867	47.393173
613.364258	-40.273056
612.138672	83.443810
610.913086	-109.730080
609.687500	184.116562
608.461914	15.755154
607.235352	158.914520
606.008789	43.007648
604.782227	-124.668564
