# Supplementary material for: Raman spectroscopy accurately differentiates mucosal healing from non-healing and biochemical changes following biological therapy in inflammatory bowel disease
Source: PLoS One. 2021 Jun 2;16(6):e0252210. doi: 10.1371/journal.pone.0252210 (PMC8172032; doi:10.1371/journal.pone.0252210)
Supplement: S7 Dataset — (ZIP) [file pone.0252210.s009.zip › Post-biologic/OC023 post treatment-1_base sub cr removed_11__X_-20367.5__Y_49403__Z_925.22__Time_123.txt]

1714.774414	11.595817
1713.797852	205.579819
1712.820313	11.420697
1711.843750	-26.446907
1710.866211	83.739029
1709.888672	156.975586
1708.911133	0.343719
1707.933594	-214.535812
1706.955078	-16.235785
1705.976563	107.612389
1704.998047	-132.091919
1704.019531	-138.193680
1703.040039	40.940090
1702.061523	-186.034714
1701.082031	61.129082
1700.101563	-108.435875
1699.122070	64.953209
1698.141602	-23.130089
1697.161133	28.398962
1696.180664	67.143066
1695.200195	90.438179
1694.218750	-27.264359
1693.238281	37.272373
1692.256836	96.993515
1691.274414	95.853355
1690.292969	348.807434
1689.310547	324.751251
1688.328125	591.984436
1687.345703	617.011597
1686.363281	330.679138
1685.379883	476.775360
1684.396484	450.151733
1683.413086	525.318298
1682.429688	363.939362
1681.445313	442.800995
1680.461914	727.175415
1679.477539	841.572632
1678.493164	780.802063
1677.507813	818.986511
1676.523438	868.320435
1675.538086	894.175964
1674.552734	891.266418
1673.566406	1338.049194
1672.581055	1205.792603
1671.594727	1273.319702
1670.608398	1288.158813
1669.622070	1239.716431
1668.634766	1297.939209
1667.648438	1523.842529
1666.661133	1588.177368
1665.673828	1480.449219
1664.685547	1601.324219
1663.698242	1619.148682
1662.709961	1663.882446
1661.721680	1714.307861
1660.733398	2067.265869
1659.744141	1874.577393
1658.755859	1793.648193
1657.766602	1705.177368
1656.777344	1733.637573
1655.787109	1728.023560
1654.797852	1500.445801
1653.807617	1373.871704
1652.817383	1321.782349
1651.827148	1296.509521
1650.835938	1348.262085
1649.844727	1109.480347
1648.853516	654.364807
1647.862305	968.825195
1646.871094	607.038818
1645.878906	803.091431
1644.886719	574.136230
1643.894531	519.838867
1642.902344	481.683258
1641.910156	422.701263
1640.916992	203.035751
1639.923828	355.706757
1638.930664	276.453217
1637.936523	218.565277
1636.943359	158.310638
1635.949219	66.674492
1634.955078	1.653265
1633.960938	237.231155
1632.965820	-35.475220
1631.970703	-134.047165
1630.975586	57.245708
1629.980469	-90.934517
1628.985352	-259.921814
1627.989258	-257.635590
1626.993164	-89.449875
1625.997070	-76.350883
1625.000977	115.704544
1624.003906	-47.084984
1623.007813	-51.954620
1622.010742	93.093414
1621.012695	64.807945
1620.015625	-34.255817
1619.017578	-25.494671
1618.020508	67.393303
1617.021484	65.841934
1616.023438	135.250702
1615.025391	63.039169
1614.026367	145.711304
1613.027344	131.390945
1612.028320	216.790909
1611.028320	155.416550
1610.029297	-141.744629
1609.029297	-142.624146
1608.029297	102.807053
1607.028320	86.255959
1606.028320	200.688400
1605.027344	-59.278606
1604.026367	115.401627
1603.025391	62.359516
1602.023438	61.684399
1601.022461	-46.219379
1600.020508	-99.150192
1599.018555	-50.081650
1598.016602	-92.526527
1597.013672	66.278732
1596.010742	47.325539
1595.007813	-76.129120
1594.004883	-55.899452
1593.001953	42.634960
1591.998047	-224.399750
1590.994141	-26.750992
1589.990234	-155.418213
1588.986328	-10.128353
1587.981445	98.531998
1586.976563	6.291444
1585.971680	-138.108917
1584.966797	35.515419
1583.961914	13.540481
1582.956055	-63.211052
1581.950195	133.530121
1580.944336	-57.953514
1579.938477	3.148955
1578.931641	183.893631
1577.924805	-28.543364
1576.917969	-95.251274
1575.911133	33.104546
1574.904297	93.682083
1573.896484	174.936813
1572.888672	107.857208
1571.880859	-104.862389
1570.873047	80.028107
1569.864258	-34.078392
1568.855469	18.007460
1567.846680	-150.801895
1566.837891	-101.540222
1565.829102	113.728508
1564.819336	-153.985764
1563.809570	-37.656837
1562.799805	73.305870
1561.790039	-57.131992
1560.779297	95.013931
1559.768555	-40.827995
1558.757813	40.993668
1557.747070	-38.035599
1556.736328	128.978958
1555.724609	127.393501
1554.712891	239.623734
1553.701172	253.264847
1552.689453	227.923782
1551.676758	26.437920
1550.664063	52.607590
1549.651367	44.983337
1548.638672	138.087463
1547.625977	347.372040
1546.612305	191.853745
1545.598633	196.511734
1544.584961	82.133263
1543.571289	89.085686
1542.556641	80.370773
1541.541992	12.099388
1540.527344	-144.094269
1539.512695	19.736557
1538.498047	-141.872421
1537.482422	106.714905
1536.466797	-129.991074
1535.451172	110.427383
1534.434570	-36.251293
1533.418945	64.494553
1532.402344	159.870377
1531.385742	131.338806
1530.369141	203.146042
1529.351563	89.274178
1528.334961	37.110954
1527.317383	188.220001
1526.299805	308.210510
1525.281250	-117.680847
1524.263672	107.506371
1523.245117	252.670761
1522.226563	91.520042
1521.208008	69.148590
1520.188477	44.044533
1519.168945	67.632988
1518.150391	6.254755
1517.129883	204.237366
1516.110352	165.651520
1515.089844	234.784531
1514.070313	-22.364454
1513.049805	-10.008622
1512.028320	-185.192200
1511.007813	175.886688
1509.986328	126.149925
1508.964844	94.239441
1507.943359	-186.562225
1506.921875	9.506046
1505.899414	87.413536
1504.876953	-373.058441
1503.854492	-39.158386
1502.832031	-164.099640
1501.808594	38.694172
1500.786133	-176.113556
1499.762695	-50.484016
1498.739258	87.754799
1497.714844	26.180878
1496.691406	-125.032455
1495.666992	-417.014191
1494.642578	-148.929596
1493.617188	-44.741035
1492.592773	248.459305
1491.567383	173.366837
1490.541992	238.720215
1489.516602	35.685528
1488.491211	98.249153
1487.464844	186.188507
1486.438477	253.553375
1485.412109	361.615387
1484.385742	130.114029
1483.358398	161.381073
1482.331055	414.453156
1481.303711	386.778778
1480.276367	608.892456
1479.249023	484.116699
1478.220703	514.750793
1477.192383	458.639618
1476.164063	629.194641
1475.135742	774.116394
1474.106445	916.324158
1473.077148	905.627869
1472.047852	1202.847412
1471.018555	1082.500732
1469.989258	1277.622681
1468.958984	1632.825195
1467.928711	1494.414307
1466.898438	1523.808105
1465.868164	1644.638306
1464.836914	1859.371216
1463.805664	1893.533691
1462.774414	2036.860474
1461.743164	1870.190186
1460.710938	2028.564453
1459.679688	2108.128174
1458.647461	2408.425049
1457.615234	2206.057129
1456.582031	2074.754395
1455.549805	2410.238281
1454.516602	2753.128662
1453.483398	2378.246094
1452.449219	2467.392090
1451.416016	2738.971924
1450.381836	2447.835449
1449.347656	2488.678467
1448.313477	2668.789063
1447.279297	2620.882568
1446.244141	2540.043457
1445.208984	2699.694092
1444.173828	2398.659668
1443.138672	2548.120361
1442.102539	2611.478760
1441.066406	2348.542480
1440.030273	2442.243652
1438.994141	2161.749023
1437.958008	2055.771973
1436.920898	1810.838135
1435.883789	1449.796997
1434.846680	1338.981201
1433.808594	1488.316650
1432.771484	1274.041992
1431.733398	1135.583740
1430.695313	893.726868
1429.657227	826.093018
1428.618164	571.815247
1427.579102	577.447998
1426.540039	633.535645
1425.500977	460.213318
1424.461914	627.263733
1423.421875	688.419617
1422.381836	268.373810
1421.341797	221.341522
1420.301758	438.795776
1419.260742	323.830750
1418.219727	183.787506
1417.178711	298.040344
1416.137695	414.810181
1415.096680	483.783783
1414.054688	14.529220
1413.012695	196.807037
1411.970703	125.146721
1410.928711	340.116730
1409.885742	-80.740082
1408.842773	187.052338
1407.799805	276.452057
1406.756836	31.872179
1405.712891	66.151634
1404.668945	-7.453617
1403.625000	42.025124
1402.581055	8.754784
1401.537109	244.002838
1400.492188	-47.490177
1399.447266	388.421814
1398.402344	69.610672
1397.357422	-18.379850
1396.311523	156.865814
1395.265625	171.778458
1394.219727	121.647774
1393.173828	-0.995292
1392.126953	94.325630
1391.081055	39.520031
1390.034180	97.443420
1388.986328	-9.719803
1387.939453	-9.148719
1386.891602	159.083969
1385.843750	57.284843
1384.795898	-99.366997
1383.748047	-180.859497
1382.699219	-127.279083
1381.651367	41.331371
1380.602539	-217.177887
1379.552734	-93.379539
1378.503906	-51.903137
1377.454102	54.559151
1376.404297	-48.552589
1375.354492	-54.189453
1374.303711	-34.772224
1373.253906	27.168808
1372.203125	-18.036047
1371.152344	-38.169144
1370.100586	-90.587456
1369.049805	-25.723734
1367.998047	76.594948
1366.946289	121.703773
1365.894531	44.888638
1364.841797	264.512726
1363.789063	65.964455
1362.736328	-169.702805
1361.683594	179.598450
1360.630859	13.921511
1359.577148	92.177856
1358.523438	205.343002
1357.469727	-123.935165
1356.415039	262.890900
1355.361328	122.868073
1354.306641	291.103760
1353.251953	288.006195
1352.197266	525.935059
1351.141602	220.131638
1350.085938	594.757629
1349.030273	604.530029
1347.974609	669.020203
1346.918945	773.308350
1345.862305	793.350098
1344.805664	736.648071
1343.749023	975.120300
1342.691406	1087.208008
1341.634766	1152.307739
1340.577148	969.751648
1339.519531	988.047241
1338.460938	1164.950684
1337.403320	1230.507813
1336.344727	1112.981201
1335.286133	1111.959839
1334.226563	858.682617
1333.167969	1080.624023
1332.108398	793.105835
1331.048828	609.699036
1329.989258	604.500854
1328.928711	765.027832
1327.869141	1024.467896
1326.808594	794.751465
1325.748047	883.895874
1324.686523	857.058838
1323.625977	1089.610596
1322.564453	1107.431641
1321.502930	1103.161743
1320.440430	1022.529480
1319.378906	872.993530
1318.316406	945.607300
1317.253906	1109.547119
1316.190430	1211.902832
1315.127930	1233.013428
1314.064453	1111.309937
1313.000977	1110.499023
1311.937500	1107.347534
1310.873047	1018.121521
1309.809570	1226.961304
1308.745117	987.839905
1307.679688	906.432434
1306.615234	999.868408
1305.549805	1090.914551
1304.484375	1172.198486
1303.418945	960.964966
1302.353516	1059.673828
1301.287109	1246.921997
1300.220703	736.366028
1299.154297	1041.738770
1298.087891	998.320251
1297.020508	1269.334717
1295.954102	953.589233
1294.886719	1072.524170
1293.818359	882.306274
1292.750977	785.505493
1291.682617	887.525757
1290.614258	1072.977295
1289.545898	858.799988
1288.476563	625.197266
1287.407227	791.259644
1286.338867	660.870056
1285.268555	844.175781
1284.199219	322.147430
1283.128906	789.658875
1282.058594	635.247192
1280.988281	848.113892
1279.917969	801.587341
1278.846680	804.088379
1277.775391	779.763123
1276.704102	792.205505
1275.632813	936.738037
1274.560547	1198.604004
1273.488281	964.343750
1272.416016	999.010132
1271.343750	962.892334
1270.270508	1048.962402
1269.197266	1015.418640
1268.124023	952.661438
1267.050781	1185.296387
1265.977539	934.768799
1264.903320	1067.402588
1263.829102	1012.233459
1262.753906	898.620544
1261.679688	907.004089
1260.604492	1012.926331
1259.529297	821.559631
1258.454102	1120.011353
1257.378906	967.767822
1256.302734	1015.315369
1255.226563	1014.191223
1254.150391	1010.670776
1253.073242	977.982544
1251.997070	981.843262
1250.919922	898.161255
1249.841797	1033.422974
1248.764648	1144.340942
1247.686523	1099.657715
1246.608398	1006.410217
1245.530273	1056.588623
1244.452148	1053.319946
1243.373047	982.067261
1242.293945	988.562805
1241.214844	689.185364
1240.135742	724.897888
1239.055664	874.655823
1237.975586	939.443115
1236.895508	778.634888
1235.815430	714.902893
1234.734375	1000.323792
1233.654297	665.096069
1232.573242	1073.995850
1231.491211	763.122742
1230.410156	859.333557
1229.328125	662.459045
1228.246094	763.477539
1227.163086	619.945984
1226.081055	665.242676
1224.998047	659.690674
1223.915039	216.270218
1222.832031	455.063385
1221.748047	234.303040
1220.664063	615.574951
1219.580078	503.597931
1218.496094	345.731567
1217.412109	154.087357
1216.327148	305.478180
1215.242188	304.636414
1214.157227	335.150146
1213.071289	269.064667
1211.985352	359.831207
1210.899414	469.821167
1209.813477	517.009338
1208.727539	479.728180
1207.640625	526.807922
1206.553711	634.084900
1205.466797	517.141418
1204.378906	477.303955
1203.291016	283.264313
1202.203125	156.696793
1201.115234	410.566620
1200.027344	129.854752
1198.938477	-88.213142
1197.849609	11.378385
1196.760742	-69.556671
1195.670898	46.703377
1194.582031	-94.439476
1193.492188	-223.563904
1192.401367	125.603996
1191.311523	30.003710
1190.220703	-92.052078
1189.129883	-190.101044
1188.039063	-124.881714
1186.947266	-114.984192
1185.856445	-172.367691
1184.764648	-136.210205
1183.671875	-32.968159
1182.580078	115.731743
1181.487305	-28.288822
1180.394531	-93.201584
1179.301758	-167.751709
1178.208984	100.356705
1177.115234	-39.058582
1176.021484	161.663101
1174.927734	0.579467
1173.833008	198.637054
1172.738281	140.381592
1171.643555	-20.845928
1170.548828	30.869743
1169.454102	254.717300
1168.358398	16.773954
1167.262695	-82.462883
1166.166992	-133.933304
1165.070313	-34.898151
1163.973633	40.105175
1162.876953	136.486282
1161.780273	161.078613
1160.683594	133.032089
1159.585938	135.937195
1158.488281	382.206299
1157.389648	377.701324
1156.291992	707.119080
1155.193359	203.842026
1154.094727	292.099304
1152.996094	151.343796
1151.896484	29.620777
1150.796875	284.382446
1149.697266	172.021271
1148.597656	16.738253
1147.498047	251.990372
1146.397461	-84.390266
1145.296875	-11.286783
1144.195313	-23.996054
1143.094727	65.522934
1141.993164	133.486969
1140.891602	15.821947
1139.789063	133.500366
1138.687500	79.878471
1137.584961	-270.900726
1136.482422	397.722992
1135.379883	-17.299927
1134.276367	299.265472
1133.172852	428.008026
1132.069336	556.596130
1130.964844	606.703064
1129.861328	713.647522
1128.756836	803.836243
1127.652344	784.788269
1126.546875	817.815491
1125.442383	635.008789
1124.336914	656.020508
1123.230469	721.946777
1122.125000	498.728821
1121.018555	495.791962
1119.912109	542.493958
1118.805664	553.573914
1117.699219	415.444763
1116.591797	393.236328
1115.484375	718.730591
1114.376953	469.221497
1113.268555	366.350433
1112.160156	322.546204
1111.051758	453.595001
1109.943359	539.599487
1108.833984	556.962585
1107.725586	741.951965
1106.616211	667.001404
1105.505859	648.664551
1104.396484	580.695984
1103.286133	585.835754
1102.175781	468.208832
1101.064453	779.864502
1099.954102	860.202271
1098.842773	773.022522
1097.731445	641.026794
1096.619141	831.881287
1095.507813	961.330017
1094.395508	869.221741
1093.282227	793.567566
1092.169922	691.994629
1091.056641	865.818298
1089.943359	874.762085
1088.830078	704.821838
1087.716797	676.048035
1086.602539	807.149719
1085.488281	754.737549
1084.373047	688.184570
1083.258789	802.589600
1082.143555	710.115112
1081.028320	751.537964
1079.913086	856.311096
1078.796875	775.489380
1077.680664	917.677856
1076.564453	674.858887
1075.448242	673.798035
1074.331055	668.003113
1073.213867	460.477966
1072.096680	466.396393
1070.979492	390.233002
1069.861328	520.319885
1068.743164	378.508545
1067.625000	642.021790
1066.505859	528.303040
1065.386719	445.057404
1064.267578	848.771423
1063.148438	657.796692
1062.029297	417.760345
1060.909180	678.449585
1059.789063	656.007202
1058.667969	411.415802
1057.547852	524.628723
1056.426758	464.819916
1055.305664	554.589294
1054.183594	263.511169
1053.062500	318.259766
1051.940430	419.682892
1050.818359	366.985901
1049.695313	-5.446209
1048.572266	471.699371
1047.449219	316.409210
1046.326172	200.861343
1045.203125	248.618484
1044.079102	520.175171
1042.955078	395.394958
1041.830078	328.948151
1040.706055	523.498779
1039.581055	417.518188
1038.456055	153.272156
1037.331055	145.276520
1036.205078	244.381561
1035.079102	294.616547
1033.953125	119.200516
1032.826172	490.499451
1031.700195	589.610291
1030.573242	228.391754
1029.445313	57.981010
1028.318359	-119.259720
1027.190430	-189.500702
1026.062500	190.954895
1024.934570	-16.213030
1023.805664	-197.692780
1022.676758	-54.068954
1021.547852	-119.294518
1020.418945	-186.738434
1019.289063	-226.254791
1018.159180	31.145697
1017.029297	-107.943085
1015.898438	-17.427792
1014.767578	-77.501015
1013.636719	249.440842
1012.505859	351.638092
1011.375000	87.997002
1010.243164	86.169846
1009.111328	350.617859
1007.978516	432.216064
1006.846680	745.233948
1005.713867	1363.511475
1004.581055	2266.031006
1003.447266	2479.273193
1002.313477	2121.604980
1001.179688	1482.286011
1000.045898	767.130554
998.912109	555.948853
997.777344	146.374496
996.642578	175.754150
995.506836	223.694107
994.372070	186.352112
993.236328	-3.127280
992.100586	338.102112
990.963867	58.976982
989.828125	95.956810
988.691406	54.671276
987.553711	-152.391495
986.416992	99.240898
985.279297	51.450649
984.141602	-217.252991
983.003906	117.484833
981.865234	150.671738
980.726563	259.916138
979.587891	-148.390121
978.448242	347.553833
977.309570	-129.293533
976.169922	-88.507362
975.030273	281.078552
973.889648	101.427513
972.749023	220.662445
971.608398	160.833084
970.467773	-22.823318
969.326172	-43.251324
968.184570	-75.000565
967.042969	76.990265
965.901367	387.354706
964.758789	126.611427
963.616211	-65.067215
962.473633	156.153336
961.330078	-12.221628
960.186523	115.233589
959.042969	192.382706
957.899414	54.353088
956.754883	108.886703
955.610352	39.928047
954.465820	-33.421055
953.321289	193.179443
952.175781	-19.410948
951.030273	154.784744
949.884766	63.805637
948.738281	105.618927
947.591797	-44.416164
946.445313	150.811600
945.298828	170.200531
944.151367	242.266968
943.003906	122.650650
941.856445	222.400116
940.708008	178.473373
939.559570	216.868973
938.411133	273.650940
937.262695	419.508179
936.113281	300.953766
934.964844	-36.235260
933.814453	185.266754
932.665039	270.105438
931.514648	211.540283
930.364258	246.533218
929.213867	286.216156
928.062500	344.243347
926.912109	129.284119
925.759766	-64.942841
924.608398	57.267490
923.456055	-111.536835
922.303711	-70.934265
921.151367	-200.693588
919.999023	-75.710625
918.845703	-166.494644
917.692383	-86.722435
916.539063	-168.094650
915.384766	134.430405
914.230469	26.083652
913.076172	-202.355255
911.920898	-53.910824
910.766602	-232.052551
909.611328	-49.388348
908.455078	-120.616928
907.299805	-103.282837
906.143555	-153.813766
904.987305	-111.302399
903.830078	112.527954
902.673828	-105.233505
901.516602	-42.021656
900.359375	3.167880
899.201172	125.399117
898.042969	175.283569
896.884766	-14.509150
895.726563	297.928833
894.567383	60.935173
893.408203	90.878624
892.249023	68.934502
891.088867	311.438629
889.929688	190.264786
888.769531	-36.891453
887.608398	-10.983608
886.448242	-25.630663
885.287109	158.402359
884.125977	414.627777
882.963867	323.463684
881.801758	218.892929
880.639648	303.822845
879.477539	154.375656
878.315430	338.575836
877.152344	313.242004
875.989258	276.725647
874.825195	260.560303
873.661133	235.456635
872.497070	86.630409
871.333008	268.707520
870.168945	57.058006
869.003906	140.197861
867.838867	18.718294
866.672852	113.160744
865.506836	97.465897
864.340820	207.648209
863.174805	144.829498
862.008789	250.516403
860.841797	540.310913
859.674805	104.889870
858.506836	547.243958
857.339844	441.905579
856.171875	720.240234
855.003906	709.137451
853.834961	525.398560
852.666016	669.038086
851.497070	512.294922
850.328125	481.097565
849.158203	382.710052
847.988281	618.059082
846.818359	336.063293
845.647461	246.703552
844.477539	47.697884
843.306641	276.126495
842.134766	202.441223
840.963867	262.940277
839.791992	265.250671
838.619141	8.232394
837.447266	184.844101
836.274414	104.394272
835.101563	399.208344
833.928711	367.785187
832.754883	309.537140
831.581055	382.961731
830.407227	485.305939
829.232422	270.730042
828.058594	401.925995
826.883789	559.760376
825.708008	521.259399
824.533203	420.285431
823.357422	299.235931
822.181641	204.900177
821.004883	-74.341026
819.828125	36.170887
818.651367	110.923515
817.474609	92.068573
816.296875	-113.790565
815.119141	-130.539795
813.941406	-118.460838
812.763672	-8.643970
811.584961	83.240631
810.406250	83.846680
809.226563	24.355490
808.047852	104.739578
806.868164	111.686104
805.688477	-221.228775
804.507813	-23.509377
803.327148	129.610229
802.146484	-121.315102
800.965820	-159.269547
799.784180	-146.312225
798.603516	12.861527
797.420898	-156.256531
796.239258	-41.731392
795.056641	132.441193
793.874023	-105.643272
792.691406	-182.068008
791.507813	-331.656036
790.324219	-153.672577
789.140625	130.326736
787.956055	-165.666702
786.772461	38.293465
785.586914	-189.246796
784.402344	-206.762375
783.216797	131.499649
782.032227	56.178329
780.845703	16.109686
779.660156	327.156494
778.473633	286.764557
777.287109	188.844696
776.100586	227.695892
774.913086	312.735138
773.725586	373.325104
772.538086	160.218216
771.349609	313.165405
770.161133	77.848389
768.972656	208.424164
767.784180	98.588966
766.594727	376.447235
765.405273	281.773315
764.215820	294.920044
763.026367	125.187546
761.835938	356.022064
760.645508	212.501648
759.454102	297.740479
758.262695	589.576782
757.072266	522.696960
755.879883	587.639343
754.688477	480.981018
753.496094	380.847076
752.303711	361.934235
751.110352	316.557983
749.917969	556.575073
748.724609	304.577179
747.530273	315.988617
746.336914	410.682648
745.142578	474.514343
743.948242	246.494293
742.752930	384.699890
741.558594	395.593323
740.363281	342.828308
739.166992	452.162018
737.971680	230.545624
736.775391	116.283112
735.579102	352.370636
734.381836	288.340912
733.185547	-3.355990
731.988281	-8.314630
730.790039	122.308807
729.592773	141.269608
728.394531	280.440002
727.196289	450.106110
725.997070	352.994324
724.797852	393.558960
723.598633	268.038940
722.399414	157.837280
721.199219	355.557434
719.999023	134.005676
718.798828	523.678894
717.598633	382.908020
716.397461	226.925598
715.196289	398.180634
713.994141	711.097107
712.792969	352.419769
711.590820	209.700775
710.388672	282.793518
709.185547	236.057571
707.982422	117.498650
706.779297	9.918509
705.576172	274.696991
704.372070	273.861786
703.167969	55.480835
701.963867	128.767883
700.759766	41.135838
699.554688	-52.916950
698.349609	107.495461
697.143555	54.906570
695.938477	78.475685
694.732422	10.872626
693.525391	-91.363052
692.319336	-65.346214
691.112305	206.063736
689.905273	-138.945755
688.697266	106.515945
687.490234	-170.848907
686.282227	89.903038
685.073242	-128.562729
683.865234	-210.234482
682.656250	-96.688492
681.447266	209.776413
680.237305	115.446579
679.028320	49.443295
677.818359	-64.038399
676.607422	-153.526093
675.397461	-99.995659
674.186523	-91.801201
672.975586	169.630707
671.763672	-44.745068
670.551758	249.251358
669.339844	2.793116
668.127930	2.967014
666.915039	27.039219
665.703125	-160.482620
664.489258	-32.461594
663.276367	-8.022406
662.062500	64.015839
660.848633	-75.376549
659.634766	-123.967766
658.419922	34.673409
657.205078	16.480122
655.990234	-128.829346
654.775391	101.122818
653.559570	-93.546951
652.343750	287.279053
651.126953	94.946411
649.911133	118.132530
648.694336	199.493195
647.477539	227.023666
646.259766	284.695374
645.041992	297.156097
643.824219	511.827393
642.606445	377.942383
641.387695	407.503937
640.168945	249.960754
638.950195	75.220703
637.730469	173.373230
636.511719	256.326019
635.291016	-135.568466
634.071289	82.411003
632.850586	14.574257
631.629883	146.177048
630.409180	86.503876
629.188477	58.779381
627.966797	75.820221
626.745117	56.080608
625.522461	258.965576
624.300781	251.318756
623.078125	249.685440
621.854492	481.118347
620.631836	307.128326
619.408203	306.140350
618.184570	47.662270
616.960938	-114.995186
615.736328	36.333881
614.511719	43.536030
613.287109	-80.503487
612.061523	-68.436890
610.835938	62.491188
609.610352	121.900200
608.384766	212.364563
607.158203	-108.478577
605.931641	-193.166763
604.705078	84.074738
