# Supplementary material for: Raman spectroscopy accurately differentiates mucosal healing from non-healing and biochemical changes following biological therapy in inflammatory bowel disease
Source: PLoS One. 2021 Jun 2;16(6):e0252210. doi: 10.1371/journal.pone.0252210 (PMC8172032; doi:10.1371/journal.pone.0252210)
Supplement: S7 Dataset — (ZIP) [file pone.0252210.s009.zip › Post-biologic/OC035-1 post treatment_base sub CR removed_48__X_-12015.2__Y_76906.1__Z_921.754__Time_541.txt]

1714.774414	99.025612
1713.797852	-71.144470
1712.820313	-122.743034
1711.843750	-27.638659
1710.866211	-126.252075
1709.888672	-211.935394
1708.911133	-94.301605
1707.933594	20.349110
1706.955078	89.283112
1705.976563	289.401306
1704.998047	117.395592
1704.019531	199.993576
1703.040039	363.173279
1702.061523	500.001953
1701.082031	126.411942
1700.101563	416.872192
1699.122070	606.398926
1698.141602	141.784668
1697.161133	391.908478
1696.180664	773.909668
1695.200195	598.598694
1694.218750	494.024963
1693.238281	802.055237
1692.256836	1025.911865
1691.274414	914.854126
1690.292969	1008.248535
1689.310547	1164.576538
1688.328125	1277.224365
1687.345703	1076.978516
1686.363281	1145.282837
1685.379883	1311.406006
1684.396484	1244.965088
1683.413086	1201.934814
1682.429688	1352.822510
1681.445313	1593.663574
1680.461914	1487.924194
1679.477539	1328.593140
1678.493164	1565.528442
1677.507813	1602.519897
1676.523438	1631.352783
1675.538086	1878.033325
1674.552734	1832.034424
1673.566406	1844.421143
1672.581055	1989.699341
1671.594727	1659.293213
1670.608398	1738.167236
1669.622070	1957.857300
1668.634766	1973.086792
1667.648438	2073.467773
1666.661133	2192.536865
1665.673828	2295.863281
1664.685547	1919.206543
1663.698242	2256.494873
1662.709961	2212.075928
1661.721680	2162.720947
1660.733398	2283.386963
1659.744141	2316.907959
1658.755859	2377.362793
1657.766602	2191.861328
1656.777344	2025.436768
1655.787109	2280.479248
1654.797852	2154.787354
1653.807617	1807.331665
1652.817383	1524.054932
1651.827148	1826.027954
1650.835938	1377.327637
1649.844727	1003.425171
1648.853516	720.146118
1647.862305	947.651245
1646.871094	707.977112
1645.878906	688.243774
1644.886719	743.088684
1643.894531	463.192291
1642.902344	688.275391
1641.910156	446.733582
1640.916992	250.769958
1639.923828	303.526489
1638.930664	161.728653
1637.936523	89.178810
1636.943359	9.434607
1635.949219	-69.644119
1634.955078	144.482224
1633.960938	-259.983795
1632.965820	79.182106
1631.970703	-31.482288
1630.975586	-94.049622
1629.980469	-121.720032
1628.985352	-153.992996
1627.989258	-159.317520
1626.993164	-61.403957
1625.997070	-65.468109
1625.000977	-5.790679
1624.003906	46.580368
1623.007813	28.600863
1622.010742	300.283936
1621.012695	498.876373
1620.015625	243.592880
1619.017578	109.798676
1618.020508	8.172195
1617.021484	6.884079
1616.023438	137.399017
1615.025391	116.241692
1614.026367	-87.990952
1613.027344	-5.722065
1612.028320	-72.412575
1611.028320	-122.829956
1610.029297	-324.711090
1609.029297	-161.782043
1608.029297	-56.061573
1607.028320	68.422256
1606.028320	117.396606
1605.027344	88.261566
1604.026367	49.124695
1603.025391	-2.638731
1602.023438	-40.873672
1601.022461	57.356720
1600.020508	-184.033966
1599.018555	-142.538635
1598.016602	-61.466106
1597.013672	-108.122803
1596.010742	-386.950287
1595.007813	-411.904114
1594.004883	-123.092155
1593.001953	-217.932892
1591.998047	-239.323120
1590.994141	-309.995453
1589.990234	-189.848862
1588.986328	11.403168
1587.981445	-1.058956
1586.976563	-104.537346
1585.971680	162.504547
1584.966797	62.115067
1583.961914	178.297623
1582.956055	260.761230
1581.950195	283.466370
1580.944336	79.754517
1579.938477	167.939865
1578.931641	331.742065
1577.924805	230.134766
1576.917969	191.160904
1575.911133	115.904488
1574.904297	22.582443
1573.896484	-117.406860
1572.888672	-122.048943
1571.880859	-7.036757
1570.873047	139.179062
1569.864258	121.694847
1568.855469	-106.154526
1567.846680	11.553701
1566.837891	-229.099380
1565.829102	143.033859
1564.819336	47.820030
1563.809570	180.992889
1562.799805	218.098938
1561.790039	-40.533939
1560.779297	115.828476
1559.768555	54.287785
1558.757813	283.037537
1557.747070	198.039063
1556.736328	286.599518
1555.724609	35.686028
1554.712891	108.524261
1553.701172	212.300781
1552.689453	-64.633575
1551.676758	173.491241
1550.664063	245.773071
1549.651367	222.164795
1548.638672	252.738602
1547.625977	283.145020
1546.612305	295.281250
1545.598633	263.299347
1544.584961	352.621918
1543.571289	193.677475
1542.556641	305.851563
1541.541992	118.188248
1540.527344	196.364731
1539.512695	5.812280
1538.498047	47.421333
1537.482422	19.114439
1536.466797	243.425858
1535.451172	-30.411604
1534.434570	-67.122002
1533.418945	409.017883
1532.402344	175.830978
1531.385742	262.056732
1530.369141	-131.260544
1529.351563	67.814934
1528.334961	34.748043
1527.317383	60.641464
1526.299805	-34.749542
1525.281250	170.758591
1524.263672	154.594498
1523.245117	228.193451
1522.226563	-279.849579
1521.208008	70.966423
1520.188477	133.363663
1519.168945	25.778278
1518.150391	108.128204
1517.129883	2.550956
1516.110352	-277.964203
1515.089844	-181.127625
1514.070313	-220.725891
1513.049805	52.576714
1512.028320	-175.067642
1511.007813	38.459064
1509.986328	-353.914948
1508.964844	35.905403
1507.943359	-103.047241
1506.921875	-360.201019
1505.899414	-240.753433
1504.876953	-254.945389
1503.854492	-79.837372
1502.832031	-12.720163
1501.808594	-181.594513
1500.786133	-317.412933
1499.762695	-440.706635
1498.739258	-159.848602
1497.714844	-245.385086
1496.691406	-216.054672
1495.666992	25.242460
1494.642578	-81.683250
1493.617188	-15.025136
1492.592773	-76.507164
1491.567383	27.835932
1490.541992	44.949108
1489.516602	-40.436989
1488.491211	333.650604
1487.464844	528.509888
1486.438477	715.327637
1485.412109	276.407318
1484.385742	317.146271
1483.358398	444.304688
1482.331055	484.389374
1481.303711	468.065613
1480.276367	683.492859
1479.249023	681.863831
1478.220703	845.602234
1477.192383	952.937378
1476.164063	1049.767456
1475.135742	1105.535645
1474.106445	1392.727539
1473.077148	1483.497559
1472.047852	1255.799316
1471.018555	1753.230347
1469.989258	1858.377075
1468.958984	1772.429321
1467.928711	2116.084473
1466.898438	2184.749268
1465.868164	2298.910400
1464.836914	2692.349609
1463.805664	2836.376221
1462.774414	2675.258545
1461.743164	2788.316406
1460.710938	2730.951416
1459.679688	2861.309814
1458.647461	2831.473633
1457.615234	2935.959229
1456.582031	3481.673828
1455.549805	3296.417969
1454.516602	3247.990967
1453.483398	3189.269531
1452.449219	3589.232910
1451.416016	3327.368652
1450.381836	3443.000000
1449.347656	3254.413086
1448.313477	3362.113525
1447.279297	3375.926514
1446.244141	3744.032471
1445.208984	3481.553223
1444.173828	3168.443848
1443.138672	3310.791748
1442.102539	3068.425049
1441.066406	2760.296387
1440.030273	3251.233643
1438.994141	2935.412842
1437.958008	2667.657959
1436.920898	2458.024658
1435.883789	2114.500000
1434.846680	2192.874756
1433.808594	1642.304199
1432.771484	1680.215576
1431.733398	1614.531128
1430.695313	1394.874390
1429.657227	1109.661499
1428.618164	791.711731
1427.579102	1003.508118
1426.540039	698.259583
1425.500977	735.979675
1424.461914	919.857727
1423.421875	982.658264
1422.381836	773.329285
1421.341797	581.720154
1420.301758	362.496735
1419.260742	239.029037
1418.219727	659.360596
1417.178711	473.000885
1416.137695	566.047241
1415.096680	407.518829
1414.054688	166.074814
1413.012695	45.475216
1411.970703	53.194199
1410.928711	257.018341
1409.885742	3.429236
1408.842773	139.438446
1407.799805	46.881306
1406.756836	-0.358095
1405.712891	108.149216
1404.668945	299.535461
1403.625000	320.270538
1402.581055	122.791100
1401.537109	236.572769
1400.492188	523.447144
1399.447266	328.854279
1398.402344	257.304871
1397.357422	434.053558
1396.311523	340.182281
1395.265625	369.247589
1394.219727	162.976654
1393.173828	310.047821
1392.126953	141.695587
1391.081055	314.034546
1390.034180	3.398525
1388.986328	145.930862
1387.939453	143.489151
1386.891602	101.173576
1385.843750	76.552498
1384.795898	-150.389664
1383.748047	-97.110008
1382.699219	-101.169968
1381.651367	-224.944931
1380.602539	-36.260754
1379.552734	-117.201210
1378.503906	-320.232849
1377.454102	-126.084953
1376.404297	45.720684
1375.354492	-179.080276
1374.303711	-56.831505
1373.253906	-44.142616
1372.203125	-11.315430
1371.152344	44.158062
1370.100586	-179.352386
1369.049805	-215.620544
1367.998047	-47.360889
1366.946289	188.312317
1365.894531	-83.920670
1364.841797	-71.972603
1363.789063	248.885086
1362.736328	221.418320
1361.683594	-208.886322
1360.630859	-31.757221
1359.577148	322.118256
1358.523438	-82.331741
1357.469727	-160.675720
1356.415039	295.651398
1355.361328	41.339382
1354.306641	150.114319
1353.251953	30.580402
1352.197266	194.471481
1351.141602	313.849548
1350.085938	421.028687
1349.030273	682.303040
1347.974609	653.423706
1346.918945	870.418945
1345.862305	844.517639
1344.805664	1039.590820
1343.749023	1014.209412
1342.691406	1125.421265
1341.634766	1093.146484
1340.577148	1497.193115
1339.519531	989.807190
1338.460938	953.431763
1337.403320	1033.730713
1336.344727	871.671936
1335.286133	1049.013794
1334.226563	1112.727417
1333.167969	733.895996
1332.108398	795.733337
1331.048828	914.693848
1329.989258	747.109131
1328.928711	827.025330
1327.869141	1206.198486
1326.808594	1303.828979
1325.748047	932.390808
1324.686523	879.942688
1323.625977	914.214783
1322.564453	1062.284180
1321.502930	1252.516113
1320.440430	865.571655
1319.378906	1172.248779
1318.316406	998.132324
1317.253906	1036.414185
1316.190430	1158.756226
1315.127930	1411.948120
1314.064453	1246.386963
1313.000977	1108.259766
1311.937500	832.525513
1310.873047	635.967896
1309.809570	978.934570
1308.745117	834.637085
1307.679688	1042.564331
1306.615234	989.861267
1305.549805	1166.191650
1304.484375	1126.279175
1303.418945	1017.785522
1302.353516	1214.407593
1301.287109	1044.987061
1300.220703	897.994324
1299.154297	891.335022
1298.087891	875.090637
1297.020508	765.775269
1295.954102	1088.825439
1294.886719	697.706055
1293.818359	797.772156
1292.750977	819.511658
1291.682617	932.218506
1290.614258	1020.569458
1289.545898	751.137817
1288.476563	717.354858
1287.407227	732.812683
1286.338867	513.255005
1285.268555	820.670593
1284.199219	768.132507
1283.128906	561.554626
1282.058594	717.574646
1280.988281	641.202942
1279.917969	773.045349
1278.846680	741.104919
1277.775391	868.344666
1276.704102	839.202454
1275.632813	766.241150
1274.560547	1113.903564
1273.488281	994.821899
1272.416016	961.470947
1271.343750	1270.272827
1270.270508	1349.534180
1269.197266	986.980225
1268.124023	1440.058228
1267.050781	1304.912720
1265.977539	1453.008789
1264.903320	1210.864502
1263.829102	1376.264648
1262.753906	1214.979492
1261.679688	1682.859375
1260.604492	1378.024780
1259.529297	1714.322510
1258.454102	1663.221313
1257.378906	1724.297241
1256.302734	1468.883667
1255.226563	1350.025879
1254.150391	1569.661499
1253.073242	1448.600464
1251.997070	1663.439087
1250.919922	1503.668823
1249.841797	1499.703735
1248.764648	1524.993042
1247.686523	1754.544434
1246.608398	1745.892822
1245.530273	1353.399292
1244.452148	1201.641846
1243.373047	1470.189087
1242.293945	1750.813843
1241.214844	1540.976929
1240.135742	1151.668335
1239.055664	1495.417847
1237.975586	1210.699341
1236.895508	1188.102661
1235.815430	1289.219238
1234.734375	1390.325073
1233.654297	1440.500732
1232.573242	1035.081543
1231.491211	1206.500977
1230.410156	1268.845337
1229.328125	1360.235352
1228.246094	1575.072388
1227.163086	1165.275269
1226.081055	1092.055298
1224.998047	1408.423828
1223.915039	1102.932861
1222.832031	1167.599976
1221.748047	915.463013
1220.664063	914.832092
1219.580078	546.797058
1218.496094	768.498840
1217.412109	903.095703
1216.327148	486.900970
1215.242188	493.439697
1214.157227	415.430969
1213.071289	853.947693
1211.985352	843.362854
1210.899414	982.309692
1209.813477	631.476135
1208.727539	830.573608
1207.640625	638.932739
1206.553711	673.891846
1205.466797	462.945679
1204.378906	538.741150
1203.291016	-4.662375
1202.203125	564.751404
1201.115234	59.938366
1200.027344	-16.243256
1198.938477	-68.414215
1197.849609	168.086929
1196.760742	96.456444
1195.670898	-158.030060
1194.582031	-203.311386
1193.492188	39.809105
1192.401367	-197.991913
1191.311523	-137.834167
1190.220703	-77.816353
1189.129883	-106.814941
1188.039063	-73.486755
1186.947266	-400.421844
1185.856445	-403.299133
1184.764648	-262.317749
1183.671875	-63.947090
1182.580078	-395.910187
1181.487305	-166.693787
1180.394531	98.246910
1179.301758	10.556322
1178.208984	183.984406
1177.115234	96.028442
1176.021484	276.255432
1174.927734	214.364731
1173.833008	80.521385
1172.738281	327.205078
1171.643555	126.076286
1170.548828	-8.122416
1169.454102	252.300842
1168.358398	383.295898
1167.262695	19.101217
1166.166992	221.485062
1165.070313	184.605988
1163.973633	214.484390
1162.876953	-85.498055
1161.780273	61.128330
1160.683594	391.389923
1159.585938	432.460541
1158.488281	373.092041
1157.389648	585.616333
1156.291992	528.283264
1155.193359	611.528870
1154.094727	444.168365
1152.996094	317.240295
1151.896484	335.593689
1150.796875	158.349167
1149.697266	-7.077556
1148.597656	256.155090
1147.498047	-126.287010
1146.397461	129.352921
1145.296875	-46.151051
1144.195313	-69.444656
1143.094727	-19.142605
1141.993164	95.182327
1140.891602	218.789474
1139.789063	204.255417
1138.687500	80.203278
1137.584961	288.756592
1136.482422	85.974403
1135.379883	408.105377
1134.276367	447.284241
1133.172852	557.504333
1132.069336	631.891418
1130.964844	784.388672
1129.861328	1088.512695
1128.756836	1482.469238
1127.652344	1228.578735
1126.546875	1396.711914
1125.442383	1073.869141
1124.336914	969.054016
1123.230469	1304.863281
1122.125000	1190.235840
1121.018555	897.850525
1119.912109	1074.298828
1118.805664	928.531677
1117.699219	1064.333740
1116.591797	982.203857
1115.484375	689.392578
1114.376953	812.854858
1113.268555	971.571655
1112.160156	957.477661
1111.051758	874.692078
1109.943359	839.060791
1108.833984	994.664001
1107.725586	951.648254
1106.616211	1019.492249
1105.505859	843.977356
1104.396484	1027.203979
1103.286133	1203.122925
1102.175781	991.891418
1101.064453	884.407593
1099.954102	1066.925415
1098.842773	1015.805237
1097.731445	870.300537
1096.619141	1090.018188
1095.507813	1005.584412
1094.395508	765.595215
1093.282227	869.434021
1092.169922	1114.399414
1091.056641	902.462219
1089.943359	930.570068
1088.830078	638.569763
1087.716797	1021.737793
1086.602539	934.259033
1085.488281	778.540649
1084.373047	883.730225
1083.258789	925.340881
1082.143555	736.572937
1081.028320	862.595703
1079.913086	878.102051
1078.796875	740.895630
1077.680664	580.208679
1076.564453	877.189148
1075.448242	1122.352173
1074.331055	644.794373
1073.213867	692.763977
1072.096680	489.762512
1070.979492	589.219299
1069.861328	683.887268
1068.743164	644.909241
1067.625000	514.546692
1066.505859	466.175598
1065.386719	879.087402
1064.267578	561.377625
1063.148438	564.440552
1062.029297	630.662781
1060.909180	671.093994
1059.789063	531.400940
1058.667969	793.949768
1057.547852	259.189270
1056.426758	304.311096
1055.305664	538.688904
1054.183594	315.062103
1053.062500	413.879395
1051.940430	454.279785
1050.818359	478.336182
1049.695313	360.018524
1048.572266	435.462219
1047.449219	202.950363
1046.326172	262.133270
1045.203125	169.754974
1044.079102	184.691803
1042.955078	153.051636
1041.830078	307.884766
1040.706055	490.668457
1039.581055	482.421356
1038.456055	201.788269
1037.331055	12.143987
1036.205078	351.003906
1035.079102	242.993011
1033.953125	246.777161
1032.826172	364.602325
1031.700195	403.401642
1030.573242	249.296341
1029.445313	260.372284
1028.318359	-37.516037
1027.190430	-272.450134
1026.062500	-474.655396
1024.934570	-326.013000
1023.805664	-660.237366
1022.676758	-520.692932
1021.547852	-515.686768
1020.418945	-454.883453
1019.289063	-672.331055
1018.159180	-230.972595
1017.029297	-188.453278
1015.898438	-210.727142
1014.767578	-334.815826
1013.636719	-150.575516
1012.505859	1.295750
1011.375000	489.019806
1010.243164	115.418472
1009.111328	371.723145
1007.978516	523.921814
1006.846680	856.674438
1005.713867	2119.252930
1004.581055	2687.669189
1003.447266	3059.470215
1002.313477	2550.628662
1001.179688	1695.572632
1000.045898	1072.123291
998.912109	467.621216
997.777344	297.713318
996.642578	185.787155
995.506836	-36.695507
994.372070	-48.887306
993.236328	232.111526
992.100586	86.466858
990.963867	111.724899
989.828125	54.180630
988.691406	317.242767
987.553711	324.595428
986.416992	-188.514526
985.279297	91.156471
984.141602	41.612453
983.003906	19.929329
981.865234	426.580048
980.726563	248.765137
979.587891	211.587646
978.448242	257.446655
977.309570	429.980042
976.169922	508.394714
975.030273	589.292236
973.889648	399.222656
972.749023	505.827972
971.608398	387.521240
970.467773	531.276062
969.326172	323.937836
968.184570	332.680664
967.042969	293.460358
965.901367	337.082153
964.758789	445.134094
963.616211	53.478760
962.473633	558.624268
961.330078	344.078979
960.186523	184.864700
959.042969	280.251129
957.899414	302.537079
956.754883	462.440369
955.610352	274.528595
954.465820	68.631645
953.321289	43.837078
952.175781	257.210876
951.030273	221.421021
949.884766	96.703323
948.738281	24.860420
947.591797	78.993050
946.445313	-83.743332
945.298828	313.525421
944.151367	327.141510
943.003906	245.079498
941.856445	119.912529
940.708008	200.447952
939.559570	242.382172
938.411133	394.024414
937.262695	431.787292
936.113281	563.248108
934.964844	300.488068
933.814453	400.461304
932.665039	496.044189
931.514648	127.090775
930.364258	252.742599
929.213867	59.776947
928.062500	-50.925362
926.912109	-2.059799
925.759766	15.149492
924.608398	-6.118892
923.456055	225.278214
922.303711	156.634811
921.151367	-70.897331
919.999023	10.958475
918.845703	-81.976746
917.692383	141.076370
916.539063	-285.304932
915.384766	13.005304
914.230469	79.820915
913.076172	-118.738098
911.920898	-264.828705
910.766602	-68.159859
909.611328	-343.110718
908.455078	35.229874
907.299805	-246.080460
906.143555	-46.642933
904.987305	-94.100540
903.830078	-397.332397
902.673828	-161.295914
901.516602	54.412449
900.359375	-1.460448
899.201172	-113.730972
898.042969	-212.234634
896.884766	30.999283
895.726563	120.474686
894.567383	-181.089417
893.408203	-73.261612
892.249023	5.256763
891.088867	-248.248718
889.929688	148.986191
888.769531	-433.914429
887.608398	-158.505341
886.448242	-196.880371
885.287109	166.543945
884.125977	-99.555977
882.963867	198.453400
881.801758	-10.972445
880.639648	81.878853
879.477539	163.489166
878.315430	206.824722
877.152344	261.478180
875.989258	347.701447
874.825195	285.329437
873.661133	63.199867
872.497070	280.116760
871.333008	17.679001
870.168945	-57.873829
869.003906	84.822540
867.838867	-40.105354
866.672852	210.489990
865.506836	180.045609
864.340820	340.625244
863.174805	45.103168
862.008789	571.746277
860.841797	323.481354
859.674805	167.372375
858.506836	493.877441
857.339844	315.343964
856.171875	399.352875
855.003906	541.614685
853.834961	441.632355
852.666016	500.827454
851.497070	580.131042
850.328125	762.425476
849.158203	530.180359
847.988281	242.009018
846.818359	150.957809
845.647461	308.377319
844.477539	176.949982
843.306641	318.500397
842.134766	137.807404
840.963867	151.682861
839.791992	-156.482468
838.619141	-1.856904
837.447266	190.588806
836.274414	219.760742
835.101563	434.228333
833.928711	545.765198
832.754883	357.979370
831.581055	444.731781
830.407227	477.774750
829.232422	624.485840
828.058594	503.329773
826.883789	498.084839
825.708008	430.304108
824.533203	469.408264
823.357422	238.731796
822.181641	317.713226
821.004883	20.099060
819.828125	-23.648378
818.651367	152.890045
817.474609	384.848419
816.296875	195.975113
815.119141	31.516535
813.941406	-126.346069
812.763672	62.611641
811.584961	-148.840561
810.406250	-389.248322
809.226563	-169.713028
808.047852	-154.840347
806.868164	15.344724
805.688477	-81.184860
804.507813	-248.868469
803.327148	-307.888885
802.146484	-200.628128
800.965820	-244.444672
799.784180	-193.035782
798.603516	-150.701111
797.420898	-166.186996
796.239258	-536.463135
795.056641	-343.915497
793.874023	-277.906281
792.691406	-85.861374
791.507813	-204.075790
790.324219	-92.182350
789.140625	85.877846
787.956055	223.852768
786.772461	133.730270
785.586914	-38.346413
784.402344	116.725273
783.216797	79.233620
782.032227	165.344025
780.845703	191.595078
779.660156	23.265455
778.473633	9.443717
777.287109	-112.726318
776.100586	-137.877487
774.913086	-57.242195
773.725586	-65.064438
772.538086	63.724598
771.349609	-83.371124
770.161133	-3.452151
768.972656	124.771484
767.784180	204.304733
766.594727	-163.610046
765.405273	87.484352
764.215820	320.702698
763.026367	410.564240
761.835938	304.346588
760.645508	545.759949
759.454102	681.328247
758.262695	581.350037
757.072266	780.384277
755.879883	807.724670
754.688477	549.192017
753.496094	624.712769
752.303711	640.778137
751.110352	764.377197
749.917969	479.367188
748.724609	629.121704
747.530273	508.745605
746.336914	250.102753
745.142578	447.857758
743.948242	570.884094
742.752930	239.864578
741.558594	299.197144
740.363281	441.753510
739.166992	325.623688
737.971680	174.465927
736.775391	284.003571
735.579102	244.566101
734.381836	-55.391674
733.185547	-22.517740
731.988281	93.497429
730.790039	257.598022
729.592773	159.167450
728.394531	246.677597
727.196289	342.921265
725.997070	80.699440
724.797852	196.681946
723.598633	249.303391
722.399414	223.328506
721.199219	217.081955
719.999023	440.137726
718.798828	497.287872
717.598633	312.281494
716.397461	363.066467
715.196289	365.941071
713.994141	122.517448
712.792969	151.826065
711.590820	285.859711
710.388672	121.427818
709.185547	183.773438
707.982422	-82.651779
706.779297	-139.767349
705.576172	184.270752
704.372070	99.135277
703.167969	131.708572
701.963867	249.277573
700.759766	236.466949
699.554688	-150.158081
698.349609	85.332420
697.143555	-15.976900
695.938477	-69.242615
694.732422	-259.140472
693.525391	-12.187267
692.319336	-392.679993
691.112305	-403.725861
689.905273	-503.536560
688.697266	-284.102356
687.490234	-25.506094
686.282227	-306.847107
685.073242	-171.499908
683.865234	-194.246765
682.656250	-305.607056
681.447266	-167.497513
680.237305	72.601830
679.028320	-38.049671
677.818359	74.616119
676.607422	-124.268684
675.397461	-141.035233
674.186523	-120.776100
672.975586	180.926971
671.763672	-32.031654
670.551758	122.918938
669.339844	-22.483894
668.127930	-11.997596
666.915039	178.039703
665.703125	115.417877
664.489258	-67.920769
663.276367	66.410995
662.062500	86.441917
660.848633	7.341158
659.634766	-220.462830
658.419922	-152.467255
657.205078	-155.552933
655.990234	18.287846
654.775391	-8.344434
653.559570	14.693941
652.343750	132.597855
651.126953	-141.582855
649.911133	-92.549568
648.694336	204.105988
647.477539	44.214619
646.259766	-57.520382
645.041992	81.733185
643.824219	560.743103
642.606445	402.773987
641.387695	81.320320
640.168945	258.605621
638.950195	160.491776
637.730469	-64.584305
636.511719	92.571304
635.291016	-47.035351
634.071289	47.132725
632.850586	-226.227310
631.629883	-100.655602
630.409180	-70.024200
629.188477	316.218842
627.966797	28.242329
626.745117	104.346001
625.522461	259.090271
624.300781	275.879333
623.078125	476.199158
621.854492	367.105621
620.631836	227.199554
619.408203	118.550377
618.184570	248.743942
616.960938	135.942535
615.736328	154.745895
614.511719	-251.280441
613.287109	-46.633751
612.061523	-12.375147
610.835938	35.411606
609.610352	-132.083145
608.384766	115.638847
607.158203	-200.352661
605.931641	-101.425064
604.705078	-192.330688
