# Supplementary material for: Raman spectroscopy accurately differentiates mucosal healing from non-healing and biochemical changes following biological therapy in inflammatory bowel disease
Source: PLoS One. 2021 Jun 2;16(6):e0252210. doi: 10.1371/journal.pone.0252210 (PMC8172032; doi:10.1371/journal.pone.0252210)
Supplement: S7 Dataset — (ZIP) [file pone.0252210.s009.zip › Post-biologic/OC034 post treatment_base sub CR removed_61__X_-4895.59__Y_10074__Z_1507.18__Time_684.txt]

1714.774414	74.206108
1713.797852	-85.855728
1712.820313	98.798126
1711.843750	-30.349136
1710.866211	-25.401875
1709.888672	-141.025833
1708.911133	-173.449783
1707.933594	-55.726185
1706.955078	56.673595
1705.976563	8.491502
1704.998047	-71.628365
1704.019531	11.758482
1703.040039	63.168766
1702.061523	-16.279821
1701.082031	3.492851
1700.101563	76.975220
1699.122070	65.184845
1698.141602	-61.276794
1697.161133	-13.652542
1696.180664	31.611055
1695.200195	184.051590
1694.218750	195.204285
1693.238281	214.768250
1692.256836	101.203323
1691.274414	153.526077
1690.292969	259.630981
1689.310547	208.683487
1688.328125	158.188766
1687.345703	465.463898
1686.363281	402.490906
1685.379883	443.919006
1684.396484	475.133514
1683.413086	525.453186
1682.429688	384.456909
1681.445313	720.637024
1680.461914	628.552734
1679.477539	550.286499
1678.493164	666.813782
1677.507813	940.736877
1676.523438	802.782410
1675.538086	840.890442
1674.552734	967.231445
1673.566406	974.393250
1672.581055	1056.501953
1671.594727	1240.034790
1670.608398	1195.559448
1669.622070	1356.117676
1668.634766	1331.243774
1667.648438	1275.067993
1666.661133	1211.455688
1665.673828	1384.543701
1664.685547	1282.165649
1663.698242	1432.329224
1662.709961	1498.072754
1661.721680	1524.536499
1660.733398	1628.364502
1659.744141	1618.696899
1658.755859	1731.422607
1657.766602	1587.665527
1656.777344	1563.637329
1655.787109	1460.679443
1654.797852	1419.153442
1653.807617	1483.976074
1652.817383	1390.510620
1651.827148	1152.084106
1650.835938	1017.367310
1649.844727	946.639160
1648.853516	939.850342
1647.862305	737.956665
1646.871094	668.720825
1645.878906	629.015625
1644.886719	370.564056
1643.894531	426.884827
1642.902344	356.897736
1641.910156	155.401443
1640.916992	207.728119
1639.923828	154.919189
1638.930664	60.339825
1637.936523	111.233658
1636.943359	-66.865402
1635.949219	245.765167
1634.955078	-52.744938
1633.960938	131.398636
1632.965820	-208.365234
1631.970703	-68.316925
1630.975586	-199.173080
1629.980469	-203.273422
1628.985352	-207.035873
1627.989258	-239.412277
1626.993164	-121.505875
1625.997070	-111.170280
1625.000977	-134.716675
1624.003906	-79.087067
1623.007813	13.606739
1622.010742	193.258911
1621.012695	131.405670
1620.015625	93.485741
1619.017578	218.658508
1618.020508	118.235199
1617.021484	178.221802
1616.023438	-0.398488
1615.025391	20.693521
1614.026367	76.099686
1613.027344	97.599403
1612.028320	-72.115166
1611.028320	-5.624174
1610.029297	-12.361034
1609.029297	-84.420166
1608.029297	63.785065
1607.028320	133.519028
1606.028320	61.970627
1605.027344	35.113274
1604.026367	257.071167
1603.025391	151.952286
1602.023438	94.103912
1601.022461	-0.224677
1600.020508	120.050873
1599.018555	-73.378777
1598.016602	-151.608002
1597.013672	-200.961105
1596.010742	-187.499481
1595.007813	-64.249008
1594.004883	-142.093353
1593.001953	-201.564560
1591.998047	-86.036087
1590.994141	-213.251007
1589.990234	-126.388100
1588.986328	-99.536255
1587.981445	117.749374
1586.976563	84.606728
1585.971680	142.746979
1584.966797	211.295441
1583.961914	55.684666
1582.956055	158.094315
1581.950195	145.825287
1580.944336	206.468094
1579.938477	233.209564
1578.931641	202.639771
1577.924805	143.415985
1576.917969	294.955811
1575.911133	266.866791
1574.904297	191.916824
1573.896484	150.751389
1572.888672	10.739894
1571.880859	-22.705463
1570.873047	307.628418
1569.864258	318.153198
1568.855469	131.159897
1567.846680	185.693924
1566.837891	107.681671
1565.829102	29.603340
1564.819336	379.714905
1563.809570	226.148193
1562.799805	254.140518
1561.790039	320.910309
1560.779297	68.560715
1559.768555	225.841034
1558.757813	162.590652
1557.747070	148.473221
1556.736328	325.960144
1555.724609	254.546051
1554.712891	271.074677
1553.701172	256.374695
1552.689453	267.416992
1551.676758	174.770660
1550.664063	304.547089
1549.651367	384.950378
1548.638672	209.082184
1547.625977	263.278656
1546.612305	185.423630
1545.598633	164.296738
1544.584961	295.480591
1543.571289	69.864944
1542.556641	221.321167
1541.541992	47.109035
1540.527344	226.541016
1539.512695	194.018555
1538.498047	171.645355
1537.482422	14.905667
1536.466797	7.676885
1535.451172	227.242218
1534.434570	67.429886
1533.418945	152.425476
1532.402344	51.589920
1531.385742	-121.563164
1530.369141	63.307049
1529.351563	-53.504860
1528.334961	32.998150
1527.317383	96.083824
1526.299805	89.429314
1525.281250	85.143723
1524.263672	98.670387
1523.245117	-26.946306
1522.226563	99.360619
1521.208008	17.103254
1520.188477	-62.758709
1519.168945	44.857201
1518.150391	141.944504
1517.129883	-13.031280
1516.110352	117.004967
1515.089844	154.313950
1514.070313	183.702209
1513.049805	-64.395836
1512.028320	-63.628048
1511.007813	-152.874939
1509.986328	-198.677643
1508.964844	-162.582199
1507.943359	60.505150
1506.921875	39.718777
1505.899414	-17.152618
1504.876953	-202.343002
1503.854492	-180.103989
1502.832031	-263.104614
1501.808594	-154.180695
1500.786133	-124.871262
1499.762695	-75.293709
1498.739258	-233.255157
1497.714844	-181.505402
1496.691406	-37.852814
1495.666992	33.920994
1494.642578	-99.112206
1493.617188	5.506825
1492.592773	-125.271317
1491.567383	-97.724976
1490.541992	88.055450
1489.516602	5.341700
1488.491211	111.494919
1487.464844	294.029877
1486.438477	295.052826
1485.412109	272.936371
1484.385742	273.632629
1483.358398	141.484085
1482.331055	430.122772
1481.303711	386.941925
1480.276367	545.056030
1479.249023	496.464325
1478.220703	442.635742
1477.192383	615.466980
1476.164063	602.107361
1475.135742	690.493225
1474.106445	796.517578
1473.077148	902.360901
1472.047852	964.754639
1471.018555	1021.902100
1469.989258	1269.722168
1468.958984	1390.111450
1467.928711	1507.784790
1466.898438	1678.686646
1465.868164	1709.582031
1464.836914	1969.085693
1463.805664	1849.750000
1462.774414	1887.872314
1461.743164	2174.792725
1460.710938	2121.195068
1459.679688	2067.536621
1458.647461	2237.170166
1457.615234	2246.759521
1456.582031	2299.378418
1455.549805	2379.808594
1454.516602	2358.664795
1453.483398	2446.484619
1452.449219	2349.118896
1451.416016	2578.695068
1450.381836	2678.858887
1449.347656	2621.840820
1448.313477	2478.666504
1447.279297	2535.556641
1446.244141	2749.329834
1445.208984	2545.294922
1444.173828	2467.840332
1443.138672	2446.039551
1442.102539	2373.600342
1441.066406	2192.402588
1440.030273	2074.464844
1438.994141	2118.343994
1437.958008	2273.388184
1436.920898	2193.320068
1435.883789	1751.985596
1434.846680	1487.635620
1433.808594	1518.840088
1432.771484	1355.623901
1431.733398	1149.544922
1430.695313	1092.452393
1429.657227	901.654114
1428.618164	655.428833
1427.579102	681.705627
1426.540039	493.646057
1425.500977	562.827576
1424.461914	435.396973
1423.421875	456.705048
1422.381836	455.352722
1421.341797	335.639130
1420.301758	351.998016
1419.260742	214.781250
1418.219727	432.595428
1417.178711	343.313782
1416.137695	389.987152
1415.096680	220.339279
1414.054688	-34.716343
1413.012695	313.888428
1411.970703	106.795250
1410.928711	103.440575
1409.885742	54.902077
1408.842773	-96.562950
1407.799805	-9.268098
1406.756836	-7.327773
1405.712891	-27.926867
1404.668945	-50.953003
1403.625000	51.594547
1402.581055	46.281902
1401.537109	-127.026031
1400.492188	236.550552
1399.447266	294.134186
1398.402344	55.951996
1397.357422	153.836502
1396.311523	161.546631
1395.265625	-33.588539
1394.219727	36.979225
1393.173828	-7.581759
1392.126953	143.267944
1391.081055	63.869373
1390.034180	197.335312
1388.986328	93.135979
1387.939453	86.670258
1386.891602	-2.223958
1385.843750	9.060420
1384.795898	-269.544952
1383.748047	21.981323
1382.699219	-91.340164
1381.651367	17.885817
1380.602539	-207.537811
1379.552734	-108.086464
1378.503906	46.394947
1377.454102	58.643570
1376.404297	93.482765
1375.354492	1.188478
1374.303711	8.849304
1373.253906	171.294586
1372.203125	-32.760880
1371.152344	70.063942
1370.100586	-33.901752
1369.049805	64.184738
1367.998047	-7.053672
1366.946289	-127.931000
1365.894531	-104.163910
1364.841797	128.882904
1363.789063	205.153625
1362.736328	27.689272
1361.683594	61.955585
1360.630859	-20.560242
1359.577148	58.774654
1358.523438	21.359549
1357.469727	240.186356
1356.415039	287.566010
1355.361328	178.534988
1354.306641	380.265320
1353.251953	418.127899
1352.197266	269.879059
1351.141602	541.456177
1350.085938	497.820496
1349.030273	486.629425
1347.974609	550.044434
1346.918945	625.998352
1345.862305	694.638062
1344.805664	659.264526
1343.749023	780.256714
1342.691406	1015.370239
1341.634766	797.067688
1340.577148	1047.269531
1339.519531	1027.536377
1338.460938	1040.166260
1337.403320	1144.566772
1336.344727	956.988220
1335.286133	932.994629
1334.226563	1062.577759
1333.167969	957.263672
1332.108398	869.468140
1331.048828	880.780457
1329.989258	852.696167
1328.928711	896.459656
1327.869141	843.996521
1326.808594	786.772644
1325.748047	914.985840
1324.686523	855.619019
1323.625977	868.039917
1322.564453	870.736877
1321.502930	900.736877
1320.440430	948.149414
1319.378906	1148.642456
1318.316406	986.658691
1317.253906	921.063049
1316.190430	924.673462
1315.127930	795.344238
1314.064453	989.020630
1313.000977	924.085754
1311.937500	1058.836182
1310.873047	1100.097900
1309.809570	974.074341
1308.745117	1079.626099
1307.679688	907.191589
1306.615234	1145.858032
1305.549805	1013.126343
1304.484375	946.992310
1303.418945	799.886108
1302.353516	1011.883240
1301.287109	1044.510864
1300.220703	1069.887207
1299.154297	807.958740
1298.087891	809.076416
1297.020508	879.079163
1295.954102	806.785706
1294.886719	943.281189
1293.818359	831.993774
1292.750977	858.266724
1291.682617	688.419312
1290.614258	653.643494
1289.545898	719.522278
1288.476563	704.597534
1287.407227	920.159546
1286.338867	662.848755
1285.268555	662.977844
1284.199219	719.541443
1283.128906	585.196167
1282.058594	739.883057
1280.988281	826.071594
1279.917969	767.950012
1278.846680	531.361633
1277.775391	869.758667
1276.704102	648.110596
1275.632813	810.487488
1274.560547	789.561829
1273.488281	790.724060
1272.416016	877.482605
1271.343750	856.804871
1270.270508	924.136047
1269.197266	1018.371155
1268.124023	1112.639526
1267.050781	979.966309
1265.977539	1169.503174
1264.903320	1071.168457
1263.829102	1233.908447
1262.753906	1147.925415
1261.679688	1196.118896
1260.604492	1066.426514
1259.529297	1083.054932
1258.454102	1119.218628
1257.378906	1067.730347
1256.302734	1130.770508
1255.226563	1094.006470
1254.150391	1125.458130
1253.073242	1188.575562
1251.997070	1198.173218
1250.919922	1283.213745
1249.841797	1137.216431
1248.764648	1241.748535
1247.686523	1166.379272
1246.608398	1137.246582
1245.530273	1120.299194
1244.452148	1115.525757
1243.373047	957.766113
1242.293945	1059.910889
1241.214844	1254.276001
1240.135742	1179.152832
1239.055664	1057.970215
1237.975586	813.117676
1236.895508	1019.526428
1235.815430	1090.045654
1234.734375	1027.190796
1233.654297	1230.986938
1232.573242	979.094788
1231.491211	877.526428
1230.410156	734.808899
1229.328125	824.636047
1228.246094	885.352661
1227.163086	883.090637
1226.081055	905.006042
1224.998047	665.573792
1223.915039	627.007080
1222.832031	849.634705
1221.748047	690.091309
1220.664063	617.615540
1219.580078	545.137817
1218.496094	586.227234
1217.412109	530.624695
1216.327148	363.905365
1215.242188	443.525848
1214.157227	416.838501
1213.071289	498.737701
1211.985352	614.335571
1210.899414	568.182739
1209.813477	731.850464
1208.727539	548.122803
1207.640625	446.397980
1206.553711	573.656555
1205.466797	534.508911
1204.378906	553.145996
1203.291016	504.258789
1202.203125	378.259369
1201.115234	379.859833
1200.027344	188.807434
1198.938477	12.209939
1197.849609	47.363148
1196.760742	80.017311
1195.670898	-38.940582
1194.582031	164.286606
1193.492188	-31.728611
1192.401367	-177.263428
1191.311523	-176.239899
1190.220703	-134.457916
1189.129883	-90.381622
1188.039063	-262.536865
1186.947266	-86.583923
1185.856445	-119.630371
1184.764648	-71.162308
1183.671875	65.962265
1182.580078	226.913712
1181.487305	-180.664612
1180.394531	-39.106964
1179.301758	-89.478966
1178.208984	245.911636
1177.115234	22.784010
1176.021484	343.420593
1174.927734	139.321335
1173.833008	224.927933
1172.738281	142.820068
1171.643555	91.753693
1170.548828	198.523865
1169.454102	207.054596
1168.358398	225.038223
1167.262695	-0.996627
1166.166992	117.207176
1165.070313	65.548843
1163.973633	145.224396
1162.876953	255.807510
1161.780273	120.212692
1160.683594	199.476593
1159.585938	338.272522
1158.488281	302.649750
1157.389648	324.196533
1156.291992	338.458954
1155.193359	333.514130
1154.094727	259.296753
1152.996094	382.879883
1151.896484	334.666840
1150.796875	195.797791
1149.697266	85.464104
1148.597656	8.407953
1147.498047	219.425278
1146.397461	144.514816
1145.296875	-106.630775
1144.195313	-26.984558
1143.094727	-164.009155
1141.993164	-56.078625
1140.891602	-22.041691
1139.789063	23.748451
1138.687500	162.109467
1137.584961	136.301437
1136.482422	93.753540
1135.379883	205.519012
1134.276367	371.738495
1133.172852	426.166840
1132.069336	364.130798
1130.964844	593.932983
1129.861328	797.416504
1128.756836	991.202393
1127.652344	938.120422
1126.546875	759.271790
1125.442383	748.715332
1124.336914	719.087219
1123.230469	739.121460
1122.125000	759.040649
1121.018555	693.570435
1119.912109	597.238708
1118.805664	529.253601
1117.699219	645.814514
1116.591797	866.335632
1115.484375	551.970520
1114.376953	436.332733
1113.268555	479.082336
1112.160156	486.250244
1111.051758	524.043884
1109.943359	467.197052
1108.833984	641.813110
1107.725586	620.207336
1106.616211	756.737244
1105.505859	593.261536
1104.396484	741.355896
1103.286133	863.331543
1102.175781	673.726196
1101.064453	628.007202
1099.954102	561.005737
1098.842773	699.073669
1097.731445	622.491333
1096.619141	814.522766
1095.507813	721.301575
1094.395508	573.863770
1093.282227	581.850769
1092.169922	815.803894
1091.056641	785.927734
1089.943359	595.963379
1088.830078	502.491852
1087.716797	564.255493
1086.602539	649.443909
1085.488281	593.455505
1084.373047	596.199646
1083.258789	554.240173
1082.143555	502.841644
1081.028320	550.081604
1079.913086	385.877319
1078.796875	364.927002
1077.680664	477.752716
1076.564453	508.340149
1075.448242	646.810730
1074.331055	327.724030
1073.213867	304.265320
1072.096680	299.543427
1070.979492	423.729706
1069.861328	423.606293
1068.743164	477.351868
1067.625000	310.838959
1066.505859	366.878998
1065.386719	425.216248
1064.267578	527.991760
1063.148438	354.526489
1062.029297	256.010315
1060.909180	412.522339
1059.789063	384.184753
1058.667969	489.137238
1057.547852	82.067070
1056.426758	184.705078
1055.305664	137.749710
1054.183594	228.652161
1053.062500	219.095810
1051.940430	265.592804
1050.818359	160.335754
1049.695313	90.149933
1048.572266	101.687843
1047.449219	113.243050
1046.326172	38.519295
1045.203125	-3.495538
1044.079102	162.022034
1042.955078	78.100349
1041.830078	201.640106
1040.706055	143.449158
1039.581055	-10.177559
1038.456055	20.273516
1037.331055	50.756065
1036.205078	-51.403267
1035.079102	-32.460598
1033.953125	114.484016
1032.826172	321.885254
1031.700195	133.935959
1030.573242	150.716873
1029.445313	-46.289909
1028.318359	5.511369
1027.190430	-91.336304
1026.062500	-141.613968
1024.934570	-293.969666
1023.805664	-237.238358
1022.676758	-201.343903
1021.547852	-186.271317
1020.418945	-456.484100
1019.289063	-239.401993
1018.159180	-300.604492
1017.029297	-222.585480
1015.898438	-253.454895
1014.767578	-300.435150
1013.636719	-66.967461
1012.505859	113.216911
1011.375000	196.159119
1010.243164	93.948730
1009.111328	376.119629
1007.978516	449.993896
1006.846680	484.618011
1005.713867	1051.323608
1004.581055	1735.815186
1003.447266	2410.851318
1002.313477	2334.489746
1001.179688	1782.249878
1000.045898	930.048462
998.912109	595.755371
997.777344	400.295044
996.642578	121.939041
995.506836	157.748596
994.372070	-143.237473
993.236328	-70.207932
992.100586	129.781113
990.963867	122.269691
989.828125	133.345337
988.691406	6.256568
987.553711	-79.156029
986.416992	-12.332144
985.279297	1.625793
984.141602	-60.269142
983.003906	-41.413239
981.865234	-165.124237
980.726563	15.121163
979.587891	-30.028540
978.448242	62.996857
977.309570	105.541389
976.169922	88.443764
975.030273	60.014469
973.889648	-2.716961
972.749023	173.664108
971.608398	63.012836
970.467773	3.089629
969.326172	149.970230
968.184570	129.387894
967.042969	-26.411827
965.901367	-48.918732
964.758789	89.297760
963.616211	129.007233
962.473633	88.620087
961.330078	89.669701
960.186523	157.333282
959.042969	101.416595
957.899414	-4.701435
956.754883	113.799034
955.610352	227.827835
954.465820	92.488350
953.321289	186.197388
952.175781	-177.512024
951.030273	92.652992
949.884766	122.758461
948.738281	125.579872
947.591797	233.695618
946.445313	99.710617
945.298828	173.835236
944.151367	309.753479
943.003906	69.006813
941.856445	301.083740
940.708008	405.401886
939.559570	416.275604
938.411133	210.581894
937.262695	315.316803
936.113281	422.441254
934.964844	126.169067
933.814453	217.643097
932.665039	204.408524
931.514648	255.119064
930.364258	137.421570
929.213867	117.835129
928.062500	143.938339
926.912109	-100.659698
925.759766	121.455643
924.608398	-70.410751
923.456055	15.420577
922.303711	-78.273933
921.151367	-139.961868
919.999023	-26.489769
918.845703	-3.816655
917.692383	-74.156998
916.539063	32.808517
915.384766	-84.922897
914.230469	-4.983200
913.076172	-158.710449
911.920898	-196.520355
910.766602	-188.831116
909.611328	-112.985672
908.455078	-256.981171
907.299805	-126.522614
906.143555	-138.779694
904.987305	100.570511
903.830078	-11.178397
902.673828	-75.220650
901.516602	-46.294697
900.359375	-10.492212
899.201172	122.707123
898.042969	0.277791
896.884766	-72.239975
895.726563	-81.314774
894.567383	-149.073608
893.408203	115.554237
892.249023	122.518021
891.088867	16.600990
889.929688	150.228943
888.769531	216.126541
887.608398	-20.459066
886.448242	-19.873983
885.287109	12.375241
884.125977	-29.782043
882.963867	153.701233
881.801758	350.682007
880.639648	225.229385
879.477539	201.311874
878.315430	181.957535
877.152344	176.179352
875.989258	321.349548
874.825195	362.910858
873.661133	120.823296
872.497070	144.467392
871.333008	109.620155
870.168945	-84.916046
869.003906	-25.177980
867.838867	70.524719
866.672852	80.775398
865.506836	180.933334
864.340820	74.323357
863.174805	196.907974
862.008789	321.679993
860.841797	217.363373
859.674805	398.191406
858.506836	246.764999
857.339844	353.429169
856.171875	489.196594
855.003906	371.446167
853.834961	439.842255
852.666016	490.245239
851.497070	399.399994
850.328125	467.650024
849.158203	412.633240
847.988281	272.499329
846.818359	363.010803
845.647461	502.688324
844.477539	420.681488
843.306641	273.783813
842.134766	258.887665
840.963867	6.873477
839.791992	79.127312
838.619141	128.936188
837.447266	252.395798
836.274414	270.724060
835.101563	331.412323
833.928711	217.804626
832.754883	235.909698
831.581055	207.049362
830.407227	474.927124
829.232422	289.685486
828.058594	356.489990
826.883789	296.067596
825.708008	286.865967
824.533203	435.824768
823.357422	341.719452
822.181641	258.698151
821.004883	59.795731
819.828125	161.512177
818.651367	294.243011
817.474609	1.670034
816.296875	-66.112335
815.119141	-142.874008
813.941406	-70.688858
812.763672	-87.600372
811.584961	-2.349143
810.406250	18.287802
809.226563	-172.303207
808.047852	-147.432785
806.868164	-27.184362
805.688477	-47.010963
804.507813	-304.490173
803.327148	-64.803154
802.146484	-264.714264
800.965820	-105.266068
799.784180	-101.271591
798.603516	-126.237206
797.420898	-115.839287
796.239258	-163.204697
795.056641	-64.426788
793.874023	102.850098
792.691406	-137.600464
791.507813	-30.423506
790.324219	-14.188479
789.140625	94.866791
787.956055	24.518179
786.772461	-17.170097
785.586914	80.376404
784.402344	-96.430687
783.216797	91.472443
782.032227	69.203072
780.845703	68.923706
779.660156	90.611191
778.473633	145.298691
777.287109	54.115475
776.100586	130.624802
774.913086	147.399582
773.725586	42.700588
772.538086	1.909794
771.349609	5.140233
770.161133	94.250984
768.972656	-57.056301
767.784180	60.470936
766.594727	19.208557
765.405273	187.131699
764.215820	264.588959
763.026367	137.158569
761.835938	225.420624
760.645508	438.995605
759.454102	403.771301
758.262695	355.287537
757.072266	284.759186
755.879883	394.482635
754.688477	438.141693
753.496094	453.151306
752.303711	380.211304
751.110352	454.419800
749.917969	201.334045
748.724609	317.166962
747.530273	435.097565
746.336914	346.654358
745.142578	345.977997
743.948242	349.659851
742.752930	344.544586
741.558594	203.482483
740.363281	310.156342
739.166992	289.672638
737.971680	56.679806
736.775391	288.148865
735.579102	39.944244
734.381836	185.942322
733.185547	259.656952
731.988281	92.649239
730.790039	102.955818
729.592773	220.463593
728.394531	163.016144
727.196289	193.087479
725.997070	155.437149
724.797852	-63.512604
723.598633	115.310989
722.399414	95.355721
721.199219	280.744659
719.999023	116.820679
718.798828	295.725861
717.598633	214.962524
716.397461	239.047485
715.196289	298.114227
713.994141	285.299652
712.792969	226.814087
711.590820	90.007248
710.388672	147.316711
709.185547	180.759293
707.982422	-108.032509
706.779297	-61.221138
705.576172	-5.588295
704.372070	-84.779327
703.167969	114.736687
701.963867	94.586754
700.759766	113.747292
699.554688	0.418450
698.349609	89.478561
697.143555	17.830730
695.938477	-16.681297
694.732422	-124.866135
693.525391	-172.011017
692.319336	19.890257
691.112305	-152.827393
689.905273	11.123694
688.697266	-152.470581
687.490234	-7.760731
686.282227	63.325260
685.073242	-214.543137
683.865234	-160.422760
682.656250	-101.807343
681.447266	-153.549149
680.237305	-157.424103
679.028320	-7.351866
677.818359	112.514412
676.607422	-100.881714
675.397461	-197.143387
674.186523	-102.775192
672.975586	-64.538811
671.763672	27.909487
670.551758	40.456902
669.339844	22.873558
668.127930	-87.504692
666.915039	139.386734
665.703125	-42.015514
664.489258	70.520256
663.276367	68.651009
662.062500	62.557693
660.848633	-10.366624
659.634766	-109.089493
658.419922	-102.005280
657.205078	2.163388
655.990234	117.082359
654.775391	14.211417
653.559570	-51.982517
652.343750	-79.396660
651.126953	0.866730
649.911133	-151.603195
648.694336	139.485153
647.477539	23.433685
646.259766	25.670107
645.041992	230.001266
643.824219	180.178589
642.606445	209.727997
641.387695	133.641418
640.168945	115.340820
638.950195	118.215004
637.730469	54.116268
636.511719	-117.773979
635.291016	-34.418350
634.071289	16.206638
632.850586	-90.427521
631.629883	42.818829
630.409180	143.208054
629.188477	101.301453
627.966797	-33.517338
626.745117	47.554565
625.522461	226.401825
624.300781	89.221382
623.078125	182.618713
621.854492	200.004837
620.631836	239.904175
619.408203	248.695450
618.184570	65.762817
616.960938	97.859459
615.736328	4.501615
614.511719	104.491615
613.287109	4.042307
612.061523	-136.409302
610.835938	-96.693581
609.610352	31.067463
608.384766	20.197306
607.158203	-11.804427
605.931641	-77.821342
604.705078	-128.807541
