# Supplementary material for: Raman spectroscopy accurately differentiates mucosal healing from non-healing and biochemical changes following biological therapy in inflammatory bowel disease
Source: PLoS One. 2021 Jun 2;16(6):e0252210. doi: 10.1371/journal.pone.0252210 (PMC8172032; doi:10.1371/journal.pone.0252210)
Supplement: S7 Dataset — (ZIP) [file pone.0252210.s009.zip › Post-biologic/OC013 post treatment-2_BL sub CR removed_12__X_13378.8__Y_18525.1__Time_133.txt]

1714.671875	285.141724
1713.695313	317.585510
1712.718750	-31.527754
1711.742188	-257.947479
1710.764648	174.316559
1709.787109	208.822586
1708.809570	100.380356
1707.831055	-134.937836
1706.853516	-341.579102
1705.875000	-32.358978
1704.896484	136.477768
1703.916992	-17.080746
1702.938477	-168.908432
1701.958984	-73.021469
1700.979492	13.657695
1700.000000	168.665405
1699.019531	20.225191
1698.040039	-3.674307
1697.059570	-202.579666
1696.079102	137.041092
1695.097656	-144.574051
1694.117188	133.494476
1693.135742	148.366577
1692.154297	73.759018
1691.172852	-293.123627
1690.190430	19.073715
1689.208008	-145.165863
1688.225586	-388.158539
1687.243164	-104.601028
1686.260742	-102.619499
1685.277344	-8.955279
1684.293945	157.690323
1683.310547	346.631378
1682.327148	51.774071
1681.343750	90.909615
1680.359375	-10.126521
1679.375000	68.173225
1678.390625	99.473915
1677.405273	166.223999
1676.419922	329.590973
1675.435547	323.590698
1674.449219	-56.496452
1673.463867	125.289940
1672.478516	267.932709
1671.492188	586.615417
1670.505859	217.933777
1669.519531	386.602142
1668.532227	364.715393
1667.544922	489.531677
1666.557617	200.953766
1665.570313	398.718689
1664.583008	400.723938
1663.594727	384.754517
1662.607422	592.139709
1661.619141	667.435669
1660.629883	703.478271
1659.641602	493.633209
1658.652344	634.074097
1657.663086	650.469604
1656.673828	738.836609
1655.684570	838.221619
1654.694336	480.084717
1653.704102	302.484314
1652.713867	527.522339
1651.723633	533.316711
1650.732422	362.289124
1649.742188	405.877045
1648.750977	307.039093
1647.758789	266.705811
1646.767578	81.403137
1645.775391	202.899185
1644.784180	44.695747
1643.791992	135.023605
1642.798828	9.091735
1641.806641	70.863983
1640.813477	-59.797638
1639.820313	-76.742149
1638.827148	-365.139221
1637.833008	-81.011353
1636.839844	-12.997154
1635.845703	218.561722
1634.851563	-145.382736
1633.856445	62.677917
1632.862305	-24.221424
1631.867188	78.636459
1630.872070	57.809364
1629.876953	-33.981445
1628.881836	-251.969543
1627.885742	-238.253738
1626.889648	-300.765930
1625.893555	-192.242889
1624.897461	-278.300049
1623.900391	-175.015533
1622.903320	135.884476
1621.906250	212.798935
1620.909180	142.568390
1619.912109	201.072723
1618.914063	94.090485
1617.916016	-41.740238
1616.917969	158.443527
1615.919922	-187.344650
1614.920898	495.459656
1613.921875	99.809982
1612.922852	79.302544
1611.923828	126.912697
1610.924805	169.188293
1609.924805	-3.551559
1608.924805	25.462374
1607.924805	-136.864044
1606.924805	153.894806
1605.923828	93.525276
1604.922852	-236.579254
1603.921875	124.347252
1602.920898	-114.261009
1601.919922	-67.713783
1600.917969	-214.890335
1599.916016	-132.003220
1598.914063	157.263336
1597.912109	54.156971
1596.909180	191.374802
1595.906250	370.187897
1594.903320	-122.595085
1593.900391	-171.327347
1592.896484	-50.485500
1591.893555	158.912384
1590.889648	-106.991478
1589.885742	70.659813
1588.880859	-213.735336
1587.876953	284.338196
1586.872070	581.201599
1585.867188	155.551041
1584.862305	154.786606
1583.856445	349.277313
1582.851563	348.093536
1581.845703	185.196075
1580.839844	-477.869690
1579.833008	-307.629456
1578.827148	224.213745
1577.820313	214.246826
1576.813477	154.645279
1575.806641	50.642582
1574.798828	198.767487
1573.791992	21.585075
1572.784180	-56.943958
1571.775391	-156.455353
1570.767578	-162.552460
1569.759766	272.850342
1568.750977	-138.997864
1567.742188	-314.537964
1566.732422	106.984848
1565.723633	195.852463
1564.713867	126.138725
1563.704102	-133.176102
1562.694336	38.076546
1561.684570	4.143456
1560.673828	-146.689865
1559.664063	290.892609
1558.652344	108.536453
1557.641602	-19.499498
1556.630859	-396.411987
1555.619141	166.941452
1554.607422	7.285819
1553.595703	41.700642
1552.583984	3.421799
1551.571289	84.003487
1550.558594	146.245956
1549.545898	-280.684998
1548.533203	-97.201630
1547.519531	-84.679825
1546.506836	212.071289
1545.493164	-308.323029
1544.479492	-48.217319
1543.464844	165.068771
1542.451172	153.372238
1541.436523	211.215714
1540.421875	312.757263
1539.407227	150.768799
1538.391602	-101.675262
1537.375977	63.851372
1536.361328	234.330307
1535.344727	33.104233
1534.329102	319.216522
1533.312500	213.139008
1532.296875	235.862549
1531.280273	-66.315315
1530.262695	87.516006
1529.246094	86.600258
1528.228516	131.876877
1527.210938	408.734924
1526.193359	214.232010
1525.175781	132.925781
1524.157227	-169.800049
1523.138672	183.510590
1522.120117	168.731827
1521.101563	266.985901
1520.082031	28.246004
1519.063477	-30.546188
1518.043945	33.904186
1517.024414	33.981712
1516.003906	283.106598
1514.983398	-261.584442
1513.963867	151.653214
1512.943359	143.570572
1511.921875	-257.327393
1510.901367	-91.009613
1509.879883	82.817513
1508.858398	-94.919624
1507.836914	-57.247074
1506.815430	-270.933075
1505.792969	-79.618568
1504.770508	-137.050751
1503.748047	136.004120
1502.725586	-280.224152
1501.702148	18.199465
1500.678711	-177.761063
1499.655273	-409.536072
1498.631836	121.473373
1497.608398	-327.881805
1496.583984	131.122162
1495.559570	37.385067
1494.535156	-87.039131
1493.510742	46.786346
1492.485352	-151.817139
1491.460938	-5.320681
1490.435547	-203.887527
1489.409180	-100.977486
1488.383789	226.651276
1487.357422	222.138153
1486.331055	263.564545
1485.304688	57.374939
1484.278320	341.224701
1483.250977	293.247528
1482.224609	400.911621
1481.197266	347.836792
1480.168945	-11.204454
1479.141602	374.295044
1478.113281	260.082031
1477.084961	444.054047
1476.056641	648.340942
1475.028320	630.970825
1473.999023	442.987610
1472.969727	896.673340
1471.940430	693.491699
1470.911133	737.269592
1469.881836	1167.786987
1468.851563	901.146423
1467.821289	1334.029907
1466.791016	1057.373779
1465.759766	1007.094971
1464.729492	1335.597534
1463.698242	1137.992188
1462.666992	1161.540649
1461.635742	981.934998
1460.603516	1287.453491
1459.571289	1057.205200
1458.539063	1301.770874
1457.506836	1031.130859
1456.474609	994.092346
1455.441406	1236.140869
1454.408203	1252.435669
1453.375000	1101.445923
1452.341797	1690.823975
1451.307617	1527.250732
1450.274414	1335.975708
1449.240234	1570.446899
1448.205078	1647.832520
1447.170898	1520.172241
1446.135742	1397.687866
1445.100586	1417.090576
1444.065430	1527.677124
1443.030273	1248.659912
1441.994141	1162.076050
1440.958984	1068.059448
1439.921875	923.554199
1438.885742	1219.105591
1437.849609	612.319092
1436.812500	741.202515
1435.775391	789.284180
1434.738281	612.645386
1433.701172	453.861633
1432.663086	454.284973
1431.625000	376.562103
1430.586914	228.315308
1429.548828	483.940186
1428.509766	176.999908
1427.470703	397.412140
1426.431641	108.492264
1425.392578	321.483429
1424.353516	191.714600
1423.313477	46.972023
1422.273438	53.567036
1421.233398	140.877350
1420.193359	62.059910
1419.152344	282.979370
1418.111328	-125.379730
1417.070313	339.840607
1416.029297	128.136993
1414.987305	170.698624
1413.946289	80.084229
1412.904297	57.497898
1411.862305	123.032555
1410.819336	-165.757065
1409.776367	-265.833038
1408.734375	440.744324
1407.691406	26.846153
1406.647461	47.678078
1405.604492	18.431265
1404.560547	-229.090881
1403.516602	-340.861206
1402.472656	-178.965652
1401.427734	-157.518646
1400.382813	49.639271
1399.337891	48.707211
1398.292969	70.460396
1397.248047	94.834175
1396.202148	-193.939728
1395.156250	61.199661
1394.110352	48.334080
1393.064453	265.990509
1392.018555	105.608025
1390.971680	113.114105
1389.924805	5.611890
1388.877930	-119.237000
1387.830078	436.506897
1386.782227	179.282166
1385.734375	-80.212547
1384.686523	78.022125
1383.638672	-256.086731
1382.589844	19.785509
1381.541016	285.660706
1380.492188	64.457977
1379.443359	75.717583
1378.394531	-319.889404
1377.344727	-133.606308
1376.294922	-356.583893
1375.245117	12.001149
1374.194336	-260.598114
1373.143555	-98.997757
1372.092773	127.477013
1371.041992	-12.512732
1369.991211	59.528069
1368.939453	-309.445923
1367.887695	101.655556
1366.835938	54.362617
1365.784180	-17.706732
1364.731445	176.748199
1363.679688	338.878448
1362.626953	13.231919
1361.573242	275.020599
1360.520508	265.656555
1359.466797	-39.587128
1358.413086	-68.594017
1357.359375	156.081833
1356.305664	127.233986
1355.250977	222.722443
1354.196289	208.944427
1353.141602	23.873150
1352.086914	566.595093
1351.031250	384.169708
1349.975586	276.376617
1348.919922	384.626465
1347.864258	309.300598
1346.808594	633.479553
1345.751953	821.176270
1344.695313	468.312408
1343.638672	767.675537
1342.581055	853.813904
1341.523438	771.484924
1340.466797	572.840088
1339.408203	646.781799
1338.350586	1112.048950
1337.291992	661.095764
1336.234375	883.708862
1335.174805	1086.463257
1334.116211	705.280823
1333.057617	381.223724
1331.998047	420.909302
1330.938477	841.420227
1329.878906	801.997070
1328.818359	451.212341
1327.757813	199.472748
1326.697266	437.055908
1325.636719	652.352722
1324.576172	1126.896729
1323.514648	860.600525
1322.453125	747.503296
1321.391602	1073.771362
1320.330078	578.332764
1319.267578	1175.903076
1318.205078	804.032898
1317.142578	1268.228516
1316.080078	1022.292847
1315.016602	1409.890869
1313.953125	1104.948242
1312.889648	881.463074
1311.826172	704.902649
1310.761719	745.131287
1309.698242	844.466064
1308.633789	788.699951
1307.569336	1003.672363
1306.503906	930.704712
1305.438477	1111.144287
1304.373047	615.231506
1303.307617	1196.461060
1302.242188	914.635864
1301.175781	1195.733887
1300.109375	1201.524170
1299.042969	1195.036255
1297.976563	1353.116455
1296.909180	978.273743
1295.841797	1553.671753
1294.774414	945.793335
1293.707031	720.984619
1292.638672	1075.250977
1291.571289	995.229492
1290.502930	1170.264648
1289.433594	734.718079
1288.365234	801.871460
1287.295898	1136.096680
1286.226563	1185.951660
1285.157227	1590.970215
1284.086914	1231.673462
1283.017578	1078.214233
1281.947266	755.886292
1280.876953	842.403992
1279.805664	838.323669
1278.734375	1083.754272
1277.663086	910.819641
1276.591797	1068.057373
1275.520508	768.028931
1274.448242	1115.825806
1273.375977	913.607849
1272.303711	718.784058
1271.231445	1051.626709
1270.158203	837.250732
1269.085938	879.321228
1268.011719	1145.888550
1266.938477	1048.689209
1265.865234	1112.537476
1264.791016	998.231934
1263.716797	635.178894
1262.641602	850.122375
1261.567383	1047.883911
1260.492188	872.604736
1259.416992	799.706970
1258.341797	765.783569
1257.265625	536.965027
1256.190430	654.010925
1255.114258	817.206848
1254.037109	938.895630
1252.960938	1170.005127
1251.883789	751.351868
1250.806641	517.702332
1249.729492	1079.348633
1248.652344	1122.813599
1247.574219	1304.755127
1246.496094	1046.685791
1245.417969	1133.706543
1244.338867	868.389343
1243.260742	1076.748657
1242.181641	879.448547
1241.102539	1162.853516
1240.022461	1089.285278
1238.943359	588.637756
1237.863281	813.523987
1236.783203	1317.187622
1235.702148	663.864441
1234.622070	837.515137
1233.541016	1059.494751
1232.459961	1000.211243
1231.377930	749.490295
1230.296875	879.128784
1229.214844	570.313660
1228.132813	772.445251
1227.050781	606.496094
1225.967773	532.510437
1224.884766	666.588257
1223.801758	730.393372
1222.718750	661.097717
1221.634766	782.780640
1220.550781	225.057907
1219.466797	583.527161
1218.382813	168.543900
1217.298828	381.803528
1216.213867	196.373657
1215.128906	600.167236
1214.042969	660.892517
1212.958008	441.563080
1211.872070	473.228119
1210.786133	417.964844
1209.700195	437.449280
1208.613281	577.424805
1207.526367	676.300903
1206.439453	517.155884
1205.352539	644.806641
1204.265625	656.694885
1203.177734	302.364624
1202.089844	331.061646
1201.001953	277.825409
1199.913086	344.906921
1198.824219	55.712307
1197.735352	-125.125145
1196.646484	-178.436935
1195.557617	-438.613129
1194.467773	-179.359833
1193.377930	207.139526
1192.288086	9.373821
1191.197266	-17.757576
1190.106445	104.022980
1189.015625	-129.776031
1187.924805	3.885164
1186.833984	67.815872
1185.742188	18.845102
1184.650391	-25.346899
1183.557617	-9.603026
1182.465820	-312.910919
1181.373047	-119.734528
1180.280273	-125.686310
1179.187500	124.804871
1178.093750	190.599228
1177.000977	-93.466331
1175.907227	199.831635
1174.812500	143.290848
1173.718750	12.533607
1172.624023	87.650429
1171.529297	-112.525543
1170.434570	127.612160
1169.338867	25.513546
1168.244141	-119.608978
1167.148438	-192.973602
1166.051758	-192.247269
1164.956055	-24.233049
1163.859375	-21.215591
1162.762695	-230.838043
1161.666016	-160.946930
1160.568359	-0.393035
1159.470703	-319.784271
1158.373047	193.931305
1157.275391	-280.510773
1156.176758	-22.359686
1155.079102	209.433365
1153.979492	52.376247
1152.880859	126.647110
1151.782227	115.063194
1150.682617	-246.855133
1149.583008	349.139862
1148.482422	-50.814266
1147.382813	-193.391235
1146.282227	183.100845
1145.181641	107.151924
1144.080078	-235.323044
1142.979492	-118.435265
1141.877930	91.147812
1140.776367	-241.587753
1139.673828	34.484016
1138.572266	-414.568481
1137.469727	23.024954
1136.367188	82.637054
1135.263672	170.714172
1134.161133	182.773865
1133.057617	23.863770
1131.954102	-23.393393
1130.849609	112.108963
1129.745117	200.102905
1128.641602	221.664169
1127.536133	515.942017
1126.431641	3.918762
1125.326172	-7.666233
1124.220703	111.126022
1123.115234	101.929688
1122.009766	-191.527344
1120.903320	216.225037
1119.796875	-167.077408
1118.690430	-34.085709
1117.583008	-14.755438
1116.475586	70.852188
1115.368164	-4.425563
1114.260742	31.525908
1113.152344	-185.545731
1112.044922	-102.217773
1110.936523	103.996017
1109.827148	-11.242779
1108.718750	433.546906
1107.609375	89.242119
1106.500000	207.984421
1105.389648	-199.790771
1104.280273	155.084717
1103.169922	-207.570282
1102.059570	208.561310
1100.948242	299.020569
1099.837891	156.033844
1098.726563	399.807007
1097.615234	-153.198502
1096.502930	166.031174
1095.390625	13.953424
1094.278320	321.331146
1093.166016	407.251434
1092.053711	177.688110
1090.940430	284.881866
1089.827148	154.395187
1088.713867	-37.149693
1087.599609	126.644295
1086.485352	466.804291
1085.371094	494.155548
1084.256836	178.359344
1083.141602	102.473099
1082.027344	5.557011
1080.912109	174.181992
1079.795898	-18.889034
1078.680664	182.677109
1077.564453	86.076706
1076.448242	106.937706
1075.331055	202.935135
1074.213867	144.134262
1073.096680	240.227402
1071.979492	146.422501
1070.862305	-48.060856
1069.744141	-129.894974
1068.625977	114.082588
1067.507813	130.794540
1066.388672	-135.821899
1065.270508	133.986298
1064.151367	134.522491
1063.031250	385.561096
1061.912109	224.753052
1060.791992	321.421692
1059.671875	-54.310402
1058.550781	-58.009445
1057.430664	29.564573
1056.309570	-100.190216
1055.188477	-28.839106
1054.066406	-22.862150
1052.945313	-21.453684
1051.823242	71.101433
1050.700195	285.081329
1049.578125	113.962929
1048.455078	-162.002975
1047.332031	40.496460
1046.208984	-165.167236
1045.084961	277.588898
1043.960938	23.182888
1042.836914	27.701015
1041.712891	158.139725
1040.587891	-144.710709
1039.462891	-263.327271
1038.337891	-179.205765
1037.212891	351.954834
1036.086914	-185.367416
1034.960938	-54.505428
1033.834961	6.599586
1032.708984	321.295441
1031.582031	182.490158
1030.455078	264.705841
1029.328125	156.387894
1028.200195	148.128143
1027.072266	-403.653198
1025.944336	-46.924896
1024.816406	-314.913483
1023.687500	-190.339355
1022.558594	-95.899956
1021.429688	-467.825836
1020.300781	-305.890533
1019.170898	-72.036812
1018.041016	113.107742
1016.911133	-436.648438
1015.780273	-283.763550
1014.649414	-86.826492
1013.518555	154.135193
1012.387695	45.340012
1011.255859	22.365200
1010.124023	-120.886398
1008.992188	421.135681
1007.860352	-59.799339
1006.727539	176.764954
1005.594727	494.262207
1004.461914	1332.004517
1003.329102	1119.862549
1002.195313	1384.043091
1001.061523	719.256592
999.927734	477.647095
998.792969	335.558289
997.658203	214.415222
996.523438	54.174366
995.388672	64.897667
994.252930	200.311844
993.117188	296.536835
991.981445	157.544647
990.844727	-20.496349
989.708984	-85.393417
988.572266	356.893890
987.434570	91.630791
986.297852	100.736031
985.160156	1.664564
984.022461	29.379265
982.884766	50.258278
981.746094	-209.588165
980.607422	-147.076370
979.468750	62.726410
978.329102	-497.995148
977.190430	-99.483871
976.050781	220.755432
974.910156	345.558044
973.770508	52.172878
972.629883	-201.939682
971.489258	299.783783
970.348633	135.439987
969.207031	226.069534
968.065430	-50.491013
966.923828	-345.207458
965.781250	-231.363235
964.639648	20.117386
963.496094	127.085426
962.353516	302.855835
961.210938	281.504578
960.067383	345.014099
958.923828	470.415619
957.779297	156.078461
956.635742	98.417206
955.491211	36.269161
954.345703	8.539697
953.201172	74.705513
952.055664	319.338654
950.910156	-46.737209
949.764648	-0.995800
948.618164	-53.524460
947.471680	-124.245773
946.325195	49.608669
945.178711	-231.157562
944.031250	29.540274
942.883789	-116.267532
941.736328	-140.961014
940.587891	388.997833
939.439453	309.537598
938.291016	36.262566
937.142578	570.519287
935.993164	224.443573
934.843750	393.764587
933.694336	629.141357
932.544922	331.283630
931.394531	564.378235
930.244141	660.755676
929.093750	108.215630
927.942383	170.589508
926.791016	203.391342
925.639648	-127.829262
924.488281	23.387527
923.335938	-36.931389
922.183594	416.661438
921.031250	131.305542
919.877930	157.465408
918.724609	110.936081
917.571289	9.942993
916.417969	67.996765
915.263672	185.081604
914.109375	411.097870
912.955078	-64.209412
911.800781	-153.556168
910.645508	20.280199
909.490234	219.008591
908.334961	116.120155
907.178711	360.107086
906.022461	53.322807
904.866211	304.047516
903.709961	160.541870
902.552734	207.349060
901.395508	-108.099495
900.238281	-92.910240
899.080078	334.147522
897.921875	-139.436172
896.763672	31.865047
895.605469	96.808052
894.446289	466.943970
893.287109	269.583099
892.127930	316.376923
890.967773	205.009384
889.807617	382.814270
888.647461	-390.142883
887.487305	-311.601227
886.326172	40.010063
885.165039	140.985672
884.003906	-58.132236
882.842773	-18.074947
881.680664	-59.212967
880.518555	-28.189070
879.356445	-287.929810
878.193359	473.217834
877.030273	136.880600
875.867188	152.057800
874.703125	408.164185
873.540039	414.262634
872.375977	161.519394
871.210938	460.179840
870.046875	338.017944
868.881836	-83.225929
867.716797	496.336884
866.550781	327.019653
865.385742	146.541687
864.219727	134.662979
863.052734	82.343918
861.886719	389.381989
860.719727	514.392700
859.552734	385.667114
858.384766	506.108429
857.217773	565.901001
856.049805	477.597839
854.880859	411.749237
853.712891	509.602081
852.543945	667.920349
851.375000	380.163208
850.205078	471.190979
849.036133	707.766296
847.866211	285.789795
846.696289	-28.525290
845.525391	116.173523
844.354492	5.665877
843.183594	324.775665
842.012695	133.713562
840.840820	94.792984
839.668945	98.356163
838.497070	314.254425
837.324219	302.086334
836.151367	258.627838
834.978516	373.761475
833.805664	435.233124
832.631836	67.985176
831.458008	448.649048
830.284180	137.330048
829.110352	207.645157
827.935547	445.196899
826.760742	292.370667
825.584961	467.323700
824.410156	194.163040
823.234375	213.035217
822.058594	367.774963
820.881836	241.777710
819.705078	62.374332
818.528320	76.724869
817.351563	220.145630
816.173828	-108.276596
814.996094	46.199303
813.818359	-81.887718
812.639648	-447.868835
811.461914	-144.531219
810.283203	-10.275393
809.103516	-24.988226
807.923828	-186.334793
806.745117	-269.886353
805.564453	-220.195084
804.384766	-77.306648
803.204102	94.346970
802.023438	-246.676590
800.842773	64.653839
799.661133	-225.235291
798.479492	-115.880035
797.297852	33.301510
796.115234	-274.166565
794.932617	-242.500031
793.750000	-268.464630
792.567383	-469.400299
791.383789	-754.408081
790.200195	-554.504456
789.016602	322.509583
787.832031	17.533016
786.648438	6.896379
785.463867	-59.051594
784.278320	204.454468
783.092773	107.495789
781.908203	145.372345
780.721680	364.382446
779.536133	176.813278
778.349609	-328.705505
777.163086	159.555801
775.975586	296.581726
774.789063	155.453049
773.601563	259.268036
772.413086	10.073142
771.225586	74.128914
770.037109	197.654556
768.848633	210.879715
767.660156	373.928986
766.470703	475.181213
765.281250	166.651215
764.091797	181.959610
762.901367	516.473389
761.710938	205.863617
760.520508	214.461853
759.330078	458.435516
758.138672	387.721741
756.947266	503.929138
755.755859	219.912552
754.563477	-101.371445
753.371094	524.591980
752.178711	-71.307137
750.986328	121.582855
749.792969	-129.246521
748.599609	39.340721
747.405273	-182.890549
746.211914	84.301201
745.017578	-10.666909
743.823242	179.513000
742.627930	66.941574
741.433594	206.508957
740.238281	-191.032104
739.041992	-185.229370
737.846680	-370.071472
736.650391	-165.001160
735.454102	57.445820
734.256836	-140.598953
733.059570	383.688202
731.862305	235.896301
730.665039	31.247124
729.466797	-35.565403
728.268555	269.337219
727.070313	156.489319
725.872070	231.608780
724.672852	-47.352840
723.473633	213.362076
722.273438	141.912048
721.074219	205.829041
719.874023	167.048141
718.673828	390.139648
717.472656	4.269826
716.271484	283.895813
715.070313	319.055939
713.869141	57.585453
712.666992	397.857574
711.464844	291.114899
710.262695	243.188858
709.059570	171.257324
707.856445	177.703812
706.653320	86.098167
705.450195	5.357976
704.246094	118.286118
703.041992	333.368073
701.837891	511.302856
700.632813	-119.981590
699.428711	299.205383
698.222656	374.643951
697.017578	-89.008400
695.811523	179.741150
694.605469	11.660286
693.399414	132.448639
692.192383	192.315750
690.986328	132.699738
689.778320	-167.869476
688.571289	35.048687
687.363281	-109.287170
686.155273	21.829384
684.947266	-53.166683
683.738281	-86.998764
682.529297	-274.748871
681.320313	-328.118225
680.111328	-234.210159
678.901367	-419.782654
677.691406	-118.127708
676.481445	-284.246460
675.270508	272.529480
674.059570	101.987038
672.848633	184.594559
671.636719	22.732054
670.425781	-102.313927
669.213867	239.611954
668.000977	-45.407631
666.789063	32.703918
665.576172	104.286400
664.362305	638.017273
663.149414	-93.807053
661.935547	-39.505894
660.721680	-95.276924
659.507813	-269.675568
658.292969	201.049255
657.078125	-214.822403
655.863281	-199.204056
654.647461	-140.425156
653.431641	-38.501247
652.215820	-1.188114
651.000000	-489.444153
649.783203	-81.416885
648.566406	14.313679
647.349609	56.298607
646.132813	156.515335
644.915039	357.959778
643.697266	249.690674
642.478516	247.033661
641.259766	188.665771
640.041992	106.889122
638.822266	107.041466
637.603516	107.440140
636.383789	97.359650
635.164063	407.581512
633.943359	114.570946
632.723633	-126.459923
631.502930	-201.770401
630.281250	-89.993416
629.060547	24.271772
627.838867	-112.049866
626.617188	202.445038
625.394531	352.183624
624.172852	240.864838
622.950195	157.975418
621.726563	298.491669
620.503906	550.902466
619.280273	-59.162575
618.056641	-43.150352
616.832031	337.416870
615.608398	177.130447
614.383789	128.934128
613.158203	304.016785
611.933594	-208.728897
610.708008	8.699696
609.482422	-132.138611
608.255859	157.604172
607.030273	174.758545
605.803711	-349.574615
604.576172	-82.382378
