# Supplementary material for: Raman spectroscopy accurately differentiates mucosal healing from non-healing and biochemical changes following biological therapy in inflammatory bowel disease
Source: PLoS One. 2021 Jun 2;16(6):e0252210. doi: 10.1371/journal.pone.0252210 (PMC8172032; doi:10.1371/journal.pone.0252210)
Supplement: S7 Dataset — (ZIP) [file pone.0252210.s009.zip › Post-biologic/OC031 post-1_base sub cr removed_82__X_-17045.7__Y_32925.8__Z_-382.073__Time_942.txt]

1714.837891	86.691208
1713.861328	-58.347466
1712.884766	30.897919
1711.907227	12.825216
1710.930664	-18.598553
1709.953125	-119.683151
1708.975586	-33.085735
1707.997070	99.059029
1707.019531	129.453079
1706.041016	-62.375896
1705.062500	-34.476807
1704.083984	-6.483863
1703.104492	88.495811
1702.125000	-65.268486
1701.145508	-82.405411
1700.166016	69.093178
1699.186523	-145.626816
1698.206055	-33.988235
1697.225586	-66.547752
1696.245117	-61.510700
1695.264648	-101.707306
1694.283203	69.270401
1693.301758	5.395327
1692.320313	115.267845
1691.338867	161.242859
1690.357422	95.339012
1689.375000	203.063263
1688.392578	286.955200
1687.410156	61.720043
1686.427734	-13.895335
1685.444336	273.220245
1684.460938	224.689285
1683.477539	13.908183
1682.494141	120.420586
1681.509766	261.732086
1680.526367	206.230148
1679.541992	156.309097
1678.557617	380.757324
1677.572266	235.527771
1676.587891	282.146423
1675.602539	371.534180
1674.617188	426.573212
1673.630859	468.537842
1672.645508	489.495148
1671.659180	457.545959
1670.672852	473.683838
1669.686523	580.367493
1668.699219	589.005432
1667.712891	619.145508
1666.725586	766.291565
1665.738281	743.808105
1664.750000	803.814941
1663.762695	811.014404
1662.774414	903.304443
1661.786133	1014.360291
1660.797852	762.501587
1659.808594	903.173767
1658.820313	765.863159
1657.831055	957.286865
1656.841797	1111.793091
1655.851563	784.608032
1654.862305	680.159973
1653.872070	684.482910
1652.881836	710.202881
1651.891602	606.526184
1650.900391	648.568298
1649.910156	600.926514
1648.918945	632.821289
1647.927734	588.278381
1646.935547	448.840729
1645.944336	412.709930
1644.952148	474.516998
1643.959961	269.810089
1642.966797	252.824966
1641.974609	185.905869
1640.981445	148.231094
1639.988281	189.911194
1638.995117	229.124100
1638.001953	163.022278
1637.007813	-92.699615
1636.013672	-66.093124
1635.019531	-134.194366
1634.025391	71.915619
1633.031250	112.149864
1632.036133	-113.466270
1631.041016	24.527361
1630.045898	78.378693
1629.049805	50.764839
1628.054688	-50.360115
1627.058594	93.351463
1626.062500	79.331520
1625.065430	-139.653473
1624.069336	33.306438
1623.072266	109.062874
1622.075195	29.869457
1621.078125	103.208405
1620.081055	-1.982007
1619.083008	-30.862343
1618.084961	-83.253670
1617.086914	166.349686
1616.088867	187.623337
1615.089844	62.046772
1614.091797	-13.540575
1613.092773	-91.632530
1612.092773	-127.657661
1611.093750	25.163389
1610.093750	-102.448769
1609.094727	165.742981
1608.093750	85.447609
1607.093750	86.448296
1606.093750	108.458603
1605.092773	169.784164
1604.091797	178.783661
1603.090820	4.642745
1602.088867	123.653595
1601.087891	140.639572
1600.085938	-12.338419
1599.083984	49.187584
1598.081055	-213.434296
1597.079102	-366.144501
1596.076172	-155.565308
1595.073242	52.330814
1594.070313	40.757217
1593.067383	-7.356899
1592.063477	-84.159149
1591.059570	-85.229309
1590.055664	-23.666363
1589.051758	-40.401283
1588.046875	-135.387177
1587.041992	-66.043480
1586.037109	24.119865
1585.032227	-42.175583
1584.027344	206.891403
1583.021484	150.971420
1582.015625	227.911911
1581.009766	-85.881775
1580.003906	-6.372385
1578.997070	13.193316
1577.990234	168.062469
1576.984375	96.435524
1575.976563	160.084442
1574.969727	-28.641863
1573.961914	-6.687295
1572.954102	-23.787678
1571.946289	203.417908
1570.938477	108.213295
1569.929688	106.534439
1568.921875	112.596443
1567.913086	-26.847570
1566.903320	137.514603
1565.894531	-33.149292
1564.884766	58.342403
1563.875000	66.690369
1562.865234	46.427898
1561.855469	166.173309
1560.844727	119.822495
1559.834961	156.388031
1558.824219	-1.552381
1557.813477	133.351105
1556.801758	-40.220535
1555.790039	198.093521
1554.779297	96.943520
1553.766602	101.914169
1552.754883	73.146645
1551.743164	15.834731
1550.730469	131.836029
1549.717773	95.057068
1548.705078	-21.980751
1547.691406	150.577148
1546.677734	-13.144513
1545.665039	73.855377
1544.650391	191.730087
1543.636719	76.918449
1542.623047	111.893295
1541.608398	118.342972
1540.593750	-63.805191
1539.579102	-60.094746
1538.563477	-84.878471
1537.547852	-42.657330
1536.533203	102.651161
1535.516602	-46.264599
1534.500977	-130.738251
1533.485352	-29.638134
1532.468750	-62.728428
1531.452148	226.243713
1530.435547	87.269348
1529.417969	-10.533983
1528.400391	102.797913
1527.383789	195.385910
1526.365234	27.804989
1525.347656	9.485207
1524.329102	24.520651
1523.311523	0.862689
1522.292969	-10.029645
1521.273438	32.980370
1520.254883	-88.673767
1519.235352	62.100349
1518.215820	184.440170
1517.196289	-96.780815
1516.176758	69.014069
1515.156250	-117.235092
1514.136719	-262.409851
1513.116211	-99.552475
1512.094727	129.866730
1511.074219	87.082108
1510.052734	-60.977348
1509.031250	-21.815580
1508.009766	-93.041168
1506.988281	12.585984
1505.965820	-138.275757
1504.943359	-153.331009
1503.920898	-7.043677
1502.898438	95.541290
1501.875000	-93.997017
1500.852539	-83.799156
1499.829102	-137.706039
1498.805664	-222.390366
1497.781250	-66.578903
1496.757813	-3.016931
1495.733398	-49.566372
1494.708984	-93.619217
1493.684570	5.450768
1492.659180	73.715401
1491.633789	118.869904
1490.608398	-2.162537
1489.583008	9.625268
1488.557617	108.175102
1487.531250	-33.437527
1486.504883	29.183264
1485.478516	43.208820
1484.452148	103.095657
1483.424805	244.524597
1482.398438	130.749649
1481.371094	45.002090
1480.342773	170.851608
1479.315430	215.018463
1478.287109	149.504105
1477.259766	282.723389
1476.230469	352.119263
1475.202148	533.510742
1474.173828	416.827454
1473.144531	712.580933
1472.115234	631.431824
1471.085938	601.165833
1470.055664	616.653809
1469.025391	611.739197
1467.996094	863.660950
1466.964844	815.371765
1465.934570	881.469238
1464.904297	782.292847
1463.873047	1168.460449
1462.841797	1056.478516
1461.809570	1297.560669
1460.778320	1091.571411
1459.746094	1164.910156
1458.713867	1116.345703
1457.681641	1344.399170
1456.649414	1148.600708
1455.616211	1140.570923
1454.583008	1236.506958
1453.549805	1380.558228
1452.516602	1139.190186
1451.483398	1326.252441
1450.449219	1135.636597
1449.415039	1591.131226
1448.380859	1334.656982
1447.345703	1683.519653
1446.311523	1515.730957
1445.276367	1540.379272
1444.241211	1478.964111
1443.205078	1270.805786
1442.169922	1384.019653
1441.133789	1315.073853
1440.097656	1342.246216
1439.061523	1371.938721
1438.024414	1406.669312
1436.988281	1312.522339
1435.951172	1102.197266
1434.914063	1136.986816
1433.875977	805.580933
1432.838867	741.974182
1431.800781	764.226013
1430.762695	730.962585
1429.724609	488.302521
1428.685547	487.934784
1427.646484	303.471558
1426.607422	247.712311
1425.568359	131.495499
1424.529297	169.106842
1423.489258	143.720627
1422.449219	224.192047
1421.409180	302.139801
1420.369141	-0.188490
1419.328125	7.331673
1418.288086	32.514256
1417.247070	150.832474
1416.205078	236.418716
1415.164063	171.075912
1414.122070	-12.418816
1413.080078	-238.540802
1412.038086	-11.989864
1410.996094	-49.412121
1409.953125	71.537910
1408.910156	-16.048935
1407.867188	84.844238
1406.824219	25.015579
1405.780273	216.340973
1404.737305	-14.085805
1403.693359	-118.879433
1402.648438	-57.973129
1401.604492	30.569258
1400.559570	46.385284
1399.514648	119.929375
1398.469727	33.050289
1397.424805	129.246170
1396.378906	142.756531
1395.333984	276.595764
1394.288086	-178.223923
1393.241211	43.393349
1392.195313	97.233025
1391.148438	25.943357
1390.101563	124.941872
1389.054688	51.312466
1388.006836	35.316505
1386.959961	-200.694977
1385.912109	31.076258
1384.864258	62.813881
1383.815430	-5.377785
1382.767578	-60.962826
1381.718750	38.449276
1380.669922	-61.938660
1379.621094	-94.777321
1378.571289	-17.669167
1377.522461	-102.769577
1376.472656	-18.047762
1375.421875	59.224640
1374.372070	-77.994049
1373.321289	-45.475361
1372.270508	22.021770
1371.219727	109.517357
1370.168945	-82.110214
1369.117188	189.939438
1368.066406	85.746574
1367.014648	-23.305222
1365.961914	9.721167
1364.910156	52.785324
1363.857422	-6.153565
1362.804688	-62.493076
1361.751953	-19.190962
1360.698242	-38.020596
1359.645508	25.329189
1358.591797	58.891529
1357.538086	95.013420
1356.483398	36.747906
1355.429688	152.555771
1354.375000	-34.716789
1353.320313	160.713333
1352.264648	303.989258
1351.209961	199.005539
1350.154297	190.962509
1349.098633	250.020752
1348.042969	274.403809
1346.986328	400.570587
1345.930664	511.894135
1344.874023	471.990540
1343.817383	637.963196
1342.759766	439.589600
1341.703125	561.067261
1340.645508	566.130920
1339.587891	430.088745
1338.529297	509.642212
1337.471680	495.166779
1336.413086	530.288513
1335.354492	429.362823
1334.295898	373.105194
1333.236328	477.750702
1332.176758	453.827301
1331.117188	385.489838
1330.057617	416.153931
1328.998047	397.455750
1327.937500	514.758606
1326.876953	293.623169
1325.816406	499.985443
1324.754883	417.404175
1323.694336	591.718262
1322.632813	603.117126
1321.571289	357.929474
1320.508789	638.476013
1319.447266	627.896667
1318.384766	607.532837
1317.322266	523.147339
1316.259766	451.202454
1315.196289	635.690979
1314.132813	573.760315
1313.069336	519.322876
1312.005859	607.843628
1310.942383	664.387268
1309.877930	723.439026
1308.813477	543.775818
1307.749023	558.677063
1306.683594	839.363586
1305.619141	773.159851
1304.553711	852.153748
1303.488281	756.607178
1302.421875	599.710815
1301.356445	853.393005
1300.290039	733.536255
1299.223633	547.466370
1298.157227	771.714722
1297.089844	679.156738
1296.022461	721.729614
1294.955078	715.254456
1293.887695	487.986176
1292.819336	754.015320
1291.751953	774.698730
1290.683594	358.908051
1289.614258	585.734131
1288.545898	736.527649
1287.476563	536.850037
1286.407227	623.990112
1285.337891	365.736938
1284.268555	528.903809
1283.198242	471.672516
1282.127930	478.165741
1281.057617	411.277863
1279.986328	645.447571
1278.916016	475.893738
1277.844727	472.781006
1276.773438	467.268951
1275.701172	566.930237
1274.629883	434.377808
1273.557617	546.303040
1272.485352	538.499146
1271.413086	596.688599
1270.339844	566.971375
1269.266602	678.918030
1268.193359	539.415894
1267.120117	641.624023
1266.045898	887.782288
1264.972656	875.276428
1263.898438	699.394043
1262.823242	589.454407
1261.749023	911.098938
1260.673828	659.847778
1259.598633	667.035828
1258.523438	686.425354
1257.448242	467.124695
1256.372070	532.863098
1255.295898	815.278931
1254.219727	786.018433
1253.142578	605.904785
1252.066406	717.855469
1250.989258	824.906616
1249.912109	652.245361
1248.833984	601.246704
1247.756836	613.485229
1246.678711	533.375183
1245.599609	586.950500
1244.521484	689.097229
1243.442383	657.623352
1242.364258	633.452820
1241.285156	548.605591
1240.205078	432.245544
1239.125977	466.391388
1238.045898	541.766235
1236.965820	588.001404
1235.884766	389.286438
1234.804688	551.906799
1233.723633	595.677368
1232.642578	435.857422
1231.561523	385.132355
1230.479492	523.364624
1229.397461	445.988434
1228.315430	487.278046
1227.233398	494.650330
1226.150391	448.762665
1225.068359	550.482666
1223.985352	490.062653
1222.901367	429.655823
1221.818359	303.972687
1220.734375	91.297722
1219.650391	88.977409
1218.566406	178.463867
1217.481445	246.147812
1216.396484	362.088684
1215.311523	11.893903
1214.226563	176.077179
1213.141602	279.819214
1212.055664	151.822220
1210.969727	441.251221
1209.883789	337.344635
1208.796875	264.808502
1207.709961	235.675201
1206.623047	129.389160
1205.536133	384.620453
1204.449219	218.051849
1203.361328	415.273163
1202.273438	65.670464
1201.185547	-62.288292
1200.096680	9.583359
1199.008789	-89.492149
1197.919922	-20.122580
1196.830078	-56.672020
1195.741211	14.991371
1194.651367	-81.739326
1193.561523	71.559410
1192.471680	181.487534
1191.381836	-150.828659
1190.291016	-19.359079
1189.200195	13.531907
1188.109375	-35.281277
1187.017578	-199.357498
1185.926758	-152.173492
1184.834961	-313.835693
1183.742188	-86.792000
1182.650391	197.675461
1181.557617	-57.619968
1180.464844	-85.070541
1179.372070	-4.685473
1178.279297	123.548492
1177.185547	-100.538040
1176.091797	-3.576334
1174.998047	26.235014
1173.903320	113.450172
1172.808594	30.612865
1171.713867	-13.942246
1170.619141	94.612679
1169.524414	148.046921
1168.428711	124.870583
1167.333008	-80.074455
1166.237305	-5.271789
1165.140625	-119.372505
1164.044922	148.859573
1162.948242	261.631226
1161.850586	197.550613
1160.753906	47.484104
1159.656250	-28.557989
1158.558594	112.587997
1157.460938	100.894684
1156.362305	315.803558
1155.263672	108.372025
1154.165039	151.379425
1153.066406	70.337494
1151.967773	163.287308
1150.868164	194.181000
1149.768555	60.611435
1148.667969	22.329529
1147.568359	103.091621
1146.467773	-59.094749
1145.367188	0.120392
1144.266602	-197.768616
1143.165039	37.418694
1142.063477	39.326435
1140.961914	60.208771
1139.860352	42.987850
1138.757813	47.117485
1137.655273	129.624847
1136.552734	164.522980
1135.450195	56.822956
1134.346680	39.371086
1133.244141	135.856705
1132.139648	199.011276
1131.036133	238.357086
1129.931641	552.888977
1128.827148	283.635651
1127.722656	327.535950
1126.618164	475.706696
1125.512695	400.912872
1124.407227	352.180481
1123.301758	447.974884
1122.196289	323.354279
1121.089844	307.697906
1119.983398	270.693085
1118.876953	318.893127
1117.769531	158.734909
1116.663086	329.910095
1115.555664	176.837616
1114.447266	213.020020
1113.339844	296.445160
1112.231445	242.664612
1111.123047	285.783051
1110.014648	257.949677
1108.905273	383.660736
1107.795898	332.120697
1106.686523	372.671112
1105.577148	162.900711
1104.466797	271.854553
1103.357422	378.369781
1102.247070	345.597168
1101.135742	315.163513
1100.025391	376.692291
1098.914063	379.215027
1097.802734	341.635742
1096.690430	461.942780
1095.579102	339.486389
1094.466797	398.440613
1093.353516	527.991882
1092.241211	337.244446
1091.127930	516.138916
1090.014648	245.415482
1088.901367	212.442245
1087.788086	409.999512
1086.673828	334.628357
1085.559570	548.485962
1084.445313	480.134949
1083.330078	287.233490
1082.214844	418.664520
1081.099609	542.973938
1079.984375	333.708801
1078.868164	244.277252
1077.751953	227.650162
1076.635742	354.187988
1075.519531	396.187744
1074.402344	234.060532
1073.285156	252.596634
1072.167969	226.567642
1071.050781	418.567444
1069.932617	71.404671
1068.814453	235.224091
1067.696289	281.833435
1066.578125	379.949707
1065.458984	358.595367
1064.339844	475.378113
1063.220703	219.965103
1062.100586	126.130821
1060.980469	242.897003
1059.860352	191.214966
1058.740234	298.575104
1057.619141	408.228546
1056.498047	216.331757
1055.376953	283.915161
1054.255859	197.290421
1053.133789	295.234100
1052.011719	278.726868
1050.889648	241.232712
1049.767578	98.740059
1048.644531	38.002110
1047.521484	-1.691011
1046.398438	222.221390
1045.274414	44.961288
1044.150391	145.239655
1043.026367	-31.872101
1041.902344	98.720886
1040.778320	-20.001772
1039.653320	215.393936
1038.528320	-133.785492
1037.402344	17.770973
1036.277344	199.551025
1035.151367	-49.228703
1034.024414	-9.375620
1032.898438	21.192480
1031.771484	163.400421
1030.644531	170.735138
1029.517578	164.158600
1028.390625	-46.872150
1027.262695	58.197319
1026.134766	-147.988052
1025.005859	-147.363068
1023.877930	-86.328568
1022.749023	-69.383049
1021.620117	-303.023346
1020.490234	-139.784760
1019.361328	-234.036240
1018.231445	-311.966461
1017.101563	-178.834183
1015.970703	-89.757545
1014.839844	-9.940770
1013.708984	-76.067558
1012.578125	-12.399760
1011.447266	55.922848
1010.315430	112.689514
1009.183594	49.123463
1008.050781	94.403664
1006.918945	81.883560
1005.786133	99.493568
1004.653320	642.089478
1003.519531	1055.020264
1002.386719	1190.450562
1001.252930	949.204468
1000.118164	761.268372
998.984375	351.743805
997.849609	171.087189
996.714844	214.524933
995.580078	331.868164
994.444336	135.380264
993.308594	-17.114950
992.172852	72.716064
991.036133	21.903448
989.900391	51.875839
988.763672	-93.275757
987.626953	100.456635
986.489258	-67.540260
985.351563	-44.213711
984.213867	55.164211
983.076172	-15.800644
981.937500	217.164368
980.798828	247.587204
979.660156	45.703548
978.521484	-31.808584
977.381836	134.541382
976.242188	50.291821
975.102539	-6.264074
973.961914	100.433731
972.822266	-1.908033
971.681641	102.589317
970.540039	191.035477
969.399414	210.642563
968.257813	436.886261
967.116211	-13.843184
965.973633	-10.039196
964.832031	23.654285
963.689453	128.492661
962.545898	256.281738
961.403320	175.511871
960.259766	165.889954
959.116211	94.492096
957.972656	325.535919
956.828125	-36.531181
955.683594	164.822662
954.539063	123.543541
953.393555	25.152166
952.249023	155.651352
951.103516	222.122818
949.957031	149.151398
948.811523	144.870316
947.665039	-103.892303
946.518555	81.691605
945.371094	86.786583
944.224609	158.183441
943.077148	245.604248
941.929688	152.705872
940.781250	135.240845
939.632813	85.907822
938.484375	267.077362
937.335938	135.769348
936.186523	196.129089
935.038086	117.467743
933.887695	4.727392
932.738281	-23.587156
931.587891	312.667053
930.437500	197.880371
929.287109	80.935844
928.135742	-26.781746
926.985352	-170.802063
925.833984	17.513405
924.681641	19.267485
923.530273	-88.085495
922.377930	-42.984901
921.224609	-25.121927
920.072266	95.058960
918.918945	151.623489
917.765625	-5.315148
916.612305	-19.045071
915.458008	17.239716
914.303711	-141.659348
913.149414	87.650230
911.995117	-100.582603
910.839844	26.634745
909.684570	-47.998096
908.529297	-181.497879
907.373047	-190.210800
906.216797	-273.659119
905.060547	-23.962130
903.904297	123.727562
902.747070	31.340225
901.589844	-60.962036
900.432617	-3.782998
899.274414	-93.688454
898.117188	4.273644
896.958984	133.896805
895.799805	-157.131714
894.641602	-133.725311
893.482422	-47.002449
892.322266	28.414507
891.163086	65.414688
890.002930	201.816269
888.842773	-43.462288
887.682617	284.859863
886.521484	5.874312
885.360352	108.417389
884.199219	186.116592
883.038086	322.444122
881.875977	-17.082575
880.713867	-29.527702
879.551758	205.987198
878.388672	184.516663
877.225586	75.207405
876.062500	31.280621
874.899414	133.755371
873.735352	242.947937
872.571289	102.260818
871.407227	-29.351385
870.242188	-25.911261
869.077148	-42.710655
867.912109	86.661087
866.747070	69.846062
865.581055	3.594144
864.415039	211.511917
863.249023	156.484665
862.083008	101.479691
860.916016	214.905060
859.749023	110.512901
858.581055	208.158554
857.414063	307.987427
856.246094	318.027985
855.077148	314.596222
853.909180	219.214539
852.740234	72.305962
851.571289	183.187180
850.402344	287.274811
849.232422	297.209259
848.062500	118.990974
846.892578	209.522888
845.721680	347.000122
844.551758	117.348839
843.380859	160.755493
842.208984	271.224640
841.038086	131.128876
839.866211	20.138979
838.694336	72.351326
837.521484	301.059631
836.348633	245.869125
835.175781	183.967178
834.002930	10.395627
832.829102	151.684464
831.655273	190.186249
830.481445	161.680191
829.307617	318.330322
828.132813	4.208582
826.958008	241.022247
825.783203	192.296768
824.607422	353.079620
823.431641	210.666168
822.255859	45.993076
821.079102	77.367577
819.903320	-78.384865
818.726563	-40.414585
817.548828	-26.995852
816.372070	204.446167
815.194336	119.807869
814.016602	104.109825
812.837891	-11.700176
811.659180	-218.660980
810.480469	-123.290649
809.301758	-208.016434
808.122070	133.799881
806.942383	-182.050140
805.762695	-138.071732
804.583008	-282.875549
803.402344	-57.003109
802.221680	-155.269913
801.041016	-11.731810
799.859375	129.465179
798.677734	-237.254913
797.496094	-89.535698
796.313477	-201.259537
795.131836	54.843174
793.949219	-138.943420
792.765625	-146.651550
791.583008	-54.770950
790.399414	-210.929733
789.215820	15.817375
788.031250	120.702278
786.846680	-199.258270
785.662109	58.121708
784.477539	45.565334
783.291992	32.960762
782.106445	55.668884
780.920898	76.103409
779.735352	3.694689
778.548828	52.737152
777.362305	119.369415
776.174805	20.358576
774.988281	51.554741
773.800781	14.287245
772.613281	29.931404
771.424805	25.672325
770.236328	-51.391834
769.047852	45.679504
767.859375	14.838674
766.669922	105.151703
765.480469	27.968069
764.291016	-172.546844
763.101563	263.300720
761.911133	135.389343
760.720703	82.325668
759.529297	108.460022
758.338867	240.133438
757.147461	261.755035
755.955078	215.178970
754.763672	124.633278
753.571289	117.613007
752.378906	205.045654
751.186523	309.986755
749.993164	157.919601
748.799805	245.217178
747.606445	40.520134
746.412109	39.992496
745.217773	98.688087
744.023438	117.863853
742.829102	-123.940018
741.633789	-63.081814
740.438477	120.489525
739.243164	60.727379
738.046875	49.191513
736.850586	0.427240
735.654297	-57.069008
734.458008	-140.804688
733.260742	-31.875168
732.063477	247.700485
730.866211	30.531122
729.667969	25.645464
728.469727	40.461018
727.271484	24.683344
726.073242	159.752380
724.874023	-92.000282
723.674805	110.811600
722.474609	245.849762
721.275391	96.979782
720.075195	85.755127
718.875000	72.390068
717.673828	242.373611
716.473633	4.355217
715.272461	132.921814
714.070313	-30.723883
712.869141	174.193314
711.666992	43.411839
710.463867	156.803329
709.261719	241.877975
708.058594	89.566811
706.855469	196.516113
705.652344	-97.093185
704.448242	60.042580
703.244141	119.253029
702.040039	-84.728340
700.834961	-57.990414
699.630859	-92.076958
698.424805	-23.891397
697.219727	50.861065
696.013672	30.051464
694.807617	11.505610
693.601563	79.931114
692.395508	-5.761383
691.188477	-15.342513
689.981445	1.215033
688.773438	-192.626053
687.566406	-50.028931
686.358398	66.569130
685.149414	1.062703
683.941406	26.729198
682.732422	-224.943787
681.523438	-4.026997
680.313477	-138.398972
679.104492	43.600269
677.894531	22.067703
676.683594	41.775742
675.473633	-61.801170
674.262695	-117.627686
673.051758	21.365290
671.839844	-103.477882
670.628906	148.073654
669.416992	51.544266
668.204102	17.829920
666.992188	-26.588659
665.779297	-66.579979
664.566406	20.961016
663.352539	15.691951
662.138672	51.518970
660.924805	-65.837563
659.710938	56.448875
658.497070	142.069717
657.282227	-210.119370
656.066406	-63.972389
654.851563	95.090866
653.635742	51.530056
652.419922	-209.606140
651.204102	-87.113670
649.987305	-72.336082
648.770508	-27.395870
647.553711	90.736984
646.336914	-73.132500
645.119141	178.383896
643.901367	122.133629
642.682617	130.422943
641.464844	63.416092
640.246094	-108.934532
639.027344	-79.211090
637.807617	266.330017
636.587891	48.769722
635.368164	37.426262
634.148438	28.143719
632.927734	10.174940
631.707031	-25.074984
630.486328	14.665962
629.264648	34.933651
628.043945	85.055748
626.822266	2.022593
625.599609	98.925461
624.376953	238.438721
623.155273	167.643951
621.931641	118.059425
620.708984	31.811272
619.485352	58.812134
618.261719	104.757072
617.037109	163.189468
615.813477	88.557709
614.588867	-9.956420
613.364258	13.094789
612.138672	33.564529
610.913086	-36.231525
609.687500	-76.553703
608.461914	15.127781
607.235352	-56.157524
606.008789	-1.953653
604.782227	-204.652695
