# Supplementary material for: Raman spectroscopy accurately differentiates mucosal healing from non-healing and biochemical changes following biological therapy in inflammatory bowel disease
Source: PLoS One. 2021 Jun 2;16(6):e0252210. doi: 10.1371/journal.pone.0252210 (PMC8172032; doi:10.1371/journal.pone.0252210)
Supplement: S7 Dataset — (ZIP) [file pone.0252210.s009.zip › Post-biologic/OC034 post treatment_base sub CR removed_85__X_-4891.59__Y_10076__Z_1506.44__Time_957.txt]

1714.774414	35.978546
1713.797852	-35.543415
1712.820313	-38.735954
1711.843750	89.177109
1710.866211	29.046513
1709.888672	-122.447418
1708.911133	-94.555534
1707.933594	-184.758148
1706.955078	156.130630
1705.976563	-121.884369
1704.998047	74.000526
1704.019531	-43.470932
1703.040039	-112.811943
1702.061523	-40.331833
1701.082031	34.745876
1700.101563	91.046440
1699.122070	117.966667
1698.141602	270.530853
1697.161133	153.173615
1696.180664	145.505936
1695.200195	373.022797
1694.218750	258.688141
1693.238281	310.121277
1692.256836	292.258026
1691.274414	346.613129
1690.292969	329.119751
1689.310547	463.873047
1688.328125	500.106476
1687.345703	339.240356
1686.363281	514.596252
1685.379883	594.159668
1684.396484	559.380493
1683.413086	698.067200
1682.429688	690.496704
1681.445313	645.931702
1680.461914	694.907043
1679.477539	826.675171
1678.493164	791.070068
1677.507813	878.183960
1676.523438	954.992615
1675.538086	1066.674194
1674.552734	1067.004517
1673.566406	1232.489136
1672.581055	1172.408936
1671.594727	1184.454468
1670.608398	1295.168457
1669.622070	1443.406250
1668.634766	1368.922119
1667.648438	1456.821167
1666.661133	1457.484863
1665.673828	1373.648438
1664.685547	1518.382324
1663.698242	1812.006958
1662.709961	1514.587646
1661.721680	1676.345703
1660.733398	1819.897339
1659.744141	1881.643066
1658.755859	1782.191528
1657.766602	1778.542358
1656.777344	1862.702148
1655.787109	1735.430786
1654.797852	1574.239990
1653.807617	1397.647827
1652.817383	1361.777100
1651.827148	1157.048950
1650.835938	1024.217773
1649.844727	1074.295654
1648.853516	796.980286
1647.862305	1075.190552
1646.871094	838.447510
1645.878906	599.561096
1644.886719	577.750610
1643.894531	524.662415
1642.902344	408.634308
1641.910156	467.244904
1640.916992	399.549286
1639.923828	340.182220
1638.930664	149.342010
1637.936523	196.285492
1636.943359	256.768890
1635.949219	38.185928
1634.955078	-11.280476
1633.960938	-18.213051
1632.965820	17.351183
1631.970703	-46.826748
1630.975586	-55.341179
1629.980469	18.088928
1628.985352	-158.203247
1627.989258	-76.234596
1626.993164	-112.360588
1625.997070	7.019722
1625.000977	-152.070923
1624.003906	128.240128
1623.007813	-17.065023
1622.010742	87.621628
1621.012695	-41.274277
1620.015625	260.933990
1619.017578	219.268524
1618.020508	248.776688
1617.021484	136.786026
1616.023438	-113.991478
1615.025391	99.993706
1614.026367	-55.743103
1613.027344	79.933380
1612.028320	100.408005
1611.028320	-143.672989
1610.029297	-125.343941
1609.029297	100.193138
1608.029297	61.236866
1607.028320	1.540674
1606.028320	120.122757
1605.027344	79.135178
1604.026367	98.542252
1603.025391	21.282930
1602.023438	-45.314293
1601.022461	-148.351044
1600.020508	-128.278091
1599.018555	-152.521545
1598.016602	-48.530045
1597.013672	-161.374268
1596.010742	-161.691116
1595.007813	-86.134727
1594.004883	-227.283554
1593.001953	-148.924988
1591.998047	-214.088959
1590.994141	-153.850266
1589.990234	-208.376068
1588.986328	-189.751450
1587.981445	42.829571
1586.976563	134.548370
1585.971680	142.851273
1584.966797	224.189056
1583.961914	180.440765
1582.956055	66.402596
1581.950195	77.487373
1580.944336	320.391724
1579.938477	117.943161
1578.931641	188.951889
1577.924805	10.071575
1576.917969	260.637787
1575.911133	100.030548
1574.904297	100.752075
1573.896484	72.857956
1572.888672	112.555458
1571.880859	27.438784
1570.873047	41.085136
1569.864258	2.728028
1568.855469	83.842690
1567.846680	53.197475
1566.837891	87.429947
1565.829102	90.439003
1564.819336	145.300095
1563.809570	210.451477
1562.799805	65.359695
1561.790039	44.758427
1560.779297	226.364777
1559.768555	153.723587
1558.757813	138.052200
1557.747070	145.618866
1556.736328	44.262192
1555.724609	113.822815
1554.712891	317.923584
1553.701172	358.697357
1552.689453	337.209686
1551.676758	93.027687
1550.664063	211.106522
1549.651367	222.938309
1548.638672	113.067497
1547.625977	98.795952
1546.612305	146.449890
1545.598633	41.435268
1544.584961	161.164581
1543.571289	198.016754
1542.556641	43.546795
1541.541992	87.861305
1540.527344	10.643654
1539.512695	132.086121
1538.498047	-17.689728
1537.482422	-59.180893
1536.466797	15.279972
1535.451172	-62.639381
1534.434570	3.722049
1533.418945	36.367977
1532.402344	-178.632858
1531.385742	54.712368
1530.369141	63.616802
1529.351563	-30.702774
1528.334961	-14.412878
1527.317383	1.689266
1526.299805	-41.608753
1525.281250	17.881685
1524.263672	-18.049101
1523.245117	-92.742828
1522.226563	89.628700
1521.208008	73.717430
1520.188477	93.617302
1519.168945	-4.926673
1518.150391	24.883577
1517.129883	-50.862713
1516.110352	-18.871975
1515.089844	87.392273
1514.070313	106.115929
1513.049805	-13.996628
1512.028320	30.014877
1511.007813	-13.432320
1509.986328	-149.420349
1508.964844	-41.863132
1507.943359	-57.642311
1506.921875	-114.632088
1505.899414	-61.568035
1504.876953	-106.109138
1503.854492	-179.009262
1502.832031	-190.588104
1501.808594	-69.174927
1500.786133	-316.737701
1499.762695	-195.731522
1498.739258	-100.562378
1497.714844	-233.383209
1496.691406	-90.012772
1495.666992	-251.292099
1494.642578	-44.423061
1493.617188	13.868268
1492.592773	-7.287970
1491.567383	106.830536
1490.541992	-47.578667
1489.516602	135.114349
1488.491211	77.463409
1487.464844	167.760345
1486.438477	81.683624
1485.412109	299.214966
1484.385742	182.177490
1483.358398	299.739594
1482.331055	299.743652
1481.303711	393.941711
1480.276367	322.200043
1479.249023	418.574432
1478.220703	558.064819
1477.192383	592.863831
1476.164063	655.513733
1475.135742	835.146606
1474.106445	920.319763
1473.077148	880.555054
1472.047852	1074.836426
1471.018555	1230.716187
1469.989258	1149.764648
1468.958984	1353.599731
1467.928711	1458.022827
1466.898438	1651.259521
1465.868164	1783.269287
1464.836914	1805.792358
1463.805664	2041.625977
1462.774414	2010.479980
1461.743164	2210.361328
1460.710938	2237.345215
1459.679688	2228.667236
1458.647461	2212.251953
1457.615234	2289.630859
1456.582031	2318.649170
1455.549805	2459.176514
1454.516602	2447.357666
1453.483398	2430.372559
1452.449219	2458.917969
1451.416016	2690.134277
1450.381836	2657.609863
1449.347656	2782.087646
1448.313477	2784.846924
1447.279297	2617.851563
1446.244141	2764.787109
1445.208984	2655.921875
1444.173828	2471.108398
1443.138672	2519.084229
1442.102539	2587.199707
1441.066406	2389.661865
1440.030273	2364.093994
1438.994141	2394.097900
1437.958008	2158.645752
1436.920898	2082.431885
1435.883789	1821.773315
1434.846680	1697.580566
1433.808594	1568.337891
1432.771484	1484.572632
1431.733398	1171.086304
1430.695313	1089.888428
1429.657227	927.955200
1428.618164	831.643677
1427.579102	508.360809
1426.540039	669.343689
1425.500977	512.591736
1424.461914	421.428467
1423.421875	544.481201
1422.381836	418.052979
1421.341797	276.563965
1420.301758	245.945160
1419.260742	313.526489
1418.219727	318.154816
1417.178711	358.027191
1416.137695	93.437790
1415.096680	163.561646
1414.054688	364.449463
1413.012695	271.069977
1411.970703	-5.767481
1410.928711	66.920586
1409.885742	137.085831
1408.842773	126.859436
1407.799805	33.784969
1406.756836	91.473816
1405.712891	83.889923
1404.668945	31.173019
1403.625000	-39.038219
1402.581055	119.172676
1401.537109	144.414047
1400.492188	112.005463
1399.447266	104.750336
1398.402344	27.366779
1397.357422	110.502083
1396.311523	25.760668
1395.265625	3.766345
1394.219727	62.015442
1393.173828	142.858246
1392.126953	-16.629438
1391.081055	-55.793991
1390.034180	-12.275458
1388.986328	-81.295685
1387.939453	-20.095224
1386.891602	-38.873264
1385.843750	39.977848
1384.795898	11.393085
1383.748047	-94.561760
1382.699219	-2.957322
1381.651367	-108.650787
1380.602539	-24.359426
1379.552734	-174.755539
1378.503906	2.123219
1377.454102	-28.160559
1376.404297	-170.622574
1375.354492	-195.626541
1374.303711	-5.964208
1373.253906	-152.959229
1372.203125	-200.029022
1371.152344	-119.803375
1370.100586	52.732468
1369.049805	35.944115
1367.998047	188.707443
1366.946289	-47.044022
1365.894531	-11.103595
1364.841797	74.749466
1363.789063	38.729412
1362.736328	75.042793
1361.683594	166.225693
1360.630859	85.863007
1359.577148	172.314590
1358.523438	97.246422
1357.469727	39.762768
1356.415039	228.518234
1355.361328	226.005615
1354.306641	136.682877
1353.251953	236.334198
1352.197266	355.965912
1351.141602	286.996857
1350.085938	463.968842
1349.030273	544.231873
1347.974609	560.108032
1346.918945	529.003357
1345.862305	758.489502
1344.805664	655.763062
1343.749023	756.533630
1342.691406	929.298035
1341.634766	889.045959
1340.577148	965.412964
1339.519531	1074.114258
1338.460938	967.479004
1337.403320	910.579529
1336.344727	930.604187
1335.286133	1029.982178
1334.226563	941.433716
1333.167969	860.517029
1332.108398	858.942993
1331.048828	946.556030
1329.989258	952.718445
1328.928711	813.216370
1327.869141	745.609131
1326.808594	846.194946
1325.748047	796.234131
1324.686523	862.526062
1323.625977	748.727173
1322.564453	931.353638
1321.502930	854.940186
1320.440430	810.801453
1319.378906	983.931213
1318.316406	762.545837
1317.253906	824.983093
1316.190430	892.487732
1315.127930	809.786377
1314.064453	924.413940
1313.000977	972.639038
1311.937500	762.386658
1310.873047	810.950745
1309.809570	908.897156
1308.745117	844.506226
1307.679688	1036.237305
1306.615234	1105.026245
1305.549805	834.486328
1304.484375	829.825867
1303.418945	958.098450
1302.353516	1000.431763
1301.287109	944.594421
1300.220703	911.049011
1299.154297	794.144836
1298.087891	979.541687
1297.020508	1150.275024
1295.954102	861.992432
1294.886719	637.800659
1293.818359	592.991455
1292.750977	540.984924
1291.682617	665.752686
1290.614258	704.775391
1289.545898	623.781860
1288.476563	591.989929
1287.407227	550.545776
1286.338867	514.152649
1285.268555	583.249512
1284.199219	527.539307
1283.128906	545.443542
1282.058594	401.897766
1280.988281	620.773010
1279.917969	585.191345
1278.846680	427.428223
1277.775391	614.728882
1276.704102	652.897949
1275.632813	622.712769
1274.560547	692.874634
1273.488281	724.019043
1272.416016	816.342163
1271.343750	818.353455
1270.270508	1020.731262
1269.197266	920.363403
1268.124023	1010.547485
1267.050781	978.765625
1265.977539	925.134705
1264.903320	1022.876282
1263.829102	1088.961670
1262.753906	1208.759033
1261.679688	1065.298584
1260.604492	1134.041504
1259.529297	1139.481323
1258.454102	1230.270874
1257.378906	1182.264160
1256.302734	1124.619751
1255.226563	1020.817932
1254.150391	1138.640381
1253.073242	1249.184204
1251.997070	1084.809326
1250.919922	1015.445129
1249.841797	1075.074463
1248.764648	1195.518555
1247.686523	1201.720947
1246.608398	1093.750000
1245.530273	1126.809326
1244.452148	1155.046631
1243.373047	1248.901367
1242.293945	1044.090210
1241.214844	1070.041382
1240.135742	1168.837158
1239.055664	1003.131958
1237.975586	961.266235
1236.895508	895.195496
1235.815430	860.711121
1234.734375	816.576843
1233.654297	813.688049
1232.573242	789.019348
1231.491211	953.369812
1230.410156	785.802795
1229.328125	821.759644
1228.246094	802.025085
1227.163086	779.894287
1226.081055	825.539795
1224.998047	600.177429
1223.915039	701.494324
1222.832031	621.375610
1221.748047	647.687805
1220.664063	606.293640
1219.580078	506.903076
1218.496094	525.951111
1217.412109	513.571411
1216.327148	346.606628
1215.242188	377.711609
1214.157227	372.568970
1213.071289	495.339111
1211.985352	502.196564
1210.899414	537.975342
1209.813477	658.132507
1208.727539	573.219421
1207.640625	618.511597
1206.553711	750.524170
1205.466797	532.993591
1204.378906	469.727020
1203.291016	469.075714
1202.203125	280.526611
1201.115234	229.258652
1200.027344	346.472717
1198.938477	-56.270638
1197.849609	60.850769
1196.760742	14.277661
1195.670898	8.557308
1194.582031	-28.486927
1193.492188	-142.503494
1192.401367	-4.161150
1191.311523	-60.595062
1190.220703	-47.397831
1189.129883	-185.599640
1188.039063	-88.479294
1186.947266	-166.735428
1185.856445	-125.023895
1184.764648	-133.802094
1183.671875	-221.827911
1182.580078	-98.818695
1181.487305	-50.288834
1180.394531	41.288925
1179.301758	51.236137
1178.208984	8.363643
1177.115234	111.577370
1176.021484	73.318604
1174.927734	276.867523
1173.833008	370.089355
1172.738281	290.813446
1171.643555	63.087177
1170.548828	7.640094
1169.454102	124.355095
1168.358398	-58.046406
1167.262695	99.071709
1166.166992	-93.018875
1165.070313	140.304947
1163.973633	86.667946
1162.876953	152.393219
1161.780273	153.487473
1160.683594	132.976013
1159.585938	346.324890
1158.488281	308.841675
1157.389648	385.803406
1156.291992	429.208405
1155.193359	417.616425
1154.094727	420.217468
1152.996094	167.590836
1151.896484	131.867676
1150.796875	248.554871
1149.697266	167.314377
1148.597656	150.300858
1147.498047	85.540604
1146.397461	-55.505020
1145.296875	-51.408928
1144.195313	7.296432
1143.094727	77.743454
1141.993164	-101.739777
1140.891602	18.387747
1139.789063	36.092323
1138.687500	-115.119041
1137.584961	130.505325
1136.482422	43.237545
1135.379883	202.936417
1134.276367	390.933624
1133.172852	431.498322
1132.069336	585.863464
1130.964844	626.105713
1129.861328	801.452942
1128.756836	910.165161
1127.652344	774.405823
1126.546875	906.527222
1125.442383	1074.021484
1124.336914	862.083435
1123.230469	704.613098
1122.125000	850.330017
1121.018555	609.778564
1119.912109	646.265930
1118.805664	644.730225
1117.699219	747.213562
1116.591797	589.219482
1115.484375	663.025940
1114.376953	606.581970
1113.268555	597.332703
1112.160156	566.686584
1111.051758	559.569275
1109.943359	578.328430
1108.833984	696.185791
1107.725586	584.750549
1106.616211	631.468201
1105.505859	633.185181
1104.396484	809.461243
1103.286133	921.820374
1102.175781	1088.280273
1101.064453	737.960571
1099.954102	930.102661
1098.842773	853.256836
1097.731445	908.341614
1096.619141	838.385742
1095.507813	956.849670
1094.395508	962.082458
1093.282227	1016.660522
1092.169922	948.679871
1091.056641	828.837585
1089.943359	828.977539
1088.830078	732.551086
1087.716797	854.842773
1086.602539	715.927246
1085.488281	910.866089
1084.373047	738.902832
1083.258789	757.301453
1082.143555	886.035095
1081.028320	760.917603
1079.913086	624.031189
1078.796875	660.877869
1077.680664	674.153320
1076.564453	513.669250
1075.448242	637.102417
1074.331055	591.496033
1073.213867	625.581726
1072.096680	448.549042
1070.979492	466.106415
1069.861328	448.429993
1068.743164	538.486206
1067.625000	541.762634
1066.505859	519.210938
1065.386719	569.202942
1064.267578	565.275146
1063.148438	500.444611
1062.029297	550.254333
1060.909180	415.174347
1059.789063	361.974243
1058.667969	402.285736
1057.547852	477.612640
1056.426758	428.987335
1055.305664	296.228973
1054.183594	238.252380
1053.062500	378.810730
1051.940430	292.765778
1050.818359	337.473053
1049.695313	459.156372
1048.572266	324.080505
1047.449219	280.036133
1046.326172	208.010788
1045.203125	327.221954
1044.079102	236.543945
1042.955078	371.990082
1041.830078	202.101242
1040.706055	283.907288
1039.581055	34.928650
1038.456055	114.409149
1037.331055	252.063904
1036.205078	119.662819
1035.079102	266.579590
1033.953125	315.732483
1032.826172	313.705414
1031.700195	609.358643
1030.573242	388.773926
1029.445313	342.637115
1028.318359	185.016342
1027.190430	-114.222847
1026.062500	23.381954
1024.934570	19.309011
1023.805664	-98.486420
1022.676758	-225.467850
1021.547852	-294.329865
1020.418945	-161.269531
1019.289063	-132.600998
1018.159180	-479.558441
1017.029297	-54.272091
1015.898438	115.906952
1014.767578	56.655418
1013.636719	-18.720903
1012.505859	221.013947
1011.375000	312.503113
1010.243164	325.302002
1009.111328	433.069855
1007.978516	591.769836
1006.846680	477.484039
1005.713867	1226.079712
1004.581055	1999.849731
1003.447266	2632.313965
1002.313477	2441.720947
1001.179688	2031.780029
1000.045898	1331.025879
998.912109	575.262573
997.777344	498.860870
996.642578	184.801758
995.506836	104.113518
994.372070	196.645172
993.236328	44.688896
992.100586	195.071320
990.963867	387.001129
989.828125	293.084778
988.691406	107.129242
987.553711	-27.926184
986.416992	-24.562729
985.279297	59.535923
984.141602	148.326767
983.003906	71.443939
981.865234	6.232465
980.726563	-95.635284
979.587891	46.543056
978.448242	246.289017
977.309570	133.344818
976.169922	156.230438
975.030273	59.726299
973.889648	163.325943
972.749023	62.553623
971.608398	83.706612
970.467773	72.847755
969.326172	264.167175
968.184570	223.728989
967.042969	36.600262
965.901367	95.185455
964.758789	174.537323
963.616211	125.593750
962.473633	251.061752
961.330078	177.222870
960.186523	280.018311
959.042969	62.195026
957.899414	240.869934
956.754883	309.708679
955.610352	163.479904
954.465820	292.135315
953.321289	61.639347
952.175781	-109.104256
951.030273	-21.155787
949.884766	92.069092
948.738281	200.833282
947.591797	94.870804
946.445313	85.093460
945.298828	258.244080
944.151367	219.074600
943.003906	255.442322
941.856445	212.058121
940.708008	257.872955
939.559570	107.599884
938.411133	336.250427
937.262695	302.676849
936.113281	205.442688
934.964844	274.830933
933.814453	260.030426
932.665039	357.048584
931.514648	224.107117
930.364258	264.480988
929.213867	252.630402
928.062500	115.747421
926.912109	76.951019
925.759766	-13.992286
924.608398	138.668625
923.456055	4.863055
922.303711	180.507126
921.151367	131.178787
919.999023	47.940796
918.845703	-157.793518
917.692383	-226.980850
916.539063	-91.587929
915.384766	-65.087456
914.230469	-183.727707
913.076172	-240.888199
911.920898	-143.583420
910.766602	-284.362946
909.611328	-130.107635
908.455078	-163.963470
907.299805	-145.532196
906.143555	-179.088181
904.987305	-24.438288
903.830078	-241.207413
902.673828	-79.553146
901.516602	-51.420048
900.359375	99.061584
899.201172	-175.842804
898.042969	42.729832
896.884766	105.247833
895.726563	-24.364914
894.567383	49.688953
893.408203	44.710831
892.249023	-46.024483
891.088867	-80.117432
889.929688	62.089512
888.769531	145.628494
887.608398	105.066399
886.448242	-16.641075
885.287109	-11.815896
884.125977	11.150854
882.963867	137.961227
881.801758	3.220011
880.639648	-88.535744
879.477539	139.895065
878.315430	230.839981
877.152344	33.459690
875.989258	140.313034
874.825195	188.648666
873.661133	25.409508
872.497070	8.611392
871.333008	-10.367056
870.168945	-58.523220
869.003906	30.605030
867.838867	198.445084
866.672852	150.447403
865.506836	120.498695
864.340820	-66.684647
863.174805	132.655731
862.008789	242.099457
860.841797	183.125351
859.674805	115.229279
858.506836	301.012146
857.339844	392.479736
856.171875	232.682892
855.003906	503.587646
853.834961	453.745605
852.666016	513.779419
851.497070	403.461090
850.328125	418.672424
849.158203	471.965515
847.988281	274.395630
846.818359	155.277802
845.647461	197.386215
844.477539	199.167557
843.306641	4.041425
842.134766	128.875000
840.963867	112.722542
839.791992	7.122695
838.619141	71.435364
837.447266	175.900101
836.274414	175.274185
835.101563	80.789612
833.928711	147.096024
832.754883	103.929985
831.581055	134.393799
830.407227	198.263184
829.232422	235.280060
828.058594	180.756699
826.883789	175.264893
825.708008	412.734192
824.533203	117.284973
823.357422	227.491760
822.181641	61.306767
821.004883	77.777924
819.828125	83.025635
818.651367	34.755344
817.474609	86.584152
816.296875	-61.969360
815.119141	-119.327690
813.941406	-47.746597
812.763672	-198.666306
811.584961	-38.358822
810.406250	-147.169876
809.226563	23.964441
808.047852	-196.096634
806.868164	-136.296921
805.688477	-69.971695
804.507813	-3.781240
803.327148	-70.904251
802.146484	-158.080063
800.965820	-207.615768
799.784180	-75.367447
798.603516	-171.698761
797.420898	-86.306725
796.239258	-162.875443
795.056641	-212.933243
793.874023	-74.788628
792.691406	-76.363754
791.507813	-146.698303
790.324219	-82.086510
789.140625	-48.615231
787.956055	13.484926
786.772461	71.000381
785.586914	128.372192
784.402344	81.663605
783.216797	207.282303
782.032227	133.804108
780.845703	170.721512
779.660156	46.233276
778.473633	195.537262
777.287109	95.144394
776.100586	102.841164
774.913086	6.689100
773.725586	78.149033
772.538086	127.395027
771.349609	-156.508881
770.161133	-118.488853
768.972656	86.925911
767.784180	144.473480
766.594727	32.230682
765.405273	186.464142
764.215820	113.684258
763.026367	183.943527
761.835938	223.251083
760.645508	297.647858
759.454102	382.913544
758.262695	459.242371
757.072266	418.884094
755.879883	389.450897
754.688477	267.620392
753.496094	303.989502
752.303711	285.332489
751.110352	398.399658
749.917969	313.693542
748.724609	290.432098
747.530273	383.448975
746.336914	377.604889
745.142578	270.783264
743.948242	339.430054
742.752930	261.068420
741.558594	274.775116
740.363281	292.816986
739.166992	266.985535
737.971680	50.526035
736.775391	66.315231
735.579102	55.794651
734.381836	91.234947
733.185547	71.922409
731.988281	-23.979914
730.790039	98.934883
729.592773	322.403534
728.394531	200.269913
727.196289	301.197784
725.997070	290.624725
724.797852	192.669693
723.598633	304.515747
722.399414	243.791794
721.199219	397.132446
719.999023	323.397339
718.798828	225.736435
717.598633	337.656586
716.397461	353.594818
715.196289	483.005859
713.994141	318.050415
712.792969	257.888458
711.590820	173.861923
710.388672	120.467163
709.185547	126.010475
707.982422	-66.552116
706.779297	4.555396
705.576172	36.549324
704.372070	29.464939
703.167969	92.131104
701.963867	-34.377342
700.759766	-28.029627
699.554688	87.170296
698.349609	48.100109
697.143555	102.646370
695.938477	113.846359
694.732422	83.913826
693.525391	-108.746269
692.319336	-68.828491
691.112305	-193.759735
689.905273	-149.184723
688.697266	-121.826645
687.490234	-129.034058
686.282227	-216.319504
685.073242	-168.956329
683.865234	-99.776329
682.656250	-71.638084
681.447266	-56.347355
680.237305	26.263094
679.028320	-81.598785
677.818359	-44.163841
676.607422	-86.677162
675.397461	3.007383
674.186523	47.373005
672.975586	113.505089
671.763672	114.878181
670.551758	6.118696
669.339844	72.656906
668.127930	61.491268
666.915039	59.109287
665.703125	108.689774
664.489258	39.584244
663.276367	-40.187614
662.062500	11.865393
660.848633	-80.627785
659.634766	70.826332
658.419922	47.536213
657.205078	13.520448
655.990234	162.839035
654.775391	-34.976868
653.559570	-55.958149
652.343750	-14.456178
651.126953	-74.252655
649.911133	12.376506
648.694336	-45.373367
647.477539	-12.775754
646.259766	146.680328
645.041992	232.755508
643.824219	180.935501
642.606445	449.414063
641.387695	220.820557
640.168945	245.754608
638.950195	36.109127
637.730469	38.976322
636.511719	22.142715
635.291016	69.365540
634.071289	17.347351
632.850586	-88.790894
631.629883	-68.763313
630.409180	180.300583
629.188477	-66.944534
627.966797	56.334969
626.745117	78.061317
625.522461	199.779480
624.300781	275.612671
623.078125	260.533386
621.854492	193.106918
620.631836	390.317078
619.408203	256.589081
618.184570	181.741150
616.960938	22.250893
615.736328	15.635825
614.511719	14.096087
613.287109	-14.535079
612.061523	-95.992241
610.835938	24.110224
609.610352	106.143135
608.384766	4.722861
607.158203	63.852970
605.931641	-184.460846
604.705078	15.891928
