# Supplementary material for: Raman spectroscopy accurately differentiates mucosal healing from non-healing and biochemical changes following biological therapy in inflammatory bowel disease
Source: PLoS One. 2021 Jun 2;16(6):e0252210. doi: 10.1371/journal.pone.0252210 (PMC8172032; doi:10.1371/journal.pone.0252210)
Supplement: S7 Dataset — (ZIP) [file pone.0252210.s009.zip › Post-biologic/OC013 post treatment-2_BL sub CR removed_0__X_13373.9__Y_18524.4__Time_0.txt]

1714.671875	416.024414
1713.695313	-117.857452
1712.718750	-305.368347
1711.742188	-388.434479
1710.764648	-48.288544
1709.787109	52.802155
1708.809570	241.883911
1707.831055	-9.085630
1706.853516	39.647881
1705.875000	-19.449560
1704.896484	426.849091
1703.916992	320.748901
1702.938477	-56.218906
1701.958984	98.495224
1700.979492	-57.987068
1700.000000	-86.929291
1699.019531	-55.416241
1698.040039	50.030972
1697.059570	303.946411
1696.079102	326.885345
1695.097656	-33.406158
1694.117188	-520.130188
1693.135742	-198.939072
1692.154297	-829.467590
1691.172852	-126.610924
1690.190430	-634.204773
1689.208008	-318.666931
1688.225586	88.649315
1687.243164	824.961792
1686.260742	13.262755
1685.277344	322.367462
1684.293945	-358.815796
1683.310547	13.645143
1682.327148	384.308258
1681.343750	-61.705105
1680.359375	-101.976730
1679.375000	42.337620
1678.390625	224.728714
1677.405273	306.729065
1676.419922	251.205673
1675.435547	417.304047
1674.449219	392.520844
1673.463867	-495.308868
1672.478516	-446.600555
1671.492188	88.913651
1670.505859	-148.134430
1669.519531	244.955246
1668.532227	189.688751
1667.544922	273.072632
1666.557617	-54.378723
1665.570313	486.490326
1664.583008	141.617279
1663.594727	598.263855
1662.607422	591.221863
1661.619141	878.820374
1660.629883	694.883423
1659.641602	273.021820
1658.652344	52.998657
1657.663086	699.547363
1656.673828	758.289368
1655.684570	115.760643
1654.694336	19.020351
1653.704102	-61.510258
1652.713867	-88.809395
1651.723633	-28.550114
1650.732422	-63.342220
1649.742188	118.977768
1648.750977	-269.597046
1647.758789	-158.377869
1646.767578	354.642334
1645.775391	722.263916
1644.784180	305.556488
1643.791992	203.321991
1642.798828	161.914963
1641.806641	75.842697
1640.813477	-366.372162
1639.820313	115.037872
1638.827148	-97.352913
1637.833008	-61.764339
1636.839844	361.467712
1635.845703	-111.662590
1634.851563	614.480591
1633.856445	526.163269
1632.862305	85.003563
1631.867188	-313.885529
1630.872070	79.914047
1629.876953	-147.700195
1628.881836	-164.689865
1627.885742	-81.779144
1626.889648	-469.806793
1625.893555	-402.717957
1624.897461	158.636230
1623.900391	-531.717468
1622.903320	-36.476048
1621.906250	14.400679
1620.909180	262.218872
1619.912109	218.292679
1618.914063	211.001404
1617.916016	500.297791
1616.917969	104.277985
1615.919922	555.967957
1614.920898	411.716309
1613.921875	175.601929
1612.922852	427.260834
1611.923828	406.001099
1610.924805	237.826279
1609.924805	-37.922302
1608.924805	440.952820
1607.924805	-76.012924
1606.924805	145.700363
1605.923828	-203.737640
1604.922852	410.246704
1603.921875	228.111313
1602.920898	-257.654419
1601.919922	-227.959427
1600.917969	-284.821411
1599.916016	144.600327
1598.914063	150.100403
1597.912109	-205.307617
1596.909180	-17.188263
1595.906250	-456.426361
1594.903320	-344.445404
1593.900391	-214.411041
1592.896484	-429.348785
1591.893555	-341.477478
1590.889648	-548.823181
1589.885742	-330.917603
1588.880859	-142.044144
1587.876953	7.494075
1586.872070	380.982666
1585.867188	-353.937012
1584.862305	-132.085861
1583.856445	-22.645979
1582.851563	308.097229
1581.845703	146.100174
1580.839844	23.052341
1579.833008	212.263504
1578.827148	245.074875
1577.820313	532.684204
1576.813477	-319.764984
1575.806641	558.024536
1574.798828	-970.770691
1573.791992	-504.471466
1572.784180	-202.420288
1571.775391	-2.124837
1570.767578	-350.389221
1569.759766	-368.708618
1568.750977	137.460281
1567.742188	40.684925
1566.732422	63.149117
1565.723633	163.370865
1564.713867	110.162079
1563.704102	204.708237
1562.694336	-90.122269
1561.684570	120.781174
1560.673828	-389.562256
1559.664063	-171.257416
1558.652344	-339.585632
1557.641602	103.651306
1556.630859	-132.308609
1555.619141	40.881504
1554.607422	42.893230
1553.595703	-203.834290
1552.583984	168.083420
1551.571289	9.024107
1550.558594	-199.293030
1549.545898	-159.327148
1548.533203	-18.654551
1547.519531	245.844345
1546.506836	435.170197
1545.493164	575.068115
1544.479492	231.492630
1543.464844	298.664520
1542.451172	208.148026
1541.436523	104.531181
1540.421875	109.269096
1539.407227	217.113861
1538.391602	156.942123
1537.375977	408.881287
1536.361328	-296.479889
1535.344727	339.421265
1534.329102	26.003042
1533.312500	418.945709
1532.296875	927.659607
1531.280273	407.684021
1530.262695	163.427246
1529.246094	53.175156
1528.228516	-193.720886
1527.210938	-54.397949
1526.193359	15.240050
1525.175781	738.476746
1524.157227	-77.577896
1523.138672	-59.841747
1522.120117	173.836014
1521.101563	409.879639
1520.082031	23.461462
1519.063477	-15.810656
1518.043945	-50.094547
1517.024414	-27.940479
1516.003906	685.065857
1514.983398	103.249275
1513.963867	238.067734
1512.943359	69.737854
1511.921875	137.457260
1510.901367	541.295715
1509.879883	139.219589
1508.858398	404.147827
1507.836914	9.817290
1506.815430	51.449223
1505.792969	146.746597
1504.770508	-237.308975
1503.748047	229.410034
1502.725586	216.820145
1501.702148	503.764893
1500.678711	270.718170
1499.655273	-435.895630
1498.631836	-499.824005
1497.608398	-791.517578
1496.583984	-602.234558
1495.559570	415.686615
1494.535156	-73.149986
1493.510742	-546.476318
1492.485352	-119.909851
1491.460938	-120.294075
1490.435547	175.610001
1489.409180	-312.976410
1488.383789	159.017334
1487.357422	372.798950
1486.331055	129.490906
1485.304688	195.103455
1484.278320	367.842133
1483.250977	336.316010
1482.224609	536.986145
1481.197266	252.935364
1480.168945	58.158348
1479.141602	345.326935
1478.113281	688.360046
1477.084961	200.575287
1476.056641	782.959351
1475.028320	947.389526
1473.999023	610.037659
1472.969727	499.416412
1471.940430	1099.004639
1470.911133	1041.789063
1469.881836	1244.123657
1468.851563	1092.734741
1467.821289	1198.291260
1466.791016	1428.412476
1465.759766	1244.028442
1464.729492	1087.778320
1463.698242	1256.792969
1462.666992	1115.826904
1461.635742	1312.765015
1460.603516	844.263855
1459.571289	1196.038574
1458.539063	1271.028931
1457.506836	1061.799316
1456.474609	1233.281738
1455.441406	1599.984741
1454.408203	1456.825928
1453.375000	1392.369873
1452.341797	2156.954590
1451.307617	1435.979736
1450.274414	1341.324341
1449.240234	1717.902466
1448.205078	1385.114868
1447.170898	951.301147
1446.135742	1677.227417
1445.100586	932.247986
1444.065430	1275.864746
1443.030273	1409.400024
1441.994141	1871.722534
1440.958984	1352.709961
1439.921875	1574.715210
1438.885742	765.349792
1437.849609	1043.217163
1436.812500	1154.202148
1435.775391	1002.470520
1434.738281	1654.109985
1433.701172	878.763062
1432.663086	1244.955444
1431.625000	762.938599
1430.586914	884.385864
1429.548828	387.697418
1428.509766	822.094971
1427.470703	-24.811499
1426.431641	114.659302
1425.392578	-371.037903
1424.353516	-218.745300
1423.313477	-356.271881
1422.273438	-521.352173
1421.233398	-33.883160
1420.193359	-301.996094
1419.152344	-235.093292
1418.111328	-67.417725
1417.070313	193.414856
1416.029297	-169.758209
1414.987305	48.379982
1413.946289	-105.620461
1412.904297	84.990219
1411.862305	-0.906918
1410.819336	508.974304
1409.776367	-338.204132
1408.734375	201.992599
1407.691406	435.573395
1406.647461	626.422729
1405.604492	571.330383
1404.560547	-261.842438
1403.516602	-37.950317
1402.472656	25.382816
1401.427734	26.045858
1400.382813	219.964844
1399.337891	160.672058
1398.292969	-364.753387
1397.248047	60.119141
1396.202148	442.288635
1395.156250	353.414581
1394.110352	322.341583
1393.064453	121.117447
1392.018555	-19.780458
1390.971680	12.178781
1389.924805	104.341209
1388.877930	404.277893
1387.830078	418.988953
1386.782227	-28.859869
1385.734375	-238.822556
1384.686523	-488.546875
1383.638672	-303.102539
1382.589844	-180.129303
1381.541016	167.795395
1380.492188	-333.546600
1379.443359	24.556145
1378.394531	-99.223969
1377.344727	-240.330704
1376.294922	-441.123688
1375.245117	171.749023
1374.194336	-754.741760
1373.143555	204.863937
1372.092773	-346.886566
1371.041992	81.514801
1369.991211	116.068352
1368.939453	-472.277863
1367.887695	-106.002258
1366.835938	-372.417175
1365.784180	-175.350525
1364.731445	86.458855
1363.679688	72.075188
1362.626953	592.864502
1361.573242	38.624367
1360.520508	-423.105682
1359.466797	-242.864777
1358.413086	-84.922333
1357.359375	-255.043976
1356.305664	-293.206329
1355.250977	-241.787506
1354.196289	75.598579
1353.141602	-719.774780
1352.086914	-228.274948
1351.031250	-444.482513
1349.975586	-305.473175
1348.919922	17.291857
1347.864258	-171.062668
1346.808594	74.939499
1345.751953	85.327896
1344.695313	71.072678
1343.638672	347.032806
1342.581055	55.386765
1341.523438	-278.099091
1340.466797	441.700287
1339.408203	34.220428
1338.350586	602.829529
1337.291992	780.112427
1336.234375	714.943787
1335.174805	595.401733
1334.116211	580.039673
1333.057617	997.740051
1331.998047	626.417175
1330.938477	183.694733
1329.878906	28.079865
1328.818359	253.252930
1327.757813	641.571472
1326.697266	721.058167
1325.636719	-19.373798
1324.576172	285.235748
1323.514648	281.200653
1322.453125	820.346252
1321.391602	88.484192
1320.330078	245.300980
1319.267578	836.290771
1318.205078	1022.707825
1317.142578	659.348083
1316.080078	784.374512
1315.016602	1306.242676
1313.953125	682.237549
1312.889648	827.256348
1311.826172	1073.344849
1310.761719	1085.467041
1309.698242	735.871338
1308.633789	585.885498
1307.569336	500.082214
1306.503906	438.996338
1305.438477	911.848694
1304.373047	725.544312
1303.307617	1581.949097
1302.242188	732.124207
1301.175781	765.050476
1300.109375	1048.705688
1299.042969	936.862000
1297.976563	911.142944
1296.909180	350.217377
1295.841797	715.171814
1294.774414	756.098572
1293.707031	698.980591
1292.638672	757.252747
1291.571289	960.384827
1290.502930	1234.615356
1289.433594	758.544739
1288.365234	675.040344
1287.295898	917.575806
1286.226563	660.283142
1285.157227	1179.738892
1284.086914	966.746155
1283.017578	518.944275
1281.947266	747.034668
1280.876953	534.593994
1279.805664	975.613098
1278.734375	288.762177
1277.663086	646.680237
1276.591797	390.771759
1275.520508	467.550812
1274.448242	97.047836
1273.375977	134.893280
1272.303711	356.046387
1271.231445	91.107002
1270.158203	43.668541
1269.085938	96.484459
1268.011719	974.338684
1266.938477	516.982910
1265.865234	852.885559
1264.791016	649.562439
1263.716797	414.697601
1262.641602	289.697601
1261.567383	184.361298
1260.492188	337.456787
1259.416992	278.550537
1258.341797	93.054840
1257.265625	44.056351
1256.190430	-60.818829
1255.114258	109.471680
1254.037109	486.606018
1252.960938	724.959778
1251.883789	571.513367
1250.806641	573.863708
1249.729492	527.626221
1248.652344	320.986664
1247.574219	437.751129
1246.496094	243.422546
1245.417969	384.546021
1244.338867	258.381012
1243.260742	-27.932650
1242.181641	203.071152
1241.102539	-51.511227
1240.022461	19.243988
1238.943359	-167.164459
1237.863281	221.456604
1236.783203	139.398605
1235.702148	510.827759
1234.622070	91.804893
1233.541016	165.000198
1232.459961	960.337708
1231.377930	88.421410
1230.296875	621.858582
1229.214844	825.687073
1228.132813	474.994751
1227.050781	511.772217
1225.967773	342.803314
1224.884766	466.683746
1223.801758	559.075928
1222.718750	399.907867
1221.634766	381.026184
1220.550781	-72.981346
1219.466797	751.750793
1218.382813	435.596100
1217.298828	138.920166
1216.213867	603.140137
1215.128906	209.921722
1214.042969	536.268127
1212.958008	266.324829
1211.872070	165.380875
1210.786133	887.164551
1209.700195	161.377472
1208.613281	342.601196
1207.526367	410.415436
1206.439453	461.311005
1205.352539	389.263092
1204.265625	514.801636
1203.177734	751.031616
1202.089844	-36.388901
1201.001953	811.390259
1199.913086	344.388367
1198.824219	-625.431946
1197.735352	-379.735931
1196.646484	-788.493591
1195.557617	-300.010773
1194.467773	-684.658691
1193.377930	317.947296
1192.288086	-1042.529907
1191.197266	-170.156815
1190.106445	235.732574
1189.015625	7.324694
1187.924805	513.782593
1186.833984	-372.472748
1185.742188	-497.531158
1184.650391	-169.023453
1183.557617	-217.414352
1182.465820	-942.191101
1181.373047	-760.251038
1180.280273	42.540909
1179.187500	-638.823975
1178.093750	-255.927368
1177.000977	4.595176
1175.907227	-568.676941
1174.812500	247.247833
1173.718750	-606.047119
1172.624023	-496.740143
1171.529297	-480.867920
1170.434570	-309.524689
1169.338867	569.739197
1168.244141	-12.680160
1167.148438	-286.484436
1166.051758	-433.549072
1164.956055	-355.899597
1163.859375	-596.167419
1162.762695	-263.037262
1161.666016	-393.454681
1160.568359	-106.024582
1159.470703	-332.056549
1158.373047	134.136795
1157.275391	-156.366531
1156.176758	371.461456
1155.079102	386.236481
1153.979492	524.862976
1152.880859	45.944408
1151.782227	379.985382
1150.682617	139.467194
1149.583008	-48.567764
1148.482422	23.018057
1147.382813	-505.549805
1146.282227	-743.504211
1145.181641	-3.083827
1144.080078	63.427139
1142.979492	248.863861
1141.877930	631.563782
1140.776367	550.296326
1139.673828	692.480469
1138.572266	119.076675
1137.469727	194.656769
1136.367188	552.896667
1135.263672	578.316956
1134.161133	575.229858
1133.057617	332.246490
1131.954102	203.269409
1130.849609	233.280304
1129.745117	-135.396210
1128.641602	430.775452
1127.536133	503.238892
1126.431641	561.450806
1125.326172	-22.891737
1124.220703	767.661133
1123.115234	27.071409
1122.009766	281.777649
1120.903320	209.449371
1119.796875	35.286533
1118.690430	119.227844
1117.583008	550.989807
1116.475586	125.913086
1115.368164	-194.907211
1114.260742	-222.313522
1113.152344	-306.526672
1112.044922	-137.718018
1110.936523	-602.502380
1109.827148	48.246719
1108.718750	214.389267
1107.609375	682.748108
1106.500000	-41.679642
1105.389648	-196.848770
1104.280273	679.585022
1103.169922	448.788605
1102.059570	331.337341
1100.948242	152.557861
1099.837891	148.411621
1098.726563	-511.223297
1097.615234	102.314529
1096.502930	319.609711
1095.390625	593.362671
1094.278320	381.747223
1093.166016	28.929436
1092.053711	420.301880
1090.940430	745.543274
1089.827148	402.291565
1088.713867	-460.771515
1087.599609	15.001741
1086.485352	605.819519
1085.371094	639.137085
1084.256836	576.081604
1083.141602	804.465149
1082.027344	-66.814102
1080.912109	297.912750
1079.795898	883.226257
1078.680664	29.024372
1077.564453	712.788879
1076.448242	1053.633911
1075.331055	329.067474
1074.213867	751.992737
1073.096680	-51.830109
1071.979492	392.187286
1070.862305	191.391098
1069.744141	-241.327454
1068.625977	373.598572
1067.507813	65.312317
1066.388672	586.283386
1065.270508	275.869171
1064.151367	475.967438
1063.031250	322.588837
1061.912109	611.644958
1060.791992	1012.885681
1059.671875	740.432190
1058.550781	578.051697
1057.430664	415.865936
1056.309570	382.344452
1055.188477	395.662689
1054.066406	399.682068
1052.945313	891.968872
1051.823242	737.274719
1050.700195	407.626038
1049.578125	-575.247498
1048.455078	218.148605
1047.332031	-10.518757
1046.208984	145.862411
1045.084961	-77.845528
1043.960938	94.992714
1042.836914	573.192261
1041.712891	72.599388
1040.587891	569.428650
1039.462891	169.439682
1038.337891	282.049194
1037.212891	315.587891
1036.086914	34.997295
1034.960938	313.145935
1033.834961	412.169189
1032.708984	-214.391388
1031.582031	194.226654
1030.455078	172.719299
1029.328125	-271.645325
1028.200195	-411.284027
1027.072266	-548.376343
1025.944336	-555.169861
1024.816406	-675.591797
1023.687500	-319.909973
1022.558594	332.875031
1021.429688	-968.335999
1020.300781	-686.564087
1019.170898	-562.498474
1018.041016	-788.468445
1016.911133	75.465614
1015.780273	88.505798
1014.649414	365.900146
1013.518555	6.244552
1012.387695	-10.255719
1011.255859	10.461337
1010.124023	823.119507
1008.992188	256.119171
1007.860352	360.649933
1006.727539	74.313416
1005.594727	401.238770
1004.461914	883.154419
1003.329102	1004.398071
1002.195313	1571.845581
1001.061523	1522.258057
999.927734	747.488464
998.792969	181.132065
997.658203	208.706818
996.523438	372.706482
995.388672	546.077881
994.252930	412.651184
993.117188	173.380768
991.981445	547.979004
990.844727	606.682739
989.708984	612.584900
988.572266	208.423630
987.434570	-68.619606
986.297852	55.593567
985.160156	716.607056
984.022461	424.224823
982.884766	834.377441
981.746094	24.678062
980.607422	25.578196
979.468750	272.875458
978.329102	612.277283
977.190430	-135.871078
976.050781	-327.116364
974.910156	297.878571
973.770508	676.980835
972.629883	502.465210
971.489258	-135.680069
970.348633	324.326477
969.207031	68.076378
968.065430	165.650726
966.923828	453.869843
965.781250	340.716400
964.639648	-187.251419
963.496094	30.453997
962.353516	342.321167
961.210938	688.668579
960.067383	242.245346
958.923828	34.536320
957.779297	209.619019
956.635742	765.000977
955.491211	164.267578
954.345703	62.973339
953.201172	-275.977325
952.055664	-511.599518
950.910156	-172.808929
949.764648	-42.012913
948.618164	-167.101532
947.471680	69.219543
946.325195	173.144287
945.178711	265.827545
944.031250	-228.268616
942.883789	-267.515167
941.736328	154.617493
940.587891	-555.244080
939.439453	-516.135864
938.291016	216.666855
937.142578	744.091736
935.993164	462.031525
934.843750	280.628723
933.694336	265.896759
932.544922	285.575531
931.394531	13.862823
930.244141	-517.138977
929.093750	-66.338631
927.942383	1249.461914
926.791016	291.301880
925.639648	-83.727959
924.488281	-638.091370
923.335938	-386.933533
922.183594	-274.388367
921.031250	-120.794960
919.877930	-253.438782
918.724609	-710.743652
917.571289	-731.517578
916.417969	90.446846
915.263672	-248.026093
914.109375	-363.712769
912.955078	60.937786
911.800781	-204.171906
910.645508	-40.295425
909.490234	584.024292
908.334961	88.181648
907.178711	490.329590
906.022461	74.346313
904.866211	318.008881
903.709961	-278.663544
902.552734	-258.970978
901.395508	254.409302
900.238281	161.058762
899.080078	-156.181839
897.921875	-339.662231
896.763672	266.456665
895.605469	-312.556519
894.446289	286.686066
893.287109	180.537094
892.127930	-49.758377
890.967773	251.054764
889.807617	115.883415
888.647461	-75.605690
887.487305	403.597900
886.326172	-311.375580
885.165039	-527.244812
884.003906	-418.085480
882.842773	-87.887253
881.680664	192.581635
880.518555	439.148926
879.356445	-37.862751
878.193359	188.419037
877.030273	-445.951660
875.867188	158.753860
874.703125	200.236176
873.540039	304.756927
872.375977	316.949371
871.210938	457.378113
870.046875	788.960876
868.881836	470.377747
867.716797	1042.354248
866.550781	1281.324951
865.385742	717.801514
864.219727	1053.284058
863.052734	263.094910
861.886719	1431.659424
860.719727	810.056091
859.552734	206.650772
858.384766	970.229614
857.217773	683.304382
856.049805	1396.906006
854.880859	1246.638062
853.712891	1156.903076
852.543945	1546.817749
851.375000	1338.068726
850.205078	1622.223267
849.036133	1157.973389
847.866211	1152.911987
846.696289	1376.109009
845.525391	589.506165
844.354492	734.118896
843.183594	874.058655
842.012695	975.749634
840.840820	779.797180
839.668945	907.967407
838.497070	749.801697
837.324219	1096.584961
836.151367	620.833801
834.978516	1152.519409
833.805664	1663.675659
832.631836	1171.930908
831.458008	912.364868
830.284180	1181.597656
829.110352	828.038330
827.935547	904.908691
826.760742	892.336365
825.584961	623.136658
824.410156	233.492920
823.234375	51.032665
822.058594	-407.834137
820.881836	-445.769073
819.705078	-11.838169
818.528320	-128.256485
817.351563	26.667339
816.173828	65.537018
814.996094	562.412720
813.818359	100.173653
812.639648	349.438904
811.461914	331.553528
810.283203	251.149857
809.103516	17.169516
807.923828	249.549698
806.745117	-31.505775
805.564453	-397.135010
804.384766	18.576233
803.204102	194.071106
802.023438	54.109001
800.842773	641.547302
799.661133	767.074585
798.479492	98.435791
797.297852	-818.479858
796.115234	232.797241
794.932617	392.521118
793.750000	-90.551331
792.567383	-0.092730
791.383789	78.921074
790.200195	-1.785447
789.016602	390.842224
787.832031	729.859436
786.648438	703.421265
785.463867	917.739990
784.278320	729.206238
783.092773	803.508118
781.908203	1339.389404
780.721680	1881.287231
779.536133	1048.673584
778.349609	684.321899
777.163086	737.133301
775.975586	917.631714
774.789063	815.283936
773.601563	734.737305
772.413086	1269.337646
771.225586	1225.632202
770.037109	859.736084
768.848633	1150.600952
767.660156	1284.589966
766.470703	1308.047485
765.281250	921.527893
764.091797	1056.840454
762.901367	1414.173462
761.710938	749.746643
760.520508	166.799835
759.330078	1570.596436
758.138672	1526.121704
756.947266	1263.730103
755.755859	1234.287476
754.563477	1070.521362
753.371094	355.045532
752.178711	929.343445
750.986328	712.430359
749.792969	666.690735
748.599609	778.856750
747.405273	-107.928986
746.211914	679.901001
745.017578	637.881836
743.823242	1157.231567
742.627930	978.835510
741.433594	30.911411
740.238281	32.338188
739.041992	-213.991852
737.846680	-217.101913
736.650391	-310.136322
735.454102	-357.226227
734.256836	-227.063431
733.059570	327.588593
731.862305	133.553375
730.665039	228.357727
729.466797	159.013626
728.268555	107.180428
727.070313	94.713615
725.872070	-228.093674
724.672852	-347.548981
723.473633	-235.343918
722.273438	-81.676224
721.074219	373.332153
719.874023	51.000252
718.673828	-181.613190
717.472656	360.576141
716.271484	280.877045
715.070313	183.896301
713.869141	374.920441
712.666992	-454.270172
711.464844	-308.679352
710.262695	972.276428
709.059570	852.034485
707.856445	187.551483
706.653320	788.707886
705.450195	529.915344
704.246094	267.104034
703.041992	420.268890
701.837891	249.501129
700.632813	579.293884
699.428711	-6.159587
698.222656	469.766754
697.017578	409.003448
695.811523	126.938675
694.605469	418.853943
693.399414	876.058105
692.192383	-358.087677
690.986328	-601.340759
689.778320	-433.945251
688.571289	-331.283325
687.363281	-306.378265
686.155273	324.047302
684.947266	-233.613968
683.738281	-300.664856
682.529297	-161.338104
681.320313	-108.273666
680.111328	-98.088531
678.901367	85.820427
677.691406	-821.166016
676.481445	21.903807
675.270508	-180.273849
674.059570	33.592789
672.848633	-859.710754
671.636719	-283.590576
670.425781	204.150787
669.213867	456.547974
668.000977	-194.068558
666.789063	582.251343
665.576172	352.049927
664.362305	329.803345
663.149414	-231.708023
661.935547	135.807632
660.721680	220.932007
659.507813	252.596359
658.292969	-179.080475
657.078125	97.353203
655.863281	249.074814
654.647461	133.880005
653.431641	-34.675518
652.215820	198.073471
651.000000	314.821930
649.783203	287.618591
648.566406	-154.754379
647.349609	972.814819
646.132813	68.475136
644.915039	696.933472
643.697266	411.119568
642.478516	-59.263287
641.259766	851.288147
640.041992	658.805481
638.822266	713.731689
637.603516	1235.074585
636.383789	765.899780
635.164063	894.096680
633.943359	826.821716
632.723633	899.101196
631.502930	1166.568848
630.281250	1210.600952
629.060547	492.833221
627.838867	1237.921143
626.617188	905.882813
625.394531	950.923645
624.172852	1452.043335
622.950195	1579.546753
621.726563	1217.919556
620.503906	947.888245
619.280273	968.446899
618.056641	923.919922
616.832031	741.475769
615.608398	31.682100
614.383789	619.706970
613.158203	-299.617310
611.933594	304.886688
610.708008	161.477478
609.482422	3.752131
608.255859	333.747131
607.030273	121.255989
605.803711	-524.585999
604.576172	-311.630157
