# Supplementary material for: Raman spectroscopy accurately differentiates mucosal healing from non-healing and biochemical changes following biological therapy in inflammatory bowel disease
Source: PLoS One. 2021 Jun 2;16(6):e0252210. doi: 10.1371/journal.pone.0252210 (PMC8172032; doi:10.1371/journal.pone.0252210)
Supplement: S7 Dataset — (ZIP) [file pone.0252210.s009.zip › Post-biologic/OC013 post treatment-2_BL sub CR removed_11__X_13379.5__Y_18525.1__Time_122.txt]

1714.671875	115.214378
1713.695313	324.230469
1712.718750	113.019684
1711.742188	15.711182
1710.764648	32.152168
1709.787109	-49.431717
1708.809570	81.857895
1707.831055	-93.943031
1706.853516	-16.716320
1705.875000	77.579811
1704.896484	-49.300064
1703.916992	258.508362
1702.938477	-214.126022
1701.958984	151.850983
1700.979492	-18.961025
1700.000000	46.640553
1699.019531	30.271133
1698.040039	-185.544937
1697.059570	-191.905396
1696.079102	-103.803741
1695.097656	-36.230118
1694.117188	-90.576134
1693.135742	13.486108
1692.154297	19.613581
1691.172852	-122.846558
1690.190430	29.069324
1689.208008	-215.718796
1688.225586	121.833595
1687.243164	396.044495
1686.260742	209.737808
1685.277344	261.455688
1684.293945	156.698166
1683.310547	316.472870
1682.327148	205.234863
1681.343750	113.404060
1680.359375	-198.686279
1679.375000	405.649872
1678.390625	334.484985
1677.405273	309.201477
1676.419922	343.088928
1675.435547	327.094604
1674.449219	316.974518
1673.463867	544.056030
1672.478516	606.856079
1671.492188	662.198792
1670.505859	558.694824
1669.519531	386.731964
1668.532227	672.023010
1667.544922	854.175354
1666.557617	691.739197
1665.570313	352.087280
1664.583008	657.676392
1663.594727	759.349365
1662.607422	938.342834
1661.619141	555.661499
1660.629883	661.217041
1659.641602	576.370972
1658.652344	939.652283
1657.663086	691.322998
1656.673828	851.270752
1655.684570	479.369568
1654.694336	436.166168
1653.704102	480.642273
1652.713867	475.152863
1651.723633	268.947540
1650.732422	385.742828
1649.742188	486.929657
1648.750977	540.744629
1647.758789	349.003174
1646.767578	392.774719
1645.775391	341.649506
1644.784180	198.360199
1643.791992	237.527664
1642.798828	218.790237
1641.806641	313.768463
1640.813477	-2.760843
1639.820313	74.106140
1638.827148	-7.144597
1637.833008	-143.592453
1636.839844	12.823483
1635.845703	-112.736580
1634.851563	20.138895
1633.856445	-292.192780
1632.862305	-85.348877
1631.867188	205.760193
1630.872070	144.030441
1629.876953	179.806702
1628.881836	-81.741783
1627.885742	-103.685890
1626.889648	-9.812948
1625.893555	-65.839996
1624.897461	-124.427261
1623.900391	-175.080292
1622.903320	176.449066
1621.906250	188.870209
1620.909180	319.521576
1619.912109	389.712494
1618.914063	39.700012
1617.916016	-249.780777
1616.917969	19.947119
1615.919922	76.969009
1614.920898	210.015152
1613.921875	211.813477
1612.922852	208.330627
1611.923828	21.263872
1610.924805	-244.410080
1609.924805	16.750513
1608.924805	94.316292
1607.924805	-252.606689
1606.924805	312.007721
1605.923828	77.623070
1604.922852	63.170174
1603.921875	32.935364
1602.920898	-164.855423
1601.919922	121.357872
1600.917969	171.918030
1599.916016	-125.463760
1598.914063	-48.936008
1597.912109	-24.834578
1596.909180	124.572136
1595.906250	-269.685394
1594.903320	4.860071
1593.900391	-180.507614
1592.896484	-313.716949
1591.893555	-371.275879
1590.889648	30.407209
1589.885742	6.432617
1588.880859	-192.487503
1587.876953	-34.101807
1586.872070	303.989441
1585.867188	357.598450
1584.862305	103.447685
1583.856445	18.632051
1582.851563	-110.577560
1581.845703	12.776391
1580.839844	-82.851967
1579.833008	-22.387390
1578.827148	58.733662
1577.820313	147.448471
1576.813477	157.893845
1575.806641	1.666327
1574.798828	-222.307495
1573.791992	159.578995
1572.784180	18.527719
1571.775391	98.293365
1570.767578	-63.815044
1569.759766	-101.308205
1568.750977	157.158112
1567.742188	-13.185156
1566.732422	86.394760
1565.723633	248.083939
1564.713867	-221.183060
1563.704102	90.636238
1562.694336	106.397446
1561.684570	90.852768
1560.673828	165.883011
1559.664063	48.873962
1558.652344	222.012009
1557.641602	161.689941
1556.630859	233.361038
1555.619141	92.393997
1554.607422	104.118607
1553.595703	-145.850967
1552.583984	-219.845779
1551.571289	3.641225
1550.558594	-60.361980
1549.545898	-259.031952
1548.533203	59.525093
1547.519531	274.317902
1546.506836	341.512573
1545.493164	150.006027
1544.479492	219.438873
1543.464844	311.911255
1542.451172	94.229393
1541.436523	-17.650158
1540.421875	27.871019
1539.407227	271.997833
1538.391602	59.011684
1537.375977	106.591644
1536.361328	172.089203
1535.344727	23.279898
1534.329102	8.511330
1533.312500	-34.777233
1532.296875	35.256714
1531.280273	277.764923
1530.262695	352.530457
1529.246094	231.381058
1528.228516	148.758896
1527.210938	42.868137
1526.193359	369.388855
1525.175781	119.114456
1524.157227	-334.489197
1523.138672	58.399879
1522.120117	98.620049
1521.101563	-121.023438
1520.082031	-248.152863
1519.063477	59.100986
1518.043945	-45.102734
1517.024414	-74.853439
1516.003906	-76.463112
1514.983398	301.936096
1513.963867	310.347107
1512.943359	316.065094
1511.921875	-196.802063
1510.901367	-52.590668
1509.879883	212.025238
1508.858398	153.255890
1507.836914	-356.915527
1506.815430	94.515686
1505.792969	-320.763000
1504.770508	76.472618
1503.748047	-31.298140
1502.725586	-131.406464
1501.702148	-67.649460
1500.678711	-103.847603
1499.655273	18.634722
1498.631836	0.231936
1497.608398	-192.225037
1496.583984	-62.318657
1495.559570	57.251934
1494.535156	20.725851
1493.510742	301.215240
1492.485352	157.180527
1491.460938	-196.370895
1490.435547	180.937958
1489.409180	-106.171471
1488.383789	28.259531
1487.357422	343.877319
1486.331055	284.049377
1485.304688	377.370148
1484.278320	348.143158
1483.250977	99.467285
1482.224609	299.852051
1481.197266	433.804962
1480.168945	175.010391
1479.141602	234.993362
1478.113281	345.892303
1477.084961	658.039368
1476.056641	249.107025
1475.028320	477.097900
1473.999023	661.679138
1472.969727	525.411377
1471.940430	694.654419
1470.911133	1059.789795
1469.881836	1058.413574
1468.851563	728.888306
1467.821289	920.875977
1466.791016	1122.976563
1465.759766	1060.613159
1464.729492	1168.616577
1463.698242	1342.643188
1462.666992	1285.448242
1461.635742	1202.912964
1460.603516	1280.404053
1459.571289	1469.612061
1458.539063	1410.027344
1457.506836	1167.794678
1456.474609	1329.131104
1455.441406	1226.604492
1454.408203	1332.133545
1453.375000	1270.323730
1452.341797	1568.571655
1451.307617	1734.929810
1450.274414	1840.482666
1449.240234	1434.278442
1448.205078	1446.206055
1447.170898	1129.017456
1446.135742	1556.351074
1445.100586	1457.072144
1444.065430	1314.881348
1443.030273	1218.366577
1441.994141	1400.197632
1440.958984	1099.000488
1439.921875	1237.918701
1438.885742	924.370544
1437.849609	1126.642944
1436.812500	833.601624
1435.775391	775.725769
1434.738281	654.811768
1433.701172	539.087463
1432.663086	446.196045
1431.625000	383.723724
1430.586914	604.019409
1429.548828	425.656525
1428.509766	239.870285
1427.470703	382.123352
1426.431641	186.528091
1425.392578	331.444977
1424.353516	378.099640
1423.313477	92.180695
1422.273438	257.448914
1421.233398	319.475525
1420.193359	484.825836
1419.152344	-220.959656
1418.111328	-45.314133
1417.070313	-30.709482
1416.029297	102.255402
1414.987305	54.119331
1413.946289	-54.226402
1412.904297	272.566681
1411.862305	267.484436
1410.819336	-31.584404
1409.776367	250.062546
1408.734375	89.549034
1407.691406	64.826050
1406.647461	20.111115
1405.604492	-26.962454
1404.560547	209.726837
1403.516602	87.542549
1402.472656	106.033775
1401.427734	-118.726463
1400.382813	211.005814
1399.337891	4.095995
1398.292969	-167.514435
1397.248047	-3.073436
1396.202148	-101.734138
1395.156250	145.504501
1394.110352	217.408081
1393.064453	53.992126
1392.018555	71.029999
1390.971680	0.538914
1389.924805	85.360954
1388.877930	-4.894718
1387.830078	-102.523109
1386.782227	-305.041992
1385.734375	385.329620
1384.686523	-44.482830
1383.638672	130.871841
1382.589844	1.372486
1381.541016	281.774048
1380.492188	37.622974
1379.443359	123.328918
1378.394531	36.828876
1377.344727	175.121643
1376.294922	-208.140106
1375.245117	-59.660103
1374.194336	-252.915863
1373.143555	-94.317619
1372.092773	-294.748871
1371.041992	257.902924
1369.991211	85.109734
1368.939453	76.945229
1367.887695	111.240654
1366.835938	-145.805573
1365.784180	207.497131
1364.731445	369.011810
1363.679688	-365.552643
1362.626953	-9.660550
1361.573242	256.585876
1360.520508	443.230774
1359.466797	15.556416
1358.413086	165.049164
1357.359375	-33.471680
1356.305664	81.363945
1355.250977	-44.818462
1354.196289	-29.240076
1353.141602	-194.901978
1352.086914	4.655657
1351.031250	258.820374
1349.975586	81.046272
1348.919922	365.043182
1347.864258	624.192688
1346.808594	600.517151
1345.751953	475.236328
1344.695313	260.823486
1343.638672	661.398438
1342.581055	598.376648
1341.523438	319.875427
1340.466797	529.652466
1339.408203	860.750061
1338.350586	840.150635
1337.291992	685.921265
1336.234375	700.171753
1335.174805	660.011719
1334.116211	904.492981
1333.057617	780.355591
1331.998047	876.437500
1330.938477	722.808289
1329.878906	460.536926
1328.818359	821.266235
1327.757813	737.116394
1326.697266	645.652344
1325.636719	280.122681
1324.576172	717.373657
1323.514648	1070.536743
1322.453125	781.829346
1321.391602	1078.171875
1320.330078	876.055176
1319.267578	1081.071655
1318.205078	546.188721
1317.142578	805.533630
1316.080078	658.065979
1315.016602	932.140259
1313.953125	792.180420
1312.889648	405.970215
1311.826172	837.683899
1310.761719	1153.500488
1309.698242	890.682861
1308.633789	994.750427
1307.569336	815.810486
1306.503906	946.967957
1305.438477	861.646423
1304.373047	663.262329
1303.307617	981.330017
1302.242188	1028.886963
1301.175781	1491.780640
1300.109375	1347.594482
1299.042969	960.295898
1297.976563	727.918579
1296.909180	554.583435
1295.841797	845.334839
1294.774414	654.913635
1293.707031	997.083984
1292.638672	990.732666
1291.571289	1327.812622
1290.502930	649.497253
1289.433594	650.613159
1288.365234	894.426025
1287.295898	1167.534790
1286.226563	1136.714233
1285.157227	865.857666
1284.086914	580.418152
1283.017578	530.180786
1281.947266	739.444031
1280.876953	517.865356
1279.805664	1018.214600
1278.734375	870.055359
1277.663086	1059.484253
1276.591797	1043.421753
1275.520508	1095.819946
1274.448242	813.315918
1273.375977	829.059326
1272.303711	913.201355
1271.231445	1244.002563
1270.158203	939.693970
1269.085938	894.326050
1268.011719	1302.972656
1266.938477	871.909241
1265.865234	772.859192
1264.791016	1034.858032
1263.716797	630.911011
1262.641602	1034.206299
1261.567383	976.571716
1260.492188	901.872803
1259.416992	610.317993
1258.341797	767.132874
1257.265625	1074.853271
1256.190430	749.299438
1255.114258	905.899353
1254.037109	595.058411
1252.960938	598.264954
1251.883789	1024.771240
1250.806641	697.004517
1249.729492	1188.909424
1248.652344	815.000977
1247.574219	993.017944
1246.496094	1005.661438
1245.417969	1064.442383
1244.338867	836.498352
1243.260742	589.212646
1242.181641	674.645813
1241.102539	743.014832
1240.022461	733.640564
1238.943359	915.949768
1237.863281	654.170837
1236.783203	608.337158
1235.702148	848.621399
1234.622070	671.778442
1233.541016	628.278992
1232.459961	1074.273804
1231.377930	943.392334
1230.296875	710.815796
1229.214844	810.061523
1228.132813	616.264771
1227.050781	899.382324
1225.967773	596.657043
1224.884766	291.603302
1223.801758	409.982513
1222.718750	327.528870
1221.634766	99.985207
1220.550781	455.096558
1219.466797	640.831482
1218.382813	171.611816
1217.298828	299.269379
1216.213867	187.699402
1215.128906	184.803360
1214.042969	411.202972
1212.958008	120.947670
1211.872070	289.265320
1210.786133	423.686493
1209.700195	550.773804
1208.613281	156.859833
1207.526367	672.022217
1206.439453	543.327515
1205.352539	482.123474
1204.265625	746.175903
1203.177734	277.766632
1202.089844	283.961792
1201.001953	424.949127
1199.913086	-127.462234
1198.824219	-20.237223
1197.735352	-91.149002
1196.646484	3.916023
1195.557617	-151.225418
1194.467773	140.892029
1193.377930	329.467743
1192.288086	-70.923683
1191.197266	-110.750481
1190.106445	-18.465519
1189.015625	181.826187
1187.924805	146.660233
1186.833984	291.537140
1185.742188	105.062851
1184.650391	57.819885
1183.557617	-157.390472
1182.465820	-235.802017
1181.373047	23.906082
1180.280273	58.093807
1179.187500	-224.171829
1178.093750	42.433918
1177.000977	-38.502178
1175.907227	7.508589
1174.812500	-109.400337
1173.718750	46.686092
1172.624023	221.807327
1171.529297	73.737686
1170.434570	-93.436157
1169.338867	287.231659
1168.244141	-21.070206
1167.148438	19.822680
1166.051758	-498.729553
1164.956055	-491.252930
1163.859375	-213.801865
1162.762695	-428.621307
1161.666016	-17.601053
1160.568359	-24.678028
1159.470703	-177.397949
1158.373047	80.462746
1157.275391	27.975262
1156.176758	-117.562927
1155.079102	82.818481
1153.979492	254.447617
1152.880859	299.646667
1151.782227	220.865479
1150.682617	-220.125717
1149.583008	-420.298340
1148.482422	41.778042
1147.382813	-84.555168
1146.282227	136.753235
1145.181641	-260.932159
1144.080078	64.998764
1142.979492	38.664795
1141.877930	-242.199219
1140.776367	5.017437
1139.673828	54.764774
1138.572266	147.290451
1137.469727	-195.151062
1136.367188	37.562660
1135.263672	403.186401
1134.161133	122.678658
1133.057617	203.196411
1131.954102	96.151070
1130.849609	214.613922
1129.745117	373.367493
1128.641602	41.014492
1127.536133	-1.854376
1126.431641	287.289581
1125.326172	296.564575
1124.220703	175.491257
1123.115234	132.684052
1122.009766	262.854980
1120.903320	392.966187
1119.796875	11.561719
1118.690430	94.365318
1117.583008	-21.684229
1116.475586	-61.933586
1115.368164	162.829285
1114.260742	91.855507
1113.152344	11.466759
1112.044922	139.202652
1110.936523	264.529755
1109.827148	-96.984322
1108.718750	562.336487
1107.609375	200.982452
1106.500000	54.719822
1105.389648	0.616659
1104.280273	378.544037
1103.169922	154.554977
1102.059570	176.075745
1100.948242	386.307373
1099.837891	271.065857
1098.726563	45.084229
1097.615234	29.038584
1096.502930	305.247253
1095.390625	-224.406723
1094.278320	518.222168
1093.166016	165.474792
1092.053711	196.715408
1090.940430	126.758682
1089.827148	160.428741
1088.713867	243.542953
1087.599609	166.697357
1086.485352	343.934662
1085.371094	147.290939
1084.256836	73.032738
1083.141602	179.807083
1082.027344	270.154755
1080.912109	219.560349
1079.795898	375.704559
1078.680664	585.854370
1077.564453	91.709511
1076.448242	128.261261
1075.331055	45.176510
1074.213867	18.493269
1073.096680	317.880310
1071.979492	331.135284
1070.862305	-164.252716
1069.744141	346.082642
1068.625977	242.346954
1067.507813	237.111267
1066.388672	210.859299
1065.270508	-124.385895
1064.151367	149.240875
1063.031250	296.412354
1061.912109	513.795715
1060.791992	317.068939
1059.671875	45.667454
1058.550781	146.235535
1057.430664	274.896698
1056.309570	125.431046
1055.188477	-28.562292
1054.066406	-23.563835
1052.945313	275.803162
1051.823242	350.932678
1050.700195	-15.131621
1049.578125	183.884949
1048.455078	11.861145
1047.332031	-174.003052
1046.208984	165.077957
1045.084961	268.557709
1043.960938	120.292183
1042.836914	405.691895
1041.712891	364.815796
1040.587891	158.617691
1039.462891	234.425797
1038.337891	2.904472
1037.212891	153.374313
1036.086914	-394.405945
1034.960938	95.977455
1033.834961	62.770844
1032.708984	413.435364
1031.582031	-40.559097
1030.455078	-87.416313
1029.328125	-145.788498
1028.200195	-97.170387
1027.072266	-171.613739
1025.944336	-304.009094
1024.816406	-255.129852
1023.687500	-333.884521
1022.558594	-154.883896
1021.429688	-393.569366
1020.300781	-314.222168
1019.170898	-390.238922
1018.041016	-412.797150
1016.911133	-124.604012
1015.780273	29.096512
1014.649414	-530.900818
1013.518555	-129.111786
1012.387695	29.373663
1011.255859	0.296100
1010.124023	-79.612602
1008.992188	104.459862
1007.860352	341.751556
1006.727539	424.011108
1005.594727	693.661438
1004.461914	1032.647583
1003.329102	1709.090332
1002.195313	1375.242432
1001.061523	630.311707
999.927734	976.254639
998.792969	802.425903
997.658203	190.017212
996.523438	150.516434
995.388672	-96.608086
994.252930	-32.024975
993.117188	-1.992113
991.981445	53.478317
990.844727	281.940521
989.708984	353.616760
988.572266	353.885468
987.434570	271.265930
986.297852	382.292328
985.160156	299.867004
984.022461	390.258667
982.884766	128.458969
981.746094	239.713959
980.607422	-205.871948
979.468750	13.688906
978.329102	3.213096
977.190430	-4.875820
976.050781	228.497421
974.910156	222.793304
973.770508	401.001312
972.629883	574.599426
971.489258	394.484344
970.348633	370.667053
969.207031	218.366959
968.065430	410.484375
966.923828	219.377960
965.781250	-70.224976
964.639648	200.015488
963.496094	128.521423
962.353516	-215.669907
961.210938	386.934509
960.067383	599.781067
958.923828	349.835876
957.779297	468.811066
956.635742	571.768311
955.491211	242.066162
954.345703	347.430603
953.201172	292.637665
952.055664	212.761246
950.910156	466.899811
949.764648	320.825897
948.618164	328.041107
947.471680	177.604660
946.325195	27.300838
945.178711	-38.359566
944.031250	-42.269325
942.883789	81.739952
941.736328	383.800171
940.587891	592.194458
939.439453	449.153534
938.291016	495.571045
937.142578	521.485046
935.993164	547.432861
934.843750	685.117615
933.694336	396.600861
932.544922	525.229370
931.394531	724.458435
930.244141	135.643433
929.093750	-93.103264
927.942383	72.107399
926.791016	-51.748260
925.639648	33.821003
924.488281	151.236130
923.335938	355.046539
922.183594	129.076004
921.031250	176.026749
919.877930	295.709991
918.724609	-211.722412
917.571289	-285.017487
916.417969	45.995693
915.263672	167.995728
914.109375	396.657776
912.955078	275.754333
911.800781	515.686829
910.645508	75.036400
909.490234	466.895966
908.334961	216.967819
907.178711	3.446370
906.022461	3.072991
904.866211	16.319479
903.709961	-196.928299
902.552734	-0.167214
901.395508	6.340145
900.238281	279.964020
899.080078	-93.737640
897.921875	-338.281433
896.763672	5.402182
895.605469	403.214722
894.446289	-108.000641
893.287109	32.009037
892.127930	307.551575
890.967773	298.317871
889.807617	-2.275098
888.647461	135.377380
887.487305	135.258942
886.326172	387.943390
885.165039	202.750046
884.003906	333.494568
882.842773	249.922379
881.680664	177.665955
880.518555	-115.478851
879.356445	407.428680
878.193359	247.329712
877.030273	53.520084
875.867188	422.881958
874.703125	231.383896
873.540039	188.563461
872.375977	145.768600
871.210938	375.260468
870.046875	573.158630
868.881836	555.049377
867.716797	611.154358
866.550781	388.473480
865.385742	435.602905
864.219727	514.164185
863.052734	100.719246
861.886719	511.719727
860.719727	776.568542
859.552734	419.475525
858.384766	423.874390
857.217773	809.716675
856.049805	1038.346802
854.880859	410.143188
853.712891	786.733215
852.543945	947.941711
851.375000	869.271667
850.205078	960.910706
849.036133	817.302612
847.866211	490.112213
846.696289	322.037689
845.525391	503.235504
844.354492	415.790680
843.183594	330.616882
842.012695	312.580963
840.840820	352.687012
839.668945	274.270081
838.497070	336.704803
837.324219	484.018738
836.151367	702.750061
834.978516	512.601624
833.805664	554.784058
832.631836	317.856079
831.458008	295.309082
830.284180	428.974823
829.110352	629.497498
827.935547	531.017944
826.760742	256.410339
825.584961	456.792114
824.410156	298.208832
823.234375	79.520584
822.058594	152.777359
820.881836	-34.618347
819.705078	169.985077
818.528320	145.165482
817.351563	-51.034458
816.173828	-135.899780
814.996094	-93.931198
813.818359	286.085846
812.639648	7.694401
811.461914	-8.243309
810.283203	-202.000275
809.103516	-51.260422
807.923828	-136.094742
806.745117	78.937515
805.564453	-37.010628
804.384766	-308.311584
803.204102	-184.445511
802.023438	-111.690445
800.842773	151.797043
799.661133	-179.252701
798.479492	-297.301239
797.297852	-140.423172
796.115234	-355.981964
794.932617	-172.618866
793.750000	-100.123360
792.567383	100.773674
791.383789	-37.224903
790.200195	-237.162704
789.016602	-147.102692
787.832031	106.622757
786.648438	433.208191
785.463867	410.184631
784.278320	285.434296
783.092773	461.351105
781.908203	274.723480
780.721680	326.773682
779.536133	-67.432625
778.349609	125.963402
777.163086	147.023605
775.975586	99.614487
774.789063	186.821411
773.601563	293.811554
772.413086	116.162315
771.225586	392.869232
770.037109	232.861069
768.848633	152.246521
767.660156	170.809998
766.470703	297.284851
765.281250	580.057129
764.091797	-99.698112
762.901367	149.935852
761.710938	95.653732
760.520508	435.274963
759.330078	545.884583
758.138672	443.039764
756.947266	575.501709
755.755859	811.191284
754.563477	741.192993
753.371094	473.412384
752.178711	120.028229
750.986328	326.867554
749.792969	234.909119
748.599609	24.390703
747.405273	110.232338
746.211914	378.125732
745.017578	200.474518
743.823242	882.661072
742.627930	336.460632
741.433594	-99.911324
740.238281	-73.660973
739.041992	35.780659
737.846680	-111.202835
736.650391	63.787575
735.454102	350.310272
734.256836	119.972160
733.059570	-215.383118
731.862305	57.676750
730.665039	208.037247
729.466797	351.687866
728.268555	86.292755
727.070313	-65.364204
725.872070	325.016541
724.672852	-259.431213
723.473633	-26.628983
722.273438	125.166313
721.074219	12.609261
719.874023	28.820114
718.673828	944.162720
717.472656	-21.940237
716.271484	388.879120
715.070313	470.088501
713.869141	306.960236
712.666992	76.237175
711.464844	261.818878
710.262695	401.470001
709.059570	373.218475
707.856445	477.749359
706.653320	558.186890
705.450195	355.495087
704.246094	322.561249
703.041992	0.152956
701.837891	-117.702950
700.632813	301.595581
699.428711	42.198586
698.222656	382.811523
697.017578	431.943268
695.811523	59.415661
694.605469	71.473969
693.399414	331.028503
692.192383	73.576073
690.986328	33.245010
689.778320	10.189301
688.571289	-193.040726
687.363281	317.435181
686.155273	220.313034
684.947266	240.238464
683.738281	214.533081
682.529297	-4.137656
681.320313	171.563873
680.111328	-23.333090
678.901367	-337.346283
677.691406	35.100990
676.481445	65.265205
675.270508	-149.230240
674.059570	-26.147568
672.848633	-147.639725
671.636719	154.753281
670.425781	48.286488
669.213867	155.822159
668.000977	103.313850
666.789063	117.775612
665.576172	78.172005
664.362305	-216.304077
663.149414	-324.973297
661.935547	47.774345
660.721680	27.536167
659.507813	-335.786285
658.292969	129.426819
657.078125	-48.276680
655.863281	2.677950
654.647461	-6.740349
653.431641	-263.974548
652.215820	-182.753098
651.000000	-299.710205
649.783203	-52.573914
648.566406	-229.664063
647.349609	217.707184
646.132813	197.935226
644.915039	371.935394
643.697266	330.854858
642.478516	113.563644
641.259766	-15.309418
640.041992	49.536610
638.822266	131.720673
637.603516	216.236160
636.383789	-113.694618
635.164063	110.908012
633.943359	86.576843
632.723633	-383.981964
631.502930	103.232407
630.281250	17.610537
629.060547	181.250458
627.838867	62.071552
626.617188	93.460670
625.394531	148.842163
624.172852	114.643784
622.950195	-165.481659
621.726563	-160.022583
620.503906	38.758381
619.280273	58.148998
618.056641	65.311119
616.832031	-12.495303
615.608398	-151.633270
614.383789	-163.751114
613.158203	64.469124
611.933594	19.669031
610.708008	86.923103
609.482422	184.965561
608.255859	68.067108
607.030273	-171.704361
605.803711	-175.363770
604.576172	61.254372
