# Supplementary material for: Raman spectroscopy accurately differentiates mucosal healing from non-healing and biochemical changes following biological therapy in inflammatory bowel disease
Source: PLoS One. 2021 Jun 2;16(6):e0252210. doi: 10.1371/journal.pone.0252210 (PMC8172032; doi:10.1371/journal.pone.0252210)
Supplement: S7 Dataset — (ZIP) [file pone.0252210.s009.zip › Post-biologic/OC020 post treatment-2 base sub CR removed_87__X_-18443.5__Y_40086.8__Z_6.0433__Time_992.txt]

1714.793945	414.925995
1713.817383	160.551987
1712.840820	218.418259
1711.864258	17.912682
1710.886719	140.875336
1709.909180	-147.279221
1708.931641	-272.822540
1707.953125	-147.560989
1706.975586	-90.273804
1705.997070	-176.087341
1705.018555	-225.461685
1704.040039	-96.583099
1703.060547	25.677185
1702.081055	-78.016182
1701.101563	25.799683
1700.122070	-171.156235
1699.142578	31.806009
1698.162109	123.763290
1697.181641	-197.157455
1696.201172	-412.349579
1695.220703	12.348489
1694.239258	-47.938927
1693.257813	173.472824
1692.276367	75.734261
1691.294922	174.134811
1690.313477	9.575500
1689.331055	369.125610
1688.348633	300.313934
1687.366211	566.026489
1686.383789	22.350689
1685.400391	90.359428
1684.416992	596.464172
1683.433594	91.088943
1682.450195	196.956711
1681.465820	562.092834
1680.482422	443.609802
1679.498047	544.412659
1678.512695	656.775208
1677.528320	964.325745
1676.542969	1105.087402
1675.558594	1252.085205
1674.572266	945.222229
1673.586914	1311.949219
1672.601563	1240.904907
1671.615234	1027.249268
1670.628906	1393.626099
1669.642578	1633.196777
1668.655273	1536.237549
1667.668945	2042.741333
1666.681641	1912.811646
1665.694336	1627.155396
1664.706055	1803.929932
1663.718750	2119.302246
1662.730469	1820.042725
1661.742188	2210.883545
1660.753906	2188.760986
1659.764648	2373.977051
1658.775391	2363.715332
1657.787109	2293.196289
1656.796875	2384.811279
1655.807617	2529.962891
1654.818359	2270.658447
1653.828125	2072.882813
1652.837891	2124.455566
1651.846680	1964.909180
1650.856445	1930.281616
1649.865234	1679.352051
1648.874023	1487.190308
1647.882813	1499.094360
1646.891602	1381.997192
1645.899414	829.511658
1644.907227	779.520874
1643.915039	811.839172
1642.922852	915.839539
1641.930664	407.867767
1640.937500	681.569092
1639.944336	193.090881
1638.951172	140.398605
1637.957031	375.502289
1636.963867	215.390686
1635.969727	18.761368
1634.975586	-74.690445
1633.981445	164.175354
1632.986328	37.070362
1631.991211	7.742008
1630.996094	197.233231
1630.000977	-173.799606
1629.005859	-173.338608
1628.009766	32.581806
1627.013672	157.083511
1626.017578	-415.227295
1625.021484	54.203064
1624.024414	-17.953310
1623.028320	-18.919880
1622.031250	179.986832
1621.033203	281.749298
1620.036133	299.581024
1619.038086	81.186371
1618.041016	172.841049
1617.041992	-160.681091
1616.043945	107.043861
1615.045898	-186.731552
1614.046875	96.808250
1613.047852	217.708664
1612.048828	-36.318439
1611.048828	341.599823
1610.049805	438.988708
1609.049805	127.601036
1608.049805	-44.757683
1607.048828	223.010818
1606.048828	126.711212
1605.047852	302.741852
1604.046875	353.068695
1603.045898	44.858074
1602.044922	82.139671
1601.042969	224.016602
1600.041016	49.373318
1599.039063	-295.170197
1598.037109	-137.691147
1597.034180	-223.384750
1596.031250	-188.889420
1595.028320	-238.057297
1594.025391	-52.195450
1593.022461	-422.675293
1592.018555	-377.974854
1591.014648	-286.385986
1590.010742	-69.660507
1589.006836	-312.298218
1588.001953	-72.374588
1586.997070	-249.911118
1585.992188	96.594757
1584.987305	70.077393
1583.982422	181.584549
1582.976563	295.521301
1581.970703	-15.337794
1580.964844	-307.958252
1579.958984	71.223785
1578.952148	41.367340
1577.945313	-142.181763
1576.938477	147.808701
1575.931641	-51.589085
1574.924805	321.187439
1573.916992	-154.144241
1572.909180	205.161438
1571.901367	366.593140
1570.893555	153.547913
1569.884766	-179.110428
1568.876953	127.255608
1567.868164	-16.013605
1566.858398	-250.298431
1565.849609	107.248955
1564.839844	-218.178238
1563.830078	198.500031
1562.820313	124.466866
1561.810547	-32.731270
1560.799805	-5.953762
1559.790039	-64.930038
1558.779297	-25.599258
1557.767578	397.053680
1556.756836	-74.576195
1555.745117	207.602432
1554.733398	150.170258
1553.721680	131.391418
1552.709961	70.987183
1551.697266	-124.213188
1550.685547	335.159058
1549.672852	111.093819
1548.659180	197.280899
1547.646484	363.393311
1546.632813	94.837990
1545.619141	436.215912
1544.605469	573.061646
1543.591797	285.878632
1542.577148	161.321304
1541.562500	70.169579
1540.547852	4.653721
1539.533203	93.838036
1538.518555	107.906075
1537.502930	85.597664
1536.487305	65.653206
1535.471680	463.352203
1534.456055	409.359039
1533.439453	123.098579
1532.422852	156.372955
1531.406250	253.838989
1530.389648	157.792206
1529.373047	229.008728
1528.355469	6.340572
1527.337891	306.263153
1526.320313	-17.173738
1525.302734	230.706711
1524.284180	61.361462
1523.265625	370.403809
1522.247070	172.370117
1521.228516	149.078171
1520.208984	431.517639
1519.190430	86.430008
1518.170898	124.185776
1517.151367	69.214279
1516.130859	44.858223
1515.111328	-15.629311
1514.090820	-227.822449
1513.070313	-291.228333
1512.049805	84.096382
1511.028320	-238.961273
1510.006836	153.727066
1508.986328	-105.453575
1507.963867	-72.413391
1506.942383	-70.323730
1505.919922	-153.046265
1504.898438	-128.255386
1503.875977	85.924973
1502.852539	-233.048187
1501.830078	-124.314857
1500.806641	-328.238129
1499.783203	-76.548645
1498.759766	-306.343384
1497.736328	-244.482956
1496.711914	-8.867008
1495.687500	157.417175
1494.663086	-42.246696
1493.638672	-24.652643
1492.613281	-132.511261
1491.587891	-289.039948
1490.563477	-16.351959
1489.537109	-12.228231
1488.511719	-146.145401
1487.485352	434.821289
1486.458984	218.853745
1485.432617	370.394623
1484.406250	263.990112
1483.379883	560.623901
1482.352539	423.320862
1481.325195	245.152344
1480.297852	411.149017
1479.269531	464.765259
1478.241211	857.213440
1477.213867	1091.428955
1476.184570	910.115295
1475.156250	1042.091553
1474.127930	1222.288574
1473.098633	1338.632935
1472.069336	1388.650269
1471.040039	1891.543213
1470.009766	1783.461060
1468.979492	2145.941162
1467.950195	1885.119385
1466.918945	2130.263428
1465.888672	2146.468018
1464.857422	2409.102051
1463.827148	2470.838867
1462.795898	2918.614014
1461.763672	3112.110107
1460.732422	2797.607422
1459.700195	3110.266602
1458.667969	3544.579102
1457.635742	3458.412354
1456.603516	3285.968750
1455.570313	3364.666748
1454.537109	3841.478271
1453.503906	3559.895264
1452.470703	3919.784912
1451.436523	3970.252686
1450.403320	4190.489258
1449.369141	4410.580566
1448.333984	4306.320313
1447.299805	4085.632324
1446.264648	4100.467285
1445.230469	3591.342773
1444.194336	4218.693848
1443.159180	3735.039063
1442.124023	3919.440430
1441.087891	3425.929688
1440.051758	3885.935791
1439.015625	3572.173096
1437.978516	3872.728271
1436.941406	3205.342285
1435.904297	3326.530762
1434.867188	3018.293213
1433.830078	2940.031494
1432.791992	2361.902588
1431.754883	2203.126953
1430.715820	1996.457153
1429.677734	1504.835083
1428.639648	1369.175293
1427.600586	1319.353638
1426.561523	903.985657
1425.522461	1134.254517
1424.482422	905.727417
1423.443359	891.600342
1422.403320	532.363831
1421.363281	677.137024
1420.322266	761.463989
1419.282227	435.465576
1418.241211	706.265930
1417.200195	647.346802
1416.159180	588.547302
1415.117188	527.329956
1414.076172	529.150330
1413.034180	470.695923
1411.992188	289.182251
1410.949219	107.833855
1409.907227	245.855286
1408.864258	190.446533
1407.821289	215.564758
1406.777344	-63.104240
1405.734375	90.357803
1404.690430	-135.195877
1403.646484	-117.070534
1402.602539	-164.060333
1401.557617	481.470245
1400.513672	244.035583
1399.468750	174.822113
1398.423828	-315.394257
1397.377930	410.377899
1396.333008	439.354736
1395.287109	102.653397
1394.241211	-138.560318
1393.195313	161.430725
1392.148438	-187.061081
1391.101563	-47.101101
1390.054688	198.082428
1389.007813	243.151779
1387.960938	-29.340153
1386.913086	266.189148
1385.865234	-438.475159
1384.817383	-65.127953
1383.769531	-259.157990
1382.720703	166.802979
1381.671875	-54.335812
1380.623047	-110.334290
1379.574219	-203.577454
1378.524414	155.307373
1377.475586	-32.435642
1376.425781	-45.226795
1375.375977	-125.189468
1374.325195	-50.274643
1373.274414	49.749290
1372.224609	-22.113462
1371.172852	-126.194313
1370.122070	293.422760
1369.070313	162.308136
1368.019531	-262.516754
1366.967773	82.722305
1365.915039	69.382439
1364.863281	-110.543602
1363.810547	48.344421
1362.757813	-272.962677
1361.705078	28.145363
1360.651367	-130.917236
1359.598633	75.941536
1358.544922	168.518250
1357.491211	494.966492
1356.436523	108.107414
1355.382813	84.468597
1354.328125	391.473114
1353.273438	646.402405
1352.217773	233.375061
1351.163086	324.791840
1350.107422	403.960083
1349.051758	724.046875
1347.996094	699.321899
1346.939453	875.744446
1345.883789	846.474548
1344.827148	993.477661
1343.769531	1153.016113
1342.712891	1292.893066
1341.655273	1504.778076
1340.598633	1449.235107
1339.540039	1673.801636
1338.482422	1643.435669
1337.423828	1256.753784
1336.366211	1100.688965
1335.307617	1464.608521
1334.248047	1732.078979
1333.189453	1593.969604
1332.129883	1446.230591
1331.070313	1229.536255
1330.010742	1500.171265
1328.950195	1066.476318
1327.890625	1653.763550
1326.830078	1205.832886
1325.768555	1373.336426
1324.708008	1286.631592
1323.646484	1375.464844
1322.585938	1590.372559
1321.523438	1699.253296
1320.461914	1462.881958
1319.400391	1828.725220
1318.337891	1484.317017
1317.275391	1507.664185
1316.211914	1735.804810
1315.149414	1670.768311
1314.085938	1504.921143
1313.022461	1425.574219
1311.958984	1986.858643
1310.894531	1789.629761
1309.831055	2023.543457
1308.766602	1765.253418
1307.701172	1795.184326
1306.636719	1571.889160
1305.571289	1961.374268
1304.505859	1657.350708
1303.440430	2128.168213
1302.375000	1895.906616
1301.308594	1420.610229
1300.242188	1535.422852
1299.175781	1672.479004
1298.109375	1873.511108
1297.041992	1485.290161
1295.975586	1001.674194
1294.908203	1969.039551
1293.839844	1888.310303
1292.772461	1582.073608
1291.704102	1521.421875
1290.635742	1664.504517
1289.567383	1209.444336
1288.498047	1222.931519
1287.428711	1381.165894
1286.360352	997.995361
1285.290039	1225.104980
1284.220703	1332.261597
1283.150391	1233.829102
1282.080078	1093.971558
1281.009766	1128.092407
1279.939453	1213.728394
1278.868164	1057.261719
1277.796875	996.386963
1276.725586	1031.042969
1275.654297	1508.332275
1274.582031	1144.696533
1273.509766	1350.739746
1272.437500	1656.990356
1271.365234	1391.636963
1270.291992	1737.051147
1269.218750	1616.078491
1268.145508	1597.798218
1267.072266	1613.801270
1265.999023	2022.744751
1264.924805	1631.461670
1263.850586	1947.742432
1262.776367	1793.373047
1261.701172	1653.788330
1260.625977	1275.496826
1259.550781	1516.406006
1258.475586	1464.950073
1257.400391	1796.005127
1256.324219	1868.861694
1255.248047	1632.563110
1254.171875	1430.520386
1253.094727	1586.372070
1252.018555	1545.148560
1250.941406	1625.633667
1249.864258	1533.471924
1248.786133	1818.282593
1247.708008	1480.713867
1246.630859	1383.956787
1245.551758	1683.347900
1244.473633	1508.946777
1243.394531	1150.077271
1242.316406	1143.503052
1241.236328	1081.127686
1240.157227	1113.475098
1239.077148	1167.677979
1237.998047	1374.734253
1236.917969	1601.124146
1235.836914	1150.860596
1234.756836	1144.495850
1233.675781	1804.729370
1232.594727	1398.392334
1231.512695	1534.959961
1230.431641	944.785583
1229.349609	819.857483
1228.267578	1176.811768
1227.185547	1001.055725
1226.102539	1181.134766
1225.019531	1305.474121
1223.936523	1020.922241
1222.853516	782.433411
1221.769531	901.904663
1220.686523	907.685486
1219.602539	734.580811
1218.517578	614.693237
1217.433594	731.587097
1216.348633	788.012756
1215.263672	646.368103
1214.178711	837.920044
1213.092773	1036.588989
1212.007813	890.041443
1210.921875	885.863281
1209.834961	1248.278320
1208.749023	1171.574341
1207.662109	986.356628
1206.575195	1196.488525
1205.488281	1112.455933
1204.400391	833.233704
1203.313477	672.110291
1202.225586	544.710266
1201.136719	407.667755
1200.048828	-218.064468
1198.959961	-49.362000
1197.871094	97.537514
1196.782227	155.280228
1195.692383	104.688690
1194.603516	-114.283569
1193.513672	109.104599
1192.423828	140.022308
1191.333008	-11.790051
1190.242188	131.875916
1189.151367	8.775961
1188.060547	-71.142677
1186.969727	-362.393677
1185.877930	-166.354050
1184.786133	-97.693703
1183.694336	-158.719177
1182.601563	-241.416962
1181.509766	-137.124176
1180.416992	-210.409683
1179.323242	-63.248058
1178.230469	210.754715
1177.136719	-35.412056
1176.042969	417.895264
1174.949219	-94.277969
1173.854492	-206.477203
1172.760742	397.020905
1171.666016	114.595528
1170.570313	401.651337
1169.475586	516.221069
1168.379883	37.464630
1167.284180	261.800293
1166.188477	163.176178
1165.091797	121.819786
1163.996094	94.698723
1162.899414	-51.996605
1161.801758	-7.685378
1160.705078	289.600830
1159.607422	156.880020
1158.509766	155.364685
1157.412109	339.847107
1156.313477	526.491821
1155.215820	469.624115
1154.117188	450.796295
1153.017578	140.964569
1151.918945	238.740234
1150.819336	-171.270203
1149.719727	109.705627
1148.620117	54.550308
1147.519531	332.681793
1146.418945	-22.783279
1145.318359	-183.032455
1144.217773	196.875641
1143.116211	119.636055
1142.014648	211.182541
1140.913086	-173.098022
1139.811523	65.610985
1138.708984	-95.300346
1137.606445	394.922760
1136.503906	-60.906818
1135.401367	260.141052
1134.297852	-19.985207
1133.194336	473.958191
1132.090820	535.483521
1130.987305	867.407959
1129.882813	1009.206909
1128.778320	1532.753784
1127.673828	1066.889404
1126.569336	1492.692505
1125.463867	991.208923
1124.358398	1013.629089
1123.252930	1054.864136
1122.146484	849.553284
1121.041016	724.745605
1119.934570	696.945007
1118.828125	870.264648
1117.720703	747.503723
1116.613281	667.263916
1115.505859	620.062378
1114.398438	660.275513
1113.291016	28.752501
1112.182617	432.921295
1111.074219	664.239868
1109.964844	455.776581
1108.856445	722.188721
1107.747070	716.720825
1106.637695	708.776855
1105.528320	941.553894
1104.417969	914.452271
1103.307617	882.536438
1102.197266	614.593628
1101.086914	742.957947
1099.975586	1003.217041
1098.864258	1305.697632
1097.752930	962.062134
1096.641602	903.652588
1095.529297	1217.439453
1094.416992	1271.875000
1093.304688	1201.379395
1092.191406	1279.157471
1091.079102	843.658752
1089.965820	1248.450439
1088.852539	881.223450
1087.738281	979.850403
1086.624023	1155.971680
1085.509766	1402.480835
1084.395508	1061.122559
1083.280273	1274.496216
1082.166016	1060.079712
1081.050781	1193.369507
1079.934570	1072.876099
1078.819336	961.792847
1077.703125	1000.944031
1076.586914	685.630981
1075.469727	433.765381
1074.353516	1054.665894
1073.236328	563.523865
1072.119141	487.609711
1071.000977	964.940552
1069.882813	776.400146
1068.765625	1047.204346
1067.646484	844.616943
1066.528320	688.958862
1065.409180	687.894043
1064.290039	944.333862
1063.170898	964.254272
1062.050781	663.574951
1060.930664	802.843994
1059.810547	867.209290
1058.690430	571.443970
1057.569336	762.077087
1056.449219	473.509979
1055.327148	680.452271
1054.206055	782.201355
1053.083984	377.077942
1051.961914	833.833252
1050.839844	333.224762
1049.717773	442.068481
1048.594727	415.546356
1047.471680	452.065765
1046.348633	362.665405
1045.224609	152.082092
1044.101563	-195.885208
1042.976563	395.654388
1041.852539	255.289871
1040.728516	89.426048
1039.603516	310.339111
1038.478516	-85.872574
1037.352539	321.364166
1036.227539	176.866959
1035.101563	-190.889313
1033.974609	348.931213
1032.848633	195.469879
1031.721680	109.600479
1030.594727	449.319244
1029.467773	465.895325
1028.340820	89.847923
1027.212891	-165.116226
1026.084961	163.147079
1024.956055	-110.080948
1023.828125	-494.488831
1022.699219	-289.048889
1021.570313	-445.586151
1020.440430	-550.889343
1019.311523	-426.374573
1018.181641	-311.067963
1017.050781	-316.239227
1015.920898	-242.445892
1014.790039	88.669411
1013.659180	-143.195953
1012.528320	-82.952812
1011.396484	220.556259
1010.265625	116.627670
1009.132813	475.813629
1008.000977	360.622803
1006.868164	453.867523
1005.736328	864.131836
1004.602539	2236.352539
1003.469727	3034.758789
1002.335938	3527.867432
1001.202148	3142.803223
1000.068359	2168.979248
998.933594	978.675476
997.799805	846.758301
996.665039	364.167694
995.529297	237.453720
994.394531	-45.908848
993.258789	95.563766
992.123047	101.088577
990.986328	-3.870043
989.849609	211.892731
988.712891	252.597961
987.576172	-47.548988
986.439453	136.473587
985.301758	64.958862
984.164063	154.899506
983.025391	-10.528220
981.887695	-403.510590
980.749023	276.256195
979.610352	495.814453
978.470703	7.079372
977.332031	385.737732
976.192383	-104.565453
975.051758	244.539185
973.912109	-79.563812
972.771484	423.779449
971.630859	178.367233
970.490234	-110.314873
969.348633	106.454124
968.207031	75.487206
967.065430	95.269775
965.923828	74.002014
964.781250	-190.125793
963.638672	240.928650
962.496094	261.669952
961.352539	227.652145
960.208984	228.279877
959.065430	494.912994
957.921875	452.473785
956.777344	46.231651
955.632813	157.828339
954.488281	235.299133
953.343750	173.409744
952.198242	13.441871
951.052734	377.571167
949.907227	181.570847
948.760742	502.578552
947.614258	71.749428
946.467773	-198.663055
945.321289	154.973373
944.173828	-137.648438
943.026367	113.578537
941.878906	-36.838665
940.730469	308.343994
939.582031	245.181793
938.433594	225.650269
937.285156	5.681836
936.135742	463.286713
934.987305	517.433044
933.836914	719.955200
932.687500	605.910461
931.537109	255.258698
930.386719	303.583923
929.236328	135.821945
928.084961	98.147827
926.934570	-271.548035
925.783203	-374.608795
924.630859	125.452309
923.478516	-172.755096
922.327148	216.080856
921.173828	95.780891
920.021484	432.570190
918.868164	8.271576
917.714844	-63.498955
916.561523	-307.611328
915.407227	-390.174316
914.252930	-211.428268
913.098633	-180.063644
911.944336	-150.767090
910.789063	-44.143127
909.633789	51.301254
908.478516	-249.874756
907.322266	-151.744141
906.166016	-513.509949
905.009766	-211.054703
903.853516	46.145393
902.696289	267.185638
901.539063	-213.563812
900.381836	-85.005196
899.223633	59.519501
898.065430	-146.538177
896.907227	201.856766
895.749023	328.629913
894.589844	351.513794
893.430664	229.880951
892.271484	-144.640091
891.112305	149.915024
889.952148	98.896278
888.791992	-30.992506
887.630859	340.528442
886.470703	-57.688274
885.309570	203.351151
884.148438	222.986572
882.986328	-149.720810
881.825195	3.268121
880.663086	16.525852
879.500000	45.672733
878.337891	638.247192
877.174805	198.826065
876.011719	410.630981
874.847656	408.508575
873.684570	451.477051
872.520508	483.262024
871.355469	344.096771
870.191406	144.303711
869.026367	239.319672
867.861328	147.705536
866.695313	307.983826
865.530273	2.972651
864.364258	516.070007
863.197266	512.278442
862.031250	526.474426
860.864258	610.302246
859.697266	994.927795
858.530273	813.798950
857.362305	758.430542
856.194336	658.222839
855.026367	510.959656
853.857422	1110.437012
852.688477	978.817017
851.519531	755.352173
850.350586	1078.685669
849.180664	1466.808960
848.010742	1066.380249
846.840820	386.214630
845.670898	243.576630
844.500000	741.031677
843.329102	564.714905
842.157227	124.476959
840.986328	308.324188
839.814453	217.013596
838.642578	478.852661
837.469727	420.922333
836.296875	398.678772
835.124023	374.121124
833.951172	449.979095
832.777344	391.743774
831.603516	201.739029
830.429688	308.518951
829.255859	667.251099
828.081055	749.113892
826.906250	547.596008
825.731445	85.193230
824.555664	554.611328
823.379883	346.218445
822.204102	240.268494
821.027344	341.385132
819.851563	-156.733154
818.674805	293.668671
817.497070	-255.682770
816.320313	496.865295
815.142578	63.094749
813.963867	-5.845548
812.786133	-183.891525
811.607422	44.832005
810.428711	-42.347191
809.250000	99.220665
808.070313	-161.559738
806.890625	-404.629333
805.710938	-210.314499
804.531250	-240.500000
803.350586	-150.996078
802.169922	-152.703384
800.988281	-163.463394
799.807617	-218.781372
798.625977	-331.908875
797.444336	-394.190613
796.261719	-518.686768
795.079102	-211.233688
793.896484	-604.159973
792.713867	-75.751106
791.530273	82.436546
790.346680	21.193140
789.163086	170.034454
787.979492	356.222565
786.794922	90.845795
785.610352	190.320633
784.425781	178.995682
783.240234	293.490540
782.054688	144.738464
780.869141	338.342499
779.682617	308.559052
778.496094	276.388916
777.309570	447.181732
776.123047	251.267990
774.935547	437.068329
773.748047	-61.391647
772.560547	148.301086
771.373047	137.180862
770.184570	26.680338
768.996094	235.693665
767.806641	548.020813
766.618164	-140.259018
765.428711	72.567863
764.239258	236.693863
763.048828	563.520813
761.858398	396.980042
760.667969	534.068665
759.477539	582.955872
758.286133	884.653137
757.094727	717.667358
755.903320	770.500305
754.710938	357.202881
753.518555	735.126526
752.326172	431.675903
751.133789	325.966888
749.940430	510.097595
748.747070	467.920624
747.553711	302.771027
746.359375	405.360596
745.166016	468.349640
743.970703	257.078339
742.776367	129.190277
741.581055	249.071152
740.385742	432.430481
739.190430	127.006691
737.994141	32.035908
736.797852	252.513229
735.601563	76.532974
734.405273	-38.052654
733.208008	-47.499283
732.010742	6.548009
730.813477	226.879196
729.615234	504.024170
728.416992	260.650482
727.218750	21.825668
726.020508	95.746170
724.821289	134.754791
723.622070	289.624542
722.422852	339.680786
721.222656	247.887772
720.022461	213.022110
718.822266	193.577148
717.621094	573.611023
716.420898	667.819458
715.218750	319.382629
714.017578	688.680725
712.815430	475.907410
711.614258	405.081055
710.411133	554.566772
709.208984	309.867432
708.005859	348.630463
706.802734	69.676773
705.599609	298.318634
704.395508	107.020493
703.191406	401.297455
701.987305	23.457050
700.782227	285.490875
699.577148	-378.657837
698.372070	255.610474
697.166992	-86.019142
695.960938	-168.629913
694.754883	-5.441140
693.548828	453.336426
692.341797	-60.599876
691.135742	-220.153732
689.927734	-162.283691
688.720703	-499.073547
687.512695	-8.867761
686.304688	-13.094142
685.096680	-64.725327
683.888672	-196.246368
682.679688	-286.216980
681.470703	133.356873
680.260742	33.117489
679.050781	-25.638548
677.840820	164.931625
676.630859	-79.439430
675.419922	-418.643494
674.209961	58.328186
672.998047	-27.109682
671.787109	-92.804588
670.575195	-112.814087
669.363281	-63.410320
668.151367	-139.177124
666.938477	-264.399872
665.725586	105.328453
664.512695	423.208984
663.299805	136.484406
662.085938	-54.987495
660.872070	-56.337494
659.658203	130.121582
658.443359	389.906830
657.228516	-105.285835
656.013672	-37.458084
654.797852	-116.278015
653.583008	220.835770
652.366211	-314.985321
651.150391	79.953972
649.934570	63.153111
648.717773	261.483795
647.500000	446.554199
646.283203	237.344406
645.065430	438.877167
643.847656	667.880310
642.629883	412.374695
641.411133	358.605652
640.192383	304.286102
638.973633	103.194214
637.753906	477.385498
636.534180	-83.903366
635.314453	-98.079102
634.094727	217.526489
632.874023	36.066696
631.653320	-107.759598
630.432617	159.326721
629.211914	231.952805
627.990234	-57.148552
626.768555	415.851105
625.545898	381.123535
624.324219	454.077301
623.101563	760.961914
621.877930	217.419373
620.655273	361.853882
619.431641	390.606201
618.208008	93.823898
616.983398	73.054787
615.759766	257.382019
614.535156	8.925077
613.310547	187.729309
612.084961	126.106506
610.859375	-518.002197
609.633789	-0.116802
608.408203	-122.751152
607.181641	-182.735947
605.955078	-165.318771
604.728516	59.535130
