# Supplementary material for: Raman spectroscopy accurately differentiates mucosal healing from non-healing and biochemical changes following biological therapy in inflammatory bowel disease
Source: PLoS One. 2021 Jun 2;16(6):e0252210. doi: 10.1371/journal.pone.0252210 (PMC8172032; doi:10.1371/journal.pone.0252210)
Supplement: S7 Dataset — (ZIP) [file pone.0252210.s009.zip › Post-biologic/OC034 post treatment_base sub CR removed_73__X_-4890.59__Y_10075__Z_1506.69__Time_820.txt]

1714.774414	73.207283
1713.797852	-148.732071
1712.820313	-80.392715
1711.843750	-157.888138
1710.866211	130.978317
1709.888672	32.834251
1708.911133	-68.794418
1707.933594	-15.784644
1706.955078	41.789093
1705.976563	34.362309
1704.998047	-35.295700
1704.019531	81.837860
1703.040039	-13.083481
1702.061523	-57.629959
1701.082031	119.356476
1700.101563	92.549339
1699.122070	73.394592
1698.141602	297.110901
1697.161133	271.854065
1696.180664	254.330292
1695.200195	295.323700
1694.218750	301.328339
1693.238281	331.192047
1692.256836	384.879333
1691.274414	651.894653
1690.292969	499.792175
1689.310547	502.382050
1688.328125	614.272888
1687.345703	728.757019
1686.363281	584.602844
1685.379883	528.469971
1684.396484	736.215698
1683.413086	770.776184
1682.429688	642.943420
1681.445313	906.703491
1680.461914	867.004456
1679.477539	891.333374
1678.493164	947.758179
1677.507813	1028.268188
1676.523438	1191.431030
1675.538086	1264.304199
1674.552734	1340.041626
1673.566406	1360.155273
1672.581055	1234.385742
1671.594727	1385.251465
1670.608398	1384.931641
1669.622070	1621.278198
1668.634766	1581.677124
1667.648438	1622.078613
1666.661133	1599.081665
1665.673828	1788.712158
1664.685547	1954.717041
1663.698242	1752.374023
1662.709961	1879.272949
1661.721680	1736.087158
1660.733398	1829.238403
1659.744141	1994.266357
1658.755859	1756.946045
1657.766602	1779.683960
1656.777344	1773.688110
1655.787109	1588.056274
1654.797852	1601.455811
1653.807617	1530.565674
1652.817383	1393.982056
1651.827148	1379.557861
1650.835938	1394.637939
1649.844727	1140.448364
1648.853516	992.533325
1647.862305	855.680664
1646.871094	782.728821
1645.878906	607.198120
1644.886719	627.610901
1643.894531	476.807922
1642.902344	368.734558
1641.910156	342.950653
1640.916992	338.698761
1639.923828	237.256271
1638.930664	212.766129
1637.936523	249.342865
1636.943359	96.501938
1635.949219	-47.963837
1634.955078	92.649254
1633.960938	14.922794
1632.965820	-1.793542
1631.970703	-4.940043
1630.975586	-76.151604
1629.980469	-7.429524
1628.985352	-93.632721
1627.989258	-87.333984
1626.993164	-188.522888
1625.997070	-205.138504
1625.000977	78.377556
1624.003906	36.134888
1623.007813	-58.303017
1622.010742	113.047188
1621.012695	121.771629
1620.015625	117.694542
1619.017578	213.733505
1618.020508	231.288376
1617.021484	-26.469797
1616.023438	-73.859734
1615.025391	57.487862
1614.026367	-5.044909
1613.027344	-38.414047
1612.028320	-47.890305
1611.028320	-64.952812
1610.029297	-26.702147
1609.029297	37.994701
1608.029297	19.083838
1607.028320	128.767563
1606.028320	112.947014
1605.027344	144.490860
1604.026367	184.096481
1603.025391	11.931216
1602.023438	-183.495087
1601.022461	-1.964743
1600.020508	93.381187
1599.018555	-192.865509
1598.016602	-204.330582
1597.013672	-3.920749
1596.010742	5.821875
1595.007813	-255.970108
1594.004883	-86.549324
1593.001953	-170.350525
1591.998047	-173.045319
1590.994141	-94.697945
1589.990234	-73.673752
1588.986328	-102.116364
1587.981445	52.152786
1586.976563	29.119867
1585.971680	53.119888
1584.966797	189.282837
1583.961914	75.272430
1582.956055	117.722435
1581.950195	115.931320
1580.944336	93.361794
1579.938477	242.709061
1578.931641	186.374374
1577.924805	252.431137
1576.917969	276.852539
1575.911133	67.136330
1574.904297	135.843750
1573.896484	183.730988
1572.888672	299.200256
1571.880859	107.884331
1570.873047	163.532303
1569.864258	117.811752
1568.855469	95.467499
1567.846680	93.882172
1566.837891	27.347662
1565.829102	12.722848
1564.819336	221.275192
1563.809570	131.268158
1562.799805	160.583862
1561.790039	187.229980
1560.779297	200.833954
1559.768555	191.023636
1558.757813	238.165878
1557.747070	0.128638
1556.736328	142.986008
1555.724609	207.977814
1554.712891	262.481812
1553.701172	306.501587
1552.689453	96.690285
1551.676758	174.155396
1550.664063	129.847733
1549.651367	144.940765
1548.638672	206.459625
1547.625977	223.858749
1546.612305	321.268494
1545.598633	211.704788
1544.584961	68.448540
1543.571289	49.130428
1542.556641	192.417770
1541.541992	33.314766
1540.527344	-87.144775
1539.512695	50.446609
1538.498047	-106.422928
1537.482422	51.429329
1536.466797	-64.428635
1535.451172	18.203091
1534.434570	18.103231
1533.418945	200.881668
1532.402344	-103.786713
1531.385742	37.342262
1530.369141	-4.713583
1529.351563	71.559990
1528.334961	44.591084
1527.317383	22.591921
1526.299805	77.641106
1525.281250	-63.142452
1524.263672	189.653671
1523.245117	63.947182
1522.226563	197.887192
1521.208008	118.120895
1520.188477	56.181812
1519.168945	-70.198517
1518.150391	37.142487
1517.129883	44.018661
1516.110352	-46.931740
1515.089844	75.120277
1514.070313	22.303486
1513.049805	-171.901855
1512.028320	-6.897542
1511.007813	-34.632420
1509.986328	-31.782402
1508.964844	14.462203
1507.943359	-34.410255
1506.921875	-111.676476
1505.899414	-73.770645
1504.876953	-161.671951
1503.854492	-34.510803
1502.832031	-256.015198
1501.808594	-108.822411
1500.786133	-192.357834
1499.762695	-196.706665
1498.739258	-68.162811
1497.714844	-16.657412
1496.691406	-124.000679
1495.666992	-121.517342
1494.642578	-11.828774
1493.617188	-71.148315
1492.592773	4.846546
1491.567383	55.044212
1490.541992	69.248230
1489.516602	152.224350
1488.491211	63.843353
1487.464844	205.119278
1486.438477	98.498306
1485.412109	308.239136
1484.385742	362.033173
1483.358398	362.028778
1482.331055	497.033447
1481.303711	361.464386
1480.276367	483.297424
1479.249023	581.956177
1478.220703	695.677856
1477.192383	577.296509
1476.164063	800.168640
1475.135742	966.740051
1474.106445	964.994141
1473.077148	965.628601
1472.047852	1131.551392
1471.018555	1292.152466
1469.989258	1330.400269
1468.958984	1391.359253
1467.928711	1482.658569
1466.898438	1657.677246
1465.868164	1829.932495
1464.836914	1773.213623
1463.805664	2056.881104
1462.774414	1969.372559
1461.743164	1968.124634
1460.710938	2218.136719
1459.679688	2130.252441
1458.647461	2268.180176
1457.615234	2362.783691
1456.582031	2368.409912
1455.549805	2521.059570
1454.516602	2498.520996
1453.483398	2595.056396
1452.449219	2481.018555
1451.416016	2473.388428
1450.381836	2653.166992
1449.347656	2825.170166
1448.313477	2784.239990
1447.279297	2791.351563
1446.244141	2770.510498
1445.208984	2562.277588
1444.173828	2607.130127
1443.138672	2464.650879
1442.102539	2413.214844
1441.066406	2467.954834
1440.030273	2295.030762
1438.994141	2235.880859
1437.958008	2181.751709
1436.920898	2026.498657
1435.883789	1828.309692
1434.846680	1819.599609
1433.808594	1591.128662
1432.771484	1471.295044
1431.733398	1273.208862
1430.695313	1022.174377
1429.657227	915.039429
1428.618164	893.680115
1427.579102	660.448181
1426.540039	750.059204
1425.500977	660.621155
1424.461914	457.786102
1423.421875	418.812805
1422.381836	435.278168
1421.341797	411.431824
1420.301758	264.198212
1419.260742	323.479614
1418.219727	387.778229
1417.178711	338.808411
1416.137695	297.423737
1415.096680	271.169128
1414.054688	81.451851
1413.012695	98.037025
1411.970703	132.242477
1410.928711	81.006622
1409.885742	125.308037
1408.842773	26.420942
1407.799805	-19.631378
1406.756836	-60.596165
1405.712891	187.236221
1404.668945	81.065987
1403.625000	248.557419
1402.581055	-95.840065
1401.537109	146.997726
1400.492188	-34.088535
1399.447266	118.478821
1398.402344	135.671082
1397.357422	37.631317
1396.311523	110.103699
1395.265625	19.771936
1394.219727	195.080292
1393.173828	132.485703
1392.126953	-105.272888
1391.081055	72.719284
1390.034180	-12.071414
1388.986328	53.391674
1387.939453	-66.184441
1386.891602	-193.122467
1385.843750	-44.835510
1384.795898	-114.009575
1383.748047	76.906631
1382.699219	-109.504593
1381.651367	-110.824371
1380.602539	-119.530632
1379.552734	-175.574860
1378.503906	-9.242608
1377.454102	-25.098154
1376.404297	-40.820179
1375.354492	28.431297
1374.303711	10.459874
1373.253906	-37.290031
1372.203125	-99.856293
1371.152344	-7.687012
1370.100586	4.810319
1369.049805	-29.894276
1367.998047	-114.280182
1366.946289	-24.119482
1365.894531	128.408813
1364.841797	213.784378
1363.789063	45.362511
1362.736328	-35.726891
1361.683594	74.966347
1360.630859	31.529064
1359.577148	-81.383301
1358.523438	-34.943783
1357.469727	118.536835
1356.415039	267.132751
1355.361328	120.115219
1354.306641	92.572418
1353.251953	174.499237
1352.197266	244.138351
1351.141602	343.701172
1350.085938	344.094574
1349.030273	419.110382
1347.974609	620.806946
1346.918945	668.780701
1345.862305	773.942749
1344.805664	742.848389
1343.749023	833.418030
1342.691406	909.242920
1341.634766	888.568848
1340.577148	1041.499756
1339.519531	1026.102539
1338.460938	691.418945
1337.403320	735.875916
1336.344727	906.728943
1335.286133	1122.229370
1334.226563	825.626648
1333.167969	801.447754
1332.108398	807.128784
1331.048828	902.001526
1329.989258	660.795227
1328.928711	889.474670
1327.869141	801.934021
1326.808594	828.249634
1325.748047	726.288086
1324.686523	901.125061
1323.625977	984.712708
1322.564453	863.558167
1321.502930	947.463745
1320.440430	957.484009
1319.378906	1002.210327
1318.316406	879.381287
1317.253906	855.407837
1316.190430	782.309692
1315.127930	852.365417
1314.064453	1060.550903
1313.000977	936.230347
1311.937500	836.762146
1310.873047	897.567017
1309.809570	862.495850
1308.745117	884.217285
1307.679688	854.414246
1306.615234	933.043945
1305.549805	1011.802246
1304.484375	984.936523
1303.418945	882.020569
1302.353516	919.427124
1301.287109	944.685120
1300.220703	734.202454
1299.154297	980.897400
1298.087891	952.555603
1297.020508	855.623474
1295.954102	788.342041
1294.886719	848.873535
1293.818359	752.473511
1292.750977	788.744324
1291.682617	763.822449
1290.614258	567.389465
1289.545898	658.044128
1288.476563	667.906433
1287.407227	717.113586
1286.338867	528.763000
1285.268555	614.994751
1284.199219	461.302460
1283.128906	484.106628
1282.058594	653.912659
1280.988281	720.972412
1279.917969	526.300354
1278.846680	500.641235
1277.775391	602.298889
1276.704102	684.467285
1275.632813	686.033936
1274.560547	587.498779
1273.488281	816.581970
1272.416016	899.079163
1271.343750	722.720337
1270.270508	888.448242
1269.197266	841.783325
1268.124023	851.383301
1267.050781	1036.794556
1265.977539	983.096741
1264.903320	890.486755
1263.829102	1061.412231
1262.753906	1000.706116
1261.679688	1098.567139
1260.604492	1167.224243
1259.529297	1084.848267
1258.454102	1007.458984
1257.378906	1044.656494
1256.302734	1035.645874
1255.226563	1043.750122
1254.150391	1215.004761
1253.073242	1084.488159
1251.997070	1046.541382
1250.919922	1013.540771
1249.841797	1116.806152
1248.764648	1227.368774
1247.686523	1019.490906
1246.608398	850.639526
1245.530273	1133.855835
1244.452148	1013.728882
1243.373047	1209.438110
1242.293945	1171.989380
1241.214844	845.699097
1240.135742	980.743408
1239.055664	948.326233
1237.975586	898.968689
1236.895508	818.126282
1235.815430	904.665283
1234.734375	976.644287
1233.654297	983.156006
1232.573242	1101.161011
1231.491211	887.199463
1230.410156	782.339844
1229.328125	820.423523
1228.246094	834.280151
1227.163086	838.454712
1226.081055	891.023315
1224.998047	728.221863
1223.915039	727.565735
1222.832031	584.203735
1221.748047	571.472656
1220.664063	524.886902
1219.580078	456.552338
1218.496094	605.704712
1217.412109	290.920624
1216.327148	483.477264
1215.242188	337.848236
1214.157227	281.582306
1213.071289	374.964539
1211.985352	275.215179
1210.899414	493.942627
1209.813477	464.084961
1208.727539	533.072937
1207.640625	657.444336
1206.553711	477.989563
1205.466797	597.401672
1204.378906	420.352692
1203.291016	272.235779
1202.203125	374.597961
1201.115234	224.034225
1200.027344	63.847569
1198.938477	86.586876
1197.849609	133.313126
1196.760742	-17.314142
1195.670898	-30.846752
1194.582031	95.017273
1193.492188	4.390741
1192.401367	41.119606
1191.311523	-47.205086
1190.220703	-149.980621
1189.129883	-214.361084
1188.039063	-117.904961
1186.947266	-187.230789
1185.856445	-165.405319
1184.764648	-126.876709
1183.671875	-285.188904
1182.580078	36.210098
1181.487305	79.189133
1180.394531	-98.526573
1179.301758	11.387599
1178.208984	142.722107
1177.115234	173.267639
1176.021484	160.579041
1174.927734	219.640228
1173.833008	82.232452
1172.738281	162.618958
1171.643555	228.501556
1170.548828	181.784775
1169.454102	132.585571
1168.358398	147.874817
1167.262695	-35.422405
1166.166992	94.419365
1165.070313	25.712137
1163.973633	136.134338
1162.876953	122.161072
1161.780273	148.679123
1160.683594	225.211563
1159.585938	234.743408
1158.488281	227.441132
1157.389648	298.769135
1156.291992	515.472595
1155.193359	376.555267
1154.094727	261.421997
1152.996094	234.429642
1151.896484	333.656067
1150.796875	196.785370
1149.697266	183.740997
1148.597656	70.531342
1147.498047	81.080391
1146.397461	53.401684
1145.296875	-157.683624
1144.195313	-52.282745
1143.094727	-168.334732
1141.993164	-87.026009
1140.891602	-60.583107
1139.789063	-69.948959
1138.687500	86.961914
1137.584961	60.670368
1136.482422	-58.406910
1135.379883	107.505653
1134.276367	273.212341
1133.172852	460.083435
1132.069336	582.644165
1130.964844	669.417358
1129.861328	623.144043
1128.756836	844.832825
1127.652344	812.512512
1126.546875	879.668640
1125.442383	906.366943
1124.336914	961.365845
1123.230469	845.597412
1122.125000	665.793274
1121.018555	561.737122
1119.912109	436.291534
1118.805664	464.664764
1117.699219	651.486206
1116.591797	487.872040
1115.484375	376.259552
1114.376953	449.072113
1113.268555	483.892609
1112.160156	610.783691
1111.051758	534.222656
1109.943359	389.048096
1108.833984	664.367004
1107.725586	651.277588
1106.616211	664.053223
1105.505859	582.269287
1104.396484	691.613403
1103.286133	619.080261
1102.175781	737.583374
1101.064453	778.080017
1099.954102	686.393677
1098.842773	830.417664
1097.731445	792.768311
1096.619141	755.032532
1095.507813	660.672302
1094.395508	742.925171
1093.282227	773.228333
1092.169922	742.212341
1091.056641	680.512756
1089.943359	698.769226
1088.830078	702.811707
1087.716797	622.081726
1086.602539	581.280029
1085.488281	653.278076
1084.373047	633.478699
1083.258789	611.264893
1082.143555	704.115234
1081.028320	789.800842
1079.913086	631.121887
1078.796875	495.921417
1077.680664	682.325500
1076.564453	746.535583
1075.448242	766.071533
1074.331055	607.243225
1073.213867	333.506500
1072.096680	345.908264
1070.979492	278.545044
1069.861328	431.467377
1068.743164	509.288208
1067.625000	444.123260
1066.505859	657.652344
1065.386719	369.940796
1064.267578	683.971558
1063.148438	529.719727
1062.029297	419.964355
1060.909180	392.101929
1059.789063	366.561310
1058.667969	343.337677
1057.547852	203.217377
1056.426758	420.736664
1055.305664	264.258972
1054.183594	266.692200
1053.062500	320.502014
1051.940430	252.843201
1050.818359	152.523743
1049.695313	124.593552
1048.572266	108.340561
1047.449219	281.064819
1046.326172	323.096161
1045.203125	101.611618
1044.079102	390.794006
1042.955078	274.294006
1041.830078	141.542587
1040.706055	125.361801
1039.581055	116.187950
1038.456055	225.800598
1037.331055	76.968071
1036.205078	128.395325
1035.079102	112.344276
1033.953125	296.411377
1032.826172	252.478897
1031.700195	271.397278
1030.573242	274.067108
1029.445313	251.205048
1028.318359	47.150032
1027.190430	-105.656113
1026.062500	4.126329
1024.934570	-150.815460
1023.805664	-52.576942
1022.676758	-184.112534
1021.547852	-176.291702
1020.418945	-286.731049
1019.289063	-250.930664
1018.159180	-219.714828
1017.029297	-230.171890
1015.898438	-187.244629
1014.767578	-141.941681
1013.636719	40.109486
1012.505859	-53.473934
1011.375000	186.532135
1010.243164	317.695404
1009.111328	430.371002
1007.978516	337.128754
1006.846680	618.822388
1005.713867	1147.969116
1004.581055	1804.153198
1003.447266	2536.422119
1002.313477	2521.876221
1001.179688	1908.934204
1000.045898	1042.252075
998.912109	566.435486
997.777344	215.647690
996.642578	132.946564
995.506836	80.403580
994.372070	53.391586
993.236328	84.186340
992.100586	138.155777
990.963867	7.740783
989.828125	91.925507
988.691406	-35.856358
987.553711	159.161896
986.416992	-129.581818
985.279297	-58.743542
984.141602	-132.877319
983.003906	-45.682774
981.865234	2.479341
980.726563	-32.081711
979.587891	7.135476
978.448242	117.777718
977.309570	72.147339
976.169922	3.693877
975.030273	20.462540
973.889648	71.840698
972.749023	95.776543
971.608398	-6.473006
970.467773	217.554016
969.326172	166.135925
968.184570	227.364716
967.042969	-64.662086
965.901367	109.318069
964.758789	196.216629
963.616211	131.891434
962.473633	301.594116
961.330078	159.665115
960.186523	173.784912
959.042969	252.203995
957.899414	42.161072
956.754883	198.755692
955.610352	62.407822
954.465820	203.230011
953.321289	126.767395
952.175781	304.441132
951.030273	235.182083
949.884766	-30.529215
948.738281	136.121216
947.591797	117.728691
946.445313	-69.579964
945.298828	131.723343
944.151367	43.039841
943.003906	-27.169718
941.856445	231.549347
940.708008	120.577026
939.559570	73.711357
938.411133	252.873642
937.262695	270.185303
936.113281	141.721970
934.964844	90.985710
933.814453	197.699127
932.665039	160.969971
931.514648	140.366577
930.364258	197.367050
929.213867	-43.782574
928.062500	88.674484
926.912109	116.530968
925.759766	105.855637
924.608398	197.702209
923.456055	-46.930790
922.303711	-184.430878
921.151367	73.820633
919.999023	-81.526428
918.845703	-16.251816
917.692383	-89.429306
916.539063	-198.764679
915.384766	-153.505783
914.230469	-212.546722
913.076172	-178.372787
911.920898	-103.232079
910.766602	-148.220398
909.611328	-161.298447
908.455078	-210.509918
907.299805	-26.096466
906.143555	-161.175491
904.987305	-103.480835
903.830078	-136.290039
902.673828	-171.233948
901.516602	-140.376617
900.359375	-299.556030
899.201172	-35.353683
898.042969	86.299355
896.884766	42.881512
895.726563	128.492249
894.567383	35.564377
893.408203	-12.010938
892.249023	110.022392
891.088867	-39.012093
889.929688	15.398305
888.769531	-47.545822
887.608398	38.643116
886.448242	91.012436
885.287109	80.262070
884.125977	44.779850
882.963867	-8.644647
881.801758	-80.010017
880.639648	15.561067
879.477539	126.932709
878.315430	82.831291
877.152344	205.533844
875.989258	179.582855
874.825195	72.642570
873.661133	145.908173
872.497070	144.914063
871.333008	20.204851
870.168945	122.815865
869.003906	-12.983087
867.838867	-2.521503
866.672852	100.148674
865.506836	43.224697
864.340820	73.987938
863.174805	136.211441
862.008789	101.849442
860.841797	229.200104
859.674805	298.136383
858.506836	117.935463
857.339844	202.590607
856.171875	184.025757
855.003906	495.157288
853.834961	442.904510
852.666016	610.357117
851.497070	517.746216
850.328125	375.871735
849.158203	350.542664
847.988281	199.790207
846.818359	174.473938
845.647461	111.097107
844.477539	134.994675
843.306641	299.817505
842.134766	131.232803
840.963867	143.830154
839.791992	-62.726997
838.619141	146.550400
837.447266	62.913391
836.274414	88.752831
835.101563	54.215790
833.928711	204.996155
832.754883	181.503845
831.581055	332.068817
830.407227	337.441742
829.232422	289.205292
828.058594	240.914017
826.883789	270.631561
825.708008	255.676956
824.533203	403.359619
823.357422	147.547729
822.181641	47.728870
821.004883	83.750793
819.828125	12.778129
818.651367	-13.724501
817.474609	-131.565842
816.296875	6.470952
815.119141	39.781078
813.941406	-149.446930
812.763672	-151.894089
811.584961	27.866373
810.406250	-174.860535
809.226563	-4.271588
808.047852	-113.799744
806.868164	-98.998055
805.688477	-124.283951
804.507813	-131.902603
803.327148	-101.899002
802.146484	-167.439255
800.965820	-108.830452
799.784180	-123.551186
798.603516	-113.996010
797.420898	-206.528214
796.239258	-112.966896
795.056641	-161.375854
793.874023	-158.929901
792.691406	-14.858273
791.507813	-76.895905
790.324219	-77.039719
789.140625	-183.537704
787.956055	-117.511475
786.772461	100.998550
785.586914	168.902969
784.402344	50.917568
783.216797	136.248108
782.032227	190.475037
780.845703	167.233322
779.660156	225.615402
778.473633	93.927284
777.287109	50.506424
776.100586	115.157837
774.913086	-43.230137
773.725586	-5.282796
772.538086	76.655823
771.349609	87.879417
770.161133	-4.635597
768.972656	28.436525
767.784180	76.817650
766.594727	72.201012
765.405273	120.355843
764.215820	-5.584017
763.026367	13.757078
761.835938	303.751221
760.645508	303.030273
759.454102	445.239868
758.262695	362.936981
757.072266	344.367035
755.879883	250.983887
754.688477	559.821289
753.496094	395.969971
752.303711	320.013123
751.110352	338.484924
749.917969	251.480118
748.724609	296.195740
747.530273	270.602997
746.336914	319.587646
745.142578	329.019165
743.948242	384.471649
742.752930	242.504990
741.558594	172.924545
740.363281	390.491516
739.166992	174.049316
737.971680	141.723892
736.775391	207.970932
735.579102	125.274826
734.381836	130.191559
733.185547	117.598869
731.988281	28.434538
730.790039	142.790024
729.592773	252.736023
728.394531	203.025925
727.196289	256.121490
725.997070	195.573227
724.797852	189.723251
723.598633	293.155792
722.399414	243.699738
721.199219	445.444366
719.999023	256.374176
718.798828	285.721863
717.598633	223.478821
716.397461	257.334015
715.196289	321.790253
713.994141	205.317825
712.792969	235.053925
711.590820	149.358978
710.388672	52.910019
709.185547	37.221321
707.982422	58.676605
706.779297	25.799826
705.576172	-61.366653
704.372070	82.342216
703.167969	123.841515
701.963867	58.854820
700.759766	81.033264
699.554688	107.693024
698.349609	184.483902
697.143555	-45.065693
695.938477	140.666473
694.732422	-210.119705
693.525391	-126.200821
692.319336	-150.739319
691.112305	9.422611
689.905273	-112.479942
688.697266	-119.156395
687.490234	-132.179184
686.282227	-125.508453
685.073242	-31.937616
683.865234	-27.134266
682.656250	-137.034988
681.447266	-149.213882
680.237305	-107.062843
679.028320	13.192111
677.818359	-15.854692
676.607422	74.336594
675.397461	28.277908
674.186523	21.341528
672.975586	-54.676075
671.763672	1.416702
670.551758	83.561356
669.339844	-28.770140
668.127930	161.650848
666.915039	19.335417
665.703125	86.729195
664.489258	208.192520
663.276367	57.602341
662.062500	177.009445
660.848633	17.999060
659.634766	128.833893
658.419922	-107.667778
657.205078	22.614016
655.990234	-52.010529
654.775391	4.889880
653.559570	-41.714699
652.343750	-124.979362
651.126953	-104.861633
649.911133	-80.542778
648.694336	-56.340481
647.477539	170.078888
646.259766	165.942581
645.041992	316.552582
643.824219	436.761230
642.606445	300.724792
641.387695	222.543716
640.168945	316.082001
638.950195	241.592575
637.730469	67.924522
636.511719	31.419743
635.291016	58.930798
634.071289	53.730766
632.850586	26.542568
631.629883	-5.494972
630.409180	-46.714302
629.188477	125.963882
627.966797	169.162613
626.745117	112.938858
625.522461	105.238449
624.300781	201.702133
623.078125	282.195984
621.854492	293.108948
620.631836	260.134857
619.408203	196.082886
618.184570	212.241196
616.960938	103.000534
615.736328	99.487091
614.511719	-33.784767
613.287109	-40.121861
612.061523	7.589624
610.835938	-78.907845
609.610352	-105.089951
608.384766	116.974472
607.158203	18.682024
605.931641	-66.600372
604.705078	-126.163979
