# Supplementary material for: Raman spectroscopy accurately differentiates mucosal healing from non-healing and biochemical changes following biological therapy in inflammatory bowel disease
Source: PLoS One. 2021 Jun 2;16(6):e0252210. doi: 10.1371/journal.pone.0252210 (PMC8172032; doi:10.1371/journal.pone.0252210)
Supplement: S7 Dataset — (ZIP) [file pone.0252210.s009.zip › Post-biologic/OC035-1 post treatment_base sub CR removed_40__X_-12023.2__Y_76906.1__Z_922.294__Time_450.txt]

1714.774414	105.709549
1713.797852	-111.463821
1712.820313	2.338340
1711.843750	-169.839859
1710.866211	-80.854370
1709.888672	-156.942444
1708.911133	-352.350494
1707.933594	-171.266861
1706.955078	21.807550
1705.976563	235.018707
1704.998047	-18.844263
1704.019531	210.847244
1703.040039	-93.131790
1702.061523	118.540779
1701.082031	190.144760
1700.101563	186.018570
1699.122070	66.268150
1698.141602	376.250641
1697.161133	396.882996
1696.180664	123.076111
1695.200195	519.420532
1694.218750	239.443146
1693.238281	365.137238
1692.256836	797.411194
1691.274414	724.765503
1690.292969	937.502502
1689.310547	547.035706
1688.328125	594.031372
1687.345703	872.915710
1686.363281	1031.679688
1685.379883	630.622803
1684.396484	664.137817
1683.413086	985.443604
1682.429688	1027.060181
1681.445313	1026.156738
1680.461914	921.664429
1679.477539	655.025391
1678.493164	1181.763794
1677.507813	1383.915405
1676.523438	1490.577881
1675.538086	1342.182617
1674.552734	1040.007324
1673.566406	1325.746338
1672.581055	1106.884155
1671.594727	1186.075073
1670.608398	1523.348267
1669.622070	1621.920288
1668.634766	1789.923828
1667.648438	1751.344482
1666.661133	1718.568726
1665.673828	1826.973389
1664.685547	1776.667969
1663.698242	1947.127930
1662.709961	1974.859131
1661.721680	2056.187744
1660.733398	1687.505249
1659.744141	1934.323486
1658.755859	2043.927856
1657.766602	2040.179688
1656.777344	1819.925171
1655.787109	1944.546875
1654.797852	1381.601318
1653.807617	1322.324707
1652.817383	1369.561646
1651.827148	1152.925171
1650.835938	1204.115601
1649.844727	1242.733398
1648.853516	1089.035767
1647.862305	751.078369
1646.871094	752.150208
1645.878906	521.395630
1644.886719	375.930145
1643.894531	231.201431
1642.902344	829.019958
1641.910156	445.410492
1640.916992	25.664461
1639.923828	76.362175
1638.930664	-20.012075
1637.936523	132.165726
1636.943359	137.314163
1635.949219	-44.066460
1634.955078	-158.842667
1633.960938	-243.954132
1632.965820	-83.445580
1631.970703	85.514595
1630.975586	112.837234
1629.980469	-225.143326
1628.985352	-351.827423
1627.989258	-467.358032
1626.993164	-279.724579
1625.997070	-88.963043
1625.000977	-239.551071
1624.003906	-66.169487
1623.007813	260.149109
1622.010742	121.735878
1621.012695	54.836521
1620.015625	143.478989
1619.017578	411.155212
1618.020508	4.484501
1617.021484	278.309937
1616.023438	-56.330460
1615.025391	5.838954
1614.026367	-191.265717
1613.027344	-83.607132
1612.028320	-256.110565
1611.028320	-370.446899
1610.029297	13.670476
1609.029297	141.225815
1608.029297	130.277206
1607.028320	-207.690674
1606.028320	164.521286
1605.027344	157.310333
1604.026367	71.928062
1603.025391	57.579407
1602.023438	119.434113
1601.022461	-127.074081
1600.020508	-51.507599
1599.018555	105.375526
1598.016602	-221.131943
1597.013672	56.486824
1596.010742	-170.054413
1595.007813	-218.607422
1594.004883	-120.641083
1593.001953	-215.725815
1591.998047	-242.685333
1590.994141	-308.584290
1589.990234	27.606634
1588.986328	19.442194
1587.981445	71.437500
1586.976563	222.664047
1585.971680	170.598679
1584.966797	-22.072718
1583.961914	-24.291096
1582.956055	36.133495
1581.950195	385.789825
1580.944336	79.055519
1579.938477	264.669708
1578.931641	312.289825
1577.924805	81.446045
1576.917969	84.948105
1575.911133	98.890991
1574.904297	24.414776
1573.896484	158.025284
1572.888672	296.782349
1571.880859	167.734573
1570.873047	207.651443
1569.864258	-56.478313
1568.855469	-289.356079
1567.846680	56.993065
1566.837891	11.050121
1565.829102	-73.875687
1564.819336	77.347397
1563.809570	254.376328
1562.799805	415.673126
1561.790039	198.104294
1560.779297	595.120178
1559.768555	250.337631
1558.757813	457.709564
1557.747070	167.274963
1556.736328	24.514410
1555.724609	347.950684
1554.712891	500.159088
1553.701172	434.634369
1552.689453	454.398743
1551.676758	365.268036
1550.664063	283.756256
1549.651367	59.798328
1548.638672	503.079254
1547.625977	353.766724
1546.612305	411.141235
1545.598633	509.636627
1544.584961	501.909302
1543.571289	390.610016
1542.556641	400.530884
1541.541992	312.068176
1540.527344	176.921967
1539.512695	201.648026
1538.498047	189.976120
1537.482422	201.268402
1536.466797	5.901594
1535.451172	24.441944
1534.434570	292.841187
1533.418945	145.758270
1532.402344	44.852619
1531.385742	147.305832
1530.369141	179.862747
1529.351563	121.943398
1528.334961	4.534457
1527.317383	59.393150
1526.299805	242.652481
1525.281250	273.665649
1524.263672	-22.433228
1523.245117	80.054848
1522.226563	17.573277
1521.208008	55.104752
1520.188477	76.870995
1519.168945	-32.782848
1518.150391	24.362732
1517.129883	-201.496048
1516.110352	-399.303375
1515.089844	19.050423
1514.070313	-35.554775
1513.049805	-121.273804
1512.028320	90.446899
1511.007813	-273.045746
1509.986328	-33.798531
1508.964844	28.040178
1507.943359	-256.677704
1506.921875	-403.137238
1505.899414	-314.034698
1504.876953	-422.629974
1503.854492	-446.937744
1502.832031	-215.373001
1501.808594	-391.476318
1500.786133	-237.473557
1499.762695	-88.986252
1498.739258	-219.869370
1497.714844	-415.002075
1496.691406	-249.593658
1495.666992	-250.847534
1494.642578	-431.423676
1493.617188	-72.752602
1492.592773	-97.958847
1491.567383	-31.466330
1490.541992	-202.933411
1489.516602	-73.169853
1488.491211	288.670898
1487.464844	49.958160
1486.438477	270.605408
1485.412109	250.943954
1484.385742	358.605927
1483.358398	277.120209
1482.331055	277.022858
1481.303711	473.028320
1480.276367	630.437134
1479.249023	685.546082
1478.220703	579.783569
1477.192383	952.855408
1476.164063	897.523376
1475.135742	1178.176270
1474.106445	1155.406250
1473.077148	1239.336304
1472.047852	1483.353394
1471.018555	1546.350830
1469.989258	1746.485229
1468.958984	1908.129395
1467.928711	2257.685059
1466.898438	2332.264160
1465.868164	2546.422363
1464.836914	2867.002686
1463.805664	2788.298340
1462.774414	2882.187256
1461.743164	2899.646973
1460.710938	3196.221680
1459.679688	2735.928223
1458.647461	3103.128662
1457.615234	3371.025391
1456.582031	3153.996094
1455.549805	3213.428711
1454.516602	3424.824219
1453.483398	3161.812012
1452.449219	3355.056396
1451.416016	3325.067383
1450.381836	3662.357178
1449.347656	3761.229736
1448.313477	3505.323242
1447.279297	3743.223145
1446.244141	3568.188965
1445.208984	3291.866699
1444.173828	3425.547363
1443.138672	3270.626953
1442.102539	3345.852539
1441.066406	3147.814697
1440.030273	3225.397461
1438.994141	3052.594971
1437.958008	2857.047852
1436.920898	2719.614014
1435.883789	2301.743408
1434.846680	2159.324463
1433.808594	1817.385498
1432.771484	1642.220947
1431.733398	1929.008423
1430.695313	1360.094360
1429.657227	1018.490234
1428.618164	737.524841
1427.579102	847.597473
1426.540039	922.313232
1425.500977	840.689453
1424.461914	839.762878
1423.421875	785.893677
1422.381836	492.719086
1421.341797	499.436035
1420.301758	201.458206
1419.260742	276.243347
1418.219727	650.588745
1417.178711	433.384583
1416.137695	264.128357
1415.096680	205.684723
1414.054688	310.779205
1413.012695	217.237930
1411.970703	111.237999
1410.928711	-9.725211
1409.885742	-67.763916
1408.842773	-75.443047
1407.799805	95.314690
1406.756836	-108.099007
1405.712891	75.309357
1404.668945	-130.347977
1403.625000	90.847885
1402.581055	116.345093
1401.537109	337.624939
1400.492188	594.019165
1399.447266	547.016113
1398.402344	236.925034
1397.357422	217.859848
1396.311523	198.916275
1395.265625	390.583893
1394.219727	241.656082
1393.173828	-94.878532
1392.126953	-15.503856
1391.081055	-116.206131
1390.034180	271.310211
1388.986328	258.453979
1387.939453	355.878357
1386.891602	435.909058
1385.843750	-166.573853
1384.795898	33.909969
1383.748047	-287.899506
1382.699219	-189.571106
1381.651367	53.850357
1380.602539	-229.713791
1379.552734	-153.351349
1378.503906	-29.346861
1377.454102	334.436859
1376.404297	-25.487724
1375.354492	-43.191765
1374.303711	-113.076965
1373.253906	-172.705780
1372.203125	42.195538
1371.152344	-171.571014
1370.100586	198.220398
1369.049805	308.944672
1367.998047	-98.384674
1366.946289	-378.255920
1365.894531	119.241486
1364.841797	-95.347435
1363.789063	14.021258
1362.736328	-5.822181
1361.683594	424.971924
1360.630859	-278.559265
1359.577148	237.171051
1358.523438	34.300900
1357.469727	207.183563
1356.415039	-99.476387
1355.361328	324.883728
1354.306641	28.806318
1353.251953	21.265562
1352.197266	185.358459
1351.141602	610.339294
1350.085938	459.505493
1349.030273	926.984985
1347.974609	885.880371
1346.918945	969.108459
1345.862305	943.432312
1344.805664	1019.715942
1343.749023	1121.041992
1342.691406	1425.832153
1341.634766	1118.709595
1340.577148	1409.068237
1339.519531	1256.209839
1338.460938	1158.166138
1337.403320	1196.639893
1336.344727	1076.944702
1335.286133	833.843872
1334.226563	848.450134
1333.167969	1162.672485
1332.108398	1026.902710
1331.048828	1022.533447
1329.989258	1122.279053
1328.928711	1128.333374
1327.869141	993.830933
1326.808594	1069.652100
1325.748047	1118.558716
1324.686523	1046.706421
1323.625977	989.996643
1322.564453	896.553955
1321.502930	1037.880981
1320.440430	1033.844971
1319.378906	1229.911499
1318.316406	1312.710571
1317.253906	976.575806
1316.190430	1215.242188
1315.127930	1256.919067
1314.064453	976.039063
1313.000977	1382.895264
1311.937500	1164.232056
1310.873047	862.195618
1309.809570	1025.879028
1308.745117	808.224915
1307.679688	738.579895
1306.615234	893.125000
1305.549805	983.898071
1304.484375	1077.353638
1303.418945	839.087097
1302.353516	1188.697754
1301.287109	1368.817749
1300.220703	956.935486
1299.154297	1039.259521
1298.087891	1141.443604
1297.020508	1035.097046
1295.954102	1103.344971
1294.886719	1085.893188
1293.818359	1110.392090
1292.750977	806.363647
1291.682617	863.264893
1290.614258	1067.507568
1289.545898	1195.877686
1288.476563	888.087708
1287.407227	857.579590
1286.338867	1199.736206
1285.268555	934.431885
1284.199219	1024.578857
1283.128906	1389.129150
1282.058594	887.117554
1280.988281	804.044617
1279.917969	973.250732
1278.846680	638.601746
1277.775391	923.104126
1276.704102	972.914551
1275.632813	988.658264
1274.560547	1104.791748
1273.488281	1181.949341
1272.416016	785.260254
1271.343750	1226.755981
1270.270508	1594.959717
1269.197266	1413.802002
1268.124023	1545.337769
1267.050781	1657.445923
1265.977539	1193.813965
1264.903320	1752.676880
1263.829102	1365.124390
1262.753906	1580.172729
1261.679688	1400.324707
1260.604492	1479.046509
1259.529297	1850.278809
1258.454102	1955.920044
1257.378906	1703.583496
1256.302734	1617.067017
1255.226563	1727.912720
1254.150391	1627.045898
1253.073242	1789.159668
1251.997070	1583.911011
1250.919922	1507.775513
1249.841797	1550.932983
1248.764648	1723.028198
1247.686523	1630.162476
1246.608398	1753.724243
1245.530273	1410.779785
1244.452148	1449.461792
1243.373047	1021.873901
1242.293945	1395.853638
1241.214844	1636.205566
1240.135742	1476.031006
1239.055664	1301.422241
1237.975586	1350.138306
1236.895508	1488.624390
1235.815430	1367.610962
1234.734375	1588.545776
1233.654297	1530.657715
1232.573242	1325.003052
1231.491211	1572.538452
1230.410156	1381.543945
1229.328125	1672.587158
1228.246094	1290.411499
1227.163086	1283.625244
1226.081055	1247.804810
1224.998047	1175.705688
1223.915039	1403.606567
1222.832031	944.530945
1221.748047	770.977600
1220.664063	609.572876
1219.580078	716.508301
1218.496094	434.328918
1217.412109	973.646240
1216.327148	512.750366
1215.242188	720.925842
1214.157227	443.706177
1213.071289	823.107971
1211.985352	681.044861
1210.899414	570.366943
1209.813477	876.980835
1208.727539	575.687683
1207.640625	1017.076416
1206.553711	882.094299
1205.466797	580.820007
1204.378906	554.291443
1203.291016	281.997284
1202.203125	-16.741539
1201.115234	77.048416
1200.027344	11.836668
1198.938477	-149.698318
1197.849609	59.309521
1196.760742	121.388466
1195.670898	63.089909
1194.582031	-105.889191
1193.492188	-219.597382
1192.401367	-169.914642
1191.311523	-50.674644
1190.220703	-323.191895
1189.129883	-329.085632
1188.039063	-25.311546
1186.947266	-293.187683
1185.856445	-198.614853
1184.764648	-365.779388
1183.671875	-285.871429
1182.580078	-110.177673
1181.487305	7.755669
1180.394531	245.386810
1179.301758	-90.120331
1178.208984	139.970444
1177.115234	182.932404
1176.021484	173.038879
1174.927734	-86.063553
1173.833008	171.995819
1172.738281	386.703796
1171.643555	-66.562424
1170.548828	164.560776
1169.454102	79.653877
1168.358398	233.804047
1167.262695	260.999054
1166.166992	249.780472
1165.070313	-258.729553
1163.973633	-155.443069
1162.876953	-167.033127
1161.780273	112.614410
1160.683594	131.691864
1159.585938	358.297577
1158.488281	214.678696
1157.389648	-36.425930
1156.291992	425.765198
1155.193359	160.084061
1154.094727	376.065765
1152.996094	167.401169
1151.896484	-27.036516
1150.796875	81.095085
1149.697266	-135.016861
1148.597656	-17.718357
1147.498047	-81.634598
1146.397461	-217.123230
1145.296875	-36.127903
1144.195313	208.866638
1143.094727	-122.209244
1141.993164	217.505005
1140.891602	181.133041
1139.789063	-31.347334
1138.687500	19.968353
1137.584961	199.424164
1136.482422	388.132874
1135.379883	640.727844
1134.276367	653.159180
1133.172852	1014.464111
1132.069336	917.264526
1130.964844	717.887207
1129.861328	1315.716187
1128.756836	1180.056396
1127.652344	1464.098755
1126.546875	1121.833740
1125.442383	1448.111450
1124.336914	1209.970703
1123.230469	1521.521729
1122.125000	1131.533569
1121.018555	938.145996
1119.912109	1374.582275
1118.805664	832.898621
1117.699219	963.514709
1116.591797	521.248657
1115.484375	963.859680
1114.376953	736.740234
1113.268555	800.434875
1112.160156	856.863586
1111.051758	598.750977
1109.943359	692.728027
1108.833984	966.073425
1107.725586	972.247864
1106.616211	952.302612
1105.505859	875.556091
1104.396484	1039.493286
1103.286133	1181.981323
1102.175781	1336.070801
1101.064453	919.121887
1099.954102	1117.765381
1098.842773	1115.781738
1097.731445	1113.683105
1096.619141	873.435242
1095.507813	868.814026
1094.395508	696.830200
1093.282227	781.509766
1092.169922	1322.836426
1091.056641	806.867493
1089.943359	804.088501
1088.830078	410.635315
1087.716797	586.546265
1086.602539	891.630493
1085.488281	712.124146
1084.373047	934.586243
1083.258789	849.002075
1082.143555	779.818726
1081.028320	891.479675
1079.913086	509.816528
1078.796875	640.130493
1077.680664	702.248169
1076.564453	536.618469
1075.448242	626.776123
1074.331055	400.131744
1073.213867	431.535706
1072.096680	448.812012
1070.979492	538.714233
1069.861328	525.403076
1068.743164	528.467346
1067.625000	252.723373
1066.505859	466.577850
1065.386719	249.459671
1064.267578	680.892212
1063.148438	555.074585
1062.029297	817.737183
1060.909180	364.400085
1059.789063	362.672089
1058.667969	816.916992
1057.547852	567.286011
1056.426758	331.792023
1055.305664	531.055603
1054.183594	475.585205
1053.062500	240.328781
1051.940430	591.311218
1050.818359	113.383438
1049.695313	349.917389
1048.572266	665.717102
1047.449219	253.528717
1046.326172	114.473366
1045.203125	152.750336
1044.079102	-0.115802
1042.955078	3.311525
1041.830078	69.705452
1040.706055	173.419113
1039.581055	197.951141
1038.456055	166.659698
1037.331055	237.896378
1036.205078	39.174454
1035.079102	159.429993
1033.953125	186.662979
1032.826172	200.011902
1031.700195	322.754364
1030.573242	-5.492669
1029.445313	136.024887
1028.318359	-215.048798
1027.190430	-77.975166
1026.062500	-152.213547
1024.934570	-716.275818
1023.805664	-704.194763
1022.676758	-763.945740
1021.547852	-772.484009
1020.418945	-711.282715
1019.289063	-844.813477
1018.159180	-363.620789
1017.029297	-369.372925
1015.898438	-235.904694
1014.767578	282.330841
1013.636719	-325.471497
1012.505859	190.543152
1011.375000	238.710098
1010.243164	469.915771
1009.111328	78.550026
1007.978516	592.339355
1006.846680	793.746460
1005.713867	2008.330688
1004.581055	2755.410889
1003.447266	3365.920898
1002.313477	2883.053955
1001.179688	1748.945679
1000.045898	1156.173218
998.912109	360.614197
997.777344	263.015778
996.642578	401.148163
995.506836	200.122009
994.372070	456.313629
993.236328	350.383209
992.100586	127.084419
990.963867	339.934631
989.828125	495.277161
988.691406	76.835983
987.553711	161.168472
986.416992	547.499329
985.279297	12.549620
984.141602	134.371933
983.003906	366.878235
981.865234	-17.346596
980.726563	291.495270
979.587891	305.952271
978.448242	297.640991
977.309570	61.922825
976.169922	182.900497
975.030273	554.600891
973.889648	779.309021
972.749023	604.414490
971.608398	682.504272
970.467773	781.473877
969.326172	657.960388
968.184570	142.274109
967.042969	581.673523
965.901367	229.643707
964.758789	531.708984
963.616211	439.483124
962.473633	524.083679
961.330078	322.402618
960.186523	522.080139
959.042969	731.088989
957.899414	147.780716
956.754883	442.020569
955.610352	127.423973
954.465820	298.455536
953.321289	18.884472
952.175781	407.709290
951.030273	165.356720
949.884766	563.630859
948.738281	29.257156
947.591797	345.610657
946.445313	145.663116
945.298828	343.565887
944.151367	249.287201
943.003906	4.603120
941.856445	333.285858
940.708008	584.471924
939.559570	434.198273
938.411133	366.369537
937.262695	536.011536
936.113281	224.710449
934.964844	435.831787
933.814453	608.368591
932.665039	352.683350
931.514648	568.919678
930.364258	338.904938
929.213867	157.051056
928.062500	446.741882
926.912109	24.167589
925.759766	-115.819733
924.608398	-75.811661
923.456055	-81.072586
922.303711	-183.882538
921.151367	72.740028
919.999023	-115.981270
918.845703	18.252357
917.692383	-140.406601
916.539063	287.151947
915.384766	-261.597137
914.230469	-367.240417
913.076172	-145.836029
911.920898	-164.834641
910.766602	143.002365
909.611328	49.484165
908.455078	-157.158142
907.299805	-55.249577
906.143555	-64.249825
904.987305	-95.727814
903.830078	-244.797775
902.673828	-142.266632
901.516602	60.008343
900.359375	-63.609020
899.201172	-279.783478
898.042969	187.563248
896.884766	-53.155289
895.726563	-365.982605
894.567383	108.272270
893.408203	116.804039
892.249023	-285.829407
891.088867	-51.015129
889.929688	-209.231293
888.769531	-105.290268
887.608398	163.533859
886.448242	48.605957
885.287109	-57.128139
884.125977	141.857132
882.963867	7.026584
881.801758	-98.336662
880.639648	339.754517
879.477539	-24.685419
878.315430	5.463380
877.152344	269.974426
875.989258	493.876495
874.825195	431.763428
873.661133	221.144302
872.497070	48.931835
871.333008	450.644196
870.168945	202.041763
869.003906	185.261383
867.838867	501.308014
866.672852	477.779419
865.506836	391.340668
864.340820	215.068436
863.174805	261.285583
862.008789	480.416473
860.841797	614.125305
859.674805	251.635727
858.506836	683.811096
857.339844	348.358032
856.171875	686.039856
855.003906	447.134949
853.834961	692.635620
852.666016	1061.273560
851.497070	548.902954
850.328125	677.542053
849.158203	703.030823
847.988281	558.233948
846.818359	532.103455
845.647461	230.584549
844.477539	249.146957
843.306641	278.814972
842.134766	223.390152
840.963867	322.192413
839.791992	487.939117
838.619141	472.451538
837.447266	204.315872
836.274414	-61.559460
835.101563	215.373383
833.928711	494.283875
832.754883	741.691101
831.581055	426.344574
830.407227	229.287109
829.232422	585.510315
828.058594	682.659363
826.883789	614.604553
825.708008	348.011505
824.533203	417.956299
823.357422	-105.050812
822.181641	6.987541
821.004883	156.681885
819.828125	-54.618378
818.651367	157.015274
817.474609	112.404068
816.296875	-14.693192
815.119141	-222.004150
813.941406	66.603294
812.763672	-25.367474
811.584961	-226.411682
810.406250	-183.062485
809.226563	-124.363983
808.047852	-321.382751
806.868164	54.539333
805.688477	-276.055420
804.507813	-473.484650
803.327148	-384.709381
802.146484	-411.568695
800.965820	-130.257080
799.784180	-275.121521
798.603516	-362.480499
797.420898	-514.283630
796.239258	-109.926041
795.056641	-82.655815
793.874023	-421.136353
792.691406	-104.090240
791.507813	-365.321564
790.324219	-126.334503
789.140625	-40.384308
787.956055	315.269836
786.772461	166.168167
785.586914	16.939613
784.402344	-37.354786
783.216797	195.556702
782.032227	45.804306
780.845703	66.064491
779.660156	-119.327446
778.473633	10.989466
777.287109	-232.100250
776.100586	122.952927
774.913086	42.884144
773.725586	-92.495224
772.538086	263.917633
771.349609	-160.718185
770.161133	7.774987
768.972656	297.248566
767.784180	269.067871
766.594727	203.280838
765.405273	269.527435
764.215820	225.472336
763.026367	209.905426
761.835938	473.753815
760.645508	545.871643
759.454102	635.422485
758.262695	683.001282
757.072266	787.606018
755.879883	582.039001
754.688477	479.761719
753.496094	680.687988
752.303711	661.709106
751.110352	622.875977
749.917969	735.493103
748.724609	518.648254
747.530273	490.598236
746.336914	589.769531
745.142578	570.357361
743.948242	392.973419
742.752930	220.011124
741.558594	255.364731
740.363281	126.280464
739.166992	201.031860
737.971680	207.812546
736.775391	19.642454
735.579102	0.177360
734.381836	219.364151
733.185547	213.019974
731.988281	-73.395409
730.790039	217.929504
729.592773	45.462360
728.394531	268.928925
727.196289	391.784363
725.997070	280.782898
724.797852	-170.975769
723.598633	209.925552
722.399414	160.466568
721.199219	571.888306
719.999023	437.446503
718.798828	290.099335
717.598633	409.172211
716.397461	458.521729
715.196289	649.770325
713.994141	104.057915
712.792969	-33.558323
711.590820	134.208344
710.388672	221.457993
709.185547	291.438263
707.982422	124.186172
706.779297	96.586876
705.576172	-94.054749
704.372070	-49.311283
703.167969	56.573666
701.963867	82.162209
700.759766	308.086548
699.554688	-37.712345
698.349609	-9.163364
697.143555	-315.059998
695.938477	-166.397797
694.732422	-341.204071
693.525391	-357.084106
692.319336	-246.723312
691.112305	-218.599930
689.905273	-240.103943
688.697266	-391.475098
687.490234	-125.947380
686.282227	-181.213760
685.073242	-390.081726
683.865234	-117.272697
682.656250	-50.159428
681.447266	-227.607941
680.237305	-138.182251
679.028320	-152.442291
677.818359	130.287521
676.607422	-158.300751
675.397461	40.528107
674.186523	140.052490
672.975586	60.286289
671.763672	-49.404381
670.551758	-230.101608
669.339844	151.648499
668.127930	-110.560478
666.915039	-74.169945
665.703125	14.306047
664.489258	349.239441
663.276367	27.822992
662.062500	65.158020
660.848633	-24.644573
659.634766	233.200302
658.419922	-80.560204
657.205078	89.114059
655.990234	-206.903946
654.775391	217.380371
653.559570	-69.665977
652.343750	39.985134
651.126953	158.271957
649.911133	-44.398800
648.694336	116.943916
647.477539	151.167221
646.259766	185.321716
645.041992	460.368591
643.824219	582.410645
642.606445	512.800720
641.387695	378.514923
640.168945	35.503147
638.950195	25.498835
637.730469	101.123360
636.511719	234.313843
635.291016	-101.211632
634.071289	-18.352606
632.850586	63.926266
631.629883	109.068581
630.409180	-155.487869
629.188477	383.864014
627.966797	529.659607
626.745117	33.341736
625.522461	421.751160
624.300781	245.243256
623.078125	438.450623
621.854492	354.024841
620.631836	574.672913
619.408203	85.055176
618.184570	349.981476
616.960938	9.641897
615.736328	-233.736893
614.511719	-3.766317
613.287109	57.418633
612.061523	-20.242376
610.835938	186.567581
609.610352	119.637566
608.384766	-146.167236
607.158203	104.899796
605.931641	-227.717300
604.705078	-204.087875
