# Supplementary material for: Raman spectroscopy accurately differentiates mucosal healing from non-healing and biochemical changes following biological therapy in inflammatory bowel disease
Source: PLoS One. 2021 Jun 2;16(6):e0252210. doi: 10.1371/journal.pone.0252210 (PMC8172032; doi:10.1371/journal.pone.0252210)
Supplement: S7 Dataset — (ZIP) [file pone.0252210.s009.zip › Post-biologic/OC031 post-1_base sub cr removed_55__X_-17043.7__Y_32922.8__Z_-382.721__Time_632.txt]

1714.837891	177.019394
1713.861328	50.316704
1712.884766	130.794495
1711.907227	-131.941345
1710.930664	-48.562302
1709.953125	-34.810017
1708.975586	24.634150
1707.997070	-76.570915
1707.019531	-67.715355
1706.041016	-147.083740
1705.062500	36.156406
1704.083984	-56.193439
1703.104492	47.043560
1702.125000	134.401886
1701.145508	-96.369217
1700.166016	-43.315891
1699.186523	-131.748428
1698.206055	76.805771
1697.225586	-136.729691
1696.245117	26.840443
1695.264648	-132.617157
1694.283203	119.546333
1693.301758	203.666809
1692.320313	53.126389
1691.338867	-8.975458
1690.357422	51.996536
1689.375000	22.523840
1688.392578	217.412628
1687.410156	65.883041
1686.427734	346.615814
1685.444336	182.417572
1684.460938	-13.360275
1683.477539	225.525558
1682.494141	246.225250
1681.509766	38.214474
1680.526367	166.100037
1679.541992	142.523956
1678.557617	183.158203
1677.572266	383.723785
1676.587891	408.994659
1675.602539	344.154572
1674.617188	471.108429
1673.630859	603.639221
1672.645508	398.950836
1671.659180	542.733643
1670.672852	583.186279
1669.686523	398.210571
1668.699219	526.944641
1667.712891	632.072266
1666.725586	806.468933
1665.738281	933.351990
1664.750000	649.297668
1663.762695	853.716003
1662.774414	710.981323
1661.786133	746.246643
1660.797852	914.333191
1659.808594	1050.842285
1658.820313	872.343201
1657.831055	1038.547607
1656.841797	892.499939
1655.851563	921.539429
1654.862305	680.880798
1653.872070	808.452698
1652.881836	647.864075
1651.891602	794.471130
1650.900391	724.422791
1649.910156	469.607147
1648.918945	490.082062
1647.927734	502.885284
1646.935547	222.643005
1645.944336	299.417603
1644.952148	349.991425
1643.959961	39.038559
1642.966797	142.930038
1641.974609	371.070770
1640.981445	29.361942
1639.988281	99.590767
1638.995117	56.595985
1638.001953	177.335434
1637.007813	103.132324
1636.013672	37.079441
1635.019531	-120.976814
1634.025391	-210.260376
1633.031250	-25.359432
1632.036133	-98.445061
1631.041016	86.718903
1630.045898	-83.396217
1629.049805	4.654221
1628.054688	-62.405811
1627.058594	-34.571239
1626.062500	-216.999420
1625.065430	-94.171837
1624.069336	62.930096
1623.072266	22.973822
1622.075195	219.676376
1621.078125	51.240536
1620.081055	101.018471
1619.083008	203.416260
1618.084961	53.837967
1617.086914	153.806717
1616.088867	114.748039
1615.089844	109.915169
1614.091797	15.994345
1613.092773	-62.059280
1612.092773	-92.796379
1611.093750	-112.949173
1610.093750	47.826797
1609.094727	109.033455
1608.093750	-91.701996
1607.093750	40.356514
1606.093750	12.677901
1605.092773	113.348534
1604.091797	22.946470
1603.090820	170.769760
1602.088867	-50.343029
1601.087891	-46.363148
1600.085938	-47.587177
1599.083984	-98.462448
1598.081055	-39.503567
1597.079102	-142.591019
1596.076172	-185.523880
1595.073242	-105.646858
1594.070313	-38.858662
1593.067383	-92.218140
1592.063477	-127.284470
1591.059570	67.348869
1590.055664	113.140785
1589.051758	-78.523949
1588.046875	134.183365
1587.041992	-2.681057
1586.037109	50.819481
1585.032227	-41.711246
1584.027344	-121.205536
1583.021484	122.393028
1582.015625	58.446766
1581.009766	-130.533066
1580.003906	32.051773
1578.997070	-5.946308
1577.990234	88.761215
1576.984375	19.428963
1575.976563	134.781647
1574.969727	-124.540359
1573.961914	66.079132
1572.954102	-60.654713
1571.946289	-13.243690
1570.938477	13.280219
1569.929688	91.677658
1568.921875	151.779816
1567.913086	203.977875
1566.903320	-78.902718
1565.894531	126.316612
1564.884766	-0.872664
1563.875000	66.523018
1562.865234	164.926331
1561.855469	117.934853
1560.844727	208.305161
1559.834961	150.752472
1558.824219	-96.110336
1557.813477	258.282562
1556.801758	107.156395
1555.790039	238.350754
1554.779297	289.094421
1553.766602	57.451736
1552.754883	255.546844
1551.743164	83.317032
1550.730469	257.796844
1549.717773	326.009521
1548.705078	163.865112
1547.691406	193.033752
1546.677734	46.255051
1545.665039	281.993774
1544.650391	383.110748
1543.636719	217.929001
1542.623047	68.193031
1541.608398	205.072708
1540.593750	104.207169
1539.579102	256.256989
1538.563477	77.731735
1537.547852	41.082603
1536.533203	14.646129
1535.516602	-84.144341
1534.500977	10.399380
1533.485352	-42.191624
1532.468750	121.634789
1531.452148	-78.124138
1530.435547	144.642914
1529.417969	207.458618
1528.400391	-77.581627
1527.383789	-7.274385
1526.365234	34.540394
1525.347656	99.378937
1524.329102	35.384556
1523.311523	179.692261
1522.292969	141.172501
1521.273438	161.680923
1520.254883	120.352386
1519.235352	-49.622852
1518.215820	-91.151527
1517.196289	-22.301302
1516.176758	51.530140
1515.156250	-3.221424
1514.136719	34.374569
1513.116211	-156.665634
1512.094727	19.287479
1511.074219	25.682859
1510.052734	-3.973547
1509.031250	27.824135
1508.009766	-48.221809
1506.988281	-142.301636
1505.965820	-157.001663
1504.943359	38.346725
1503.920898	33.633461
1502.898438	-14.742688
1501.875000	-129.813599
1500.852539	-101.536926
1499.829102	-155.316681
1498.805664	-4.413086
1497.781250	-37.944229
1496.757813	-179.015259
1495.733398	-15.740798
1494.708984	-218.351257
1493.684570	-183.186813
1492.659180	66.584358
1491.633789	-108.109596
1490.608398	46.800415
1489.583008	158.118866
1488.557617	82.844582
1487.531250	15.160651
1486.504883	131.235077
1485.478516	73.601898
1484.452148	87.361626
1483.424805	169.909042
1482.398438	221.738464
1481.371094	161.239136
1480.342773	210.316101
1479.315430	328.137024
1478.287109	139.975540
1477.259766	311.123627
1476.230469	303.771576
1475.202148	393.153076
1474.173828	342.370667
1473.144531	675.974976
1472.115234	426.469147
1471.085938	484.940277
1470.055664	642.545288
1469.025391	883.971252
1467.996094	848.036133
1466.964844	824.751282
1465.934570	1111.584229
1464.904297	1174.581665
1463.873047	1105.356201
1462.841797	1262.224121
1461.809570	1370.710327
1460.778320	1242.952148
1459.746094	1295.461060
1458.713867	1368.218384
1457.681641	1420.608276
1456.649414	1269.959961
1455.616211	1423.744507
1454.583008	1369.465820
1453.549805	1523.109619
1452.516602	1331.887939
1451.483398	1548.795166
1450.449219	1469.094238
1449.415039	1589.557861
1448.380859	1846.735840
1447.345703	1546.645142
1446.311523	1717.615112
1445.276367	1766.986694
1444.241211	1558.189697
1443.205078	1827.683350
1442.169922	1505.119263
1441.133789	1549.411621
1440.097656	1672.075195
1439.061523	1306.767456
1438.024414	1368.767822
1436.988281	1491.410278
1435.951172	1277.978394
1434.914063	1203.575562
1433.875977	1177.190430
1432.838867	875.637268
1431.800781	836.747437
1430.762695	505.137054
1429.724609	398.260315
1428.685547	498.302979
1427.646484	502.487610
1426.607422	257.059235
1425.568359	437.828430
1424.529297	353.897705
1423.489258	280.104248
1422.449219	108.121513
1421.409180	331.720917
1420.369141	117.066383
1419.328125	156.836075
1418.288086	392.994598
1417.247070	100.565361
1416.205078	69.984871
1415.164063	82.245689
1414.122070	137.298264
1413.080078	94.309578
1412.038086	-164.814392
1410.996094	109.096962
1409.953125	-9.090432
1408.910156	-255.301666
1407.867188	-86.879906
1406.824219	-31.478859
1405.780273	13.908212
1404.737305	-10.935562
1403.693359	27.031092
1402.648438	95.151634
1401.604492	-59.949501
1400.559570	-102.055885
1399.514648	11.401675
1398.469727	-165.935822
1397.424805	120.588211
1396.378906	-74.094238
1395.333984	32.050354
1394.288086	-109.767662
1393.241211	69.108429
1392.195313	-102.538391
1391.148438	-28.713192
1390.101563	-84.978592
1389.054688	116.596199
1388.006836	7.952391
1386.959961	-0.500103
1385.912109	48.645493
1384.864258	-79.644707
1383.815430	-75.322807
1382.767578	-18.420147
1381.718750	98.505806
1380.669922	-91.769745
1379.621094	95.239395
1378.571289	27.575592
1377.522461	-104.857071
1376.472656	-12.522488
1375.421875	77.367462
1374.372070	-47.218380
1373.321289	-126.762939
1372.270508	-93.957825
1371.219727	-93.476273
1370.168945	24.259443
1369.117188	-261.669617
1368.066406	130.323151
1367.014648	83.833984
1365.961914	2.597010
1364.910156	98.289955
1363.857422	62.103291
1362.804688	-46.135246
1361.751953	-72.107956
1360.698242	-10.899208
1359.645508	87.706604
1358.591797	89.390091
1357.538086	51.404102
1356.483398	98.045425
1355.429688	67.745499
1354.375000	236.322372
1353.320313	-39.698193
1352.264648	66.954514
1351.209961	136.433624
1350.154297	201.021820
1349.098633	171.380005
1348.042969	270.889984
1346.986328	283.632446
1345.930664	189.835464
1344.874023	316.875397
1343.817383	548.095154
1342.759766	514.104980
1341.703125	586.802002
1340.645508	503.486084
1339.587891	514.441040
1338.529297	594.835999
1337.471680	531.704834
1336.413086	456.327698
1335.354492	477.609863
1334.295898	565.798950
1333.236328	673.840942
1332.176758	509.884827
1331.117188	311.487823
1330.057617	380.279236
1328.998047	560.370850
1327.937500	594.689392
1326.876953	725.449768
1325.816406	636.422791
1324.754883	273.418335
1323.694336	589.646912
1322.632813	533.101868
1321.571289	508.766052
1320.508789	324.158478
1319.447266	628.168518
1318.384766	811.294189
1317.322266	639.368347
1316.259766	672.230042
1315.196289	505.531433
1314.132813	861.403015
1313.069336	717.100708
1312.005859	757.687988
1310.942383	574.258789
1309.877930	514.101318
1308.813477	865.127747
1307.749023	544.256958
1306.683594	794.427917
1305.619141	695.280273
1304.553711	623.315002
1303.488281	664.572632
1302.421875	836.184692
1301.356445	899.669983
1300.290039	611.831909
1299.223633	810.620667
1298.157227	685.197205
1297.089844	820.200195
1296.022461	501.040588
1294.955078	778.545288
1293.887695	822.880066
1292.819336	641.552979
1291.751953	651.709412
1290.683594	674.196777
1289.614258	706.553162
1288.545898	471.777802
1287.476563	347.458862
1286.407227	262.467377
1285.337891	500.940704
1284.268555	656.105042
1283.198242	563.957336
1282.127930	435.192444
1281.057617	411.792480
1279.986328	547.519043
1278.916016	384.777466
1277.844727	461.868805
1276.773438	514.529663
1275.701172	579.448669
1274.629883	612.618469
1273.557617	565.182373
1272.485352	686.404053
1271.413086	568.238159
1270.339844	665.085449
1269.266602	730.196716
1268.193359	614.684814
1267.120117	692.075623
1266.045898	681.634277
1264.972656	885.918030
1263.898438	675.528076
1262.823242	609.138672
1261.749023	628.143921
1260.673828	837.291504
1259.598633	590.697083
1258.523438	670.708862
1257.448242	521.757996
1256.372070	643.212402
1255.295898	915.594910
1254.219727	761.910828
1253.142578	715.400330
1252.066406	622.708679
1250.989258	659.006104
1249.912109	629.647278
1248.833984	495.769836
1247.756836	617.219116
1246.678711	736.204590
1245.599609	626.748352
1244.521484	456.623260
1243.442383	410.455963
1242.364258	531.870911
1241.285156	585.268188
1240.205078	682.342651
1239.125977	553.706055
1238.045898	624.074036
1236.965820	357.263916
1235.884766	454.330536
1234.804688	590.150330
1233.723633	447.157623
1232.642578	418.129822
1231.561523	461.799896
1230.479492	306.818512
1229.397461	607.201294
1228.315430	510.358063
1227.233398	401.448639
1226.150391	493.457672
1225.068359	452.334839
1223.985352	319.294861
1222.901367	249.187012
1221.818359	299.999176
1220.734375	212.978287
1219.650391	302.419403
1218.566406	198.491257
1217.481445	333.765381
1216.396484	113.903130
1215.311523	186.313507
1214.226563	198.312729
1213.141602	330.972870
1212.055664	277.733643
1210.969727	190.716537
1209.883789	231.556152
1208.796875	349.523254
1207.709961	315.511841
1206.623047	445.403717
1205.536133	283.598206
1204.449219	338.686066
1203.361328	249.181168
1202.273438	260.836121
1201.185547	140.020111
1200.096680	93.850410
1199.008789	76.546547
1197.919922	191.556015
1196.830078	39.444241
1195.741211	-2.000694
1194.651367	-0.182973
1193.561523	-34.468704
1192.471680	-114.447586
1191.381836	-148.775711
1190.291016	-53.398407
1189.200195	75.520584
1188.109375	53.048870
1187.017578	1.730309
1185.926758	-16.005531
1184.834961	-84.177605
1183.742188	-274.727142
1182.650391	-347.703735
1181.557617	-257.620728
1180.464844	100.907501
1179.372070	99.660599
1178.279297	153.483704
1177.185547	92.221275
1176.091797	-93.631508
1174.998047	46.259808
1173.903320	150.118500
1172.808594	-23.812950
1171.713867	209.147614
1170.619141	6.458741
1169.524414	74.130783
1168.428711	34.089043
1167.333008	-123.159035
1166.237305	-10.249524
1165.140625	4.557248
1164.044922	76.650093
1162.948242	-9.023549
1161.850586	10.376742
1160.753906	-120.730568
1159.656250	84.788261
1158.558594	-39.234539
1157.460938	-27.237608
1156.362305	-101.196335
1155.263672	70.502014
1154.165039	339.837799
1153.066406	191.759201
1151.967773	131.883362
1150.868164	160.148804
1149.768555	176.428375
1148.667969	66.392021
1147.568359	251.652039
1146.467773	-10.853089
1145.367188	29.015388
1144.266602	-252.478745
1143.165039	-41.383488
1142.063477	12.556361
1140.961914	144.895660
1139.860352	-62.899574
1138.757813	-35.319836
1137.655273	82.500710
1136.552734	-23.144701
1135.450195	-21.899353
1134.346680	71.910217
1133.244141	179.869598
1132.139648	69.312920
1131.036133	75.050316
1129.931641	291.910675
1128.827148	465.914673
1127.722656	559.141846
1126.618164	571.647339
1125.512695	309.085846
1124.407227	349.971466
1123.301758	341.021545
1122.196289	417.310822
1121.089844	484.033875
1119.983398	460.687592
1118.876953	411.257843
1117.769531	416.235138
1116.663086	347.803375
1115.555664	426.033752
1114.447266	139.912079
1113.339844	490.005493
1112.231445	270.100677
1111.123047	286.620789
1110.014648	114.030403
1108.905273	139.931122
1107.795898	345.293060
1106.686523	156.135605
1105.577148	446.308136
1104.466797	335.016693
1103.357422	280.377045
1102.247070	185.606094
1101.135742	416.356903
1100.025391	538.482849
1098.914063	521.399841
1097.802734	501.928101
1096.690430	418.792114
1095.579102	366.291748
1094.466797	396.222717
1093.353516	616.863220
1092.241211	632.526062
1091.127930	511.611237
1090.014648	510.746948
1088.901367	281.616791
1087.788086	299.563568
1086.673828	559.710083
1085.559570	370.606506
1084.445313	590.599548
1083.330078	472.024933
1082.214844	506.211151
1081.099609	629.626099
1079.984375	421.804138
1078.868164	528.696106
1077.751953	356.158936
1076.635742	622.572693
1075.519531	264.684692
1074.402344	347.973999
1073.285156	290.485229
1072.167969	247.076965
1071.050781	269.315796
1069.932617	232.931854
1068.814453	421.503998
1067.696289	312.457214
1066.578125	187.055405
1065.458984	424.649780
1064.339844	378.858307
1063.220703	407.978088
1062.100586	93.096672
1060.980469	173.725601
1059.860352	298.753784
1058.740234	379.294739
1057.619141	183.930191
1056.498047	33.065247
1055.376953	158.010681
1054.255859	437.092926
1053.133789	463.794128
1052.011719	158.899261
1050.889648	122.632179
1049.767578	212.429672
1048.644531	-38.502434
1047.521484	-195.987610
1046.398438	141.090591
1045.274414	83.931198
1044.150391	80.434341
1043.026367	-69.886078
1041.902344	85.147919
1040.778320	230.809982
1039.653320	157.475021
1038.528320	49.265705
1037.402344	118.061836
1036.277344	65.820290
1035.151367	-2.666313
1034.024414	217.388443
1032.898438	4.742042
1031.771484	36.389393
1030.644531	272.642426
1029.517578	473.951477
1028.390625	8.264032
1027.262695	102.731544
1026.134766	160.026154
1025.005859	-24.183020
1023.877930	-284.880249
1022.749023	-116.015518
1021.620117	-88.745949
1020.490234	3.508803
1019.361328	-196.490738
1018.231445	-127.359344
1017.101563	-181.094177
1015.970703	105.967278
1014.839844	80.098228
1013.708984	-73.135857
1012.578125	21.590242
1011.447266	16.743328
1010.315430	-96.867447
1009.183594	-62.237694
1008.050781	187.636139
1006.918945	233.856262
1005.786133	428.138794
1004.653320	673.260376
1003.519531	1026.981567
1002.386719	1304.320923
1001.252930	1043.152344
1000.118164	805.262939
998.984375	311.160248
997.849609	223.773956
996.714844	69.536461
995.580078	23.917250
994.444336	151.452560
993.308594	-83.223312
992.172852	-45.551052
991.036133	215.849426
989.900391	94.486664
988.763672	-59.025356
987.626953	-32.655228
986.489258	-1.624277
985.351563	-219.298721
984.213867	-91.384056
983.076172	117.120277
981.937500	-185.385773
980.798828	20.879663
979.660156	121.291107
978.521484	3.218164
977.381836	64.637115
976.242188	84.717201
975.102539	40.503746
973.961914	313.500519
972.822266	211.966766
971.681641	53.132339
970.540039	305.488953
969.399414	89.463364
968.257813	305.120728
967.116211	298.164673
965.973633	128.402054
964.832031	204.215073
963.689453	-100.586601
962.545898	190.897766
961.403320	127.059708
960.259766	216.858627
959.116211	160.070847
957.972656	98.807732
956.828125	236.868607
955.683594	187.217987
954.539063	55.270885
953.393555	227.803314
952.249023	-134.995667
951.103516	-97.287796
949.957031	242.317612
948.811523	44.604862
947.665039	50.478924
946.518555	305.496338
945.371094	231.504715
944.224609	38.858013
943.077148	72.439194
941.929688	322.954834
940.781250	-47.368427
939.632813	212.337936
938.484375	200.527649
937.335938	252.658325
936.186523	375.528107
935.038086	439.142029
933.887695	393.404266
932.738281	226.996643
931.587891	163.254303
930.437500	359.252075
929.287109	4.201321
928.135742	136.550827
926.985352	184.699112
925.833984	19.013159
924.681641	-48.705765
923.530273	-38.997055
922.377930	166.320984
921.224609	32.902107
920.072266	101.882263
918.918945	-13.145419
917.765625	-237.090469
916.612305	-36.170490
915.458008	-87.309326
914.303711	22.810793
913.149414	-91.735802
911.995117	-113.138474
910.839844	-52.804356
909.684570	-121.705994
908.529297	-122.495712
907.373047	-82.420372
906.216797	105.000366
905.060547	-226.460083
903.904297	137.705063
902.747070	-41.760723
901.589844	-19.581448
900.432617	-126.383194
899.274414	-171.977097
898.117188	-41.024441
896.958984	33.369259
895.799805	128.132660
894.641602	-59.717113
893.482422	64.503677
892.322266	30.524433
891.163086	-98.287430
890.002930	143.447342
888.842773	-19.116026
887.682617	89.363991
886.521484	30.804070
885.360352	116.735268
884.199219	277.115295
883.038086	22.430141
881.875977	70.078026
880.713867	-35.569355
879.551758	30.167347
878.388672	113.934418
877.225586	159.392532
876.062500	128.276642
874.899414	162.505356
873.735352	27.898821
872.571289	30.678135
871.407227	114.487434
870.242188	-163.920456
869.077148	66.136406
867.912109	19.520916
866.747070	119.071518
865.581055	-60.104431
864.415039	-79.640472
863.249023	-112.632736
862.083008	38.572666
860.916016	149.302856
859.749023	123.049232
858.581055	123.752205
857.414063	126.702568
856.246094	235.096024
855.077148	170.749557
853.909180	263.391449
852.740234	418.763306
851.571289	332.010834
850.402344	458.160980
849.232422	398.321198
848.062500	275.795380
846.892578	137.649567
845.721680	241.327148
844.551758	150.237167
843.380859	262.796051
842.208984	-89.993614
841.038086	53.854424
839.866211	135.019272
838.694336	-31.993839
837.521484	2.194005
836.348633	78.799988
835.175781	50.362919
834.002930	82.218506
832.829102	292.657776
831.655273	105.646080
830.481445	115.084610
829.307617	106.646042
828.132813	111.572571
826.958008	256.964447
825.783203	61.138988
824.607422	119.488724
823.431641	133.210739
822.255859	244.925125
821.079102	-33.243176
819.903320	82.846481
818.726563	-52.730732
817.548828	-228.341064
816.372070	67.862404
815.194336	96.914719
814.016602	25.823914
812.837891	28.114340
811.659180	-140.823029
810.480469	-69.669640
809.301758	-63.034592
808.122070	-65.328148
806.942383	-194.265533
805.762695	-181.068069
804.583008	34.104424
803.402344	-57.162209
802.221680	53.500084
801.041016	-106.590851
799.859375	-138.008377
798.677734	-191.632294
797.496094	-174.336029
796.313477	2.486705
795.131836	-88.943253
793.949219	-277.849426
792.765625	-212.010498
791.583008	134.960724
790.399414	-118.207268
789.215820	51.422771
788.031250	15.143642
786.846680	-171.597504
785.662109	-6.643477
784.477539	-142.533340
783.291992	64.240532
782.106445	-27.496445
780.920898	55.316391
779.735352	-89.490723
778.548828	32.955070
777.362305	-173.698227
776.174805	-175.005478
774.988281	108.336258
773.800781	155.408417
772.613281	109.761681
771.424805	19.982761
770.236328	11.780703
769.047852	36.601337
767.859375	-31.197351
766.669922	152.170609
765.480469	139.357910
764.291016	-56.280239
763.101563	278.751984
761.911133	74.283516
760.720703	413.445923
759.529297	382.775177
758.338867	367.475281
757.147461	81.648682
755.955078	158.694672
754.763672	255.449371
753.571289	132.362839
752.378906	68.619835
751.186523	101.522247
749.993164	274.923523
748.799805	50.821140
747.606445	149.459473
746.412109	291.912720
745.217773	109.562294
744.023438	-46.406868
742.829102	-11.543216
741.633789	176.750916
740.438477	42.722408
739.243164	123.492844
738.046875	31.126705
736.850586	-140.067429
735.654297	-6.809729
734.458008	163.588867
733.260742	27.460505
732.063477	27.058220
730.866211	20.081881
729.667969	-13.146106
728.469727	170.122528
727.271484	27.549606
726.073242	92.683708
724.874023	105.341423
723.674805	-39.306049
722.474609	56.376278
721.275391	215.343353
720.075195	177.756027
718.875000	2.686888
717.673828	235.767059
716.473633	196.046188
715.272461	245.780899
714.070313	293.325470
712.869141	168.635788
711.666992	89.794647
710.463867	313.898529
709.261719	206.778198
708.058594	93.197166
706.855469	-18.129564
705.652344	321.265503
704.448242	144.696136
703.244141	-5.650107
702.040039	172.605301
700.834961	142.011490
699.630859	120.163307
698.424805	-55.990257
697.219727	-60.321083
696.013672	78.803665
694.807617	-194.861526
693.601563	-153.426727
692.395508	-131.512772
691.188477	77.135399
689.981445	222.788513
688.773438	-0.463486
687.566406	-52.184162
686.358398	-231.795319
685.149414	-153.235489
683.941406	96.598274
682.732422	62.440399
681.523438	86.854736
680.313477	-118.324936
679.104492	1.521208
677.894531	36.915607
676.683594	81.004997
675.473633	60.194744
674.262695	197.408539
673.051758	-119.692192
671.839844	-97.026161
670.628906	42.444939
669.416992	104.077217
668.204102	-26.627094
666.992188	54.538578
665.779297	70.905685
664.566406	-165.388168
663.352539	-133.769333
662.138672	3.661083
660.924805	46.102409
659.710938	-19.327257
658.497070	-50.172142
657.282227	-130.572311
656.066406	2.575126
654.851563	27.897045
653.635742	288.166901
652.419922	108.753334
651.204102	97.480911
649.987305	-206.689209
648.770508	-64.967293
647.553711	59.474331
646.336914	110.681816
645.119141	-1.674769
643.901367	228.077911
642.682617	165.198181
641.464844	196.941635
640.246094	95.357109
639.027344	38.925316
637.807617	199.518417
636.587891	207.458267
635.368164	2.701254
634.148438	-152.631561
632.927734	-11.689199
631.707031	-111.285866
630.486328	46.586040
629.264648	84.147202
628.043945	-90.762863
626.822266	53.811546
625.599609	131.732513
624.376953	42.290142
623.155273	-55.832848
621.931641	122.305748
620.708984	278.767487
619.485352	156.577103
618.261719	-51.397972
617.037109	42.317738
615.813477	-3.341783
614.588867	113.378204
613.364258	30.852423
612.138672	-107.515999
610.913086	-34.449787
609.687500	-51.507343
608.461914	42.240616
607.235352	60.812912
606.008789	25.604471
604.782227	-135.979782
