# Supplementary material for: Raman spectroscopy accurately differentiates mucosal healing from non-healing and biochemical changes following biological therapy in inflammatory bowel disease
Source: PLoS One. 2021 Jun 2;16(6):e0252210. doi: 10.1371/journal.pone.0252210 (PMC8172032; doi:10.1371/journal.pone.0252210)
Supplement: S7 Dataset — (ZIP) [file pone.0252210.s009.zip › Post-biologic/OC013 post treatment-2_BL sub CR removed_21__X_13374.6__Y_18525.8__Time_234.txt]

1714.671875	271.547607
1713.695313	38.937531
1712.718750	-6.445718
1711.742188	-149.883240
1710.764648	83.147057
1709.787109	108.121559
1708.809570	51.112438
1707.831055	78.213295
1706.853516	-22.143227
1705.875000	-193.755188
1704.896484	-219.673599
1703.916992	89.978493
1702.938477	79.421921
1701.958984	-71.982681
1700.979492	-174.191055
1700.000000	147.144089
1699.019531	212.570602
1698.040039	-49.841282
1697.059570	-49.357883
1696.079102	-144.154694
1695.097656	34.405796
1694.117188	-15.875261
1693.135742	-150.752899
1692.154297	-121.892494
1691.172852	-25.495422
1690.190430	-173.837738
1689.208008	-238.618546
1688.225586	-153.234390
1687.243164	100.865501
1686.260742	113.015221
1685.277344	160.517044
1684.293945	163.422073
1683.310547	39.164192
1682.327148	62.144142
1681.343750	-20.719660
1680.359375	296.427765
1679.375000	198.870651
1678.390625	370.758118
1677.405273	13.738338
1676.419922	109.664108
1675.435547	46.608551
1674.449219	401.524292
1673.463867	-8.650340
1672.478516	262.222809
1671.492188	235.921005
1670.505859	353.598755
1669.519531	508.913971
1668.532227	688.534424
1667.544922	682.746216
1666.557617	544.736877
1665.570313	704.420654
1664.583008	811.424744
1663.594727	669.496155
1662.607422	753.449585
1661.619141	538.197021
1660.629883	620.261902
1659.641602	580.800903
1658.652344	647.679688
1657.663086	622.185242
1656.673828	734.748535
1655.684570	731.109436
1654.694336	619.257629
1653.704102	513.061096
1652.713867	592.410461
1651.723633	478.921112
1650.732422	556.152832
1649.742188	319.001129
1648.750977	182.644348
1647.758789	96.794960
1646.767578	537.023132
1645.775391	301.020935
1644.784180	102.320793
1643.791992	431.988953
1642.798828	170.367386
1641.806641	101.722176
1640.813477	-201.574112
1639.820313	-27.072948
1638.827148	49.917267
1637.833008	-33.843803
1636.839844	53.942265
1635.845703	281.501923
1634.851563	-10.054213
1633.856445	-101.150902
1632.862305	-2.443234
1631.867188	-277.650482
1630.872070	289.877228
1629.876953	214.946121
1628.881836	-146.744766
1627.885742	-142.493774
1626.889648	-206.586349
1625.893555	97.598831
1624.897461	46.712608
1623.900391	37.933945
1622.903320	-7.613996
1621.906250	-3.195971
1620.909180	153.603104
1619.912109	-38.996819
1618.914063	191.262161
1617.916016	261.259735
1616.917969	102.849052
1615.919922	25.840527
1614.920898	-103.646080
1613.921875	173.476547
1612.922852	272.105164
1611.923828	19.300745
1610.924805	123.069702
1609.924805	436.397583
1608.924805	-130.883286
1607.924805	-40.435966
1606.924805	385.150848
1605.923828	116.550491
1604.922852	-0.167578
1603.921875	157.910309
1602.920898	-47.909473
1601.919922	138.710861
1600.917969	-46.285549
1599.916016	184.507767
1598.914063	-42.455807
1597.912109	161.886658
1596.909180	-255.980530
1595.906250	-36.235962
1594.903320	-218.999939
1593.900391	-247.712921
1592.896484	-28.482351
1591.893555	-412.513977
1590.889648	-418.060730
1589.885742	22.485357
1588.880859	-111.264366
1587.876953	-140.746643
1586.872070	66.943298
1585.867188	97.111679
1584.862305	228.785904
1583.856445	235.153397
1582.851563	137.164093
1581.845703	23.429018
1580.839844	-48.736561
1579.833008	97.690590
1578.827148	-146.578293
1577.820313	30.735125
1576.813477	114.140434
1575.806641	33.453133
1574.798828	-154.010773
1573.791992	199.360352
1572.784180	9.027488
1571.775391	-95.615776
1570.767578	129.685928
1569.759766	-297.425018
1568.750977	83.353401
1567.742188	146.958740
1566.732422	-64.873497
1565.723633	-84.655533
1564.713867	243.183319
1563.704102	90.669449
1562.694336	155.984787
1561.684570	317.080902
1560.673828	50.054199
1559.664063	117.451416
1558.652344	-61.620960
1557.641602	98.733826
1556.630859	-8.006753
1555.619141	118.261208
1554.607422	153.675507
1553.595703	-57.065636
1552.583984	79.023216
1551.571289	258.881622
1550.558594	153.870880
1549.545898	95.322273
1548.533203	-17.667150
1547.519531	117.478569
1546.506836	133.507980
1545.493164	-207.344345
1544.479492	-0.321409
1543.464844	59.175911
1542.451172	-385.196320
1541.436523	389.469482
1540.421875	166.977905
1539.407227	187.112030
1538.391602	90.937386
1537.375977	-118.865883
1536.361328	228.560608
1535.344727	134.606522
1534.329102	218.519012
1533.312500	175.918930
1532.296875	-155.464462
1531.280273	-56.471653
1530.262695	37.188290
1529.246094	76.614517
1528.228516	306.469940
1527.210938	70.059250
1526.193359	-53.089828
1525.175781	-16.719112
1524.157227	99.278954
1523.138672	-39.571659
1522.120117	-75.581032
1521.101563	86.339226
1520.082031	65.530777
1519.063477	443.081268
1518.043945	57.083698
1517.024414	190.181808
1516.003906	148.431915
1514.983398	-80.869659
1513.963867	110.974083
1512.943359	205.082809
1511.921875	-116.742249
1510.901367	97.830040
1509.879883	83.881874
1508.858398	-25.032127
1507.836914	-167.305801
1506.815430	-399.319305
1505.792969	-210.926987
1504.770508	67.023689
1503.748047	-62.599358
1502.725586	107.499504
1501.702148	59.754841
1500.678711	-192.870056
1499.655273	-15.339321
1498.631836	-122.035034
1497.608398	-100.778748
1496.583984	-432.651672
1495.559570	-375.622009
1494.535156	243.965271
1493.510742	-110.881348
1492.485352	242.456070
1491.460938	-104.621513
1490.435547	-98.986389
1489.409180	-213.460190
1488.383789	200.809280
1487.357422	70.967224
1486.331055	334.326752
1485.304688	56.449047
1484.278320	115.531975
1483.250977	16.380819
1482.224609	-1.083931
1481.197266	341.023071
1480.168945	649.817688
1479.141602	458.874481
1478.113281	382.686340
1477.084961	650.531067
1476.056641	472.457855
1475.028320	263.910614
1473.999023	569.829346
1472.969727	453.021027
1471.940430	598.454773
1470.911133	776.931641
1469.881836	573.721558
1468.851563	619.891663
1467.821289	571.975037
1466.791016	933.475891
1465.759766	870.309082
1464.729492	1297.747192
1463.698242	1041.492676
1462.666992	912.412476
1461.635742	1113.619751
1460.603516	974.492554
1459.571289	1361.010620
1458.539063	1054.463135
1457.506836	1017.098083
1456.474609	1007.714355
1455.441406	1292.623413
1454.408203	1318.785156
1453.375000	1203.002319
1452.341797	1262.251221
1451.307617	1496.396240
1450.274414	1398.581299
1449.240234	1450.326172
1448.205078	1266.541138
1447.170898	1455.177856
1446.135742	1527.325073
1445.100586	1009.734802
1444.065430	1034.012085
1443.030273	1091.250244
1441.994141	1209.234131
1440.958984	1008.601563
1439.921875	934.526428
1438.885742	913.671814
1437.849609	796.869141
1436.812500	879.809692
1435.775391	707.638916
1434.738281	644.240906
1433.701172	947.128540
1432.663086	573.323303
1431.625000	439.569824
1430.586914	502.816406
1429.548828	167.472275
1428.509766	142.631531
1427.470703	846.774475
1426.431641	345.423615
1425.392578	154.468384
1424.353516	132.563995
1423.313477	95.631012
1422.273438	104.164719
1421.233398	120.355293
1420.193359	-14.456708
1419.152344	213.430817
1418.111328	438.809448
1417.070313	22.445410
1416.029297	99.526749
1414.987305	174.148438
1413.946289	196.047943
1412.904297	-35.940739
1411.862305	-101.796425
1410.819336	367.830048
1409.776367	10.619754
1408.734375	100.888016
1407.691406	145.999054
1406.647461	-19.763355
1405.604492	-2.044677
1404.560547	-52.015285
1403.516602	16.102655
1402.472656	-113.919289
1401.427734	-168.533981
1400.382813	-202.948410
1399.337891	26.054193
1398.292969	-141.034012
1397.248047	-42.258030
1396.202148	89.150352
1395.156250	-9.879852
1394.110352	-153.844925
1393.064453	170.667038
1392.018555	-63.187962
1390.971680	-13.981151
1389.924805	182.971619
1388.877930	-45.413982
1387.830078	-5.933549
1386.782227	128.680618
1385.734375	-144.241821
1384.686523	123.062317
1383.638672	-167.018768
1382.589844	-211.987320
1381.541016	127.921722
1380.492188	83.123795
1379.443359	38.452271
1378.394531	-123.443092
1377.344727	-165.357101
1376.294922	189.669922
1375.245117	-19.261169
1374.194336	-20.954716
1373.143555	-20.052994
1372.092773	-98.841949
1371.041992	149.089706
1369.991211	292.332916
1368.939453	-32.885014
1367.887695	257.513702
1366.835938	47.219563
1365.784180	-396.975403
1364.731445	-54.120964
1363.679688	17.365932
1362.626953	-30.554626
1361.573242	-202.781815
1360.520508	140.114410
1359.466797	94.952095
1358.413086	-158.971359
1357.359375	84.512871
1356.305664	228.559921
1355.250977	12.300364
1354.196289	196.214783
1353.141602	10.036361
1352.086914	318.209229
1351.031250	47.825180
1349.975586	313.813599
1348.919922	301.809937
1347.864258	639.744568
1346.808594	585.665161
1345.751953	650.720276
1344.695313	569.528442
1343.638672	515.715271
1342.581055	895.734253
1341.523438	614.033691
1340.466797	575.327026
1339.408203	549.071899
1338.350586	785.403687
1337.291992	489.381714
1336.234375	386.639008
1335.174805	623.030518
1334.116211	738.153564
1333.057617	462.440674
1331.998047	686.482666
1330.938477	292.324646
1329.878906	410.119446
1328.818359	520.497192
1327.757813	477.676575
1326.697266	874.677612
1325.636719	718.285889
1324.576172	433.603577
1323.514648	711.989441
1322.453125	654.607300
1321.391602	713.283691
1320.330078	786.782776
1319.267578	658.010498
1318.205078	862.276917
1317.142578	718.832336
1316.080078	834.329712
1315.016602	967.055969
1313.953125	1077.586426
1312.889648	1094.488159
1311.826172	872.505554
1310.761719	943.673889
1309.698242	721.883301
1308.633789	830.033813
1307.569336	1034.137939
1306.503906	1097.934326
1305.438477	682.068237
1304.373047	782.848877
1303.307617	1095.055908
1302.242188	981.883423
1301.175781	763.091309
1300.109375	664.811279
1299.042969	1121.772339
1297.976563	849.109863
1296.909180	964.537109
1295.841797	1006.279419
1294.774414	836.931152
1293.707031	910.602173
1292.638672	849.306763
1291.571289	829.748718
1290.502930	753.793823
1289.433594	915.688660
1288.365234	1057.912720
1287.295898	754.044373
1286.226563	607.117798
1285.157227	869.336609
1284.086914	666.107727
1283.017578	1023.683899
1281.947266	915.971985
1280.876953	938.017700
1279.805664	825.454468
1278.734375	842.591675
1277.663086	805.900818
1276.591797	656.732239
1275.520508	1162.815308
1274.448242	1038.039307
1273.375977	485.655151
1272.303711	703.095398
1271.231445	602.882263
1270.158203	1169.377930
1269.085938	483.091156
1268.011719	795.450317
1266.938477	382.831726
1265.865234	624.281067
1264.791016	650.922180
1263.716797	687.283447
1262.641602	843.074707
1261.567383	930.518066
1260.492188	825.344604
1259.416992	542.305481
1258.341797	956.116699
1257.265625	680.411804
1256.190430	796.862427
1255.114258	1042.254150
1254.037109	1173.095947
1252.960938	895.024475
1251.883789	835.999084
1250.806641	759.939331
1249.729492	980.569092
1248.652344	923.887634
1247.574219	748.073486
1246.496094	822.620605
1245.417969	1018.584961
1244.338867	1046.797241
1243.260742	912.242676
1242.181641	649.005188
1241.102539	762.125854
1240.022461	804.759644
1238.943359	1039.036499
1237.863281	654.526611
1236.783203	687.324036
1235.702148	484.835632
1234.622070	730.914307
1233.541016	1020.460144
1232.459961	953.604553
1231.377930	758.314880
1230.296875	577.608459
1229.214844	702.062988
1228.132813	652.089355
1227.050781	602.091614
1225.967773	873.935425
1224.884766	414.899139
1223.801758	507.558716
1222.718750	517.898315
1221.634766	748.213379
1220.550781	204.799942
1219.466797	449.486023
1218.382813	319.478607
1217.298828	489.041290
1216.213867	392.791626
1215.128906	453.492828
1214.042969	543.078796
1212.958008	533.627014
1211.872070	755.778809
1210.786133	290.194031
1209.700195	565.271240
1208.613281	623.129883
1207.526367	668.857727
1206.439453	577.122925
1205.352539	548.037048
1204.265625	376.762329
1203.177734	203.099823
1202.089844	152.287994
1201.001953	34.034145
1199.913086	544.063049
1198.824219	394.382935
1197.735352	427.591797
1196.646484	157.631348
1195.557617	274.962952
1194.467773	-115.171112
1193.377930	127.075516
1192.288086	-248.521332
1191.197266	-78.539703
1190.106445	-124.892868
1189.015625	-312.978729
1187.924805	226.574295
1186.833984	-340.914856
1185.742188	-250.536072
1184.650391	-35.454239
1183.557617	1.941920
1182.465820	-32.669987
1181.373047	71.775826
1180.280273	224.085297
1179.187500	-64.762360
1178.093750	32.303082
1177.000977	86.172485
1175.907227	-89.988953
1174.812500	-0.286028
1173.718750	307.234802
1172.624023	-129.896088
1171.529297	-114.540398
1170.434570	27.591747
1169.338867	-40.896259
1168.244141	402.437714
1167.148438	187.979370
1166.051758	-31.206076
1164.956055	-300.498566
1163.859375	6.155453
1162.762695	85.695389
1161.666016	119.794037
1160.568359	60.712959
1159.470703	261.854523
1158.373047	116.797844
1157.275391	91.094627
1156.176758	420.844360
1155.079102	44.423294
1153.979492	66.364197
1152.880859	57.296471
1151.782227	-128.170624
1150.682617	-234.939560
1149.583008	125.290672
1148.482422	-72.042557
1147.382813	-121.640915
1146.282227	-302.189301
1145.181641	69.570427
1144.080078	-263.277893
1142.979492	32.150097
1141.877930	-86.471130
1140.776367	-48.086533
1139.673828	-40.643452
1138.572266	135.574478
1137.469727	135.833588
1136.367188	83.817856
1135.263672	-205.734497
1134.161133	388.336273
1133.057617	101.220352
1131.954102	44.502110
1130.849609	301.081970
1129.745117	239.596954
1128.641602	332.352081
1127.536133	114.354958
1126.431641	195.244812
1125.326172	50.885876
1124.220703	131.762817
1123.115234	200.765472
1122.009766	158.404770
1120.903320	0.010955
1119.796875	-23.321983
1118.690430	111.989136
1117.583008	147.835205
1116.475586	477.108948
1115.368164	510.530243
1114.260742	73.270218
1113.152344	-228.991119
1112.044922	-289.934601
1110.936523	24.982363
1109.827148	-137.574982
1108.718750	179.579575
1107.609375	-60.829636
1106.500000	55.482441
1105.389648	-59.610600
1104.280273	85.034164
1103.169922	125.801506
1102.059570	124.116928
1100.948242	115.381493
1099.837891	262.339386
1098.726563	6.090455
1097.615234	150.714371
1096.502930	490.901367
1095.390625	333.838409
1094.278320	198.089066
1093.166016	236.716858
1092.053711	94.074394
1090.940430	146.908768
1089.827148	129.162521
1088.713867	-126.165291
1087.599609	-195.507141
1086.485352	200.885956
1085.371094	148.059937
1084.256836	262.207153
1083.141602	155.432404
1082.027344	-127.453430
1080.912109	212.340347
1079.795898	25.951530
1078.680664	424.366455
1077.564453	430.618256
1076.448242	420.498352
1075.331055	154.674332
1074.213867	484.878906
1073.096680	282.606995
1071.979492	75.800873
1070.862305	23.869526
1069.744141	361.070618
1068.625977	44.441174
1067.507813	95.811996
1066.388672	365.028809
1065.270508	25.396616
1064.151367	357.846344
1063.031250	259.558624
1061.912109	180.113358
1060.791992	121.818802
1059.671875	-104.773056
1058.550781	211.285385
1057.430664	36.348904
1056.309570	90.605087
1055.188477	212.673935
1054.066406	-36.695923
1052.945313	-0.923823
1051.823242	508.914673
1050.700195	94.115219
1049.578125	160.390823
1048.455078	-15.972383
1047.332031	395.713348
1046.208984	53.934757
1045.084961	-129.051285
1043.960938	-253.592468
1042.836914	125.442436
1041.712891	117.567459
1040.587891	28.231085
1039.462891	81.095009
1038.337891	136.341187
1037.212891	33.335106
1036.086914	226.046982
1034.960938	172.091263
1033.834961	43.796280
1032.708984	34.263802
1031.582031	17.835356
1030.455078	180.507797
1029.328125	180.490280
1028.200195	-56.473186
1027.072266	-105.063744
1025.944336	-186.064514
1024.816406	-243.723495
1023.687500	-354.675293
1022.558594	-170.718658
1021.429688	-195.609451
1020.300781	-88.166039
1019.170898	-365.716187
1018.041016	-211.744553
1016.911133	-442.602783
1015.780273	-244.481766
1014.649414	-2.341040
1013.518555	-262.958099
1012.387695	-83.294029
1011.255859	-253.297272
1010.124023	-96.707100
1008.992188	-164.619415
1007.860352	290.551483
1006.727539	273.638641
1005.594727	522.806702
1004.461914	956.934326
1003.329102	1125.077759
1002.195313	928.029419
1001.061523	835.140930
999.927734	409.702972
998.792969	-54.726357
997.658203	-130.914734
996.523438	157.778061
995.388672	63.271519
994.252930	273.485260
993.117188	-99.995247
991.981445	105.702606
990.844727	-39.120579
989.708984	182.764572
988.572266	213.315292
987.434570	-173.154282
986.297852	-137.770737
985.160156	-72.386986
984.022461	41.400124
982.884766	79.236473
981.746094	-80.811241
980.607422	-217.699493
979.468750	-244.020737
978.329102	-355.360443
977.190430	271.557861
976.050781	217.768967
974.910156	249.114166
973.770508	-130.796509
972.629883	17.919765
971.489258	12.755071
970.348633	48.991871
969.207031	-112.152184
968.065430	45.877296
966.923828	20.327572
965.781250	143.971130
964.639648	56.616142
963.496094	61.085716
962.353516	-10.034727
961.210938	70.210907
960.067383	320.044586
958.923828	329.279877
957.779297	95.797028
956.635742	155.579132
955.491211	171.895386
954.345703	533.856384
953.201172	117.726181
952.055664	182.252716
950.910156	171.329254
949.764648	55.284954
948.618164	305.111755
947.471680	269.191040
946.325195	130.515976
945.178711	334.620850
944.031250	61.347324
942.883789	427.590240
941.736328	161.372116
940.587891	178.327728
939.439453	81.238472
938.291016	239.734268
937.142578	316.097382
935.993164	558.917847
934.843750	327.514008
933.694336	479.142700
932.544922	414.283478
931.394531	465.673004
930.244141	123.080612
929.093750	224.687012
927.942383	182.871567
926.791016	252.630051
925.639648	17.502550
924.488281	-90.091934
923.335938	123.063995
922.183594	76.956223
921.031250	-5.468895
919.877930	-56.005577
918.724609	-267.804749
917.571289	217.890518
916.417969	201.493362
915.263672	387.205811
914.109375	214.208878
912.955078	18.628643
911.800781	156.686874
910.645508	135.925552
909.490234	-82.099373
908.334961	334.831940
907.178711	69.310394
906.022461	3.358679
904.866211	173.087296
903.709961	222.706345
902.552734	-112.654068
901.395508	283.446625
900.238281	-162.646606
899.080078	-140.073196
897.921875	-74.509727
896.763672	-158.244064
895.605469	246.529678
894.446289	92.703476
893.287109	-72.338745
892.127930	-45.209042
890.967773	9.031519
889.807617	92.622322
888.647461	-119.634590
887.487305	-137.622696
886.326172	-144.309219
885.165039	-2.048532
884.003906	126.617714
882.842773	187.565857
881.680664	-33.374371
880.518555	47.887989
879.356445	149.405090
878.193359	-71.350693
877.030273	253.186218
875.867188	-77.840172
874.703125	-100.215256
873.540039	219.610641
872.375977	53.139603
871.210938	285.029327
870.046875	24.142052
868.881836	177.216187
867.716797	17.667030
866.550781	177.416336
865.385742	426.992340
864.219727	103.473457
863.052734	31.708879
861.886719	126.174164
860.719727	653.949707
859.552734	220.687134
858.384766	817.763489
857.217773	534.996033
856.049805	846.820801
854.880859	413.915192
853.712891	147.133759
852.543945	671.779602
851.375000	600.035828
850.205078	774.787170
849.036133	78.071922
847.866211	311.085815
846.696289	523.836121
845.525391	174.627747
844.354492	112.036285
843.183594	159.102646
842.012695	76.404800
840.840820	-15.205508
839.668945	45.261524
838.497070	154.870239
837.324219	-19.390867
836.151367	-274.004608
834.978516	273.392181
833.805664	628.473328
832.631836	443.084717
831.458008	121.620552
830.284180	-103.739517
829.110352	360.397064
827.935547	161.844986
826.760742	246.590286
825.584961	175.228943
824.410156	168.535767
823.234375	193.038666
822.058594	221.979568
820.881836	-223.522125
819.705078	-76.482277
818.528320	137.271011
817.351563	-132.072800
816.173828	-401.292694
814.996094	41.517326
813.818359	-103.070435
812.639648	-25.229515
811.461914	148.164612
810.283203	-200.838684
809.103516	-136.376114
807.923828	-65.281845
806.745117	-389.569763
805.564453	-311.797760
804.384766	-229.624649
803.204102	-305.077332
802.023438	-32.126736
800.842773	-94.288437
799.661133	-318.327850
798.479492	-191.924850
797.297852	-152.042374
796.115234	-61.207539
794.932617	-191.996750
793.750000	-176.523331
792.567383	-112.334190
791.383789	-123.464310
790.200195	-12.841703
789.016602	-150.148071
787.832031	265.763184
786.648438	26.690388
785.463867	57.540092
784.278320	92.792633
783.092773	30.758226
781.908203	59.360371
780.721680	114.458809
779.536133	120.927826
778.349609	189.224594
777.163086	-29.547758
775.975586	49.778652
774.789063	-5.558469
773.601563	86.950684
772.413086	38.235477
771.225586	132.881241
770.037109	183.380112
768.848633	297.770630
767.660156	174.093445
766.470703	41.654896
765.281250	268.311859
764.091797	168.927124
762.901367	168.654617
761.710938	119.948830
760.520508	282.514282
759.330078	570.399231
758.138672	-74.492531
756.947266	367.250427
755.755859	498.775879
754.563477	269.747253
753.371094	225.404068
752.178711	-106.740746
750.986328	-23.609800
749.792969	-4.217572
748.599609	366.419495
747.405273	223.249786
746.211914	196.432632
745.017578	331.955322
743.823242	234.895126
742.627930	94.000984
741.433594	135.115875
740.238281	233.176086
739.041992	83.543777
737.846680	19.399893
736.650391	-103.880074
735.454102	68.488113
734.256836	-142.373901
733.059570	-147.424072
731.862305	18.176266
730.665039	15.211067
729.466797	285.614288
728.268555	271.584229
727.070313	1.744631
725.872070	540.684021
724.672852	-131.234070
723.473633	-95.061386
722.273438	117.965836
721.074219	311.196960
719.874023	240.141159
718.673828	171.252747
717.472656	394.744476
716.271484	5.068724
715.070313	459.585419
713.869141	-78.298592
712.666992	136.115570
711.464844	160.760941
710.262695	366.194702
709.059570	320.947693
707.856445	284.374939
706.653320	343.566864
705.450195	287.293671
704.246094	48.160210
703.041992	229.027664
701.837891	100.838104
700.632813	609.885803
699.428711	90.139084
698.222656	264.033875
697.017578	229.135834
695.811523	131.165497
694.605469	137.441666
693.399414	176.221176
692.192383	299.587311
690.986328	325.134491
689.778320	-63.944344
688.571289	-110.083824
687.363281	41.125645
686.155273	33.865116
684.947266	-151.274048
683.738281	-45.921337
682.529297	-172.600281
681.320313	216.399933
680.111328	59.231663
678.901367	-136.927719
677.691406	121.633377
676.481445	-102.748703
675.270508	-260.017426
674.059570	34.937859
672.848633	-22.932716
671.636719	105.142525
670.425781	60.104046
669.213867	345.760071
668.000977	505.856262
666.789063	356.824249
665.576172	158.103439
664.362305	76.031975
663.149414	39.284740
661.935547	-159.415222
660.721680	302.342682
659.507813	-105.736992
658.292969	-162.052322
657.078125	-119.176064
655.863281	-419.203491
654.647461	-81.031845
653.431641	-102.976875
652.215820	107.777344
651.000000	-241.695038
649.783203	104.639854
648.566406	39.536263
647.349609	84.251205
646.132813	277.456177
644.915039	481.343109
643.697266	89.257912
642.478516	-96.143616
641.259766	180.889755
640.041992	159.031494
638.822266	-99.182838
637.603516	-88.603180
636.383789	136.882996
635.164063	83.146767
633.943359	-41.317577
632.723633	-66.845848
631.502930	10.798849
630.281250	129.327133
629.060547	42.021854
627.838867	30.007591
626.617188	146.864777
625.394531	-111.287056
624.172852	363.952087
622.950195	151.369644
621.726563	46.285671
620.503906	134.322296
619.280273	14.929217
618.056641	-215.388290
616.832031	-32.123596
615.608398	-62.535625
614.383789	82.927422
613.158203	-17.199892
611.933594	90.635330
610.708008	59.967022
609.482422	-126.176430
608.255859	-108.637047
607.030273	-75.540131
605.803711	144.027954
604.576172	-62.920292
