# Supplementary material for: Raman spectroscopy accurately differentiates mucosal healing from non-healing and biochemical changes following biological therapy in inflammatory bowel disease
Source: PLoS One. 2021 Jun 2;16(6):e0252210. doi: 10.1371/journal.pone.0252210 (PMC8172032; doi:10.1371/journal.pone.0252210)
Supplement: S7 Dataset — (ZIP) [file pone.0252210.s009.zip › Post-biologic/OC020 post treatment-2 base sub CR removed_70__X_-18441.5__Y_40085.8__Z_6.1639__Time_799.txt]

1714.793945	36.424973
1713.817383	12.644846
1712.840820	98.933907
1711.864258	30.503174
1710.886719	-149.720734
1709.909180	-176.226059
1708.931641	175.982300
1707.953125	-65.964294
1706.975586	228.836029
1705.997070	-46.122032
1705.018555	-87.180458
1704.040039	22.529240
1703.060547	-81.128319
1702.081055	-427.369751
1701.101563	-127.956367
1700.122070	97.279945
1699.142578	133.413300
1698.162109	47.334637
1697.181641	63.673203
1696.201172	-210.403946
1695.220703	-77.507317
1694.239258	61.424385
1693.257813	537.535583
1692.276367	192.031387
1691.294922	434.640289
1690.313477	419.106079
1689.331055	404.313385
1688.348633	216.944382
1687.366211	694.390686
1686.383789	964.454041
1685.400391	925.931458
1684.416992	869.532593
1683.433594	270.433411
1682.450195	732.415405
1681.465820	640.989014
1680.482422	891.161316
1679.498047	678.754517
1678.512695	837.000732
1677.528320	982.628845
1676.542969	1333.656250
1675.558594	969.906433
1674.572266	1330.078979
1673.586914	1632.335449
1672.601563	1347.802979
1671.615234	1420.040527
1670.628906	1532.737915
1669.642578	2004.553711
1668.655273	2123.611328
1667.668945	2030.913818
1666.681641	2002.522583
1665.694336	2210.900635
1664.706055	2104.056641
1663.718750	2472.636719
1662.730469	2369.597412
1661.742188	2256.566895
1660.753906	2751.098389
1659.764648	2615.253174
1658.775391	3099.935303
1657.787109	2986.370605
1656.796875	2743.544678
1655.807617	2583.443848
1654.818359	2423.916504
1653.828125	1735.647827
1652.837891	2270.503418
1651.846680	2586.013916
1650.856445	1989.494507
1649.865234	2144.555664
1648.874023	1573.053101
1647.882813	1538.730591
1646.891602	1269.683350
1645.899414	985.288330
1644.907227	976.098389
1643.915039	906.572266
1642.922852	1141.051392
1641.930664	684.291321
1640.937500	919.424805
1639.944336	624.538147
1638.951172	401.340057
1637.957031	489.714355
1636.963867	665.406921
1635.969727	416.937927
1634.975586	184.692810
1633.981445	-12.896791
1632.986328	-584.187500
1631.991211	493.650635
1630.996094	473.338440
1630.000977	171.628021
1629.005859	459.826263
1628.009766	-54.414032
1627.013672	84.208603
1626.017578	251.923111
1625.021484	-371.709473
1624.024414	27.773335
1623.028320	532.430908
1622.031250	506.217377
1621.033203	427.628143
1620.036133	-23.719713
1619.038086	42.601830
1618.041016	820.576477
1617.041992	569.340393
1616.043945	-38.541115
1615.045898	434.966522
1614.046875	538.488342
1613.047852	587.000000
1612.048828	467.782318
1611.048828	136.343719
1610.049805	12.209470
1609.049805	333.643158
1608.049805	-23.512510
1607.048828	180.032852
1606.048828	713.515198
1605.047852	155.058456
1604.046875	476.360870
1603.045898	17.712004
1602.044922	-134.602493
1601.042969	118.595345
1600.041016	-203.656128
1599.039063	-154.481079
1598.037109	239.723053
1597.034180	134.544785
1596.031250	-464.449829
1595.028320	-451.915741
1594.025391	-136.441391
1593.022461	-186.720596
1592.018555	-2.074540
1591.014648	-96.846703
1590.010742	-499.554779
1589.006836	-351.653809
1588.001953	153.449295
1586.997070	29.767149
1585.992188	263.259064
1584.987305	384.478241
1583.982422	307.485809
1582.976563	-105.710815
1581.970703	-224.457550
1580.964844	-4.677279
1579.958984	95.121269
1578.952148	-0.511458
1577.945313	218.716171
1576.938477	81.217674
1575.931641	-243.663651
1574.924805	-43.115627
1573.916992	367.830170
1572.909180	297.458679
1571.901367	89.207466
1570.893555	424.061005
1569.884766	160.983765
1568.876953	43.360123
1567.868164	107.407860
1566.858398	-111.790817
1565.849609	141.450455
1564.839844	243.845016
1563.830078	-100.304283
1562.820313	437.609070
1561.810547	495.254272
1560.799805	-7.478825
1559.790039	49.876080
1558.779297	16.265476
1557.767578	-105.657150
1556.756836	8.091447
1555.745117	106.027397
1554.733398	63.873978
1553.721680	207.973129
1552.709961	716.834839
1551.697266	347.832886
1550.685547	343.675903
1549.672852	510.046478
1548.659180	195.001450
1547.646484	402.293884
1546.632813	110.265755
1545.619141	211.060928
1544.605469	637.233215
1543.591797	132.836639
1542.577148	-296.669952
1541.562500	268.139709
1540.547852	55.265221
1539.533203	332.768768
1538.518555	233.111023
1537.502930	-83.511246
1536.487305	-247.994537
1535.471680	294.126068
1534.456055	381.924927
1533.439453	180.676559
1532.422852	-51.635490
1531.406250	334.461884
1530.389648	395.523956
1529.373047	160.098206
1528.355469	-52.291401
1527.337891	275.941711
1526.320313	184.189087
1525.302734	215.814987
1524.284180	74.768776
1523.265625	51.923279
1522.247070	301.533661
1521.228516	280.808258
1520.208984	-151.530518
1519.190430	-172.560013
1518.170898	-170.688446
1517.151367	118.759384
1516.130859	330.782806
1515.111328	-50.740627
1514.090820	-129.325745
1513.070313	228.356018
1512.049805	-374.255768
1511.028320	116.353325
1510.006836	147.313416
1508.986328	67.813904
1507.963867	-37.552048
1506.942383	-237.888550
1505.919922	-440.919525
1504.898438	-5.845469
1503.875977	-275.812683
1502.852539	-322.998688
1501.830078	-208.938843
1500.806641	-197.561371
1499.783203	-217.077744
1498.759766	-369.844482
1497.736328	-435.698486
1496.711914	-348.208557
1495.687500	56.277927
1494.663086	23.123430
1493.638672	-245.399414
1492.613281	-12.949481
1491.587891	-133.439865
1490.563477	522.810608
1489.537109	161.806641
1488.511719	268.268951
1487.485352	101.286186
1486.458984	97.641350
1485.432617	507.380890
1484.406250	620.797363
1483.379883	251.835724
1482.352539	410.910675
1481.325195	832.489563
1480.297852	542.396301
1479.269531	367.002502
1478.241211	517.818787
1477.213867	357.641327
1476.184570	722.166992
1475.156250	635.659546
1474.127930	974.373413
1473.098633	1070.961182
1472.069336	1595.059082
1471.040039	2065.416992
1470.009766	1560.992310
1468.979492	2000.460449
1467.950195	1880.207886
1466.918945	2382.833008
1465.888672	2432.721924
1464.857422	2546.046875
1463.827148	2804.155518
1462.795898	3036.672852
1461.763672	3086.130371
1460.732422	3023.840576
1459.700195	3088.452148
1458.667969	3378.929688
1457.635742	3775.843994
1456.603516	3591.538818
1455.570313	3635.568848
1454.537109	3953.473389
1453.503906	3756.506592
1452.470703	3577.363770
1451.436523	3978.677979
1450.403320	4032.707031
1449.369141	4365.369141
1448.333984	4168.477051
1447.299805	3956.534180
1446.264648	4511.818848
1445.230469	4011.373291
1444.194336	3872.995361
1443.159180	3921.989258
1442.124023	3667.436768
1441.087891	3622.916992
1440.051758	3702.363037
1439.015625	3819.751465
1437.978516	3654.016357
1436.941406	3498.524658
1435.904297	3464.428223
1434.867188	3220.762451
1433.830078	2772.718506
1432.791992	2741.496826
1431.754883	2003.602539
1430.715820	1273.601807
1429.677734	1770.318970
1428.639648	1280.543945
1427.600586	987.762512
1426.561523	765.808899
1425.522461	806.241455
1424.482422	952.581238
1423.443359	1119.163940
1422.403320	494.649475
1421.363281	928.449402
1420.322266	591.530640
1419.282227	839.047974
1418.241211	515.127075
1417.200195	667.135925
1416.159180	763.855164
1415.117188	850.568542
1414.076172	185.398071
1413.034180	282.536987
1411.992188	148.489182
1410.949219	268.476318
1409.907227	-252.209091
1408.864258	-310.267242
1407.821289	156.847900
1406.777344	-59.203960
1405.734375	182.004868
1404.690430	119.501930
1403.646484	134.992569
1402.602539	133.088882
1401.557617	71.115295
1400.513672	483.419373
1399.468750	318.948181
1398.423828	132.167664
1397.377930	371.727020
1396.333008	323.218170
1395.287109	-33.281517
1394.241211	-176.518066
1393.195313	201.413147
1392.148438	253.845673
1391.101563	-179.174240
1390.054688	151.527374
1389.007813	-360.949738
1387.960938	262.759705
1386.913086	61.005638
1385.865234	-255.475586
1384.817383	-366.604004
1383.769531	-225.018433
1382.720703	121.612175
1381.671875	56.066051
1380.623047	253.055756
1379.574219	-156.682785
1378.524414	-139.091248
1377.475586	158.335587
1376.425781	-145.646423
1375.375977	-177.284164
1374.325195	-213.702240
1373.274414	91.832352
1372.224609	-607.432739
1371.172852	-229.208527
1370.122070	-204.820938
1369.070313	71.457458
1368.019531	-33.314190
1366.967773	16.608011
1365.915039	11.936499
1364.863281	77.252243
1363.810547	70.562103
1362.757813	-184.759323
1361.705078	182.339310
1360.651367	193.751328
1359.598633	180.558914
1358.544922	60.665558
1357.491211	575.026428
1356.436523	47.937851
1355.382813	152.542404
1354.328125	108.256981
1353.273438	41.883160
1352.217773	388.011078
1351.163086	736.745850
1350.107422	303.611603
1349.051758	823.928223
1347.996094	416.273621
1346.939453	626.723206
1345.883789	958.883362
1344.827148	1350.639648
1343.769531	1092.918091
1342.712891	1633.686768
1341.655273	1644.137207
1340.598633	1595.392578
1339.540039	1839.160156
1338.482422	1624.942139
1337.423828	1505.127197
1336.366211	1313.840332
1335.307617	1679.705078
1334.248047	1837.787720
1333.189453	1154.981201
1332.129883	1548.555054
1331.070313	1378.417847
1330.010742	1302.537109
1328.950195	1434.526611
1327.890625	1581.542114
1326.830078	1854.707031
1325.768555	1495.645386
1324.708008	1361.714844
1323.646484	1590.996704
1322.585938	1474.843750
1321.523438	1541.563843
1320.461914	1300.076294
1319.400391	1914.909668
1318.337891	1666.484009
1317.275391	2106.333252
1316.211914	1646.397217
1315.149414	1406.251831
1314.085938	1609.958374
1313.022461	1801.475586
1311.958984	1456.172485
1310.894531	1891.845337
1309.831055	1505.243286
1308.766602	1938.671997
1307.701172	2098.942139
1306.636719	2254.438477
1305.571289	2245.249023
1304.505859	1955.900269
1303.440430	2222.562012
1302.375000	2383.595215
1301.308594	2072.863770
1300.242188	2113.834961
1299.175781	1788.936035
1298.109375	1916.289551
1297.041992	1901.334351
1295.975586	2436.509277
1294.908203	1700.186768
1293.839844	1680.911865
1292.772461	1975.864258
1291.704102	2040.280762
1290.635742	1467.224487
1289.567383	1892.473999
1288.498047	1087.152710
1287.428711	1664.557373
1286.360352	1337.754028
1285.290039	1204.756104
1284.220703	1133.204468
1283.150391	1382.587891
1282.080078	1174.225952
1281.009766	1262.248413
1279.939453	1357.710693
1278.868164	1411.675049
1277.796875	1561.139893
1276.725586	1238.711426
1275.654297	1253.945190
1274.582031	939.305908
1273.509766	1414.264160
1272.437500	1588.621460
1271.365234	1291.573853
1270.291992	1898.363770
1269.218750	2119.219238
1268.145508	1793.285156
1267.072266	1909.335815
1265.999023	1857.075073
1264.924805	1373.136230
1263.850586	1835.821045
1262.776367	1744.872192
1261.701172	1788.126709
1260.625977	1456.100342
1259.550781	1626.282227
1258.475586	1450.516602
1257.400391	1625.647827
1256.324219	1569.423462
1255.248047	1393.995605
1254.171875	1807.771118
1253.094727	1861.244019
1252.018555	1686.057129
1250.941406	1377.205444
1249.864258	1499.001099
1248.786133	1343.602173
1247.708008	1764.445679
1246.630859	1660.186768
1245.551758	1833.006348
1244.473633	1216.267822
1243.394531	1352.748169
1242.316406	1384.785034
1241.236328	1734.852295
1240.157227	1519.266479
1239.077148	1459.093628
1237.998047	1658.561890
1236.917969	1518.370361
1235.836914	1475.246582
1234.756836	1650.359619
1233.675781	1473.920776
1232.594727	1835.554077
1231.512695	1649.453247
1230.431641	1177.600342
1229.349609	1163.659424
1228.267578	1466.899414
1227.185547	1167.231201
1226.102539	1129.051880
1225.019531	851.321594
1223.936523	1098.639038
1222.853516	963.688538
1221.769531	1380.070435
1220.686523	1012.970154
1219.602539	1032.708130
1218.517578	738.258118
1217.433594	518.797729
1216.348633	949.108459
1215.263672	777.897034
1214.178711	597.055237
1213.092773	1014.839478
1212.007813	718.084290
1210.921875	1113.828735
1209.834961	1161.984131
1208.749023	1159.420532
1207.662109	1161.610352
1206.575195	1074.538330
1205.488281	683.779907
1204.400391	1030.400269
1203.313477	1085.324707
1202.225586	928.201111
1201.136719	641.038879
1200.048828	250.419983
1198.959961	391.769562
1197.871094	273.100250
1196.782227	77.413902
1195.692383	-397.279419
1194.603516	174.154037
1193.513672	28.822464
1192.423828	-152.600693
1191.333008	-86.539108
1190.242188	411.837158
1189.151367	16.370094
1188.060547	12.401676
1186.969727	-42.089298
1185.877930	-192.686813
1184.786133	-408.118896
1183.694336	-621.168274
1182.601563	-129.024612
1181.509766	19.850872
1180.416992	94.213318
1179.323242	240.326736
1178.230469	-301.542877
1177.136719	-167.625137
1176.042969	88.274956
1174.949219	178.691452
1173.854492	496.403168
1172.760742	347.052399
1171.666016	-127.856873
1170.570313	280.244476
1169.475586	487.093231
1168.379883	79.044548
1167.284180	-37.224850
1166.188477	121.342972
1165.091797	-4.715744
1163.996094	-333.955811
1162.899414	-63.546333
1161.801758	-524.277100
1160.705078	529.028320
1159.607422	581.395691
1158.509766	581.092896
1157.412109	571.112000
1156.313477	248.449738
1155.215820	285.979279
1154.117188	201.729492
1153.017578	427.309448
1151.918945	802.835327
1150.819336	-168.402695
1149.719727	-183.936203
1148.620117	150.559311
1147.519531	-112.990074
1146.418945	185.341675
1145.318359	52.555004
1144.217773	-56.509705
1143.116211	-39.563309
1142.014648	295.996674
1140.913086	203.190506
1139.811523	-108.457626
1138.708984	295.423248
1137.606445	-21.130072
1136.503906	44.883324
1135.401367	56.097260
1134.297852	383.046631
1133.194336	455.647736
1132.090820	214.733780
1130.987305	980.126343
1129.882813	674.871826
1128.778320	737.348145
1127.673828	958.584106
1126.569336	1328.987305
1125.463867	1540.252563
1124.358398	1388.668579
1123.252930	1360.264282
1122.146484	1137.476563
1121.041016	1333.924927
1119.934570	999.727661
1118.828125	577.978760
1117.720703	961.056335
1116.613281	385.468811
1115.505859	919.624512
1114.398438	1018.220764
1113.291016	161.298782
1112.182617	574.256165
1111.074219	835.652649
1109.964844	602.924927
1108.856445	516.710571
1107.747070	262.724243
1106.637695	995.897339
1105.528320	1020.349548
1104.417969	1087.181519
1103.307617	1245.945923
1102.197266	1069.528442
1101.086914	987.474548
1099.975586	900.654419
1098.864258	875.109558
1097.752930	950.874084
1096.641602	1047.751587
1095.529297	1257.604370
1094.416992	963.208679
1093.304688	1264.727661
1092.191406	1500.113525
1091.079102	1377.553101
1089.965820	838.432007
1088.852539	1080.683105
1087.738281	871.110291
1086.624023	1157.841919
1085.509766	847.181885
1084.395508	1072.606201
1083.280273	1462.403198
1082.166016	1039.029663
1081.050781	951.738525
1079.934570	1160.384766
1078.819336	850.019165
1077.703125	997.539246
1076.586914	1536.933105
1075.469727	987.313477
1074.353516	1047.899048
1073.236328	1028.704956
1072.119141	512.429993
1071.000977	680.917725
1069.882813	1254.820313
1068.765625	907.610168
1067.646484	811.220581
1066.528320	829.686584
1065.409180	674.879089
1064.290039	1046.919067
1063.170898	506.025024
1062.050781	934.157959
1060.930664	1048.661377
1059.810547	1069.601685
1058.690430	653.318359
1057.569336	501.444672
1056.449219	709.659302
1055.327148	597.682556
1054.206055	399.403320
1053.083984	451.189972
1051.961914	554.405090
1050.839844	662.322021
1049.717773	434.175018
1048.594727	553.902588
1047.471680	496.363159
1046.348633	7.447145
1045.224609	13.206680
1044.101563	30.740486
1042.976563	129.927963
1041.852539	-113.356636
1040.728516	253.981796
1039.603516	94.859108
1038.478516	-33.789085
1037.352539	23.984549
1036.227539	-90.363556
1035.101563	156.155319
1033.974609	281.713196
1032.848633	65.453156
1031.721680	567.981873
1030.594727	749.593323
1029.467773	164.251938
1028.340820	95.219185
1027.212891	-284.943298
1026.084961	83.147644
1024.956055	-257.031982
1023.828125	-223.087723
1022.699219	-179.707657
1021.570313	-430.880463
1020.440430	-169.035828
1019.311523	-310.702698
1018.181641	-146.020981
1017.050781	-94.838524
1015.920898	-351.740051
1014.790039	-249.149780
1013.659180	36.625751
1012.528320	-66.656502
1011.396484	323.563171
1010.265625	236.897186
1009.132813	138.898087
1008.000977	360.519073
1006.868164	695.615723
1005.736328	1067.798584
1004.602539	1689.770996
1003.469727	2989.088867
1002.335938	4299.582031
1001.202148	3160.202393
1000.068359	1903.769409
998.933594	1093.941895
997.799805	647.299988
996.665039	221.881943
995.529297	27.725975
994.394531	-184.538818
993.258789	420.252258
992.123047	660.584534
990.986328	276.133881
989.849609	-426.029022
988.712891	-62.722610
987.576172	-139.456833
986.439453	-137.554214
985.301758	12.025249
984.164063	-93.801636
983.025391	-63.475018
981.887695	280.147858
980.749023	163.654022
979.610352	-60.634708
978.470703	-61.431232
977.332031	73.729118
976.192383	-351.850098
975.051758	-92.003090
973.912109	62.303356
972.771484	37.627979
971.630859	231.454346
970.490234	-1.634908
969.348633	417.668213
968.207031	-55.774864
967.065430	249.196396
965.923828	269.840057
964.781250	-135.847702
963.638672	156.043976
962.496094	184.448669
961.352539	639.448975
960.208984	565.196960
959.065430	587.493103
957.921875	465.778473
956.777344	207.026932
955.632813	-133.728088
954.488281	-130.713745
953.343750	7.596554
952.198242	-96.361725
951.052734	-129.076050
949.907227	689.143982
948.760742	67.031189
947.614258	67.171272
946.467773	5.902790
945.321289	159.689209
944.173828	172.088165
943.026367	219.019943
941.878906	156.631332
940.730469	-122.261810
939.582031	438.955109
938.433594	409.342651
937.285156	653.707397
936.135742	809.307129
934.987305	775.889526
933.836914	508.021881
932.687500	545.874329
931.537109	285.555298
930.386719	330.809540
929.236328	321.653931
928.084961	239.925385
926.934570	-12.206589
925.783203	377.688568
924.630859	35.167030
923.478516	-77.243149
922.327148	-114.327362
921.173828	244.402084
920.021484	150.927338
918.868164	359.938721
917.714844	78.415962
916.561523	-68.750099
915.407227	-20.350172
914.252930	173.528168
913.098633	-535.708801
911.944336	-339.096375
910.789063	64.063469
909.633789	13.670341
908.478516	-249.623718
907.322266	147.047470
906.166016	165.262497
905.009766	484.997406
903.853516	-257.600037
902.696289	-211.557785
901.539063	178.779907
900.381836	-134.861206
899.223633	-206.032379
898.065430	-77.906578
896.907227	335.323761
895.749023	94.958321
894.589844	214.352402
893.430664	98.754097
892.271484	-7.615197
891.112305	-107.018501
889.952148	-70.713600
888.791992	-246.570267
887.630859	367.974121
886.470703	83.981384
885.309570	414.043091
884.148438	518.441162
882.986328	88.336143
881.825195	323.738159
880.663086	338.192383
879.500000	485.712891
878.337891	412.391449
877.174805	244.566437
876.011719	412.480011
874.847656	379.976410
873.684570	401.557007
872.520508	353.412018
871.355469	379.602173
870.191406	758.999695
869.026367	164.377014
867.861328	390.803986
866.695313	480.023315
865.530273	450.075073
864.364258	368.481720
863.197266	511.589020
862.031250	778.132263
860.864258	285.598816
859.697266	814.710876
858.530273	533.329895
857.362305	546.007019
856.194336	908.601379
855.026367	719.259521
853.857422	709.352966
852.688477	665.772156
851.519531	913.511475
850.350586	1102.807495
849.180664	1121.711426
848.010742	766.520142
846.840820	1013.724426
845.670898	804.064880
844.500000	822.697998
843.329102	868.081482
842.157227	669.524109
840.986328	842.185486
839.814453	263.411194
838.642578	290.573517
837.469727	371.246735
836.296875	547.826965
835.124023	27.262590
833.951172	681.482422
832.777344	129.603561
831.603516	524.280762
830.429688	945.400208
829.255859	616.508362
828.081055	140.409668
826.906250	451.576172
825.731445	459.214783
824.555664	627.176758
823.379883	257.817749
822.204102	22.130096
821.027344	209.593903
819.851563	287.648560
818.674805	336.542938
817.497070	-320.355438
816.320313	35.362869
815.142578	-432.448303
813.963867	-3.858583
812.786133	90.757820
811.607422	-166.140411
810.428711	181.442337
809.250000	-320.214813
808.070313	-188.678955
806.890625	-239.555054
805.710938	-310.610352
804.531250	-250.869705
803.350586	37.240307
802.169922	-18.958059
800.988281	-321.590607
799.807617	-732.998291
798.625977	-876.119141
797.444336	-336.598206
796.261719	27.352825
795.079102	-52.265766
793.896484	-120.996735
792.713867	153.371292
791.530273	-294.463257
790.346680	-288.490723
789.163086	35.950077
787.979492	364.442444
786.794922	64.305946
785.610352	277.188599
784.425781	47.525810
783.240234	213.461563
782.054688	184.609818
780.869141	283.715332
779.682617	413.492401
778.496094	584.962524
777.309570	217.394531
776.123047	412.705841
774.935547	627.591492
773.748047	114.058945
772.560547	324.116119
771.373047	172.200928
770.184570	370.754761
768.996094	236.181122
767.806641	731.792664
766.618164	297.205536
765.428711	563.149841
764.239258	386.155579
763.048828	933.469299
761.858398	503.035706
760.667969	682.259583
759.477539	661.049744
758.286133	1075.258667
757.094727	693.066895
755.903320	638.532227
754.710938	544.355225
753.518555	291.900879
752.326172	428.352631
751.133789	145.120819
749.940430	738.160339
748.747070	437.286530
747.553711	171.613266
746.359375	314.193665
745.166016	92.467232
743.970703	833.736267
742.776367	405.802612
741.581055	50.412708
740.385742	-39.597172
739.190430	50.138054
737.994141	-388.151733
736.797852	117.831093
735.601563	-20.200327
734.405273	264.420380
733.208008	-346.252045
732.010742	146.322510
730.813477	91.802940
729.615234	-67.587631
728.416992	-108.723007
727.218750	-534.502747
726.020508	215.947128
724.821289	437.362030
723.622070	536.473450
722.422852	458.772583
721.222656	171.647659
720.022461	413.150085
718.822266	303.321808
717.621094	235.203766
716.420898	47.335869
715.218750	418.140381
714.017578	191.516739
712.815430	93.868744
711.614258	122.925896
710.411133	261.186493
709.208984	286.367401
708.005859	285.685944
706.802734	300.534210
705.599609	54.437000
704.395508	83.002388
703.191406	-42.617302
701.987305	-13.394106
700.782227	490.299469
699.577148	135.188278
698.372070	389.299286
697.166992	-180.083176
695.960938	491.914154
694.754883	158.142319
693.548828	187.610931
692.341797	-238.537735
691.135742	-21.522076
689.927734	-364.160187
688.720703	-361.235718
687.512695	-561.825500
686.304688	49.239716
685.096680	-304.499451
683.888672	-527.592957
682.679688	-156.315140
681.470703	7.182603
680.260742	41.038986
679.050781	-477.009125
677.840820	-188.910385
676.630859	-292.379974
675.419922	204.116760
674.209961	-17.631052
672.998047	92.114975
671.787109	-79.001015
670.575195	124.420837
669.363281	198.387650
668.151367	-73.147873
666.938477	358.041931
665.725586	199.580475
664.512695	-111.860970
663.299805	-157.280624
662.085938	71.759140
660.872070	743.386475
659.658203	44.707905
658.443359	64.945557
657.228516	-371.903015
656.013672	-51.545277
654.797852	53.208492
653.583008	63.138214
652.366211	107.622200
651.150391	98.216812
649.934570	164.170029
648.717773	-118.795921
647.500000	67.588921
646.283203	490.470520
645.065430	230.837463
643.847656	592.807739
642.629883	474.669098
641.411133	571.276001
640.192383	564.223450
638.973633	657.716614
637.753906	368.143280
636.534180	172.617920
635.314453	835.649170
634.094727	481.914551
632.874023	432.384460
631.653320	-45.161720
630.432617	184.658157
629.211914	-82.292854
627.990234	211.684311
626.768555	414.193512
625.545898	342.970764
624.324219	606.828491
623.101563	946.143433
621.877930	730.868225
620.655273	430.353271
619.431641	466.403442
618.208008	189.952866
616.983398	547.173584
615.759766	78.031372
614.535156	162.916077
613.310547	-246.801727
612.084961	63.732925
610.859375	-214.592590
609.633789	77.008850
608.408203	63.928371
607.181641	-157.675217
605.955078	76.505875
604.728516	-216.400879
