# Supplementary material for: Raman spectroscopy accurately differentiates mucosal healing from non-healing and biochemical changes following biological therapy in inflammatory bowel disease
Source: PLoS One. 2021 Jun 2;16(6):e0252210. doi: 10.1371/journal.pone.0252210 (PMC8172032; doi:10.1371/journal.pone.0252210)
Supplement: S7 Dataset — (ZIP) [file pone.0252210.s009.zip › Post-biologic/OC013 post treatment-2_BL sub CR removed_87__X_13378.8__Y_18530__Time_970.txt]

1714.671875	385.888092
1713.695313	222.359879
1712.718750	264.879944
1711.742188	35.703056
1710.764648	191.747742
1709.787109	-95.444435
1708.809570	66.740242
1707.831055	-56.173370
1706.853516	-35.352913
1705.875000	-23.680586
1704.896484	-10.421000
1703.916992	-102.723480
1702.938477	-59.604649
1701.958984	-114.052116
1700.979492	-180.387756
1700.000000	-36.673096
1699.019531	36.143635
1698.040039	-151.620880
1697.059570	-140.246033
1696.079102	-181.005920
1695.097656	100.038216
1694.117188	53.752792
1693.135742	-95.459450
1692.154297	50.221550
1691.172852	-107.247032
1690.190430	126.018234
1689.208008	-101.211845
1688.225586	123.466476
1687.243164	207.776718
1686.260742	194.440903
1685.277344	94.134949
1684.293945	98.770767
1683.310547	133.660446
1682.327148	145.489532
1681.343750	144.901962
1680.359375	342.175964
1679.375000	223.484299
1678.390625	387.746490
1677.405273	353.194550
1676.419922	420.519257
1675.435547	480.618652
1674.449219	312.757965
1673.463867	496.573914
1672.478516	465.754089
1671.492188	746.469666
1670.505859	759.434448
1669.519531	714.609314
1668.532227	667.758301
1667.544922	823.271912
1666.557617	663.483215
1665.570313	658.222595
1664.583008	876.339355
1663.594727	864.141113
1662.607422	947.921936
1661.619141	928.761902
1660.629883	745.754272
1659.641602	825.622864
1658.652344	895.295227
1657.663086	726.986816
1656.673828	802.780945
1655.684570	828.634338
1654.694336	793.972473
1653.704102	571.804443
1652.713867	712.542786
1651.723633	890.584778
1650.732422	669.542175
1649.742188	517.649658
1648.750977	384.616547
1647.758789	574.335327
1646.767578	465.673676
1645.775391	254.287674
1644.784180	299.416626
1643.791992	254.976913
1642.798828	213.409988
1641.806641	401.684082
1640.813477	294.533051
1639.820313	84.723442
1638.827148	247.068176
1637.833008	114.160736
1636.839844	100.097725
1635.845703	12.375691
1634.851563	-38.287289
1633.856445	-228.446640
1632.862305	82.056625
1631.867188	-144.708740
1630.872070	-139.590637
1629.876953	-47.527958
1628.881836	73.514267
1627.885742	-284.308594
1626.889648	-15.838990
1625.893555	-52.523781
1624.897461	65.982445
1623.900391	84.568466
1622.903320	29.576015
1621.906250	205.859879
1620.909180	90.461563
1619.912109	51.283146
1618.914063	-16.770933
1617.916016	140.976913
1616.917969	-102.966187
1615.919922	120.290863
1614.920898	269.953949
1613.921875	-57.898197
1612.922852	86.409302
1611.923828	86.393265
1610.924805	107.291382
1609.924805	259.161713
1608.924805	59.782314
1607.924805	20.219549
1606.924805	156.079941
1605.923828	192.292969
1604.922852	-4.596723
1603.921875	-18.272177
1602.920898	54.321033
1601.919922	-30.194149
1600.917969	-214.174057
1599.916016	114.389999
1598.914063	-69.757484
1597.912109	-29.133625
1596.909180	0.900497
1595.906250	15.123123
1594.903320	-367.854523
1593.900391	-204.938599
1592.896484	-44.834911
1591.893555	-72.895050
1590.889648	-54.098953
1589.885742	89.806763
1588.880859	110.888763
1587.876953	121.388794
1586.872070	19.602707
1585.867188	-50.998318
1584.862305	-82.617218
1583.856445	8.112351
1582.851563	77.809128
1581.845703	175.974152
1580.839844	3.084745
1579.833008	192.044220
1578.827148	224.572525
1577.820313	53.912117
1576.813477	-7.543639
1575.806641	136.392914
1574.798828	311.315247
1573.791992	199.952133
1572.784180	57.269600
1571.775391	187.414185
1570.767578	-4.907548
1569.759766	-145.345169
1568.750977	155.711990
1567.742188	157.806946
1566.732422	320.717194
1565.723633	-2.053820
1564.713867	217.589951
1563.704102	-71.621979
1562.694336	-31.396353
1561.684570	55.335548
1560.673828	1.826303
1559.664063	-41.446609
1558.652344	91.383728
1557.641602	-42.926331
1556.630859	-182.523499
1555.619141	146.635376
1554.607422	244.994751
1553.595703	-3.815577
1552.583984	73.503174
1551.571289	137.681320
1550.558594	-38.976498
1549.545898	123.192970
1548.533203	163.568802
1547.519531	77.052818
1546.506836	70.576401
1545.493164	203.523941
1544.479492	-28.122923
1543.464844	192.325317
1542.451172	35.394173
1541.436523	-85.469452
1540.421875	54.363308
1539.407227	-30.602049
1538.391602	-43.414753
1537.375977	-79.588959
1536.361328	64.715263
1535.344727	41.142200
1534.329102	89.659477
1533.312500	112.227806
1532.296875	155.284882
1531.280273	-31.179682
1530.262695	-65.688789
1529.246094	-23.019722
1528.228516	19.494204
1527.210938	48.991783
1526.193359	-6.600163
1525.175781	143.616882
1524.157227	-10.004249
1523.138672	132.184601
1522.120117	42.705059
1521.101563	-49.420246
1520.082031	-64.496025
1519.063477	-10.259068
1518.043945	-22.981146
1517.024414	141.485641
1516.003906	-35.888317
1514.983398	102.614426
1513.963867	89.476349
1512.943359	-31.586874
1511.921875	-186.070313
1510.901367	-86.522667
1509.879883	-46.127190
1508.858398	-95.610161
1507.836914	-91.303268
1506.815430	15.476449
1505.792969	-123.965393
1504.770508	162.001709
1503.748047	188.981628
1502.725586	-188.872925
1501.702148	40.345966
1500.678711	202.820847
1499.655273	9.310877
1498.631836	-104.834938
1497.608398	-93.604515
1496.583984	12.209611
1495.559570	153.731674
1494.535156	47.076294
1493.510742	-13.563781
1492.485352	-260.848450
1491.460938	-55.702995
1490.435547	156.960602
1489.409180	139.560516
1488.383789	208.978363
1487.357422	188.940582
1486.331055	227.592209
1485.304688	248.326172
1484.278320	396.611511
1483.250977	118.717667
1482.224609	353.635895
1481.197266	210.978012
1480.168945	177.980530
1479.141602	364.216858
1478.113281	422.908966
1477.084961	326.126862
1476.056641	547.812195
1475.028320	394.982697
1473.999023	494.291443
1472.969727	397.515381
1471.940430	766.572693
1470.911133	883.531860
1469.881836	980.084412
1468.851563	1038.425293
1467.821289	786.475952
1466.791016	1190.635864
1465.759766	1340.406616
1464.729492	1172.442505
1463.698242	1134.135254
1462.666992	1227.960815
1461.635742	1451.295166
1460.603516	1392.665283
1459.571289	1430.552856
1458.539063	1539.515625
1457.506836	1453.046387
1456.474609	1229.627686
1455.441406	1571.991333
1454.408203	1675.839844
1453.375000	1498.222656
1452.341797	1604.635742
1451.307617	1774.384399
1450.274414	1713.517334
1449.240234	1444.957153
1448.205078	1622.321777
1447.170898	1685.706421
1446.135742	1756.687134
1445.100586	1561.897339
1444.065430	1600.060181
1443.030273	1311.858887
1441.994141	1570.214233
1440.958984	1229.126099
1439.921875	1232.090210
1438.885742	1088.491699
1437.849609	939.952332
1436.812500	869.852112
1435.775391	981.736877
1434.738281	924.398865
1433.701172	556.530823
1432.663086	751.888794
1431.625000	538.299438
1430.586914	531.805054
1429.548828	379.034729
1428.509766	587.113770
1427.470703	318.499420
1426.431641	609.845093
1425.392578	313.744720
1424.353516	350.538147
1423.313477	561.248413
1422.273438	278.142853
1421.233398	90.945984
1420.193359	420.151978
1419.152344	172.713684
1418.111328	157.040604
1417.070313	234.568130
1416.029297	422.847931
1414.987305	24.980522
1413.946289	137.930420
1412.904297	-25.697769
1411.862305	99.932503
1410.819336	34.557770
1409.776367	187.915710
1408.734375	-183.783676
1407.691406	246.021973
1406.647461	5.202629
1405.604492	60.850155
1404.560547	76.385719
1403.516602	104.548309
1402.472656	122.748581
1401.427734	136.000931
1400.382813	-204.301697
1399.337891	167.765915
1398.292969	-26.816336
1397.248047	62.003670
1396.202148	15.544347
1395.156250	36.840652
1394.110352	3.110649
1393.064453	254.975693
1392.018555	38.620598
1390.971680	27.703938
1389.924805	4.369471
1388.877930	118.755058
1387.830078	155.623962
1386.782227	50.008270
1385.734375	134.570175
1384.686523	101.688660
1383.638672	201.384262
1382.589844	-63.722004
1381.541016	-48.801746
1380.492188	93.594223
1379.443359	-73.644516
1378.394531	-68.441856
1377.344727	46.677059
1376.294922	71.994156
1375.245117	-99.726074
1374.194336	23.078358
1373.143555	-173.320740
1372.092773	-82.784904
1371.041992	75.115295
1369.991211	61.057343
1368.939453	-65.046829
1367.887695	53.151180
1366.835938	-52.788414
1365.784180	45.616463
1364.731445	-0.346981
1363.679688	-16.321579
1362.626953	-161.621170
1361.573242	-127.624840
1360.520508	-33.844154
1359.466797	99.771751
1358.413086	-132.109390
1357.359375	-256.902161
1356.305664	93.178108
1355.250977	341.303955
1354.196289	405.561615
1353.141602	-69.129509
1352.086914	261.079529
1351.031250	221.283493
1349.975586	452.158020
1348.919922	196.594116
1347.864258	434.984619
1346.808594	566.686279
1345.751953	705.846863
1344.695313	790.477539
1343.638672	701.616577
1342.581055	602.953979
1341.523438	509.369690
1340.466797	708.251221
1339.408203	770.881226
1338.350586	786.515442
1337.291992	970.573120
1336.234375	892.246460
1335.174805	930.333740
1334.116211	696.315308
1333.057617	756.844299
1331.998047	441.490204
1330.938477	581.310791
1329.878906	456.625519
1328.818359	591.575256
1327.757813	763.599426
1326.697266	649.039795
1325.636719	448.148438
1324.576172	719.070801
1323.514648	599.851440
1322.453125	791.761353
1321.391602	768.949951
1320.330078	541.427002
1319.267578	541.000793
1318.205078	777.391418
1317.142578	818.951355
1316.080078	897.528076
1315.016602	988.446899
1313.953125	756.589539
1312.889648	835.293884
1311.826172	721.905518
1310.761719	724.351318
1309.698242	724.389587
1308.633789	894.311768
1307.569336	823.046143
1306.503906	877.334351
1305.438477	887.371155
1304.373047	894.990417
1303.307617	701.038696
1302.242188	639.958252
1301.175781	1033.607910
1300.109375	965.193237
1299.042969	1014.764587
1297.976563	823.664795
1296.909180	902.788940
1295.841797	849.350037
1294.774414	712.520752
1293.707031	750.012878
1292.638672	709.013733
1291.571289	690.145264
1290.502930	700.742249
1289.433594	733.428711
1288.365234	925.463135
1287.295898	992.456848
1286.226563	870.788513
1285.157227	790.843750
1284.086914	990.150940
1283.017578	878.435974
1281.947266	886.742249
1280.876953	743.325195
1279.805664	604.884155
1278.734375	527.684387
1277.663086	912.802917
1276.591797	825.826416
1275.520508	839.140564
1274.448242	896.459473
1273.375977	567.662537
1272.303711	815.611877
1271.231445	797.218506
1270.158203	839.894958
1269.085938	992.435974
1268.011719	607.888855
1266.938477	904.419067
1265.865234	761.634338
1264.791016	850.661133
1263.716797	727.471497
1262.641602	931.075562
1261.567383	888.378601
1260.492188	1089.426392
1259.416992	1105.195068
1258.341797	901.698975
1257.265625	934.549194
1256.190430	667.863586
1255.114258	669.096436
1254.037109	826.101196
1252.960938	805.387451
1251.883789	969.581421
1250.806641	805.316162
1249.729492	1115.337891
1248.652344	1094.547119
1247.574219	983.812317
1246.496094	931.442749
1245.417969	1255.699219
1244.338867	977.347717
1243.260742	973.550598
1242.181641	1025.586182
1241.102539	769.275391
1240.022461	823.726196
1238.943359	921.815674
1237.863281	1114.456055
1236.783203	909.215332
1235.702148	1058.083252
1234.622070	862.603271
1233.541016	1067.122925
1232.459961	900.761108
1231.377930	790.171692
1230.296875	580.297607
1229.214844	704.686584
1228.132813	761.202820
1227.050781	686.951965
1225.967773	472.339783
1224.884766	456.199341
1223.801758	459.390289
1222.718750	530.269348
1221.634766	419.738403
1220.550781	514.706726
1219.466797	416.250854
1218.382813	175.242264
1217.298828	258.028931
1216.213867	210.317368
1215.128906	425.801239
1214.042969	233.151840
1212.958008	424.330597
1211.872070	282.372986
1210.786133	659.151611
1209.700195	316.932587
1208.613281	442.662445
1207.526367	635.805725
1206.439453	676.967529
1205.352539	542.150208
1204.265625	390.488251
1203.177734	277.393860
1202.089844	289.540863
1201.001953	414.808716
1199.913086	212.594086
1198.824219	24.869686
1197.735352	87.428162
1196.646484	77.748695
1195.557617	94.488220
1194.467773	-47.525055
1193.377930	-40.468571
1192.288086	93.925987
1191.197266	-161.059128
1190.106445	-5.165663
1189.015625	121.793701
1187.924805	-53.913635
1186.833984	-150.359116
1185.742188	36.419083
1184.650391	26.293756
1183.557617	-139.820175
1182.465820	94.670929
1181.373047	-69.074860
1180.280273	40.530304
1179.187500	358.582062
1178.093750	31.790192
1177.000977	26.159883
1175.907227	-65.749695
1174.812500	-193.590958
1173.718750	152.662064
1172.624023	53.465839
1171.529297	306.077576
1170.434570	84.773727
1169.338867	129.052948
1168.244141	-25.234112
1167.148438	-28.860764
1166.051758	24.839054
1164.956055	-12.346238
1163.859375	43.627258
1162.762695	-58.138100
1161.666016	9.675291
1160.568359	36.816902
1159.470703	-67.400795
1158.373047	64.678711
1157.275391	342.217834
1156.176758	307.055786
1155.079102	54.820648
1153.979492	67.343933
1152.880859	-32.228645
1151.782227	8.833800
1150.682617	64.129211
1149.583008	0.235143
1148.482422	112.589363
1147.382813	-220.465652
1146.282227	-120.095795
1145.181641	-22.190125
1144.080078	-74.299225
1142.979492	-114.521713
1141.877930	-88.163322
1140.776367	42.784531
1139.673828	-149.726837
1138.572266	-185.293808
1137.469727	92.822639
1136.367188	199.703537
1135.263672	254.234680
1134.161133	56.968449
1133.057617	289.522552
1131.954102	201.464569
1130.849609	270.049347
1129.745117	193.830872
1128.641602	226.744995
1127.536133	430.367584
1126.431641	346.961060
1125.326172	239.850876
1124.220703	120.911499
1123.115234	-5.111254
1122.009766	378.238434
1120.903320	55.572792
1119.796875	223.193161
1118.690430	348.099304
1117.583008	394.813629
1116.475586	200.116028
1115.368164	81.191872
1114.260742	64.004868
1113.152344	84.635986
1112.044922	195.080978
1110.936523	64.361343
1109.827148	54.193703
1108.718750	112.534866
1107.609375	-15.773405
1106.500000	349.510925
1105.389648	374.631897
1104.280273	262.829620
1103.169922	438.963440
1102.059570	468.726593
1100.948242	599.886597
1099.837891	341.872101
1098.726563	418.753326
1097.615234	401.304718
1096.502930	456.906982
1095.390625	524.256470
1094.278320	443.170502
1093.166016	218.460587
1092.053711	290.513428
1090.940430	138.900284
1089.827148	250.935623
1088.713867	391.152649
1087.599609	263.136322
1086.485352	405.633728
1085.371094	218.893906
1084.256836	358.991089
1083.141602	195.851120
1082.027344	164.375351
1080.912109	259.765015
1079.795898	289.353180
1078.680664	325.985474
1077.564453	191.239227
1076.448242	14.321449
1075.331055	309.113129
1074.213867	622.548767
1073.096680	227.569885
1071.979492	503.391327
1070.862305	92.241653
1069.744141	161.749008
1068.625977	296.848846
1067.507813	445.961151
1066.388672	135.973846
1065.270508	97.771332
1064.151367	246.882431
1063.031250	253.174469
1061.912109	388.187866
1060.791992	525.497559
1059.671875	356.382568
1058.550781	182.690948
1057.430664	170.417084
1056.309570	335.800110
1055.188477	185.686340
1054.066406	243.582169
1052.945313	289.811768
1051.823242	69.850845
1050.700195	46.119450
1049.578125	-94.259644
1048.455078	292.814484
1047.332031	388.134125
1046.208984	387.820404
1045.084961	345.568451
1043.960938	16.627436
1042.836914	14.184881
1041.712891	84.021004
1040.587891	298.301758
1039.462891	163.158066
1038.337891	440.282227
1037.212891	-9.027027
1036.086914	-25.169954
1034.960938	147.226303
1033.834961	77.643112
1032.708984	91.874306
1031.582031	108.468948
1030.455078	201.827057
1029.328125	216.168213
1028.200195	19.091427
1027.072266	-31.478079
1025.944336	-321.202576
1024.816406	-280.997284
1023.687500	-263.972992
1022.558594	64.118515
1021.429688	-222.814758
1020.300781	-112.843346
1019.170898	-116.519279
1018.041016	-18.101433
1016.911133	-102.816620
1015.780273	-305.641541
1014.649414	-109.740570
1013.518555	74.549118
1012.387695	57.309235
1011.255859	77.190216
1010.124023	333.267670
1008.992188	6.022666
1007.860352	153.372849
1006.727539	453.409241
1005.594727	688.610474
1004.461914	1226.696899
1003.329102	1348.467773
1002.195313	1463.313354
1001.061523	813.305542
999.927734	457.073792
998.792969	382.861908
997.658203	8.566844
996.523438	82.393196
995.388672	-93.014069
994.252930	68.634888
993.117188	-7.340383
991.981445	161.283173
990.844727	-62.108772
989.708984	90.461662
988.572266	185.414917
987.434570	105.269112
986.297852	142.734055
985.160156	-114.558495
984.022461	227.050171
982.884766	-177.323502
981.746094	-79.676193
980.607422	-60.232288
979.468750	-54.521847
978.329102	98.465408
977.190430	12.315972
976.050781	89.511192
974.910156	258.685181
973.770508	2.757005
972.629883	110.005211
971.489258	38.134430
970.348633	-1.473459
969.207031	103.646347
968.065430	-167.609421
966.923828	-66.926331
965.781250	-147.442932
964.639648	-99.401649
963.496094	6.023263
962.353516	304.048889
961.210938	88.621590
960.067383	159.801346
958.923828	59.214600
957.779297	153.433121
956.635742	160.677216
955.491211	-40.323471
954.345703	-28.298433
953.201172	4.395003
952.055664	-22.324671
950.910156	76.839279
949.764648	310.944153
948.618164	-51.635109
947.471680	104.843231
946.325195	307.026276
945.178711	356.137329
944.031250	336.787750
942.883789	143.991455
941.736328	560.872070
940.587891	263.286163
939.439453	367.503357
938.291016	373.655853
937.142578	316.022522
935.993164	452.304932
934.843750	326.447021
933.694336	271.372040
932.544922	599.188782
931.394531	371.099091
930.244141	186.462509
929.093750	263.829193
927.942383	313.916718
926.791016	357.225067
925.639648	314.122681
924.488281	325.706512
923.335938	205.450150
922.183594	235.382538
921.031250	360.842804
919.877930	-93.202232
918.724609	261.890472
917.571289	328.398407
916.417969	188.277786
915.263672	-40.257313
914.109375	201.254211
912.955078	165.849548
911.800781	60.188953
910.645508	113.425140
909.490234	146.285522
908.334961	-111.016983
907.178711	46.672409
906.022461	-49.467926
904.866211	130.903809
903.709961	114.181175
902.552734	129.229019
901.395508	286.957916
900.238281	59.869751
899.080078	-31.277922
897.921875	65.450668
896.763672	315.993896
895.605469	118.716949
894.446289	-62.590336
893.287109	-17.733587
892.127930	-162.672897
890.967773	266.347534
889.807617	141.830475
888.647461	-20.974213
887.487305	-77.551064
886.326172	-138.571915
885.165039	-127.314430
884.003906	136.650894
882.842773	-34.780640
881.680664	75.777832
880.518555	21.746738
879.356445	96.245972
878.193359	319.467163
877.030273	60.512218
875.867188	58.469830
874.703125	164.546295
873.540039	-8.555478
872.375977	221.329346
871.210938	208.117584
870.046875	257.922180
868.881836	73.825043
867.716797	173.155487
866.550781	151.070114
865.385742	63.833107
864.219727	190.122223
863.052734	329.851318
861.886719	359.476837
860.719727	178.042892
859.552734	387.309296
858.384766	410.217896
857.217773	574.479004
856.049805	523.325317
854.880859	584.345398
853.712891	465.964355
852.543945	524.741089
851.375000	652.969604
850.205078	467.464844
849.036133	391.809143
847.866211	421.453033
846.696289	247.335022
845.525391	187.464478
844.354492	69.434258
843.183594	190.860397
842.012695	-14.357805
840.840820	15.335898
839.668945	-75.724380
838.497070	94.779602
837.324219	211.564285
836.151367	234.448196
834.978516	78.614853
833.805664	322.580811
832.631836	378.881866
831.458008	292.287811
830.284180	18.268328
829.110352	362.363495
827.935547	168.728226
826.760742	401.096313
825.584961	223.118790
824.410156	80.865814
823.234375	159.277115
822.058594	97.273140
820.881836	217.923843
819.705078	-6.661774
818.528320	140.625824
817.351563	-88.334259
816.173828	-121.386101
814.996094	128.091156
813.818359	59.365360
812.639648	-64.942741
811.461914	-42.496655
810.283203	-189.004333
809.103516	-275.471375
807.923828	-128.664322
806.745117	-215.166977
805.564453	138.005173
804.384766	31.441753
803.204102	106.894600
802.023438	-210.470947
800.842773	-84.037148
799.661133	-19.794586
798.479492	39.948620
797.297852	-261.712189
796.115234	-35.781227
794.932617	-275.305756
793.750000	-109.360199
792.567383	16.606922
791.383789	-103.295349
790.200195	-32.799526
789.016602	139.433105
787.832031	-33.620235
786.648438	-151.327393
785.463867	-138.528732
784.278320	-43.959736
783.092773	88.106445
781.908203	18.961254
780.721680	142.043076
779.536133	79.475212
778.349609	74.323380
777.163086	44.850842
775.975586	108.069977
774.789063	-126.707405
773.601563	-156.214554
772.413086	63.519451
771.225586	-111.639595
770.037109	15.310344
768.848633	195.068512
767.660156	178.574814
766.470703	219.341614
765.281250	-6.471676
764.091797	56.278049
762.901367	15.489914
761.710938	232.224854
760.520508	92.324318
759.330078	143.870972
758.138672	168.970016
756.947266	372.155273
755.755859	172.880615
754.563477	433.064728
753.371094	90.980820
752.178711	28.050652
750.986328	272.634430
749.792969	-20.930204
748.599609	39.087238
747.405273	-8.495100
746.211914	235.780060
745.017578	47.723919
743.823242	142.683304
742.627930	156.446152
741.433594	91.258987
740.238281	8.554075
739.041992	35.440845
737.846680	16.292948
736.650391	-22.569698
735.454102	-83.323456
734.256836	72.679001
733.059570	-104.089226
731.862305	-9.443382
730.665039	47.960464
729.466797	33.155399
728.268555	105.820656
727.070313	-48.912708
725.872070	49.959442
724.672852	98.527809
723.473633	5.073215
722.273438	-11.889804
721.074219	137.108368
719.874023	170.338791
718.673828	234.115463
717.472656	-131.995346
716.271484	152.171936
715.070313	167.949493
713.869141	26.731039
712.666992	92.691238
711.464844	47.479912
710.262695	74.208488
709.059570	216.399246
707.856445	186.479248
706.653320	41.184853
705.450195	141.970123
704.246094	170.906097
703.041992	80.171600
701.837891	-104.044044
700.632813	192.503937
699.428711	14.914275
698.222656	293.948944
697.017578	92.558243
695.811523	41.215153
694.605469	31.194731
693.399414	-224.216446
692.192383	-3.956508
690.986328	-42.105152
689.778320	-123.614326
688.571289	222.395035
687.363281	-43.479305
686.155273	-3.399505
684.947266	-24.025850
683.738281	70.278259
682.529297	-23.991489
681.320313	-178.862885
680.111328	-158.168503
678.901367	-16.173483
677.691406	28.339966
676.481445	-35.383961
675.270508	4.829692
674.059570	-47.998024
672.848633	67.951859
671.636719	-56.198837
670.425781	-117.574371
669.213867	112.932388
668.000977	60.220844
666.789063	113.418129
665.576172	110.432655
664.362305	12.426938
663.149414	175.735519
661.935547	2.204712
660.721680	-0.749011
659.507813	-79.229591
658.292969	32.155170
657.078125	-42.007034
655.863281	-113.998581
654.647461	-45.853817
653.431641	50.250565
652.215820	-28.258612
651.000000	-72.300491
649.783203	187.315933
648.566406	-214.286224
647.349609	-86.179344
646.132813	317.296356
644.915039	217.007233
643.697266	-70.470596
642.478516	128.177673
641.259766	-96.959740
640.041992	0.375280
638.822266	125.502327
637.603516	115.080948
636.383789	-108.138237
635.164063	25.146368
633.943359	25.093912
632.723633	33.473217
631.502930	65.295052
630.281250	-1.780249
629.060547	136.937485
627.838867	-33.464092
626.617188	132.662048
625.394531	90.532326
624.172852	24.605848
622.950195	18.455175
621.726563	281.979187
620.503906	-151.015686
619.280273	193.215958
618.056641	160.173264
616.832031	-8.036290
615.608398	69.575035
614.383789	-28.655088
613.158203	1.106373
611.933594	71.079437
610.708008	14.449578
609.482422	38.620697
608.255859	-83.009659
607.030273	-113.202812
605.803711	-96.910828
604.576172	87.536926
