# Supplementary material for: Raman spectroscopy accurately differentiates mucosal healing from non-healing and biochemical changes following biological therapy in inflammatory bowel disease
Source: PLoS One. 2021 Jun 2;16(6):e0252210. doi: 10.1371/journal.pone.0252210 (PMC8172032; doi:10.1371/journal.pone.0252210)
Supplement: S7 Dataset — (ZIP) [file pone.0252210.s009.zip › Post-biologic/OC020 post treatment-2 base sub CR removed_27__X_-18443.5__Y_40080.8__Z_5.68979__Time_310.txt]

1714.793945	641.075378
1713.817383	359.419647
1712.840820	229.235825
1711.864258	624.014465
1710.886719	36.521362
1709.909180	-74.325249
1708.931641	-298.433563
1707.953125	-225.957870
1706.975586	-100.628792
1705.997070	-244.098862
1705.018555	318.465698
1704.040039	-137.265442
1703.060547	-58.574223
1702.081055	-186.855301
1701.101563	-195.650009
1700.122070	-296.339508
1699.142578	107.355171
1698.162109	-86.358803
1697.181641	-243.607651
1696.201172	-353.752991
1695.220703	181.515533
1694.239258	-149.971237
1693.257813	48.907837
1692.276367	-1008.118835
1691.294922	-451.174469
1690.313477	-71.796051
1689.331055	162.038620
1688.348633	607.888550
1687.366211	457.630798
1686.383789	28.892694
1685.400391	225.284363
1684.416992	313.656189
1683.433594	104.905220
1682.450195	105.280121
1681.465820	-79.587738
1680.482422	210.825760
1679.498047	172.188354
1678.512695	352.873901
1677.528320	548.016663
1676.542969	464.842773
1675.558594	997.192993
1674.572266	831.001526
1673.586914	1075.380493
1672.601563	552.657043
1671.615234	1210.803223
1670.628906	1418.076050
1669.642578	1023.366333
1668.655273	685.485657
1667.668945	1434.477905
1666.681641	1127.693359
1665.694336	1864.720459
1664.706055	1755.976563
1663.718750	1613.709839
1662.730469	1880.622192
1661.742188	2036.877319
1660.753906	1984.461548
1659.764648	2412.398682
1658.775391	2483.233154
1657.787109	2393.241455
1656.796875	2295.940918
1655.807617	2162.358887
1654.818359	1891.849487
1653.828125	2063.989014
1652.837891	2379.545166
1651.846680	1827.900391
1650.856445	1710.848755
1649.865234	1472.738281
1648.874023	1153.335205
1647.882813	1513.807983
1646.891602	1293.333252
1645.899414	994.149536
1644.907227	399.779388
1643.915039	-283.654541
1642.922852	533.126709
1641.930664	-48.886589
1640.937500	-12.804376
1639.944336	395.629181
1638.951172	-23.954447
1637.957031	516.828796
1636.963867	11.098661
1635.969727	191.187653
1634.975586	-382.180481
1633.981445	-246.279373
1632.986328	-115.464493
1631.991211	12.909468
1630.996094	94.085152
1630.000977	-58.819572
1629.005859	-45.647533
1628.009766	-308.595581
1627.013672	-181.909256
1626.017578	-323.368195
1625.021484	-238.462723
1624.024414	-103.544395
1623.028320	331.119843
1622.031250	353.122375
1621.033203	417.208527
1620.036133	502.415863
1619.038086	414.306946
1618.041016	-41.213421
1617.041992	172.791870
1616.043945	-190.567657
1615.045898	540.382629
1614.046875	-192.744705
1613.047852	375.282684
1612.048828	505.180542
1611.048828	-135.742523
1610.049805	387.325592
1609.049805	653.294434
1608.049805	133.186340
1607.048828	226.099823
1606.048828	258.730865
1605.047852	215.317734
1604.046875	433.594757
1603.045898	-28.712551
1602.044922	24.512217
1601.042969	396.696564
1600.041016	525.388367
1599.039063	-350.115570
1598.037109	162.708160
1597.034180	-341.517181
1596.031250	-524.281494
1595.028320	-432.810699
1594.025391	253.958618
1593.022461	-636.933411
1592.018555	-728.784973
1591.014648	-771.170349
1590.010742	-268.330017
1589.006836	-358.137024
1588.001953	-302.069214
1586.997070	-196.675903
1585.992188	-195.829605
1584.987305	628.534912
1583.982422	370.764252
1582.976563	60.732258
1581.970703	-93.092949
1580.964844	-23.090704
1579.958984	364.320801
1578.952148	131.679291
1577.945313	169.587326
1576.938477	-375.669647
1575.931641	-205.477844
1574.924805	37.214191
1573.916992	-357.634125
1572.909180	-294.972961
1571.901367	282.077789
1570.893555	125.742165
1569.884766	413.463684
1568.876953	157.910675
1567.868164	-84.871117
1566.858398	136.928207
1565.849609	348.017975
1564.839844	-222.564835
1563.830078	460.186371
1562.820313	73.465691
1561.810547	436.248627
1560.799805	-88.358002
1559.790039	-519.640930
1558.779297	-437.823090
1557.767578	348.539581
1556.756836	-567.993896
1555.745117	-158.139740
1554.733398	295.276337
1553.721680	160.418518
1552.709961	40.865185
1551.697266	697.503357
1550.685547	277.130402
1549.672852	190.348083
1548.659180	369.679871
1547.646484	520.253113
1546.632813	383.434113
1545.619141	569.502258
1544.605469	243.505661
1543.591797	173.164520
1542.577148	-292.729004
1541.562500	-154.339432
1540.547852	301.311615
1539.533203	64.624405
1538.518555	83.280640
1537.502930	238.368652
1536.487305	-122.867966
1535.471680	62.612122
1534.456055	451.467560
1533.439453	623.270630
1532.422852	565.305176
1531.406250	581.855225
1530.389648	286.361084
1529.373047	-189.588470
1528.355469	364.570282
1527.337891	377.497986
1526.320313	405.619568
1525.302734	387.149200
1524.284180	489.337677
1523.265625	-10.778268
1522.247070	-148.234253
1521.228516	506.207611
1520.208984	278.196075
1519.190430	-150.391602
1518.170898	266.457153
1517.151367	97.077545
1516.130859	-15.991498
1515.111328	199.589951
1514.090820	-504.463593
1513.070313	-294.464355
1512.049805	-141.228577
1511.028320	-301.381927
1510.006836	-158.915649
1508.986328	101.351540
1507.963867	268.892853
1506.942383	26.001581
1505.919922	-381.078644
1504.898438	-265.262024
1503.875977	142.382126
1502.852539	-134.368622
1501.830078	-462.310394
1500.806641	-262.833435
1499.783203	-493.692780
1498.759766	-599.165039
1497.736328	-761.042297
1496.711914	-260.389099
1495.687500	-448.162933
1494.663086	-914.741821
1493.638672	-343.160095
1492.613281	166.650452
1491.587891	-241.384476
1490.563477	-225.120132
1489.537109	340.161469
1488.511719	-165.005722
1487.485352	338.548523
1486.458984	116.742523
1485.432617	390.135895
1484.406250	61.077267
1483.379883	341.868469
1482.352539	-140.297699
1481.325195	270.286377
1480.297852	420.570953
1479.269531	608.912781
1478.241211	437.761871
1477.213867	559.732239
1476.184570	752.829529
1475.156250	1414.526733
1474.127930	929.992981
1473.098633	883.475708
1472.069336	1669.315552
1471.040039	1688.806274
1470.009766	1784.539063
1468.979492	1806.463867
1467.950195	1350.303955
1466.918945	2440.190186
1465.888672	2568.743164
1464.857422	2722.617432
1463.827148	2751.988525
1462.795898	2888.018311
1461.763672	2670.891602
1460.732422	2545.377197
1459.700195	3072.395264
1458.667969	3058.559082
1457.635742	3724.912354
1456.603516	3206.124023
1455.570313	3418.136719
1454.537109	3587.001221
1453.503906	3662.042236
1452.470703	3065.318848
1451.436523	3543.516602
1450.403320	3532.590332
1449.369141	3557.156250
1448.333984	4311.227539
1447.299805	4054.702881
1446.264648	4226.207520
1445.230469	4086.452148
1444.194336	3283.674805
1443.159180	3776.888184
1442.124023	3951.262451
1441.087891	3872.710938
1440.051758	4026.945557
1439.015625	3392.478516
1437.978516	3438.261719
1436.941406	4128.538574
1435.904297	3123.406250
1434.867188	3422.220215
1433.830078	2369.976318
1432.791992	2292.861816
1431.754883	1685.880005
1430.715820	1644.523804
1429.677734	1616.018188
1428.639648	967.112854
1427.600586	765.011536
1426.561523	495.080017
1425.522461	313.673035
1424.482422	1115.463379
1423.443359	725.200989
1422.403320	844.158020
1421.363281	431.761566
1420.322266	906.138062
1419.282227	446.441925
1418.241211	918.477844
1417.200195	869.546936
1416.159180	536.511230
1415.117188	656.576050
1414.076172	210.955826
1413.034180	152.918121
1411.992188	273.621948
1410.949219	178.265503
1409.907227	0.295555
1408.864258	-159.846924
1407.821289	74.660019
1406.777344	505.132416
1405.734375	345.647736
1404.690430	-453.710815
1403.646484	288.486908
1402.602539	-80.983856
1401.557617	332.592285
1400.513672	-234.397522
1399.468750	184.514938
1398.423828	-426.905853
1397.377930	641.493713
1396.333008	364.012665
1395.287109	362.441162
1394.241211	-79.746582
1393.195313	21.950638
1392.148438	-111.554802
1391.101563	120.718117
1390.054688	320.614166
1389.007813	-152.420395
1387.960938	72.966888
1386.913086	-214.271576
1385.865234	279.054535
1384.817383	147.406860
1383.769531	-116.401497
1382.720703	-264.925140
1381.671875	-795.396912
1380.623047	358.206970
1379.574219	-299.019287
1378.524414	-164.246735
1377.475586	-291.343231
1376.425781	-153.619644
1375.375977	605.618835
1374.325195	-244.329208
1373.274414	347.972565
1372.224609	-338.907837
1371.172852	123.996979
1370.122070	98.469269
1369.070313	212.717056
1368.019531	-36.531334
1366.967773	-18.918495
1365.915039	-75.819084
1364.863281	166.399658
1363.810547	-21.926872
1362.757813	270.431274
1361.705078	-367.690735
1360.651367	-328.663452
1359.598633	-239.607132
1358.544922	-498.504303
1357.491211	-399.032959
1356.436523	-224.820663
1355.382813	446.619385
1354.328125	-42.287258
1353.273438	239.311447
1352.217773	548.312134
1351.163086	892.230530
1350.107422	315.259735
1349.051758	1039.250488
1347.996094	626.756104
1346.939453	504.892792
1345.883789	814.923706
1344.827148	1008.481506
1343.769531	1306.284180
1342.712891	1400.983521
1341.655273	1495.854492
1340.598633	1288.688477
1339.540039	2317.802490
1338.482422	1449.766602
1337.423828	1718.755493
1336.366211	1220.527344
1335.307617	1264.695557
1334.248047	1410.477539
1333.189453	1289.293823
1332.129883	1482.454468
1331.070313	1428.476929
1330.010742	1592.296631
1328.950195	1548.603271
1327.890625	1361.854492
1326.830078	1684.307129
1325.768555	1868.467407
1324.708008	1514.439697
1323.646484	1807.607178
1322.585938	1747.901611
1321.523438	1949.947510
1320.461914	2018.904175
1319.400391	1335.642212
1318.337891	1787.329590
1317.275391	1896.270020
1316.211914	1576.374023
1315.149414	2153.976318
1314.085938	1849.323120
1313.022461	1971.177734
1311.958984	2492.170410
1310.894531	2114.266846
1309.831055	1899.214355
1308.766602	2090.541748
1307.701172	2340.973145
1306.636719	2537.371338
1305.571289	2298.415039
1304.505859	2081.857910
1303.440430	2610.556641
1302.375000	2426.289307
1301.308594	2478.163818
1300.242188	2028.894775
1299.175781	1764.213257
1298.109375	1939.428711
1297.041992	1778.266846
1295.975586	2783.477783
1294.908203	2531.649414
1293.839844	2201.505127
1292.772461	2747.529053
1291.704102	2123.379395
1290.635742	1901.808594
1289.567383	2224.758301
1288.498047	1500.947510
1287.428711	1625.526367
1286.360352	1590.917480
1285.290039	1651.909912
1284.220703	1972.614502
1283.150391	1563.558960
1282.080078	2018.947388
1281.009766	1869.690430
1279.939453	1771.972656
1278.868164	1336.740234
1277.796875	1870.368652
1276.725586	1217.831421
1275.654297	1629.156250
1274.582031	1842.360596
1273.509766	1266.202026
1272.437500	2219.825928
1271.365234	1924.877686
1270.291992	1857.210449
1269.218750	1953.222412
1268.145508	2015.066895
1267.072266	2015.920166
1265.999023	1558.091675
1264.924805	1617.661743
1263.850586	1691.871948
1262.776367	1995.297485
1261.701172	2054.815674
1260.625977	1617.121216
1259.550781	1915.562378
1258.475586	1828.964600
1257.400391	1744.863525
1256.324219	1987.113770
1255.248047	2005.276733
1254.171875	1792.209106
1253.094727	1888.288574
1252.018555	1485.578735
1250.941406	1581.689941
1249.864258	1366.473022
1248.786133	1204.813599
1247.708008	2015.578003
1246.630859	1698.320313
1245.551758	1859.812988
1244.473633	1280.317017
1243.394531	924.481995
1242.316406	1588.668457
1241.236328	953.672852
1240.157227	1452.435669
1239.077148	1417.083252
1237.998047	1165.812378
1236.917969	1450.647705
1235.836914	1439.446289
1234.756836	2000.412598
1233.675781	1574.532471
1232.594727	1248.156982
1231.512695	1466.992920
1230.431641	1646.963623
1229.349609	1538.586304
1228.267578	1004.071777
1227.185547	1304.878540
1226.102539	1658.721313
1225.019531	908.998413
1223.936523	1506.989014
1222.853516	999.362793
1221.769531	905.357971
1220.686523	1345.625366
1219.602539	917.916260
1218.517578	429.892914
1217.433594	688.550293
1216.348633	1048.436646
1215.263672	405.950897
1214.178711	1214.646118
1213.092773	905.315063
1212.007813	222.031464
1210.921875	964.819824
1209.834961	1116.202026
1208.749023	802.025696
1207.662109	1040.002686
1206.575195	1313.946899
1205.488281	1291.255615
1204.400391	738.385254
1203.313477	633.747070
1202.225586	798.778992
1201.136719	482.050110
1200.048828	57.065777
1198.959961	159.232529
1197.871094	244.404236
1196.782227	117.751869
1195.692383	395.091370
1194.603516	277.874329
1193.513672	45.194374
1192.423828	62.484104
1191.333008	264.668732
1190.242188	-114.732979
1189.151367	-361.963715
1188.060547	80.007317
1186.969727	-491.476532
1185.877930	-371.544830
1184.786133	-647.732849
1183.694336	-237.720505
1182.601563	-461.285858
1181.509766	-229.178101
1180.416992	-330.570251
1179.323242	176.803085
1178.230469	-356.220734
1177.136719	-328.479095
1176.042969	-248.154709
1174.949219	-589.481750
1173.854492	-155.003983
1172.760742	374.960663
1171.666016	334.941559
1170.570313	404.876434
1169.475586	240.260483
1168.379883	513.271240
1167.284180	-416.694824
1166.188477	-581.348022
1165.091797	131.103622
1163.996094	-373.117096
1162.899414	226.487259
1161.801758	-127.309258
1160.705078	-32.087967
1159.607422	-58.789204
1158.509766	-161.960846
1157.412109	-64.726822
1156.313477	581.071960
1155.215820	-11.426125
1154.117188	557.564697
1153.017578	100.990967
1151.918945	393.022675
1150.819336	22.304890
1149.719727	-224.435898
1148.620117	-123.377876
1147.519531	41.817707
1146.418945	-33.622353
1145.318359	-132.907333
1144.217773	165.206665
1143.116211	-103.199425
1142.014648	125.601616
1140.913086	-223.685242
1139.811523	-52.167480
1138.708984	-144.693787
1137.606445	81.221214
1136.503906	-759.896973
1135.401367	454.156799
1134.297852	-101.825455
1133.194336	-94.857994
1132.090820	462.795746
1130.987305	694.989624
1129.882813	409.710999
1128.778320	926.352112
1127.673828	1257.712280
1126.569336	690.168884
1125.463867	305.357819
1124.358398	1338.038818
1123.252930	704.362976
1122.146484	1447.348877
1121.041016	396.998291
1119.934570	661.314819
1118.828125	660.324097
1117.720703	133.818512
1116.613281	102.105011
1115.505859	266.756714
1114.398438	199.510864
1113.291016	200.854736
1112.182617	195.073090
1111.074219	33.277687
1109.964844	-133.207520
1108.856445	227.275497
1107.747070	131.684204
1106.637695	-53.603970
1105.528320	696.164124
1104.417969	383.359528
1103.307617	-23.687136
1102.197266	-27.082060
1101.086914	415.373291
1099.975586	980.253357
1098.864258	979.029358
1097.752930	720.899902
1096.641602	964.899414
1095.529297	1112.188843
1094.416992	562.192078
1093.304688	443.467438
1092.191406	838.105408
1091.079102	1027.841309
1089.965820	509.118561
1088.852539	-115.185562
1087.738281	491.121460
1086.624023	1050.174438
1085.509766	336.992371
1084.395508	437.563232
1083.280273	834.267395
1082.166016	861.995178
1081.050781	708.879089
1079.934570	656.875977
1078.819336	630.844421
1077.703125	1086.136353
1076.586914	257.510620
1075.469727	705.809570
1074.353516	1025.000122
1073.236328	108.122635
1072.119141	450.943481
1071.000977	-29.147844
1069.882813	679.380554
1068.765625	551.200684
1067.646484	432.529297
1066.528320	611.516052
1065.409180	29.507526
1064.290039	651.206787
1063.170898	465.273651
1062.050781	466.754791
1060.930664	583.001282
1059.810547	215.204147
1058.690430	570.280823
1057.569336	352.559875
1056.449219	151.480515
1055.327148	492.740814
1054.206055	67.758804
1053.083984	360.165527
1051.961914	222.959152
1050.839844	244.744507
1049.717773	404.407684
1048.594727	396.145721
1047.471680	-87.848778
1046.348633	310.232117
1045.224609	-107.859451
1044.101563	-453.258759
1042.976563	-348.504150
1041.852539	-406.683868
1040.728516	730.524597
1039.603516	-23.906946
1038.478516	600.790527
1037.352539	205.682846
1036.227539	218.319214
1035.101563	79.906670
1033.974609	232.573715
1032.848633	127.235283
1031.721680	-249.908173
1030.594727	842.676208
1029.467773	303.319275
1028.340820	-133.304474
1027.212891	-657.775940
1026.084961	-1009.883728
1024.956055	-904.122253
1023.828125	-900.291687
1022.699219	-794.086548
1021.570313	-1574.132446
1020.440430	-578.759277
1019.311523	-738.667419
1018.181641	-91.260834
1017.050781	-714.380371
1015.920898	-544.220398
1014.790039	-691.347595
1013.659180	-261.256683
1012.528320	203.655762
1011.396484	-387.344696
1010.265625	82.583778
1009.132813	328.016113
1008.000977	-132.158279
1006.868164	789.348816
1005.736328	984.439331
1004.602539	1700.011475
1003.469727	2780.849609
1002.335938	3262.806396
1001.202148	3111.664551
1000.068359	2438.761475
998.933594	1450.013306
997.799805	1263.356812
996.665039	317.506256
995.529297	235.643234
994.394531	253.366684
993.258789	216.009567
992.123047	734.844177
990.986328	225.264862
989.849609	345.621277
988.712891	-192.976639
987.576172	-106.520630
986.439453	-70.479073
985.301758	-160.831635
984.164063	228.144623
983.025391	-73.428001
981.887695	417.245636
980.749023	68.074127
979.610352	-680.924072
978.470703	454.499054
977.332031	635.401794
976.192383	-15.711596
975.051758	73.893738
973.912109	163.781830
972.771484	-109.057144
971.630859	93.994232
970.490234	-65.549141
969.348633	188.523392
968.207031	-133.312439
967.065430	-500.581055
965.923828	-181.408478
964.781250	342.049530
963.638672	177.642258
962.496094	811.430908
961.352539	315.268066
960.208984	1082.236450
959.065430	94.303055
957.921875	882.192993
956.777344	188.470551
955.632813	246.271561
954.488281	132.695709
953.343750	506.858246
952.198242	-111.722641
951.052734	228.603104
949.907227	397.559875
948.760742	-180.818024
947.614258	50.446579
946.467773	-303.070618
945.321289	234.799728
944.173828	302.217651
943.026367	299.088654
941.878906	159.269348
940.730469	-238.111008
939.582031	-153.577576
938.433594	296.186981
937.285156	634.249878
936.135742	774.045654
934.987305	116.156921
933.836914	67.362862
932.687500	312.775970
931.537109	257.628754
930.386719	11.448255
929.236328	562.558960
928.084961	118.857452
926.934570	-181.014908
925.783203	-82.331680
924.630859	7.450754
923.478516	388.521790
922.327148	-262.648773
921.173828	-149.486511
920.021484	61.550903
918.868164	565.816833
917.714844	354.499420
916.561523	120.773933
915.407227	59.921082
914.252930	228.557892
913.098633	188.523575
911.944336	-361.819275
910.789063	-72.416115
909.633789	357.638214
908.478516	-39.903221
907.322266	-414.423126
906.166016	-58.868519
905.009766	58.779137
903.853516	-405.625763
902.696289	314.745361
901.539063	102.108795
900.381836	460.131317
899.223633	-412.959839
898.065430	-228.925491
896.907227	79.557289
895.749023	-206.743347
894.589844	-36.092098
893.430664	-611.328491
892.271484	-47.239086
891.112305	-11.993415
889.952148	-369.684082
888.791992	167.138000
887.630859	338.044342
886.470703	457.023865
885.309570	32.186138
884.148438	428.831360
882.986328	139.663986
881.825195	161.875580
880.663086	199.911957
879.500000	-86.583961
878.337891	140.860291
877.174805	242.081375
876.011719	165.340027
874.847656	622.348694
873.684570	237.173309
872.520508	910.041382
871.355469	432.751953
870.191406	261.628784
869.026367	904.782166
867.861328	594.207031
866.695313	560.280090
865.530273	964.614075
864.364258	1060.897461
863.197266	694.319946
862.031250	642.314880
860.864258	1270.648682
859.697266	967.012024
858.530273	1527.539917
857.362305	1100.460571
856.194336	960.659851
855.026367	1531.812256
853.857422	1414.247314
852.688477	1677.757446
851.519531	1481.603149
850.350586	909.021484
849.180664	1539.568359
848.010742	1206.685425
846.840820	918.625183
845.670898	941.750122
844.500000	881.944092
843.329102	1379.172607
842.157227	1225.092896
840.986328	594.595032
839.814453	1144.802856
838.642578	1070.948242
837.469727	1285.274292
836.296875	980.997559
835.124023	1105.582520
833.951172	861.470276
832.777344	505.677155
831.603516	913.287720
830.429688	1130.837036
829.255859	580.610474
828.081055	376.210022
826.906250	367.955566
825.731445	-6.117310
824.555664	531.460449
823.379883	-393.295105
822.204102	259.581543
821.027344	727.067139
819.851563	185.347336
818.674805	146.831879
817.497070	-328.130920
816.320313	-273.471191
815.142578	-470.443939
813.963867	-760.958313
812.786133	-224.333542
811.607422	-330.692505
810.428711	-337.203461
809.250000	131.600601
808.070313	-308.686951
806.890625	55.032299
805.710938	-392.157104
804.531250	-204.436020
803.350586	45.109070
802.169922	-391.367371
800.988281	-410.803467
799.807617	-454.864349
798.625977	-1069.019043
797.444336	-594.627319
796.261719	-382.236847
795.079102	-300.917542
793.896484	-326.216034
792.713867	31.422737
791.530273	-82.986374
790.346680	92.417793
789.163086	-133.082565
787.979492	369.255859
786.794922	512.744690
785.610352	602.863831
784.425781	195.192993
783.240234	141.184464
782.054688	-12.477672
780.869141	929.638489
779.682617	15.500876
778.496094	532.677490
777.309570	733.655457
776.123047	514.906555
774.935547	185.687744
773.748047	427.881104
772.560547	257.255737
771.373047	168.096695
770.184570	191.231400
768.996094	610.933899
767.806641	23.102064
766.618164	644.976624
765.428711	653.997681
764.239258	964.542175
763.048828	638.461365
761.858398	970.531250
760.667969	701.499634
759.477539	650.247131
758.286133	847.421997
757.094727	1090.543945
755.903320	1003.626892
754.710938	1358.421021
753.518555	405.360962
752.326172	392.976837
751.133789	406.845917
749.940430	1134.304688
748.747070	390.335663
747.553711	392.922882
746.359375	652.168701
745.166016	351.766510
743.970703	678.750427
742.776367	233.618011
741.581055	790.566833
740.385742	520.870056
739.190430	-660.338684
737.994141	-191.315506
736.797852	-92.692917
735.601563	235.811554
734.405273	-217.425735
733.208008	154.730255
732.010742	137.225723
730.813477	91.312401
729.615234	-260.757050
728.416992	-330.520477
727.218750	432.758484
726.020508	28.581984
724.821289	4.898662
723.622070	451.014526
722.422852	621.822632
721.222656	637.615723
720.022461	633.871826
718.822266	219.929337
717.621094	271.112915
716.420898	558.046814
715.218750	149.223663
714.017578	412.398346
712.815430	342.077667
711.614258	343.916077
710.411133	533.353333
709.208984	927.704895
708.005859	1043.307007
706.802734	131.307922
705.599609	-55.071095
704.395508	9.191608
703.191406	149.852921
701.987305	271.149414
700.782227	349.181335
699.577148	342.673309
698.372070	499.525604
697.166992	76.318054
695.960938	524.979431
694.754883	419.810883
693.548828	312.860413
692.341797	-121.560104
691.135742	-79.985672
689.927734	-565.450806
688.720703	-184.529785
687.512695	-679.817993
686.304688	-319.939911
685.096680	-135.458786
683.888672	3.827426
682.679688	-515.401978
681.470703	-464.086731
680.260742	-509.836639
679.050781	-176.100739
677.840820	-227.514908
676.630859	-362.871765
675.419922	-123.281586
674.209961	40.916946
672.998047	330.979401
671.787109	-90.204330
670.575195	-177.718201
669.363281	-87.455841
668.151367	266.911163
666.938477	-80.674232
665.725586	-226.718170
664.512695	-41.784954
663.299805	3.177570
662.085938	-342.154785
660.872070	-138.659897
659.658203	593.852539
658.443359	-565.474304
657.228516	23.196632
656.013672	21.201410
654.797852	-49.349926
653.583008	-186.274551
652.366211	157.820862
651.150391	370.723511
649.934570	357.758240
648.717773	-122.085907
647.500000	165.059387
646.283203	95.116440
645.065430	578.550964
643.847656	5.762337
642.629883	50.816002
641.411133	-286.641357
640.192383	-273.285645
638.973633	322.748962
637.753906	78.511383
636.534180	42.929920
635.314453	475.732819
634.094727	111.763885
632.874023	-185.410873
631.653320	-20.948505
630.432617	396.653503
629.211914	157.528671
627.990234	-338.952057
626.768555	419.156036
625.545898	362.063324
624.324219	208.315292
623.101563	757.271057
621.877930	386.551086
620.655273	799.578247
619.431641	402.531555
618.208008	-41.916500
616.983398	-204.159561
615.759766	84.593750
614.535156	-119.530014
613.310547	-305.054291
612.084961	278.567566
610.859375	-116.043907
609.633789	14.394415
608.408203	-213.157486
607.181641	30.449394
605.955078	-293.329529
604.728516	-122.801323
