# Supplementary material for: Raman spectroscopy accurately differentiates mucosal healing from non-healing and biochemical changes following biological therapy in inflammatory bowel disease
Source: PLoS One. 2021 Jun 2;16(6):e0252210. doi: 10.1371/journal.pone.0252210 (PMC8172032; doi:10.1371/journal.pone.0252210)
Supplement: S7 Dataset — (ZIP) [file pone.0252210.s009.zip › Post-biologic/OC023 post treatment-1_base sub cr removed_18__X_-20374.5__Y_49403__Z_925.273__Time_201.txt]

1714.774414	136.457962
1713.797852	335.582550
1712.820313	40.050247
1711.843750	-168.519714
1710.866211	-51.685116
1709.888672	-113.543671
1708.911133	181.973846
1707.933594	-30.758705
1706.955078	17.297419
1705.976563	-11.420398
1704.998047	38.412823
1704.019531	147.998032
1703.040039	-25.299290
1702.061523	80.640625
1701.082031	-240.636673
1700.101563	-23.424755
1699.122070	-72.808365
1698.141602	-38.515137
1697.161133	-59.544559
1696.180664	67.193886
1695.200195	138.571976
1694.218750	135.890411
1693.238281	112.654198
1692.256836	263.675751
1691.274414	337.955139
1690.292969	346.266205
1689.310547	451.313629
1688.328125	258.324188
1687.345703	394.108215
1686.363281	381.244568
1685.379883	417.026062
1684.396484	488.114105
1683.413086	479.917725
1682.429688	485.703430
1681.445313	715.795044
1680.461914	714.827515
1679.477539	679.865356
1678.493164	626.910828
1677.507813	731.537415
1676.523438	919.195557
1675.538086	926.504578
1674.552734	1128.476074
1673.566406	1187.369629
1672.581055	946.513916
1671.594727	1306.764526
1670.608398	1253.003906
1669.622070	1173.238281
1668.634766	1189.598267
1667.648438	1102.947388
1666.661133	1290.179932
1665.673828	1496.392700
1664.685547	1458.922729
1663.698242	1610.260620
1662.709961	1541.894409
1661.721680	1354.714355
1660.733398	1740.554077
1659.744141	1530.425903
1658.755859	1728.812256
1657.766602	1678.538208
1656.777344	1390.360962
1655.787109	1460.109863
1654.797852	1366.115234
1653.807617	1343.979614
1652.817383	1338.095703
1651.827148	1150.055664
1650.835938	1229.543701
1649.844727	836.060852
1648.853516	940.045166
1647.862305	983.520752
1646.871094	694.368164
1645.878906	690.941528
1644.886719	339.189789
1643.894531	378.675385
1642.902344	365.623932
1641.910156	260.472076
1640.916992	377.279724
1639.923828	359.743744
1638.930664	250.144806
1637.936523	151.375748
1636.943359	44.974590
1635.949219	57.451710
1634.955078	241.428925
1633.960938	183.139374
1632.965820	-159.414215
1631.970703	35.615173
1630.975586	-50.986366
1629.980469	23.201155
1628.985352	76.469887
1627.989258	77.246681
1626.993164	4.518639
1625.997070	-210.056610
1625.000977	54.168877
1624.003906	108.094513
1623.007813	-0.835374
1622.010742	-7.120102
1621.012695	-233.977264
1620.015625	-98.156326
1619.017578	155.873596
1618.020508	-83.707504
1617.021484	165.130936
1616.023438	135.758270
1615.025391	-266.105377
1614.026367	27.415768
1613.027344	244.810364
1612.028320	81.964790
1611.028320	-41.442039
1610.029297	-4.878907
1609.029297	-7.604719
1608.029297	-46.977325
1607.028320	144.177765
1606.028320	-138.704788
1605.027344	65.505325
1604.026367	130.905594
1603.025391	-73.265251
1602.023438	39.225380
1601.022461	-41.911102
1600.020508	-99.490211
1599.018555	-36.791973
1598.016602	-89.166046
1597.013672	-206.885376
1596.010742	150.965668
1595.007813	-178.432083
1594.004883	-53.277515
1593.001953	-129.290955
1591.998047	-53.907215
1590.994141	-56.917095
1589.990234	-15.625602
1588.986328	-123.130615
1587.981445	-11.553395
1586.976563	-74.824768
1585.971680	-114.682014
1584.966797	-162.423828
1583.961914	-178.957214
1582.956055	10.267489
1581.950195	-19.505899
1580.944336	117.322701
1579.938477	-48.061569
1578.931641	72.888969
1577.924805	94.774307
1576.917969	106.131393
1575.911133	153.793167
1574.904297	58.257690
1573.896484	201.891876
1572.888672	431.141388
1571.880859	-13.081418
1570.873047	208.066605
1569.864258	-10.124930
1568.855469	122.339249
1567.846680	-90.813683
1566.837891	30.952114
1565.829102	-31.794226
1564.819336	58.474930
1563.809570	226.410217
1562.799805	-28.757851
1561.790039	214.050919
1560.779297	155.781860
1559.768555	172.574799
1558.757813	-41.493763
1557.747070	102.014114
1556.736328	146.844055
1555.724609	116.368797
1554.712891	80.567139
1553.701172	10.957392
1552.689453	93.955421
1551.676758	192.278366
1550.664063	137.721344
1549.651367	-48.922577
1548.638672	263.556671
1547.625977	337.821411
1546.612305	318.801239
1545.598633	211.733841
1544.584961	1.168474
1543.571289	123.833168
1542.556641	109.355408
1541.541992	-24.091639
1540.527344	15.349172
1539.512695	2.969614
1538.498047	-1.833980
1537.482422	34.471649
1536.466797	78.328400
1535.451172	54.929668
1534.434570	217.034988
1533.418945	28.260298
1532.402344	117.778793
1531.385742	127.194641
1530.369141	314.219116
1529.351563	199.582947
1528.334961	133.767258
1527.317383	90.974220
1526.299805	109.812988
1525.281250	53.822456
1524.263672	185.545837
1523.245117	293.878540
1522.226563	-14.701183
1521.208008	59.860226
1520.188477	126.497643
1519.168945	218.644974
1518.150391	-98.032730
1517.129883	34.893456
1516.110352	52.009502
1515.089844	-38.926960
1514.070313	152.482468
1513.049805	217.843521
1512.028320	-63.500141
1511.007813	-18.967453
1509.986328	84.386429
1508.964844	184.973984
1507.943359	-173.681793
1506.921875	-191.331345
1505.899414	-27.133001
1504.876953	-206.580765
1503.854492	-339.977661
1502.832031	-173.737045
1501.808594	-266.409210
1500.786133	-44.209694
1499.762695	-88.512421
1498.739258	-51.031052
1497.714844	-75.133652
1496.691406	54.160728
1495.666992	-318.105713
1494.642578	58.970234
1493.617188	-90.970100
1492.592773	231.954773
1491.567383	176.348709
1490.541992	227.959259
1489.516602	146.583496
1488.491211	228.583923
1487.464844	295.094574
1486.438477	116.369392
1485.412109	228.589371
1484.385742	353.409088
1483.358398	340.273834
1482.331055	383.155792
1481.303711	413.160889
1480.276367	567.988708
1479.249023	447.334076
1478.220703	555.996277
1477.192383	539.658203
1476.164063	729.586914
1475.135742	840.383423
1474.106445	963.761047
1473.077148	974.976135
1472.047852	1179.552734
1471.018555	1389.049927
1469.989258	1361.756470
1468.958984	1250.436035
1467.928711	1441.733276
1466.898438	1609.992310
1465.868164	1859.458130
1464.836914	1811.365845
1463.805664	1816.591797
1462.774414	1984.346436
1461.743164	2012.271362
1460.710938	2035.031982
1459.679688	1880.021606
1458.647461	2159.067139
1457.615234	2239.995117
1456.582031	2244.707764
1455.549805	2239.242920
1454.516602	2241.330566
1453.483398	2583.155029
1452.449219	2443.110107
1451.416016	2452.647705
1450.381836	2533.084717
1449.347656	2626.126709
1448.313477	2508.869873
1447.279297	2389.106689
1446.244141	2611.156982
1445.208984	2407.834229
1444.173828	2505.743652
1443.138672	2517.571289
1442.102539	2200.506104
1441.066406	2278.116211
1440.030273	2224.200195
1438.994141	1952.890747
1437.958008	2012.802368
1436.920898	1888.204224
1435.883789	1672.713135
1434.846680	1553.305542
1433.808594	1428.890747
1432.771484	1082.374268
1431.733398	1008.628174
1430.695313	980.357300
1429.657227	798.202881
1428.618164	666.586121
1427.579102	565.316284
1426.540039	401.077484
1425.500977	249.544006
1424.461914	302.268982
1423.421875	488.547760
1422.381836	311.986298
1421.341797	445.363312
1420.301758	213.563889
1419.260742	223.601273
1418.219727	248.784302
1417.178711	80.217743
1416.137695	213.717316
1415.096680	234.007874
1414.054688	332.298157
1413.012695	-27.049713
1411.970703	184.504517
1410.928711	137.138733
1409.885742	-35.806347
1408.842773	-17.667147
1407.799805	-125.060760
1406.756836	264.908386
1405.712891	157.627075
1404.668945	-59.985615
1403.625000	96.522446
1402.581055	99.980309
1401.537109	101.008995
1400.492188	-83.496605
1399.447266	100.776573
1398.402344	-116.071053
1397.357422	-82.086540
1396.311523	197.543213
1395.265625	-16.424864
1394.219727	-77.409996
1393.173828	79.605095
1392.126953	11.292169
1391.081055	215.978622
1390.034180	165.383347
1388.986328	117.399803
1387.939453	157.112473
1386.891602	-220.790466
1385.843750	41.728016
1384.795898	89.235718
1383.748047	-255.591202
1382.699219	24.572014
1381.651367	-25.053898
1380.602539	-64.566780
1379.552734	88.336685
1378.503906	-68.304214
1377.454102	144.678894
1376.404297	13.272893
1375.354492	126.576546
1374.303711	40.363510
1373.253906	61.571136
1372.203125	-64.242531
1371.152344	-7.884316
1370.100586	-83.541153
1369.049805	-136.600037
1367.998047	-10.134898
1366.946289	-13.124099
1365.894531	-63.301243
1364.841797	-36.153599
1363.789063	20.985506
1362.736328	-180.602020
1361.683594	13.660626
1360.630859	83.585541
1359.577148	-45.370724
1358.523438	-156.730789
1357.469727	27.938456
1356.415039	75.946365
1355.361328	59.468575
1354.306641	343.746490
1353.251953	96.472519
1352.197266	254.239685
1351.141602	384.754333
1350.085938	455.773773
1349.030273	385.437805
1347.974609	662.648010
1346.918945	530.555786
1345.862305	666.511536
1344.805664	676.084229
1343.749023	844.455505
1342.691406	859.212341
1341.634766	713.036255
1340.577148	1146.793579
1339.519531	683.833862
1338.460938	1120.156494
1337.403320	957.265991
1336.344727	792.100952
1335.286133	815.233826
1334.226563	850.859680
1333.167969	755.505310
1332.108398	746.886658
1331.048828	773.026550
1329.989258	720.183350
1328.928711	667.492126
1327.869141	649.563110
1326.808594	834.356628
1325.748047	861.124084
1324.686523	808.984375
1323.625977	831.076904
1322.564453	1080.382324
1321.502930	895.365295
1320.440430	969.626587
1319.378906	1127.864868
1318.316406	948.280640
1317.253906	1133.833862
1316.190430	932.394287
1315.127930	775.541321
1314.064453	998.354065
1313.000977	960.057739
1311.937500	1035.204102
1310.873047	977.461975
1309.809570	838.629272
1308.745117	1007.657227
1307.679688	955.246155
1306.615234	1112.117065
1305.549805	777.067383
1304.484375	921.847534
1303.418945	882.274719
1302.353516	1159.948120
1301.287109	1125.485718
1300.220703	936.351379
1299.154297	1059.403809
1298.087891	887.784485
1297.020508	907.881104
1295.954102	908.441345
1294.886719	1024.466797
1293.818359	664.479919
1292.750977	743.918945
1291.682617	543.796814
1290.614258	716.620056
1289.545898	529.054077
1288.476563	777.993164
1287.407227	933.793945
1286.338867	763.749268
1285.268555	669.808228
1284.199219	519.675659
1283.128906	599.864807
1282.058594	545.467224
1280.988281	674.744812
1279.917969	728.197876
1278.846680	473.458496
1277.775391	656.731995
1276.704102	478.091858
1275.632813	722.567505
1274.560547	544.148804
1273.488281	529.617798
1272.416016	937.846680
1271.343750	896.514282
1270.270508	872.365540
1269.197266	1014.326660
1268.124023	939.037476
1267.050781	856.526306
1265.977539	947.355652
1264.903320	730.832275
1263.829102	1092.493286
1262.753906	846.889832
1261.679688	803.795959
1260.604492	782.710999
1259.529297	1015.114319
1258.454102	855.228577
1257.378906	880.577209
1256.302734	840.211304
1255.226563	877.816040
1254.150391	891.107300
1253.073242	923.901855
1251.997070	869.131287
1250.919922	960.372803
1249.841797	908.121521
1248.764648	656.550049
1247.686523	823.234741
1246.608398	977.723694
1245.530273	1034.977905
1244.452148	713.263733
1243.373047	998.902344
1242.293945	721.090149
1241.214844	773.583862
1240.135742	726.559204
1239.055664	495.147888
1237.975586	877.647766
1236.895508	760.329346
1235.815430	909.822449
1234.734375	673.766541
1233.654297	888.670532
1232.573242	546.103577
1231.491211	501.699493
1230.410156	503.339172
1229.328125	669.655273
1228.246094	724.515991
1227.163086	304.888092
1226.081055	338.008026
1224.998047	407.398102
1223.915039	481.582794
1222.832031	388.839478
1221.748047	184.891724
1220.664063	324.298248
1219.580078	284.769073
1218.496094	351.557220
1217.412109	176.704758
1216.327148	441.494751
1215.242188	150.736084
1214.157227	352.585144
1213.071289	448.110107
1211.985352	434.964722
1210.899414	547.248718
1209.813477	565.373474
1208.727539	361.585297
1207.640625	273.577209
1206.553711	433.847992
1205.466797	410.846069
1204.378906	486.595581
1203.291016	162.386398
1202.203125	134.501022
1201.115234	219.744507
1200.027344	119.537102
1198.938477	0.065882
1197.849609	-97.752022
1196.760742	90.692200
1195.670898	-52.916428
1194.582031	123.290642
1193.492188	1.253322
1192.401367	-27.056370
1191.311523	-110.686478
1190.220703	-244.796967
1189.129883	-66.667381
1188.039063	-95.204338
1186.947266	22.649963
1185.856445	-116.450645
1184.764648	-169.171478
1183.671875	-113.979790
1182.580078	-109.260353
1181.487305	-85.435623
1180.394531	-88.073502
1179.301758	-114.761070
1178.208984	215.566986
1177.115234	40.107742
1176.021484	65.863022
1174.927734	218.452896
1173.833008	45.252068
1172.738281	195.210892
1171.643555	160.730774
1170.548828	308.029572
1169.454102	58.061497
1168.358398	42.499844
1167.262695	-23.359779
1166.166992	87.623466
1165.070313	76.568024
1163.973633	3.296224
1162.876953	82.860115
1161.780273	432.188751
1160.683594	155.629150
1159.585938	284.949921
1158.488281	349.670258
1157.389648	271.083069
1156.291992	209.136108
1155.193359	187.664688
1154.094727	557.194336
1152.996094	447.242218
1151.896484	106.023880
1150.796875	131.854233
1149.697266	-111.655670
1148.597656	30.729286
1147.498047	-112.827042
1146.397461	-158.806656
1145.296875	-102.510269
1144.195313	-67.763725
1143.094727	81.076546
1141.993164	18.030764
1140.891602	-76.004982
1139.789063	134.239914
1138.687500	173.136444
1137.584961	93.077301
1136.482422	226.799896
1135.379883	350.857147
1134.276367	372.625854
1133.172852	375.287140
1132.069336	342.236786
1130.964844	793.266541
1129.861328	743.323181
1128.756836	816.656799
1127.652344	652.679504
1126.546875	1069.623291
1125.442383	860.419312
1124.336914	885.851074
1123.230469	638.660217
1122.125000	481.514709
1121.018555	430.920502
1119.912109	467.869751
1118.805664	625.445129
1117.699219	567.463928
1116.591797	518.872314
1115.484375	427.623016
1114.376953	192.038071
1113.268555	453.062744
1112.160156	503.459534
1111.051758	497.014526
1109.943359	509.386902
1108.833984	729.567688
1107.725586	793.669678
1106.616211	656.917969
1105.505859	805.815430
1104.396484	1044.264526
1103.286133	827.048584
1102.175781	826.912476
1101.064453	906.886902
1099.954102	892.420959
1098.842773	873.157898
1097.731445	695.892822
1096.619141	733.082092
1095.507813	845.583557
1094.395508	696.478638
1093.282227	716.926758
1092.169922	673.729675
1091.056641	646.953735
1089.943359	940.189636
1088.830078	743.819763
1087.716797	613.340942
1086.602539	670.996277
1085.488281	930.775269
1084.373047	830.699463
1083.258789	765.873352
1082.143555	745.655701
1081.028320	605.585083
1079.913086	653.413208
1078.796875	661.241699
1077.680664	615.024231
1076.564453	728.374023
1075.448242	766.539124
1074.331055	677.953857
1073.213867	422.846771
1072.096680	470.297882
1070.979492	543.475159
1069.861328	354.074799
1068.743164	647.426025
1067.625000	542.355957
1066.505859	641.058899
1065.386719	547.677673
1064.267578	798.446716
1063.148438	531.822266
1062.029297	398.676453
1060.909180	457.395966
1059.789063	459.936249
1058.667969	546.630249
1057.547852	553.793152
1056.426758	444.068115
1055.305664	367.098267
1054.183594	500.404053
1053.062500	425.778320
1051.940430	295.131836
1050.818359	285.942688
1049.695313	197.392532
1048.572266	181.225098
1047.449219	657.323486
1046.326172	463.807190
1045.203125	340.346375
1044.079102	195.963577
1042.955078	382.635956
1041.830078	329.212250
1040.706055	84.805489
1039.581055	341.297485
1038.456055	483.591095
1037.331055	223.084091
1036.205078	118.663460
1035.079102	267.967346
1033.953125	128.750961
1032.826172	240.828125
1031.700195	280.811432
1030.573242	378.929810
1029.445313	133.035309
1028.318359	212.638626
1027.190430	-53.920650
1026.062500	-118.231285
1024.934570	-149.950195
1023.805664	-165.356979
1022.676758	-199.270035
1021.547852	10.548209
1020.418945	-88.231094
1019.289063	-170.673477
1018.159180	-181.125900
1017.029297	-207.734650
1015.898438	-134.602188
1014.767578	-82.287636
1013.636719	-53.090614
1012.505859	156.834732
1011.375000	132.854767
1010.243164	426.136810
1009.111328	545.766846
1007.978516	452.523682
1006.846680	870.711365
1005.713867	1096.806396
1004.581055	2039.748779
1003.447266	2378.927002
1002.313477	2137.883545
1001.179688	1397.907227
1000.045898	716.131897
998.912109	600.668884
997.777344	53.530846
996.642578	254.767471
995.506836	384.458099
994.372070	269.596954
993.236328	152.586060
992.100586	72.646484
990.963867	-76.327736
989.828125	-33.757317
988.691406	13.514354
987.553711	63.182529
986.416992	-32.188885
985.279297	-39.872425
984.141602	-58.941933
983.003906	-73.272911
981.865234	-6.916006
980.726563	333.374817
979.587891	-67.158844
978.448242	109.939407
977.309570	8.848612
976.169922	103.349503
975.030273	62.333836
973.889648	74.320869
972.749023	187.526276
971.608398	192.866150
970.467773	120.269257
969.326172	135.084274
968.184570	129.377792
967.042969	185.773727
965.901367	47.285656
964.758789	5.336801
963.616211	105.724503
962.473633	38.857697
961.330078	164.695984
960.186523	192.090897
959.042969	256.278351
957.899414	160.258896
956.754883	85.041306
955.610352	-38.063663
954.465820	1.543022
953.321289	-57.109005
952.175781	250.448364
951.030273	13.671658
949.884766	95.000511
948.738281	14.130822
947.591797	237.432632
946.445313	163.732147
945.298828	35.394588
944.151367	67.146461
943.003906	306.826782
941.856445	274.889526
940.708008	186.064301
939.559570	250.313629
938.411133	132.188965
937.262695	240.063919
936.113281	90.382370
934.964844	89.102074
933.814453	81.137787
932.665039	-1.861919
931.514648	152.244476
930.364258	222.164078
929.213867	144.198868
928.062500	107.398705
926.912109	-175.030853
925.759766	-127.251785
924.608398	-88.446754
923.456055	73.299652
922.303711	-96.848740
921.151367	-94.008286
919.999023	-175.113754
918.845703	-178.782654
917.692383	22.135406
916.539063	-26.716358
915.384766	40.393356
914.230469	-148.897278
913.076172	-263.070190
911.920898	-293.100952
910.766602	-164.199295
909.611328	-48.829369
908.455078	-178.249374
907.299805	-230.412064
906.143555	-132.846527
904.987305	-198.330933
903.830078	91.974037
902.673828	-152.191086
901.516602	65.757576
900.359375	-178.042755
899.201172	15.156610
898.042969	-162.669495
896.884766	19.352718
895.726563	-8.911773
894.567383	152.863083
893.408203	88.633942
892.249023	173.686554
891.088867	123.248459
889.929688	79.705093
888.769531	-72.110092
887.608398	-13.789211
886.448242	46.848457
885.287109	75.959969
884.125977	35.206074
882.963867	44.182728
881.801758	120.888351
880.639648	256.252808
879.477539	454.740173
878.315430	227.314377
877.152344	87.933853
875.989258	178.426620
874.825195	302.724762
873.661133	89.335747
872.497070	44.912918
871.333008	279.594879
870.168945	228.509491
869.003906	-20.418871
867.838867	135.568878
866.672852	248.819016
865.506836	323.850250
864.340820	140.477875
863.174805	354.855927
862.008789	288.420776
860.841797	359.022614
859.674805	90.639900
858.506836	248.841629
857.339844	130.991013
856.171875	345.228241
855.003906	395.654694
853.834961	360.869598
852.666016	231.956757
851.497070	636.507690
850.328125	590.498596
849.158203	535.555115
847.988281	305.944611
846.818359	248.841614
845.647461	299.207611
844.477539	224.201706
843.306641	142.506042
842.134766	206.234543
840.963867	-32.012150
839.791992	123.344490
838.619141	200.365692
837.447266	129.813400
836.274414	271.518951
835.101563	218.780304
833.928711	387.111938
832.754883	111.017220
831.581055	272.507141
830.407227	681.578735
829.232422	122.107346
828.058594	198.550125
826.883789	303.891266
825.708008	317.712738
824.533203	289.104858
823.357422	186.905182
822.181641	155.974930
821.004883	-88.842888
819.828125	62.760468
818.651367	134.062653
817.474609	-1.754315
816.296875	96.066536
815.119141	-13.150959
813.941406	62.203110
812.763672	-18.232004
811.584961	-116.507034
810.406250	-150.376724
809.226563	-33.221909
808.047852	-138.390915
806.868164	-136.998749
805.688477	-202.331741
804.507813	-43.516949
803.327148	-233.350189
802.146484	-130.300995
800.965820	-282.539032
799.784180	50.909191
798.603516	-90.446175
797.420898	-174.210022
796.239258	-140.591782
795.056641	-273.295502
793.874023	-25.028614
792.691406	-120.295204
791.507813	-80.570190
790.324219	-229.159119
789.140625	-12.626305
787.956055	97.468315
786.772461	-155.416809
785.586914	-52.233578
784.402344	52.977695
783.216797	34.216858
782.032227	156.775650
780.845703	239.375122
779.660156	129.617249
778.473633	52.906715
777.287109	26.884581
776.100586	60.343102
774.913086	223.864838
773.725586	151.090515
772.538086	-14.428499
771.349609	-131.480728
770.161133	93.144569
768.972656	-10.911082
767.784180	182.468597
766.594727	-1.131858
765.405273	313.053864
764.215820	131.460678
763.026367	317.517883
761.835938	259.031677
760.645508	405.115936
759.454102	434.404114
758.262695	657.130615
757.072266	411.223633
755.879883	306.028931
754.688477	438.169067
753.496094	304.230377
752.303711	139.491257
751.110352	225.130234
749.917969	231.572525
748.724609	286.214752
747.530273	145.380920
746.336914	482.915985
745.142578	473.558228
743.948242	132.910599
742.752930	119.084518
741.558594	116.149582
740.363281	150.400543
739.166992	18.017654
737.971680	28.036013
736.775391	-32.106121
735.579102	-149.216751
734.381836	-71.482010
733.185547	111.227684
731.988281	68.409149
730.790039	71.507011
729.592773	35.196243
728.394531	230.658264
727.196289	163.652344
725.997070	203.748505
724.797852	42.767712
723.598633	353.735168
722.399414	146.897812
721.199219	331.021118
719.999023	255.263290
718.798828	144.620346
717.598633	359.171417
716.397461	244.210480
715.196289	467.388977
713.994141	252.187469
712.792969	32.756317
711.590820	234.111374
710.388672	30.107109
709.185547	92.020119
707.982422	138.703827
706.779297	43.879902
705.576172	118.963318
704.372070	74.364494
703.167969	175.643555
701.963867	87.680145
700.759766	263.004242
699.554688	55.620949
698.349609	-68.969734
697.143555	84.785103
695.938477	-111.278824
694.732422	-68.188087
693.525391	135.704041
692.319336	-64.273476
691.112305	-140.307327
689.905273	-281.306244
688.697266	-127.018562
687.490234	-226.501556
686.282227	-72.058151
685.073242	-69.347610
683.865234	37.546127
682.656250	-5.027678
681.447266	-1.947830
680.237305	-94.054504
679.028320	17.604465
677.818359	-193.288040
676.607422	-103.034927
675.397461	26.269379
674.186523	125.357109
672.975586	-112.944717
671.763672	-149.856995
670.551758	-78.503967
669.339844	-134.599548
668.127930	-21.958679
666.915039	6.486327
665.703125	-64.335007
664.489258	37.783588
663.276367	-166.654053
662.062500	6.903682
660.848633	35.879131
659.634766	21.782427
658.419922	-315.811584
657.205078	6.814985
655.990234	109.422150
654.775391	35.271072
653.559570	-92.670654
652.343750	-235.594696
651.126953	173.085052
649.911133	-36.550709
648.694336	145.820847
647.477539	149.416458
646.259766	226.167145
645.041992	345.878479
643.824219	224.528107
642.606445	161.229279
641.387695	149.472992
640.168945	36.562553
638.950195	3.090233
637.730469	-13.336784
636.511719	30.207994
635.291016	114.331680
634.071289	80.069565
632.850586	21.939146
631.629883	64.415176
630.409180	243.876404
629.188477	-8.331171
627.966797	93.084709
626.745117	-67.597801
625.522461	45.737629
624.300781	130.644394
623.078125	94.951515
621.854492	191.505203
620.631836	268.094391
619.408203	346.095245
618.184570	74.342537
616.960938	56.638027
615.736328	-64.629440
614.511719	76.415237
613.287109	-93.720642
612.061523	-25.291941
610.835938	99.749489
609.610352	-35.056934
608.384766	123.897110
607.158203	48.596241
605.931641	-111.336746
604.705078	-358.053192
