# Supplementary material for: Raman spectroscopy accurately differentiates mucosal healing from non-healing and biochemical changes following biological therapy in inflammatory bowel disease
Source: PLoS One. 2021 Jun 2;16(6):e0252210. doi: 10.1371/journal.pone.0252210 (PMC8172032; doi:10.1371/journal.pone.0252210)
Supplement: S7 Dataset — (ZIP) [file pone.0252210.s009.zip › Post-biologic/OC031 post-1_base sub cr removed_21__X_-17046.7__Y_32919.8__Z_-382.508__Time_241.txt]

1714.837891	238.965775
1713.861328	343.693542
1712.884766	6.276113
1711.907227	-21.603436
1710.930664	53.516079
1709.953125	70.613960
1708.975586	-45.252693
1707.997070	30.126057
1707.019531	71.720764
1706.041016	-158.903427
1705.062500	82.795929
1704.083984	-19.925011
1703.104492	-92.228951
1702.125000	-115.365059
1701.145508	-86.700653
1700.166016	119.413452
1699.186523	-2.487955
1698.206055	-334.619995
1697.225586	-160.565536
1696.245117	-116.595772
1695.264648	-69.065994
1694.283203	-23.370668
1693.301758	-190.415176
1692.320313	-158.960373
1691.338867	52.165455
1690.357422	-37.464680
1689.375000	-134.246155
1688.392578	-112.793320
1687.410156	72.135574
1686.427734	167.157211
1685.444336	196.275787
1684.460938	122.254196
1683.477539	78.357407
1682.494141	179.083755
1681.509766	120.724586
1680.526367	289.471222
1679.541992	184.696823
1678.557617	165.857513
1677.572266	166.344193
1676.587891	234.064804
1675.602539	419.439270
1674.617188	413.988190
1673.630859	462.355072
1672.645508	426.348572
1671.659180	414.901886
1670.672852	818.499634
1669.686523	861.363586
1668.699219	541.045837
1667.712891	842.681641
1666.725586	696.233032
1665.738281	521.250854
1664.750000	866.860901
1663.762695	963.592163
1662.774414	975.966187
1661.786133	1052.504150
1660.797852	914.854980
1659.808594	1204.405029
1658.820313	1274.463257
1657.831055	1119.836060
1656.841797	1196.155273
1655.851563	928.727783
1654.862305	1111.883911
1653.872070	1004.303223
1652.881836	931.616150
1651.891602	909.655334
1650.900391	930.435120
1649.910156	798.281738
1648.918945	579.346313
1647.927734	627.835266
1646.935547	219.561584
1645.944336	234.528244
1644.952148	215.508926
1643.959961	379.050598
1642.966797	173.262817
1641.974609	118.356964
1640.981445	145.594162
1639.988281	35.948029
1638.995117	-89.166611
1638.001953	-47.796730
1637.007813	78.200798
1636.013672	67.357262
1635.019531	-201.473679
1634.025391	-151.124817
1633.031250	-187.475677
1632.036133	-73.461494
1631.041016	-54.052856
1630.045898	-116.035294
1629.049805	-80.403656
1628.054688	58.042187
1627.058594	-269.011993
1626.062500	48.641262
1625.065430	-51.764194
1624.069336	-136.177811
1623.072266	126.550911
1622.075195	-146.752716
1621.078125	21.583719
1620.081055	8.746383
1619.083008	119.466698
1618.084961	193.504333
1617.086914	157.376846
1616.088867	331.322571
1615.089844	-6.352965
1614.091797	128.396240
1613.092773	113.677383
1612.092773	49.217793
1611.093750	-23.003128
1610.093750	-63.680119
1609.094727	-33.531067
1608.093750	187.893417
1607.093750	228.540482
1606.093750	182.791214
1605.092773	-25.232731
1604.091797	-63.001835
1603.090820	45.809624
1602.088867	123.184959
1601.087891	-102.900024
1600.085938	-132.745697
1599.083984	-186.118942
1598.081055	-150.604401
1597.079102	-159.549988
1596.076172	-14.355342
1595.073242	-229.764404
1594.070313	-82.068649
1593.067383	-224.328934
1592.063477	-277.812012
1591.059570	-373.083588
1590.055664	77.032150
1589.051758	-5.345562
1588.046875	167.872192
1587.041992	314.865479
1586.037109	268.782227
1585.032227	27.131742
1584.027344	293.710602
1583.021484	41.565857
1582.015625	122.886299
1581.009766	146.777405
1580.003906	-108.061516
1578.997070	113.520187
1577.990234	-47.713718
1576.984375	350.501038
1575.976563	-240.220322
1574.969727	4.164399
1573.961914	193.706024
1572.954102	-32.957596
1571.946289	-98.483727
1570.938477	186.738068
1569.929688	84.549698
1568.921875	184.899643
1567.913086	339.607391
1566.903320	37.091984
1565.894531	-18.800571
1564.884766	119.844429
1563.875000	232.330917
1562.865234	344.621674
1561.855469	-54.277477
1560.844727	179.600037
1559.834961	-193.473663
1558.824219	86.678642
1557.813477	40.006851
1556.801758	-164.866455
1555.790039	34.303982
1554.779297	26.035656
1553.766602	61.612720
1552.754883	169.502533
1551.743164	336.708679
1550.730469	247.480255
1549.717773	359.921448
1548.705078	122.949409
1547.691406	361.734924
1546.677734	209.834015
1545.665039	171.571106
1544.650391	27.172083
1543.636719	231.490234
1542.623047	203.047989
1541.608398	370.722656
1540.593750	60.446712
1539.579102	219.983780
1538.563477	115.998009
1537.547852	-179.077377
1536.533203	-69.140442
1535.516602	182.423553
1534.500977	67.514053
1533.485352	81.394844
1532.468750	275.526367
1531.452148	49.315960
1530.435547	44.619637
1529.417969	325.686646
1528.400391	153.163254
1527.383789	39.776550
1526.365234	307.260498
1525.347656	347.968781
1524.329102	74.527336
1523.311523	235.847626
1522.292969	250.301193
1521.273438	169.414078
1520.254883	116.688690
1519.235352	-149.549118
1518.215820	216.388214
1517.196289	309.640686
1516.176758	-95.680962
1515.156250	115.407516
1514.136719	12.982944
1513.116211	-140.913528
1512.094727	87.527855
1511.074219	256.707184
1510.052734	-36.169033
1509.031250	-213.641998
1508.009766	-142.428650
1506.988281	-104.728363
1505.965820	71.221550
1504.943359	131.620911
1503.920898	-54.135777
1502.898438	13.662477
1501.875000	-105.692726
1500.852539	-204.636047
1499.829102	-249.922272
1498.805664	63.020504
1497.781250	-197.547684
1496.757813	-248.320160
1495.733398	-20.394331
1494.708984	-107.256256
1493.684570	94.723305
1492.659180	-0.053451
1491.633789	-166.472549
1490.608398	290.542603
1489.583008	-75.364944
1488.557617	77.264236
1487.531250	-17.996147
1486.504883	141.982193
1485.478516	240.525986
1484.452148	124.561569
1483.424805	28.939714
1482.398438	366.929291
1481.371094	135.936310
1480.342773	157.363495
1479.315430	288.324036
1478.287109	396.186371
1477.259766	524.319885
1476.230469	675.210022
1475.202148	339.484039
1474.173828	510.582275
1473.144531	480.384155
1472.115234	941.394409
1471.085938	786.275879
1470.055664	1017.878540
1469.025391	1312.914429
1467.996094	1132.191284
1466.964844	1152.323853
1465.934570	1416.460693
1464.904297	1426.266113
1463.873047	1461.410400
1462.841797	1463.465088
1461.809570	1564.516357
1460.778320	1467.419556
1459.746094	1751.146851
1458.713867	1740.262329
1457.681641	1922.223633
1456.649414	1954.375366
1455.616211	1821.576904
1454.583008	2140.255371
1453.549805	1971.923706
1452.516602	2044.480591
1451.483398	1947.171143
1450.449219	2136.216064
1449.415039	2370.770752
1448.380859	2369.649170
1447.345703	2563.499023
1446.311523	2147.094482
1445.276367	2318.119873
1444.241211	2099.328857
1443.205078	2012.187988
1442.169922	2329.863770
1441.133789	1835.526978
1440.097656	2173.335205
1439.061523	1717.189697
1438.024414	1918.398804
1436.988281	2117.034912
1435.951172	1724.391846
1434.914063	1501.176270
1433.875977	1199.778564
1432.838867	1305.056030
1431.800781	1185.638672
1430.762695	874.498474
1429.724609	762.862244
1428.685547	565.523132
1427.646484	547.380371
1426.607422	478.856232
1425.568359	370.070190
1424.529297	435.295990
1423.489258	248.524124
1422.449219	147.546051
1421.409180	401.834717
1420.369141	394.159851
1419.328125	399.117523
1418.288086	217.869797
1417.247070	253.188629
1416.205078	401.769684
1415.164063	205.723755
1414.122070	268.873962
1413.080078	30.315645
1412.038086	-152.757782
1410.996094	189.649750
1409.953125	-0.781330
1408.910156	95.366226
1407.867188	3.160671
1406.824219	-166.773148
1405.780273	-57.863918
1404.737305	-187.377762
1403.693359	132.486328
1402.648438	-164.984543
1401.604492	-163.684052
1400.559570	13.263459
1399.514648	34.758541
1398.469727	234.345718
1397.424805	378.799957
1396.378906	372.917694
1395.333984	219.331268
1394.288086	35.841118
1393.241211	107.966545
1392.195313	-85.225372
1391.148438	234.937500
1390.101563	67.030251
1389.054688	127.009224
1388.006836	-58.107807
1386.959961	194.686371
1385.912109	-85.163712
1384.864258	-99.767242
1383.815430	-46.774124
1382.767578	-228.578568
1381.718750	-342.743073
1380.669922	5.380363
1379.621094	-165.984680
1378.571289	-254.770874
1377.522461	31.067595
1376.472656	54.834484
1375.421875	148.568054
1374.372070	132.633575
1373.321289	-40.314960
1372.270508	-170.667908
1371.219727	152.905441
1370.168945	0.388112
1369.117188	87.289627
1368.066406	-102.262779
1367.014648	-62.445847
1365.961914	-25.016563
1364.910156	20.006899
1363.857422	50.196503
1362.804688	92.949478
1361.751953	43.750507
1360.698242	56.887211
1359.645508	142.293060
1358.591797	-38.288937
1357.538086	-2.366683
1356.483398	165.400558
1355.429688	251.234146
1354.375000	193.051804
1353.320313	115.157463
1352.264648	-121.517899
1351.209961	126.220490
1350.154297	6.586180
1349.098633	175.030899
1348.042969	373.314240
1346.986328	613.809082
1345.930664	690.650085
1344.874023	638.637878
1343.817383	643.803467
1342.759766	572.254456
1341.703125	875.071655
1340.645508	615.476440
1339.587891	588.967957
1338.529297	832.531128
1337.471680	746.829590
1336.413086	525.140320
1335.354492	768.955933
1334.295898	602.057068
1333.236328	704.997498
1332.176758	553.279175
1331.117188	666.336853
1330.057617	537.199158
1328.998047	635.638855
1327.937500	449.977692
1326.876953	798.169922
1325.816406	775.829895
1324.754883	817.826599
1323.694336	803.150208
1322.632813	825.623413
1321.571289	556.998535
1320.508789	621.699707
1319.447266	809.842712
1318.384766	702.063843
1317.322266	688.149963
1316.259766	674.359741
1315.196289	946.592163
1314.132813	758.026428
1313.069336	956.444397
1312.005859	915.973938
1310.942383	1080.023926
1309.877930	874.810425
1308.813477	1186.704956
1307.749023	1085.135986
1306.683594	986.177124
1305.619141	907.050476
1304.553711	1032.185791
1303.488281	980.338928
1302.421875	901.571960
1301.356445	992.530029
1300.290039	980.342773
1299.223633	732.421814
1298.157227	885.054749
1297.089844	1089.280640
1296.022461	1109.385864
1294.955078	992.122620
1293.887695	938.807922
1292.819336	905.231079
1291.751953	884.027588
1290.683594	983.082458
1289.614258	523.159973
1288.545898	737.635254
1287.476563	582.032471
1286.407227	747.558838
1285.337891	795.507629
1284.268555	608.396667
1283.198242	590.396912
1282.127930	682.644775
1281.057617	831.218689
1279.986328	852.555237
1278.916016	688.022278
1277.844727	469.817047
1276.773438	616.142029
1275.701172	786.912659
1274.629883	903.902405
1273.557617	639.666321
1272.485352	903.352112
1271.413086	663.782104
1270.339844	758.950073
1269.266602	900.522949
1268.193359	1098.233154
1267.120117	1017.684570
1266.045898	1005.538940
1264.972656	778.775757
1263.898438	900.927734
1262.823242	913.338806
1261.749023	1310.978394
1260.673828	952.901001
1259.598633	748.540466
1258.523438	1029.129395
1257.448242	1017.341675
1256.372070	745.021301
1255.295898	1113.176270
1254.219727	1103.908203
1253.142578	736.930237
1252.066406	912.717041
1250.989258	1073.856812
1249.912109	901.763672
1248.833984	625.215210
1247.756836	980.850037
1246.678711	765.203796
1245.599609	644.432922
1244.521484	897.845703
1243.442383	1068.579590
1242.364258	612.763062
1241.285156	596.570740
1240.205078	633.791870
1239.125977	862.705383
1238.045898	802.817932
1236.965820	764.787659
1235.884766	874.699036
1234.804688	885.159058
1233.723633	827.740967
1232.642578	949.675110
1231.561523	669.352356
1230.479492	786.408142
1229.397461	925.199707
1228.315430	562.713806
1227.233398	594.956482
1226.150391	498.899170
1225.068359	637.576721
1223.985352	556.033020
1222.901367	590.598389
1221.818359	528.405640
1220.734375	589.510254
1219.650391	626.392883
1218.566406	416.757050
1217.481445	434.281097
1216.396484	350.322662
1215.311523	358.136200
1214.226563	426.270966
1213.141602	508.827118
1212.055664	383.771942
1210.969727	693.018066
1209.883789	389.405884
1208.796875	416.277679
1207.709961	421.397736
1206.623047	371.032318
1205.536133	648.404724
1204.449219	253.371048
1203.361328	511.285248
1202.273438	499.296661
1201.185547	111.640396
1200.096680	-6.273068
1199.008789	-83.268387
1197.919922	-162.691284
1196.830078	-239.726639
1195.741211	-105.124557
1194.651367	2.907691
1193.561523	-136.784744
1192.471680	-110.626732
1191.381836	162.970535
1190.291016	-32.098236
1189.200195	-267.973969
1188.109375	84.535774
1187.017578	158.323624
1185.926758	3.988211
1184.834961	34.436840
1183.742188	-7.173295
1182.650391	-77.614250
1181.557617	-332.750458
1180.464844	6.771928
1179.372070	-13.491158
1178.279297	-2.659582
1177.185547	271.657074
1176.091797	-220.776840
1174.998047	192.229477
1173.903320	130.880768
1172.808594	67.094032
1171.713867	513.042542
1170.619141	224.126129
1169.524414	361.088470
1168.428711	62.616604
1167.333008	130.053696
1166.237305	13.305614
1165.140625	276.555359
1164.044922	-50.609203
1162.948242	401.115845
1161.850586	131.229980
1160.753906	57.204422
1159.656250	-150.565475
1158.558594	276.588470
1157.460938	149.841827
1156.362305	8.752333
1155.263672	170.574371
1154.165039	93.772713
1153.066406	162.360962
1151.967773	99.737503
1150.868164	303.967712
1149.768555	-4.228747
1148.667969	-219.472122
1147.568359	91.618912
1146.467773	-114.184563
1145.367188	-131.920273
1144.266602	-133.068497
1143.165039	-39.128609
1142.063477	-52.356804
1140.961914	250.651489
1139.860352	94.543045
1138.757813	164.253891
1137.655273	300.399323
1136.552734	132.264862
1135.450195	272.952484
1134.346680	78.612946
1133.244141	311.699951
1132.139648	378.414642
1131.036133	846.138916
1129.931641	620.685364
1128.827148	563.697266
1127.722656	473.454590
1126.618164	551.538025
1125.512695	845.242554
1124.407227	809.284241
1123.301758	628.722290
1122.196289	564.256775
1121.089844	779.235229
1119.983398	551.223572
1118.876953	391.904358
1117.769531	462.175842
1116.663086	371.437317
1115.555664	375.302856
1114.447266	227.712677
1113.339844	430.121185
1112.231445	218.620743
1111.123047	215.160767
1110.014648	355.795013
1108.905273	437.230164
1107.795898	414.634583
1106.686523	342.398102
1105.577148	284.301086
1104.466797	568.438782
1103.357422	413.446442
1102.247070	371.716461
1101.135742	374.761688
1100.025391	391.909027
1098.914063	434.927704
1097.802734	510.877350
1096.690430	636.228149
1095.579102	382.135468
1094.466797	542.698425
1093.353516	458.205414
1092.241211	927.036743
1091.127930	350.418243
1090.014648	538.904175
1088.901367	353.148315
1087.788086	550.878662
1086.673828	515.641357
1085.559570	428.654907
1084.445313	715.450012
1083.330078	581.379578
1082.214844	745.753967
1081.099609	816.055054
1079.984375	423.618530
1078.868164	507.988556
1077.751953	526.565430
1076.635742	500.516846
1075.519531	404.065033
1074.402344	523.455444
1073.285156	274.547516
1072.167969	199.254959
1071.050781	276.364624
1069.932617	266.698090
1068.814453	432.765259
1067.696289	444.130280
1066.578125	542.140625
1065.458984	363.781952
1064.339844	522.616943
1063.220703	529.239136
1062.100586	372.050201
1060.980469	556.495728
1059.860352	298.802032
1058.740234	296.115417
1057.619141	73.671646
1056.498047	316.461182
1055.376953	274.061920
1054.255859	133.575302
1053.133789	238.403168
1052.011719	83.996841
1050.889648	79.092484
1049.767578	459.330566
1048.644531	18.005613
1047.521484	17.840380
1046.398438	104.000710
1045.274414	145.832016
1044.150391	180.676102
1043.026367	145.610931
1041.902344	94.280853
1040.778320	87.271629
1039.653320	247.997177
1038.528320	136.230789
1037.402344	-115.140892
1036.277344	-124.278412
1035.151367	-10.043020
1034.024414	397.315216
1032.898438	164.895218
1031.771484	27.966852
1030.644531	170.137070
1029.517578	289.050171
1028.390625	15.237148
1027.262695	-42.338818
1026.134766	-162.543655
1025.005859	-475.386780
1023.877930	-337.613831
1022.749023	-327.512848
1021.620117	-266.299591
1020.490234	-381.381744
1019.361328	71.943733
1018.231445	-256.372437
1017.101563	-222.790527
1015.970703	-240.155426
1014.839844	-79.001785
1013.708984	-293.169861
1012.578125	-36.960835
1011.447266	73.316216
1010.315430	100.269768
1009.183594	247.651886
1008.050781	43.297703
1006.918945	415.207367
1005.786133	731.510681
1004.653320	895.131165
1003.519531	1382.429688
1002.386719	1749.403564
1001.252930	1531.640381
1000.118164	1267.858398
998.984375	519.243958
997.849609	274.484467
996.714844	459.360229
995.580078	-59.748615
994.444336	-82.377312
993.308594	183.492340
992.172852	24.933727
991.036133	-27.377197
989.900391	-155.634644
988.763672	-53.235836
987.626953	-38.346783
986.489258	-34.881119
985.351563	-153.383987
984.213867	145.083054
983.076172	86.673233
981.937500	56.018139
980.798828	-133.291183
979.660156	77.912109
978.521484	-9.879011
977.381836	-129.712387
976.242188	104.674385
975.102539	187.369888
973.961914	100.094093
972.822266	-37.561592
971.681641	155.711273
970.540039	-64.328621
969.399414	129.100815
968.257813	111.394508
967.116211	169.544205
965.973633	60.311413
964.832031	481.086578
963.689453	151.941162
962.545898	322.850372
961.403320	104.160950
960.259766	378.366760
959.116211	329.544495
957.972656	65.573204
956.828125	26.256002
955.683594	108.417198
954.539063	204.398636
953.393555	14.427453
952.249023	58.022171
951.103516	-184.179337
949.957031	51.770424
948.811523	116.275932
947.665039	190.018570
946.518555	12.499194
945.371094	49.933727
944.224609	-140.920868
943.077148	-57.550480
941.929688	343.228790
940.781250	184.767868
939.632813	195.359741
938.484375	324.699188
937.335938	123.393173
936.186523	109.283127
935.038086	58.827103
933.887695	29.031321
932.738281	115.579659
931.587891	-68.879181
930.437500	81.663391
929.287109	-9.103975
928.135742	45.984879
926.985352	139.855011
925.833984	8.538769
924.681641	4.795298
923.530273	10.263774
922.377930	263.686035
921.224609	71.553505
920.072266	72.801537
918.918945	26.449781
917.765625	100.624435
916.612305	79.490311
915.458008	-57.320953
914.303711	114.763718
913.149414	-69.434738
911.995117	-121.843430
910.839844	-69.773857
909.684570	-301.108551
908.529297	-153.587250
907.373047	-185.109161
906.216797	-105.471245
905.060547	-39.368435
903.904297	-263.144104
902.747070	-38.316395
901.589844	-123.684723
900.432617	89.870346
899.274414	61.272163
898.117188	-5.692392
896.958984	-260.278381
895.799805	-53.321411
894.641602	-167.431580
893.482422	-166.123398
892.322266	-148.914169
891.163086	119.142097
890.002930	59.630852
888.842773	86.034790
887.682617	-138.109009
886.521484	14.875187
885.360352	21.174898
884.199219	-13.073265
883.038086	4.638383
881.875977	-230.158829
880.713867	-101.808952
879.551758	175.301117
878.388672	143.618774
877.225586	96.233383
876.062500	102.980614
874.899414	310.186371
873.735352	-27.469372
872.571289	-25.055765
871.407227	49.409313
870.242188	222.871490
869.077148	22.925549
867.912109	27.735210
866.747070	41.571598
865.581055	-27.725077
864.415039	231.109741
863.249023	152.872528
862.083008	332.984772
860.916016	70.683243
859.749023	311.388580
858.581055	282.675476
857.414063	345.985168
856.246094	48.106041
855.077148	555.547485
853.909180	502.184326
852.740234	206.752228
851.571289	442.626862
850.402344	550.671143
849.232422	414.494812
848.062500	647.913086
846.892578	281.144257
845.721680	95.866585
844.551758	215.031052
843.380859	-108.892242
842.208984	41.563084
841.038086	229.943878
839.866211	87.308060
838.694336	266.609558
837.521484	-16.803503
836.348633	61.847073
835.175781	149.367661
834.002930	277.011932
832.829102	583.186523
831.655273	161.486267
830.481445	195.205872
829.307617	157.474091
828.132813	43.883102
826.958008	262.580658
825.783203	53.056904
824.607422	169.027023
823.431641	70.953423
822.255859	131.062683
821.079102	266.823822
819.903320	37.248150
818.726563	54.855709
817.548828	3.398466
816.372070	161.079514
815.194336	-248.696518
814.016602	2.265885
812.837891	-207.269440
811.659180	79.002579
810.480469	-57.239937
809.301758	106.499557
808.122070	-36.491722
806.942383	24.851471
805.762695	-291.409729
804.583008	-263.489532
803.402344	-262.292175
802.221680	89.427719
801.041016	-149.215775
799.859375	-358.994141
798.677734	-500.015106
797.496094	-164.418396
796.313477	-312.235260
795.131836	-67.862961
793.949219	-74.025230
792.765625	-372.625366
791.583008	-179.604935
790.399414	-247.984802
789.215820	-39.770073
788.031250	75.324265
786.846680	39.844128
785.662109	33.041103
784.477539	88.059425
783.291992	233.598160
782.106445	49.668644
780.920898	-171.828827
779.735352	128.023697
778.548828	96.360817
777.362305	64.622177
776.174805	328.608368
774.988281	34.015709
773.800781	171.931549
772.613281	104.542282
771.424805	123.103554
770.236328	101.876251
769.047852	131.269241
767.859375	129.705124
766.669922	139.070435
765.480469	243.062225
764.291016	214.781067
763.101563	3.681122
761.911133	131.586456
760.720703	-90.566994
759.529297	140.542908
758.338867	345.064789
757.147461	309.702271
755.955078	467.757477
754.763672	452.008575
753.571289	768.030151
752.378906	389.548218
751.186523	248.404404
749.993164	364.192505
748.799805	106.617432
747.606445	325.413696
746.412109	236.815720
745.217773	150.388229
744.023438	324.963562
742.829102	82.741394
741.633789	-43.225414
740.438477	-0.406792
739.243164	215.459595
738.046875	227.422836
736.850586	173.626617
735.654297	246.823700
734.458008	72.554047
733.260742	228.837570
732.063477	323.742188
730.866211	86.028755
729.667969	19.006350
728.469727	-63.317406
727.271484	317.859528
726.073242	141.477859
724.874023	-2.057411
723.674805	-3.531366
722.474609	468.953247
721.275391	353.805481
720.075195	129.552841
718.875000	368.127258
717.673828	447.299194
716.473633	212.290344
715.272461	341.649841
714.070313	189.668503
712.869141	390.952759
711.666992	108.299973
710.463867	119.979507
709.261719	297.257935
708.058594	189.163193
706.855469	146.482773
705.652344	147.407867
704.448242	102.670250
703.244141	-0.747416
702.040039	-160.626633
700.834961	158.123840
699.630859	87.555061
698.424805	40.996124
697.219727	277.080109
696.013672	63.321930
694.807617	1.811145
693.601563	12.082370
692.395508	-155.626709
691.188477	-234.162247
689.981445	-8.716451
688.773438	-403.875732
687.566406	-234.711975
686.358398	-93.723412
685.149414	-117.494904
683.941406	-151.993652
682.732422	73.715836
681.523438	-244.454453
680.313477	-139.923126
679.104492	1.493710
677.894531	-84.403053
676.683594	-79.216766
675.473633	42.961994
674.262695	-81.472092
673.051758	-138.663513
671.839844	-316.820465
670.628906	-207.181610
669.416992	-253.117920
668.204102	-78.448975
666.992188	-5.295577
665.779297	76.594208
664.566406	102.417305
663.352539	115.398087
662.138672	33.511986
660.924805	-91.378944
659.710938	133.477661
658.497070	101.628731
657.282227	188.541687
656.066406	-106.137360
654.851563	73.713768
653.635742	197.556625
652.419922	4.687293
651.204102	-17.796835
649.987305	0.753366
648.770508	148.587494
647.553711	109.143417
646.336914	-162.653214
645.119141	64.983757
643.901367	-6.454161
642.682617	44.804554
641.464844	70.283607
640.246094	272.087189
639.027344	108.442612
637.807617	-134.607330
636.587891	123.042274
635.368164	94.907661
634.148438	309.434082
632.927734	75.144089
631.707031	-144.045700
630.486328	76.725815
629.264648	-198.249680
628.043945	110.235634
626.822266	174.024200
625.599609	-58.186420
624.376953	93.258118
623.155273	115.904297
621.931641	249.784744
620.708984	222.766068
619.485352	88.479004
618.261719	223.784821
617.037109	345.931763
615.813477	-22.322178
614.588867	-86.900726
613.364258	-188.147186
612.138672	167.939178
610.913086	-45.250374
609.687500	-66.382637
608.461914	83.009186
607.235352	-22.410418
606.008789	-2.269428
604.782227	-155.681015
