# Supplementary material for: Raman spectroscopy accurately differentiates mucosal healing from non-healing and biochemical changes following biological therapy in inflammatory bowel disease
Source: PLoS One. 2021 Jun 2;16(6):e0252210. doi: 10.1371/journal.pone.0252210 (PMC8172032; doi:10.1371/journal.pone.0252210)
Supplement: S7 Dataset — (ZIP) [file pone.0252210.s009.zip › Post-biologic/OC020 post treatment-2 base sub CR removed_40__X_-18450.5__Y_40082.8__Z_5.7344__Time_459.txt]

1714.793945	575.212036
1713.817383	70.557182
1712.840820	192.850494
1711.864258	-30.840981
1710.886719	24.349867
1709.909180	135.862640
1708.931641	-382.336517
1707.953125	-230.461411
1706.975586	-59.690044
1705.997070	-218.291992
1705.018555	-333.790314
1704.040039	27.440088
1703.060547	-82.322304
1702.081055	-354.982941
1701.101563	207.342209
1700.122070	-118.162880
1699.142578	174.427017
1698.162109	464.489105
1697.181641	399.330780
1696.201172	371.984100
1695.220703	-285.386841
1694.239258	158.202927
1693.257813	169.462296
1692.276367	165.131149
1691.294922	582.929077
1690.313477	472.680420
1689.331055	608.314087
1688.348633	829.716736
1687.366211	1182.167603
1686.383789	828.503784
1685.400391	536.747498
1684.416992	632.018921
1683.433594	919.586975
1682.450195	714.817566
1681.465820	774.244263
1680.482422	1017.946716
1679.498047	559.341064
1678.512695	1192.495728
1677.528320	1144.891602
1676.542969	1443.602905
1675.558594	1647.067993
1674.572266	1159.636108
1673.586914	1380.106689
1672.601563	1789.742188
1671.615234	1838.366211
1670.628906	1943.329468
1669.642578	2266.596680
1668.655273	1990.175537
1667.668945	1990.577148
1666.681641	2291.406494
1665.694336	2990.685059
1664.706055	2674.151367
1663.718750	2488.334473
1662.730469	2403.881104
1661.742188	2524.160889
1660.753906	2769.521729
1659.764648	2676.106201
1658.775391	2935.639893
1657.787109	2853.975830
1656.796875	2849.597168
1655.807617	2922.588867
1654.818359	2694.339355
1653.828125	2919.198730
1652.837891	2453.951172
1651.846680	2341.194092
1650.856445	1874.671997
1649.865234	1633.566162
1648.874023	1440.653320
1647.882813	1869.391479
1646.891602	1727.703369
1645.899414	1787.289795
1644.907227	880.694153
1643.915039	1047.010376
1642.922852	535.258240
1641.930664	926.843750
1640.937500	717.028015
1639.944336	879.733948
1638.951172	752.660278
1637.957031	338.600220
1636.963867	378.637878
1635.969727	187.079025
1634.975586	209.461060
1633.981445	-149.810791
1632.986328	231.620560
1631.991211	249.822296
1630.996094	-97.597488
1630.000977	-10.163568
1629.005859	277.599213
1628.009766	397.139282
1627.013672	219.697327
1626.017578	76.842163
1625.021484	-13.048905
1624.024414	-97.374062
1623.028320	28.935846
1622.031250	263.180054
1621.033203	-109.318069
1620.036133	369.669006
1619.038086	102.875748
1618.041016	429.833282
1617.041992	525.835510
1616.043945	136.550034
1615.045898	-13.583913
1614.046875	33.268486
1613.047852	347.808655
1612.048828	313.671692
1611.048828	229.892227
1610.049805	-131.466797
1609.049805	52.501652
1608.049805	569.252075
1607.048828	122.030846
1606.048828	361.247406
1605.047852	493.122742
1604.046875	591.028870
1603.045898	568.620850
1602.044922	91.081123
1601.042969	309.610291
1600.041016	-261.665924
1599.039063	-296.615662
1598.037109	-425.595245
1597.034180	-170.298004
1596.031250	-1.293631
1595.028320	-553.336609
1594.025391	-123.068100
1593.022461	1.519331
1592.018555	-273.388153
1591.014648	-203.633484
1590.010742	-394.865204
1589.006836	-447.747406
1588.001953	-445.870911
1586.997070	67.121010
1585.992188	-56.322208
1584.987305	18.362345
1583.982422	522.987671
1582.976563	-155.630325
1581.970703	-0.403957
1580.964844	178.132492
1579.958984	15.397969
1578.952148	136.396027
1577.945313	25.605715
1576.938477	5.844748
1575.931641	295.591125
1574.924805	114.303490
1573.916992	271.028503
1572.909180	435.363403
1571.901367	321.360962
1570.893555	243.663818
1569.884766	-288.868744
1568.876953	-319.925171
1567.868164	170.894531
1566.858398	219.893372
1565.849609	-175.190155
1564.839844	31.863846
1563.830078	230.877518
1562.820313	237.643021
1561.810547	246.823792
1560.799805	-19.100008
1559.790039	-25.797327
1558.779297	68.380295
1557.767578	216.721283
1556.756836	-225.934082
1555.745117	364.972168
1554.733398	553.975769
1553.721680	178.202194
1552.709961	322.730072
1551.697266	464.355560
1550.685547	346.961060
1549.672852	265.579651
1548.659180	737.508606
1547.646484	549.593018
1546.632813	617.454895
1545.619141	129.293030
1544.605469	-115.965073
1543.591797	346.604187
1542.577148	72.468117
1541.562500	314.748840
1540.547852	19.589132
1539.533203	315.491302
1538.518555	520.680420
1537.502930	503.576416
1536.487305	194.689896
1535.471680	48.179935
1534.456055	-3.106788
1533.439453	172.229691
1532.422852	213.189697
1531.406250	408.499207
1530.389648	26.302290
1529.373047	478.657166
1528.355469	204.224945
1527.337891	516.742126
1526.320313	535.376709
1525.302734	589.777283
1524.284180	193.530182
1523.265625	134.221069
1522.247070	110.682396
1521.228516	140.903046
1520.208984	255.656479
1519.190430	-0.024119
1518.170898	39.661346
1517.151367	207.546631
1516.130859	136.150772
1515.111328	532.013184
1514.090820	41.514534
1513.070313	-115.287384
1512.049805	-377.508240
1511.028320	-18.891264
1510.006836	3.219893
1508.986328	71.287300
1507.963867	236.451813
1506.942383	-42.228111
1505.919922	-126.253448
1504.898438	-197.630157
1503.875977	-82.203636
1502.852539	-533.253357
1501.830078	-118.611832
1500.806641	-119.250481
1499.783203	-409.416077
1498.759766	-205.680099
1497.736328	-291.430328
1496.711914	62.654720
1495.687500	-258.928436
1494.663086	-163.735336
1493.638672	350.526245
1492.613281	5.399998
1491.587891	89.578827
1490.563477	587.506409
1489.537109	392.623016
1488.511719	435.198395
1487.485352	464.749542
1486.458984	560.478271
1485.432617	569.193115
1484.406250	843.124207
1483.379883	846.310608
1482.352539	589.088013
1481.325195	237.436707
1480.297852	306.485718
1479.269531	887.683777
1478.241211	1180.476685
1477.213867	1131.580322
1476.184570	1079.914307
1475.156250	1394.942383
1474.127930	1004.308533
1473.098633	1257.785400
1472.069336	1582.288452
1471.040039	1853.076050
1470.009766	1792.814941
1468.979492	2019.901611
1467.950195	2328.205811
1466.918945	2455.636475
1465.888672	2702.430420
1464.857422	2826.970947
1463.827148	2984.434814
1462.795898	3014.662354
1461.763672	3029.501465
1460.732422	3793.426514
1459.700195	3891.702637
1458.667969	4043.165527
1457.635742	3752.909424
1456.603516	3630.169678
1455.570313	3809.241211
1454.537109	3582.385498
1453.503906	3444.317871
1452.470703	3737.227051
1451.436523	4022.318359
1450.403320	4145.113281
1449.369141	4065.095459
1448.333984	4187.668945
1447.299805	4505.206055
1446.264648	4293.378906
1445.230469	4547.432129
1444.194336	3953.463623
1443.159180	3911.380859
1442.124023	3866.779541
1441.087891	4156.005859
1440.051758	3833.188477
1439.015625	4504.050293
1437.978516	3872.918213
1436.941406	3782.854248
1435.904297	3389.679443
1434.867188	3615.554443
1433.830078	3010.515869
1432.791992	2860.202148
1431.754883	2243.048584
1430.715820	1719.494751
1429.677734	1670.629761
1428.639648	1165.237305
1427.600586	1441.941162
1426.561523	969.681396
1425.522461	1405.278931
1424.482422	1049.275879
1423.443359	1142.105469
1422.403320	763.804260
1421.363281	914.722046
1420.322266	851.565125
1419.282227	811.242432
1418.241211	1073.064819
1417.200195	1108.377319
1416.159180	635.512268
1415.117188	545.305481
1414.076172	161.027695
1413.034180	191.904785
1411.992188	137.417862
1410.949219	394.719360
1409.907227	-51.538277
1408.864258	-376.913452
1407.821289	584.082031
1406.777344	-54.957520
1405.734375	1.966514
1404.690430	184.496078
1403.646484	33.309898
1402.602539	233.638138
1401.557617	155.548386
1400.513672	95.256027
1399.468750	-75.204880
1398.423828	220.890152
1397.377930	476.898285
1396.333008	33.857445
1395.287109	169.904526
1394.241211	-57.123680
1393.195313	-60.970188
1392.148438	55.527569
1391.101563	-190.802185
1390.054688	-78.929222
1389.007813	298.336823
1387.960938	215.346359
1386.913086	265.122131
1385.865234	15.022195
1384.817383	-9.747695
1383.769531	238.162628
1382.720703	-311.024261
1381.671875	-0.279509
1380.623047	250.606216
1379.574219	-272.567902
1378.524414	86.065857
1377.475586	-74.416580
1376.425781	404.288574
1375.375977	79.567719
1374.325195	-282.230194
1373.274414	-82.442024
1372.224609	466.648987
1371.172852	537.009033
1370.122070	201.343277
1369.070313	-109.045441
1368.019531	233.757462
1366.967773	235.376022
1365.915039	122.656158
1364.863281	-295.973724
1363.810547	-385.603027
1362.757813	-176.278931
1361.705078	40.679390
1360.651367	-180.060303
1359.598633	-82.045174
1358.544922	252.387589
1357.491211	-76.842064
1356.436523	-323.671021
1355.382813	-150.121521
1354.328125	545.338257
1353.273438	103.111359
1352.217773	311.972565
1351.163086	667.541748
1350.107422	320.688538
1349.051758	619.537231
1347.996094	484.302887
1346.939453	389.062042
1345.883789	1521.869019
1344.827148	1486.505981
1343.769531	1230.762695
1342.712891	1424.058838
1341.655273	1535.744385
1340.598633	1541.143921
1339.540039	1502.178955
1338.482422	1792.900024
1337.423828	1610.838379
1336.366211	1607.386719
1335.307617	1460.640015
1334.248047	1856.078735
1333.189453	1836.046875
1332.129883	1316.676025
1331.070313	1433.283691
1330.010742	1295.478516
1328.950195	1165.395020
1327.890625	1280.296021
1326.830078	1793.151489
1325.768555	1770.026978
1324.708008	1776.840088
1323.646484	1302.440796
1322.585938	1058.096802
1321.523438	1559.374634
1320.461914	1917.610962
1319.400391	1572.910156
1318.337891	1973.408813
1317.275391	1377.826782
1316.211914	1406.433838
1315.149414	1605.364746
1314.085938	1799.512817
1313.022461	1631.670776
1311.958984	2237.555176
1310.894531	1883.011230
1309.831055	1809.553711
1308.766602	1711.734131
1307.701172	2005.461182
1306.636719	2102.486328
1305.571289	2494.866455
1304.505859	2215.915283
1303.440430	2104.513184
1302.375000	1550.903809
1301.308594	1680.988281
1300.242188	2172.438965
1299.175781	1516.647583
1298.109375	1608.017700
1297.041992	1969.654297
1295.975586	2066.222168
1294.908203	2040.215454
1293.839844	1854.901489
1292.772461	1753.310547
1291.704102	1556.285767
1290.635742	1511.590820
1289.567383	1464.659912
1288.498047	1447.341553
1287.428711	1587.070801
1286.360352	1526.023560
1285.290039	1969.787598
1284.220703	1860.050171
1283.150391	1427.312988
1282.080078	1345.009888
1281.009766	1419.559326
1279.939453	1176.133789
1278.868164	1228.985229
1277.796875	922.429565
1276.725586	1090.568604
1275.654297	1121.879639
1274.582031	1483.298462
1273.509766	1468.362915
1272.437500	1363.182739
1271.365234	1189.793457
1270.291992	1470.850342
1269.218750	1649.370850
1268.145508	1864.558350
1267.072266	1269.518799
1265.999023	1438.588135
1264.924805	1195.418457
1263.850586	1647.577271
1262.776367	1699.748291
1261.701172	1815.380737
1260.625977	1497.221313
1259.550781	1864.047607
1258.475586	1862.933960
1257.400391	1586.677490
1256.324219	2226.258789
1255.248047	1976.998657
1254.171875	1467.479004
1253.094727	1505.809814
1252.018555	1726.689575
1250.941406	1524.279785
1249.864258	1645.482178
1248.786133	1669.426758
1247.708008	1710.437256
1246.630859	1275.149414
1245.551758	1386.800537
1244.473633	1447.446777
1243.394531	1597.968872
1242.316406	1442.521484
1241.236328	1335.717285
1240.157227	1170.752319
1239.077148	1440.250366
1237.998047	1297.232422
1236.917969	1324.080200
1235.836914	1600.704224
1234.756836	2046.945679
1233.675781	1494.334961
1232.594727	1533.284912
1231.512695	1455.918579
1230.431641	1458.537964
1229.349609	1664.575806
1228.267578	1393.531250
1227.185547	1013.670105
1226.102539	1275.298950
1225.019531	852.041687
1223.936523	1014.375366
1222.853516	806.577759
1221.769531	719.736694
1220.686523	1087.408447
1219.602539	1087.494751
1218.517578	1172.109497
1217.433594	1048.894897
1216.348633	717.959839
1215.263672	614.123962
1214.178711	401.641815
1213.092773	720.210632
1212.007813	630.766235
1210.921875	1694.546143
1209.834961	1283.973022
1208.749023	1020.635315
1207.662109	1099.703979
1206.575195	1077.428955
1205.488281	1332.236938
1204.400391	1174.832886
1203.313477	949.977966
1202.225586	279.584961
1201.136719	512.330688
1200.048828	-150.613144
1198.959961	-35.982388
1197.871094	227.688492
1196.782227	147.135208
1195.692383	11.187484
1194.603516	303.232971
1193.513672	-34.831959
1192.423828	-161.338028
1191.333008	19.673292
1190.242188	-152.667542
1189.151367	-216.956482
1188.060547	-185.277725
1186.969727	139.171310
1185.877930	-21.514364
1184.786133	103.323807
1183.694336	-194.284882
1182.601563	-36.143970
1181.509766	-192.351288
1180.416992	313.116852
1179.323242	27.176403
1178.230469	-57.445454
1177.136719	-72.694221
1176.042969	137.101624
1174.949219	-19.754723
1173.854492	376.405457
1172.760742	705.236511
1171.666016	727.417175
1170.570313	-95.218231
1169.475586	223.485519
1168.379883	-75.176201
1167.284180	-137.124222
1166.188477	-134.648590
1165.091797	453.235352
1163.996094	271.285919
1162.899414	-101.870361
1161.801758	191.359131
1160.705078	591.776611
1159.607422	457.066711
1158.509766	580.044312
1157.412109	89.525513
1156.313477	250.377213
1155.215820	561.286011
1154.117188	728.798889
1153.017578	438.305878
1151.918945	-30.970373
1150.819336	121.778267
1149.719727	579.266785
1148.620117	602.866333
1147.519531	433.380981
1146.418945	104.291862
1145.318359	439.325867
1144.217773	312.358276
1143.116211	-138.314896
1142.014648	697.983643
1140.913086	-173.831512
1139.811523	169.599609
1138.708984	-55.442860
1137.606445	30.801163
1136.503906	-54.222198
1135.401367	281.109009
1134.297852	563.871582
1133.194336	485.431854
1132.090820	224.083832
1130.987305	688.965393
1129.882813	1293.465576
1128.778320	1159.756226
1127.673828	959.549438
1126.569336	1148.174927
1125.463867	1364.997925
1124.358398	1135.991943
1123.252930	1098.885010
1122.146484	1130.343140
1121.041016	841.914124
1119.934570	925.241089
1118.828125	923.165222
1117.720703	745.786133
1116.613281	845.222778
1115.505859	570.684265
1114.398438	970.258484
1113.291016	551.311035
1112.182617	439.765381
1111.074219	699.253052
1109.964844	526.021790
1108.856445	648.102539
1107.747070	984.945618
1106.637695	1186.917358
1105.528320	1263.551758
1104.417969	1394.318848
1103.307617	1239.366943
1102.197266	1520.874390
1101.086914	1330.387085
1099.975586	1408.715088
1098.864258	1376.100586
1097.752930	1385.843506
1096.641602	1510.970215
1095.529297	1079.884644
1094.416992	981.055969
1093.304688	1445.057739
1092.191406	1534.379639
1091.079102	1211.661255
1089.965820	985.492004
1088.852539	1248.771484
1087.738281	1231.911255
1086.624023	1617.166748
1085.509766	1397.904419
1084.395508	1129.327148
1083.280273	1457.756592
1082.166016	1412.415405
1081.050781	1460.998169
1079.934570	1345.098389
1078.819336	1053.134033
1077.703125	1512.460083
1076.586914	896.629211
1075.469727	1177.377441
1074.353516	988.822266
1073.236328	884.748291
1072.119141	846.364746
1071.000977	906.434937
1069.882813	778.968994
1068.765625	808.582275
1067.646484	803.002869
1066.528320	750.612183
1065.409180	817.660034
1064.290039	1057.929932
1063.170898	1305.132935
1062.050781	1320.567993
1060.930664	875.151489
1059.810547	886.063171
1058.690430	988.201660
1057.569336	753.667053
1056.449219	797.443542
1055.327148	514.065430
1054.206055	436.479340
1053.083984	382.322998
1051.961914	956.399048
1050.839844	724.848450
1049.717773	470.132355
1048.594727	479.277191
1047.471680	640.140015
1046.348633	325.193817
1045.224609	367.242615
1044.101563	339.444794
1042.976563	171.868546
1041.852539	465.879822
1040.728516	589.794434
1039.603516	436.565399
1038.478516	257.904449
1037.352539	235.409332
1036.227539	-12.708399
1035.101563	20.969229
1033.974609	-126.729111
1032.848633	358.458160
1031.721680	94.758286
1030.594727	149.827438
1029.467773	383.993835
1028.340820	362.589600
1027.212891	-130.294342
1026.084961	-169.857956
1024.956055	-21.158461
1023.828125	34.789795
1022.699219	-66.971268
1021.570313	-535.154053
1020.440430	-529.674683
1019.311523	-602.857422
1018.181641	38.395412
1017.050781	-363.755676
1015.920898	-362.194824
1014.790039	79.832970
1013.659180	-284.378357
1012.528320	79.084862
1011.396484	213.315536
1010.265625	-15.763972
1009.132813	704.446777
1008.000977	540.576721
1006.868164	238.176147
1005.736328	1215.255493
1004.602539	2192.081543
1003.469727	2851.964111
1002.335938	3876.966797
1001.202148	3536.013428
1000.068359	2416.888428
998.933594	1083.713501
997.799805	728.226501
996.665039	786.406677
995.529297	553.972351
994.394531	314.995239
993.258789	355.534302
992.123047	158.749496
990.986328	-97.646118
989.849609	370.264679
988.712891	45.335712
987.576172	193.233276
986.439453	-57.224083
985.301758	201.732254
984.164063	46.353832
983.025391	360.976044
981.887695	-251.835480
980.749023	385.447571
979.610352	-7.955821
978.470703	-21.377499
977.332031	16.101210
976.192383	-84.091164
975.051758	209.090500
973.912109	-72.038521
972.771484	154.975067
971.630859	338.550995
970.490234	-58.626205
969.348633	472.171692
968.207031	201.992203
967.065430	-65.460800
965.923828	-146.655441
964.781250	423.883270
963.638672	97.865494
962.496094	-207.056061
961.352539	40.844139
960.208984	20.837641
959.065430	150.065155
957.921875	256.636017
956.777344	168.827301
955.632813	-42.247208
954.488281	97.267670
953.343750	509.332458
952.198242	189.447556
951.052734	-322.098938
949.907227	255.344635
948.760742	-95.330208
947.614258	-27.273958
946.467773	228.430359
945.321289	-312.956665
944.173828	644.476746
943.026367	325.348114
941.878906	387.913818
940.730469	446.191620
939.582031	513.868225
938.433594	643.410706
937.285156	392.313324
936.135742	435.774109
934.987305	237.871964
933.836914	272.826355
932.687500	681.741577
931.537109	99.813332
930.386719	279.131744
929.236328	133.049744
928.084961	-85.522652
926.934570	140.082977
925.783203	242.997849
924.630859	-24.651297
923.478516	-91.764702
922.327148	27.869637
921.173828	-52.318703
920.021484	45.062340
918.868164	-134.537369
917.714844	83.734184
916.561523	263.553101
915.407227	-196.743347
914.252930	169.699768
913.098633	-239.933899
911.944336	151.793106
910.789063	-279.843994
909.633789	-468.386017
908.478516	150.557373
907.322266	-98.734413
906.166016	107.825920
905.009766	-442.238770
903.853516	-22.335409
902.696289	-313.512299
901.539063	212.992569
900.381836	-111.653786
899.223633	365.172485
898.065430	226.564621
896.907227	158.326172
895.749023	54.120033
894.589844	569.628906
893.430664	312.023254
892.271484	-223.253036
891.112305	84.599350
889.952148	-129.302994
888.791992	-20.032633
887.630859	-52.890854
886.470703	-191.690186
885.309570	127.812248
884.148438	135.949371
882.986328	191.584198
881.825195	125.524185
880.663086	300.848785
879.500000	532.552307
878.337891	489.316589
877.174805	398.893280
876.011719	286.079163
874.847656	828.686707
873.684570	589.908630
872.520508	436.848663
871.355469	751.981201
870.191406	601.326782
869.026367	183.153244
867.861328	864.795837
866.695313	516.543701
865.530273	869.713745
864.364258	676.722595
863.197266	704.013245
862.031250	587.550842
860.864258	935.963074
859.697266	884.619873
858.530273	950.003296
857.362305	889.699341
856.194336	1082.898438
855.026367	737.715210
853.857422	1233.513184
852.688477	1365.884888
851.519531	1341.265747
850.350586	1101.504883
849.180664	873.016357
848.010742	996.186157
846.840820	1058.773682
845.670898	930.983887
844.500000	1053.839966
843.329102	823.029114
842.157227	435.660461
840.986328	515.779053
839.814453	510.796692
838.642578	465.471283
837.469727	471.458740
836.296875	673.939209
835.124023	1005.754700
833.951172	772.274719
832.777344	1067.920654
831.603516	829.795044
830.429688	1212.029541
829.255859	578.771118
828.081055	793.280823
826.906250	530.291138
825.731445	1029.754150
824.555664	507.930786
823.379883	195.651810
822.204102	598.502502
821.027344	749.282593
819.851563	554.625122
818.674805	727.212341
817.497070	89.320801
816.320313	352.764618
815.142578	35.213654
813.963867	-384.711395
812.786133	-39.702755
811.607422	-41.895950
810.428711	-339.925629
809.250000	335.251892
808.070313	-323.087555
806.890625	-143.999451
805.710938	-22.967026
804.531250	60.022842
803.350586	-514.242432
802.169922	18.792377
800.988281	-273.936890
799.807617	-136.503220
798.625977	164.705399
797.444336	-0.027647
796.261719	-98.446396
795.079102	-243.610413
793.896484	-442.129974
792.713867	-91.544876
791.530273	110.256271
790.346680	83.688194
789.163086	30.313284
787.979492	286.483215
786.794922	559.965576
785.610352	534.485352
784.425781	499.914459
783.240234	47.301662
782.054688	96.326447
780.869141	449.990204
779.682617	518.267639
778.496094	416.202698
777.309570	446.414764
776.123047	154.070145
774.935547	411.147552
773.748047	325.860779
772.560547	185.224503
771.373047	-52.621262
770.184570	-171.529709
768.996094	234.019363
767.806641	703.055664
766.618164	279.313019
765.428711	622.112793
764.239258	460.219147
763.048828	491.943298
761.858398	514.640015
760.667969	510.717133
759.477539	436.195953
758.286133	1300.770874
757.094727	1102.571655
755.903320	548.112610
754.710938	622.397034
753.518555	450.352844
752.326172	1031.822998
751.133789	670.553345
749.940430	779.258362
748.747070	745.070618
747.553711	644.923950
746.359375	66.302994
745.166016	367.626678
743.970703	407.680237
742.776367	522.188232
741.581055	156.413010
740.385742	617.082947
739.190430	32.184277
737.994141	472.819763
736.797852	78.687477
735.601563	157.707687
734.405273	164.418091
733.208008	-36.827785
732.010742	72.750961
730.813477	59.774567
729.615234	178.050232
728.416992	530.281250
727.218750	241.826553
726.020508	486.873383
724.821289	611.678955
723.622070	535.513306
722.422852	479.126526
721.222656	588.823303
720.022461	456.248779
718.822266	505.020569
717.621094	182.943878
716.420898	522.198792
715.218750	676.052185
714.017578	444.050812
712.815430	-306.514801
711.614258	307.878265
710.411133	490.737000
709.208984	590.950073
708.005859	412.567230
706.802734	171.369141
705.599609	-34.624180
704.395508	186.347488
703.191406	-49.459343
701.987305	385.193756
700.782227	265.333008
699.577148	228.483429
698.372070	313.726715
697.166992	-174.511810
695.960938	230.907806
694.754883	158.575027
693.548828	214.801239
692.341797	343.042938
691.135742	-487.910217
689.927734	-120.001785
688.720703	133.144852
687.512695	-346.645325
686.304688	24.431517
685.096680	-11.874312
683.888672	-32.535610
682.679688	42.646069
681.470703	-386.610748
680.260742	-199.947754
679.050781	-97.355286
677.840820	-163.218994
676.630859	-477.511108
675.419922	161.149307
674.209961	-48.215385
672.998047	-107.692749
671.787109	58.288998
670.575195	-41.259140
669.363281	313.729980
668.151367	130.895905
666.938477	65.339363
665.725586	-330.208527
664.512695	-27.454845
663.299805	-26.650675
662.085938	-77.158775
660.872070	-77.519531
659.658203	19.692234
658.443359	-124.279289
657.228516	146.380035
656.013672	147.814224
654.797852	-102.536301
653.583008	46.362701
652.366211	85.725006
651.150391	164.212387
649.934570	109.490059
648.717773	-138.648361
647.500000	100.196777
646.283203	420.999573
645.065430	563.336609
643.847656	-182.651474
642.629883	665.676880
641.411133	606.370850
640.192383	360.197296
638.973633	400.104004
637.753906	534.626038
636.534180	265.226440
635.314453	786.342163
634.094727	175.493591
632.874023	-29.411074
631.653320	-69.110146
630.432617	382.401276
629.211914	530.930054
627.990234	363.771057
626.768555	743.120789
625.545898	375.767426
624.324219	183.799042
623.101563	308.487091
621.877930	770.958557
620.655273	495.622772
619.431641	435.874573
618.208008	-22.988369
616.983398	-56.690178
615.759766	133.208923
614.535156	24.438385
613.310547	40.619678
612.084961	134.512939
610.859375	139.186401
609.633789	20.386957
608.408203	233.271255
607.181641	-147.642105
605.955078	-197.157013
604.728516	-336.337646
