# Supplementary material for: Raman spectroscopy accurately differentiates mucosal healing from non-healing and biochemical changes following biological therapy in inflammatory bowel disease
Source: PLoS One. 2021 Jun 2;16(6):e0252210. doi: 10.1371/journal.pone.0252210 (PMC8172032; doi:10.1371/journal.pone.0252210)
Supplement: S7 Dataset — (ZIP) [file pone.0252210.s009.zip › Post-biologic/OC013 post treatment-2_BL sub CR removed_62__X_13375.3__Y_18528.6__Time_691.txt]

1714.671875	213.338623
1713.695313	144.209030
1712.718750	110.830292
1711.742188	24.765751
1710.764648	-9.444302
1709.787109	48.405033
1708.809570	-2.733787
1707.831055	-154.802582
1706.853516	-67.486786
1705.875000	208.078461
1704.896484	21.218660
1703.916992	-108.525536
1702.938477	-74.081566
1701.958984	-153.895416
1700.979492	-48.277431
1700.000000	-225.355392
1699.019531	90.372047
1698.040039	-159.891830
1697.059570	45.029091
1696.079102	-5.857877
1695.097656	8.126262
1694.117188	12.213267
1693.135742	-17.692060
1692.154297	-116.250877
1691.172852	-24.549623
1690.190430	3.763109
1689.208008	48.776680
1688.225586	62.462158
1687.243164	244.812073
1686.260742	254.476135
1685.277344	179.489731
1684.293945	235.756927
1683.310547	39.559223
1682.327148	214.296310
1681.343750	248.446014
1680.359375	0.973562
1679.375000	302.506317
1678.390625	144.133469
1677.405273	390.777069
1676.419922	552.761963
1675.435547	616.854919
1674.449219	508.617157
1673.463867	528.565430
1672.478516	421.467834
1671.492188	615.142456
1670.505859	875.639404
1669.519531	666.452454
1668.532227	670.233276
1667.544922	778.008118
1666.557617	729.612671
1665.570313	721.487122
1664.583008	894.188965
1663.594727	900.142822
1662.607422	768.643127
1661.619141	759.539856
1660.629883	957.557007
1659.641602	761.062805
1658.652344	731.922546
1657.663086	766.727234
1656.673828	1011.066040
1655.684570	882.353455
1654.694336	521.100281
1653.704102	551.982239
1652.713867	649.309509
1651.723633	524.710876
1650.732422	654.331482
1649.742188	694.295288
1648.750977	528.331482
1647.758789	444.628601
1646.767578	321.595428
1645.775391	415.472778
1644.784180	520.119812
1643.791992	117.982674
1642.798828	265.331238
1641.806641	85.564583
1640.813477	103.981064
1639.820313	101.480400
1638.827148	207.308807
1637.833008	110.222054
1636.839844	182.081665
1635.845703	-38.503036
1634.851563	2.049880
1633.856445	-62.655117
1632.862305	238.945801
1631.867188	277.195038
1630.872070	20.666546
1629.876953	59.187603
1628.881836	129.382492
1627.885742	47.037712
1626.889648	20.066042
1625.893555	1.084283
1624.897461	-23.067991
1623.900391	-91.829086
1622.903320	-97.414070
1621.906250	44.215214
1620.909180	54.479858
1619.912109	-48.155956
1618.914063	-43.043770
1617.916016	30.363344
1616.917969	-74.723999
1615.919922	35.446926
1614.920898	-35.451420
1613.921875	148.136017
1612.922852	179.538498
1611.923828	58.851978
1610.924805	111.225281
1609.924805	71.831436
1608.924805	42.919395
1607.924805	19.237946
1606.924805	102.922691
1605.923828	-1.999472
1604.922852	107.762939
1603.921875	8.042157
1602.920898	-110.000359
1601.919922	-47.518456
1600.917969	-32.203659
1599.916016	-424.919006
1598.914063	-12.235002
1597.912109	78.677353
1596.909180	57.098423
1595.906250	179.161926
1594.903320	-192.634827
1593.900391	-154.309052
1592.896484	-129.144760
1591.893555	-169.343048
1590.889648	-3.425380
1589.885742	13.581968
1588.880859	-45.179153
1587.876953	128.130325
1586.872070	79.593155
1585.867188	-70.712685
1584.862305	-189.783920
1583.856445	110.660942
1582.851563	-107.639038
1581.845703	-294.706177
1580.839844	-23.437008
1579.833008	179.887390
1578.827148	135.691956
1577.820313	169.465561
1576.813477	28.749994
1575.806641	-65.206451
1574.798828	246.502518
1573.791992	14.448057
1572.784180	195.739365
1571.775391	18.099321
1570.767578	217.227081
1569.759766	197.878738
1568.750977	-112.549408
1567.742188	-113.927681
1566.732422	-14.189983
1565.723633	-80.776970
1564.713867	-38.478348
1563.704102	125.615746
1562.694336	299.869965
1561.684570	134.118744
1560.673828	72.011864
1559.664063	97.941849
1558.652344	121.104599
1557.641602	221.861374
1556.630859	-195.768784
1555.619141	-61.616909
1554.607422	344.261993
1553.595703	260.439301
1552.583984	179.091003
1551.571289	40.680664
1550.558594	424.882660
1549.545898	475.037201
1548.533203	302.580261
1547.519531	189.518143
1546.506836	97.048698
1545.493164	182.817749
1544.479492	40.985268
1543.464844	121.259354
1542.451172	203.946655
1541.436523	-85.456306
1540.421875	144.120392
1539.407227	-49.916027
1538.391602	21.819901
1537.375977	72.740463
1536.361328	-75.141861
1535.344727	-130.264206
1534.329102	180.692886
1533.312500	76.277908
1532.296875	95.510658
1531.280273	186.747849
1530.262695	97.443634
1529.246094	-9.975074
1528.228516	186.414246
1527.210938	184.322495
1526.193359	-5.822960
1525.175781	311.025421
1524.157227	74.353569
1523.138672	138.665024
1522.120117	56.216408
1521.101563	76.547577
1520.082031	-3.531601
1519.063477	75.691643
1518.043945	118.773666
1517.024414	92.352654
1516.003906	106.919823
1514.983398	-25.020161
1513.963867	-141.591125
1512.943359	29.295631
1511.921875	-84.905006
1510.901367	93.390678
1509.879883	2.115628
1508.858398	-155.907379
1507.836914	214.318893
1506.815430	266.369843
1505.792969	-132.855774
1504.770508	-52.755447
1503.748047	-70.141434
1502.725586	91.716026
1501.702148	-117.961296
1500.678711	120.479286
1499.655273	8.009754
1498.631836	-91.688911
1497.608398	-219.567551
1496.583984	-124.893898
1495.559570	10.596444
1494.535156	82.028831
1493.510742	-173.903015
1492.485352	91.671654
1491.460938	-87.603790
1490.435547	226.268555
1489.409180	72.445190
1488.383789	230.243622
1487.357422	9.988634
1486.331055	425.469574
1485.304688	189.857742
1484.278320	383.018768
1483.250977	144.865021
1482.224609	230.739853
1481.197266	375.180542
1480.168945	527.159973
1479.141602	622.974915
1478.113281	509.717957
1477.084961	511.144653
1476.056641	464.142029
1475.028320	437.512207
1473.999023	680.780640
1472.969727	773.717468
1471.940430	866.599426
1470.911133	972.151306
1469.881836	869.016174
1468.851563	804.056152
1467.821289	1316.417480
1466.791016	1091.192139
1465.759766	977.895630
1464.729492	1210.312256
1463.698242	1046.219727
1462.666992	968.576721
1461.635742	1066.226074
1460.603516	1369.515503
1459.571289	1403.569458
1458.539063	1320.859741
1457.506836	1497.050537
1456.474609	1429.608765
1455.441406	1483.961182
1454.408203	1469.833496
1453.375000	1374.595093
1452.341797	1550.673584
1451.307617	1635.442993
1450.274414	1550.446411
1449.240234	1584.570557
1448.205078	1481.924805
1447.170898	1483.194458
1446.135742	1416.127808
1445.100586	1275.721558
1444.065430	1535.266602
1443.030273	1481.001099
1441.994141	1398.961426
1440.958984	1256.318359
1439.921875	1042.954956
1438.885742	1064.848999
1437.849609	942.718506
1436.812500	904.067627
1435.775391	1095.387695
1434.738281	592.072876
1433.701172	626.919617
1432.663086	808.233032
1431.625000	598.273621
1430.586914	719.067383
1429.548828	489.155640
1428.509766	468.768555
1427.470703	193.727798
1426.431641	329.880402
1425.392578	188.735504
1424.353516	400.582489
1423.313477	113.454361
1422.273438	143.963333
1421.233398	486.867432
1420.193359	336.114166
1419.152344	89.813820
1418.111328	90.383881
1417.070313	184.148666
1416.029297	242.727402
1414.987305	-101.146317
1413.946289	-127.881897
1412.904297	147.207565
1411.862305	233.713684
1410.819336	249.879028
1409.776367	127.913162
1408.734375	-54.198414
1407.691406	70.285614
1406.647461	-272.306549
1405.604492	0.483187
1404.560547	62.377075
1403.516602	-131.653381
1402.472656	83.481339
1401.427734	85.372993
1400.382813	-153.417419
1399.337891	44.297195
1398.292969	-11.183825
1397.248047	128.955444
1396.202148	341.790497
1395.156250	336.661987
1394.110352	141.264618
1393.064453	146.391769
1392.018555	-43.680832
1390.971680	-38.332466
1389.924805	59.710484
1388.877930	122.778351
1387.830078	18.300657
1386.782227	-278.616364
1385.734375	22.320461
1384.686523	-134.271591
1383.638672	-120.734192
1382.589844	80.305878
1381.541016	-18.447140
1380.492188	-114.559631
1379.443359	-55.697617
1378.394531	-109.117004
1377.344727	82.209106
1376.294922	-170.681686
1375.245117	-126.439911
1374.194336	-19.760124
1373.143555	64.525742
1372.092773	-13.205574
1371.041992	-153.129089
1369.991211	103.410187
1368.939453	16.041298
1367.887695	-66.207962
1366.835938	118.200165
1365.784180	-31.078445
1364.731445	-23.345146
1363.679688	51.700916
1362.626953	-84.738846
1361.573242	196.985779
1360.520508	125.445526
1359.466797	178.381363
1358.413086	39.923508
1357.359375	-43.688339
1356.305664	-87.400078
1355.250977	177.130127
1354.196289	138.537933
1353.141602	405.574615
1352.086914	324.919220
1351.031250	-31.211170
1349.975586	59.715141
1348.919922	187.920059
1347.864258	527.062988
1346.808594	409.701813
1345.751953	381.758972
1344.695313	413.425781
1343.638672	442.687744
1342.581055	516.629700
1341.523438	570.802002
1340.466797	456.572937
1339.408203	310.263641
1338.350586	669.293396
1337.291992	723.712097
1336.234375	523.235413
1335.174805	666.909851
1334.116211	602.768982
1333.057617	407.628357
1331.998047	479.747375
1330.938477	227.995621
1329.878906	527.708069
1328.818359	365.177307
1327.757813	469.659546
1326.697266	796.515015
1325.636719	513.219116
1324.576172	299.261108
1323.514648	636.021729
1322.453125	854.225464
1321.391602	593.642700
1320.330078	626.846497
1319.267578	625.561646
1318.205078	900.557190
1317.142578	795.781250
1316.080078	898.183777
1315.016602	926.659729
1313.953125	802.411438
1312.889648	853.185791
1311.826172	746.362427
1310.761719	683.961426
1309.698242	680.733887
1308.633789	707.092407
1307.569336	726.108154
1306.503906	769.768127
1305.438477	636.352539
1304.373047	611.250549
1303.307617	600.961060
1302.242188	745.584351
1301.175781	954.086121
1300.109375	803.802917
1299.042969	901.741150
1297.976563	790.915344
1296.909180	920.812744
1295.841797	802.740479
1294.774414	903.201050
1293.707031	419.628784
1292.638672	591.343262
1291.571289	851.322571
1290.502930	493.242432
1289.433594	686.988281
1288.365234	748.317383
1287.295898	736.126282
1286.226563	733.766541
1285.157227	601.606079
1284.086914	614.019348
1283.017578	660.734009
1281.947266	663.383240
1280.876953	648.920044
1279.805664	641.822632
1278.734375	583.370056
1277.663086	747.533813
1276.591797	755.142700
1275.520508	840.996216
1274.448242	643.289551
1273.375977	721.821167
1272.303711	810.103638
1271.231445	624.780212
1270.158203	918.196411
1269.085938	645.052185
1268.011719	796.767456
1266.938477	740.982300
1265.865234	633.987793
1264.791016	844.164551
1263.716797	832.311218
1262.641602	849.722717
1261.567383	703.794067
1260.492188	835.776367
1259.416992	653.358826
1258.341797	646.423157
1257.265625	846.514221
1256.190430	734.818359
1255.114258	727.848267
1254.037109	652.718140
1252.960938	930.475525
1251.883789	874.777893
1250.806641	930.986328
1249.729492	726.943604
1248.652344	873.096008
1247.574219	892.761963
1246.496094	909.974548
1245.417969	747.361755
1244.338867	747.556458
1243.260742	653.018555
1242.181641	796.460144
1241.102539	993.226929
1240.022461	796.693970
1238.943359	813.764771
1237.863281	644.000916
1236.783203	695.007996
1235.702148	682.914978
1234.622070	702.322876
1233.541016	472.035248
1232.459961	607.745850
1231.377930	619.804260
1230.296875	861.944519
1229.214844	617.181152
1228.132813	527.452026
1227.050781	575.709656
1225.967773	415.782135
1224.884766	277.668091
1223.801758	529.050476
1222.718750	388.489197
1221.634766	313.238129
1220.550781	441.051971
1219.466797	418.926208
1218.382813	138.223602
1217.298828	290.043213
1216.213867	374.125153
1215.128906	395.351318
1214.042969	428.596527
1212.958008	464.207306
1211.872070	181.224854
1210.786133	260.218719
1209.700195	141.350632
1208.613281	280.524689
1207.526367	378.609375
1206.439453	515.174683
1205.352539	487.767181
1204.265625	469.966644
1203.177734	334.095001
1202.089844	217.509384
1201.001953	14.254427
1199.913086	121.573967
1198.824219	195.110382
1197.735352	76.078323
1196.646484	212.051834
1195.557617	56.905750
1194.467773	-64.553680
1193.377930	95.265411
1192.288086	89.128548
1191.197266	99.767708
1190.106445	-103.453598
1189.015625	101.685287
1187.924805	-10.284394
1186.833984	-59.829456
1185.742188	166.627686
1184.650391	18.583647
1183.557617	91.281990
1182.465820	175.899780
1181.373047	-168.825912
1180.280273	196.234573
1179.187500	4.979793
1178.093750	19.858297
1177.000977	116.153076
1175.907227	18.327505
1174.812500	-127.397614
1173.718750	114.782440
1172.624023	93.491066
1171.529297	-33.137783
1170.434570	2.952816
1169.338867	-283.964508
1168.244141	-6.363860
1167.148438	-101.944405
1166.051758	-183.188324
1164.956055	-63.669102
1163.859375	-8.763759
1162.762695	-274.044952
1161.666016	220.267029
1160.568359	174.653687
1159.470703	-38.092266
1158.373047	40.406597
1157.275391	90.197609
1156.176758	416.666504
1155.079102	67.947563
1153.979492	34.112976
1152.880859	-149.937714
1151.782227	152.306259
1150.682617	-46.062397
1149.583008	-34.719292
1148.482422	-6.745564
1147.382813	-47.875614
1146.282227	-162.832870
1145.181641	-54.017372
1144.080078	-128.535721
1142.979492	-124.530235
1141.877930	-241.876846
1140.776367	-80.953957
1139.673828	-179.303741
1138.572266	-37.542912
1137.469727	-69.369774
1136.367188	79.368645
1135.263672	52.219986
1134.161133	200.809937
1133.057617	211.586563
1131.954102	212.837723
1130.849609	294.751678
1129.745117	148.817490
1128.641602	62.239189
1127.536133	241.298630
1126.431641	396.551544
1125.326172	473.477081
1124.220703	337.039093
1123.115234	236.187637
1122.009766	-2.037347
1120.903320	257.204712
1119.796875	288.990967
1118.690430	67.435623
1117.583008	139.451508
1116.475586	81.275993
1115.368164	141.402206
1114.260742	-46.860348
1113.152344	60.535927
1112.044922	153.695877
1110.936523	-110.110435
1109.827148	-2.803948
1108.718750	258.019043
1107.609375	178.581741
1106.500000	153.490784
1105.389648	-25.061684
1104.280273	240.228470
1103.169922	274.123505
1102.059570	435.405884
1100.948242	292.324432
1099.837891	234.212540
1098.726563	319.943878
1097.615234	438.640686
1096.502930	356.967896
1095.390625	275.336792
1094.278320	212.594101
1093.166016	53.332607
1092.053711	289.703705
1090.940430	387.087158
1089.827148	117.308342
1088.713867	278.235443
1087.599609	-5.491955
1086.485352	284.758118
1085.371094	332.711243
1084.256836	434.723907
1083.141602	231.179932
1082.027344	274.463104
1080.912109	399.957245
1079.795898	69.790382
1078.680664	178.877441
1077.564453	111.869965
1076.448242	446.239563
1075.331055	390.973694
1074.213867	258.344696
1073.096680	-125.144493
1071.979492	-1.963611
1070.862305	46.175404
1069.744141	12.285538
1068.625977	233.842102
1067.507813	141.418304
1066.388672	60.775246
1065.270508	308.018555
1064.151367	136.140274
1063.031250	55.647236
1061.912109	256.021820
1060.791992	89.053101
1059.671875	230.925049
1058.550781	206.744705
1057.430664	191.970657
1056.309570	170.226212
1055.188477	10.669820
1054.066406	-27.298426
1052.945313	-158.624557
1051.823242	172.488846
1050.700195	-28.779501
1049.578125	164.536179
1048.455078	63.790203
1047.332031	49.457039
1046.208984	135.467178
1045.084961	123.547180
1043.960938	46.405739
1042.836914	85.887375
1041.712891	25.201830
1040.587891	-33.076530
1039.462891	71.762711
1038.337891	71.819885
1037.212891	53.308598
1036.086914	137.264313
1034.960938	128.160873
1033.834961	165.645432
1032.708984	179.910065
1031.582031	101.209160
1030.455078	129.545578
1029.328125	97.496132
1028.200195	109.666893
1027.072266	-33.759789
1025.944336	-26.086042
1024.816406	-454.910919
1023.687500	-217.186752
1022.558594	-128.055679
1021.429688	-136.362869
1020.300781	-163.162491
1019.170898	-310.496582
1018.041016	-114.503609
1016.911133	-261.649933
1015.780273	-176.883636
1014.649414	7.551027
1013.518555	152.584213
1012.387695	-72.971184
1011.255859	46.675201
1010.124023	170.964401
1008.992188	140.189743
1007.860352	185.861374
1006.727539	229.265915
1005.594727	596.533508
1004.461914	1144.066895
1003.329102	1430.176880
1002.195313	1284.005737
1001.061523	832.946960
999.927734	460.721558
998.792969	58.714172
997.658203	185.767303
996.523438	-42.695026
995.388672	-220.199966
994.252930	33.963478
993.117188	45.846481
991.981445	-48.302769
990.844727	-100.825859
989.708984	275.556519
988.572266	107.887619
987.434570	55.585739
986.297852	47.158215
985.160156	-99.386452
984.022461	2.904598
982.884766	59.179817
981.746094	-137.677368
980.607422	13.098172
979.468750	-148.995575
978.329102	-122.338684
977.190430	-3.637885
976.050781	-117.110298
974.910156	-101.746063
973.770508	-51.844143
972.629883	-1.890842
971.489258	-188.453735
970.348633	-44.195095
969.207031	120.731964
968.065430	40.074070
966.923828	154.571243
965.781250	-45.200951
964.639648	174.916290
963.496094	85.447136
962.353516	41.943081
961.210938	5.409366
960.067383	335.591736
958.923828	182.320114
957.779297	-99.063927
956.635742	102.900146
955.491211	185.803955
954.345703	94.797699
953.201172	399.761444
952.055664	64.115257
950.910156	64.901451
949.764648	257.830566
948.618164	261.000336
947.471680	241.384506
946.325195	237.841995
945.178711	147.561783
944.031250	251.524643
942.883789	181.973541
941.736328	247.208740
940.587891	355.845917
939.439453	325.313385
938.291016	477.356659
937.142578	262.211517
935.993164	222.802460
934.843750	213.112137
933.694336	383.534485
932.544922	428.625580
931.394531	437.310028
930.244141	411.894501
929.093750	54.126396
927.942383	254.297668
926.791016	249.613205
925.639648	8.361421
924.488281	151.717407
923.335938	122.225243
922.183594	58.702858
921.031250	8.905405
919.877930	54.642712
918.724609	209.474716
917.571289	-37.773155
916.417969	96.681587
915.263672	-113.981949
914.109375	-102.038033
912.955078	-74.161255
911.800781	76.274574
910.645508	126.886223
909.490234	-87.803909
908.334961	-98.290764
907.178711	-56.584400
906.022461	184.575699
904.866211	-124.881592
903.709961	-60.402390
902.552734	-41.193890
901.395508	177.285477
900.238281	-106.791260
899.080078	-44.449589
897.921875	162.699615
896.763672	55.391830
895.605469	-171.674561
894.446289	-25.554190
893.287109	149.923141
892.127930	112.938210
890.967773	44.385708
889.807617	-26.355309
888.647461	74.593208
887.487305	96.515549
886.326172	25.925650
885.165039	59.204388
884.003906	11.286443
882.842773	71.686569
881.680664	-100.165176
880.518555	318.752594
879.356445	65.847183
878.193359	-62.972740
877.030273	65.118813
875.867188	267.503754
874.703125	-61.588856
873.540039	66.493591
872.375977	73.008873
871.210938	376.569458
870.046875	331.316132
868.881836	0.475566
867.716797	324.145020
866.550781	229.553680
865.385742	328.308990
864.219727	343.903351
863.052734	301.103546
861.886719	404.325500
860.719727	446.891815
859.552734	294.155548
858.384766	168.441681
857.217773	159.474640
856.049805	379.340790
854.880859	435.402649
853.712891	841.226379
852.543945	516.095642
851.375000	491.437714
850.205078	520.581543
849.036133	462.352997
847.866211	336.979248
846.696289	251.973404
845.525391	435.635193
844.354492	37.352741
843.183594	66.607628
842.012695	93.617821
840.840820	-62.758358
839.668945	13.464869
838.497070	80.714439
837.324219	-62.129807
836.151367	123.525322
834.978516	121.462265
833.805664	262.320862
832.631836	79.381340
831.458008	19.291628
830.284180	249.334152
829.110352	309.703491
827.935547	189.369324
826.760742	24.487408
825.584961	140.593842
824.410156	232.116150
823.234375	60.637058
822.058594	227.870941
820.881836	-8.132438
819.705078	-34.711399
818.528320	99.004448
817.351563	76.840561
816.173828	-0.952147
814.996094	-32.000996
813.818359	12.574181
812.639648	117.157082
811.461914	-60.668224
810.283203	-40.608276
809.103516	97.199501
807.923828	-53.876026
806.745117	-38.325283
805.564453	-0.585849
804.384766	-160.467545
803.204102	-218.192673
802.023438	101.305000
800.842773	-29.703676
799.661133	-116.309731
798.479492	-302.679291
797.297852	-63.353951
796.115234	-152.172882
794.932617	49.293594
793.750000	-61.710987
792.567383	-252.419647
791.383789	-159.640335
790.200195	-71.361267
789.016602	-219.956055
787.832031	9.853224
786.648438	-17.082861
785.463867	365.112427
784.278320	108.104492
783.092773	-133.338882
781.908203	219.792435
780.721680	241.307663
779.536133	176.628891
778.349609	32.445076
777.163086	84.803490
775.975586	-48.315033
774.789063	87.831268
773.601563	-65.150879
772.413086	-23.978886
771.225586	288.388031
770.037109	44.966557
768.848633	85.974136
767.660156	312.039154
766.470703	339.673492
765.281250	151.389618
764.091797	399.188934
762.901367	241.727798
761.710938	438.686737
760.520508	241.598465
759.330078	260.173431
758.138672	329.292450
756.947266	266.390137
755.755859	234.257004
754.563477	213.088257
753.371094	264.402588
752.178711	236.558899
750.986328	-6.572111
749.792969	231.284668
748.599609	155.036758
747.405273	315.832306
746.211914	239.506592
745.017578	193.887512
743.823242	192.111267
742.627930	210.025116
741.433594	-26.429865
740.238281	-118.160423
739.041992	11.428657
737.846680	2.886195
736.650391	51.246613
735.454102	-292.431641
734.256836	103.968002
733.059570	47.062672
731.862305	173.943893
730.665039	44.754009
729.466797	88.361374
728.268555	302.459564
727.070313	225.644073
725.872070	-4.181005
724.672852	329.813568
723.473633	119.630188
722.273438	9.963270
721.074219	271.503662
719.874023	124.634468
718.673828	176.393509
717.472656	260.809113
716.271484	20.081333
715.070313	97.843048
713.869141	463.344299
712.666992	122.300888
711.464844	175.850662
710.262695	155.239883
709.059570	106.264412
707.856445	338.218597
706.653320	195.489441
705.450195	83.253075
704.246094	-87.745468
703.041992	102.487770
701.837891	-77.240097
700.632813	271.569916
699.428711	100.485886
698.222656	251.167770
697.017578	216.994064
695.811523	247.975937
694.605469	-68.683014
693.399414	-44.259220
692.192383	97.363670
690.986328	-10.772598
689.778320	-270.822845
688.571289	-166.264664
687.363281	3.286121
686.155273	94.639435
684.947266	170.736206
683.738281	-87.082237
682.529297	90.814705
681.320313	-56.424698
680.111328	-23.825912
678.901367	-64.906654
677.691406	95.376358
676.481445	-114.615280
675.270508	-25.863806
674.059570	-181.679016
672.848633	151.459305
671.636719	140.547791
670.425781	211.798904
669.213867	-58.550465
668.000977	109.954086
666.789063	-41.411968
665.576172	170.215683
664.362305	-186.262695
663.149414	126.801941
661.935547	176.366287
660.721680	111.540443
659.507813	-80.540207
658.292969	-119.339859
657.078125	29.547087
655.863281	81.371933
654.647461	36.208366
653.431641	-34.750259
652.215820	-116.392532
651.000000	-72.989609
649.783203	-167.380646
648.566406	-24.793251
647.349609	132.877274
646.132813	206.626511
644.915039	327.778900
643.697266	68.205452
642.478516	-53.485394
641.259766	-28.779505
640.041992	-31.901093
638.822266	94.077492
637.603516	26.757416
636.383789	-64.001686
635.164063	-188.910904
633.943359	-45.166885
632.723633	30.004606
631.502930	122.520691
630.281250	118.651894
629.060547	-24.430685
627.838867	34.411255
626.617188	129.941391
625.394531	17.746912
624.172852	79.503235
622.950195	190.823090
621.726563	60.324547
620.503906	279.347290
619.280273	12.528759
618.056641	-232.386520
616.832031	66.870323
615.608398	49.684052
614.383789	22.241966
613.158203	-252.850800
611.933594	131.294403
610.708008	34.716770
609.482422	41.298073
608.255859	174.504196
607.030273	13.366160
605.803711	-151.375153
604.576172	77.521919
