# Supplementary material for: Raman spectroscopy accurately differentiates mucosal healing from non-healing and biochemical changes following biological therapy in inflammatory bowel disease
Source: PLoS One. 2021 Jun 2;16(6):e0252210. doi: 10.1371/journal.pone.0252210 (PMC8172032; doi:10.1371/journal.pone.0252210)
Supplement: S7 Dataset — (ZIP) [file pone.0252210.s009.zip › Post-biologic/OC034 post treatment_base sub CR removed_41__X_-4895.59__Y_10072__Z_1507.2__Time_459.txt]

1714.774414	-18.553501
1713.797852	-153.891998
1712.820313	26.935736
1711.843750	66.756432
1710.866211	27.383497
1709.888672	-91.053574
1708.911133	-130.329315
1707.933594	-12.737140
1706.955078	138.450500
1705.976563	4.607158
1704.998047	75.940239
1704.019531	92.723854
1703.040039	-57.363995
1702.061523	83.393410
1701.082031	225.923828
1700.101563	233.886337
1699.122070	219.756744
1698.141602	458.886963
1697.161133	459.433624
1696.180664	531.544006
1695.200195	619.115967
1694.218750	471.115601
1693.238281	469.611115
1692.256836	531.743652
1691.274414	462.679108
1690.292969	596.128113
1689.310547	441.088898
1688.328125	509.894745
1687.345703	757.098816
1686.363281	894.699768
1685.379883	725.546631
1684.396484	916.072632
1683.413086	901.280396
1682.429688	894.415771
1681.445313	852.868835
1680.461914	1011.023132
1679.477539	940.184937
1678.493164	967.875916
1677.507813	1022.191589
1676.523438	1315.983276
1675.538086	1362.405396
1674.552734	1318.536255
1673.566406	1351.891968
1672.581055	1417.314331
1671.594727	1490.835449
1670.608398	1402.488403
1669.622070	1723.384766
1668.634766	1600.934814
1667.648438	1704.452759
1666.661133	1556.035156
1665.673828	1561.857666
1664.685547	1732.419800
1663.698242	1950.971802
1662.709961	1870.085205
1661.721680	1622.545288
1660.733398	2006.258301
1659.744141	1852.203369
1658.755859	1799.265869
1657.766602	1961.237305
1656.777344	1906.364624
1655.787109	1920.709839
1654.797852	1858.693970
1653.807617	1595.955078
1652.817383	1407.812256
1651.827148	1439.702881
1650.835938	1249.823364
1649.844727	1211.147339
1648.853516	1024.872437
1647.862305	677.884338
1646.871094	960.324890
1645.878906	815.098022
1644.886719	562.076538
1643.894531	549.877563
1642.902344	546.031189
1641.910156	392.171265
1640.916992	552.804382
1639.923828	294.325531
1638.930664	247.394928
1637.936523	256.276154
1636.943359	33.584927
1635.949219	148.791733
1634.955078	122.066055
1633.960938	32.538197
1632.965820	-3.861781
1631.970703	181.386993
1630.975586	-114.866333
1629.980469	-65.739670
1628.985352	-174.138290
1627.989258	-126.855034
1626.993164	-71.303040
1625.997070	-25.903904
1625.000977	-45.873383
1624.003906	136.968002
1623.007813	288.575500
1622.010742	143.544495
1621.012695	77.754288
1620.015625	112.173988
1619.017578	265.102783
1618.020508	121.640869
1617.021484	251.568481
1616.023438	213.825180
1615.025391	134.451462
1614.026367	-23.261002
1613.027344	-80.925224
1612.028320	66.269325
1611.028320	-176.896835
1610.029297	25.900805
1609.029297	-25.272564
1608.029297	-10.642337
1607.028320	6.877479
1606.028320	249.864655
1605.027344	71.503479
1604.026367	32.203896
1603.025391	-98.421539
1602.023438	100.913338
1601.022461	10.045239
1600.020508	39.744663
1599.018555	-220.575012
1598.016602	-44.018211
1597.013672	-133.909180
1596.010742	-205.273727
1595.007813	-234.618668
1594.004883	-101.836555
1593.001953	-214.394135
1591.998047	-378.947327
1590.994141	-245.717743
1589.990234	-13.230187
1588.986328	-85.950905
1587.981445	-95.898979
1586.976563	251.562363
1585.971680	54.071945
1584.966797	2.757897
1583.961914	131.396820
1582.956055	9.944942
1581.950195	125.694870
1580.944336	80.002434
1579.938477	73.465706
1578.931641	137.294357
1577.924805	229.788635
1576.917969	186.983307
1575.911133	94.812645
1574.904297	70.351578
1573.896484	-11.273701
1572.888672	52.762535
1571.880859	-49.571011
1570.873047	14.479608
1569.864258	57.727459
1568.855469	12.633233
1567.846680	120.785103
1566.837891	62.694164
1565.829102	53.934132
1564.819336	177.526428
1563.809570	93.439026
1562.799805	188.361145
1561.790039	397.326813
1560.779297	110.842972
1559.768555	101.845940
1558.757813	-42.001087
1557.747070	125.138077
1556.736328	113.351677
1555.724609	324.274780
1554.712891	250.133484
1553.701172	194.059357
1552.689453	93.906662
1551.676758	151.582977
1550.664063	196.192154
1549.651367	222.563400
1548.638672	122.066078
1547.625977	261.994507
1546.612305	140.609726
1545.598633	96.696365
1544.584961	207.732651
1543.571289	18.862915
1542.556641	-53.816872
1541.541992	123.911476
1540.527344	9.633056
1539.512695	-97.003410
1538.498047	-28.237778
1537.482422	164.202530
1536.466797	-4.792155
1535.451172	32.470325
1534.434570	-87.760071
1533.418945	0.729187
1532.402344	207.579819
1531.385742	76.556580
1530.369141	58.778965
1529.351563	15.065005
1528.334961	-26.240608
1527.317383	61.031986
1526.299805	-8.963310
1525.281250	18.684044
1524.263672	102.739586
1523.245117	6.467875
1522.226563	156.970276
1521.208008	145.194427
1520.188477	-18.475885
1519.168945	90.198326
1518.150391	-12.116309
1517.129883	62.693611
1516.110352	109.008614
1515.089844	-27.260521
1514.070313	69.992645
1513.049805	-51.225979
1512.028320	1.928107
1511.007813	-78.589493
1509.986328	-61.795250
1508.964844	57.380985
1507.943359	-123.755318
1506.921875	71.875839
1505.899414	-42.969051
1504.876953	-58.027245
1503.854492	-206.532898
1502.832031	-216.852905
1501.808594	-119.817108
1500.786133	-174.109436
1499.762695	-213.235718
1498.739258	-257.677521
1497.714844	-87.359856
1496.691406	-191.076981
1495.666992	-69.868179
1494.642578	-156.069336
1493.617188	-71.141052
1492.592773	90.240555
1491.567383	8.541795
1490.541992	-172.979309
1489.516602	-58.286140
1488.491211	158.320099
1487.464844	126.927940
1486.438477	-78.256233
1485.412109	288.205872
1484.385742	146.479156
1483.358398	221.476959
1482.331055	222.276779
1481.303711	375.902191
1480.276367	593.018372
1479.249023	450.415588
1478.220703	669.589661
1477.192383	638.771667
1476.164063	781.021606
1475.135742	675.969849
1474.106445	901.821716
1473.077148	1045.932373
1472.047852	1143.993774
1471.018555	1308.011475
1469.989258	1245.348755
1468.958984	1551.385132
1467.928711	1480.732666
1466.898438	1600.654907
1465.868164	1659.358887
1464.836914	1829.704346
1463.805664	2030.319824
1462.774414	2154.488525
1461.743164	2184.482178
1460.710938	2277.795898
1459.679688	2236.383057
1458.647461	2166.919922
1457.615234	2285.153320
1456.582031	2235.735840
1455.549805	2470.341553
1454.516602	2451.093994
1453.483398	2578.803223
1452.449219	2541.549316
1451.416016	2344.535645
1450.381836	2527.587646
1449.347656	2667.386963
1448.313477	2695.577637
1447.279297	2842.680664
1446.244141	2787.064209
1445.208984	2726.318359
1444.173828	2771.803223
1443.138672	2255.475342
1442.102539	2589.247803
1441.066406	2419.501953
1440.030273	2555.717041
1438.994141	2158.382813
1437.958008	1943.134277
1436.920898	2134.746094
1435.883789	1927.039307
1434.846680	1795.143921
1433.808594	1339.992798
1432.771484	1377.344360
1431.733398	1167.242432
1430.695313	906.714661
1429.657227	785.039063
1428.618164	728.957153
1427.579102	793.932129
1426.540039	508.354340
1425.500977	416.997040
1424.461914	580.233093
1423.421875	453.573364
1422.381836	344.593384
1421.341797	487.542938
1420.301758	439.033020
1419.260742	257.085327
1418.219727	344.567322
1417.178711	243.264786
1416.137695	287.956726
1415.096680	244.595932
1414.054688	198.742126
1413.012695	95.094643
1411.970703	49.340588
1410.928711	164.498093
1409.885742	189.158203
1408.842773	-4.737768
1407.799805	35.094845
1406.756836	90.020744
1405.712891	144.954330
1404.668945	66.870796
1403.625000	-13.637664
1402.581055	56.497639
1401.537109	36.350254
1400.492188	267.072021
1399.447266	211.896530
1398.402344	129.237061
1397.357422	184.542038
1396.311523	59.455658
1395.265625	142.452286
1394.219727	233.010529
1393.173828	-24.491680
1392.126953	66.220917
1391.081055	-158.413864
1390.034180	60.113468
1388.986328	45.924171
1387.939453	51.868458
1386.891602	-12.133554
1385.843750	134.046631
1384.795898	27.766155
1383.748047	-68.360100
1382.699219	-149.351273
1381.651367	-272.653564
1380.602539	16.358210
1379.552734	-11.812169
1378.503906	-199.633270
1377.454102	-85.207794
1376.404297	-43.080521
1375.354492	-13.317585
1374.303711	29.027330
1373.253906	-95.608597
1372.203125	-35.537983
1371.152344	-15.242997
1370.100586	-42.185184
1369.049805	107.969795
1367.998047	-15.866151
1366.946289	39.844563
1365.894531	-13.896304
1364.841797	47.059540
1363.789063	108.140701
1362.736328	-12.330903
1361.683594	4.259559
1360.630859	-46.167473
1359.577148	-59.116547
1358.523438	144.437607
1357.469727	57.193569
1356.415039	-52.229832
1355.361328	54.766720
1354.306641	256.283875
1353.251953	204.518707
1352.197266	306.916595
1351.141602	451.640839
1350.085938	236.533340
1349.030273	510.606750
1347.974609	479.538635
1346.918945	562.772156
1345.862305	750.304199
1344.805664	838.744080
1343.749023	865.344482
1342.691406	983.811462
1341.634766	881.864380
1340.577148	995.676880
1339.519531	842.105164
1338.460938	859.646912
1337.403320	1048.206543
1336.344727	825.944824
1335.286133	844.020142
1334.226563	812.776184
1333.167969	749.573669
1332.108398	654.421509
1331.048828	984.797241
1329.989258	917.192993
1328.928711	706.439392
1327.869141	738.130615
1326.808594	732.925354
1325.748047	668.624268
1324.686523	918.151367
1323.625977	849.261230
1322.564453	901.529785
1321.502930	709.635681
1320.440430	1026.272949
1319.378906	790.390808
1318.316406	1040.641602
1317.253906	802.746155
1316.190430	851.092163
1315.127930	1114.021973
1314.064453	896.506409
1313.000977	851.712585
1311.937500	718.442261
1310.873047	834.115112
1309.809570	740.644836
1308.745117	863.992798
1307.679688	719.215942
1306.615234	990.476990
1305.549805	917.409912
1304.484375	765.845337
1303.418945	1020.208618
1302.353516	947.682007
1301.287109	990.860962
1300.220703	842.526367
1299.154297	878.664001
1298.087891	647.231384
1297.020508	833.502014
1295.954102	818.537476
1294.886719	793.916687
1293.818359	710.565308
1292.750977	578.334717
1291.682617	713.674988
1290.614258	505.779266
1289.545898	651.179993
1288.476563	531.926880
1287.407227	569.715698
1286.338867	487.570648
1285.268555	390.904266
1284.199219	331.154541
1283.128906	521.323975
1282.058594	665.032288
1280.988281	561.609375
1279.917969	781.363647
1278.846680	551.005859
1277.775391	589.925598
1276.704102	687.640137
1275.632813	829.440186
1274.560547	609.543701
1273.488281	675.782043
1272.416016	695.684204
1271.343750	857.366821
1270.270508	1009.322632
1269.197266	995.289734
1268.124023	1049.719849
1267.050781	1277.507813
1265.977539	958.733398
1264.903320	1086.625732
1263.829102	1065.781860
1262.753906	1040.167480
1261.679688	1153.611206
1260.604492	808.878967
1259.529297	1192.986450
1258.454102	882.674011
1257.378906	847.817139
1256.302734	978.649475
1255.226563	1041.331543
1254.150391	979.918396
1253.073242	984.313843
1251.997070	1110.423950
1250.919922	1046.812988
1249.841797	924.929565
1248.764648	1024.416870
1247.686523	1014.532593
1246.608398	973.111694
1245.530273	897.745117
1244.452148	909.914551
1243.373047	960.991028
1242.293945	1104.361694
1241.214844	927.256531
1240.135742	1012.400085
1239.055664	1182.478027
1237.975586	629.545532
1236.895508	777.867371
1235.815430	1103.177246
1234.734375	936.207520
1233.654297	1106.255615
1232.573242	912.744446
1231.491211	794.449585
1230.410156	1088.011108
1229.328125	889.837280
1228.246094	982.310242
1227.163086	745.537659
1226.081055	777.508179
1224.998047	790.113525
1223.915039	657.565918
1222.832031	725.813965
1221.748047	564.317810
1220.664063	431.894226
1219.580078	565.381470
1218.496094	512.730957
1217.412109	249.907028
1216.327148	392.960632
1215.242188	229.249725
1214.157227	422.896759
1213.071289	225.412689
1211.985352	363.419220
1210.899414	337.272278
1209.813477	397.939117
1208.727539	429.601929
1207.640625	557.657349
1206.553711	671.151123
1205.466797	483.304504
1204.378906	473.796356
1203.291016	375.114014
1202.203125	274.015930
1201.115234	148.831894
1200.027344	358.258850
1198.938477	194.494095
1197.849609	-17.382887
1196.760742	138.838654
1195.670898	-49.003498
1194.582031	-27.632330
1193.492188	-64.034203
1192.401367	-172.592194
1191.311523	-151.417511
1190.220703	-161.556366
1189.129883	-92.504730
1188.039063	-165.243988
1186.947266	-161.201279
1185.856445	-66.036774
1184.764648	-126.979828
1183.671875	-51.223869
1182.580078	-88.331779
1181.487305	47.155155
1180.394531	225.647125
1179.301758	111.522377
1178.208984	98.007851
1177.115234	98.780479
1176.021484	176.109329
1174.927734	246.117905
1173.833008	102.895111
1172.738281	117.628357
1171.643555	244.734253
1170.548828	113.258354
1169.454102	91.776550
1168.358398	77.372574
1167.262695	203.943466
1166.166992	119.971497
1165.070313	198.451340
1163.973633	-141.387482
1162.876953	187.733292
1161.780273	34.119335
1160.683594	307.896667
1159.585938	261.523529
1158.488281	425.095398
1157.389648	199.504974
1156.291992	486.836456
1155.193359	382.739319
1154.094727	302.413116
1152.996094	283.989075
1151.896484	253.531448
1150.796875	168.151398
1149.697266	175.605286
1148.597656	-2.867098
1147.498047	90.102982
1146.397461	163.856796
1145.296875	63.681091
1144.195313	51.478542
1143.094727	15.360944
1141.993164	-77.959892
1140.891602	123.534859
1139.789063	-167.374481
1138.687500	128.880066
1137.584961	-2.922053
1136.482422	105.190765
1135.379883	386.541901
1134.276367	311.383942
1133.172852	390.471252
1132.069336	545.360718
1130.964844	697.676880
1129.861328	830.814026
1128.756836	773.976013
1127.652344	833.252869
1126.546875	894.745422
1125.442383	828.067871
1124.336914	830.025818
1123.230469	770.244568
1122.125000	1023.087158
1121.018555	662.234680
1119.912109	734.766541
1118.805664	944.454956
1117.699219	559.827271
1116.591797	492.344940
1115.484375	443.699402
1114.376953	797.059570
1113.268555	495.092896
1112.160156	663.628906
1111.051758	560.145264
1109.943359	818.154785
1108.833984	790.052246
1107.725586	577.609253
1106.616211	742.992004
1105.505859	813.744507
1104.396484	851.310913
1103.286133	690.513306
1102.175781	838.760498
1101.064453	866.528015
1099.954102	948.423035
1098.842773	921.715210
1097.731445	861.915527
1096.619141	766.687744
1095.507813	763.299072
1094.395508	792.788147
1093.282227	631.401672
1092.169922	696.034302
1091.056641	680.503662
1089.943359	730.786499
1088.830078	726.840698
1087.716797	732.217896
1086.602539	730.447754
1085.488281	834.401855
1084.373047	653.779602
1083.258789	778.694946
1082.143555	755.439270
1081.028320	722.722534
1079.913086	523.196228
1078.796875	678.241211
1077.680664	687.598999
1076.564453	776.682861
1075.448242	455.034119
1074.331055	626.101929
1073.213867	621.129028
1072.096680	564.514282
1070.979492	603.984497
1069.861328	348.063965
1068.743164	434.318054
1067.625000	464.258881
1066.505859	456.658722
1065.386719	533.315552
1064.267578	609.893799
1063.148438	651.289612
1062.029297	589.670471
1060.909180	425.103546
1059.789063	400.914276
1058.667969	381.375885
1057.547852	322.083435
1056.426758	281.484985
1055.305664	308.648468
1054.183594	284.376312
1053.062500	353.532318
1051.940430	315.218811
1050.818359	276.911957
1049.695313	275.951416
1048.572266	480.332855
1047.449219	318.341217
1046.326172	419.986908
1045.203125	344.363464
1044.079102	448.286041
1042.955078	386.681122
1041.830078	180.630569
1040.706055	130.785309
1039.581055	141.531036
1038.456055	247.762909
1037.331055	218.935730
1036.205078	313.499634
1035.079102	426.660309
1033.953125	323.434998
1032.826172	441.246613
1031.700195	386.963501
1030.573242	414.105469
1029.445313	266.943848
1028.318359	15.327202
1027.190430	-17.748819
1026.062500	-78.634537
1024.934570	-39.589050
1023.805664	-274.468536
1022.676758	-72.817780
1021.547852	-15.078565
1020.418945	-205.546188
1019.289063	-98.976036
1018.159180	-305.446411
1017.029297	-177.903015
1015.898438	-96.712448
1014.767578	-27.072371
1013.636719	116.748199
1012.505859	72.963615
1011.375000	223.799911
1010.243164	490.401520
1009.111328	472.265625
1007.978516	301.491882
1006.846680	570.466248
1005.713867	1128.527222
1004.581055	1901.483154
1003.447266	2496.153809
1002.313477	2334.822510
1001.179688	2108.965088
1000.045898	1375.049927
998.912109	662.370911
997.777344	314.987183
996.642578	545.049011
995.506836	276.552185
994.372070	72.912682
993.236328	245.534149
992.100586	279.802673
990.963867	284.193848
989.828125	76.608925
988.691406	0.622201
987.553711	-29.117714
986.416992	-5.722060
985.279297	43.125240
984.141602	-55.293293
983.003906	49.063023
981.865234	79.851028
980.726563	99.255127
979.587891	220.018021
978.448242	87.853432
977.309570	40.978943
976.169922	54.042294
975.030273	32.767075
973.889648	181.693527
972.749023	273.263641
971.608398	275.363342
970.467773	114.575821
969.326172	117.011932
968.184570	218.296555
967.042969	172.827164
965.901367	116.063660
964.758789	261.319397
963.616211	214.046677
962.473633	391.623199
961.330078	76.495407
960.186523	238.298599
959.042969	232.949417
957.899414	296.475769
956.754883	215.874207
955.610352	57.636711
954.465820	155.978516
953.321289	98.838455
952.175781	53.328667
951.030273	273.315338
949.884766	232.688293
948.738281	98.516983
947.591797	17.141596
946.445313	164.471329
945.298828	295.906525
944.151367	244.731781
943.003906	93.277748
941.856445	318.732666
940.708008	204.182205
939.559570	260.985657
938.411133	133.146576
937.262695	390.972076
936.113281	270.334320
934.964844	371.040344
933.814453	417.168762
932.665039	392.800781
931.514648	149.918900
930.364258	207.942398
929.213867	129.481735
928.062500	-114.955627
926.912109	23.226036
925.759766	52.291389
924.608398	113.345726
923.456055	-36.976555
922.303711	76.681908
921.151367	-57.337364
919.999023	-86.597206
918.845703	-333.811249
917.692383	-99.180527
916.539063	-173.373474
915.384766	-120.229523
914.230469	-187.273438
913.076172	47.696243
911.920898	-277.716309
910.766602	-90.186348
909.611328	-127.114197
908.455078	1.632415
907.299805	-309.303253
906.143555	-291.347351
904.987305	5.414324
903.830078	34.884251
902.673828	21.435053
901.516602	-100.550179
900.359375	-100.120705
899.201172	-201.397308
898.042969	57.230610
896.884766	48.944294
895.726563	70.177895
894.567383	93.782501
893.408203	178.517548
892.249023	55.418613
891.088867	83.864273
889.929688	130.463791
888.769531	-19.314137
887.608398	52.337635
886.448242	-65.554276
885.287109	-20.813778
884.125977	-63.989079
882.963867	-116.070465
881.801758	122.856514
880.639648	122.778244
879.477539	12.337310
878.315430	39.483910
877.152344	-0.886336
875.989258	19.648352
874.825195	56.011974
873.661133	346.819489
872.497070	2.841258
871.333008	120.379860
870.168945	-74.786568
869.003906	207.020981
867.838867	104.232529
866.672852	-27.676985
865.506836	139.445023
864.340820	169.460571
863.174805	203.992432
862.008789	38.653599
860.841797	64.293106
859.674805	94.439285
858.506836	297.419708
857.339844	165.988449
856.171875	427.221863
855.003906	437.158936
853.834961	622.005188
852.666016	481.726318
851.497070	523.054443
850.328125	407.520508
849.158203	632.545837
847.988281	322.201599
846.818359	352.332245
845.647461	158.594513
844.477539	237.961212
843.306641	102.486290
842.134766	83.383324
840.963867	278.952454
839.791992	78.662621
838.619141	57.274273
837.447266	20.210848
836.274414	302.639374
835.101563	252.067001
833.928711	183.610809
832.754883	7.981129
831.581055	316.766327
830.407227	355.326782
829.232422	543.307373
828.058594	465.695862
826.883789	256.496765
825.708008	350.556824
824.533203	277.326172
823.357422	52.533741
822.181641	306.784210
821.004883	171.052460
819.828125	68.712906
818.651367	88.793358
817.474609	-93.767181
816.296875	19.648642
815.119141	106.227272
813.941406	21.410824
812.763672	-116.824371
811.584961	33.935852
810.406250	20.053295
809.226563	8.309268
808.047852	40.898880
806.868164	-70.991158
805.688477	103.521111
804.507813	-12.970592
803.327148	-20.755869
802.146484	-59.711266
800.965820	-92.101913
799.784180	-166.721832
798.603516	-239.206863
797.420898	-156.576080
796.239258	-211.519791
795.056641	-171.265427
793.874023	-323.878571
792.691406	-162.037766
791.507813	-232.882858
790.324219	61.451820
789.140625	3.626820
787.956055	12.095083
786.772461	153.163071
785.586914	207.798904
784.402344	74.336678
783.216797	-81.285118
782.032227	191.793915
780.845703	108.893631
779.660156	260.062592
778.473633	457.421539
777.287109	179.850052
776.100586	142.900360
774.913086	-42.011696
773.725586	293.756775
772.538086	-19.285612
771.349609	-3.694692
770.161133	71.302940
768.972656	137.330475
767.784180	148.115723
766.594727	277.763031
765.405273	310.314178
764.215820	104.896744
763.026367	289.170563
761.835938	255.333801
760.645508	357.848969
759.454102	499.816650
758.262695	511.835510
757.072266	464.368866
755.879883	390.448639
754.688477	461.538849
753.496094	427.020172
752.303711	500.083069
751.110352	388.516724
749.917969	454.791870
748.724609	286.036133
747.530273	435.555023
746.336914	268.921570
745.142578	352.404846
743.948242	396.296997
742.752930	383.086731
741.558594	258.004120
740.363281	306.080841
739.166992	461.457092
737.971680	279.314697
736.775391	108.161835
735.579102	204.200851
734.381836	127.200905
733.185547	39.252651
731.988281	71.669914
730.790039	219.993851
729.592773	210.740280
728.394531	280.192780
727.196289	277.451782
725.997070	209.128525
724.797852	333.126343
723.598633	269.180084
722.399414	384.364532
721.199219	224.363297
719.999023	400.648193
718.798828	369.515747
717.598633	264.225342
716.397461	228.819138
715.196289	429.015015
713.994141	332.592499
712.792969	131.607697
711.590820	294.744965
710.388672	309.676147
709.185547	167.798981
707.982422	137.122086
706.779297	30.305040
705.576172	89.054276
704.372070	30.314350
703.167969	41.305386
701.963867	-2.020341
700.759766	143.976868
699.554688	239.978760
698.349609	118.629669
697.143555	-13.436594
695.938477	78.463509
694.732422	-59.855373
693.525391	-117.644699
692.319336	-140.562683
691.112305	-113.428490
689.905273	-27.595497
688.697266	-158.675552
687.490234	-181.112549
686.282227	78.534050
685.073242	-236.433914
683.865234	-37.355133
682.656250	-57.145744
681.447266	-89.804024
680.237305	-213.306198
679.028320	-169.860092
677.818359	36.094307
676.607422	27.764038
675.397461	-60.522263
674.186523	128.329132
672.975586	154.966248
671.763672	30.318270
670.551758	50.721676
669.339844	187.968689
668.127930	-37.834476
666.915039	116.882484
665.703125	109.605339
664.489258	214.750702
663.276367	177.424301
662.062500	254.627045
660.848633	-73.883629
659.634766	-97.915466
658.419922	130.542679
657.205078	-46.523369
655.990234	39.613789
654.775391	-68.268356
653.559570	-109.249161
652.343750	-96.319481
651.126953	-46.758446
649.911133	-40.304947
648.694336	91.025208
647.477539	-59.754345
646.259766	58.533764
645.041992	38.988304
643.824219	159.207413
642.606445	292.178864
641.387695	194.890366
640.168945	108.259209
638.950195	116.079659
637.730469	-18.103685
636.511719	6.544144
635.291016	-108.651009
634.071289	5.714988
632.850586	-9.062674
631.629883	111.076546
630.409180	-18.101990
629.188477	-12.433820
627.966797	-30.764278
626.745117	-62.390762
625.522461	34.159019
624.300781	42.271706
623.078125	240.552444
621.854492	238.905472
620.631836	168.085403
619.408203	297.918213
618.184570	86.557266
616.960938	75.730476
615.736328	34.129055
614.511719	-83.203857
613.287109	-158.623947
612.061523	60.126240
610.835938	-89.996964
609.610352	36.737556
608.384766	147.302994
607.158203	132.673477
605.931641	-88.293579
604.705078	-173.830734
