# Supplementary material for: Raman spectroscopy accurately differentiates mucosal healing from non-healing and biochemical changes following biological therapy in inflammatory bowel disease
Source: PLoS One. 2021 Jun 2;16(6):e0252210. doi: 10.1371/journal.pone.0252210 (PMC8172032; doi:10.1371/journal.pone.0252210)
Supplement: S7 Dataset — (ZIP) [file pone.0252210.s009.zip › Post-biologic/OC020 post treatment-2 base sub CR removed_88__X_-18442.5__Y_40086.8__Z_6.08215__Time_1003.txt]

1714.793945	198.251816
1713.817383	439.192139
1712.840820	247.885605
1711.864258	-234.098633
1710.886719	17.470505
1709.909180	-177.209183
1708.931641	-394.447113
1707.953125	89.049286
1706.975586	-63.655151
1705.997070	125.144234
1705.018555	138.548401
1704.040039	-36.722157
1703.060547	158.675781
1702.081055	-139.643234
1701.101563	-160.985733
1700.122070	-210.429550
1699.142578	214.681900
1698.162109	295.968567
1697.181641	-172.060806
1696.201172	-165.720001
1695.220703	4.782865
1694.239258	-5.260877
1693.257813	7.240746
1692.276367	-93.882996
1691.294922	147.802765
1690.313477	121.010361
1689.331055	137.969162
1688.348633	401.388763
1687.366211	529.778687
1686.383789	461.898590
1685.400391	435.017792
1684.416992	609.033203
1683.433594	493.599426
1682.450195	541.687378
1681.465820	827.680298
1680.482422	643.335815
1679.498047	590.391602
1678.512695	807.134521
1677.528320	1067.308960
1676.542969	1048.932007
1675.558594	1161.799438
1674.572266	1339.209839
1673.586914	1105.425781
1672.601563	960.286011
1671.615234	1581.191650
1670.628906	1485.414551
1669.642578	1531.231934
1668.655273	1885.766235
1667.668945	1789.663696
1666.681641	2092.416748
1665.694336	2135.734863
1664.706055	1890.564209
1663.718750	2134.249023
1662.730469	1999.299438
1661.742188	2278.645264
1660.753906	2643.349854
1659.764648	2430.835938
1658.775391	2544.910645
1657.787109	2471.531250
1656.796875	2475.522705
1655.807617	2432.484619
1654.818359	2562.091309
1653.828125	2035.883423
1652.837891	2357.106445
1651.846680	2094.118164
1650.856445	1607.006104
1649.865234	1919.086426
1648.874023	1800.653931
1647.882813	1534.761597
1646.891602	1174.337769
1645.899414	1271.521484
1644.907227	1044.258057
1643.915039	764.722229
1642.922852	855.323242
1641.930664	695.560303
1640.937500	438.610260
1639.944336	480.276276
1638.951172	255.905487
1637.957031	509.277924
1636.963867	404.356506
1635.969727	339.338867
1634.975586	119.202492
1633.981445	123.428040
1632.986328	149.016495
1631.991211	-77.930298
1630.996094	27.260052
1630.000977	-4.200881
1629.005859	-335.413879
1628.009766	-234.719742
1627.013672	81.888809
1626.017578	-85.348831
1625.021484	-228.618881
1624.024414	193.586899
1623.028320	518.576843
1622.031250	52.639885
1621.033203	162.430786
1620.036133	-27.071152
1619.038086	-14.137911
1618.041016	-106.060104
1617.041992	140.785980
1616.043945	177.726578
1615.045898	-273.243500
1614.046875	322.742340
1613.047852	344.221588
1612.048828	447.076019
1611.048828	167.223633
1610.049805	10.775190
1609.049805	630.075745
1608.049805	568.030029
1607.048828	220.560791
1606.048828	412.747375
1605.047852	201.693710
1604.046875	346.746185
1603.045898	117.541626
1602.044922	280.912292
1601.042969	96.305237
1600.041016	45.157093
1599.039063	-45.187809
1598.037109	-415.217010
1597.034180	385.743591
1596.031250	-289.986145
1595.028320	-466.487152
1594.025391	-332.144897
1593.022461	50.163048
1592.018555	-149.939545
1591.014648	-378.725800
1590.010742	-64.690140
1589.006836	-327.443970
1588.001953	-39.796856
1586.997070	-159.181427
1585.992188	-338.568115
1584.987305	-30.509315
1583.982422	222.587296
1582.976563	-152.493896
1581.970703	126.342781
1580.964844	81.994705
1579.958984	-142.128967
1578.952148	-165.829712
1577.945313	-67.319580
1576.938477	38.822708
1575.931641	363.319305
1574.924805	349.396423
1573.916992	25.846224
1572.909180	266.489166
1571.901367	330.106445
1570.893555	136.256775
1569.884766	311.267365
1568.876953	200.304718
1567.868164	491.765289
1566.858398	320.715607
1565.849609	144.385910
1564.839844	-65.808411
1563.830078	232.517960
1562.820313	229.580872
1561.810547	47.479103
1560.799805	160.883163
1559.790039	-311.891968
1558.779297	39.626320
1557.767578	217.138275
1556.756836	-134.180328
1555.745117	-71.092041
1554.733398	183.412109
1553.721680	126.880989
1552.709961	518.023743
1551.697266	176.291367
1550.685547	0.124331
1549.672852	382.621674
1548.659180	379.316589
1547.646484	241.338470
1546.632813	338.457397
1545.619141	244.028778
1544.605469	183.016449
1543.591797	333.677368
1542.577148	148.207718
1541.562500	78.807861
1540.547852	104.754570
1539.533203	53.016106
1538.518555	426.943634
1537.502930	-138.837524
1536.487305	-44.141098
1535.471680	434.614807
1534.456055	379.117706
1533.439453	568.328369
1532.422852	517.500671
1531.406250	28.345831
1530.389648	162.711792
1529.373047	206.634155
1528.355469	353.303589
1527.337891	564.053589
1526.320313	432.091827
1525.302734	153.247223
1524.284180	-184.915054
1523.265625	84.013855
1522.247070	46.507618
1521.228516	106.516548
1520.208984	359.085785
1519.190430	236.050323
1518.170898	405.800018
1517.151367	308.034454
1516.130859	-313.990753
1515.111328	140.201904
1514.090820	-143.006836
1513.070313	82.013420
1512.049805	-245.118378
1511.028320	192.364502
1510.006836	280.530731
1508.986328	27.324780
1507.963867	-159.356186
1506.942383	-166.655182
1505.919922	-102.404831
1504.898438	-163.935745
1503.875977	-215.417053
1502.852539	-133.885986
1501.830078	-29.503948
1500.806641	-429.839386
1499.783203	-405.211792
1498.759766	-186.251450
1497.736328	-397.486938
1496.711914	-565.348389
1495.687500	-132.197418
1494.663086	139.476547
1493.638672	91.254517
1492.613281	91.420776
1491.587891	178.313766
1490.563477	280.370178
1489.537109	27.057549
1488.511719	409.703522
1487.485352	424.283264
1486.458984	198.718124
1485.432617	583.148071
1484.406250	155.744308
1483.379883	754.045288
1482.352539	673.389099
1481.325195	289.143311
1480.297852	1067.623779
1479.269531	716.301392
1478.241211	721.817383
1477.213867	635.509033
1476.184570	984.687378
1475.156250	913.372620
1474.127930	1384.375366
1473.098633	1320.384766
1472.069336	1676.312378
1471.040039	1884.376709
1470.009766	1977.727783
1468.979492	1908.140991
1467.950195	2275.966064
1466.918945	2557.023682
1465.888672	2736.223389
1464.857422	2653.447021
1463.827148	2939.117188
1462.795898	2614.834229
1461.763672	2620.781494
1460.732422	3050.780762
1459.700195	3373.869385
1458.667969	3128.167480
1457.635742	3983.928711
1456.603516	3651.828857
1455.570313	3806.845703
1454.537109	3774.071533
1453.503906	3703.241211
1452.470703	3764.229248
1451.436523	3855.541016
1450.403320	3592.057129
1449.369141	4020.267822
1448.333984	4189.883789
1447.299805	4159.388184
1446.264648	4688.395996
1445.230469	4290.745117
1444.194336	4050.097900
1443.159180	3751.394043
1442.124023	4054.887695
1441.087891	3609.595703
1440.051758	3804.247559
1439.015625	4026.639893
1437.978516	3781.324951
1436.941406	3467.914795
1435.904297	3364.358398
1434.867188	3215.409668
1433.830078	2965.549072
1432.791992	2458.262451
1431.754883	2390.499756
1430.715820	2103.179199
1429.677734	1374.499756
1428.639648	1193.607178
1427.600586	1159.100342
1426.561523	897.727783
1425.522461	845.778259
1424.482422	972.843140
1423.443359	817.723267
1422.403320	778.605713
1421.363281	661.500061
1420.322266	672.931580
1419.282227	674.407166
1418.241211	957.876465
1417.200195	634.785828
1416.159180	963.623230
1415.117188	434.551025
1414.076172	670.438232
1413.034180	853.493103
1411.992188	443.266937
1410.949219	344.977234
1409.907227	364.988007
1408.864258	364.977112
1407.821289	186.749100
1406.777344	277.412476
1405.734375	237.634781
1404.690430	-477.288055
1403.646484	88.201797
1402.602539	194.404175
1401.557617	-70.607033
1400.513672	-82.005806
1399.468750	561.200378
1398.423828	-204.681580
1397.377930	-27.655485
1396.333008	294.825928
1395.287109	15.994576
1394.241211	190.836227
1393.195313	-49.955132
1392.148438	120.125160
1391.101563	-285.453400
1390.054688	-12.438372
1389.007813	30.434389
1387.960938	146.018799
1386.913086	124.144386
1385.865234	-312.638428
1384.817383	50.977222
1383.769531	17.200563
1382.720703	-111.360970
1381.671875	-29.802456
1380.623047	16.944521
1379.574219	-200.848541
1378.524414	532.918579
1377.475586	380.414551
1376.425781	-56.368996
1375.375977	-220.774719
1374.325195	-315.076782
1373.274414	-244.512909
1372.224609	-39.091244
1371.172852	-97.859184
1370.122070	-315.883514
1369.070313	-57.650524
1368.019531	-220.343445
1366.967773	130.360794
1365.915039	77.667198
1364.863281	244.348114
1363.810547	455.966034
1362.757813	152.538330
1361.705078	-28.605829
1360.651367	-35.332233
1359.598633	266.609406
1358.544922	128.490555
1357.491211	-16.793890
1356.436523	168.769867
1355.382813	91.098061
1354.328125	679.514526
1353.273438	217.194244
1352.217773	634.421265
1351.163086	696.672241
1350.107422	803.792114
1349.051758	144.220398
1347.996094	676.183960
1346.939453	915.409058
1345.883789	668.666687
1344.827148	814.038147
1343.769531	1249.625732
1342.712891	1296.140259
1341.655273	1345.332397
1340.598633	1256.017090
1339.540039	1575.646362
1338.482422	1516.498291
1337.423828	1975.063477
1336.366211	1517.791748
1335.307617	1362.873535
1334.248047	1334.430298
1333.189453	1580.843872
1332.129883	1659.188721
1331.070313	1099.782227
1330.010742	1205.865967
1328.950195	1388.743530
1327.890625	867.528381
1326.830078	1288.043213
1325.768555	1194.830933
1324.708008	1213.030762
1323.646484	1557.345703
1322.585938	1385.855591
1321.523438	1560.143799
1320.461914	1877.710693
1319.400391	1776.004883
1318.337891	1674.558350
1317.275391	1487.083252
1316.211914	1783.080322
1315.149414	1704.555664
1314.085938	1411.891479
1313.022461	1296.958862
1311.958984	1955.697754
1310.894531	1447.117554
1309.831055	1862.233887
1308.766602	1543.860107
1307.701172	1673.713989
1306.636719	1808.653320
1305.571289	1732.188110
1304.505859	1678.097778
1303.440430	1936.505249
1302.375000	1821.350098
1301.308594	1558.978882
1300.242188	1911.213257
1299.175781	2098.898682
1298.109375	2055.825928
1297.041992	1622.525757
1295.975586	1702.715210
1294.908203	1535.149902
1293.839844	1654.948975
1292.772461	1821.507935
1291.704102	1529.477661
1290.635742	1659.564331
1289.567383	1498.007568
1288.498047	1091.562256
1287.428711	1040.828125
1286.360352	821.236572
1285.290039	898.299805
1284.220703	1347.773804
1283.150391	1491.136230
1282.080078	1238.013428
1281.009766	1158.933838
1279.939453	1109.414429
1278.868164	918.163879
1277.796875	1213.889893
1276.725586	1404.488159
1275.654297	1025.494751
1274.582031	1206.556519
1273.509766	1600.282715
1272.437500	1578.627441
1271.365234	1386.130737
1270.291992	1972.892944
1269.218750	1534.042358
1268.145508	1713.106934
1267.072266	1428.513550
1265.999023	1571.169067
1264.924805	1284.522217
1263.850586	1271.278442
1262.776367	1645.860352
1261.701172	1876.548950
1260.625977	1663.643188
1259.550781	1638.565430
1258.475586	1533.203369
1257.400391	1335.424561
1256.324219	1517.713745
1255.248047	1568.541016
1254.171875	1468.516357
1253.094727	1821.261108
1252.018555	1351.562012
1250.941406	1419.731445
1249.864258	1599.813354
1248.786133	1971.968506
1247.708008	1534.533691
1246.630859	1785.153931
1245.551758	1348.076050
1244.473633	1161.468506
1243.394531	1298.019653
1242.316406	1155.315674
1241.236328	1398.721313
1240.157227	1481.876953
1239.077148	1113.682251
1237.998047	1611.801147
1236.917969	1459.684448
1235.836914	718.387451
1234.756836	1386.066040
1233.675781	953.007202
1232.594727	1329.578125
1231.512695	1022.748779
1230.431641	1035.819580
1229.349609	721.952515
1228.267578	1156.401489
1227.185547	1254.182983
1226.102539	945.329590
1225.019531	1033.435059
1223.936523	1017.476807
1222.853516	730.639099
1221.769531	828.384399
1220.686523	657.731628
1219.602539	1117.960327
1218.517578	500.239288
1217.433594	450.509430
1216.348633	951.468262
1215.263672	503.155121
1214.178711	764.809143
1213.092773	584.592102
1212.007813	208.956894
1210.921875	786.440796
1209.834961	652.048584
1208.749023	816.710205
1207.662109	990.888428
1206.575195	960.044922
1205.488281	919.520630
1204.400391	674.149109
1203.313477	611.907532
1202.225586	552.035889
1201.136719	569.175903
1200.048828	564.574829
1198.959961	138.718445
1197.871094	398.752625
1196.782227	81.233467
1195.692383	64.412231
1194.603516	81.189232
1193.513672	194.034256
1192.423828	51.968643
1191.333008	171.798203
1190.242188	-155.369583
1189.151367	-347.978302
1188.060547	-48.311371
1186.969727	-154.616974
1185.877930	-205.773102
1184.786133	-7.433359
1183.694336	68.357307
1182.601563	-184.619049
1181.509766	-437.584717
1180.416992	-175.063461
1179.323242	207.079346
1178.230469	-10.194288
1177.136719	-38.205437
1176.042969	499.010529
1174.949219	68.315353
1173.854492	-43.856976
1172.760742	260.433350
1171.666016	169.563721
1170.570313	387.270752
1169.475586	73.686394
1168.379883	207.351669
1167.284180	58.677765
1166.188477	-238.281815
1165.091797	-281.894196
1163.996094	-261.096436
1162.899414	55.792324
1161.801758	85.778633
1160.705078	134.727097
1159.607422	231.255539
1158.509766	489.913177
1157.412109	-125.078011
1156.313477	414.777618
1155.215820	730.049255
1154.117188	434.545227
1153.017578	115.182716
1151.918945	0.824740
1150.819336	260.513519
1149.719727	291.213776
1148.620117	35.921303
1147.519531	-14.603031
1146.418945	134.754410
1145.318359	341.028748
1144.217773	-124.057365
1143.116211	-458.219910
1142.014648	-378.465576
1140.913086	-351.212158
1139.811523	106.251518
1138.708984	439.744446
1137.606445	131.248856
1136.503906	347.870697
1135.401367	331.446411
1134.297852	-248.002151
1133.194336	471.511902
1132.090820	362.051788
1130.987305	636.997131
1129.882813	714.717224
1128.778320	929.859863
1127.673828	983.484558
1126.569336	1579.963379
1125.463867	966.962341
1124.358398	1247.661133
1123.252930	1208.197754
1122.146484	1374.718384
1121.041016	1043.648926
1119.934570	795.468262
1118.828125	916.595276
1117.720703	528.640930
1116.613281	841.184570
1115.505859	341.977783
1114.398438	578.487061
1113.291016	292.151611
1112.182617	317.890808
1111.074219	256.046478
1109.964844	168.108246
1108.856445	708.563416
1107.747070	877.799561
1106.637695	685.530212
1105.528320	894.612915
1104.417969	829.666016
1103.307617	1132.794189
1102.197266	784.491821
1101.086914	1191.077637
1099.975586	1222.396606
1098.864258	1265.393433
1097.752930	907.547424
1096.641602	1221.435181
1095.529297	1028.503174
1094.416992	1082.911621
1093.304688	977.069336
1092.191406	934.754822
1091.079102	979.489868
1089.965820	744.058838
1088.852539	833.364868
1087.738281	814.334656
1086.624023	736.457397
1085.509766	1149.970459
1084.395508	1222.373047
1083.280273	932.736389
1082.166016	1193.020874
1081.050781	793.010742
1079.934570	1163.462769
1078.819336	1235.513672
1077.703125	1058.634888
1076.586914	719.859314
1075.469727	885.672363
1074.353516	1107.699219
1073.236328	750.274597
1072.119141	772.849609
1071.000977	741.464417
1069.882813	970.230408
1068.765625	870.840942
1067.646484	602.784790
1066.528320	543.310791
1065.409180	680.543030
1064.290039	553.171021
1063.170898	582.678894
1062.050781	729.165833
1060.930664	646.329224
1059.810547	523.786072
1058.690430	670.231628
1057.569336	692.710510
1056.449219	687.176086
1055.327148	599.860229
1054.206055	711.210693
1053.083984	514.227173
1051.961914	441.142120
1050.839844	330.779846
1049.717773	724.671570
1048.594727	679.725525
1047.471680	72.615585
1046.348633	508.439423
1045.224609	6.695383
1044.101563	151.054779
1042.976563	78.626274
1041.852539	267.316864
1040.728516	271.949188
1039.603516	462.990875
1038.478516	-60.861454
1037.352539	428.336548
1036.227539	58.547943
1035.101563	138.134048
1033.974609	192.188919
1032.848633	241.690628
1031.721680	505.204224
1030.594727	287.468628
1029.467773	65.308022
1028.340820	159.413727
1027.212891	-364.394073
1026.084961	-411.666016
1024.956055	-391.448853
1023.828125	-118.028236
1022.699219	-673.231873
1021.570313	-494.732117
1020.440430	-657.211975
1019.311523	-383.387909
1018.181641	-225.489059
1017.050781	-167.202728
1015.920898	-39.223007
1014.790039	88.854706
1013.659180	22.442825
1012.528320	132.271378
1011.396484	-112.076065
1010.265625	891.755432
1009.132813	136.178223
1008.000977	211.915512
1006.868164	986.491150
1005.736328	1187.293579
1004.602539	2137.428711
1003.469727	3061.902344
1002.335938	3801.239746
1001.202148	2837.346924
1000.068359	1941.117798
998.933594	994.703613
997.799805	46.650143
996.665039	92.003700
995.529297	589.951233
994.394531	275.626953
993.258789	261.597687
992.123047	430.029358
990.986328	510.988556
989.849609	-147.902328
988.712891	62.718452
987.576172	38.443050
986.439453	83.543266
985.301758	-165.952560
984.164063	123.775734
983.025391	-341.512726
981.887695	-175.654129
980.749023	167.570953
979.610352	149.708038
978.470703	-173.799484
977.332031	227.475616
976.192383	293.176239
975.051758	131.562439
973.912109	131.161377
972.771484	-18.300837
971.630859	62.273800
970.490234	354.343506
969.348633	107.052185
968.207031	151.653076
967.065430	256.174500
965.923828	-13.015548
964.781250	-352.897522
963.638672	286.807892
962.496094	357.952789
961.352539	184.108002
960.208984	610.993164
959.065430	350.690674
957.921875	-3.107883
956.777344	-61.061543
955.632813	101.079254
954.488281	-105.060555
953.343750	199.464203
952.198242	-198.184616
951.052734	534.499023
949.907227	57.506783
948.760742	81.680771
947.614258	-90.423317
946.467773	66.885201
945.321289	-273.609375
944.173828	183.443436
943.026367	-156.339569
941.878906	225.712357
940.730469	235.848557
939.582031	342.102783
938.433594	809.028259
937.285156	409.342255
936.135742	561.935242
934.987305	233.720718
933.836914	95.119995
932.687500	430.793915
931.537109	269.979004
930.386719	462.526611
929.236328	234.012634
928.084961	137.914429
926.934570	167.293854
925.783203	-283.165466
924.630859	-216.766235
923.478516	-84.178658
922.327148	130.445709
921.173828	-88.945877
920.021484	-226.173813
918.868164	-322.181335
917.714844	2.348080
916.561523	-0.069305
915.407227	-152.087692
914.252930	-217.543762
913.098633	100.801064
911.944336	-141.193604
910.789063	-267.158112
909.633789	-576.531921
908.478516	-157.736877
907.322266	-144.668747
906.166016	-92.869301
905.009766	-208.553726
903.853516	40.715111
902.696289	81.725418
901.539063	-15.198464
900.381836	10.345165
899.223633	-230.964630
898.065430	95.906715
896.907227	63.145802
895.749023	136.857147
894.589844	212.977890
893.430664	45.100281
892.271484	-190.335449
891.112305	166.427277
889.952148	-170.256210
888.791992	8.232884
887.630859	175.496063
886.470703	168.997910
885.309570	4.681169
884.148438	287.265472
882.986328	258.575165
881.825195	-2.269967
880.663086	30.208532
879.500000	274.653595
878.337891	383.856293
877.174805	745.432068
876.011719	784.830078
874.847656	540.570190
873.684570	1057.411377
872.520508	673.789978
871.355469	499.688232
870.191406	352.700836
869.026367	37.158649
867.861328	198.514114
866.695313	420.537109
865.530273	312.075836
864.364258	205.949554
863.197266	672.761536
862.031250	505.980988
860.864258	460.552185
859.697266	183.915634
858.530273	805.147217
857.362305	712.544006
856.194336	738.859131
855.026367	762.887207
853.857422	1170.312012
852.688477	1135.882690
851.519531	1321.062012
850.350586	1476.968994
849.180664	985.365295
848.010742	809.711426
846.840820	958.735718
845.670898	816.600281
844.500000	656.562927
843.329102	471.900818
842.157227	430.406860
840.986328	737.696655
839.814453	633.349976
838.642578	598.238403
837.469727	393.193726
836.296875	690.833801
835.124023	807.274292
833.951172	557.271545
832.777344	655.567444
831.603516	563.932922
830.429688	755.612915
829.255859	681.547607
828.081055	899.572510
826.906250	947.846191
825.731445	527.727112
824.555664	455.370850
823.379883	451.948486
822.204102	463.940002
821.027344	163.914841
819.851563	273.572845
818.674805	380.768250
817.497070	26.977140
816.320313	-211.146149
815.142578	-42.220665
813.963867	39.675388
812.786133	-161.102951
811.607422	-213.038666
810.428711	-256.285553
809.250000	-66.405052
808.070313	65.398445
806.890625	-316.156738
805.710938	-235.893265
804.531250	-218.059418
803.350586	-411.316681
802.169922	-14.472653
800.988281	-589.735718
799.807617	-339.904938
798.625977	-387.563293
797.444336	-486.430847
796.261719	-111.188759
795.079102	22.096075
793.896484	-225.959641
792.713867	356.397736
791.530273	-82.540268
790.346680	220.086838
789.163086	-26.560392
787.979492	182.475647
786.794922	15.103697
785.610352	152.771912
784.425781	243.692505
783.240234	-118.842934
782.054688	256.716614
780.869141	121.451256
779.682617	427.816742
778.496094	526.205200
777.309570	352.724854
776.123047	245.319916
774.935547	221.602615
773.748047	-155.353455
772.560547	69.853783
771.373047	199.903931
770.184570	254.714142
768.996094	196.867538
767.806641	114.601738
766.618164	373.681915
765.428711	755.797791
764.239258	600.194275
763.048828	884.824219
761.858398	695.878662
760.667969	564.066772
759.477539	520.152710
758.286133	779.652100
757.094727	427.511566
755.903320	618.448975
754.710938	747.609375
753.518555	733.729370
752.326172	482.445587
751.133789	501.336273
749.940430	221.449265
748.747070	332.393677
747.553711	157.842117
746.359375	154.452240
745.166016	534.935242
743.970703	671.695984
742.776367	553.957520
741.581055	127.093384
740.385742	386.456726
739.190430	45.233273
737.994141	-81.148727
736.797852	66.316902
735.601563	152.398407
734.405273	220.938400
733.208008	-231.462372
732.010742	248.589584
730.813477	30.562271
729.615234	37.982708
728.416992	122.002487
727.218750	136.101624
726.020508	362.299255
724.821289	-88.915985
723.622070	113.412209
722.422852	449.006287
721.222656	243.034988
720.022461	342.946655
718.822266	45.733315
717.621094	248.536758
716.420898	754.674561
715.218750	593.354065
714.017578	713.613464
712.815430	517.924622
711.614258	213.579987
710.411133	101.378609
709.208984	283.582642
708.005859	-128.635880
706.802734	-4.713978
705.599609	49.768902
704.395508	17.467129
703.191406	13.770425
701.987305	153.977554
700.782227	227.024078
699.577148	204.692657
698.372070	350.113129
697.166992	102.426636
695.960938	37.744247
694.754883	-115.603249
693.548828	-364.069733
692.341797	11.166335
691.135742	-62.768612
689.927734	-242.606857
688.720703	-185.449478
687.512695	-466.328644
686.304688	-232.642242
685.096680	-243.680328
683.888672	-117.721977
682.679688	-205.963821
681.470703	-155.065887
680.260742	-697.343018
679.050781	-242.660797
677.840820	-381.079895
676.630859	-101.204903
675.419922	5.814756
674.209961	-114.024208
672.998047	-274.491150
671.787109	153.790634
670.575195	-139.949219
669.363281	418.580261
668.151367	117.008377
666.938477	-37.121483
665.725586	-126.035141
664.512695	12.193197
663.299805	12.472184
662.085938	313.121277
660.872070	-14.166936
659.658203	271.757233
658.443359	126.325768
657.228516	-98.645927
656.013672	19.505775
654.797852	176.562851
653.583008	-52.161232
652.366211	23.149015
651.150391	257.865662
649.934570	141.402634
648.717773	42.191025
647.500000	526.366943
646.283203	254.710220
645.065430	269.201813
643.847656	647.029541
642.629883	987.834656
641.411133	575.534973
640.192383	332.857025
638.973633	12.448833
637.753906	422.272400
636.534180	135.240967
635.314453	116.145096
634.094727	-30.388304
632.874023	112.149261
631.653320	-38.204285
630.432617	68.010719
629.211914	361.871216
627.990234	236.159805
626.768555	448.022766
625.545898	561.919556
624.324219	657.103760
623.101563	437.759491
621.877930	932.351807
620.655273	718.007202
619.431641	118.449745
618.208008	401.258636
616.983398	-365.021698
615.759766	-112.580292
614.535156	244.158829
613.310547	-86.462234
612.084961	-47.710739
610.859375	-44.092022
609.633789	11.887679
608.408203	173.446579
607.181641	15.114450
605.955078	85.917671
604.728516	-404.671539
