# Supplementary material for: Raman spectroscopy accurately differentiates mucosal healing from non-healing and biochemical changes following biological therapy in inflammatory bowel disease
Source: PLoS One. 2021 Jun 2;16(6):e0252210. doi: 10.1371/journal.pone.0252210 (PMC8172032; doi:10.1371/journal.pone.0252210)
Supplement: S7 Dataset — (ZIP) [file pone.0252210.s009.zip › Post-biologic/OC035-1 post treatment_base sub CR removed_30__X_-12014.2__Y_76905.1__Z_922.001__Time_337.txt]

1714.774414	227.929947
1713.797852	138.801331
1712.820313	114.264267
1711.843750	-105.968025
1710.866211	8.992746
1709.888672	-221.801117
1708.911133	-390.749756
1707.933594	-112.059387
1706.955078	-385.161346
1705.976563	-232.138107
1704.998047	159.343063
1704.019531	12.896813
1703.040039	16.621050
1702.061523	127.756767
1701.082031	-55.101925
1700.101563	-304.408539
1699.122070	5.669783
1698.141602	110.155807
1697.161133	137.547119
1696.180664	154.716568
1695.200195	156.350388
1694.218750	115.712357
1693.238281	182.490173
1692.256836	14.823588
1691.274414	224.058701
1690.292969	172.351456
1689.310547	81.201729
1688.328125	558.794556
1687.345703	538.171753
1686.363281	443.556000
1685.379883	155.016922
1684.396484	386.885956
1683.413086	664.613708
1682.429688	681.876648
1681.445313	409.519348
1680.461914	691.787598
1679.477539	420.954163
1678.493164	478.267517
1677.507813	565.494324
1676.523438	680.045532
1675.538086	755.337646
1674.552734	1041.365601
1673.566406	1171.125000
1672.581055	1070.397217
1671.594727	965.096313
1670.608398	1261.686768
1669.622070	1086.160400
1668.634766	1232.685791
1667.648438	1077.299683
1666.661133	1546.368164
1665.673828	1304.853271
1664.685547	1358.605835
1663.698242	1646.494751
1662.709961	1189.843262
1661.721680	1561.241455
1660.733398	1782.120361
1659.744141	1386.170532
1658.755859	1430.919189
1657.766602	1383.618896
1656.777344	1623.037598
1655.787109	1179.962524
1654.797852	1042.197510
1653.807617	1333.856445
1652.817383	866.736511
1651.827148	850.171936
1650.835938	934.746887
1649.844727	554.599182
1648.853516	484.546783
1647.862305	671.522522
1646.871094	351.736420
1645.878906	447.434753
1644.886719	205.649277
1643.894531	-69.748535
1642.902344	157.157501
1641.910156	236.750214
1640.916992	227.148895
1639.923828	-103.735817
1638.930664	-183.343903
1637.936523	-272.931824
1636.943359	141.636841
1635.949219	-157.780838
1634.955078	23.071878
1633.960938	-138.155762
1632.965820	-169.757324
1631.970703	-248.261169
1630.975586	-168.276184
1629.980469	-203.684723
1628.985352	-454.429779
1627.989258	-154.709290
1626.993164	40.090191
1625.997070	-177.699112
1625.000977	-66.291901
1624.003906	-99.138527
1623.007813	-29.064049
1622.010742	-273.988556
1621.012695	351.155518
1620.015625	106.974434
1619.017578	159.977966
1618.020508	334.071808
1617.021484	146.152954
1616.023438	-120.095360
1615.025391	123.079735
1614.026367	22.789762
1613.027344	-231.917725
1612.028320	219.080551
1611.028320	-111.073753
1610.029297	99.071449
1609.029297	-10.333225
1608.029297	-103.753021
1607.028320	368.816162
1606.028320	273.141266
1605.027344	154.122879
1604.026367	195.000275
1603.025391	118.260529
1602.023438	-128.358627
1601.022461	72.574440
1600.020508	-123.965363
1599.018555	-398.739197
1598.016602	-103.411827
1597.013672	110.864876
1596.010742	-85.094154
1595.007813	-11.812763
1594.004883	-181.390884
1593.001953	-157.604111
1591.998047	-180.773315
1590.994141	31.020098
1589.990234	-54.735439
1588.986328	-85.645103
1587.981445	123.441490
1586.976563	-48.304768
1585.971680	301.476166
1584.966797	69.788986
1583.961914	197.829956
1582.956055	437.820343
1581.950195	440.607544
1580.944336	234.985809
1579.938477	302.804321
1578.931641	190.894104
1577.924805	-19.949528
1576.917969	333.900360
1575.911133	232.215347
1574.904297	289.146149
1573.896484	673.608032
1572.888672	228.401306
1571.880859	147.182999
1570.873047	76.270409
1569.864258	137.762512
1568.855469	-11.328350
1567.846680	260.241364
1566.837891	-169.546417
1565.829102	60.089310
1564.819336	338.770996
1563.809570	355.071075
1562.799805	493.122467
1561.790039	449.365021
1560.779297	374.309814
1559.768555	363.911346
1558.757813	120.025917
1557.747070	98.916206
1556.736328	528.446655
1555.724609	431.704254
1554.712891	482.410980
1553.701172	139.289078
1552.689453	231.006348
1551.676758	110.206253
1550.664063	279.045746
1549.651367	429.464539
1548.638672	214.865402
1547.625977	385.430573
1546.612305	328.141052
1545.598633	436.058014
1544.584961	507.491089
1543.571289	234.988342
1542.556641	233.571457
1541.541992	337.779724
1540.527344	-82.498505
1539.512695	23.779615
1538.498047	-61.258976
1537.482422	250.850204
1536.466797	415.492188
1535.451172	355.382294
1534.434570	153.170151
1533.418945	172.507309
1532.402344	44.612423
1531.385742	11.843299
1530.369141	326.648346
1529.351563	17.610186
1528.334961	-85.524506
1527.317383	228.228561
1526.299805	49.846375
1525.281250	198.118073
1524.263672	-145.447266
1523.245117	202.902603
1522.226563	213.857193
1521.208008	329.955933
1520.188477	-415.616241
1519.168945	100.983719
1518.150391	-210.448792
1517.129883	-216.300720
1516.110352	42.176136
1515.089844	-74.736084
1514.070313	-17.254133
1513.049805	-162.911148
1512.028320	-175.335373
1511.007813	-131.559998
1509.986328	-208.683838
1508.964844	-314.268280
1507.943359	74.870239
1506.921875	55.897762
1505.899414	-270.967682
1504.876953	-98.202011
1503.854492	-197.384979
1502.832031	-371.082550
1501.808594	-50.671009
1500.786133	-50.722462
1499.762695	-166.259628
1498.739258	86.579514
1497.714844	-236.749878
1496.691406	-434.800079
1495.666992	-420.728149
1494.642578	-181.856323
1493.617188	-219.489777
1492.592773	136.348679
1491.567383	-80.714294
1490.541992	-338.800537
1489.516602	184.724319
1488.491211	419.184143
1487.464844	81.296387
1486.438477	116.077080
1485.412109	342.065155
1484.385742	118.602287
1483.358398	300.675018
1482.331055	331.966400
1481.303711	431.902313
1480.276367	235.826645
1479.249023	671.848999
1478.220703	439.718964
1477.192383	724.773071
1476.164063	660.507874
1475.135742	1128.425537
1474.106445	923.668030
1473.077148	907.232788
1472.047852	1478.630127
1471.018555	1698.434814
1469.989258	1770.418945
1468.958984	2129.641846
1467.928711	1967.203247
1466.898438	2005.565063
1465.868164	2336.122559
1464.836914	2379.176758
1463.805664	2561.841797
1462.774414	2375.931152
1461.743164	2563.359619
1460.710938	2557.568848
1459.679688	2589.781738
1458.647461	2898.530762
1457.615234	2912.661377
1456.582031	2754.128418
1455.549805	2615.893799
1454.516602	2929.046387
1453.483398	3216.628906
1452.449219	3306.246582
1451.416016	3154.998779
1450.381836	3723.381348
1449.347656	3343.942139
1448.313477	3316.683838
1447.279297	3223.544678
1446.244141	3505.082764
1445.208984	3267.540771
1444.173828	3040.185303
1443.138672	3060.857178
1442.102539	3225.655273
1441.066406	2811.185791
1440.030273	2712.949219
1438.994141	2713.337646
1437.958008	2425.579834
1436.920898	2496.743896
1435.883789	1759.414063
1434.846680	1969.622437
1433.808594	1821.118164
1432.771484	1417.714111
1431.733398	1400.690796
1430.695313	1254.986328
1429.657227	975.644104
1428.618164	923.466187
1427.579102	765.419678
1426.540039	640.264954
1425.500977	459.746674
1424.461914	632.230652
1423.421875	46.155643
1422.381836	259.052765
1421.341797	318.270111
1420.301758	372.495575
1419.260742	104.464989
1418.219727	556.564453
1417.178711	245.985703
1416.137695	232.535568
1415.096680	153.774811
1414.054688	150.568451
1413.012695	89.626137
1411.970703	8.701846
1410.928711	-41.917305
1409.885742	-225.619934
1408.842773	-122.712608
1407.799805	-188.027512
1406.756836	198.853134
1405.712891	-197.707001
1404.668945	166.644958
1403.625000	-13.636246
1402.581055	4.523192
1401.537109	401.622833
1400.492188	312.095093
1399.447266	62.268513
1398.402344	-109.580223
1397.357422	265.216187
1396.311523	401.918701
1395.265625	433.495575
1394.219727	39.389374
1393.173828	51.327644
1392.126953	113.481964
1391.081055	-19.446772
1390.034180	183.200073
1388.986328	398.425751
1387.939453	193.484619
1386.891602	81.335014
1385.843750	26.935303
1384.795898	127.752808
1383.748047	8.762595
1382.699219	99.910774
1381.651367	16.347464
1380.602539	75.378609
1379.552734	-227.553604
1378.503906	-93.181282
1377.454102	123.693130
1376.404297	-96.071991
1375.354492	-213.228668
1374.303711	-140.546494
1373.253906	-149.967041
1372.203125	-179.134750
1371.152344	71.151131
1370.100586	-152.052231
1369.049805	3.868243
1367.998047	65.248085
1366.946289	109.390411
1365.894531	-182.461319
1364.841797	23.991049
1363.789063	-25.815472
1362.736328	96.356506
1361.683594	4.716953
1360.630859	-308.055481
1359.577148	319.674042
1358.523438	27.311846
1357.469727	-80.715630
1356.415039	114.760193
1355.361328	300.466766
1354.306641	672.650818
1353.251953	304.693634
1352.197266	461.136658
1351.141602	287.510590
1350.085938	270.588409
1349.030273	422.678894
1347.974609	684.118042
1346.918945	901.034790
1345.862305	1108.159912
1344.805664	866.618408
1343.749023	769.212830
1342.691406	971.984985
1341.634766	1075.803833
1340.577148	959.304138
1339.519531	1202.259766
1338.460938	1390.853760
1337.403320	923.501953
1336.344727	1040.768311
1335.286133	1143.374634
1334.226563	1038.321411
1333.167969	997.881287
1332.108398	824.129822
1331.048828	650.690186
1329.989258	929.965515
1328.928711	967.124878
1327.869141	900.727783
1326.808594	1140.931519
1325.748047	869.967224
1324.686523	1066.072876
1323.625977	988.280457
1322.564453	1308.153320
1321.502930	1090.118652
1320.440430	1170.942505
1319.378906	1247.033691
1318.316406	1126.001953
1317.253906	1128.529419
1316.190430	1138.663818
1315.127930	1247.609131
1314.064453	900.849548
1313.000977	869.796509
1311.937500	907.934387
1310.873047	1222.061768
1309.809570	1169.435059
1308.745117	934.882019
1307.679688	1303.555298
1306.615234	1532.034302
1305.549805	1219.446533
1304.484375	1207.228882
1303.418945	1094.402466
1302.353516	917.908264
1301.287109	1272.538330
1300.220703	1266.003906
1299.154297	918.187195
1298.087891	838.423767
1297.020508	940.582214
1295.954102	898.038635
1294.886719	701.052673
1293.818359	1360.751099
1292.750977	1078.231567
1291.682617	1043.740723
1290.614258	837.769531
1289.545898	914.010254
1288.476563	933.998779
1287.407227	630.641174
1286.338867	937.676819
1285.268555	661.705933
1284.199219	479.077454
1283.128906	808.431213
1282.058594	1015.381348
1280.988281	1077.981445
1279.917969	688.003845
1278.846680	966.209961
1277.775391	708.773865
1276.704102	845.288147
1275.632813	1006.317993
1274.560547	1257.840088
1273.488281	751.805237
1272.416016	1348.007080
1271.343750	1313.850708
1270.270508	1077.119629
1269.197266	1079.879517
1268.124023	1146.214966
1267.050781	1195.538696
1265.977539	1474.304443
1264.903320	1499.333496
1263.829102	1736.635986
1262.753906	1561.832275
1261.679688	1706.554932
1260.604492	1541.754517
1259.529297	1401.472412
1258.454102	1405.072510
1257.378906	1413.613647
1256.302734	1434.400391
1255.226563	1367.594482
1254.150391	1702.512817
1253.073242	1195.325195
1251.997070	1630.004517
1250.919922	1269.120239
1249.841797	1689.106323
1248.764648	1651.845947
1247.686523	1449.344116
1246.608398	1198.365845
1245.530273	1195.378418
1244.452148	1335.755615
1243.373047	1349.807983
1242.293945	1329.884399
1241.214844	1334.270752
1240.135742	1261.012573
1239.055664	1498.408936
1237.975586	1061.265503
1236.895508	1036.669189
1235.815430	1210.944824
1234.734375	1276.045776
1233.654297	1549.577148
1232.573242	1348.005737
1231.491211	1444.527588
1230.410156	1051.695190
1229.328125	1099.787842
1228.246094	1087.316528
1227.163086	1227.338257
1226.081055	1219.649780
1224.998047	1093.380005
1223.915039	1001.006836
1222.832031	1056.181641
1221.748047	1087.117920
1220.664063	603.082703
1219.580078	653.371887
1218.496094	790.590210
1217.412109	649.879333
1216.327148	373.927216
1215.242188	539.958313
1214.157227	841.061768
1213.071289	613.372742
1211.985352	544.998718
1210.899414	464.534760
1209.813477	902.648193
1208.727539	809.957642
1207.640625	837.791565
1206.553711	725.734436
1205.466797	734.154907
1204.378906	662.984924
1203.291016	579.727173
1202.203125	164.074692
1201.115234	3.753744
1200.027344	-325.085510
1198.938477	-102.722252
1197.849609	-89.885635
1196.760742	163.422256
1195.670898	-362.738007
1194.582031	-340.507385
1193.492188	107.131889
1192.401367	-39.197357
1191.311523	112.411400
1190.220703	-456.885773
1189.129883	254.186844
1188.039063	-110.979897
1186.947266	-178.388214
1185.856445	-325.083588
1184.764648	-431.029785
1183.671875	-95.585976
1182.580078	-120.207123
1181.487305	-173.710892
1180.394531	175.490097
1179.301758	-43.689438
1178.208984	120.553909
1177.115234	215.117874
1176.021484	72.365845
1174.927734	262.449036
1173.833008	-81.627541
1172.738281	352.322205
1171.643555	46.420383
1170.548828	106.623138
1169.454102	37.488216
1168.358398	161.979324
1167.262695	-60.435394
1166.166992	-359.377686
1165.070313	125.621819
1163.973633	144.311081
1162.876953	-164.433456
1161.780273	-74.301704
1160.683594	347.580933
1159.585938	270.165955
1158.488281	152.077179
1157.389648	215.260132
1156.291992	149.451889
1155.193359	257.653107
1154.094727	303.669922
1152.996094	230.318710
1151.896484	152.093536
1150.796875	-102.581787
1149.697266	-95.197327
1148.597656	-187.998978
1147.498047	-178.488434
1146.397461	157.060501
1145.296875	194.775604
1144.195313	206.150528
1143.094727	-3.882827
1141.993164	-161.628616
1140.891602	-255.225937
1139.789063	81.443611
1138.687500	251.432205
1137.584961	428.335388
1136.482422	201.090866
1135.379883	304.021820
1134.276367	233.390869
1133.172852	319.378448
1132.069336	592.739441
1130.964844	749.543091
1129.861328	1114.972534
1128.756836	991.399353
1127.652344	879.622009
1126.546875	1052.310913
1125.442383	805.195435
1124.336914	856.703003
1123.230469	1040.756714
1122.125000	982.973206
1121.018555	1057.724976
1119.912109	594.795776
1118.805664	726.195129
1117.699219	987.604370
1116.591797	983.738525
1115.484375	686.403442
1114.376953	677.663452
1113.268555	512.737305
1112.160156	622.034851
1111.051758	754.817749
1109.943359	627.494263
1108.833984	474.130768
1107.725586	703.409180
1106.616211	833.296143
1105.505859	705.672424
1104.396484	962.783142
1103.286133	570.700073
1102.175781	683.621094
1101.064453	911.977539
1099.954102	1175.536865
1098.842773	599.522522
1097.731445	943.011963
1096.619141	715.944153
1095.507813	1118.012939
1094.395508	1168.828125
1093.282227	859.220520
1092.169922	792.222046
1091.056641	951.161194
1089.943359	691.055481
1088.830078	969.833374
1087.716797	385.106873
1086.602539	506.139221
1085.488281	471.881714
1084.373047	597.435364
1083.258789	577.188477
1082.143555	603.897095
1081.028320	900.704102
1079.913086	746.413147
1078.796875	563.973022
1077.680664	421.499420
1076.564453	429.272644
1075.448242	537.916748
1074.331055	416.583649
1073.213867	426.631378
1072.096680	152.937988
1070.979492	226.315125
1069.861328	571.516296
1068.743164	736.130066
1067.625000	558.636169
1066.505859	193.846741
1065.386719	435.701935
1064.267578	590.837708
1063.148438	476.753357
1062.029297	404.858185
1060.909180	660.527100
1059.789063	233.141571
1058.667969	533.193726
1057.547852	-27.168032
1056.426758	125.619377
1055.305664	292.390533
1054.183594	582.930603
1053.062500	-28.174707
1051.940430	250.716049
1050.818359	141.984192
1049.695313	318.098724
1048.572266	-0.518184
1047.449219	140.662048
1046.326172	260.847656
1045.203125	73.235115
1044.079102	195.828873
1042.955078	222.876968
1041.830078	84.528496
1040.706055	218.904846
1039.581055	360.277679
1038.456055	-229.525223
1037.331055	116.926971
1036.205078	-27.815947
1035.079102	-156.110046
1033.953125	-42.296093
1032.826172	211.111511
1031.700195	159.885010
1030.573242	245.941833
1029.445313	-249.021423
1028.318359	-508.934357
1027.190430	-392.253967
1026.062500	-261.577515
1024.934570	-421.111145
1023.805664	-501.522980
1022.676758	-533.027771
1021.547852	-569.031006
1020.418945	-530.647217
1019.289063	-508.391754
1018.159180	-534.706604
1017.029297	-396.264923
1015.898438	-260.070068
1014.767578	-235.025482
1013.636719	109.869408
1012.505859	121.214706
1011.375000	-15.494985
1010.243164	118.880028
1009.111328	216.314392
1007.978516	480.471466
1006.846680	814.078430
1005.713867	1839.280029
1004.581055	2750.854736
1003.447266	3116.556396
1002.313477	2666.338867
1001.179688	1964.622192
1000.045898	1046.244263
998.912109	315.558563
997.777344	340.506683
996.642578	206.326828
995.506836	321.667877
994.372070	400.225739
993.236328	-199.351959
992.100586	98.781456
990.963867	433.861298
989.828125	388.577972
988.691406	92.271667
987.553711	107.389626
986.416992	-17.835995
985.279297	359.314789
984.141602	-9.605908
983.003906	89.195999
981.865234	208.870834
980.726563	211.333267
979.587891	460.166260
978.448242	92.668953
977.309570	116.472496
976.169922	135.873489
975.030273	509.437714
973.889648	536.046753
972.749023	482.449585
971.608398	321.138824
970.467773	295.595428
969.326172	662.853821
968.184570	258.954865
967.042969	229.496445
965.901367	-42.911846
964.758789	224.018799
963.616211	296.125092
962.473633	345.492920
961.330078	592.161499
960.186523	602.908203
959.042969	6.775681
957.899414	638.779358
956.754883	588.329895
955.610352	224.484924
954.465820	87.615005
953.321289	319.426605
952.175781	157.862167
951.030273	376.255585
949.884766	226.613876
948.738281	-32.475628
947.591797	104.167862
946.445313	412.332397
945.298828	140.309891
944.151367	154.113892
943.003906	60.803051
941.856445	170.915192
940.708008	253.800079
939.559570	460.062561
938.411133	324.247986
937.262695	722.382202
936.113281	539.088806
934.964844	574.924316
933.814453	148.290695
932.665039	63.833179
931.514648	230.199707
930.364258	214.477554
929.213867	349.235016
928.062500	53.877628
926.912109	100.224800
925.759766	62.556385
924.608398	-63.634655
923.456055	49.219360
922.303711	-272.088837
921.151367	-99.780518
919.999023	77.161354
918.845703	-354.730011
917.692383	-47.984985
916.539063	-97.772331
915.384766	72.875031
914.230469	59.732735
913.076172	-286.856415
911.920898	154.195969
910.766602	-180.602295
909.611328	-125.014832
908.455078	241.318893
907.299805	-219.752411
906.143555	-469.698853
904.987305	-277.580200
903.830078	11.993132
902.673828	-305.369537
901.516602	203.948380
900.359375	233.273102
899.201172	-99.364883
898.042969	-155.709915
896.884766	-272.986298
895.726563	186.566055
894.567383	-296.770264
893.408203	-54.205013
892.249023	23.381159
891.088867	-233.340332
889.929688	88.381844
888.769531	-357.742371
887.608398	74.677856
886.448242	-95.696457
885.287109	-116.963692
884.125977	-68.211395
882.963867	46.007492
881.801758	-42.711178
880.639648	143.718414
879.477539	390.975830
878.315430	221.283569
877.152344	72.010727
875.989258	46.733269
874.825195	363.792969
873.661133	34.625053
872.497070	286.334808
871.333008	-175.359238
870.168945	143.827835
869.003906	363.933197
867.838867	334.356812
866.672852	412.721710
865.506836	115.718880
864.340820	194.111740
863.174805	-19.572542
862.008789	249.720505
860.841797	168.600327
859.674805	489.343842
858.506836	396.968658
857.339844	436.989838
856.171875	616.067810
855.003906	804.001160
853.834961	686.877686
852.666016	388.199219
851.497070	403.383698
850.328125	734.450623
849.158203	357.444916
847.988281	583.013123
846.818359	450.174927
845.647461	292.725128
844.477539	240.461197
843.306641	49.443443
842.134766	574.271606
840.963867	125.936905
839.791992	57.843235
838.619141	228.891205
837.447266	44.430061
836.274414	447.591919
835.101563	227.256882
833.928711	58.294754
832.754883	141.617401
831.581055	211.408066
830.407227	497.528961
829.232422	700.864563
828.058594	747.843994
826.883789	513.711914
825.708008	364.305145
824.533203	-130.651443
823.357422	85.393074
822.181641	85.099831
821.004883	44.597275
819.828125	15.117249
818.651367	321.700500
817.474609	156.130035
816.296875	219.715851
815.119141	-112.875786
813.941406	-180.765869
812.763672	-224.301849
811.584961	-448.033203
810.406250	-151.700974
809.226563	231.016418
808.047852	18.004684
806.868164	113.681961
805.688477	-21.773920
804.507813	-157.312912
803.327148	8.915173
802.146484	-93.586525
800.965820	-260.529572
799.784180	-558.401062
798.603516	-441.638519
797.420898	40.711716
796.239258	-177.698944
795.056641	-245.479126
793.874023	-266.862549
792.691406	-357.050140
791.507813	-445.130646
790.324219	-2.030313
789.140625	-41.775890
787.956055	6.856452
786.772461	-110.604004
785.586914	-84.397606
784.402344	-168.914597
783.216797	-61.217964
782.032227	240.762192
780.845703	286.151764
779.660156	-159.035065
778.473633	-40.982861
777.287109	231.429916
776.100586	99.607742
774.913086	-102.908958
773.725586	144.642715
772.538086	120.620804
771.349609	180.282608
770.161133	-106.371887
768.972656	261.670074
767.784180	201.876495
766.594727	-14.438571
765.405273	236.220001
764.215820	277.431946
763.026367	633.364929
761.835938	493.755188
760.645508	437.735443
759.454102	537.858337
758.262695	274.897736
757.072266	643.123901
755.879883	654.917175
754.688477	862.255920
753.496094	456.298218
752.303711	443.736786
751.110352	349.843475
749.917969	383.300476
748.724609	649.412292
747.530273	493.912659
746.336914	505.220612
745.142578	586.689575
743.948242	426.810394
742.752930	514.779236
741.558594	330.824341
740.363281	107.486900
739.166992	116.530632
737.971680	178.145126
736.775391	77.649017
735.579102	53.852188
734.381836	-282.990021
733.185547	41.360985
731.988281	146.759384
730.790039	85.873756
729.592773	55.675179
728.394531	80.207535
727.196289	124.458672
725.997070	525.016479
724.797852	49.194935
723.598633	410.399048
722.399414	61.660805
721.199219	3.597637
719.999023	102.841675
718.798828	193.409210
717.598633	142.201263
716.397461	601.626526
715.196289	461.156586
713.994141	368.854462
712.792969	209.142365
711.590820	-22.279814
710.388672	286.953278
709.185547	-15.970101
707.982422	411.039581
706.779297	128.146301
705.576172	237.412338
704.372070	55.154884
703.167969	186.505356
701.963867	4.711119
700.759766	-87.634964
699.554688	109.463852
698.349609	-49.856468
697.143555	147.549149
695.938477	-19.983225
694.732422	-80.771622
693.525391	-178.233810
692.319336	-51.779736
691.112305	-409.266296
689.905273	-427.777374
688.697266	-268.115967
687.490234	-90.948647
686.282227	-19.899836
685.073242	77.375969
683.865234	-152.510803
682.656250	88.268417
681.447266	6.311244
680.237305	-365.657562
679.028320	-197.929398
677.818359	-181.611618
676.607422	-182.381592
675.397461	-74.713051
674.186523	-146.458130
672.975586	24.342911
671.763672	-101.011673
670.551758	98.250641
669.339844	152.786163
668.127930	259.371552
666.915039	-31.480238
665.703125	-80.063522
664.489258	31.396526
663.276367	425.833252
662.062500	-274.257904
660.848633	57.790478
659.634766	100.675186
658.419922	-240.328339
657.205078	46.563320
655.990234	441.231567
654.775391	167.494232
653.559570	-80.181702
652.343750	25.685816
651.126953	25.975586
649.911133	461.325714
648.694336	175.106567
647.477539	-14.146073
646.259766	498.285370
645.041992	173.330597
643.824219	633.638489
642.606445	385.963928
641.387695	355.418884
640.168945	-85.939377
638.950195	308.754852
637.730469	305.463806
636.511719	203.027512
635.291016	-58.636009
634.071289	261.357422
632.850586	381.120483
631.629883	-171.459671
630.409180	170.525497
629.188477	247.904633
627.966797	88.700981
626.745117	377.084686
625.522461	688.204651
624.300781	503.273315
623.078125	506.177002
621.854492	521.046326
620.631836	541.378296
619.408203	468.604797
618.184570	75.777489
616.960938	-228.122849
615.736328	-218.530487
614.511719	85.007500
613.287109	185.968246
612.061523	-22.523407
610.835938	36.933640
609.610352	-1.445557
608.384766	-26.558094
607.158203	55.495228
605.931641	-199.748489
604.705078	-59.646473
