# Supplementary material for: Raman spectroscopy accurately differentiates mucosal healing from non-healing and biochemical changes following biological therapy in inflammatory bowel disease
Source: PLoS One. 2021 Jun 2;16(6):e0252210. doi: 10.1371/journal.pone.0252210 (PMC8172032; doi:10.1371/journal.pone.0252210)
Supplement: S7 Dataset — (ZIP) [file pone.0252210.s009.zip › Post-biologic/OC034 post treatment_base sub CR removed_42__X_-4894.59__Y_10072__Z_1507.2__Time_470.txt]

1714.774414	54.665215
1713.797852	57.265118
1712.820313	-21.826099
1711.843750	25.424295
1710.866211	-96.040535
1709.888672	-42.966587
1708.911133	-24.482376
1707.933594	34.463295
1706.955078	-53.679852
1705.976563	-77.206200
1704.998047	-49.537098
1704.019531	23.950560
1703.040039	76.297401
1702.061523	-58.286995
1701.082031	-85.493965
1700.101563	-40.152607
1699.122070	104.499359
1698.141602	51.621754
1697.161133	65.966553
1696.180664	195.588669
1695.200195	213.357086
1694.218750	105.970100
1693.238281	303.462189
1692.256836	293.031982
1691.274414	277.661591
1690.292969	249.412659
1689.310547	349.626923
1688.328125	394.222809
1687.345703	335.245697
1686.363281	330.054657
1685.379883	383.921204
1684.396484	654.051270
1683.413086	575.517212
1682.429688	561.395325
1681.445313	606.293640
1680.461914	617.044861
1679.477539	740.016418
1678.493164	759.609863
1677.507813	697.157349
1676.523438	890.568726
1675.538086	637.568176
1674.552734	972.720337
1673.566406	1052.984253
1672.581055	1107.119507
1671.594727	1039.453613
1670.608398	1261.820190
1669.622070	1184.447021
1668.634766	1487.235962
1667.648438	1373.600098
1666.661133	1480.731689
1665.673828	1285.783203
1664.685547	1460.095581
1663.698242	1587.058228
1662.709961	1435.975464
1661.721680	1614.133179
1660.733398	1752.897217
1659.744141	1804.578735
1658.755859	1846.092896
1657.766602	1633.733398
1656.777344	1612.560913
1655.787109	1575.926880
1654.797852	1687.972656
1653.807617	1432.535034
1652.817383	1526.864624
1651.827148	1354.401611
1650.835938	1081.917603
1649.844727	902.496643
1648.853516	837.221130
1647.862305	759.153381
1646.871094	760.777832
1645.878906	746.926086
1644.886719	662.151489
1643.894531	485.371643
1642.902344	340.718384
1641.910156	484.180908
1640.916992	350.863220
1639.923828	386.801270
1638.930664	272.729584
1637.936523	261.888733
1636.943359	217.122894
1635.949219	54.089520
1634.955078	57.476784
1633.960938	24.297712
1632.965820	65.198456
1631.970703	-85.858101
1630.975586	-75.933769
1629.980469	13.254775
1628.985352	-65.740105
1627.989258	-36.537647
1626.993164	-57.051655
1625.997070	91.042084
1625.000977	18.459354
1624.003906	-22.286293
1623.007813	23.978815
1622.010742	212.369904
1621.012695	256.422729
1620.015625	171.989182
1619.017578	135.090118
1618.020508	93.179993
1617.021484	350.744019
1616.023438	31.052059
1615.025391	81.655075
1614.026367	98.332375
1613.027344	2.421443
1612.028320	-132.592987
1611.028320	7.885833
1610.029297	82.953270
1609.029297	-101.258377
1608.029297	110.355103
1607.028320	130.830597
1606.028320	-18.767513
1605.027344	49.141148
1604.026367	83.128021
1603.025391	-58.104698
1602.023438	70.332695
1601.022461	-70.596695
1600.020508	-245.349655
1599.018555	-147.999756
1598.016602	-89.804604
1597.013672	-89.037392
1596.010742	-77.732330
1595.007813	-139.498474
1594.004883	-224.669449
1593.001953	-59.055862
1591.998047	20.399254
1590.994141	-132.422958
1589.990234	-81.583466
1588.986328	-88.117783
1587.981445	46.247742
1586.976563	191.021194
1585.971680	4.634506
1584.966797	198.934219
1583.961914	223.766937
1582.956055	113.112732
1581.950195	190.076538
1580.944336	225.337173
1579.938477	75.701927
1578.931641	319.230713
1577.924805	291.951538
1576.917969	118.940910
1575.911133	138.503983
1574.904297	108.609520
1573.896484	-14.921629
1572.888672	274.958496
1571.880859	122.770172
1570.873047	66.757805
1569.864258	171.814636
1568.855469	97.525688
1567.846680	67.360237
1566.837891	-12.193331
1565.829102	191.187927
1564.819336	215.321594
1563.809570	221.202057
1562.799805	393.038239
1561.790039	209.361404
1560.779297	209.797699
1559.768555	207.547684
1558.757813	417.756653
1557.747070	415.265259
1556.736328	467.080719
1555.724609	18.806156
1554.712891	262.121063
1553.701172	282.531433
1552.689453	282.104401
1551.676758	115.909782
1550.664063	216.194183
1549.651367	111.923927
1548.638672	387.795868
1547.625977	241.893173
1546.612305	188.994888
1545.598633	231.622589
1544.584961	173.300140
1543.571289	104.523636
1542.556641	226.790634
1541.541992	98.334030
1540.527344	57.575005
1539.512695	8.934780
1538.498047	94.373756
1537.482422	-114.557632
1536.466797	19.571932
1535.451172	76.101013
1534.434570	55.076904
1533.418945	139.606430
1532.402344	172.377182
1531.385742	101.879257
1530.369141	62.160625
1529.351563	96.991318
1528.334961	-97.583786
1527.317383	178.966400
1526.299805	87.081955
1525.281250	38.813786
1524.263672	10.977970
1523.245117	-53.045326
1522.226563	75.694702
1521.208008	67.902481
1520.188477	-58.341717
1519.168945	200.869705
1518.150391	-0.237990
1517.129883	-3.602405
1516.110352	41.665123
1515.089844	-100.763908
1514.070313	-17.343660
1513.049805	96.659317
1512.028320	51.289467
1511.007813	62.215473
1509.986328	11.373571
1508.964844	-88.366699
1507.943359	75.897339
1506.921875	-52.384224
1505.899414	-150.038773
1504.876953	-53.055637
1503.854492	-35.728672
1502.832031	-31.399492
1501.808594	-211.667862
1500.786133	-10.491329
1499.762695	-324.174194
1498.739258	-146.461258
1497.714844	-196.764191
1496.691406	-96.264534
1495.666992	29.587786
1494.642578	-77.511627
1493.617188	83.721901
1492.592773	-77.372589
1491.567383	6.774445
1490.541992	90.714958
1489.516602	174.450424
1488.491211	102.181572
1487.464844	213.625107
1486.438477	10.833830
1485.412109	165.313354
1484.385742	385.916962
1483.358398	218.443481
1482.331055	280.459717
1481.303711	309.139465
1480.276367	508.485657
1479.249023	394.040253
1478.220703	547.093811
1477.192383	567.429016
1476.164063	653.846741
1475.135742	742.628540
1474.106445	726.813538
1473.077148	894.172485
1472.047852	1173.318848
1471.018555	1360.593994
1469.989258	1364.465088
1468.958984	1490.292114
1467.928711	1458.254883
1466.898438	1530.354980
1465.868164	1790.417847
1464.836914	1973.987183
1463.805664	1915.958008
1462.774414	2071.239014
1461.743164	2259.359619
1460.710938	2221.264893
1459.679688	2200.862061
1458.647461	2396.107910
1457.615234	2258.712402
1456.582031	2319.168701
1455.549805	2488.592041
1454.516602	2409.287598
1453.483398	2494.740967
1452.449219	2577.519043
1451.416016	2465.026611
1450.381836	2593.214844
1449.347656	2627.527100
1448.313477	2811.189453
1447.279297	2718.666992
1446.244141	2671.669922
1445.208984	2579.058105
1444.173828	2461.111572
1443.138672	2310.258301
1442.102539	2427.541260
1441.066406	2253.863037
1440.030273	2054.917480
1438.994141	2222.574951
1437.958008	2089.335449
1436.920898	1943.457764
1435.883789	1764.755615
1434.846680	1757.851440
1433.808594	1574.123779
1432.771484	1438.426025
1431.733398	1141.187500
1430.695313	1028.280640
1429.657227	983.524963
1428.618164	704.145020
1427.579102	621.591492
1426.540039	599.575439
1425.500977	569.994507
1424.461914	401.788391
1423.421875	387.352325
1422.381836	413.230835
1421.341797	486.956299
1420.301758	437.255402
1419.260742	400.156311
1418.219727	393.289337
1417.178711	383.922241
1416.137695	382.122498
1415.096680	204.245697
1414.054688	202.511353
1413.012695	-55.685608
1411.970703	53.306240
1410.928711	117.038689
1409.885742	-17.760807
1408.842773	164.100327
1407.799805	36.959972
1406.756836	95.756569
1405.712891	-91.499100
1404.668945	193.304230
1403.625000	204.476059
1402.581055	-47.769878
1401.537109	-89.122185
1400.492188	117.892982
1399.447266	237.116013
1398.402344	58.014481
1397.357422	204.904556
1396.311523	46.060055
1395.265625	112.846413
1394.219727	134.592422
1393.173828	206.494019
1392.126953	203.319397
1391.081055	62.562378
1390.034180	12.038041
1388.986328	74.211037
1387.939453	131.458374
1386.891602	46.198109
1385.843750	206.129623
1384.795898	-101.419525
1383.748047	-36.307400
1382.699219	-36.104122
1381.651367	-88.250450
1380.602539	-15.383001
1379.552734	15.096410
1378.503906	65.662300
1377.454102	-28.474731
1376.404297	72.214523
1375.354492	8.295569
1374.303711	-35.528656
1373.253906	-136.565247
1372.203125	-45.435638
1371.152344	83.178650
1370.100586	37.378357
1369.049805	-132.860565
1367.998047	58.358849
1366.946289	-69.207100
1365.894531	181.956924
1364.841797	116.929665
1363.789063	-122.181557
1362.736328	-37.506050
1361.683594	-84.600922
1360.630859	30.171017
1359.577148	194.773743
1358.523438	-1.109153
1357.469727	96.601776
1356.415039	107.418663
1355.361328	197.910995
1354.306641	166.770767
1353.251953	182.992172
1352.197266	147.212036
1351.141602	419.473267
1350.085938	307.010681
1349.030273	348.629944
1347.974609	442.497009
1346.918945	630.753296
1345.862305	744.676697
1344.805664	719.853577
1343.749023	910.889160
1342.691406	935.934570
1341.634766	941.316589
1340.577148	899.783203
1339.519531	1039.254761
1338.460938	1302.649658
1337.403320	1031.307495
1336.344727	978.079285
1335.286133	912.669495
1334.226563	1028.076050
1333.167969	906.125488
1332.108398	749.768372
1331.048828	766.738770
1329.989258	704.764404
1328.928711	897.559326
1327.869141	848.280579
1326.808594	967.188477
1325.748047	737.942810
1324.686523	852.223206
1323.625977	628.382202
1322.564453	782.474365
1321.502930	751.580566
1320.440430	826.962769
1319.378906	737.211365
1318.316406	985.544189
1317.253906	849.286255
1316.190430	831.584900
1315.127930	897.861084
1314.064453	937.170532
1313.000977	735.199829
1311.937500	856.145691
1310.873047	881.165527
1309.809570	736.467712
1308.745117	936.599548
1307.679688	843.960022
1306.615234	768.750488
1305.549805	691.276978
1304.484375	815.662842
1303.418945	954.910095
1302.353516	936.931763
1301.287109	840.474182
1300.220703	886.734375
1299.154297	702.210144
1298.087891	707.042908
1297.020508	778.329956
1295.954102	785.910095
1294.886719	801.004700
1293.818359	774.529846
1292.750977	650.080078
1291.682617	699.989929
1290.614258	524.411743
1289.545898	699.666260
1288.476563	688.694458
1287.407227	699.928406
1286.338867	627.993103
1285.268555	612.574524
1284.199219	540.972595
1283.128906	704.606567
1282.058594	567.193970
1280.988281	669.834534
1279.917969	407.962891
1278.846680	672.324585
1277.775391	560.031006
1276.704102	677.779297
1275.632813	595.125244
1274.560547	695.957214
1273.488281	892.174011
1272.416016	497.164215
1271.343750	769.300781
1270.270508	1026.783936
1269.197266	722.696533
1268.124023	1148.738525
1267.050781	1142.727173
1265.977539	1080.705078
1264.903320	1043.215698
1263.829102	1005.846069
1262.753906	844.239319
1261.679688	1111.864258
1260.604492	789.638245
1259.529297	1205.998535
1258.454102	991.275818
1257.378906	1168.890503
1256.302734	1056.731323
1255.226563	1120.002441
1254.150391	1224.708496
1253.073242	964.416809
1251.997070	1020.610229
1250.919922	1106.049194
1249.841797	1176.936523
1248.764648	1118.993652
1247.686523	1143.799927
1246.608398	945.068787
1245.530273	948.164795
1244.452148	1043.633301
1243.373047	935.108521
1242.293945	804.833069
1241.214844	905.299377
1240.135742	911.113281
1239.055664	824.767700
1237.975586	1056.322144
1236.895508	853.646118
1235.815430	978.475220
1234.734375	911.760559
1233.654297	808.747498
1232.573242	957.849487
1231.491211	966.396973
1230.410156	926.515991
1229.328125	913.323364
1228.246094	1081.752319
1227.163086	894.289185
1226.081055	803.726868
1224.998047	797.911804
1223.915039	917.905029
1222.832031	546.886536
1221.748047	584.691467
1220.664063	670.833923
1219.580078	536.996887
1218.496094	335.558594
1217.412109	436.190338
1216.327148	418.426270
1215.242188	487.593231
1214.157227	416.691559
1213.071289	331.330658
1211.985352	475.244598
1210.899414	638.376160
1209.813477	567.437683
1208.727539	684.611145
1207.640625	538.907349
1206.553711	467.963806
1205.466797	539.209717
1204.378906	388.726990
1203.291016	505.662170
1202.203125	465.962952
1201.115234	431.054718
1200.027344	116.874489
1198.938477	122.889923
1197.849609	51.855141
1196.760742	43.348881
1195.670898	56.444149
1194.582031	64.663773
1193.492188	-182.003128
1192.401367	-149.807953
1191.311523	-112.887680
1190.220703	-6.373518
1189.129883	11.156223
1188.039063	4.593944
1186.947266	-218.106766
1185.856445	-191.154373
1184.764648	-37.098591
1183.671875	-36.735588
1182.580078	71.483490
1181.487305	-26.663271
1180.394531	62.163574
1179.301758	251.541229
1178.208984	-33.767551
1177.115234	143.392593
1176.021484	413.805847
1174.927734	327.159912
1173.833008	233.277939
1172.738281	213.550903
1171.643555	318.185150
1170.548828	262.356781
1169.454102	223.197021
1168.358398	298.754303
1167.262695	82.451500
1166.166992	102.810570
1165.070313	209.097549
1163.973633	150.347046
1162.876953	339.967834
1161.780273	304.874603
1160.683594	377.140259
1159.585938	413.447540
1158.488281	449.621765
1157.389648	459.413879
1156.291992	440.451233
1155.193359	531.098206
1154.094727	526.193359
1152.996094	294.673218
1151.896484	430.213196
1150.796875	451.177795
1149.697266	188.483063
1148.597656	285.463165
1147.498047	22.669998
1146.397461	274.148804
1145.296875	99.293106
1144.195313	250.426300
1143.094727	46.841942
1141.993164	-9.297914
1140.891602	141.361847
1139.789063	54.049599
1138.687500	194.851044
1137.584961	290.298553
1136.482422	176.472534
1135.379883	257.357056
1134.276367	575.570740
1133.172852	625.188599
1132.069336	544.081604
1130.964844	505.594696
1129.861328	905.968262
1128.756836	1056.928345
1127.652344	1053.518677
1126.546875	1073.683594
1125.442383	1086.592163
1124.336914	883.671936
1123.230469	1019.561584
1122.125000	795.152771
1121.018555	672.556030
1119.912109	556.983215
1118.805664	734.892700
1117.699219	893.650208
1116.591797	550.523621
1115.484375	633.271240
1114.376953	741.865417
1113.268555	722.576721
1112.160156	788.276306
1111.051758	797.084045
1109.943359	784.487000
1108.833984	804.838623
1107.725586	815.605530
1106.616211	956.119568
1105.505859	808.395935
1104.396484	1033.567139
1103.286133	784.161865
1102.175781	1042.011597
1101.064453	841.998474
1099.954102	799.964172
1098.842773	1080.836792
1097.731445	956.016052
1096.619141	849.981506
1095.507813	1179.768066
1094.395508	908.602295
1093.282227	997.765503
1092.169922	924.314880
1091.056641	949.647339
1089.943359	793.640076
1088.830078	762.299438
1087.716797	933.168335
1086.602539	943.921997
1085.488281	757.056335
1084.373047	1007.407837
1083.258789	1017.825562
1082.143555	898.901428
1081.028320	829.264709
1079.913086	900.479736
1078.796875	842.419006
1077.680664	699.781311
1076.564453	726.101013
1075.448242	726.509033
1074.331055	844.119812
1073.213867	532.389526
1072.096680	649.824280
1070.979492	774.156799
1069.861328	610.067688
1068.743164	572.511658
1067.625000	630.948975
1066.505859	686.939209
1065.386719	719.418640
1064.267578	688.609436
1063.148438	629.663574
1062.029297	711.080444
1060.909180	570.148987
1059.789063	557.865540
1058.667969	433.284607
1057.547852	610.294128
1056.426758	588.498535
1055.305664	688.176636
1054.183594	458.354645
1053.062500	317.358307
1051.940430	482.282196
1050.818359	362.275452
1049.695313	415.003784
1048.572266	572.682922
1047.449219	487.635010
1046.326172	458.579559
1045.203125	317.584808
1044.079102	514.672974
1042.955078	436.618500
1041.830078	225.755096
1040.706055	247.958084
1039.581055	358.643982
1038.456055	401.742645
1037.331055	312.117310
1036.205078	373.818512
1035.079102	391.282013
1033.953125	320.336884
1032.826172	554.126526
1031.700195	473.896301
1030.573242	500.655792
1029.445313	267.090515
1028.318359	345.048370
1027.190430	65.206955
1026.062500	64.247978
1024.934570	-27.245531
1023.805664	-146.529404
1022.676758	-63.787209
1021.547852	-155.086334
1020.418945	-100.139671
1019.289063	-66.055458
1018.159180	-31.939293
1017.029297	104.220505
1015.898438	108.246513
1014.767578	-19.759041
1013.636719	216.088562
1012.505859	317.546051
1011.375000	291.659271
1010.243164	214.913101
1009.111328	267.891876
1007.978516	436.617706
1006.846680	801.999146
1005.713867	1236.674316
1004.581055	2071.284912
1003.447266	2637.402832
1002.313477	2484.503906
1001.179688	1973.585449
1000.045898	1317.450195
998.912109	825.709229
997.777344	576.760986
996.642578	431.922211
995.506836	425.738159
994.372070	172.754944
993.236328	275.283173
992.100586	200.272858
990.963867	201.504837
989.828125	207.468658
988.691406	370.279327
987.553711	284.258850
986.416992	179.976059
985.279297	52.830715
984.141602	80.160500
983.003906	73.074020
981.865234	73.026581
980.726563	208.881775
979.587891	54.934628
978.448242	92.102570
977.309570	317.960114
976.169922	150.724930
975.030273	342.273499
973.889648	200.678879
972.749023	353.365021
971.608398	297.119781
970.467773	456.906738
969.326172	247.153763
968.184570	278.655212
967.042969	193.271973
965.901367	195.266251
964.758789	346.504761
963.616211	321.269348
962.473633	309.965637
961.330078	404.265259
960.186523	308.496338
959.042969	348.106354
957.899414	351.221344
956.754883	290.390289
955.610352	250.364334
954.465820	281.483276
953.321289	287.590698
952.175781	401.393158
951.030273	469.574554
949.884766	172.042801
948.738281	208.597488
947.591797	-44.951180
946.445313	268.481262
945.298828	282.680328
944.151367	207.981201
943.003906	316.169739
941.856445	287.517609
940.708008	309.272369
939.559570	242.209457
938.411133	497.016388
937.262695	393.814178
936.113281	206.477615
934.964844	447.981415
933.814453	345.413422
932.665039	368.395172
931.514648	49.845768
930.364258	184.848511
929.213867	178.797363
928.062500	156.997421
926.912109	212.765442
925.759766	234.562195
924.608398	122.311066
923.456055	149.025665
922.303711	59.943951
921.151367	39.275818
919.999023	96.064102
918.845703	-3.772199
917.692383	-7.981364
916.539063	24.320059
915.384766	-79.448715
914.230469	-203.428207
913.076172	-104.775223
911.920898	-287.341827
910.766602	-199.725464
909.611328	-139.195068
908.455078	-96.664162
907.299805	-72.132591
906.143555	-88.240746
904.987305	-101.917923
903.830078	22.746986
902.673828	118.059425
901.516602	64.054596
900.359375	66.812187
899.201172	58.407597
898.042969	-4.149207
896.884766	1.324873
895.726563	-6.632640
894.567383	-98.095551
893.408203	88.642654
892.249023	144.356628
891.088867	157.253952
889.929688	41.515736
888.769531	63.715164
887.608398	58.941414
886.448242	-60.834179
885.287109	110.672943
884.125977	58.860386
882.963867	189.888168
881.801758	271.349854
880.639648	104.884827
879.477539	238.372574
878.315430	164.581268
877.152344	210.328308
875.989258	262.900970
874.825195	29.563963
873.661133	260.184418
872.497070	-17.892626
871.333008	77.774597
870.168945	375.939270
869.003906	244.454147
867.838867	-30.814215
866.672852	96.525040
865.506836	122.723091
864.340820	86.046661
863.174805	199.953842
862.008789	129.684921
860.841797	241.380814
859.674805	413.675140
858.506836	406.383606
857.339844	432.776215
856.171875	461.436462
855.003906	521.504639
853.834961	399.952728
852.666016	587.829163
851.497070	439.453186
850.328125	609.326660
849.158203	405.033783
847.988281	440.472595
846.818359	216.160568
845.647461	278.486572
844.477539	240.052429
843.306641	351.539307
842.134766	181.109222
840.963867	294.748840
839.791992	216.030869
838.619141	141.798935
837.447266	241.870987
836.274414	192.168259
835.101563	365.820465
833.928711	219.992661
832.754883	214.849976
831.581055	385.994965
830.407227	291.434601
829.232422	254.873932
828.058594	494.846741
826.883789	382.296143
825.708008	354.454681
824.533203	266.357574
823.357422	300.794403
822.181641	183.630249
821.004883	235.724289
819.828125	125.139114
818.651367	201.524734
817.474609	-9.356455
816.296875	-95.614143
815.119141	62.787495
813.941406	67.532913
812.763672	-179.114258
811.584961	-10.015765
810.406250	-16.705429
809.226563	236.486206
808.047852	9.558637
806.868164	-112.988205
805.688477	-175.650314
804.507813	34.656727
803.327148	2.805474
802.146484	41.840588
800.965820	-43.514473
799.784180	-31.373619
798.603516	-34.907673
797.420898	-31.922277
796.239258	-115.527428
795.056641	-28.616108
793.874023	24.875448
792.691406	-8.184988
791.507813	-67.948555
790.324219	-125.622231
789.140625	-30.712904
787.956055	46.300144
786.772461	176.207764
785.586914	215.228027
784.402344	172.256927
783.216797	67.254616
782.032227	269.338715
780.845703	325.346344
779.660156	200.025238
778.473633	310.917053
777.287109	143.390930
776.100586	273.793976
774.913086	68.524887
773.725586	66.186020
772.538086	134.279236
771.349609	199.981552
770.161133	64.857155
768.972656	79.536263
767.784180	215.266434
766.594727	216.382996
765.405273	124.832100
764.215820	226.976013
763.026367	304.706482
761.835938	230.375519
760.645508	367.203857
759.454102	550.034790
758.262695	541.272278
757.072266	536.777649
755.879883	514.568970
754.688477	430.693970
753.496094	522.541931
752.303711	519.751404
751.110352	398.233459
749.917969	478.690521
748.724609	249.435516
747.530273	377.965363
746.336914	411.968811
745.142578	480.962799
743.948242	321.713562
742.752930	250.168793
741.558594	321.077972
740.363281	185.837860
739.166992	221.513870
737.971680	84.026253
736.775391	356.133118
735.579102	12.713431
734.381836	168.563080
733.185547	147.000656
731.988281	92.582214
730.790039	173.794998
729.592773	215.569458
728.394531	305.407104
727.196289	362.393066
725.997070	165.798416
724.797852	218.402786
723.598633	236.029037
722.399414	345.389740
721.199219	430.693756
719.999023	365.342133
718.798828	295.684326
717.598633	337.380371
716.397461	211.116013
715.196289	425.208374
713.994141	443.004425
712.792969	245.026978
711.590820	297.859741
710.388672	169.883194
709.185547	436.363495
707.982422	-11.581738
706.779297	157.014191
705.576172	55.686249
704.372070	82.929230
703.167969	260.417877
701.963867	55.062881
700.759766	134.853989
699.554688	82.102409
698.349609	7.777960
697.143555	-16.373583
695.938477	22.653463
694.732422	-109.798073
693.525391	35.984638
692.319336	-163.386642
691.112305	36.958416
689.905273	-118.553574
688.697266	-189.180267
687.490234	-18.786673
686.282227	-60.825596
685.073242	16.615198
683.865234	-103.057747
682.656250	-33.908646
681.447266	-5.754426
680.237305	-107.383301
679.028320	-96.133812
677.818359	-0.225783
676.607422	9.260950
675.397461	-37.320259
674.186523	-7.928984
672.975586	88.724640
671.763672	-117.245636
670.551758	66.304955
669.339844	59.737972
668.127930	53.378155
666.915039	88.280632
665.703125	15.341878
664.489258	115.420914
663.276367	-4.616897
662.062500	50.446846
660.848633	97.019180
659.634766	-110.890305
658.419922	-61.828999
657.205078	56.366676
655.990234	71.133072
654.775391	116.187737
653.559570	38.477554
652.343750	-183.484131
651.126953	-41.188171
649.911133	75.240364
648.694336	219.649048
647.477539	97.054779
646.259766	64.912773
645.041992	217.811356
643.824219	437.274017
642.606445	310.271088
641.387695	243.434158
640.168945	19.551659
638.950195	-41.046692
637.730469	102.327820
636.511719	-36.039410
635.291016	16.557259
634.071289	-64.322670
632.850586	24.092073
631.629883	-109.001892
630.409180	-23.590746
629.188477	-82.442062
627.966797	36.232735
626.745117	132.828003
625.522461	329.510468
624.300781	-66.175179
623.078125	264.027679
621.854492	286.901825
620.631836	293.897125
619.408203	394.175446
618.184570	39.513626
616.960938	-61.347744
615.736328	27.137133
614.511719	84.395866
613.287109	-103.531387
612.061523	34.415039
610.835938	40.392410
609.610352	111.054146
608.384766	47.514168
607.158203	-11.366356
605.931641	-72.092636
604.705078	-55.752048
