# Supplementary material for: Raman spectroscopy accurately differentiates mucosal healing from non-healing and biochemical changes following biological therapy in inflammatory bowel disease
Source: PLoS One. 2021 Jun 2;16(6):e0252210. doi: 10.1371/journal.pone.0252210 (PMC8172032; doi:10.1371/journal.pone.0252210)
Supplement: S7 Dataset — (ZIP) [file pone.0252210.s009.zip › Post-biologic/OC035-1 post treatment_base sub CR removed_34__X_-12018.2__Y_76905.1__Z_921.993__Time_382.txt]

1714.774414	-103.948616
1713.797852	33.381264
1712.820313	-66.905441
1711.843750	31.177505
1710.866211	-85.266060
1709.888672	-188.144577
1708.911133	-60.292469
1707.933594	-31.296991
1706.955078	354.353058
1705.976563	132.469070
1704.998047	307.569061
1704.019531	191.558914
1703.040039	555.431580
1702.061523	96.021904
1701.082031	386.780853
1700.101563	215.818207
1699.122070	492.651215
1698.141602	396.358765
1697.161133	579.389465
1696.180664	897.354370
1695.200195	626.319336
1694.218750	680.095276
1693.238281	927.769470
1692.256836	1006.162476
1691.274414	958.155029
1690.292969	1117.511597
1689.310547	1017.230713
1688.328125	980.308594
1687.345703	1134.753540
1686.363281	1301.880371
1685.379883	1244.487305
1684.396484	1234.616211
1683.413086	1306.924194
1682.429688	1115.152466
1681.445313	1346.510742
1680.461914	1585.532471
1679.477539	1494.134155
1678.493164	1567.593750
1677.507813	1582.316650
1676.523438	1775.202637
1675.538086	1350.951660
1674.552734	1668.664307
1673.566406	1513.071899
1672.581055	1822.728516
1671.594727	1707.189575
1670.608398	1876.065796
1669.622070	1994.570313
1668.634766	1959.174561
1667.648438	1868.316772
1666.661133	1878.559326
1665.673828	1806.821777
1664.685547	2088.198486
1663.698242	2139.081543
1662.709961	2123.960449
1661.721680	2241.770508
1660.733398	2357.274414
1659.744141	2205.467285
1658.755859	2350.919189
1657.766602	2282.175049
1656.777344	2108.006104
1655.787109	1717.264771
1654.797852	1639.571899
1653.807617	1885.241821
1652.817383	1602.178955
1651.827148	1579.006470
1650.835938	1265.455322
1649.844727	1592.449219
1648.853516	1047.544189
1647.862305	1116.596191
1646.871094	945.759277
1645.878906	595.925476
1644.886719	584.906189
1643.894531	640.509338
1642.902344	337.673248
1641.910156	471.075531
1640.916992	549.594055
1639.923828	475.688110
1638.930664	78.017731
1637.936523	-18.259861
1636.943359	-21.564434
1635.949219	62.719238
1634.955078	131.782516
1633.960938	-222.740799
1632.965820	-83.925613
1631.970703	-78.853569
1630.975586	-128.452957
1629.980469	-8.933776
1628.985352	-262.567047
1627.989258	68.641396
1626.993164	-241.565430
1625.997070	-219.635635
1625.000977	100.019417
1624.003906	165.109512
1623.007813	186.101135
1622.010742	118.305908
1621.012695	271.791260
1620.015625	404.788696
1619.017578	123.362320
1618.020508	483.254395
1617.021484	473.398407
1616.023438	340.764893
1615.025391	19.818130
1614.026367	-27.661285
1613.027344	-208.353149
1612.028320	277.547913
1611.028320	48.067455
1610.029297	-49.761852
1609.029297	-152.313126
1608.029297	39.068138
1607.028320	270.113708
1606.028320	299.890808
1605.027344	-94.033127
1604.026367	182.728271
1603.025391	140.531586
1602.023438	198.184219
1601.022461	91.430092
1600.020508	45.262096
1599.018555	4.726061
1598.016602	3.793279
1597.013672	-234.612198
1596.010742	8.220071
1595.007813	-292.084534
1594.004883	-53.898689
1593.001953	-110.565865
1591.998047	-193.014175
1590.994141	-165.505768
1589.990234	-351.706451
1588.986328	-224.473465
1587.981445	-13.567854
1586.976563	426.989166
1585.971680	155.805267
1584.966797	278.581818
1583.961914	294.672607
1582.956055	389.126282
1581.950195	210.205795
1580.944336	320.641907
1579.938477	225.495605
1578.931641	226.873032
1577.924805	217.989624
1576.917969	175.420181
1575.911133	-179.201843
1574.904297	-36.742908
1573.896484	-73.677963
1572.888672	136.497162
1571.880859	47.734604
1570.873047	-113.683334
1569.864258	135.562012
1568.855469	161.347870
1567.846680	293.652130
1566.837891	70.195023
1565.829102	425.776947
1564.819336	103.793404
1563.809570	163.409058
1562.799805	-33.852692
1561.790039	339.594208
1560.779297	168.270676
1559.768555	344.406342
1558.757813	167.888367
1557.747070	87.283798
1556.736328	-42.580402
1555.724609	16.643282
1554.712891	381.370880
1553.701172	269.410217
1552.689453	354.149353
1551.676758	464.627472
1550.664063	587.880615
1549.651367	428.961395
1548.638672	-76.622414
1547.625977	341.084473
1546.612305	549.041260
1545.598633	79.508064
1544.584961	385.323395
1543.571289	427.290802
1542.556641	228.822617
1541.541992	252.367706
1540.527344	193.087509
1539.512695	133.637817
1538.498047	63.688255
1537.482422	-16.762997
1536.466797	111.580315
1535.451172	-2.810890
1534.434570	-217.956146
1533.418945	-121.266464
1532.402344	93.718842
1531.385742	228.479553
1530.369141	100.122215
1529.351563	334.787170
1528.334961	69.455200
1527.317383	179.913666
1526.299805	408.484222
1525.281250	363.853760
1524.263672	-36.140705
1523.245117	268.689148
1522.226563	-322.016907
1521.208008	131.335526
1520.188477	82.837189
1519.168945	21.215048
1518.150391	-92.064354
1517.129883	-133.661377
1516.110352	-41.949924
1515.089844	69.962402
1514.070313	30.031050
1513.049805	36.012836
1512.028320	-368.997162
1511.007813	-199.312805
1509.986328	-271.190186
1508.964844	46.539608
1507.943359	53.514183
1506.921875	-96.228333
1505.899414	61.373707
1504.876953	-55.633934
1503.854492	1.328359
1502.832031	-336.565887
1501.808594	-26.654036
1500.786133	-295.896729
1499.762695	64.439674
1498.739258	-236.070999
1497.714844	-106.868271
1496.691406	-47.103168
1495.666992	-28.623936
1494.642578	-110.206535
1493.617188	71.267494
1492.592773	-289.570648
1491.567383	65.026619
1490.541992	536.699158
1489.516602	292.550079
1488.491211	224.430664
1487.464844	296.460388
1486.438477	286.454620
1485.412109	485.450531
1484.385742	377.827301
1483.358398	558.235046
1482.331055	638.785583
1481.303711	650.143616
1480.276367	602.557922
1479.249023	896.296875
1478.220703	960.218750
1477.192383	1039.117065
1476.164063	964.840759
1475.135742	1308.029541
1474.106445	1391.031494
1473.077148	1504.274414
1472.047852	1782.648438
1471.018555	1788.335083
1469.989258	1826.829956
1468.958984	2155.015625
1467.928711	2050.454346
1466.898438	2230.466553
1465.868164	2519.462646
1464.836914	2767.400146
1463.805664	2643.995361
1462.774414	2690.619873
1461.743164	2869.068848
1460.710938	2963.385742
1459.679688	3080.313477
1458.647461	3004.029785
1457.615234	2851.428467
1456.582031	3218.796143
1455.549805	3045.500732
1454.516602	3526.386963
1453.483398	3466.779053
1452.449219	3708.654541
1451.416016	3547.268066
1450.381836	3788.650391
1449.347656	3664.931396
1448.313477	3741.194336
1447.279297	3898.290039
1446.244141	3475.338379
1445.208984	3467.542480
1444.173828	3403.919189
1443.138672	3188.362305
1442.102539	3331.945068
1441.066406	3194.591309
1440.030273	2857.406250
1438.994141	2730.069092
1437.958008	2756.843262
1436.920898	2616.681885
1435.883789	2605.320557
1434.846680	2177.083008
1433.808594	1945.881470
1432.771484	1964.670288
1431.733398	1544.109619
1430.695313	1456.783081
1429.657227	1429.971680
1428.618164	1307.212280
1427.579102	1017.977173
1426.540039	1006.182434
1425.500977	782.569885
1424.461914	803.494934
1423.421875	529.501831
1422.381836	724.202087
1421.341797	634.154053
1420.301758	498.787231
1419.260742	688.227905
1418.219727	686.257446
1417.178711	402.406952
1416.137695	410.551117
1415.096680	564.601746
1414.054688	250.753479
1413.012695	653.709534
1411.970703	292.241028
1410.928711	-66.535233
1409.885742	210.624298
1408.842773	472.623749
1407.799805	191.984192
1406.756836	147.578140
1405.712891	231.264465
1404.668945	151.804459
1403.625000	278.238525
1402.581055	68.452744
1401.537109	287.809723
1400.492188	449.436127
1399.447266	668.748901
1398.402344	444.307800
1397.357422	377.967468
1396.311523	411.964111
1395.265625	-92.617859
1394.219727	467.703003
1393.173828	825.044800
1392.126953	441.192810
1391.081055	185.321274
1390.034180	42.283176
1388.986328	79.571808
1387.939453	294.626007
1386.891602	202.063141
1385.843750	414.759003
1384.795898	150.001144
1383.748047	17.987234
1382.699219	116.069809
1381.651367	-15.558620
1380.602539	-52.066338
1379.552734	-115.884331
1378.503906	-12.186530
1377.454102	156.527588
1376.404297	75.776352
1375.354492	124.997124
1374.303711	99.525734
1373.253906	-142.706482
1372.203125	-437.025635
1371.152344	51.809952
1370.100586	52.081913
1369.049805	-333.672882
1367.998047	-58.833893
1366.946289	44.228088
1365.894531	60.303280
1364.841797	-13.062299
1363.789063	-322.654358
1362.736328	-106.751259
1361.683594	-129.580688
1360.630859	-67.583313
1359.577148	-17.831503
1358.523438	-27.538254
1357.469727	151.945389
1356.415039	-105.882187
1355.361328	-17.910858
1354.306641	420.568726
1353.251953	126.343910
1352.197266	450.873810
1351.141602	437.829468
1350.085938	626.122314
1349.030273	951.093994
1347.974609	916.404419
1346.918945	772.844238
1345.862305	790.808105
1344.805664	813.992798
1343.749023	817.604858
1342.691406	1131.295166
1341.634766	1018.914246
1340.577148	1340.405518
1339.519531	931.325317
1338.460938	1077.407349
1337.403320	1072.689331
1336.344727	1038.534180
1335.286133	851.233337
1334.226563	1144.296631
1333.167969	890.827332
1332.108398	862.799927
1331.048828	961.174133
1329.989258	916.405334
1328.928711	669.254333
1327.869141	568.301880
1326.808594	954.366272
1325.748047	792.202576
1324.686523	948.945190
1323.625977	1202.207764
1322.564453	739.792664
1321.502930	889.896973
1320.440430	943.984009
1319.378906	988.475342
1318.316406	1067.749634
1317.253906	996.861633
1316.190430	1074.191650
1315.127930	1178.889282
1314.064453	926.518311
1313.000977	1122.907837
1311.937500	937.720764
1310.873047	949.887024
1309.809570	1070.660522
1308.745117	785.509827
1307.679688	857.584839
1306.615234	996.342590
1305.549805	1150.061646
1304.484375	721.132813
1303.418945	1199.946777
1302.353516	1179.798706
1301.287109	928.895569
1300.220703	1209.114990
1299.154297	1042.370972
1298.087891	925.083435
1297.020508	736.889587
1295.954102	951.662842
1294.886719	766.514221
1293.818359	920.340393
1292.750977	718.608887
1291.682617	610.422119
1290.614258	568.742798
1289.545898	573.910156
1288.476563	532.738647
1287.407227	619.266296
1286.338867	872.606445
1285.268555	726.771362
1284.199219	786.961853
1283.128906	440.886841
1282.058594	516.254883
1280.988281	574.680115
1279.917969	699.368469
1278.846680	650.522461
1277.775391	878.298889
1276.704102	861.651489
1275.632813	615.403137
1274.560547	1024.542236
1273.488281	935.175476
1272.416016	1070.823120
1271.343750	1030.733398
1270.270508	749.079041
1269.197266	1168.483398
1268.124023	1180.228027
1267.050781	1301.973511
1265.977539	1162.762817
1264.903320	1479.972412
1263.829102	1250.888794
1262.753906	1446.359009
1261.679688	1529.763550
1260.604492	1357.372803
1259.529297	1292.433594
1258.454102	1532.207642
1257.378906	1355.515015
1256.302734	964.752625
1255.226563	1326.611816
1254.150391	1286.816895
1253.073242	1149.835327
1251.997070	1183.351318
1250.919922	1243.741089
1249.841797	1408.801636
1248.764648	1362.368896
1247.686523	1564.024658
1246.608398	1388.996216
1245.530273	1522.736572
1244.452148	1277.551880
1243.373047	1610.617554
1242.293945	1275.870972
1241.214844	1094.304443
1240.135742	1133.772827
1239.055664	971.898865
1237.975586	975.147400
1236.895508	1310.764038
1235.815430	1217.076782
1234.734375	905.296143
1233.654297	1267.560425
1232.573242	1246.828613
1231.491211	1015.375854
1230.410156	1152.257935
1229.328125	1092.963501
1228.246094	1317.019165
1227.163086	1286.841309
1226.081055	1031.625854
1224.998047	883.019958
1223.915039	1189.290527
1222.832031	936.757568
1221.748047	737.552246
1220.664063	376.472626
1219.580078	368.432587
1218.496094	742.191711
1217.412109	596.368896
1216.327148	363.657928
1215.242188	321.808105
1214.157227	441.717773
1213.071289	542.250610
1211.985352	666.847412
1210.899414	636.953430
1209.813477	611.865540
1208.727539	507.173615
1207.640625	740.038208
1206.553711	678.677673
1205.466797	863.113647
1204.378906	717.330872
1203.291016	308.987366
1202.203125	204.223984
1201.115234	65.736282
1200.027344	127.049919
1198.938477	118.475708
1197.849609	-152.443100
1196.760742	-43.219761
1195.670898	-66.402954
1194.582031	227.742645
1193.492188	-182.712723
1192.401367	-18.630074
1191.311523	-501.119202
1190.220703	-39.323097
1189.129883	-288.799164
1188.039063	-142.040802
1186.947266	-209.124298
1185.856445	-137.072418
1184.764648	-5.167490
1183.671875	-29.383467
1182.580078	-257.597809
1181.487305	-186.062073
1180.394531	-248.945755
1179.301758	95.572609
1178.208984	123.464958
1177.115234	206.320511
1176.021484	241.097351
1174.927734	337.986328
1173.833008	99.480782
1172.738281	356.465088
1171.643555	345.138123
1170.548828	221.208511
1169.454102	192.875244
1168.358398	274.420349
1167.262695	87.963577
1166.166992	-227.659241
1165.070313	142.655991
1163.973633	-8.277058
1162.876953	339.996826
1161.780273	-83.524117
1160.683594	199.804916
1159.585938	299.009460
1158.488281	326.392517
1157.389648	277.229492
1156.291992	471.265839
1155.193359	347.801849
1154.094727	472.227325
1152.996094	241.177780
1151.896484	491.545380
1150.796875	55.290871
1149.697266	-2.123819
1148.597656	149.921463
1147.498047	-3.111251
1146.397461	158.021301
1145.296875	78.476379
1144.195313	60.653313
1143.094727	-150.068909
1141.993164	276.626617
1140.891602	108.382408
1139.789063	398.917786
1138.687500	118.615273
1137.584961	273.171600
1136.482422	524.886536
1135.379883	481.730652
1134.276367	934.776367
1133.172852	432.890533
1132.069336	652.717834
1130.964844	784.433899
1129.861328	1015.565002
1128.756836	1436.182861
1127.652344	1175.718018
1126.546875	1451.080078
1125.442383	1256.732544
1124.336914	1123.904297
1123.230469	1204.210693
1122.125000	1146.891968
1121.018555	1338.103882
1119.912109	965.456299
1118.805664	1156.253052
1117.699219	1027.243408
1116.591797	1023.521484
1115.484375	991.229492
1114.376953	788.468445
1113.268555	980.533508
1112.160156	647.469849
1111.051758	746.939087
1109.943359	1224.292480
1108.833984	1060.979370
1107.725586	1207.006348
1106.616211	1182.758667
1105.505859	1271.673218
1104.396484	1155.027344
1103.286133	1269.533691
1102.175781	1098.340942
1101.064453	910.542236
1099.954102	1243.865601
1098.842773	888.403625
1097.731445	1108.110474
1096.619141	1303.989258
1095.507813	997.778931
1094.395508	978.932739
1093.282227	1080.050537
1092.169922	860.772522
1091.056641	902.736938
1089.943359	1104.578857
1088.830078	972.078491
1087.716797	775.992432
1086.602539	713.911316
1085.488281	1082.017822
1084.373047	749.296814
1083.258789	900.761902
1082.143555	969.788330
1081.028320	1017.528076
1079.913086	1025.205078
1078.796875	943.534485
1077.680664	781.979370
1076.564453	991.218811
1075.448242	735.666382
1074.331055	742.867188
1073.213867	438.036774
1072.096680	691.327026
1070.979492	763.905640
1069.861328	754.325439
1068.743164	599.392212
1067.625000	905.961121
1066.505859	769.643677
1065.386719	818.306458
1064.267578	693.646606
1063.148438	613.453064
1062.029297	542.598755
1060.909180	1033.177612
1059.789063	323.630676
1058.667969	657.256958
1057.547852	448.329803
1056.426758	678.857117
1055.305664	467.602661
1054.183594	373.214874
1053.062500	496.070953
1051.940430	719.249084
1050.818359	396.017029
1049.695313	521.044861
1048.572266	260.979279
1047.449219	334.640869
1046.326172	191.354065
1045.203125	94.773399
1044.079102	105.477203
1042.955078	465.807617
1041.830078	485.757050
1040.706055	475.443024
1039.581055	472.133423
1038.456055	403.654694
1037.331055	114.069595
1036.205078	136.536804
1035.079102	291.677582
1033.953125	342.099640
1032.826172	329.735229
1031.700195	196.523453
1030.573242	526.066833
1029.445313	213.994690
1028.318359	85.726265
1027.190430	-249.192230
1026.062500	-256.378265
1024.934570	-367.980072
1023.805664	-407.484863
1022.676758	-363.324890
1021.547852	-263.402283
1020.418945	-233.027496
1019.289063	-439.164032
1018.159180	-336.683960
1017.029297	-166.907547
1015.898438	-78.233604
1014.767578	49.908810
1013.636719	-39.663937
1012.505859	-13.258554
1011.375000	520.400269
1010.243164	671.933594
1009.111328	159.234024
1007.978516	551.709900
1006.846680	914.080933
1005.713867	2005.015869
1004.581055	2748.724854
1003.447266	3304.966309
1002.313477	2647.629883
1001.179688	1847.488281
1000.045898	943.922058
998.912109	927.899414
997.777344	369.378418
996.642578	561.616821
995.506836	-51.604778
994.372070	422.533173
993.236328	375.231384
992.100586	436.547455
990.963867	269.727356
989.828125	220.764786
988.691406	-35.425526
987.553711	-81.601959
986.416992	146.612732
985.279297	91.612686
984.141602	133.567154
983.003906	168.806793
981.865234	68.439827
980.726563	166.238266
979.587891	475.866547
978.448242	408.357086
977.309570	336.511292
976.169922	175.259018
975.030273	375.171722
973.889648	281.085022
972.749023	391.743713
971.608398	355.591003
970.467773	400.062195
969.326172	437.862579
968.184570	496.544373
967.042969	71.263359
965.901367	238.315842
964.758789	215.167435
963.616211	389.480469
962.473633	449.336212
961.330078	497.952545
960.186523	239.742905
959.042969	410.309753
957.899414	432.177277
956.754883	470.315918
955.610352	375.915192
954.465820	398.542023
953.321289	80.468330
952.175781	-22.153297
951.030273	104.248215
949.884766	185.116379
948.738281	261.633484
947.591797	6.971188
946.445313	24.604002
945.298828	152.143021
944.151367	282.167511
943.003906	204.601791
941.856445	351.050842
940.708008	479.434174
939.559570	372.993469
938.411133	285.108795
937.262695	293.312500
936.113281	397.540131
934.964844	210.177414
933.814453	196.375427
932.665039	333.216919
931.514648	128.545502
930.364258	99.588676
929.213867	82.278458
928.062500	181.328644
926.912109	-151.841705
925.759766	22.799292
924.608398	52.010857
923.456055	-202.827881
922.303711	211.170502
921.151367	-327.257965
919.999023	59.776997
918.845703	206.023209
917.692383	-140.502213
916.539063	-318.577271
915.384766	-37.692093
914.230469	-124.449585
913.076172	-83.858490
911.920898	-324.404755
910.766602	-104.148773
909.611328	-192.203995
908.455078	-114.485229
907.299805	-202.079620
906.143555	-123.986504
904.987305	-161.279709
903.830078	-377.298096
902.673828	-74.431229
901.516602	-260.552490
900.359375	-437.346100
899.201172	-197.466949
898.042969	-339.884888
896.884766	212.358902
895.726563	101.918495
894.567383	-112.296341
893.408203	134.864761
892.249023	-17.920879
891.088867	-193.063675
889.929688	61.179516
888.769531	-25.533073
887.608398	-78.188133
886.448242	225.937042
885.287109	155.462112
884.125977	42.282051
882.963867	64.621567
881.801758	32.947552
880.639648	308.010895
879.477539	166.072235
878.315430	71.624550
877.152344	263.445465
875.989258	196.249191
874.825195	135.938431
873.661133	93.750595
872.497070	184.451904
871.333008	9.658148
870.168945	-97.495392
869.003906	83.366722
867.838867	32.590801
866.672852	69.575737
865.506836	191.997787
864.340820	150.367111
863.174805	-75.419449
862.008789	175.072083
860.841797	400.781616
859.674805	53.953522
858.506836	495.084381
857.339844	231.441833
856.171875	712.710022
855.003906	657.725159
853.834961	631.919189
852.666016	805.620544
851.497070	616.149841
850.328125	554.458618
849.158203	640.625305
847.988281	493.796814
846.818359	335.801636
845.647461	182.319748
844.477539	373.498322
843.306641	-37.340164
842.134766	59.747978
840.963867	80.672066
839.791992	199.898849
838.619141	126.762733
837.447266	268.105225
836.274414	-167.140457
835.101563	503.427399
833.928711	213.294006
832.754883	202.289474
831.581055	608.593201
830.407227	695.466064
829.232422	465.368835
828.058594	422.615631
826.883789	379.761780
825.708008	359.099335
824.533203	64.130745
823.357422	419.879700
822.181641	149.263397
821.004883	-226.056396
819.828125	55.574314
818.651367	-166.244934
817.474609	99.333580
816.296875	248.910873
815.119141	-64.508476
813.941406	111.378639
812.763672	-6.526898
811.584961	-73.419128
810.406250	-89.343201
809.226563	-116.551834
808.047852	-210.597595
806.868164	-120.435875
805.688477	-276.997406
804.507813	274.511841
803.327148	15.437166
802.146484	-285.881866
800.965820	-318.834045
799.784180	-374.152802
798.603516	-201.273575
797.420898	-460.967224
796.239258	-244.243271
795.056641	-178.510300
793.874023	-104.166481
792.691406	-129.742050
791.507813	-78.021393
790.324219	316.580811
789.140625	55.665695
787.956055	-46.031620
786.772461	137.461121
785.586914	440.080170
784.402344	87.838882
783.216797	129.031799
782.032227	214.178345
780.845703	241.625381
779.660156	182.680237
778.473633	-6.753842
777.287109	-107.997650
776.100586	311.550018
774.913086	148.054077
773.725586	32.962440
772.538086	-86.697311
771.349609	73.573784
770.161133	204.898605
768.972656	375.635406
767.784180	72.271576
766.594727	313.063995
765.405273	269.392914
764.215820	359.884979
763.026367	161.721710
761.835938	524.775452
760.645508	691.615295
759.454102	1049.615723
758.262695	782.575134
757.072266	935.526978
755.879883	604.550293
754.688477	809.906372
753.496094	546.931335
752.303711	653.038635
751.110352	816.064087
749.917969	770.255676
748.724609	504.789398
747.530273	498.335266
746.336914	314.013672
745.142578	605.756287
743.948242	460.765594
742.752930	346.446442
741.558594	490.795502
740.363281	428.957367
739.166992	305.716736
737.971680	232.854385
736.775391	48.261093
735.579102	71.736694
734.381836	290.005035
733.185547	499.380981
731.988281	264.409882
730.790039	344.568848
729.592773	240.952591
728.394531	178.930847
727.196289	235.001740
725.997070	142.432785
724.797852	124.230103
723.598633	254.629227
722.399414	679.871582
721.199219	377.811127
719.999023	399.059448
718.798828	466.201935
717.598633	537.759460
716.397461	509.017914
715.196289	308.082916
713.994141	231.642883
712.792969	76.875954
711.590820	50.899734
710.388672	5.460067
709.185547	319.644012
707.982422	108.933372
706.779297	42.198277
705.576172	82.339966
704.372070	-95.003593
703.167969	167.470688
701.963867	5.804259
700.759766	44.514912
699.554688	-70.964485
698.349609	198.620911
697.143555	-140.251190
695.938477	114.480042
694.732422	-384.493561
693.525391	-90.231239
692.319336	-128.078522
691.112305	-569.427307
689.905273	-272.369934
688.697266	-409.150177
687.490234	-374.208588
686.282227	5.854084
685.073242	-244.963486
683.865234	133.303574
682.656250	-108.170151
681.447266	58.133411
680.237305	-65.627014
679.028320	42.712463
677.818359	220.597427
676.607422	-94.873940
675.397461	-158.841980
674.186523	-209.490631
672.975586	-49.976120
671.763672	14.601197
670.551758	211.340820
669.339844	129.401917
668.127930	-38.670494
666.915039	83.165100
665.703125	32.378948
664.489258	228.107681
663.276367	-61.856583
662.062500	43.621597
660.848633	69.420990
659.634766	157.997116
658.419922	-33.708710
657.205078	22.890924
655.990234	-43.279640
654.775391	-122.203667
653.559570	-95.345154
652.343750	280.687683
651.126953	-67.204842
649.911133	41.719898
648.694336	107.573196
647.477539	63.611217
646.259766	107.899536
645.041992	332.866486
643.824219	460.834412
642.606445	371.387421
641.387695	4.438694
640.168945	174.920670
638.950195	29.130152
637.730469	147.442047
636.511719	-50.445629
635.291016	122.973763
634.071289	-97.086021
632.850586	122.588821
631.629883	36.841999
630.409180	27.791637
629.188477	-157.829559
627.966797	-80.255791
626.745117	-52.826168
625.522461	72.362534
624.300781	357.317596
623.078125	257.561615
621.854492	497.416626
620.631836	500.383392
619.408203	24.557579
618.184570	112.825394
616.960938	272.402344
615.736328	-44.701759
614.511719	126.657341
613.287109	-73.837372
612.061523	-55.818539
610.835938	-242.868515
609.610352	-98.443115
608.384766	-22.513966
607.158203	70.286438
605.931641	85.843689
604.705078	9.128135
