# Supplementary material for: Raman spectroscopy accurately differentiates mucosal healing from non-healing and biochemical changes following biological therapy in inflammatory bowel disease
Source: PLoS One. 2021 Jun 2;16(6):e0252210. doi: 10.1371/journal.pone.0252210 (PMC8172032; doi:10.1371/journal.pone.0252210)
Supplement: S7 Dataset — (ZIP) [file pone.0252210.s009.zip › Post-biologic/OC023 post treatment-1_base sub cr removed_95__X_-20371.5__Y_49411__Z_923.621__Time_1082.txt]

1714.774414	92.818443
1713.797852	36.847214
1712.820313	-82.458015
1711.843750	-73.379204
1710.866211	-35.208096
1709.888672	-26.882032
1708.911133	-42.990242
1707.933594	4.926383
1706.955078	20.403265
1705.976563	35.646606
1704.998047	5.169416
1704.019531	-9.407311
1703.040039	-21.470364
1702.061523	116.198616
1701.082031	208.210526
1700.101563	161.018173
1699.122070	276.908844
1698.141602	349.922211
1697.161133	318.662170
1696.180664	298.109833
1695.200195	256.221741
1694.218750	420.017395
1693.238281	399.586578
1692.256836	443.289093
1691.274414	310.898682
1690.292969	504.229156
1689.310547	524.177490
1688.328125	634.937012
1687.345703	689.803467
1686.363281	614.183411
1685.379883	767.969543
1684.396484	868.583191
1683.413086	876.111206
1682.429688	827.915161
1681.445313	942.379700
1680.461914	958.540955
1679.477539	1089.369995
1678.493164	1207.085815
1677.507813	1016.370239
1676.523438	1326.088257
1675.538086	1330.101929
1674.552734	1313.124512
1673.566406	1442.621460
1672.581055	1455.438965
1671.594727	1505.729004
1670.608398	1508.485962
1669.622070	1729.321533
1668.634766	1437.907837
1667.648438	1688.488525
1666.661133	1740.213135
1665.673828	1765.703369
1664.685547	1762.312378
1663.698242	1783.134521
1662.709961	1735.320679
1661.721680	1913.197754
1660.733398	1852.788330
1659.744141	1805.975830
1658.755859	1979.420532
1657.766602	1914.730225
1656.777344	2011.936890
1655.787109	1561.390259
1654.797852	1714.887695
1653.807617	1394.946167
1652.817383	1514.674194
1651.827148	1322.551392
1650.835938	1241.906860
1649.844727	1108.747925
1648.853516	941.610413
1647.862305	938.727966
1646.871094	740.642944
1645.878906	738.440979
1644.886719	691.659363
1643.894531	441.895508
1642.902344	675.658386
1641.910156	482.054840
1640.916992	238.699081
1639.923828	270.122467
1638.930664	367.769775
1637.936523	254.701935
1636.943359	236.891998
1635.949219	264.180695
1634.955078	49.293945
1633.960938	45.555325
1632.965820	-29.034081
1631.970703	-142.824692
1630.975586	78.084816
1629.980469	-145.715866
1628.985352	-87.560425
1627.989258	-55.496811
1626.993164	3.103745
1625.997070	-66.955521
1625.000977	-26.311388
1624.003906	106.554291
1623.007813	37.204159
1622.010742	60.072662
1621.012695	140.940903
1620.015625	164.196259
1619.017578	90.477394
1618.020508	30.115147
1617.021484	224.583984
1616.023438	83.238083
1615.025391	254.360580
1614.026367	92.435455
1613.027344	-113.836472
1612.028320	81.316681
1611.028320	103.522888
1610.029297	65.588081
1609.029297	95.942749
1608.029297	105.464577
1607.028320	78.446136
1606.028320	51.565304
1605.027344	43.143772
1604.026367	173.567505
1603.025391	13.565955
1602.023438	-44.224464
1601.022461	-70.504333
1600.020508	-65.297493
1599.018555	-164.592438
1598.016602	-258.536560
1597.013672	-64.877655
1596.010742	-161.270386
1595.007813	-309.805908
1594.004883	-121.296516
1593.001953	-110.381111
1591.998047	-203.849518
1590.994141	-104.087936
1589.990234	-4.334285
1588.986328	6.700949
1587.981445	88.185287
1586.976563	10.574845
1585.971680	47.732521
1584.966797	-6.351768
1583.961914	75.111275
1582.956055	130.483826
1581.950195	-40.811962
1580.944336	118.722862
1579.938477	49.029224
1578.931641	-143.010986
1577.924805	-9.646217
1576.917969	-66.331345
1575.911133	113.723938
1574.904297	129.792450
1573.896484	10.583879
1572.888672	16.176958
1571.880859	-19.875992
1570.873047	-45.575302
1569.864258	24.813713
1568.855469	9.381503
1567.846680	-94.417931
1566.837891	-146.314102
1565.829102	261.236511
1564.819336	45.612202
1563.809570	73.920250
1562.799805	-92.451836
1561.790039	21.288347
1560.779297	18.187494
1559.768555	95.362358
1558.757813	19.464941
1557.747070	145.638077
1556.736328	51.409908
1555.724609	153.986237
1554.712891	183.886108
1553.701172	135.973358
1552.689453	111.259918
1551.676758	130.433380
1550.664063	1.973508
1549.651367	49.364651
1548.638672	47.458893
1547.625977	115.242699
1546.612305	84.612930
1545.598633	92.630493
1544.584961	180.619522
1543.571289	-5.455657
1542.556641	46.061882
1541.541992	125.820343
1540.527344	-55.401207
1539.512695	49.861416
1538.498047	-15.421638
1537.482422	-135.022461
1536.466797	-84.451866
1535.451172	97.488579
1534.434570	106.409882
1533.418945	-83.357018
1532.402344	56.743164
1531.385742	44.568443
1530.369141	106.958290
1529.351563	97.025307
1528.334961	-21.235983
1527.317383	45.781765
1526.299805	-44.433334
1525.281250	76.275940
1524.263672	181.330963
1523.245117	-61.152573
1522.226563	79.559013
1521.208008	150.607162
1520.188477	82.612556
1519.168945	29.901863
1518.150391	110.690643
1517.129883	-119.638145
1516.110352	12.184258
1515.089844	125.797966
1514.070313	-38.122196
1513.049805	-17.303324
1512.028320	-122.435333
1511.007813	-37.787552
1509.986328	177.497635
1508.964844	18.025564
1507.943359	7.197878
1506.921875	-42.248749
1505.899414	-261.030792
1504.876953	-146.709061
1503.854492	-42.847927
1502.832031	-121.078644
1501.808594	-178.953506
1500.786133	8.870275
1499.762695	-85.166672
1498.739258	-120.449524
1497.714844	-158.440613
1496.691406	-63.519367
1495.666992	-73.676277
1494.642578	10.643720
1493.617188	-45.857960
1492.592773	-0.223004
1491.567383	-33.992115
1490.541992	49.647369
1489.516602	140.771957
1488.491211	155.091476
1487.464844	240.755585
1486.438477	221.570313
1485.412109	235.439041
1484.385742	193.024414
1483.358398	352.045563
1482.331055	327.206696
1481.303711	485.871277
1480.276367	488.806610
1479.249023	705.749817
1478.220703	744.060730
1477.192383	922.381836
1476.164063	708.181274
1475.135742	847.994141
1474.106445	883.217102
1473.077148	1172.908691
1472.047852	1294.371338
1471.018555	1359.687866
1469.989258	1371.441895
1468.958984	1497.548462
1467.928711	1633.674561
1466.898438	1622.169556
1465.868164	1862.247925
1464.836914	1995.373047
1463.805664	2123.270264
1462.774414	1979.190308
1461.743164	2111.945313
1460.710938	2272.484863
1459.679688	2331.333008
1458.647461	2176.847168
1457.615234	2476.621094
1456.582031	2400.669678
1455.549805	2492.117920
1454.516602	2350.120850
1453.483398	2484.507813
1452.449219	2476.798584
1451.416016	2674.348145
1450.381836	2671.559814
1449.347656	2643.385498
1448.313477	2820.342773
1447.279297	2528.686279
1446.244141	2568.770752
1445.208984	2512.608398
1444.173828	2712.041016
1443.138672	2433.139893
1442.102539	2414.871582
1441.066406	2434.520264
1440.030273	2244.259521
1438.994141	2296.750732
1437.958008	1934.686035
1436.920898	1888.617798
1435.883789	1726.339111
1434.846680	1516.124390
1433.808594	1422.145874
1432.771484	1393.858276
1431.733398	1062.652588
1430.695313	928.440735
1429.657227	968.388916
1428.618164	788.840271
1427.579102	581.632324
1426.540039	689.722473
1425.500977	500.294983
1424.461914	588.220825
1423.421875	663.514648
1422.381836	421.349823
1421.341797	330.445770
1420.301758	438.557068
1419.260742	516.424561
1418.219727	367.736084
1417.178711	90.792511
1416.137695	329.824402
1415.096680	224.148788
1414.054688	121.063271
1413.012695	332.389099
1411.970703	279.697083
1410.928711	176.807037
1409.885742	46.359024
1408.842773	104.452766
1407.799805	290.685364
1406.756836	291.057220
1405.712891	-17.350620
1404.668945	61.019291
1403.625000	179.578369
1402.581055	247.970947
1401.537109	78.083000
1400.492188	139.075882
1399.447266	177.549988
1398.402344	5.493264
1397.357422	124.344788
1396.311523	-39.958981
1395.265625	124.103310
1394.219727	-105.087471
1393.173828	-31.065033
1392.126953	-17.087036
1391.081055	157.197662
1390.034180	36.166401
1388.986328	-32.181190
1387.939453	77.226563
1386.891602	214.188843
1385.843750	51.121395
1384.795898	-64.271988
1383.748047	-112.024361
1382.699219	10.270747
1381.651367	-17.275896
1380.602539	-34.720070
1379.552734	-22.087343
1378.503906	-189.109497
1377.454102	-108.822723
1376.404297	86.349541
1375.354492	32.032623
1374.303711	20.257591
1373.253906	-123.574371
1372.203125	19.532696
1371.152344	-273.588043
1370.100586	66.636742
1369.049805	-4.333263
1367.998047	-124.985199
1366.946289	-118.421135
1365.894531	62.594719
1364.841797	101.731354
1363.789063	292.829102
1362.736328	105.679756
1361.683594	212.354401
1360.630859	87.759048
1359.577148	229.469818
1358.523438	-36.556591
1357.469727	122.790749
1356.415039	80.865593
1355.361328	265.238556
1354.306641	325.436920
1353.251953	254.096252
1352.197266	252.459061
1351.141602	355.235046
1350.085938	574.774048
1349.030273	633.040161
1347.974609	803.076599
1346.918945	643.239929
1345.862305	840.755005
1344.805664	906.902405
1343.749023	856.641113
1342.691406	999.866089
1341.634766	892.890198
1340.577148	835.645813
1339.519531	1011.403015
1338.460938	845.469177
1337.403320	1083.325806
1336.344727	1100.905396
1335.286133	1153.264160
1334.226563	963.252991
1333.167969	926.842346
1332.108398	895.528076
1331.048828	1022.618835
1329.989258	1011.351379
1328.928711	844.509644
1327.869141	929.932678
1326.808594	891.925049
1325.748047	631.767151
1324.686523	927.489380
1323.625977	818.314392
1322.564453	1094.390381
1321.502930	1086.673828
1320.440430	1130.906494
1319.378906	1093.849731
1318.316406	1096.398804
1317.253906	1096.611328
1316.190430	1018.065857
1315.127930	1053.061157
1314.064453	834.361328
1313.000977	1061.794678
1311.937500	1065.116943
1310.873047	957.748230
1309.809570	929.335327
1308.745117	1110.280151
1307.679688	963.965637
1306.615234	918.712524
1305.549805	952.312988
1304.484375	949.127380
1303.418945	1002.613281
1302.353516	1024.234253
1301.287109	1033.671875
1300.220703	1060.418701
1299.154297	1173.247681
1298.087891	1035.617310
1297.020508	1011.111755
1295.954102	849.243774
1294.886719	915.820068
1293.818359	881.860779
1292.750977	995.223694
1291.682617	772.595886
1290.614258	618.830994
1289.545898	690.798584
1288.476563	601.048157
1287.407227	660.927368
1286.338867	664.518616
1285.268555	704.948242
1284.199219	843.413574
1283.128906	771.330444
1282.058594	576.962891
1280.988281	722.971130
1279.917969	866.550598
1278.846680	628.506287
1277.775391	581.426086
1276.704102	830.335449
1275.632813	739.378784
1274.560547	787.863464
1273.488281	738.648376
1272.416016	926.518677
1271.343750	938.501587
1270.270508	1077.539429
1269.197266	1109.149902
1268.124023	1030.959961
1267.050781	996.795654
1265.977539	1106.665649
1264.903320	1040.903076
1263.829102	1221.557617
1262.753906	1077.880127
1261.679688	902.622375
1260.604492	773.801086
1259.529297	959.429626
1258.454102	1113.350708
1257.378906	1152.766235
1256.302734	1021.744873
1255.226563	1092.895508
1254.150391	1129.972778
1253.073242	1038.091431
1251.997070	1153.089111
1250.919922	1061.304565
1249.841797	1164.148804
1248.764648	1074.888184
1247.686523	1029.448364
1246.608398	867.394226
1245.530273	926.543884
1244.452148	944.387329
1243.373047	962.240601
1242.293945	1021.379150
1241.214844	1002.817566
1240.135742	726.995178
1239.055664	888.093079
1237.975586	910.839050
1236.895508	819.577637
1235.815430	864.157349
1234.734375	804.466492
1233.654297	856.296509
1232.573242	915.370361
1231.491211	763.625427
1230.410156	779.074890
1229.328125	695.216125
1228.246094	599.274048
1227.163086	689.755981
1226.081055	634.967224
1224.998047	635.836792
1223.915039	607.656067
1222.832031	560.114380
1221.748047	544.006348
1220.664063	259.535431
1219.580078	328.036652
1218.496094	326.400696
1217.412109	351.306366
1216.327148	422.058838
1215.242188	369.588409
1214.157227	348.488007
1213.071289	486.664276
1211.985352	441.333862
1210.899414	468.358246
1209.813477	548.391968
1208.727539	599.402954
1207.640625	445.404297
1206.553711	580.683228
1205.466797	489.313171
1204.378906	306.370636
1203.291016	304.121552
1202.203125	188.621887
1201.115234	275.371094
1200.027344	169.437943
1198.938477	-88.134529
1197.849609	17.680756
1196.760742	-4.117684
1195.670898	-105.342346
1194.582031	-33.460480
1193.492188	-36.206001
1192.401367	-159.196182
1191.311523	49.405399
1190.220703	75.254669
1189.129883	-151.184601
1188.039063	-183.088455
1186.947266	-282.278992
1185.856445	24.144547
1184.764648	-156.801163
1183.671875	-129.014420
1182.580078	-26.965574
1181.487305	62.963799
1180.394531	138.381348
1179.301758	29.103428
1178.208984	-37.075985
1177.115234	57.218372
1176.021484	115.448097
1174.927734	27.470703
1173.833008	293.809753
1172.738281	-31.342321
1171.643555	150.938477
1170.548828	246.904327
1169.454102	125.037956
1168.358398	67.706413
1167.262695	15.086079
1166.166992	74.752518
1165.070313	67.369522
1163.973633	9.712459
1162.876953	243.440002
1161.780273	228.562454
1160.683594	139.565689
1159.585938	103.029266
1158.488281	283.612946
1157.389648	464.011414
1156.291992	317.377289
1155.193359	318.590424
1154.094727	493.782776
1152.996094	251.565491
1151.896484	37.957207
1150.796875	212.783615
1149.697266	-46.194626
1148.597656	218.881836
1147.498047	0.296221
1146.397461	79.320786
1145.296875	-1.280662
1144.195313	-8.175407
1143.094727	30.037849
1141.993164	-43.673862
1140.891602	-55.621418
1139.789063	94.014008
1138.687500	93.720512
1137.584961	117.088585
1136.482422	178.360596
1135.379883	82.715652
1134.276367	291.011383
1133.172852	304.404633
1132.069336	258.343109
1130.964844	444.790802
1129.861328	695.124207
1128.756836	838.486389
1127.652344	735.021057
1126.546875	709.750671
1125.442383	738.924500
1124.336914	827.237854
1123.230469	661.861328
1122.125000	754.699036
1121.018555	593.961670
1119.912109	530.290833
1118.805664	523.375854
1117.699219	407.493256
1116.591797	632.327942
1115.484375	450.044434
1114.376953	414.403625
1113.268555	610.433167
1112.160156	543.857544
1111.051758	484.316528
1109.943359	483.796753
1108.833984	731.264160
1107.725586	468.331482
1106.616211	547.856140
1105.505859	535.180176
1104.396484	845.819153
1103.286133	913.162415
1102.175781	720.867004
1101.064453	724.362488
1099.954102	704.206116
1098.842773	669.834717
1097.731445	854.630310
1096.619141	735.254822
1095.507813	792.583374
1094.395508	762.656982
1093.282227	812.746643
1092.169922	931.037598
1091.056641	679.631104
1089.943359	705.987854
1088.830078	875.802979
1087.716797	560.895630
1086.602539	645.884460
1085.488281	709.619141
1084.373047	803.828796
1083.258789	695.834229
1082.143555	658.325989
1081.028320	787.578918
1079.913086	740.585144
1078.796875	493.979828
1077.680664	430.555450
1076.564453	519.676331
1075.448242	601.681396
1074.331055	357.529022
1073.213867	509.824402
1072.096680	392.364532
1070.979492	621.886780
1069.861328	286.428680
1068.743164	768.880737
1067.625000	456.926636
1066.505859	566.672302
1065.386719	472.633331
1064.267578	481.629211
1063.148438	392.307648
1062.029297	415.334869
1060.909180	440.676117
1059.789063	220.417435
1058.667969	315.926422
1057.547852	341.262543
1056.426758	336.195984
1055.305664	197.942673
1054.183594	386.817535
1053.062500	295.340973
1051.940430	248.277374
1050.818359	268.951080
1049.695313	310.628265
1048.572266	340.636139
1047.449219	65.030716
1046.326172	393.670685
1045.203125	218.496811
1044.079102	320.852539
1042.955078	152.815994
1041.830078	89.742424
1040.706055	154.872482
1039.581055	103.542381
1038.456055	94.188492
1037.331055	171.018158
1036.205078	303.709045
1035.079102	317.704285
1033.953125	252.639862
1032.826172	396.982697
1031.700195	527.363403
1030.573242	520.564026
1029.445313	230.249130
1028.318359	86.531387
1027.190430	-38.479649
1026.062500	-128.528809
1024.934570	-169.706680
1023.805664	-110.974792
1022.676758	-147.365250
1021.547852	-308.977509
1020.418945	-222.201065
1019.289063	-63.490356
1018.159180	-69.419823
1017.029297	-130.908310
1015.898438	-50.903255
1014.767578	68.544075
1013.636719	104.617325
1012.505859	161.608521
1011.375000	188.559677
1010.243164	352.178894
1009.111328	369.996490
1007.978516	480.459015
1006.846680	873.225952
1005.713867	1388.494263
1004.581055	1954.498901
1003.447266	2404.742188
1002.313477	2263.167969
1001.179688	1354.565918
1000.045898	682.147888
998.912109	488.276825
997.777344	135.269028
996.642578	195.796082
995.506836	117.918571
994.372070	-68.258110
993.236328	29.538988
992.100586	108.959419
990.963867	93.916618
989.828125	168.922211
988.691406	98.805557
987.553711	-65.632813
986.416992	-121.581253
985.279297	-16.145395
984.141602	-104.057549
983.003906	-55.964909
981.865234	-28.476845
980.726563	-155.042908
979.587891	-37.547733
978.448242	135.231598
977.309570	131.006927
976.169922	9.675137
975.030273	102.297623
973.889648	185.827118
972.749023	232.703552
971.608398	40.832092
970.467773	69.640282
969.326172	-64.416855
968.184570	47.324577
967.042969	161.458023
965.901367	-151.025665
964.758789	82.666771
963.616211	208.626266
962.473633	6.844543
961.330078	-29.666161
960.186523	96.686531
959.042969	289.569977
957.899414	-115.274345
956.754883	153.440628
955.610352	78.787003
954.465820	61.542282
953.321289	81.072815
952.175781	194.544846
951.030273	79.403809
949.884766	227.432877
948.738281	9.777098
947.591797	137.495590
946.445313	178.478836
945.298828	59.685566
944.151367	217.461365
943.003906	151.545288
941.856445	163.431137
940.708008	205.139496
939.559570	128.329803
938.411133	165.773041
937.262695	331.071167
936.113281	366.476532
934.964844	103.384026
933.814453	145.971222
932.665039	118.052193
931.514648	204.201126
930.364258	76.374840
929.213867	133.191559
928.062500	89.971565
926.912109	-35.016426
925.759766	-30.096453
924.608398	38.656857
923.456055	-158.562775
922.303711	-164.552689
921.151367	-84.015297
919.999023	-178.369888
918.845703	-38.507507
917.692383	33.280670
916.539063	-149.185516
915.384766	-124.807655
914.230469	94.911644
913.076172	-50.720608
911.920898	-107.659538
910.766602	-189.399170
909.611328	-41.914513
908.455078	-134.701157
907.299805	15.218750
906.143555	-63.691799
904.987305	-92.598740
903.830078	170.840088
902.673828	187.421860
901.516602	81.856293
900.359375	44.361649
899.201172	133.732437
898.042969	1.446419
896.884766	32.190826
895.726563	-29.690882
894.567383	44.219051
893.408203	167.923248
892.249023	52.127338
891.088867	277.641785
889.929688	202.723328
888.769531	161.811661
887.608398	150.366409
886.448242	229.292191
885.287109	93.894279
884.125977	351.199768
882.963867	238.561386
881.801758	301.943512
880.639648	320.280945
879.477539	453.632538
878.315430	348.128296
877.152344	181.919922
875.989258	358.210632
874.825195	212.476364
873.661133	316.761963
872.497070	259.000153
871.333008	352.080536
870.168945	125.713188
869.003906	137.916061
867.838867	206.373383
866.672852	23.061165
865.506836	210.720154
864.340820	252.268265
863.174805	62.440739
862.008789	319.675995
860.841797	217.556534
859.674805	153.672531
858.506836	417.522522
857.339844	367.119781
856.171875	460.333618
855.003906	481.746277
853.834961	622.002808
852.666016	358.691223
851.497070	440.646423
850.328125	446.378937
849.158203	485.714508
847.988281	520.543884
846.818359	282.182434
845.647461	263.302429
844.477539	316.022736
843.306641	229.984009
842.134766	240.158737
840.963867	31.126835
839.791992	267.111877
838.619141	299.544434
837.447266	396.728180
836.274414	424.573120
835.101563	481.402069
833.928711	379.601746
832.754883	472.055267
831.581055	548.789673
830.407227	466.988647
829.232422	443.187561
828.058594	448.328705
826.883789	460.103790
825.708008	491.882935
824.533203	521.343262
823.357422	223.144012
822.181641	415.159576
821.004883	239.494431
819.828125	179.631622
818.651367	86.322533
817.474609	206.654541
816.296875	97.645111
815.119141	-135.986954
813.941406	28.541182
812.763672	83.936218
811.584961	152.557297
810.406250	89.911797
809.226563	24.980879
808.047852	33.286068
806.868164	97.017403
805.688477	-159.147766
804.507813	-155.548218
803.327148	-38.865196
802.146484	-113.181526
800.965820	-101.055550
799.784180	15.198690
798.603516	-117.074501
797.420898	-103.077301
796.239258	-122.457649
795.056641	-44.447193
793.874023	-126.098892
792.691406	-130.318756
791.507813	137.697601
790.324219	-66.064659
789.140625	35.564857
787.956055	325.100891
786.772461	284.753357
785.586914	204.494431
784.402344	132.981842
783.216797	231.591476
782.032227	257.085236
780.845703	189.641815
779.660156	285.559296
778.473633	257.626068
777.287109	176.580917
776.100586	155.039948
774.913086	325.381866
773.725586	25.542810
772.538086	211.007813
771.349609	50.010033
770.161133	105.029640
768.972656	278.923065
767.784180	302.742157
766.594727	403.535370
765.405273	206.774963
764.215820	357.931488
763.026367	407.606445
761.835938	333.862976
760.645508	440.481689
759.454102	498.521759
758.262695	448.624634
757.072266	532.771057
755.879883	522.216797
754.688477	340.092987
753.496094	509.548737
752.303711	338.260651
751.110352	369.020233
749.917969	513.840881
748.724609	254.508972
747.530273	436.381866
746.336914	466.639832
745.142578	395.856018
743.948242	430.285522
742.752930	260.657379
741.558594	259.822815
740.363281	425.475800
739.166992	378.394257
737.971680	226.082520
736.775391	135.083939
735.579102	265.213318
734.381836	217.866776
733.185547	163.895691
731.988281	282.746979
730.790039	305.209473
729.592773	399.768921
728.394531	218.690903
727.196289	431.153564
725.997070	389.916351
724.797852	602.123474
723.598633	381.614532
722.399414	482.232178
721.199219	508.513336
719.999023	567.488220
718.798828	530.363953
717.598633	460.492065
716.397461	451.709320
715.196289	279.323669
713.994141	436.263672
712.792969	503.732117
711.590820	268.197449
710.388672	111.210358
709.185547	233.143372
707.982422	307.102905
706.779297	74.001762
705.576172	76.134087
704.372070	156.630188
703.167969	123.953865
701.963867	191.384094
700.759766	234.882401
699.554688	241.422318
698.349609	176.251175
697.143555	245.899109
695.938477	256.885834
694.732422	104.979065
693.525391	-44.637188
692.319336	-120.304970
691.112305	53.770287
689.905273	-54.327896
688.697266	-144.955383
687.490234	16.171961
686.282227	18.964397
685.073242	-197.177979
683.865234	-5.588449
682.656250	10.433201
681.447266	11.358362
680.237305	-277.924774
679.028320	15.620439
677.818359	-48.164379
676.607422	-49.051193
675.397461	-64.999489
674.186523	31.670000
672.975586	-79.292458
671.763672	132.150696
670.551758	105.733940
669.339844	124.821297
668.127930	180.736496
666.915039	-7.451032
665.703125	52.975559
664.489258	40.035843
663.276367	42.307068
662.062500	53.302929
660.848633	36.323517
659.634766	-172.607254
658.419922	-10.301904
657.205078	-80.927101
655.990234	46.935284
654.775391	-40.770233
653.559570	80.697929
652.343750	40.560600
651.126953	196.541824
649.911133	-84.724480
648.694336	30.393143
647.477539	-7.356589
646.259766	103.450859
645.041992	205.619080
643.824219	258.269714
642.606445	302.292786
641.387695	303.279663
640.168945	-11.779813
638.950195	73.048164
637.730469	-85.026222
636.511719	124.277412
635.291016	-76.825653
634.071289	97.859802
632.850586	-212.830475
631.629883	62.459583
630.409180	-100.277534
629.188477	-74.304642
627.966797	9.390322
626.745117	22.081913
625.522461	79.569366
624.300781	166.792587
623.078125	217.278046
621.854492	329.578339
620.631836	70.949684
619.408203	124.744812
618.184570	-42.379955
616.960938	-57.860424
615.736328	-93.031837
614.511719	-28.100647
613.287109	-23.594952
612.061523	95.847893
610.835938	17.961262
609.610352	-101.116745
608.384766	129.683121
607.158203	49.876259
605.931641	3.545418
604.705078	-99.071472
