# Supplementary material for: Raman spectroscopy accurately differentiates mucosal healing from non-healing and biochemical changes following biological therapy in inflammatory bowel disease
Source: PLoS One. 2021 Jun 2;16(6):e0252210. doi: 10.1371/journal.pone.0252210 (PMC8172032; doi:10.1371/journal.pone.0252210)
Supplement: S7 Dataset — (ZIP) [file pone.0252210.s009.zip › Post-biologic/OC031 post-1_base sub cr removed_91__X_-17039.7__Y_32926.8__Z_-382.449__Time_1045.txt]

1714.837891	165.533539
1713.861328	-177.469452
1712.884766	360.654266
1711.907227	24.842083
1710.930664	-15.317151
1709.953125	124.646774
1708.975586	69.467598
1707.997070	119.313187
1707.019531	-44.582100
1706.041016	-108.814209
1705.062500	-113.585541
1704.083984	-101.768051
1703.104492	73.782082
1702.125000	-143.536865
1701.145508	22.273098
1700.166016	-46.826279
1699.186523	7.599382
1698.206055	-33.758900
1697.225586	-21.155169
1696.245117	-69.521431
1695.264648	-146.766296
1694.283203	48.890903
1693.301758	100.748611
1692.320313	147.713516
1691.338867	133.736176
1690.357422	-15.859794
1689.375000	-55.579662
1688.392578	62.525742
1687.410156	39.697880
1686.427734	-67.991745
1685.444336	85.981583
1684.460938	213.666641
1683.477539	40.671989
1682.494141	126.531914
1681.509766	-10.937244
1680.526367	203.506561
1679.541992	250.548050
1678.557617	220.790939
1677.572266	215.365601
1676.587891	369.939545
1675.602539	211.005249
1674.617188	153.548615
1673.630859	253.301102
1672.645508	324.153687
1671.659180	490.968048
1670.672852	413.671936
1669.686523	363.315125
1668.699219	703.621033
1667.712891	353.926392
1666.725586	681.476196
1665.738281	849.999207
1664.750000	660.620605
1663.762695	736.875549
1662.774414	704.673889
1661.786133	784.132690
1660.797852	654.464966
1659.808594	729.176270
1658.820313	804.148499
1657.831055	900.547485
1656.841797	989.232971
1655.851563	688.950012
1654.862305	767.587219
1653.872070	817.327271
1652.881836	748.237854
1651.891602	798.458984
1650.900391	536.827759
1649.910156	455.349609
1648.918945	561.814209
1647.927734	383.029480
1646.935547	389.494781
1645.944336	388.254700
1644.952148	305.343109
1643.959961	225.313202
1642.966797	211.510025
1641.974609	129.289169
1640.981445	173.949844
1639.988281	44.653023
1638.995117	-26.379976
1638.001953	111.117165
1637.007813	264.536682
1636.013672	228.269424
1635.019531	-84.530510
1634.025391	-59.793919
1633.031250	-21.748436
1632.036133	111.227654
1631.041016	-21.646309
1630.045898	29.942200
1629.049805	21.101740
1628.054688	75.544312
1627.058594	-135.619278
1626.062500	-125.644768
1625.065430	-44.568466
1624.069336	-0.223075
1623.072266	-97.730103
1622.075195	-74.216644
1621.078125	7.180044
1620.081055	101.763199
1619.083008	-5.820020
1618.084961	186.032578
1617.086914	76.011108
1616.088867	47.465851
1615.089844	-12.486782
1614.091797	56.192307
1613.092773	35.729462
1612.092773	15.330845
1611.093750	-54.813297
1610.093750	92.658646
1609.094727	-53.366879
1608.093750	-78.781097
1607.093750	-43.902420
1606.093750	-92.801170
1605.092773	-68.343361
1604.091797	-36.017738
1603.090820	12.020822
1602.088867	141.163361
1601.087891	144.710297
1600.085938	-40.030254
1599.083984	13.255836
1598.081055	-247.170013
1597.079102	38.753479
1596.076172	-2.070562
1595.073242	-155.212585
1594.070313	54.753090
1593.067383	-67.013390
1592.063477	-126.083321
1591.059570	-221.683167
1590.055664	-27.595045
1589.051758	106.381447
1588.046875	-12.743775
1587.041992	24.630222
1586.037109	184.504776
1585.032227	2.794348
1584.027344	34.838284
1583.021484	-37.394398
1582.015625	2.385146
1581.009766	190.563278
1580.003906	264.044983
1578.997070	116.161674
1577.990234	93.229851
1576.984375	-106.690521
1575.976563	75.867722
1574.969727	65.813278
1573.961914	123.320824
1572.954102	136.547241
1571.946289	79.523895
1570.938477	149.809586
1569.929688	56.306026
1568.921875	4.346258
1567.913086	92.589943
1566.903320	-6.233215
1565.894531	63.665440
1564.884766	224.304718
1563.875000	-69.316704
1562.865234	47.032269
1561.855469	181.413803
1560.844727	95.228493
1559.834961	161.978043
1558.824219	16.058643
1557.813477	178.524399
1556.801758	102.459396
1555.790039	-30.645512
1554.779297	307.598358
1553.766602	329.698944
1552.754883	116.126060
1551.743164	145.857407
1550.730469	-36.706711
1549.717773	-58.876427
1548.705078	43.034111
1547.691406	-20.700890
1546.677734	241.276794
1545.665039	270.410706
1544.650391	53.915951
1543.636719	38.967125
1542.623047	21.349232
1541.608398	83.707336
1540.593750	65.899437
1539.579102	264.862762
1538.563477	-6.111248
1537.547852	60.984200
1536.533203	-3.614167
1535.516602	47.783367
1534.500977	-153.656647
1533.485352	96.099442
1532.468750	-66.792023
1531.452148	143.986130
1530.435547	-124.675385
1529.417969	47.190201
1528.400391	17.996130
1527.383789	73.701927
1526.365234	-107.570122
1525.347656	-121.549202
1524.329102	11.058005
1523.311523	-3.125938
1522.292969	-27.691778
1521.273438	47.949516
1520.254883	33.484585
1519.235352	44.632828
1518.215820	235.587997
1517.196289	107.753960
1516.176758	-148.561081
1515.156250	18.920443
1514.136719	1.364892
1513.116211	60.739876
1512.094727	312.498962
1511.074219	-10.754356
1510.052734	189.426590
1509.031250	-23.543701
1508.009766	148.174454
1506.988281	160.767456
1505.965820	60.471401
1504.943359	-96.247040
1503.920898	-96.676979
1502.898438	61.643452
1501.875000	-18.387711
1500.852539	-234.173050
1499.829102	-114.570816
1498.805664	17.700695
1497.781250	-57.452862
1496.757813	-130.081848
1495.733398	-136.255936
1494.708984	-9.513347
1493.684570	-230.633224
1492.659180	3.289868
1491.633789	-133.545731
1490.608398	89.897324
1489.583008	78.145630
1488.557617	25.466040
1487.531250	-6.835827
1486.504883	98.678032
1485.478516	40.722755
1484.452148	0.594569
1483.424805	256.380188
1482.398438	129.374908
1481.371094	50.813339
1480.342773	132.855850
1479.315430	194.425064
1478.287109	286.488708
1477.259766	256.159058
1476.230469	401.557129
1475.202148	266.675995
1474.173828	417.015350
1473.144531	322.819763
1472.115234	363.527100
1471.085938	475.430786
1470.055664	714.451111
1469.025391	663.333801
1467.996094	912.314819
1466.964844	843.290527
1465.934570	860.703552
1464.904297	1175.444702
1463.873047	964.001587
1462.841797	1120.995972
1461.809570	914.661621
1460.778320	977.579590
1459.746094	1098.826904
1458.713867	1156.536377
1457.681641	1221.810059
1456.649414	1124.645386
1455.616211	1225.357178
1454.583008	1171.295898
1453.549805	1223.737427
1452.516602	1347.121704
1451.483398	1275.274658
1450.449219	1378.283081
1449.415039	1364.691895
1448.380859	1381.492065
1447.345703	1519.820190
1446.311523	1420.093872
1445.276367	1345.706177
1444.241211	1144.805542
1443.205078	1320.984741
1442.169922	1373.139038
1441.133789	1399.968994
1440.097656	1242.197144
1439.061523	1284.213867
1438.024414	1194.772949
1436.988281	1049.791016
1435.951172	1086.773315
1434.914063	1126.273682
1433.875977	925.843689
1432.838867	834.088379
1431.800781	699.461365
1430.762695	809.710632
1429.724609	806.382507
1428.685547	482.680176
1427.646484	287.763611
1426.607422	294.679169
1425.568359	321.779724
1424.529297	283.357666
1423.489258	519.644592
1422.449219	501.390137
1421.409180	347.147430
1420.369141	177.887497
1419.328125	119.504097
1418.288086	124.118881
1417.247070	121.201698
1416.205078	201.343750
1415.164063	150.680130
1414.122070	4.487473
1413.080078	24.357847
1412.038086	-51.276886
1410.996094	-182.139160
1409.953125	81.625931
1408.910156	51.361214
1407.867188	-79.324745
1406.824219	-44.159332
1405.780273	3.579684
1404.737305	-101.774368
1403.693359	124.242378
1402.648438	41.566689
1401.604492	61.841118
1400.559570	177.457520
1399.514648	69.897797
1398.469727	0.042826
1397.424805	95.702187
1396.378906	15.946083
1395.333984	-148.897156
1394.288086	-20.545469
1393.241211	-62.499744
1392.195313	108.458588
1391.148438	-153.679138
1390.101563	127.457947
1389.054688	38.203701
1388.006836	184.201889
1386.959961	17.562002
1385.912109	13.589334
1384.864258	-55.319252
1383.815430	-131.639923
1382.767578	89.529190
1381.718750	-119.076492
1380.669922	67.148544
1379.621094	83.537964
1378.571289	102.479126
1377.522461	-45.765572
1376.472656	63.182472
1375.421875	-104.826347
1374.372070	-200.336746
1373.321289	-3.922887
1372.270508	-24.468260
1371.219727	-29.973343
1370.168945	-224.838058
1369.117188	9.078345
1368.066406	-130.748352
1367.014648	128.105499
1365.961914	3.391463
1364.910156	-235.719833
1363.857422	13.252247
1362.804688	92.955627
1361.751953	-23.872093
1360.698242	-135.603409
1359.645508	78.621857
1358.591797	-10.548010
1357.538086	-44.905025
1356.483398	-44.377136
1355.429688	28.302366
1354.375000	115.929764
1353.320313	126.596443
1352.264648	23.092438
1351.209961	115.869316
1350.154297	191.303009
1349.098633	125.319435
1348.042969	391.940125
1346.986328	256.634155
1345.930664	213.241821
1344.874023	522.059631
1343.817383	426.721069
1342.759766	559.531372
1341.703125	615.549805
1340.645508	555.173157
1339.587891	197.661346
1338.529297	380.252502
1337.471680	567.800171
1336.413086	332.048187
1335.354492	373.662537
1334.295898	534.106812
1333.236328	368.014832
1332.176758	340.576660
1331.117188	290.974640
1330.057617	370.026764
1328.998047	503.500366
1327.937500	454.126221
1326.876953	352.968872
1325.816406	259.344360
1324.754883	420.192627
1323.694336	472.416840
1322.632813	527.160034
1321.571289	693.010681
1320.508789	424.605286
1319.447266	346.340424
1318.384766	428.490570
1317.322266	582.187805
1316.259766	452.389557
1315.196289	477.994293
1314.132813	474.090912
1313.069336	477.652405
1312.005859	666.016113
1310.942383	482.524139
1309.877930	557.690491
1308.813477	502.436584
1307.749023	457.120148
1306.683594	579.196716
1305.619141	782.468140
1304.553711	722.565857
1303.488281	751.274170
1302.421875	755.452148
1301.356445	774.441101
1300.290039	906.516479
1299.223633	699.579407
1298.157227	699.110657
1297.089844	656.957764
1296.022461	759.732544
1294.955078	688.253540
1293.887695	403.370575
1292.819336	548.021179
1291.751953	631.348206
1290.683594	430.218872
1289.614258	386.151093
1288.545898	263.718933
1287.476563	609.489197
1286.407227	327.905151
1285.337891	357.609497
1284.268555	561.243835
1283.198242	554.257813
1282.127930	202.146317
1281.057617	376.462067
1279.986328	298.707611
1278.916016	612.471741
1277.844727	554.362915
1276.773438	344.710815
1275.701172	482.366608
1274.629883	492.902130
1273.557617	437.492706
1272.485352	477.437347
1271.413086	343.973267
1270.339844	525.649292
1269.266602	238.487869
1268.193359	388.450867
1267.120117	716.548035
1266.045898	712.691406
1264.972656	511.272400
1263.898438	519.727722
1262.823242	625.748779
1261.749023	717.128967
1260.673828	703.693970
1259.598633	553.832031
1258.523438	501.517761
1257.448242	631.935547
1256.372070	392.169739
1255.295898	452.002075
1254.219727	579.989075
1253.142578	620.333313
1252.066406	570.658752
1250.989258	559.949585
1249.912109	493.329285
1248.833984	541.035645
1247.756836	537.692444
1246.678711	619.430542
1245.599609	654.981445
1244.521484	515.622070
1243.442383	553.639709
1242.364258	506.664886
1241.285156	352.904785
1240.205078	519.609314
1239.125977	436.308441
1238.045898	585.957458
1236.965820	374.140503
1235.884766	387.951019
1234.804688	510.864166
1233.723633	415.571655
1232.642578	429.379333
1231.561523	147.592850
1230.479492	607.168884
1229.397461	301.252228
1228.315430	525.728577
1227.233398	476.561676
1226.150391	379.010132
1225.068359	191.971832
1223.985352	493.674805
1222.901367	149.475403
1221.818359	417.189667
1220.734375	7.874613
1219.650391	352.829407
1218.566406	313.408508
1217.481445	278.826538
1216.396484	135.557419
1215.311523	69.614883
1214.226563	262.017548
1213.141602	126.050667
1212.055664	74.591835
1210.969727	442.947174
1209.883789	193.613846
1208.796875	151.771240
1207.709961	112.339790
1206.623047	272.981720
1205.536133	98.542885
1204.449219	179.563477
1203.361328	226.801956
1202.273438	170.435745
1201.185547	34.612457
1200.096680	-9.697523
1199.008789	49.480728
1197.919922	-64.643723
1196.830078	-171.525772
1195.741211	-136.482300
1194.651367	-296.257477
1193.561523	-121.822052
1192.471680	-96.512665
1191.381836	32.084099
1190.291016	-46.020481
1189.200195	46.416843
1188.109375	11.506776
1187.017578	-112.253105
1185.926758	20.845316
1184.834961	0.263607
1183.742188	-238.676605
1182.650391	-141.723053
1181.557617	31.891388
1180.464844	-3.201034
1179.372070	-160.567215
1178.279297	111.085350
1177.185547	119.014839
1176.091797	129.298050
1174.998047	230.546844
1173.903320	56.353367
1172.808594	54.557240
1171.713867	43.148319
1170.619141	-44.863976
1169.524414	65.680168
1168.428711	109.163811
1167.333008	-57.835857
1166.237305	45.340057
1165.140625	21.750347
1164.044922	-176.306396
1162.948242	-80.468178
1161.850586	108.434601
1160.753906	-39.489620
1159.656250	46.574108
1158.558594	46.628204
1157.460938	56.185226
1156.362305	149.195419
1155.263672	234.964111
1154.165039	96.486343
1153.066406	203.597961
1151.967773	-8.790888
1150.868164	-9.032801
1149.768555	-54.587803
1148.667969	107.068451
1147.568359	154.298431
1146.467773	-29.491770
1145.367188	8.135501
1144.266602	-47.112633
1143.165039	-2.450204
1142.063477	-126.747002
1140.961914	-10.825151
1139.860352	-99.485268
1138.757813	-81.176796
1137.655273	82.055878
1136.552734	131.118256
1135.450195	-12.305825
1134.346680	179.170044
1133.244141	154.439804
1132.139648	148.665070
1131.036133	-47.019272
1129.931641	438.357513
1128.827148	425.280792
1127.722656	357.617096
1126.618164	410.879578
1125.512695	537.565796
1124.407227	308.627197
1123.301758	383.068085
1122.196289	298.706329
1121.089844	112.492599
1119.983398	201.017166
1118.876953	249.217072
1117.769531	259.483398
1116.663086	317.039459
1115.555664	173.430557
1114.447266	41.675774
1113.339844	75.485931
1112.231445	111.606438
1111.123047	284.772430
1110.014648	200.240463
1108.905273	80.270645
1107.795898	281.570953
1106.686523	426.070740
1105.577148	440.617462
1104.466797	474.008301
1103.357422	302.042633
1102.247070	439.206726
1101.135742	392.284485
1100.025391	350.078369
1098.914063	322.008209
1097.802734	461.290070
1096.690430	230.477020
1095.579102	449.778961
1094.466797	77.689789
1093.353516	388.723053
1092.241211	318.159058
1091.127930	139.317886
1090.014648	290.027191
1088.901367	226.531036
1087.788086	546.488586
1086.673828	407.665741
1085.559570	315.918610
1084.445313	294.721771
1083.330078	372.227875
1082.214844	397.992279
1081.099609	534.143921
1079.984375	214.589111
1078.868164	446.967773
1077.751953	439.781677
1076.635742	345.752533
1075.519531	324.500580
1074.402344	366.588593
1073.285156	317.183441
1072.167969	434.282257
1071.050781	417.698669
1069.932617	443.306061
1068.814453	431.410950
1067.696289	203.992950
1066.578125	269.452606
1065.458984	224.825455
1064.339844	154.470779
1063.220703	262.036194
1062.100586	247.874664
1060.980469	243.084717
1059.860352	383.319855
1058.740234	217.172989
1057.619141	100.205200
1056.498047	212.358719
1055.376953	223.994080
1054.255859	389.829224
1053.133789	186.562988
1052.011719	172.553589
1050.889648	130.555115
1049.767578	60.586281
1048.644531	119.010086
1047.521484	49.116310
1046.398438	-18.390772
1045.274414	-188.448883
1044.150391	240.758041
1043.026367	87.086632
1041.902344	-59.495155
1040.778320	-14.940269
1039.653320	59.900600
1038.528320	15.976196
1037.402344	65.226906
1036.277344	-88.008759
1035.151367	-96.864830
1034.024414	-14.949440
1032.898438	283.283722
1031.771484	258.179321
1030.644531	93.632133
1029.517578	-63.825462
1028.390625	43.748055
1027.262695	37.470104
1026.134766	-94.187561
1025.005859	-130.532272
1023.877930	-152.880676
1022.749023	-110.182449
1021.620117	-174.202377
1020.490234	-252.065002
1019.361328	-130.361816
1018.231445	28.438314
1017.101563	-5.211838
1015.970703	-256.675934
1014.839844	-23.642925
1013.708984	-38.560062
1012.578125	-122.901978
1011.447266	45.267834
1010.315430	2.734322
1009.183594	15.832659
1008.050781	8.156481
1006.918945	257.354279
1005.786133	615.209106
1004.653320	649.212158
1003.519531	1203.451416
1002.386719	1170.399902
1001.252930	929.450562
1000.118164	464.576996
998.984375	475.807678
997.849609	281.576782
996.714844	-0.224735
995.580078	124.415604
994.444336	-154.769394
993.308594	76.117905
992.172852	-66.693336
991.036133	129.620667
989.900391	-19.904993
988.763672	-12.550125
987.626953	232.230881
986.489258	106.050095
985.351563	-43.027519
984.213867	3.778836
983.076172	29.921814
981.937500	-167.135757
980.798828	68.598473
979.660156	-114.413155
978.521484	-41.948536
977.381836	9.867449
976.242188	192.783615
975.102539	127.460449
973.961914	64.547646
972.822266	242.973389
971.681641	5.665669
970.540039	103.816338
969.399414	250.216354
968.257813	8.732547
967.116211	86.411774
965.973633	102.197021
964.832031	-44.790371
963.689453	5.582503
962.545898	74.357918
961.403320	106.512154
960.259766	118.114044
959.116211	184.778107
957.972656	31.615629
956.828125	52.642227
955.683594	101.215294
954.539063	115.518288
953.393555	100.152901
952.249023	121.482712
951.103516	74.271805
949.957031	152.934219
948.811523	-15.256823
947.665039	-5.008571
946.518555	-120.358963
945.371094	139.087952
944.224609	-103.977364
943.077148	55.039120
941.929688	42.846123
940.781250	106.060448
939.632813	-106.772453
938.484375	355.834198
937.335938	150.046814
936.186523	320.671814
935.038086	167.580994
933.887695	101.253510
932.738281	60.098507
931.587891	112.442535
930.437500	-3.697091
929.287109	-62.781086
928.135742	17.104654
926.985352	-60.012981
925.833984	-25.523743
924.681641	-52.395115
923.530273	0.415941
922.377930	-110.433167
921.224609	169.839020
920.072266	-49.946598
918.918945	-37.796387
917.765625	76.638977
916.612305	-65.543900
915.458008	96.662209
914.303711	22.775316
913.149414	-19.239883
911.995117	13.703331
910.839844	121.552727
909.684570	38.911942
908.529297	40.260216
907.373047	41.669399
906.216797	-99.638916
905.060547	-18.783234
903.904297	-159.900635
902.747070	-244.278534
901.589844	-204.037430
900.432617	85.230453
899.274414	100.584427
898.117188	113.713142
896.958984	-20.143240
895.799805	58.688705
894.641602	-197.092880
893.482422	-93.306282
892.322266	35.333195
891.163086	-21.316418
890.002930	114.098610
888.842773	-80.217659
887.682617	32.639423
886.521484	19.079884
885.360352	-256.213837
884.199219	-95.919151
883.038086	28.238611
881.875977	53.147064
880.713867	75.812721
879.551758	57.919407
878.388672	-61.344463
877.225586	96.574394
876.062500	114.789467
874.899414	0.153503
873.735352	47.684006
872.571289	187.486908
871.407227	75.206917
870.242188	52.981655
869.077148	33.023453
867.912109	-4.909726
866.747070	262.921539
865.581055	168.773010
864.415039	81.409729
863.249023	77.206833
862.083008	353.750427
860.916016	154.126297
859.749023	143.162994
858.581055	150.155304
857.414063	309.710327
856.246094	431.045502
855.077148	283.178467
853.909180	346.132446
852.740234	429.219513
851.571289	178.308273
850.402344	342.017090
849.232422	194.251053
848.062500	236.895447
846.892578	174.256180
845.721680	-11.497096
844.551758	301.879944
843.380859	207.858276
842.208984	37.794495
841.038086	6.430225
839.866211	236.647415
838.694336	-45.181953
837.521484	-22.977196
836.348633	220.371063
835.175781	177.637619
834.002930	181.775986
832.829102	163.542557
831.655273	484.562592
830.481445	298.792603
829.307617	92.979195
828.132813	241.879654
826.958008	203.328461
825.783203	231.626038
824.607422	273.231750
823.431641	120.878777
822.255859	184.650787
821.079102	319.612579
819.903320	-28.794004
818.726563	121.612679
817.548828	-248.962616
816.372070	-5.242685
815.194336	-182.189636
814.016602	130.219467
812.837891	-46.810101
811.659180	-85.986649
810.480469	-187.451706
809.301758	-51.169029
808.122070	73.870316
806.942383	-218.792542
805.762695	-116.128082
804.583008	-237.813721
803.402344	104.367424
802.221680	51.326035
801.041016	-188.120056
799.859375	-28.296021
798.677734	-278.852325
797.496094	-225.651672
796.313477	-66.167686
795.131836	-22.065403
793.949219	37.445572
792.765625	150.004532
791.583008	56.500713
790.399414	-32.611652
789.215820	-35.444977
788.031250	129.810226
786.846680	58.201973
785.662109	68.378876
784.477539	248.727921
783.291992	79.636673
782.106445	-186.699860
780.920898	110.452156
779.735352	115.789505
778.548828	83.502502
777.362305	22.448755
776.174805	-3.332792
774.988281	94.410172
773.800781	-59.501938
772.613281	166.001907
771.424805	-80.630173
770.236328	36.586193
769.047852	127.223366
767.859375	92.127213
766.669922	6.301541
765.480469	114.294701
764.291016	202.348251
763.101563	-108.223915
761.911133	151.406281
760.720703	177.575745
759.529297	243.273712
758.338867	225.293091
757.147461	167.677246
755.955078	233.156326
754.763672	228.209244
753.571289	159.480850
752.378906	70.960197
751.186523	101.046761
749.993164	14.681081
748.799805	347.656250
747.606445	105.339661
746.412109	201.047928
745.217773	162.840012
744.023438	120.227058
742.829102	75.406784
741.633789	100.734932
740.438477	88.758110
739.243164	30.742537
738.046875	-62.324127
736.850586	17.670362
735.654297	99.798019
734.458008	223.468781
733.260742	196.039551
732.063477	166.424576
730.866211	-42.582352
729.667969	70.033012
728.469727	145.418396
727.271484	111.456589
726.073242	49.101673
724.874023	-13.217974
723.674805	-55.835972
722.474609	80.681976
721.275391	208.416611
720.075195	104.695503
718.875000	125.456505
717.673828	305.527557
716.473633	245.563446
715.272461	187.839188
714.070313	-57.356094
712.869141	76.936928
711.666992	93.508949
710.463867	25.132479
709.261719	-25.738342
708.058594	-0.305861
706.855469	18.633898
705.652344	-97.356789
704.448242	-12.996807
703.244141	10.454653
702.040039	101.397568
700.834961	5.313210
699.630859	37.634037
698.424805	183.056793
697.219727	-67.086388
696.013672	-149.722183
694.807617	-82.345146
693.601563	-64.876259
692.395508	-92.936813
691.188477	-220.763672
689.981445	40.055126
688.773438	-94.085594
687.566406	-17.647385
686.358398	149.936172
685.149414	-33.748901
683.941406	-167.400467
682.732422	-88.496162
681.523438	103.136971
680.313477	-30.183199
679.104492	46.734730
677.894531	-21.371374
676.683594	-139.148422
675.473633	48.389717
674.262695	0.068466
673.051758	-171.455093
671.839844	42.170773
670.628906	-170.203262
669.416992	4.571790
668.204102	-90.822960
666.992188	84.001831
665.779297	174.565598
664.566406	-30.742966
663.352539	-56.666882
662.138672	1.673844
660.924805	12.556505
659.710938	-28.304523
658.497070	43.076176
657.282227	-198.277832
656.066406	134.095566
654.851563	20.077692
653.635742	186.322083
652.419922	31.426386
651.204102	3.705996
649.987305	62.141357
648.770508	-66.812233
647.553711	21.697945
646.336914	133.799408
645.119141	230.733658
643.901367	47.879345
642.682617	86.568291
641.464844	228.358307
640.246094	21.698147
639.027344	-21.639725
637.807617	35.898769
636.587891	-29.204355
635.368164	15.086889
634.148438	87.080116
632.927734	23.571535
631.707031	43.566639
630.486328	149.131104
629.264648	3.356563
628.043945	24.649252
626.822266	69.194817
625.599609	128.374496
624.376953	208.582626
623.155273	24.764515
621.931641	191.957260
620.708984	11.609693
619.485352	321.245697
618.261719	180.602219
617.037109	120.797340
615.813477	24.045294
614.588867	-128.927597
613.364258	31.936359
612.138672	-169.403503
610.913086	17.723925
609.687500	7.315381
608.461914	-82.996147
607.235352	-37.414097
606.008789	-73.952599
604.782227	52.990280
