# Supplementary material for: Raman spectroscopy accurately differentiates mucosal healing from non-healing and biochemical changes following biological therapy in inflammatory bowel disease
Source: PLoS One. 2021 Jun 2;16(6):e0252210. doi: 10.1371/journal.pone.0252210 (PMC8172032; doi:10.1371/journal.pone.0252210)
Supplement: S7 Dataset — (ZIP) [file pone.0252210.s009.zip › Post-biologic/OC023 post treatment-1_base sub cr removed_45__X_-20370.5__Y_49406__Z_923.938__Time_509.txt]

1714.774414	77.815193
1713.797852	14.905206
1712.820313	-59.912880
1711.843750	-86.116730
1710.866211	-61.115845
1709.888672	15.104188
1708.911133	-101.337883
1707.933594	106.780083
1706.955078	-41.137753
1705.976563	-129.721771
1704.998047	28.413000
1704.019531	34.274460
1703.040039	-37.123585
1702.061523	-54.555817
1701.082031	-47.537308
1700.101563	98.919960
1699.122070	74.640800
1698.141602	61.457867
1697.161133	38.021118
1696.180664	178.016556
1695.200195	83.317719
1694.218750	178.698654
1693.238281	375.979523
1692.256836	122.458496
1691.274414	328.532745
1690.292969	281.518860
1689.310547	416.369446
1688.328125	370.269562
1687.345703	428.655365
1686.363281	514.149170
1685.379883	576.069702
1684.396484	627.782776
1683.413086	616.014038
1682.429688	559.451477
1681.445313	612.551514
1680.461914	652.819336
1679.477539	776.040466
1678.493164	817.192993
1677.507813	651.267456
1676.523438	818.403076
1675.538086	911.460815
1674.552734	986.342651
1673.566406	944.688232
1672.581055	1283.569946
1671.594727	1266.722900
1670.608398	1229.100464
1669.622070	1430.976929
1668.634766	1330.519775
1667.648438	1445.602051
1666.661133	1523.916382
1665.673828	1446.097656
1664.685547	1527.915894
1663.698242	1705.634155
1662.709961	1751.118164
1661.721680	1706.882813
1660.733398	1761.163574
1659.744141	1664.793213
1658.755859	1764.943970
1657.766602	1860.157593
1656.777344	1775.671021
1655.787109	1556.594482
1654.797852	1462.430298
1653.807617	1392.511108
1652.817383	1233.057861
1651.827148	1182.510132
1650.835938	1166.734131
1649.844727	945.106689
1648.853516	1027.936035
1647.862305	878.519409
1646.871094	650.256531
1645.878906	718.300537
1644.886719	469.727539
1643.894531	556.942444
1642.902344	364.616241
1641.910156	243.958923
1640.916992	163.246414
1639.923828	354.610016
1638.930664	55.599949
1637.936523	157.838547
1636.943359	141.685349
1635.949219	46.741402
1634.955078	-155.931488
1633.960938	-28.910267
1632.965820	-117.684158
1631.970703	-11.282598
1630.975586	-94.253761
1629.980469	-29.534029
1628.985352	-19.877634
1627.989258	-144.193085
1626.993164	-73.566254
1625.997070	52.473724
1625.000977	-100.062737
1624.003906	-60.423637
1623.007813	-17.980869
1622.010742	56.161182
1621.012695	-50.829235
1620.015625	107.688141
1619.017578	64.093437
1618.020508	33.802212
1617.021484	124.420891
1616.023438	73.429214
1615.025391	-32.503090
1614.026367	-7.099263
1613.027344	123.321686
1612.028320	104.345261
1611.028320	-105.879761
1610.029297	-74.787712
1609.029297	-1.685893
1608.029297	-28.077253
1607.028320	110.637756
1606.028320	-28.206688
1605.027344	123.686531
1604.026367	24.299206
1603.025391	-46.200638
1602.023438	79.610382
1601.022461	-40.472435
1600.020508	-136.924530
1599.018555	-230.685959
1598.016602	-65.584930
1597.013672	-39.047680
1596.010742	-106.571266
1595.007813	-124.420227
1594.004883	-92.631973
1593.001953	-113.083176
1591.998047	-44.766579
1590.994141	-10.422568
1589.990234	-98.759140
1588.986328	26.856621
1587.981445	-14.546308
1586.976563	69.212952
1585.971680	92.930649
1584.966797	9.720005
1583.961914	163.658203
1582.956055	127.270508
1581.950195	28.320442
1580.944336	-81.066704
1579.938477	181.886307
1578.931641	197.338623
1577.924805	48.733540
1576.917969	105.688881
1575.911133	37.655594
1574.904297	39.794163
1573.896484	156.264267
1572.888672	119.189728
1571.880859	121.022324
1570.873047	200.716858
1569.864258	158.150253
1568.855469	-79.339050
1567.846680	-36.345306
1566.837891	-60.999756
1565.829102	-116.916954
1564.819336	133.334106
1563.809570	82.337013
1562.799805	-38.816967
1561.790039	65.610054
1560.779297	86.871193
1559.768555	-19.058966
1558.757813	25.259373
1557.747070	-80.897949
1556.736328	64.173698
1555.724609	146.860519
1554.712891	107.634308
1553.701172	44.966587
1552.689453	49.478374
1551.676758	25.357382
1550.664063	47.665230
1549.651367	49.104267
1548.638672	270.238251
1547.625977	110.965523
1546.612305	70.523239
1545.598633	125.570930
1544.584961	77.050644
1543.571289	165.321030
1542.556641	-72.112030
1541.541992	-242.467392
1540.527344	-38.514580
1539.512695	49.003334
1538.498047	-28.879780
1537.482422	-19.175512
1536.466797	116.762764
1535.451172	100.279236
1534.434570	96.512428
1533.418945	17.800983
1532.402344	132.266647
1531.385742	158.877640
1530.369141	102.843262
1529.351563	-20.331709
1528.334961	198.911743
1527.317383	255.651077
1526.299805	170.591583
1525.281250	178.038391
1524.263672	79.800774
1523.245117	189.810059
1522.226563	186.413635
1521.208008	38.824909
1520.188477	-162.881912
1519.168945	103.158386
1518.150391	96.491417
1517.129883	107.620003
1516.110352	10.678743
1515.089844	-32.470566
1514.070313	-44.956982
1513.049805	129.788269
1512.028320	93.805367
1511.007813	-83.466675
1509.986328	-165.916412
1508.964844	-222.851624
1507.943359	-146.578568
1506.921875	-106.402451
1505.899414	-33.095699
1504.876953	-18.932995
1503.854492	0.182960
1502.832031	-193.499115
1501.808594	-118.341896
1500.786133	-153.475891
1499.762695	-119.640388
1498.739258	-9.188407
1497.714844	19.162029
1496.691406	-47.307121
1495.666992	-21.823385
1494.642578	-80.894791
1493.617188	-76.177719
1492.592773	-189.187744
1491.567383	96.394539
1490.541992	110.860641
1489.516602	155.837326
1488.491211	70.397194
1487.464844	163.597214
1486.438477	215.776428
1485.412109	163.151108
1484.385742	212.497131
1483.358398	307.609406
1482.331055	461.228027
1481.303711	571.303772
1480.276367	410.939697
1479.249023	543.687317
1478.220703	658.412415
1477.192383	632.830383
1476.164063	813.504395
1475.135742	823.343445
1474.106445	833.062683
1473.077148	1000.526428
1472.047852	1155.092896
1471.018555	1192.434692
1469.989258	1451.023560
1468.958984	1401.602539
1467.928711	1596.264893
1466.898438	1683.967896
1465.868164	1748.672119
1464.836914	1711.591309
1463.805664	1811.668823
1462.774414	1733.793213
1461.743164	1983.538818
1460.710938	2040.098633
1459.679688	2182.905762
1458.647461	2175.814209
1457.615234	2361.540771
1456.582031	2186.825439
1455.549805	2346.994629
1454.516602	2570.434570
1453.483398	2469.170410
1452.449219	2360.285400
1451.416016	2649.345459
1450.381836	2674.692139
1449.347656	2613.854980
1448.313477	2613.800537
1447.279297	2537.746094
1446.244141	2656.634521
1445.208984	2499.536621
1444.173828	2385.507324
1443.138672	2367.657959
1442.102539	2324.490723
1441.066406	2094.173096
1440.030273	2425.294189
1438.994141	2101.499512
1437.958008	2023.010742
1436.920898	1911.689087
1435.883789	1658.935913
1434.846680	1668.991455
1433.808594	1290.130005
1432.771484	1095.769287
1431.733398	1131.200439
1430.695313	825.927185
1429.657227	770.601746
1428.618164	531.153809
1427.579102	617.187622
1426.540039	524.180359
1425.500977	585.027527
1424.461914	408.954285
1423.421875	275.817352
1422.381836	293.943207
1421.341797	435.527893
1420.301758	347.925537
1419.260742	383.767273
1418.219727	104.982880
1417.178711	229.047562
1416.137695	119.108345
1415.096680	162.727280
1414.054688	146.011246
1413.012695	43.869110
1411.970703	-0.343212
1410.928711	116.395203
1409.885742	-48.312523
1408.842773	184.085678
1407.799805	89.912376
1406.756836	68.685471
1405.712891	40.000450
1404.668945	-48.838116
1403.625000	73.262749
1402.581055	24.770985
1401.537109	46.630085
1400.492188	0.837181
1399.447266	-210.344757
1398.402344	127.699554
1397.357422	-130.853149
1396.311523	116.996460
1395.265625	-48.556526
1394.219727	-106.227066
1393.173828	56.613605
1392.126953	136.852768
1391.081055	92.012222
1390.034180	72.315994
1388.986328	30.206486
1387.939453	-59.291351
1386.891602	121.472824
1385.843750	102.228951
1384.795898	108.110382
1383.748047	-113.348236
1382.699219	-7.234534
1381.651367	-98.411880
1380.602539	-14.583282
1379.552734	-260.329102
1378.503906	-188.735275
1377.454102	-191.944580
1376.404297	-15.328113
1375.354492	-80.694305
1374.303711	-238.215103
1373.253906	68.387413
1372.203125	-161.146729
1371.152344	-11.498991
1370.100586	48.478378
1369.049805	-85.799263
1367.998047	4.340663
1366.946289	72.161301
1365.894531	102.736641
1364.841797	48.775459
1363.789063	99.529633
1362.736328	132.983200
1361.683594	248.675797
1360.630859	103.252502
1359.577148	211.719437
1358.523438	148.705521
1357.469727	269.835205
1356.415039	57.984982
1355.361328	286.229248
1354.306641	228.797241
1353.251953	509.355103
1352.197266	337.955750
1351.141602	258.637329
1350.085938	492.277344
1349.030273	462.891449
1347.974609	453.516846
1346.918945	647.715027
1345.862305	650.994324
1344.805664	795.762634
1343.749023	982.760986
1342.691406	855.039063
1341.634766	878.687561
1340.577148	969.361755
1339.519531	839.692078
1338.460938	903.383972
1337.403320	811.219238
1336.344727	939.543457
1335.286133	951.641724
1334.226563	837.687622
1333.167969	1003.468445
1332.108398	899.736145
1331.048828	823.393188
1329.989258	809.032715
1328.928711	990.076782
1327.869141	961.146179
1326.808594	897.780029
1325.748047	846.932861
1324.686523	996.274048
1323.625977	827.200500
1322.564453	976.761169
1321.502930	1106.653931
1320.440430	1014.564270
1319.378906	1053.395752
1318.316406	969.031006
1317.253906	926.754395
1316.190430	941.328796
1315.127930	1047.224976
1314.064453	1025.070801
1313.000977	1059.720947
1311.937500	951.627380
1310.873047	912.660034
1309.809570	923.078247
1308.745117	1046.842896
1307.679688	927.047791
1306.615234	1105.135986
1305.549805	951.190186
1304.484375	952.368591
1303.418945	1000.383606
1302.353516	1060.787476
1301.287109	900.088562
1300.220703	970.549011
1299.154297	913.347961
1298.087891	974.177124
1297.020508	924.591187
1295.954102	853.041443
1294.886719	987.807861
1293.818359	749.621338
1292.750977	793.786194
1291.682617	811.054443
1290.614258	867.652954
1289.545898	713.472473
1288.476563	731.045776
1287.407227	817.328796
1286.338867	648.848511
1285.268555	823.487427
1284.199219	667.508667
1283.128906	634.117615
1282.058594	713.439758
1280.988281	773.231873
1279.917969	654.452026
1278.846680	699.718384
1277.775391	965.176453
1276.704102	768.420959
1275.632813	850.538757
1274.560547	1084.243042
1273.488281	1010.002075
1272.416016	928.533691
1271.343750	1091.438232
1270.270508	895.341309
1269.197266	811.708984
1268.124023	930.786255
1267.050781	915.639282
1265.977539	1022.558105
1264.903320	1036.787354
1263.829102	1160.815552
1262.753906	1219.006592
1261.679688	1116.319336
1260.604492	1264.771240
1259.529297	1176.833618
1258.454102	1191.300415
1257.378906	1181.444702
1256.302734	930.550720
1255.226563	1013.350525
1254.150391	1064.503906
1253.073242	1084.033691
1251.997070	1164.408447
1250.919922	952.876770
1249.841797	1130.581177
1248.764648	1004.299744
1247.686523	989.919006
1246.608398	1123.815186
1245.530273	987.958801
1244.452148	1010.081970
1243.373047	784.476074
1242.293945	835.798584
1241.214844	981.784607
1240.135742	851.018982
1239.055664	919.298828
1237.975586	917.194763
1236.895508	961.176270
1235.815430	750.511780
1234.734375	901.183105
1233.654297	935.429260
1232.573242	959.960999
1231.491211	771.262695
1230.410156	943.557678
1229.328125	849.367432
1228.246094	614.770325
1227.163086	755.468933
1226.081055	707.309937
1224.998047	748.676941
1223.915039	514.222717
1222.832031	661.978577
1221.748047	608.945679
1220.664063	338.331665
1219.580078	353.003815
1218.496094	249.230621
1217.412109	457.113739
1216.327148	208.369202
1215.242188	476.461670
1214.157227	307.409851
1213.071289	423.210907
1211.985352	579.938110
1210.899414	548.359253
1209.813477	403.375854
1208.727539	473.034943
1207.640625	431.702789
1206.553711	337.303589
1205.466797	491.114899
1204.378906	478.548798
1203.291016	446.657623
1202.203125	371.367432
1201.115234	50.449150
1200.027344	126.810364
1198.938477	270.459625
1197.849609	252.760239
1196.760742	97.875717
1195.670898	-227.775314
1194.582031	9.320961
1193.492188	75.548141
1192.401367	-2.539702
1191.311523	133.193832
1190.220703	-5.090659
1189.129883	-165.011597
1188.039063	-24.770451
1186.947266	-35.927460
1185.856445	-147.976227
1184.764648	-80.079002
1183.671875	-77.076996
1182.580078	-14.197636
1181.487305	161.277313
1180.394531	-61.420120
1179.301758	166.540100
1178.208984	20.447021
1177.115234	104.341537
1176.021484	219.244202
1174.927734	53.794750
1173.833008	182.830795
1172.738281	199.202332
1171.643555	217.859741
1170.548828	181.377487
1169.454102	1.277306
1168.358398	230.135788
1167.262695	133.593582
1166.166992	51.335625
1165.070313	-109.860481
1163.973633	18.045691
1162.876953	305.854431
1161.780273	79.908012
1160.683594	262.294891
1159.585938	468.365631
1158.488281	416.458160
1157.389648	307.193420
1156.291992	386.350006
1155.193359	367.566528
1154.094727	265.219635
1152.996094	301.092255
1151.896484	210.507263
1150.796875	217.560318
1149.697266	-80.463478
1148.597656	167.017853
1147.498047	-28.673399
1146.397461	8.942502
1145.296875	74.998039
1144.195313	-158.949036
1143.094727	-28.861601
1141.993164	127.222397
1140.891602	7.252371
1139.789063	-15.290312
1138.687500	204.543472
1137.584961	234.036484
1136.482422	120.843735
1135.379883	323.542786
1134.276367	219.662552
1133.172852	346.046936
1132.069336	512.624146
1130.964844	496.265808
1129.861328	802.521362
1128.756836	747.937073
1127.652344	1063.271484
1126.546875	1153.086426
1125.442383	965.390259
1124.336914	860.628052
1123.230469	890.876526
1122.125000	693.583130
1121.018555	728.390869
1119.912109	573.644104
1118.805664	641.412048
1117.699219	626.208496
1116.591797	802.587891
1115.484375	758.767151
1114.376953	537.473877
1113.268555	380.031036
1112.160156	629.216431
1111.051758	547.278259
1109.943359	566.904358
1108.833984	546.261108
1107.725586	643.650208
1106.616211	842.448120
1105.505859	689.275208
1104.396484	866.558533
1103.286133	729.802368
1102.175781	803.012024
1101.064453	654.371277
1099.954102	739.197632
1098.842773	960.652954
1097.731445	774.130798
1096.619141	967.039307
1095.507813	745.111694
1094.395508	987.263367
1093.282227	828.866028
1092.169922	894.159912
1091.056641	679.226379
1089.943359	869.120605
1088.830078	738.867737
1087.716797	493.347534
1086.602539	730.000183
1085.488281	757.221008
1084.373047	709.142639
1083.258789	747.996643
1082.143555	589.400757
1081.028320	651.647156
1079.913086	518.882263
1078.796875	571.621399
1077.680664	628.986877
1076.564453	660.466125
1075.448242	377.468292
1074.331055	605.959839
1073.213867	468.434418
1072.096680	394.246643
1070.979492	685.769714
1069.861328	445.091095
1068.743164	429.441925
1067.625000	395.032349
1066.505859	604.189087
1065.386719	476.037964
1064.267578	558.621155
1063.148438	411.777771
1062.029297	513.024658
1060.909180	443.424866
1059.789063	647.496887
1058.667969	304.283386
1057.547852	368.009491
1056.426758	305.480865
1055.305664	420.571503
1054.183594	208.533981
1053.062500	276.882660
1051.940430	41.633118
1050.818359	310.766846
1049.695313	182.991531
1048.572266	316.639221
1047.449219	310.261047
1046.326172	282.911041
1045.203125	218.281937
1044.079102	298.238800
1042.955078	56.532505
1041.830078	115.558479
1040.706055	370.289673
1039.581055	280.207001
1038.456055	248.414734
1037.331055	76.985519
1036.205078	268.765076
1035.079102	269.679871
1033.953125	310.186310
1032.826172	366.992523
1031.700195	386.619690
1030.573242	266.786591
1029.445313	56.404823
1028.318359	-98.047737
1027.190430	-166.420410
1026.062500	-139.471680
1024.934570	-177.497208
1023.805664	-92.401779
1022.676758	-232.427475
1021.547852	-154.190292
1020.418945	-85.198830
1019.289063	-197.094955
1018.159180	-23.635731
1017.029297	-26.379578
1015.898438	-12.825646
1014.767578	95.811745
1013.636719	192.896957
1012.505859	197.371475
1011.375000	278.347656
1010.243164	394.097168
1009.111328	433.499969
1007.978516	341.069031
1006.846680	644.396545
1005.713867	1331.632690
1004.581055	2402.515137
1003.447266	2439.563232
1002.313477	2150.791992
1001.179688	1506.387817
1000.045898	899.356201
998.912109	512.143372
997.777344	136.761963
996.642578	144.909943
995.506836	125.465332
994.372070	318.449677
993.236328	116.946457
992.100586	130.164886
990.963867	12.050660
989.828125	182.299149
988.691406	177.414474
987.553711	-7.088903
986.416992	82.782478
985.279297	140.489349
984.141602	-211.594040
983.003906	69.731873
981.865234	-97.775093
980.726563	6.465899
979.587891	48.677731
978.448242	72.600891
977.309570	105.852676
976.169922	192.101425
975.030273	138.244583
973.889648	27.102068
972.749023	116.027061
971.608398	230.319321
970.467773	89.811722
969.326172	309.948547
968.184570	250.110672
967.042969	4.578095
965.901367	151.608368
964.758789	131.282822
963.616211	-49.399235
962.473633	169.055908
961.330078	247.745499
960.186523	244.057922
959.042969	34.340302
957.899414	234.852798
956.754883	156.063080
955.610352	205.663544
954.465820	86.026505
953.321289	243.476379
952.175781	119.619858
951.030273	114.908379
949.884766	323.009979
948.738281	245.408524
947.591797	21.723890
946.445313	67.930580
945.298828	130.262833
944.151367	263.523224
943.003906	122.868965
941.856445	425.309540
940.708008	255.324509
939.559570	119.800064
938.411133	404.243561
937.262695	282.740417
936.113281	337.023529
934.964844	120.155914
933.814453	227.178299
932.665039	199.865005
931.514648	206.889786
930.364258	100.187119
929.213867	194.055969
928.062500	-76.193108
926.912109	134.040802
925.759766	-204.027374
924.608398	-186.923172
923.456055	41.829292
922.303711	-81.809357
921.151367	119.820831
919.999023	-103.489410
918.845703	-62.982651
917.692383	127.571541
916.539063	-90.615341
915.384766	-104.211449
914.230469	-113.123581
913.076172	-149.130600
911.920898	-223.553802
910.766602	-254.715225
909.611328	-31.727537
908.455078	-153.343124
907.299805	-152.372101
906.143555	-53.823139
904.987305	-213.487091
903.830078	-148.696548
902.673828	-20.411085
901.516602	-118.472710
900.359375	62.045883
899.201172	-182.847839
898.042969	-15.741507
896.884766	-38.606995
895.726563	26.842560
894.567383	35.851151
893.408203	6.532757
892.249023	239.470032
891.088867	104.139519
889.929688	113.524498
888.769531	37.193676
887.608398	62.594048
886.448242	279.924133
885.287109	176.806717
884.125977	112.176117
882.963867	128.865601
881.801758	247.103226
880.639648	320.274017
879.477539	321.357758
878.315430	232.378052
877.152344	242.642944
875.989258	261.980591
874.825195	261.113159
873.661133	149.996552
872.497070	151.527390
871.333008	200.368774
870.168945	235.742462
869.003906	25.999563
867.838867	189.673813
866.672852	70.063644
865.506836	33.711449
864.340820	-54.265629
863.174805	167.849136
862.008789	124.869125
860.841797	317.715881
859.674805	328.662048
858.506836	368.811798
857.339844	157.645905
856.171875	677.920654
855.003906	534.104858
853.834961	482.307587
852.666016	405.885315
851.497070	493.110352
850.328125	539.963989
849.158203	369.512299
847.988281	268.564880
846.818359	207.960434
845.647461	53.364616
844.477539	-4.944929
843.306641	57.587845
842.134766	263.243042
840.963867	258.548401
839.791992	137.573578
838.619141	173.109421
837.447266	215.293243
836.274414	313.288330
835.101563	297.277557
833.928711	314.732666
832.754883	419.217529
831.581055	599.501160
830.407227	583.266235
829.232422	517.909668
828.058594	432.446442
826.883789	384.884155
825.708008	337.290131
824.533203	394.411285
823.357422	208.544022
822.181641	160.827072
821.004883	215.529221
819.828125	167.694687
818.651367	66.373665
817.474609	131.957169
816.296875	-45.123066
815.119141	22.520409
813.941406	-50.081596
812.763672	104.079323
811.584961	-204.340607
810.406250	38.511372
809.226563	-83.273026
808.047852	-40.705093
806.868164	72.822670
805.688477	-13.655778
804.507813	-26.932632
803.327148	15.177727
802.146484	-166.957397
800.965820	-69.591751
799.784180	-118.763741
798.603516	58.144211
797.420898	-102.102966
796.239258	32.378082
795.056641	-59.333721
793.874023	-128.970413
792.691406	38.286053
791.507813	23.775932
790.324219	51.208149
789.140625	-43.225006
787.956055	-27.101332
786.772461	157.006180
785.586914	82.145256
784.402344	135.429672
783.216797	221.721222
782.032227	221.643402
780.845703	289.937317
779.660156	263.075806
778.473633	167.633041
777.287109	14.694995
776.100586	-12.479672
774.913086	247.130585
773.725586	62.994213
772.538086	28.812517
771.349609	234.900925
770.161133	83.572258
768.972656	88.690201
767.784180	161.990601
766.594727	279.192169
765.405273	242.012817
764.215820	288.404510
763.026367	330.241211
761.835938	281.681946
760.645508	512.503113
759.454102	617.681152
758.262695	564.307312
757.072266	420.668671
755.879883	505.632233
754.688477	311.273468
753.496094	297.089752
752.303711	353.098145
751.110352	79.484009
749.917969	282.418274
748.724609	311.700653
747.530273	343.052765
746.336914	413.780090
745.142578	273.749542
743.948242	276.252869
742.752930	329.089813
741.558594	344.531830
740.363281	239.315521
739.166992	276.494263
737.971680	324.516968
736.775391	216.915024
735.579102	207.820297
734.381836	244.621475
733.185547	185.020340
731.988281	182.264832
730.790039	223.193100
729.592773	235.598373
728.394531	280.732361
727.196289	260.196686
725.997070	289.881104
724.797852	315.125824
723.598633	497.604523
722.399414	546.714600
721.199219	381.759918
719.999023	422.057709
718.798828	447.022034
717.598633	502.491943
716.397461	350.655212
715.196289	371.171051
713.994141	258.642365
712.792969	370.698090
711.590820	360.633667
710.388672	224.182709
709.185547	240.288940
707.982422	267.277863
706.779297	170.142960
705.576172	88.301582
704.372070	171.925064
703.167969	48.810539
701.963867	91.110634
700.759766	39.894981
699.554688	173.561478
698.349609	291.983246
697.143555	45.251518
695.938477	-97.020790
694.732422	-243.525436
693.525391	-55.436146
692.319336	91.364441
691.112305	-28.865217
689.905273	-138.124786
688.697266	-12.919896
687.490234	5.996887
686.282227	-109.491951
685.073242	35.352322
683.865234	50.137722
682.656250	-171.242554
681.447266	30.101173
680.237305	51.632492
679.028320	-54.540783
677.818359	-2.502161
676.607422	19.300407
675.397461	0.067431
674.186523	-29.877548
672.975586	-27.259068
671.763672	16.554464
670.551758	120.994095
669.339844	-25.282406
668.127930	18.807272
666.915039	84.589226
665.703125	16.502697
664.489258	47.903599
663.276367	-97.672157
662.062500	-122.186562
660.848633	54.130936
659.634766	256.357269
658.419922	89.685646
657.205078	-102.698814
655.990234	-94.369888
654.775391	-113.987770
653.559570	28.132397
652.343750	-68.921211
651.126953	62.496281
649.911133	-36.541790
648.694336	107.847572
647.477539	39.092880
646.259766	123.227493
645.041992	101.917870
643.824219	336.650116
642.606445	166.934143
641.387695	162.878830
640.168945	98.624382
638.950195	-0.007999
637.730469	36.752392
636.511719	-6.037612
635.291016	-66.045464
634.071289	-81.006897
632.850586	-96.048294
631.629883	165.693512
630.409180	62.392262
629.188477	-58.167942
627.966797	50.670425
626.745117	161.420334
625.522461	-2.504282
624.300781	49.902012
623.078125	211.323227
621.854492	338.115631
620.631836	177.524719
619.408203	128.033340
618.184570	3.270874
616.960938	-31.924299
615.736328	11.654889
614.511719	-65.051819
613.287109	80.245064
612.061523	-85.134583
610.835938	84.670624
609.610352	84.933121
608.384766	-150.519516
607.158203	-27.606842
605.931641	-59.272644
604.705078	23.628115
