# Supplementary material for: Raman spectroscopy accurately differentiates mucosal healing from non-healing and biochemical changes following biological therapy in inflammatory bowel disease
Source: PLoS One. 2021 Jun 2;16(6):e0252210. doi: 10.1371/journal.pone.0252210 (PMC8172032; doi:10.1371/journal.pone.0252210)
Supplement: S7 Dataset — (ZIP) [file pone.0252210.s009.zip › Post-biologic/OC013 post treatment-2_BL sub CR removed_44__X_13376.7__Y_18527.2__Time_491.txt]

1714.671875	155.581665
1713.695313	113.013840
1712.718750	165.115555
1711.742188	78.801498
1710.764648	-44.017429
1709.787109	233.616989
1708.809570	-53.275547
1707.831055	-71.167259
1706.853516	80.736855
1705.875000	-71.766678
1704.896484	106.078201
1703.916992	-159.564423
1702.938477	-338.458801
1701.958984	-184.616348
1700.979492	-324.148682
1700.000000	18.663067
1699.019531	-25.491272
1698.040039	8.823199
1697.059570	41.294388
1696.079102	95.994141
1695.097656	-110.288765
1694.117188	-56.548626
1693.135742	-15.383701
1692.154297	-165.614532
1691.172852	149.404068
1690.190430	107.505814
1689.208008	93.085365
1688.225586	170.122772
1687.243164	205.221130
1686.260742	73.103668
1685.277344	384.177216
1684.293945	88.301247
1683.310547	219.510483
1682.327148	108.985207
1681.343750	230.858856
1680.359375	278.783020
1679.375000	287.422272
1678.390625	349.923737
1677.405273	301.273071
1676.419922	311.783295
1675.435547	479.813751
1674.449219	502.102081
1673.463867	455.876282
1672.478516	447.447723
1671.492188	492.703278
1670.505859	565.050293
1669.519531	664.459595
1668.532227	841.331665
1667.544922	397.482391
1666.557617	907.088989
1665.570313	549.319824
1664.583008	693.555298
1663.594727	931.003357
1662.607422	948.733887
1661.619141	611.655945
1660.629883	821.126160
1659.641602	760.656433
1658.652344	684.715210
1657.663086	836.986633
1656.673828	894.247253
1655.684570	790.363770
1654.694336	686.880493
1653.704102	724.049744
1652.713867	682.174866
1651.723633	717.358215
1650.732422	607.390015
1649.742188	230.753464
1648.750977	401.748413
1647.758789	506.881805
1646.767578	329.543518
1645.775391	139.339188
1644.784180	-45.232819
1643.791992	269.563416
1642.798828	373.266510
1641.806641	102.385437
1640.813477	293.609985
1639.820313	54.950615
1638.827148	-59.436127
1637.833008	69.016266
1636.839844	266.147217
1635.845703	44.271294
1634.851563	86.182701
1633.856445	49.190289
1632.862305	-8.704278
1631.867188	178.478455
1630.872070	-16.058281
1629.876953	-49.813030
1628.881836	-43.959949
1627.885742	-190.611496
1626.889648	-89.821320
1625.893555	-178.342285
1624.897461	-122.119545
1623.900391	91.885712
1622.903320	-93.631996
1621.906250	186.102325
1620.909180	-141.098145
1619.912109	-142.411255
1618.914063	-17.635187
1617.916016	214.764755
1616.917969	27.118916
1615.919922	102.004807
1614.920898	66.677620
1613.921875	39.246651
1612.922852	61.661873
1611.923828	-49.655876
1610.924805	82.860840
1609.924805	29.224693
1608.924805	-13.925139
1607.924805	186.553391
1606.924805	151.194061
1605.923828	42.494301
1604.922852	-163.064316
1603.921875	136.586533
1602.920898	-126.564758
1601.919922	-83.550194
1600.917969	61.397579
1599.916016	12.699431
1598.914063	-281.815918
1597.912109	-189.399719
1596.909180	-5.631034
1595.906250	49.947823
1594.903320	-252.467728
1593.900391	111.156731
1592.896484	-371.493103
1591.893555	-381.502411
1590.889648	182.603500
1589.885742	-65.186165
1588.880859	-99.046005
1587.876953	-86.041405
1586.872070	140.680923
1585.867188	49.111958
1584.862305	79.979523
1583.856445	168.045578
1582.851563	201.241501
1581.845703	328.074280
1580.839844	160.428619
1579.833008	-20.296879
1578.827148	-107.350151
1577.820313	52.755775
1576.813477	-39.750793
1575.806641	99.189980
1574.798828	141.688522
1573.791992	77.417603
1572.784180	-7.772331
1571.775391	-54.082211
1570.767578	-14.749293
1569.759766	128.352676
1568.750977	-162.571365
1567.742188	39.935493
1566.732422	-90.158249
1565.723633	-74.961067
1564.713867	10.149451
1563.704102	136.592102
1562.694336	130.518723
1561.684570	87.985573
1560.673828	-92.129028
1559.664063	80.290321
1558.652344	-4.149390
1557.641602	219.695602
1556.630859	5.416699
1555.619141	0.893829
1554.607422	14.348569
1553.595703	-16.372168
1552.583984	48.551262
1551.571289	-39.416512
1550.558594	201.130539
1549.545898	19.729078
1548.533203	94.321083
1547.519531	181.651169
1546.506836	219.681229
1545.493164	17.143940
1544.479492	184.100891
1543.464844	25.276878
1542.451172	75.622414
1541.436523	-238.361099
1540.421875	-87.580070
1539.407227	-22.197411
1538.391602	45.583553
1537.375977	9.978093
1536.361328	152.269440
1535.344727	87.992073
1534.329102	-35.695305
1533.312500	103.499992
1532.296875	-77.117760
1531.280273	-49.058052
1530.262695	81.907875
1529.246094	83.898651
1528.228516	-117.713966
1527.210938	15.370027
1526.193359	-70.548775
1525.175781	-120.522278
1524.157227	-85.692383
1523.138672	-164.195938
1522.120117	24.717978
1521.101563	-7.724082
1520.082031	131.980240
1519.063477	91.589874
1518.043945	-103.104378
1517.024414	159.527084
1516.003906	162.471695
1514.983398	-47.858448
1513.963867	-173.452225
1512.943359	29.493021
1511.921875	-127.092079
1510.901367	-222.106995
1509.879883	24.027790
1508.858398	-19.880390
1507.836914	120.781082
1506.815430	-102.781403
1505.792969	83.788101
1504.770508	29.290478
1503.748047	72.100128
1502.725586	-108.055977
1501.702148	47.285305
1500.678711	107.742584
1499.655273	-126.306755
1498.631836	90.150436
1497.608398	-182.318024
1496.583984	-117.036331
1495.559570	83.721893
1494.535156	-273.165924
1493.510742	-190.191483
1492.485352	-38.305149
1491.460938	139.034821
1490.435547	63.272919
1489.409180	-22.738941
1488.383789	-121.515388
1487.357422	75.899529
1486.331055	359.988525
1485.304688	411.646576
1484.278320	185.090973
1483.250977	320.872040
1482.224609	415.766479
1481.197266	133.138092
1480.168945	255.990234
1479.141602	274.265717
1478.113281	317.981567
1477.084961	461.032715
1476.056641	540.316101
1475.028320	614.457153
1473.999023	920.264709
1472.969727	553.813538
1471.940430	767.851990
1470.911133	762.937073
1469.881836	778.375732
1468.851563	915.889038
1467.821289	1142.356201
1466.791016	1078.867432
1465.759766	857.788086
1464.729492	1051.097168
1463.698242	1183.333862
1462.666992	1282.498413
1461.635742	1247.020752
1460.603516	1203.940308
1459.571289	1239.600708
1458.539063	1150.889038
1457.506836	1326.162720
1456.474609	1430.345703
1455.441406	1364.537964
1454.408203	1364.727783
1453.375000	1326.912964
1452.341797	1489.414063
1451.307617	1337.588745
1450.274414	1429.139404
1449.240234	1409.203491
1448.205078	1579.267456
1447.170898	1468.226563
1446.135742	1430.683350
1445.100586	1251.453613
1444.065430	1457.015625
1443.030273	1358.918091
1441.994141	1217.895752
1440.958984	1054.237793
1439.921875	1290.187012
1438.885742	1088.761597
1437.849609	1029.016968
1436.812500	774.770264
1435.775391	879.439880
1434.738281	471.380859
1433.701172	687.309570
1432.663086	537.107666
1431.625000	682.371033
1430.586914	486.942841
1429.548828	518.752197
1428.509766	537.991577
1427.470703	272.303223
1426.431641	231.215790
1425.392578	273.416046
1424.353516	313.153198
1423.313477	171.504715
1422.273438	299.567444
1421.233398	183.328827
1420.193359	205.727402
1419.152344	180.348648
1418.111328	301.062408
1417.070313	197.824738
1416.029297	-109.091980
1414.987305	213.097168
1413.946289	308.893494
1412.904297	150.756546
1411.862305	105.905067
1410.819336	91.313644
1409.776367	222.566010
1408.734375	243.321671
1407.691406	-57.365314
1406.647461	-38.908104
1405.604492	-5.289532
1404.560547	-117.195328
1403.516602	139.965317
1402.472656	-275.340302
1401.427734	-38.144867
1400.382813	-194.723190
1399.337891	-158.055313
1398.292969	-48.603783
1397.248047	78.442314
1396.202148	182.968567
1395.156250	-103.288727
1394.110352	-36.141842
1393.064453	178.827408
1392.018555	261.105530
1390.971680	55.564827
1389.924805	-77.207542
1388.877930	-44.682194
1387.830078	-97.135063
1386.782227	-59.426643
1385.734375	-294.191681
1384.686523	123.743591
1383.638672	136.685791
1382.589844	77.246010
1381.541016	-82.003281
1380.492188	-253.571991
1379.443359	-117.798172
1378.394531	-99.332443
1377.344727	41.534328
1376.294922	-94.585014
1375.245117	161.195953
1374.194336	85.172516
1373.143555	128.996185
1372.092773	-211.106827
1371.041992	-0.008022
1369.991211	228.546082
1368.939453	-190.814911
1367.887695	-74.244781
1366.835938	169.406372
1365.784180	101.757149
1364.731445	208.511658
1363.679688	-73.001587
1362.626953	43.889858
1361.573242	106.076286
1360.520508	-55.549988
1359.466797	-318.991791
1358.413086	94.121429
1357.359375	134.242081
1356.305664	-24.404003
1355.250977	232.092957
1354.196289	202.858917
1353.141602	109.147011
1352.086914	85.097008
1351.031250	130.656097
1349.975586	151.461502
1348.919922	102.854156
1347.864258	245.409332
1346.808594	291.237427
1345.751953	533.057434
1344.695313	360.759949
1343.638672	538.166321
1342.581055	591.646057
1341.523438	320.564087
1340.466797	582.339783
1339.408203	767.283325
1338.350586	702.113647
1337.291992	619.711975
1336.234375	584.458435
1335.174805	856.156372
1334.116211	519.148682
1333.057617	622.680298
1331.998047	441.818542
1330.938477	458.913849
1329.878906	508.209198
1328.818359	535.301453
1327.757813	384.534882
1326.697266	503.181763
1325.636719	505.754517
1324.576172	547.898438
1323.514648	607.364929
1322.453125	365.726471
1321.391602	862.130188
1320.330078	746.488953
1319.267578	830.759460
1318.205078	631.433777
1317.142578	811.963745
1316.080078	782.930115
1315.016602	869.795654
1313.953125	744.763123
1312.889648	595.198425
1311.826172	780.717407
1310.761719	803.673645
1309.698242	893.143372
1308.633789	598.637634
1307.569336	730.030823
1306.503906	967.200012
1305.438477	995.222656
1304.373047	1010.978210
1303.307617	1122.654907
1302.242188	1072.079346
1301.175781	1060.881104
1300.109375	811.381226
1299.042969	765.920288
1297.976563	826.120056
1296.909180	871.586365
1295.841797	791.859253
1294.774414	783.374878
1293.707031	696.395569
1292.638672	744.408325
1291.571289	556.960693
1290.502930	619.744690
1289.433594	655.550232
1288.365234	909.522278
1287.295898	783.544556
1286.226563	669.889099
1285.157227	833.105469
1284.086914	415.833069
1283.017578	752.910339
1281.947266	840.150635
1280.876953	841.705017
1279.805664	740.494263
1278.734375	998.956482
1277.663086	878.205566
1276.591797	557.000183
1275.520508	663.774536
1274.448242	697.176208
1273.375977	908.957703
1272.303711	847.012268
1271.231445	865.702087
1270.158203	864.842590
1269.085938	768.766235
1268.011719	804.534973
1266.938477	950.111877
1265.865234	778.423828
1264.791016	906.850708
1263.716797	857.176453
1262.641602	1009.892334
1261.567383	930.946045
1260.492188	737.467834
1259.416992	721.942749
1258.341797	574.860046
1257.265625	683.568481
1256.190430	887.187683
1255.114258	981.140991
1254.037109	977.671509
1252.960938	998.525879
1251.883789	866.068848
1250.806641	728.785522
1249.729492	958.761047
1248.652344	904.144836
1247.574219	1095.039673
1246.496094	794.907288
1245.417969	718.420898
1244.338867	782.835388
1243.260742	820.481995
1242.181641	981.920471
1241.102539	825.239807
1240.022461	685.587646
1238.943359	720.682129
1237.863281	799.397339
1236.783203	975.064636
1235.702148	685.032837
1234.622070	860.584656
1233.541016	851.811035
1232.459961	784.846130
1231.377930	759.062134
1230.296875	566.121094
1229.214844	533.060913
1228.132813	415.238678
1227.050781	466.878510
1225.967773	506.352448
1224.884766	330.429932
1223.801758	469.022522
1222.718750	283.436432
1221.634766	349.358154
1220.550781	347.522095
1219.466797	248.972778
1218.382813	423.473480
1217.298828	134.021881
1216.213867	187.620819
1215.128906	274.962006
1214.042969	248.749451
1212.958008	229.753876
1211.872070	413.420715
1210.786133	261.613739
1209.700195	310.033875
1208.613281	336.678070
1207.526367	399.433685
1206.439453	585.048584
1205.352539	163.241348
1204.265625	317.418121
1203.177734	216.140167
1202.089844	452.023651
1201.001953	-49.015480
1199.913086	292.646515
1198.824219	-99.926788
1197.735352	92.325165
1196.646484	-95.640602
1195.557617	-93.566254
1194.467773	-7.384788
1193.377930	-10.233489
1192.288086	-29.950169
1191.197266	56.022362
1190.106445	-74.304581
1189.015625	-17.272657
1187.924805	111.729614
1186.833984	-85.875710
1185.742188	-74.621376
1184.650391	25.373358
1183.557617	-21.076626
1182.465820	-319.397308
1181.373047	104.191254
1180.280273	-76.635071
1179.187500	-70.458015
1178.093750	-25.986202
1177.000977	-48.656906
1175.907227	24.450203
1174.812500	116.636177
1173.718750	-25.897329
1172.624023	42.238613
1171.529297	172.530823
1170.434570	-60.969490
1169.338867	-86.291359
1168.244141	24.689125
1167.148438	73.407547
1166.051758	-30.938408
1164.956055	-104.197243
1163.859375	11.304764
1162.762695	-71.566284
1161.666016	-66.063721
1160.568359	149.525482
1159.470703	-0.276205
1158.373047	-73.669327
1157.275391	-75.475525
1156.176758	80.139290
1155.079102	-107.809502
1153.979492	-31.022131
1152.880859	-32.970833
1151.782227	34.174603
1150.682617	46.445488
1149.583008	-60.443958
1148.482422	-138.735870
1147.382813	-409.908600
1146.282227	16.605539
1145.181641	276.274841
1144.080078	109.814163
1142.979492	14.786365
1141.877930	100.553978
1140.776367	-172.844299
1139.673828	-82.369415
1138.572266	36.574871
1137.469727	-77.463432
1136.367188	31.874779
1135.263672	-146.295273
1134.161133	57.972393
1133.057617	131.528458
1131.954102	221.653992
1130.849609	100.489609
1129.745117	389.859375
1128.641602	128.726089
1127.536133	-42.187523
1126.431641	223.266800
1125.326172	220.703369
1124.220703	485.950226
1123.115234	243.980972
1122.009766	400.111023
1120.903320	347.730988
1119.796875	41.995190
1118.690430	-17.394278
1117.583008	221.459106
1116.475586	-79.323570
1115.368164	5.651250
1114.260742	-119.918182
1113.152344	-129.568909
1112.044922	-266.872284
1110.936523	94.610275
1109.827148	-0.153399
1108.718750	150.841476
1107.609375	346.644867
1106.500000	230.649323
1105.389648	209.144058
1104.280273	180.582977
1103.169922	284.190002
1102.059570	222.605652
1100.948242	328.529358
1099.837891	415.555573
1098.726563	236.129013
1097.615234	301.942902
1096.502930	353.597076
1095.390625	254.452759
1094.278320	317.903503
1093.166016	138.778427
1092.053711	188.139099
1090.940430	138.624527
1089.827148	136.220779
1088.713867	310.305786
1087.599609	270.268677
1086.485352	183.235992
1085.371094	11.624780
1084.256836	265.596130
1083.141602	89.392792
1082.027344	352.682648
1080.912109	106.125931
1079.795898	75.770584
1078.680664	75.991348
1077.564453	45.720112
1076.448242	198.557785
1075.331055	135.485550
1074.213867	135.815155
1073.096680	215.920563
1071.979492	150.650360
1070.862305	197.972214
1069.744141	343.740509
1068.625977	-108.022270
1067.507813	187.755051
1066.388672	71.229691
1065.270508	81.248070
1064.151367	386.264374
1063.031250	452.453400
1061.912109	228.512833
1060.791992	35.127605
1059.671875	232.464294
1058.550781	50.949894
1057.430664	42.564903
1056.309570	55.264065
1055.188477	-46.489361
1054.066406	143.866516
1052.945313	128.659439
1051.823242	-77.968010
1050.700195	-32.325516
1049.578125	-9.982144
1048.455078	19.400259
1047.332031	-21.162735
1046.208984	206.571732
1045.084961	0.535008
1043.960938	-21.179409
1042.836914	-119.736900
1041.712891	56.771351
1040.587891	23.585457
1039.462891	41.714661
1038.337891	108.798210
1037.212891	143.319107
1036.086914	94.093773
1034.960938	49.605804
1033.834961	49.404545
1032.708984	174.865509
1031.582031	86.397110
1030.455078	-41.488068
1029.328125	-53.033691
1028.200195	-38.950348
1027.072266	-61.977627
1025.944336	-124.411987
1024.816406	-502.557709
1023.687500	-153.810745
1022.558594	-287.930511
1021.429688	-64.565102
1020.300781	-226.345032
1019.170898	-404.220703
1018.041016	-498.463654
1016.911133	-166.016861
1015.780273	-79.344337
1014.649414	-27.399418
1013.518555	-40.275604
1012.387695	-50.757820
1011.255859	237.553452
1010.124023	-175.674347
1008.992188	170.539413
1007.860352	-6.305099
1006.727539	258.879364
1005.594727	655.851624
1004.461914	784.473267
1003.329102	1301.502075
1002.195313	1150.388794
1001.061523	895.432983
999.927734	455.849640
998.792969	30.402021
997.658203	170.975433
996.523438	4.507379
995.388672	18.224413
994.252930	142.770950
993.117188	32.016331
991.981445	207.394058
990.844727	-62.285244
989.708984	-34.365604
988.572266	284.026245
987.434570	139.173553
986.297852	19.806114
985.160156	-120.161461
984.022461	-34.325359
982.884766	-139.533417
981.746094	-191.681656
980.607422	-91.860664
979.468750	-107.039406
978.329102	31.962427
977.190430	118.086304
976.050781	176.654022
974.910156	338.694794
973.770508	41.159458
972.629883	-40.213852
971.489258	4.844996
970.348633	-76.338158
969.207031	72.159569
968.065430	11.797513
966.923828	183.294052
965.781250	116.195282
964.639648	92.775085
963.496094	151.985168
962.353516	46.177677
961.210938	45.920200
960.067383	100.725861
958.923828	251.789719
957.779297	-66.666008
956.635742	-57.464058
955.491211	-61.934910
954.345703	135.071503
953.201172	13.995723
952.055664	-308.269745
950.910156	-26.522507
949.764648	17.354067
948.618164	111.568886
947.471680	278.937408
946.325195	112.689552
945.178711	257.264160
944.031250	-128.028137
942.883789	82.877907
941.736328	380.491425
940.587891	198.750137
939.439453	489.473022
938.291016	271.413269
937.142578	402.457001
935.993164	558.579224
934.843750	199.501007
933.694336	451.432556
932.544922	170.131042
931.394531	294.499359
930.244141	93.191956
929.093750	90.124115
927.942383	260.114899
926.791016	31.812704
925.639648	47.126953
924.488281	228.541321
923.335938	82.437515
922.183594	257.043793
921.031250	104.283264
919.877930	-36.989586
918.724609	53.603729
917.571289	-37.519554
916.417969	-8.188313
915.263672	-294.417023
914.109375	-1.634043
912.955078	-83.392838
911.800781	36.860527
910.645508	-117.362915
909.490234	-92.315880
908.334961	-137.522552
907.178711	-227.999146
906.022461	41.933155
904.866211	-43.929539
903.709961	-45.902443
902.552734	49.545254
901.395508	-269.335510
900.238281	93.288460
899.080078	-284.210114
897.921875	37.597347
896.763672	-38.805565
895.605469	129.090164
894.446289	143.206177
893.287109	-177.175552
892.127930	-309.811646
890.967773	-1.801835
889.807617	37.309574
888.647461	-74.862930
887.487305	133.629120
886.326172	107.314995
885.165039	-58.861404
884.003906	14.204651
882.842773	477.463593
881.680664	61.099091
880.518555	-48.441135
879.356445	168.910553
878.193359	147.330063
877.030273	80.726036
875.867188	-184.025330
874.703125	148.089890
873.540039	187.407013
872.375977	37.671349
871.210938	155.798279
870.046875	89.416023
868.881836	128.795395
867.716797	100.715981
866.550781	131.119537
865.385742	390.768951
864.219727	216.648102
863.052734	278.504364
861.886719	290.932587
860.719727	108.026108
859.552734	493.164063
858.384766	314.815643
857.217773	542.681152
856.049805	319.564850
854.880859	506.981873
853.712891	550.819885
852.543945	343.584473
851.375000	546.582458
850.205078	352.910156
849.036133	278.060699
847.866211	420.488953
846.696289	484.491974
845.525391	559.666077
844.354492	227.507614
843.183594	105.828423
842.012695	91.581085
840.840820	137.729141
839.668945	-205.174484
838.497070	-89.677216
837.324219	171.030197
836.151367	270.750671
834.978516	316.817657
833.805664	181.976746
832.631836	100.787170
831.458008	106.686661
830.284180	92.500862
829.110352	-51.081295
827.935547	162.288544
826.760742	154.786392
825.584961	220.862167
824.410156	220.030502
823.234375	81.039436
822.058594	142.617706
820.881836	-174.483994
819.705078	45.222897
818.528320	-40.180096
817.351563	-9.810644
816.173828	-23.962986
814.996094	-64.812614
813.818359	61.165371
812.639648	-53.079136
811.461914	-147.271576
810.283203	-14.718741
809.103516	-15.561749
807.923828	-67.507301
806.745117	4.933254
805.564453	-71.436462
804.384766	-243.245255
803.204102	-239.643738
802.023438	-209.430389
800.842773	-152.623260
799.661133	37.221573
798.479492	-28.034153
797.297852	-359.293274
796.115234	65.352943
794.932617	-126.204453
793.750000	-455.030396
792.567383	-106.012115
791.383789	16.979759
790.200195	-39.411720
789.016602	-401.210480
787.832031	153.175629
786.648438	233.886902
785.463867	-39.309780
784.278320	105.497116
783.092773	-90.209442
781.908203	164.996948
780.721680	137.252945
779.536133	155.883698
778.349609	-79.484756
777.163086	155.523178
775.975586	227.052200
774.789063	316.174530
773.601563	308.152679
772.413086	211.876694
771.225586	166.342697
770.037109	142.852142
768.848633	225.151871
767.660156	150.917038
766.470703	48.049923
765.281250	-59.202618
764.091797	20.750593
762.901367	300.991425
761.710938	217.880051
760.520508	293.220551
759.330078	346.490753
758.138672	239.135696
756.947266	164.785172
755.755859	255.325256
754.563477	249.077774
753.371094	240.598404
752.178711	32.159882
750.986328	-13.677919
749.792969	-77.097191
748.599609	105.364059
747.405273	208.685684
746.211914	347.026947
745.017578	219.803299
743.823242	377.736572
742.627930	274.603394
741.433594	28.973427
740.238281	-205.624908
739.041992	-201.301788
737.846680	-4.237315
736.650391	-214.702103
735.454102	28.166594
734.256836	389.094299
733.059570	-60.026825
731.862305	24.939217
730.665039	339.524963
729.466797	-17.553991
728.268555	38.766579
727.070313	208.689133
725.872070	-19.308468
724.672852	-48.403297
723.473633	79.754204
722.273438	330.108002
721.074219	302.971466
719.874023	140.442093
718.673828	132.895081
717.472656	365.323120
716.271484	180.908188
715.070313	304.048248
713.869141	121.799538
712.666992	-40.800453
711.464844	-52.999104
710.262695	198.406372
709.059570	268.820679
707.856445	347.852112
706.653320	359.287598
705.450195	233.507828
704.246094	236.138184
703.041992	53.750275
701.837891	138.965210
700.632813	95.757988
699.428711	85.128014
698.222656	348.351715
697.017578	-75.397629
695.811523	152.853363
694.605469	68.118553
693.399414	50.691437
692.192383	-166.552414
690.986328	-103.711945
689.778320	-34.448643
688.571289	-8.671610
687.363281	38.733185
686.155273	161.968124
684.947266	256.903595
683.738281	-198.877335
682.529297	-10.810469
681.320313	-91.562126
680.111328	-94.337578
678.901367	-49.510387
677.691406	-6.912067
676.481445	133.039703
675.270508	-21.454041
674.059570	150.818787
672.848633	100.159782
671.636719	30.028273
670.425781	-22.797867
669.213867	-125.345894
668.000977	-89.547813
666.789063	95.312492
665.576172	163.417343
664.362305	203.405762
663.149414	113.816940
661.935547	45.859314
660.721680	-164.506256
659.507813	-174.092758
658.292969	68.741478
657.078125	-7.713671
655.863281	-241.510529
654.647461	27.126411
653.431641	-538.398743
652.215820	-123.201752
651.000000	166.914490
649.783203	-210.700638
648.566406	156.959869
647.349609	27.248590
646.132813	171.026306
644.915039	-29.443533
643.697266	118.798683
642.478516	189.667908
641.259766	142.374527
640.041992	4.959109
638.822266	-11.875942
637.603516	78.908371
636.383789	-66.474594
635.164063	159.974731
633.943359	-55.808426
632.723633	-224.037735
631.502930	54.490128
630.281250	6.987174
629.060547	-263.335724
627.838867	-27.053247
626.617188	-86.486870
625.394531	281.070465
624.172852	327.301178
622.950195	230.315247
621.726563	65.216682
620.503906	358.969788
619.280273	59.864563
618.056641	69.651489
616.832031	49.959679
615.608398	150.625107
614.383789	157.653320
613.158203	36.916645
611.933594	-100.279900
610.708008	-388.577454
609.482422	172.499115
608.255859	71.548149
607.030273	148.687317
605.803711	-187.829208
604.576172	-8.726553
