# Supplementary material for: Raman spectroscopy accurately differentiates mucosal healing from non-healing and biochemical changes following biological therapy in inflammatory bowel disease
Source: PLoS One. 2021 Jun 2;16(6):e0252210. doi: 10.1371/journal.pone.0252210 (PMC8172032; doi:10.1371/journal.pone.0252210)
Supplement: S7 Dataset — (ZIP) [file pone.0252210.s009.zip › Post-biologic/OC013 post treatment-2_BL sub CR removed_17__X_13375.3__Y_18525.1__Time_189.txt]

1714.671875	382.783295
1713.695313	491.306824
1712.718750	182.755066
1711.742188	360.821106
1710.764648	33.156307
1709.787109	232.077469
1708.809570	276.564484
1707.831055	-345.056305
1706.853516	-279.588745
1705.875000	54.621326
1704.896484	-52.042854
1703.916992	-39.926777
1702.938477	-181.975708
1701.958984	62.240284
1700.979492	-190.202652
1700.000000	224.311737
1699.019531	-31.547478
1698.040039	-171.372284
1697.059570	-115.176186
1696.079102	-426.815735
1695.097656	192.120117
1694.117188	5.166698
1693.135742	-220.934128
1692.154297	42.418419
1691.172852	-59.141815
1690.190430	-306.627197
1689.208008	105.708969
1688.225586	41.254498
1687.243164	246.916824
1686.260742	-61.250107
1685.277344	97.848984
1684.293945	108.398323
1683.310547	287.500824
1682.327148	112.997742
1681.343750	471.833954
1680.359375	397.217896
1679.375000	35.851940
1678.390625	255.407639
1677.405273	198.796844
1676.419922	164.118408
1675.435547	334.865295
1674.449219	165.777267
1673.463867	66.491646
1672.478516	273.437500
1671.492188	531.312012
1670.505859	88.365097
1669.519531	485.353119
1668.532227	585.297363
1667.544922	643.239380
1666.557617	680.427917
1665.570313	1025.875610
1664.583008	644.796204
1663.594727	747.020752
1662.607422	656.111816
1661.619141	719.420349
1660.629883	650.589600
1659.641602	404.691650
1658.652344	768.605713
1657.663086	825.514099
1656.673828	551.778015
1655.684570	575.045898
1654.694336	463.657196
1653.704102	559.076416
1652.713867	548.963989
1651.723633	301.125122
1650.732422	262.612091
1649.742188	134.543518
1648.750977	506.404572
1647.758789	347.173706
1646.767578	193.589264
1645.775391	190.892426
1644.784180	183.182068
1643.791992	-3.844253
1642.798828	305.726013
1641.806641	193.113724
1640.813477	-40.628277
1639.820313	-97.307449
1638.827148	-48.265343
1637.833008	-93.999596
1636.839844	142.568588
1635.845703	2.270141
1634.851563	1.859758
1633.856445	35.837082
1632.862305	-130.231613
1631.867188	-127.562386
1630.872070	-40.517864
1629.876953	-256.108276
1628.881836	186.441391
1627.885742	-57.848080
1626.889648	-83.597115
1625.893555	-227.600555
1624.897461	-408.272278
1623.900391	-20.971493
1622.903320	203.269409
1621.906250	-82.304802
1620.909180	-20.923851
1619.912109	111.391678
1618.914063	314.576447
1617.916016	152.768372
1616.917969	190.542953
1615.919922	-62.977245
1614.920898	279.193817
1613.921875	232.995209
1612.922852	-217.057510
1611.923828	-312.952637
1610.924805	86.628349
1609.924805	35.220955
1608.924805	-73.834679
1607.924805	31.942455
1606.924805	153.353806
1605.923828	-0.287367
1604.922852	92.183891
1603.921875	171.479568
1602.920898	-60.721420
1601.919922	-101.888474
1600.917969	155.077225
1599.916016	-48.402699
1598.914063	-152.512085
1597.912109	-220.057755
1596.909180	-83.815651
1595.906250	130.669785
1594.903320	73.293312
1593.900391	154.272049
1592.896484	-362.851471
1591.893555	-143.643341
1590.889648	-425.774658
1589.885742	-79.001579
1588.880859	-74.269737
1587.876953	-9.644022
1586.872070	49.610374
1585.867188	53.970600
1584.862305	-126.864723
1583.856445	-208.724060
1582.851563	118.411377
1581.845703	41.492634
1580.839844	261.382721
1579.833008	134.719879
1578.827148	62.662971
1577.820313	373.088257
1576.813477	22.291296
1575.806641	-68.329147
1574.798828	9.999846
1573.791992	-18.449795
1572.784180	-83.445152
1571.775391	207.541473
1570.767578	66.870964
1569.759766	-188.208939
1568.750977	-142.009537
1567.742188	148.149521
1566.732422	-13.783391
1565.723633	314.861084
1564.713867	20.294867
1563.704102	65.630898
1562.694336	354.659790
1561.684570	23.504259
1560.673828	-14.645469
1559.664063	32.639957
1558.652344	266.349365
1557.641602	113.683281
1556.630859	357.345825
1555.619141	-430.250519
1554.607422	183.450623
1553.595703	-24.073925
1552.583984	120.406693
1551.571289	109.363350
1550.558594	271.542633
1549.545898	200.663925
1548.533203	-51.393257
1547.519531	293.847565
1546.506836	0.210906
1545.493164	138.201721
1544.479492	167.444794
1543.464844	403.209229
1542.451172	132.436172
1541.436523	-120.305855
1540.421875	135.585251
1539.407227	145.977905
1538.391602	272.345917
1537.375977	81.125938
1536.361328	173.653656
1535.344727	100.886543
1534.329102	128.602386
1533.312500	179.354416
1532.296875	397.518494
1531.280273	22.698219
1530.262695	343.556976
1529.246094	130.934387
1528.228516	126.867035
1527.210938	228.242523
1526.193359	491.632965
1525.175781	240.026505
1524.157227	-364.148926
1523.138672	22.301472
1522.120117	12.356211
1521.101563	92.306335
1520.082031	12.679075
1519.063477	43.525543
1518.043945	156.466522
1517.024414	-69.911736
1516.003906	22.214617
1514.983398	-9.079629
1513.963867	69.970146
1512.943359	-202.842224
1511.921875	-439.725708
1510.901367	-130.002563
1509.879883	-164.312958
1508.858398	-19.149813
1507.836914	-115.198326
1506.815430	-70.276466
1505.792969	-94.693794
1504.770508	-67.927208
1503.748047	122.730751
1502.725586	67.305901
1501.702148	-49.661880
1500.678711	-171.774185
1499.655273	-286.227783
1498.631836	-34.688236
1497.608398	-302.793701
1496.583984	-335.498688
1495.559570	12.874841
1494.535156	-165.772186
1493.510742	-32.470509
1492.485352	-19.448217
1491.460938	113.656670
1490.435547	80.549545
1489.409180	106.139030
1488.383789	95.941628
1487.357422	159.732849
1486.331055	228.564178
1485.304688	36.979126
1484.278320	230.777023
1483.250977	125.928757
1482.224609	347.619080
1481.197266	316.689606
1480.168945	469.302887
1479.141602	705.973877
1478.113281	417.485413
1477.084961	460.350159
1476.056641	480.254089
1475.028320	296.377350
1473.999023	575.997314
1472.969727	501.608978
1471.940430	712.324097
1470.911133	673.555176
1469.881836	1242.880737
1468.851563	1122.591797
1467.821289	1022.702820
1466.791016	1034.737549
1465.759766	1006.076965
1464.729492	901.217957
1463.698242	1258.853638
1462.666992	836.428101
1461.635742	922.185608
1460.603516	1015.518860
1459.571289	1284.012207
1458.539063	1092.984375
1457.506836	985.810486
1456.474609	1132.428101
1455.441406	1152.157837
1454.408203	1610.659912
1453.375000	1072.516602
1452.341797	1274.868408
1451.307617	1243.977417
1450.274414	1398.140259
1449.240234	1673.859131
1448.205078	1247.876587
1447.170898	1505.873291
1446.135742	1282.744751
1445.100586	1469.824219
1444.065430	1401.273926
1443.030273	1461.843628
1441.994141	1438.942017
1440.958984	1082.290161
1439.921875	960.958557
1438.885742	1011.667358
1437.849609	973.955933
1436.812500	1092.969727
1435.775391	724.406555
1434.738281	972.373474
1433.701172	379.377960
1432.663086	534.012695
1431.625000	405.940033
1430.586914	457.179047
1429.548828	733.029968
1428.509766	398.345490
1427.470703	459.848114
1426.431641	511.316528
1425.392578	267.886749
1424.353516	352.302307
1423.313477	373.746155
1422.273438	483.442230
1421.233398	369.001068
1420.193359	68.343704
1419.152344	49.868286
1418.111328	-162.334625
1417.070313	103.812210
1416.029297	-52.776154
1414.987305	67.492020
1413.946289	-28.473890
1412.904297	124.612152
1411.862305	-172.273315
1410.819336	-104.507042
1409.776367	109.076691
1408.734375	-179.786530
1407.691406	177.092545
1406.647461	-171.773346
1405.604492	-38.306793
1404.560547	-75.509438
1403.516602	-37.304268
1402.472656	-41.667255
1401.427734	137.181763
1400.382813	100.366241
1399.337891	269.287079
1398.292969	-201.041565
1397.248047	128.493958
1396.202148	122.183998
1395.156250	-14.295959
1394.110352	-295.892822
1393.064453	73.856560
1392.018555	198.186859
1390.971680	102.269623
1389.924805	141.646835
1388.877930	96.041351
1387.830078	-124.566460
1386.782227	-9.826432
1385.734375	112.474411
1384.686523	359.834167
1383.638672	47.315346
1382.589844	-167.519211
1381.541016	122.521729
1380.492188	250.188110
1379.443359	-308.852203
1378.394531	-220.878616
1377.344727	16.925982
1376.294922	112.480667
1375.245117	83.345779
1374.194336	-75.405441
1373.143555	160.087067
1372.092773	-10.862560
1371.041992	-24.571033
1369.991211	-68.073868
1368.939453	-44.184132
1367.887695	-177.157684
1366.835938	26.301912
1365.784180	379.202026
1364.731445	-7.430269
1363.679688	-197.123184
1362.626953	128.521790
1361.573242	130.650864
1360.520508	-108.401596
1359.466797	-168.191635
1358.413086	90.429962
1357.359375	127.784790
1356.305664	-297.077026
1355.250977	185.344971
1354.196289	56.488544
1353.141602	-29.986893
1352.086914	42.611248
1351.031250	294.025940
1349.975586	319.542145
1348.919922	275.657013
1347.864258	164.893173
1346.808594	56.751690
1345.751953	171.954468
1344.695313	326.873688
1343.638672	528.922546
1342.581055	564.901184
1341.523438	494.400330
1340.466797	260.521851
1339.408203	445.411041
1338.350586	835.860107
1337.291992	617.154541
1336.234375	383.793701
1335.174805	326.300812
1334.116211	355.531311
1333.057617	399.674530
1331.998047	804.953308
1330.938477	312.568481
1329.878906	332.204559
1328.818359	332.127472
1327.757813	566.875732
1326.697266	534.786072
1325.636719	527.486145
1324.576172	646.205322
1323.514648	451.387634
1322.453125	651.660950
1321.391602	550.848267
1320.330078	1074.370239
1319.267578	376.684814
1318.205078	505.548462
1317.142578	807.022461
1316.080078	790.427734
1315.016602	606.300659
1313.953125	718.004822
1312.889648	883.919800
1311.826172	818.302063
1310.761719	632.100281
1309.698242	379.575378
1308.633789	863.163208
1307.569336	554.201477
1306.503906	548.037537
1305.438477	842.022705
1304.373047	779.339233
1303.307617	827.376343
1302.242188	828.738281
1301.175781	943.186584
1300.109375	843.863403
1299.042969	889.568054
1297.976563	758.459412
1296.909180	998.223145
1295.841797	850.038147
1294.774414	670.051575
1293.707031	622.691711
1292.638672	595.007690
1291.571289	834.737122
1290.502930	924.799988
1289.433594	882.450867
1288.365234	661.224121
1287.295898	967.010498
1286.226563	792.465210
1285.157227	850.737366
1284.086914	793.895813
1283.017578	394.318298
1281.947266	457.603088
1280.876953	797.446167
1279.805664	586.594360
1278.734375	554.440918
1277.663086	681.302917
1276.591797	940.173096
1275.520508	470.403839
1274.448242	675.456909
1273.375977	469.891479
1272.303711	679.766785
1271.231445	471.872650
1270.158203	403.270599
1269.085938	735.134705
1268.011719	595.724304
1266.938477	732.166260
1265.865234	768.514404
1264.791016	787.767883
1263.716797	707.020874
1262.641602	801.864441
1261.567383	789.413818
1260.492188	652.656921
1259.416992	667.037659
1258.341797	506.002045
1257.265625	732.295532
1256.190430	490.951416
1255.114258	653.838562
1254.037109	670.596497
1252.960938	541.336670
1251.883789	1039.826416
1250.806641	871.595642
1249.729492	703.428467
1248.652344	807.638245
1247.574219	724.605408
1246.496094	775.262085
1245.417969	864.757751
1244.338867	789.000061
1243.260742	871.135864
1242.181641	921.641418
1241.102539	617.673767
1240.022461	961.843689
1238.943359	779.290283
1237.863281	594.361023
1236.783203	676.293030
1235.702148	687.835815
1234.622070	769.665833
1233.541016	565.409668
1232.459961	734.412170
1231.377930	719.172668
1230.296875	592.498718
1229.214844	567.555969
1228.132813	644.287048
1227.050781	432.900116
1225.967773	524.080322
1224.884766	107.080742
1223.801758	360.309021
1222.718750	381.217712
1221.634766	368.224213
1220.550781	190.820160
1219.466797	388.079224
1218.382813	370.163025
1217.298828	434.358215
1216.213867	136.189606
1215.128906	212.402908
1214.042969	520.302246
1212.958008	502.194153
1211.872070	554.029053
1210.786133	477.937683
1209.700195	206.464539
1208.613281	226.861023
1207.526367	290.609497
1206.439453	684.522156
1205.352539	316.690521
1204.265625	353.758911
1203.177734	75.203293
1202.089844	66.465210
1201.001953	88.991745
1199.913086	352.182678
1198.824219	88.151535
1197.735352	-60.306835
1196.646484	120.832848
1195.557617	-282.583801
1194.467773	-305.951935
1193.377930	-475.991760
1192.288086	-71.570488
1191.197266	-152.768860
1190.106445	-243.580368
1189.015625	-94.208069
1187.924805	124.697693
1186.833984	-117.484077
1185.742188	-352.406433
1184.650391	36.660015
1183.557617	-54.332321
1182.465820	128.132126
1181.373047	-104.403313
1180.280273	101.876884
1179.187500	-149.802429
1178.093750	166.544296
1177.000977	51.454483
1175.907227	13.020110
1174.812500	-425.387512
1173.718750	-166.877197
1172.624023	373.937805
1171.529297	-121.806252
1170.434570	83.701546
1169.338867	-9.951734
1168.244141	23.168369
1167.148438	-127.887436
1166.051758	-11.177358
1164.956055	-300.846832
1163.859375	-74.304199
1162.762695	-285.073090
1161.666016	-1.379508
1160.568359	86.338150
1159.470703	6.868907
1158.373047	247.236771
1157.275391	220.202103
1156.176758	224.154633
1155.079102	-17.587622
1153.979492	53.116020
1152.880859	52.245285
1151.782227	39.432159
1150.682617	59.947250
1149.583008	132.841599
1148.482422	-161.155197
1147.382813	-12.090048
1146.282227	-96.453682
1145.181641	92.935921
1144.080078	-203.271729
1142.979492	-37.781555
1141.877930	6.284785
1140.776367	-180.371048
1139.673828	-88.788963
1138.572266	314.142609
1137.469727	201.149673
1136.367188	173.725006
1135.263672	151.037659
1134.161133	156.855591
1133.057617	-46.304180
1131.954102	-130.692978
1130.849609	311.813385
1129.745117	367.342529
1128.641602	230.692047
1127.536133	262.463165
1126.431641	445.978394
1125.326172	169.483307
1124.220703	438.232544
1123.115234	159.480942
1122.009766	176.981461
1120.903320	355.514618
1119.796875	301.903473
1118.690430	47.084515
1117.583008	386.453583
1116.475586	126.986046
1115.368164	-28.268257
1114.260742	-214.198914
1113.152344	202.949295
1112.044922	270.022522
1110.936523	-104.938484
1109.827148	184.295853
1108.718750	-157.389328
1107.609375	178.982346
1106.500000	-190.877487
1105.389648	93.411575
1104.280273	-165.298660
1103.169922	182.595261
1102.059570	77.353798
1100.948242	144.355438
1099.837891	305.680389
1098.726563	259.461548
1097.615234	-34.222324
1096.502930	35.157749
1095.390625	151.645279
1094.278320	706.233521
1093.166016	156.091553
1092.053711	270.185242
1090.940430	264.188293
1089.827148	157.022995
1088.713867	-8.883831
1087.599609	164.032227
1086.485352	318.080048
1085.371094	88.838860
1084.256836	296.965942
1083.141602	20.881281
1082.027344	287.732483
1080.912109	418.237427
1079.795898	544.010498
1078.680664	63.988197
1077.564453	49.009636
1076.448242	125.606026
1075.331055	7.443708
1074.213867	396.085052
1073.096680	109.136497
1071.979492	-252.668488
1070.862305	-119.631638
1069.744141	-228.018082
1068.625977	261.189362
1067.507813	56.808079
1066.388672	440.418793
1065.270508	142.527069
1064.151367	34.430130
1063.031250	263.449402
1061.912109	169.519775
1060.791992	187.962219
1059.671875	206.451645
1058.550781	260.053467
1057.430664	58.877903
1056.309570	-53.339642
1055.188477	142.989563
1054.066406	357.966248
1052.945313	115.137657
1051.823242	-1.432263
1050.700195	-199.609695
1049.578125	183.538910
1048.455078	1.870811
1047.332031	-121.326561
1046.208984	-20.493826
1045.084961	178.282654
1043.960938	265.133820
1042.836914	132.919830
1041.712891	154.629669
1040.587891	6.325600
1039.462891	112.032829
1038.337891	126.947342
1037.212891	-114.160667
1036.086914	-131.654480
1034.960938	106.900932
1033.834961	38.330376
1032.708984	158.263382
1031.582031	192.164993
1030.455078	165.684753
1029.328125	71.885696
1028.200195	-63.626312
1027.072266	-501.014526
1025.944336	-610.626099
1024.816406	-246.401932
1023.687500	-316.403931
1022.558594	-110.096466
1021.429688	-432.877563
1020.300781	-715.985046
1019.170898	-303.066559
1018.041016	-156.930542
1016.911133	-105.830597
1015.780273	-513.605530
1014.649414	-63.720322
1013.518555	-112.057549
1012.387695	282.101868
1011.255859	69.458382
1010.124023	-200.883087
1008.992188	5.788624
1007.860352	-7.385646
1006.727539	567.150330
1005.594727	475.375977
1004.461914	846.209473
1003.329102	1219.268188
1002.195313	1240.909180
1001.061523	520.865723
999.927734	325.668915
998.792969	79.828590
997.658203	65.108727
996.523438	73.567924
995.388672	-190.246933
994.252930	157.646805
993.117188	76.360367
991.981445	447.264771
990.844727	202.397568
989.708984	418.812439
988.572266	402.416595
987.434570	314.678894
986.297852	160.261871
985.160156	282.389557
984.022461	-7.640119
982.884766	89.321053
981.746094	108.057190
980.607422	258.037781
979.468750	-98.088997
978.329102	-69.866982
977.190430	-27.767866
976.050781	-38.484482
974.910156	302.537750
973.770508	52.939911
972.629883	166.517853
971.489258	98.681694
970.348633	-24.150991
969.207031	43.699070
968.065430	10.610467
966.923828	-192.178970
965.781250	-41.505436
964.639648	189.458298
963.496094	255.290802
962.353516	259.279633
961.210938	476.494904
960.067383	331.647552
958.923828	24.295153
957.779297	46.973015
956.635742	289.538452
955.491211	225.304916
954.345703	280.193848
953.201172	23.940987
952.055664	21.809393
950.910156	81.508331
949.764648	49.794914
948.618164	-45.845909
947.471680	226.599579
946.325195	48.853271
945.178711	129.402695
944.031250	118.627525
942.883789	-38.204926
941.736328	-295.333740
940.587891	-47.898643
939.439453	26.082306
938.291016	-132.587067
937.142578	158.174408
935.993164	264.176453
934.843750	415.783508
933.694336	412.408722
932.544922	338.469147
931.394531	278.290314
930.244141	489.220764
929.093750	-26.220907
927.942383	266.747986
926.791016	136.339020
925.639648	8.320777
924.488281	-28.585066
923.335938	223.404358
922.183594	-38.519123
921.031250	-84.313560
919.877930	-182.305328
918.724609	149.224548
917.571289	330.728180
916.417969	187.446701
915.263672	-244.071106
914.109375	73.745102
912.955078	184.945038
911.800781	-107.718437
910.645508	191.830933
909.490234	69.479691
908.334961	-141.191208
907.178711	-231.585861
906.022461	126.807129
904.866211	36.474968
903.709961	190.857956
902.552734	50.813889
901.395508	1.432087
900.238281	241.844284
899.080078	-162.771347
897.921875	57.272072
896.763672	-197.753098
895.605469	44.874695
894.446289	-332.049072
893.287109	52.959248
892.127930	35.574333
890.967773	-182.841843
889.807617	46.092697
888.647461	-337.013733
887.487305	34.130707
886.326172	102.673271
885.165039	-126.656487
884.003906	75.042686
882.842773	33.078323
881.680664	-159.929611
880.518555	-50.732105
879.356445	171.122910
878.193359	291.489838
877.030273	170.766113
875.867188	137.954575
874.703125	197.491745
873.540039	187.228043
872.375977	314.271942
871.210938	36.243546
870.046875	26.055740
868.881836	299.270203
867.716797	194.608505
866.550781	337.284607
865.385742	219.187943
864.219727	157.329483
863.052734	281.958282
861.886719	348.135620
860.719727	513.083496
859.552734	71.847725
858.384766	562.208740
857.217773	44.884121
856.049805	434.068542
854.880859	387.987701
853.712891	507.843536
852.543945	394.506592
851.375000	646.522705
850.205078	351.711456
849.036133	399.759308
847.866211	416.427368
846.696289	150.964752
845.525391	156.476212
844.354492	74.695229
843.183594	286.042908
842.012695	101.350517
840.840820	-40.773186
839.668945	454.366241
838.497070	410.553284
837.324219	456.134979
836.151367	443.594879
834.978516	337.229218
833.805664	407.318634
832.631836	327.772614
831.458008	326.367859
830.284180	371.814728
829.110352	102.639923
827.935547	150.311646
826.760742	102.048050
825.584961	91.688400
824.410156	70.169777
823.234375	133.323547
822.058594	-93.202255
820.881836	-76.861389
819.705078	-392.345612
818.528320	6.938378
817.351563	27.626869
816.173828	-89.679192
814.996094	-49.003468
813.818359	-164.061188
812.639648	156.748581
811.461914	-125.089622
810.283203	-53.424332
809.103516	-292.912170
807.923828	-256.838318
806.745117	-76.441010
805.564453	-273.639526
804.384766	-259.878357
803.204102	-141.834305
802.023438	-112.628326
800.842773	-365.202026
799.661133	-222.903732
798.479492	-455.432404
797.297852	-155.838989
796.115234	-324.057770
794.932617	-88.955582
793.750000	-75.516899
792.567383	-121.909805
791.383789	90.751686
790.200195	-24.340504
789.016602	-22.112221
787.832031	-380.572021
786.648438	79.589989
785.463867	309.497406
784.278320	181.075897
783.092773	-115.314430
781.908203	101.131935
780.721680	94.283653
779.536133	63.111958
778.349609	182.099564
777.163086	58.130169
775.975586	-189.422089
774.789063	165.589218
773.601563	127.674019
772.413086	16.953421
771.225586	296.597473
770.037109	192.447983
768.848633	229.388901
767.660156	145.080490
766.470703	289.916290
765.281250	234.210037
764.091797	403.125885
762.901367	153.615967
761.710938	150.724487
760.520508	352.467255
759.330078	400.078796
758.138672	337.659576
756.947266	539.128906
755.755859	65.522163
754.563477	669.150635
753.371094	235.234604
752.178711	113.473373
750.986328	163.070282
749.792969	-48.706398
748.599609	121.601921
747.405273	-134.017761
746.211914	281.953186
745.017578	-6.542623
743.823242	632.871399
742.627930	166.756378
741.433594	218.232666
740.238281	65.816933
739.041992	-237.756393
737.846680	-153.433258
736.650391	-106.415894
735.454102	-107.616676
734.256836	-23.462910
733.059570	-77.265366
731.862305	24.300272
730.665039	451.761444
729.466797	133.163422
728.268555	177.679825
727.070313	-101.400223
725.872070	98.282722
724.672852	-43.030880
723.473633	16.680281
722.273438	102.547226
721.074219	-375.012329
719.874023	127.829964
718.673828	-44.002178
717.472656	358.102600
716.271484	181.884399
715.070313	221.651764
713.869141	193.775742
712.666992	277.070679
711.464844	-51.625622
710.262695	12.030461
709.059570	-0.619456
707.856445	407.059296
706.653320	220.078278
705.450195	229.085785
704.246094	407.825592
703.041992	170.854309
701.837891	181.968552
700.632813	64.724556
699.428711	286.724030
698.222656	347.718018
697.017578	104.388527
695.811523	210.976974
694.605469	378.313385
693.399414	74.252884
692.192383	156.804596
690.986328	-114.554581
689.778320	59.097694
688.571289	-387.927277
687.363281	-118.896301
686.155273	110.938667
684.947266	-231.797775
683.738281	108.453987
682.529297	-190.839188
681.320313	-308.009766
680.111328	-106.714455
678.901367	38.145321
677.691406	-442.865875
676.481445	-237.447739
675.270508	-140.376785
674.059570	-216.482925
672.848633	-160.629913
671.636719	70.343140
670.425781	4.945088
669.213867	62.759857
668.000977	-22.131062
666.789063	139.308716
665.576172	175.338745
664.362305	120.603027
663.149414	-242.916504
661.935547	-269.542511
660.721680	-199.073212
659.507813	43.944134
658.292969	14.994418
657.078125	-162.798584
655.863281	49.732788
654.647461	9.901569
653.431641	-94.609711
652.215820	72.382362
651.000000	-193.747375
649.783203	85.103203
648.566406	94.628632
647.349609	69.660934
646.132813	240.520477
644.915039	280.000854
643.697266	37.605549
642.478516	81.331352
641.259766	245.412430
640.041992	136.356583
638.822266	-0.631424
637.603516	-83.876442
636.383789	135.786926
635.164063	224.296555
633.943359	22.841034
632.723633	418.256714
631.502930	12.877145
630.281250	397.308899
629.060547	-65.868958
627.838867	288.314056
626.617188	86.917984
625.394531	87.108635
624.172852	14.403350
622.950195	179.562103
621.726563	87.532364
620.503906	303.964874
619.280273	34.178658
618.056641	152.004547
616.832031	-68.421715
615.608398	-27.678947
614.383789	25.876814
613.158203	-297.055511
611.933594	126.488914
610.708008	169.287598
609.482422	-1.670721
608.255859	-14.400908
607.030273	-144.605118
605.803711	-86.758545
604.576172	-122.875160
