# Supplementary material for: Raman spectroscopy accurately differentiates mucosal healing from non-healing and biochemical changes following biological therapy in inflammatory bowel disease
Source: PLoS One. 2021 Jun 2;16(6):e0252210. doi: 10.1371/journal.pone.0252210 (PMC8172032; doi:10.1371/journal.pone.0252210)
Supplement: S7 Dataset — (ZIP) [file pone.0252210.s009.zip › Post-biologic/OC013 post treatment-2_BL sub CR removed_64__X_13376.7__Y_18528.6__Time_714.txt]

1714.671875	372.790497
1713.695313	278.571075
1712.718750	30.313202
1711.742188	46.371967
1710.764648	146.865524
1709.787109	42.291782
1708.809570	220.473404
1707.831055	-87.758675
1706.853516	-153.449554
1705.875000	-118.810188
1704.896484	107.141068
1703.916992	-177.080048
1702.938477	-181.624466
1701.958984	-120.826897
1700.979492	-29.484106
1700.000000	-188.436157
1699.019531	-137.707138
1698.040039	103.903046
1697.059570	-297.629791
1696.079102	-184.951614
1695.097656	118.315216
1694.117188	-108.981438
1693.135742	113.331085
1692.154297	219.042114
1691.172852	-15.970303
1690.190430	62.188240
1689.208008	50.506062
1688.225586	159.718399
1687.243164	189.741394
1686.260742	113.952446
1685.277344	73.636192
1684.293945	156.706482
1683.310547	-4.572888
1682.327148	103.984062
1681.343750	181.278381
1680.359375	261.902466
1679.375000	340.534027
1678.390625	358.613861
1677.405273	403.941223
1676.419922	391.386719
1675.435547	493.837097
1674.449219	365.526337
1673.463867	575.465576
1672.478516	371.332520
1671.492188	491.985138
1670.505859	817.673462
1669.519531	766.648132
1668.532227	665.709717
1667.544922	533.471558
1666.557617	518.558960
1665.570313	803.959595
1664.583008	941.143982
1663.594727	903.666321
1662.607422	1028.396240
1661.619141	811.509644
1660.629883	1074.837280
1659.641602	1015.178833
1658.652344	982.413086
1657.663086	865.275024
1656.673828	918.019958
1655.684570	851.950378
1654.694336	741.237183
1653.704102	593.845032
1652.713867	637.315308
1651.723633	519.709167
1650.732422	833.490479
1649.742188	594.829041
1648.750977	398.821411
1647.758789	414.566437
1646.767578	462.255493
1645.775391	264.477386
1644.784180	109.265755
1643.791992	366.233185
1642.798828	422.651215
1641.806641	452.843811
1640.813477	121.695824
1639.820313	128.540207
1638.827148	88.063705
1637.833008	-63.000031
1636.839844	155.237671
1635.845703	-24.496973
1634.851563	143.818588
1633.856445	72.419212
1632.862305	-114.738342
1631.867188	-154.244583
1630.872070	-40.935123
1629.876953	17.126406
1628.881836	-48.455452
1627.885742	-42.902294
1626.889648	-76.752548
1625.893555	81.455254
1624.897461	-96.929535
1623.900391	48.149670
1622.903320	-27.580488
1621.906250	99.081375
1620.909180	26.042862
1619.912109	60.736160
1618.914063	61.281223
1617.916016	77.577225
1616.917969	72.861488
1615.919922	291.199615
1614.920898	257.547089
1613.921875	278.971649
1612.922852	-45.820019
1611.923828	245.665009
1610.924805	-120.992271
1609.924805	-120.616089
1608.924805	194.145325
1607.924805	-206.462555
1606.924805	-20.267380
1605.923828	220.773163
1604.922852	-48.865364
1603.921875	27.043501
1602.920898	-41.081253
1601.919922	-51.694534
1600.917969	-214.099457
1599.916016	-75.775536
1598.914063	-81.402901
1597.912109	-139.397858
1596.909180	-100.768486
1595.906250	-12.608704
1594.903320	-107.449722
1593.900391	-66.542351
1592.896484	-64.929726
1591.893555	-89.529594
1590.889648	-114.234062
1589.885742	1.872007
1588.880859	-23.074837
1587.876953	43.167168
1586.872070	75.354881
1585.867188	130.871078
1584.862305	50.693489
1583.856445	309.212494
1582.851563	-23.960308
1581.845703	46.648064
1580.839844	197.831650
1579.833008	96.238518
1578.827148	208.031479
1577.820313	317.032471
1576.813477	152.624313
1575.806641	201.480850
1574.798828	75.903305
1573.791992	-52.353939
1572.784180	-74.104576
1571.775391	-106.389626
1570.767578	1.539489
1569.759766	70.306404
1568.750977	99.930771
1567.742188	85.248489
1566.732422	65.230278
1565.723633	16.528795
1564.713867	22.201878
1563.704102	66.652672
1562.694336	359.995514
1561.684570	7.221819
1560.673828	116.040161
1559.664063	178.008575
1558.652344	42.793152
1557.641602	120.006920
1556.630859	36.405476
1555.619141	286.853333
1554.607422	104.545448
1553.595703	124.141701
1552.583984	153.944565
1551.571289	-160.642685
1550.558594	-125.903809
1549.545898	17.340809
1548.533203	69.857727
1547.519531	204.957153
1546.506836	236.457123
1545.493164	128.217255
1544.479492	-145.504105
1543.464844	154.341202
1542.451172	27.709146
1541.436523	123.100121
1540.421875	24.663763
1539.407227	-202.933533
1538.391602	49.490803
1537.375977	-2.806685
1536.361328	174.412521
1535.344727	286.930023
1534.329102	-67.466301
1533.312500	109.270218
1532.296875	107.965439
1531.280273	-71.286461
1530.262695	79.212166
1529.246094	-102.759956
1528.228516	52.606640
1527.210938	112.526009
1526.193359	-74.825256
1525.175781	103.276337
1524.157227	26.434177
1523.138672	39.565964
1522.120117	-78.588150
1521.101563	-78.497925
1520.082031	32.038383
1519.063477	16.490154
1518.043945	31.681787
1517.024414	-102.250587
1516.003906	-28.150389
1514.983398	-139.087341
1513.963867	-21.521458
1512.943359	24.017418
1511.921875	-89.691536
1510.901367	32.663261
1509.879883	11.202948
1508.858398	15.327080
1507.836914	11.681311
1506.815430	-74.078934
1505.792969	-31.718538
1504.770508	-40.699951
1503.748047	-75.365768
1502.725586	-99.832993
1501.702148	131.751450
1500.678711	-125.900803
1499.655273	-319.498535
1498.631836	-331.342346
1497.608398	-118.044327
1496.583984	-2.121742
1495.559570	108.585541
1494.535156	37.627525
1493.510742	5.008308
1492.485352	197.294479
1491.460938	220.796753
1490.435547	83.262337
1489.409180	-41.491295
1488.383789	30.451241
1487.357422	69.121147
1486.331055	120.508919
1485.304688	197.371552
1484.278320	266.519745
1483.250977	182.519806
1482.224609	305.162354
1481.197266	443.020294
1480.168945	318.168884
1479.141602	450.833374
1478.113281	394.817017
1477.084961	672.609436
1476.056641	331.225311
1475.028320	517.203796
1473.999023	293.108124
1472.969727	606.287231
1471.940430	786.972595
1470.911133	756.362488
1469.881836	954.750732
1468.851563	603.601990
1467.821289	939.266113
1466.791016	1114.609131
1465.759766	1190.731567
1464.729492	1238.890381
1463.698242	1416.619263
1462.666992	1210.678101
1461.635742	1220.734741
1460.603516	1553.292847
1459.571289	1144.391357
1458.539063	1311.877808
1457.506836	1281.373901
1456.474609	1448.810303
1455.441406	1395.499023
1454.408203	1527.377441
1453.375000	1514.702026
1452.341797	1654.166870
1451.307617	1410.884033
1450.274414	1666.944580
1449.240234	1917.852539
1448.205078	1725.424927
1447.170898	1452.100220
1446.135742	1510.584595
1445.100586	1272.931885
1444.065430	1255.597900
1443.030273	1283.860107
1441.994141	1203.372070
1440.958984	1102.747314
1439.921875	1507.900146
1438.885742	1159.598511
1437.849609	1066.773926
1436.812500	865.373230
1435.775391	747.484436
1434.738281	521.093323
1433.701172	625.671692
1432.663086	722.677979
1431.625000	645.533142
1430.586914	704.761780
1429.548828	357.802429
1428.509766	245.645905
1427.470703	342.933563
1426.431641	382.252289
1425.392578	318.260345
1424.353516	244.282913
1423.313477	414.826569
1422.273438	5.912102
1421.233398	17.888996
1420.193359	113.037407
1419.152344	296.327026
1418.111328	265.650299
1417.070313	157.044128
1416.029297	204.560989
1414.987305	-64.842865
1413.946289	-17.145088
1412.904297	189.014328
1411.862305	204.101425
1410.819336	48.336300
1409.776367	144.008011
1408.734375	134.211899
1407.691406	307.852600
1406.647461	175.113449
1405.604492	291.089569
1404.560547	25.534597
1403.516602	16.164690
1402.472656	57.065201
1401.427734	2.695035
1400.382813	41.231915
1399.337891	77.329483
1398.292969	23.245846
1397.248047	412.912903
1396.202148	170.998856
1395.156250	107.157425
1394.110352	188.710098
1393.064453	-65.260948
1392.018555	171.701477
1390.971680	188.355713
1389.924805	19.892033
1388.877930	-68.342819
1387.830078	148.734879
1386.782227	15.657846
1385.734375	-227.297546
1384.686523	-87.562012
1383.638672	7.212057
1382.589844	77.035454
1381.541016	-10.481538
1380.492188	22.023270
1379.443359	39.619061
1378.394531	204.603500
1377.344727	-286.913666
1376.294922	-64.361725
1375.245117	-53.906982
1374.194336	153.698212
1373.143555	-10.318570
1372.092773	-169.191025
1371.041992	-93.565964
1369.991211	-80.197655
1368.939453	-31.871351
1367.887695	-53.238911
1366.835938	32.595737
1365.784180	76.141922
1364.731445	40.073624
1363.679688	-222.411530
1362.626953	122.541748
1361.573242	-89.931084
1360.520508	115.703018
1359.466797	-16.924870
1358.413086	22.160418
1357.359375	33.964153
1356.305664	95.553108
1355.250977	-24.213614
1354.196289	290.926819
1353.141602	278.135895
1352.086914	17.092598
1351.031250	304.937500
1349.975586	193.086441
1348.919922	423.842377
1347.864258	250.136185
1346.808594	346.973999
1345.751953	624.889221
1344.695313	610.163513
1343.638672	679.805664
1342.581055	779.227356
1341.523438	368.208862
1340.466797	700.682556
1339.408203	668.964233
1338.350586	696.766602
1337.291992	741.951111
1336.234375	561.933777
1335.174805	669.125854
1334.116211	684.795837
1333.057617	658.469910
1331.998047	459.091400
1330.938477	685.156616
1329.878906	676.336426
1328.818359	707.121216
1327.757813	740.425110
1326.697266	756.478516
1325.636719	767.644714
1324.576172	808.494934
1323.514648	696.308899
1322.453125	658.277649
1321.391602	743.708679
1320.330078	710.726074
1319.267578	803.609680
1318.205078	758.397827
1317.142578	604.765381
1316.080078	862.928040
1315.016602	906.601379
1313.953125	760.569702
1312.889648	703.335876
1311.826172	628.931030
1310.761719	699.884399
1309.698242	837.324707
1308.633789	915.671936
1307.569336	986.641663
1306.503906	1008.410767
1305.438477	946.577637
1304.373047	744.631409
1303.307617	776.387329
1302.242188	749.170593
1301.175781	655.638489
1300.109375	522.867798
1299.042969	1011.699219
1297.976563	987.037903
1296.909180	888.748413
1295.841797	704.608521
1294.774414	962.372925
1293.707031	864.237854
1292.638672	665.581665
1291.571289	744.206787
1290.502930	702.658264
1289.433594	759.214233
1288.365234	472.603851
1287.295898	906.632935
1286.226563	857.814453
1285.157227	833.531067
1284.086914	557.018738
1283.017578	753.212402
1281.947266	650.678894
1280.876953	677.916443
1279.805664	538.764465
1278.734375	793.551392
1277.663086	801.205627
1276.591797	994.712585
1275.520508	909.436401
1274.448242	887.753784
1273.375977	748.789856
1272.303711	805.344360
1271.231445	820.355652
1270.158203	1106.431152
1269.085938	857.687012
1268.011719	1038.666016
1266.938477	1017.009094
1265.865234	805.046143
1264.791016	822.474304
1263.716797	847.209656
1262.641602	906.066711
1261.567383	921.013245
1260.492188	684.905701
1259.416992	721.812500
1258.341797	734.330322
1257.265625	966.043213
1256.190430	971.180786
1255.114258	1183.243896
1254.037109	961.936890
1252.960938	903.764771
1251.883789	874.796875
1250.806641	892.045044
1249.729492	819.291626
1248.652344	783.024170
1247.574219	919.344116
1246.496094	1121.203003
1245.417969	759.250427
1244.338867	744.816345
1243.260742	793.517700
1242.181641	844.601318
1241.102539	708.716003
1240.022461	798.584412
1238.943359	718.534424
1237.863281	745.238708
1236.783203	670.037537
1235.702148	589.991516
1234.622070	825.129822
1233.541016	762.000000
1232.459961	747.339050
1231.377930	647.855835
1230.296875	809.995911
1229.214844	596.664063
1228.132813	778.050537
1227.050781	736.629395
1225.967773	516.101685
1224.884766	556.956604
1223.801758	307.476837
1222.718750	428.107178
1221.634766	405.986145
1220.550781	204.953690
1219.466797	298.837494
1218.382813	349.150757
1217.298828	394.576660
1216.213867	140.446991
1215.128906	352.441772
1214.042969	267.354706
1212.958008	479.154877
1211.872070	348.154633
1210.786133	176.163086
1209.700195	493.858612
1208.613281	473.757538
1207.526367	376.475708
1206.439453	587.735535
1205.352539	396.407837
1204.265625	487.025574
1203.177734	295.723145
1202.089844	350.115692
1201.001953	267.199097
1199.913086	191.499283
1198.824219	65.252663
1197.735352	109.858490
1196.646484	22.095945
1195.557617	-65.667885
1194.467773	60.566486
1193.377930	-22.443819
1192.288086	127.678108
1191.197266	-87.556587
1190.106445	-139.374023
1189.015625	193.087143
1187.924805	59.503651
1186.833984	216.434158
1185.742188	-277.217712
1184.650391	-141.966888
1183.557617	-83.594315
1182.465820	169.004135
1181.373047	-24.600735
1180.280273	19.198433
1179.187500	-133.617752
1178.093750	123.387436
1177.000977	37.622250
1175.907227	172.228561
1174.812500	213.327576
1173.718750	-92.801140
1172.624023	-85.251190
1171.529297	116.108566
1170.434570	121.136818
1169.338867	-50.901711
1168.244141	-21.998529
1167.148438	-213.133240
1166.051758	-93.451096
1164.956055	73.944298
1163.859375	50.063454
1162.762695	81.102341
1161.666016	-31.214022
1160.568359	2.139726
1159.470703	302.822601
1158.373047	-36.325138
1157.275391	-22.189732
1156.176758	53.928936
1155.079102	106.132011
1153.979492	17.574541
1152.880859	53.001900
1151.782227	281.450195
1150.682617	135.621399
1149.583008	30.330206
1148.482422	-194.047577
1147.382813	-156.393753
1146.282227	62.153118
1145.181641	111.570923
1144.080078	-124.646385
1142.979492	-203.747589
1141.877930	52.554447
1140.776367	-197.840408
1139.673828	-84.372795
1138.572266	76.564194
1137.469727	-28.777601
1136.367188	-205.375122
1135.263672	78.920830
1134.161133	135.077667
1133.057617	248.166489
1131.954102	254.357941
1130.849609	87.266014
1129.745117	-18.077274
1128.641602	149.424606
1127.536133	210.092590
1126.431641	510.210815
1125.326172	305.223328
1124.220703	401.314606
1123.115234	146.653381
1122.009766	192.959290
1120.903320	168.168549
1119.796875	157.584869
1118.690430	-148.931534
1117.583008	-10.352595
1116.475586	237.002365
1115.368164	-116.676323
1114.260742	123.477448
1113.152344	-76.328545
1112.044922	50.211571
1110.936523	138.865967
1109.827148	88.043762
1108.718750	-151.757736
1107.609375	78.585114
1106.500000	77.393715
1105.389648	0.645411
1104.280273	134.015244
1103.169922	180.003891
1102.059570	237.768646
1100.948242	326.167786
1099.837891	395.671234
1098.726563	417.986786
1097.615234	676.013855
1096.502930	332.981964
1095.390625	322.325653
1094.278320	344.657257
1093.166016	484.741425
1092.053711	215.090820
1090.940430	204.503281
1089.827148	290.423157
1088.713867	399.843628
1087.599609	330.447357
1086.485352	404.555573
1085.371094	267.034515
1084.256836	-42.007450
1083.141602	274.249146
1082.027344	343.672241
1080.912109	363.749390
1079.795898	327.467957
1078.680664	248.967239
1077.564453	158.781769
1076.448242	345.597870
1075.331055	255.475433
1074.213867	-62.125889
1073.096680	105.921844
1071.979492	86.342232
1070.862305	230.894043
1069.744141	37.914566
1068.625977	81.711037
1067.507813	230.938675
1066.388672	56.919258
1065.270508	-74.833626
1064.151367	15.896858
1063.031250	230.660568
1061.912109	141.179855
1060.791992	269.331909
1059.671875	381.093567
1058.550781	149.109085
1057.430664	193.131744
1056.309570	139.007767
1055.188477	21.860285
1054.066406	203.831741
1052.945313	65.790306
1051.823242	159.023895
1050.700195	137.863571
1049.578125	28.073685
1048.455078	16.381872
1047.332031	-62.909386
1046.208984	-170.103973
1045.084961	170.507248
1043.960938	110.031288
1042.836914	61.289238
1041.712891	-89.905640
1040.587891	-101.203415
1039.462891	-33.249275
1038.337891	137.184082
1037.212891	63.152084
1036.086914	38.082932
1034.960938	54.967915
1033.834961	195.204208
1032.708984	223.792511
1031.582031	87.323311
1030.455078	264.828644
1029.328125	184.316986
1028.200195	-9.960901
1027.072266	49.140118
1025.944336	-254.055130
1024.816406	-57.792141
1023.687500	-82.109016
1022.558594	-296.675354
1021.429688	-295.267975
1020.300781	-247.396072
1019.170898	-259.788971
1018.041016	-70.364616
1016.911133	-133.659622
1015.780273	141.538223
1014.649414	198.855682
1013.518555	-251.146240
1012.387695	3.251646
1011.255859	100.134811
1010.124023	129.907028
1008.992188	50.951511
1007.860352	219.706131
1006.727539	363.004639
1005.594727	765.357849
1004.461914	943.293518
1003.329102	1118.909546
1002.195313	1151.211792
1001.061523	700.618958
999.927734	342.721161
998.792969	45.114239
997.658203	-69.851707
996.523438	-53.096363
995.388672	173.763275
994.252930	-123.223648
993.117188	89.857101
991.981445	-17.687668
990.844727	-30.560640
989.708984	81.142052
988.572266	-171.301468
987.434570	99.532928
986.297852	-25.933786
985.160156	67.545631
984.022461	22.896484
982.884766	-76.906609
981.746094	51.275883
980.607422	174.874863
979.468750	-46.590199
978.329102	304.830963
977.190430	-29.078667
976.050781	-82.283752
974.910156	108.245102
973.770508	-98.766205
972.629883	408.862549
971.489258	394.963898
970.348633	199.744705
969.207031	-130.752594
968.065430	229.829666
966.923828	-125.604416
965.781250	-31.152897
964.639648	44.983120
963.496094	-53.108952
962.353516	197.377426
961.210938	58.195774
960.067383	146.002213
958.923828	-47.932190
957.779297	234.689407
956.635742	318.039825
955.491211	302.990540
954.345703	-75.882553
953.201172	115.251167
952.055664	82.181442
950.910156	-145.202103
949.764648	240.393005
948.618164	189.250336
947.471680	44.499508
946.325195	167.225922
945.178711	13.552062
944.031250	287.109344
942.883789	215.821991
941.736328	217.689392
940.587891	363.407562
939.439453	433.830139
938.291016	408.478027
937.142578	469.870056
935.993164	510.778564
934.843750	232.596039
933.694336	237.210419
932.544922	305.685455
931.394531	68.945984
930.244141	57.849033
929.093750	226.694626
927.942383	76.835449
926.791016	195.655670
925.639648	-95.072083
924.488281	23.852587
923.335938	90.477829
922.183594	-74.787079
921.031250	91.965248
919.877930	190.517441
918.724609	116.403603
917.571289	124.156075
916.417969	150.127487
915.263672	51.266636
914.109375	25.144512
912.955078	-25.878471
911.800781	34.349106
910.645508	128.625793
909.490234	225.176651
908.334961	203.832764
907.178711	78.281448
906.022461	-110.617630
904.866211	-16.175987
903.709961	57.878838
902.552734	122.888573
901.395508	-31.699394
900.238281	-238.235687
899.080078	-164.019104
897.921875	-193.871918
896.763672	-196.527588
895.605469	-246.631668
894.446289	8.540601
893.287109	-18.909409
892.127930	-28.232729
890.967773	91.262253
889.807617	52.626034
888.647461	-116.933441
887.487305	-214.137924
886.326172	-29.125805
885.165039	90.387695
884.003906	-31.520369
882.842773	-69.892059
881.680664	81.200729
880.518555	24.841496
879.356445	148.843628
878.193359	191.691925
877.030273	110.637802
875.867188	311.178223
874.703125	74.807861
873.540039	268.547943
872.375977	115.611458
871.210938	226.036484
870.046875	14.725052
868.881836	235.357040
867.716797	147.847794
866.550781	220.004562
865.385742	137.059372
864.219727	121.575012
863.052734	157.780975
861.886719	286.057709
860.719727	198.727798
859.552734	326.952667
858.384766	457.367798
857.217773	374.566467
856.049805	574.459290
854.880859	664.371399
853.712891	577.107117
852.543945	415.914948
851.375000	465.464111
850.205078	369.353058
849.036133	392.007111
847.866211	385.536163
846.696289	457.429840
845.525391	9.966235
844.354492	153.523636
843.183594	196.321899
842.012695	272.647247
840.840820	221.461411
839.668945	317.853699
838.497070	85.602600
837.324219	148.445236
836.151367	211.244400
834.978516	93.073547
833.805664	338.951447
832.631836	218.552704
831.458008	183.013702
830.284180	223.353226
829.110352	190.031509
827.935547	154.482986
826.760742	110.014015
825.584961	185.941833
824.410156	103.559700
823.234375	217.299622
822.058594	128.227859
820.881836	112.685104
819.705078	121.624397
818.528320	-65.376678
817.351563	-270.115540
816.173828	114.910599
814.996094	-85.368507
813.818359	-40.914253
812.639648	148.035873
811.461914	-25.501574
810.283203	94.405182
809.103516	-32.418152
807.923828	-94.781792
806.745117	-181.575928
805.564453	-46.299362
804.384766	-19.895353
803.204102	-6.844363
802.023438	148.184235
800.842773	-111.727798
799.661133	-47.733955
798.479492	-32.577702
797.297852	-103.915482
796.115234	-334.816833
794.932617	-279.802429
793.750000	-286.870422
792.567383	-116.784592
791.383789	-130.585205
790.200195	-290.511475
789.016602	-76.368164
787.832031	-141.142761
786.648438	-40.010681
785.463867	14.601903
784.278320	210.673477
783.092773	189.988510
781.908203	202.431213
780.721680	4.943115
779.536133	101.311440
778.349609	16.514141
777.163086	256.292938
775.975586	107.431801
774.789063	108.675911
773.601563	-115.153122
772.413086	16.237837
771.225586	1.986802
770.037109	42.835197
768.848633	-273.452484
767.660156	18.617283
766.470703	231.210205
765.281250	-34.313385
764.091797	41.605503
762.901367	-32.251202
761.710938	-44.463478
760.520508	125.957390
759.330078	124.666153
758.138672	198.140045
756.947266	324.334381
755.755859	263.568024
754.563477	398.437347
753.371094	188.210236
752.178711	151.625549
750.986328	-7.964617
749.792969	243.145462
748.599609	230.667175
747.405273	264.269135
746.211914	227.615860
745.017578	6.676822
743.823242	193.794357
742.627930	56.264004
741.433594	61.283657
740.238281	-60.837494
739.041992	139.209732
737.846680	8.336238
736.650391	22.071835
735.454102	-49.612076
734.256836	-140.976654
733.059570	93.812790
731.862305	192.811600
730.665039	57.670807
729.466797	-16.173531
728.268555	30.275427
727.070313	146.651123
725.872070	258.594818
724.672852	204.409668
723.473633	222.336700
722.273438	-4.367807
721.074219	151.154480
719.874023	62.097141
718.673828	186.970688
717.472656	202.679764
716.271484	240.195801
715.070313	24.691141
713.869141	-3.189170
712.666992	6.004357
711.464844	23.911022
710.262695	120.251945
709.059570	57.521477
707.856445	75.405708
706.653320	-43.897751
705.450195	19.718815
704.246094	61.544552
703.041992	-48.963078
701.837891	234.334793
700.632813	295.662750
699.428711	148.218552
698.222656	61.720451
697.017578	-42.125854
695.811523	58.331577
694.605469	-12.871965
693.399414	87.534882
692.192383	-185.572250
690.986328	-119.901207
689.778320	-17.360065
688.571289	26.546515
687.363281	-44.537701
686.155273	116.474899
684.947266	-158.418167
683.738281	-10.459877
682.529297	-159.493484
681.320313	-182.784378
680.111328	-11.101931
678.901367	-71.241196
677.691406	-36.083805
676.481445	135.431671
675.270508	293.876129
674.059570	225.043457
672.848633	-3.848927
671.636719	-25.019489
670.425781	-59.168488
669.213867	202.848434
668.000977	125.410347
666.789063	112.812881
665.576172	-53.175034
664.362305	182.606598
663.149414	-33.029259
661.935547	101.127266
660.721680	129.439346
659.507813	-53.751816
658.292969	-118.243294
657.078125	-20.985723
655.863281	-167.467392
654.647461	201.299271
653.431641	-106.897430
652.215820	24.568035
651.000000	89.137474
649.783203	76.085777
648.566406	127.577744
647.349609	168.216812
646.132813	-49.503098
644.915039	281.506470
643.697266	229.359100
642.478516	355.668152
641.259766	337.761810
640.041992	-105.883270
638.822266	204.977890
637.603516	105.171783
636.383789	112.719360
635.164063	-107.517632
633.943359	251.997070
632.723633	-103.668144
631.502930	-100.867905
630.281250	109.935753
629.060547	-52.793266
627.838867	138.297058
626.617188	249.795227
625.394531	73.796623
624.172852	180.626587
622.950195	248.648804
621.726563	7.942459
620.503906	75.575241
619.280273	247.895477
618.056641	-164.554993
616.832031	-78.330170
615.608398	-65.140350
614.383789	-101.416084
613.158203	63.124889
611.933594	19.889816
610.708008	29.837662
609.482422	146.364136
608.255859	-90.074638
607.030273	-74.611763
605.803711	36.633423
604.576172	91.959465
