# Supplementary material for: Raman spectroscopy accurately differentiates mucosal healing from non-healing and biochemical changes following biological therapy in inflammatory bowel disease
Source: PLoS One. 2021 Jun 2;16(6):e0252210. doi: 10.1371/journal.pone.0252210 (PMC8172032; doi:10.1371/journal.pone.0252210)
Supplement: S7 Dataset — (ZIP) [file pone.0252210.s009.zip › Post-biologic/OC034 post treatment_base sub CR removed_84__X_-4892.59__Y_10076__Z_1506.55__Time_946.txt]

1714.774414	117.066124
1713.797852	52.263050
1712.820313	-11.112865
1711.843750	-128.187790
1710.866211	49.571999
1709.888672	-51.580822
1708.911133	-53.581810
1707.933594	-39.527550
1706.955078	-92.470146
1705.976563	52.806213
1704.998047	-56.281414
1704.019531	-12.674721
1703.040039	73.792007
1702.061523	64.043236
1701.082031	-162.267166
1700.101563	4.769557
1699.122070	46.264732
1698.141602	170.764099
1697.161133	169.802475
1696.180664	94.247223
1695.200195	91.085159
1694.218750	240.373383
1693.238281	149.578293
1692.256836	446.146790
1691.274414	401.227570
1690.292969	297.954834
1689.310547	424.434631
1688.328125	588.520996
1687.345703	414.226044
1686.363281	437.628296
1685.379883	511.989441
1684.396484	629.314697
1683.413086	504.527679
1682.429688	697.130005
1681.445313	722.246704
1680.461914	710.497437
1679.477539	715.100098
1678.493164	741.395081
1677.507813	879.808716
1676.523438	904.222839
1675.538086	1003.486694
1674.552734	1220.114868
1673.566406	1149.977295
1672.581055	1298.241943
1671.594727	1247.585815
1670.608398	1370.052734
1669.622070	1381.364380
1668.634766	1393.094604
1667.648438	1421.209229
1666.661133	1598.361938
1665.673828	1481.355347
1664.685547	1460.332153
1663.698242	1779.264038
1662.709961	1865.142334
1661.721680	1606.795044
1660.733398	1781.030151
1659.744141	1897.321655
1658.755859	1746.443359
1657.766602	1879.468262
1656.777344	1737.473389
1655.787109	1823.652222
1654.797852	1563.495117
1653.807617	1526.166382
1652.817383	1264.396362
1651.827148	1283.557251
1650.835938	1112.713989
1649.844727	1177.683228
1648.853516	1015.708252
1647.862305	885.932312
1646.871094	901.947327
1645.878906	839.102417
1644.886719	602.375488
1643.894531	580.030823
1642.902344	391.772797
1641.910156	473.197388
1640.916992	359.694031
1639.923828	373.250580
1638.930664	255.294037
1637.936523	185.217010
1636.943359	102.354767
1635.949219	83.140823
1634.955078	80.096680
1633.960938	61.590248
1632.965820	-9.255733
1631.970703	7.168264
1630.975586	-55.076782
1629.980469	-143.299118
1628.985352	-165.373444
1627.989258	-113.458572
1626.993164	-177.014374
1625.997070	80.621826
1625.000977	-32.326786
1624.003906	191.557068
1623.007813	60.790546
1622.010742	122.176674
1621.012695	278.376221
1620.015625	261.404663
1619.017578	155.401917
1618.020508	144.203186
1617.021484	206.741852
1616.023438	-3.451637
1615.025391	198.597382
1614.026367	175.177887
1613.027344	230.653534
1612.028320	16.233011
1611.028320	-19.639858
1610.029297	-57.934532
1609.029297	45.465672
1608.029297	138.512802
1607.028320	365.265167
1606.028320	243.796463
1605.027344	185.366791
1604.026367	166.368530
1603.025391	118.728760
1602.023438	-12.480230
1601.022461	23.896494
1600.020508	102.220634
1599.018555	-12.863984
1598.016602	-46.759708
1597.013672	-38.725090
1596.010742	29.492868
1595.007813	-61.591545
1594.004883	-16.746704
1593.001953	-91.968948
1591.998047	-120.099731
1590.994141	-158.602020
1589.990234	-116.142403
1588.986328	2.003712
1587.981445	120.139801
1586.976563	89.608597
1585.971680	202.516235
1584.966797	205.911285
1583.961914	261.441040
1582.956055	340.408875
1581.950195	302.116760
1580.944336	318.530090
1579.938477	105.781754
1578.931641	322.666138
1577.924805	219.292145
1576.917969	355.339813
1575.911133	280.561523
1574.904297	276.006653
1573.896484	193.398468
1572.888672	347.375244
1571.880859	223.094482
1570.873047	49.429626
1569.864258	177.182693
1568.855469	229.476837
1567.846680	250.509491
1566.837891	341.562622
1565.829102	370.188843
1564.819336	279.326416
1563.809570	351.891846
1562.799805	206.401840
1561.790039	270.973816
1560.779297	343.196442
1559.768555	327.127045
1558.757813	228.002930
1557.747070	367.231476
1556.736328	309.360718
1555.724609	362.784393
1554.712891	239.942719
1553.701172	184.345947
1552.689453	309.854523
1551.676758	197.054474
1550.664063	265.299927
1549.651367	395.462891
1548.638672	282.283600
1547.625977	256.927643
1546.612305	117.669800
1545.598633	148.920074
1544.584961	141.232574
1543.571289	154.057999
1542.556641	55.634697
1541.541992	112.048988
1540.527344	44.328026
1539.512695	167.502457
1538.498047	-52.826630
1537.482422	20.939611
1536.466797	42.898552
1535.451172	33.716984
1534.434570	-81.373665
1533.418945	110.218010
1532.402344	-7.782789
1531.385742	173.033188
1530.369141	80.464043
1529.351563	-32.862724
1528.334961	33.957573
1527.317383	10.433955
1526.299805	-23.568386
1525.281250	-47.454548
1524.263672	131.770340
1523.245117	1.992133
1522.226563	75.279259
1521.208008	102.051239
1520.188477	-53.934914
1519.168945	72.710846
1518.150391	26.919413
1517.129883	209.626633
1516.110352	32.416161
1515.089844	70.822960
1514.070313	65.368912
1513.049805	64.851570
1512.028320	28.199923
1511.007813	99.151588
1509.986328	-22.547560
1508.964844	-31.527262
1507.943359	-120.197006
1506.921875	-70.568748
1505.899414	-213.416229
1504.876953	15.220705
1503.854492	-84.408936
1502.832031	-263.601471
1501.808594	-109.954315
1500.786133	-0.086806
1499.762695	-105.510841
1498.739258	78.156624
1497.714844	-109.507446
1496.691406	14.867566
1495.666992	26.450275
1494.642578	-49.104317
1493.617188	-60.893501
1492.592773	-6.383906
1491.567383	12.137386
1490.541992	-66.622429
1489.516602	-68.881699
1488.491211	-66.202934
1487.464844	120.153839
1486.438477	102.020721
1485.412109	170.514053
1484.385742	328.132599
1483.358398	299.261383
1482.331055	397.784698
1481.303711	350.741364
1480.276367	410.652832
1479.249023	406.655762
1478.220703	545.225098
1477.192383	602.047241
1476.164063	673.984680
1475.135742	796.688293
1474.106445	916.641968
1473.077148	853.097412
1472.047852	1051.621094
1471.018555	1191.394653
1469.989258	1392.041748
1468.958984	1305.017700
1467.928711	1528.179688
1466.898438	1720.611328
1465.868164	1747.602417
1464.836914	1845.617188
1463.805664	1999.380859
1462.774414	2094.534912
1461.743164	2159.059814
1460.710938	2479.923584
1459.679688	2196.303223
1458.647461	2199.525391
1457.615234	2309.238281
1456.582031	2545.662842
1455.549805	2558.675293
1454.516602	2482.816895
1453.483398	2444.940918
1452.449219	2510.926758
1451.416016	2711.151123
1450.381836	2832.647705
1449.347656	2809.612061
1448.313477	2733.326660
1447.279297	2608.893311
1446.244141	2811.046631
1445.208984	2615.638916
1444.173828	2539.206055
1443.138672	2614.566162
1442.102539	2492.516846
1441.066406	2426.114746
1440.030273	2433.027832
1438.994141	2295.799561
1437.958008	2224.308350
1436.920898	1857.145752
1435.883789	1780.650513
1434.846680	1582.918579
1433.808594	1526.655884
1432.771484	1321.444946
1431.733398	1320.760620
1430.695313	1002.069946
1429.657227	804.619934
1428.618164	831.752197
1427.579102	805.903992
1426.540039	633.815002
1425.500977	534.912720
1424.461914	446.140778
1423.421875	344.803619
1422.381836	324.143738
1421.341797	358.924042
1420.301758	383.634979
1419.260742	478.843262
1418.219727	299.653046
1417.178711	440.193420
1416.137695	386.957642
1415.096680	172.776917
1414.054688	152.376724
1413.012695	137.055267
1411.970703	74.017227
1410.928711	121.646393
1409.885742	73.799713
1408.842773	-6.635022
1407.799805	38.614117
1406.756836	159.242859
1405.712891	13.722541
1404.668945	-161.794250
1403.625000	-53.568890
1402.581055	-10.559569
1401.537109	115.290131
1400.492188	135.807220
1399.447266	121.287849
1398.402344	6.573996
1397.357422	59.928013
1396.311523	68.225937
1395.265625	69.093056
1394.219727	77.565071
1393.173828	166.266495
1392.126953	154.862167
1391.081055	13.401767
1390.034180	107.349792
1388.986328	38.706402
1387.939453	27.748112
1386.891602	-0.616724
1385.843750	-66.367989
1384.795898	63.026245
1383.748047	-102.463661
1382.699219	-82.851448
1381.651367	-45.628765
1380.602539	-85.747009
1379.552734	-200.655548
1378.503906	-60.702801
1377.454102	39.366467
1376.404297	-70.121887
1375.354492	22.680590
1374.303711	-128.913040
1373.253906	-43.352783
1372.203125	-149.710938
1371.152344	33.312088
1370.100586	114.192322
1369.049805	-14.140115
1367.998047	-149.757645
1366.946289	-23.625021
1365.894531	87.657043
1364.841797	91.966408
1363.789063	11.785495
1362.736328	58.717575
1361.683594	70.944969
1360.630859	53.467335
1359.577148	-3.651931
1358.523438	143.313278
1357.469727	138.718430
1356.415039	191.444122
1355.361328	147.395630
1354.306641	317.184845
1353.251953	318.152100
1352.197266	214.975891
1351.141602	323.044159
1350.085938	542.934448
1349.030273	465.076111
1347.974609	652.911560
1346.918945	684.542847
1345.862305	882.494141
1344.805664	725.932922
1343.749023	753.061584
1342.691406	966.234863
1341.634766	1006.022705
1340.577148	1038.523926
1339.519531	979.530701
1338.460938	977.683350
1337.403320	1023.052429
1336.344727	989.353882
1335.286133	735.577454
1334.226563	1023.948792
1333.167969	820.086731
1332.108398	722.826538
1331.048828	922.500916
1329.989258	724.238403
1328.928711	832.709595
1327.869141	810.336243
1326.808594	1003.075073
1325.748047	758.704895
1324.686523	768.961182
1323.625977	932.457703
1322.564453	861.547546
1321.502930	803.172058
1320.440430	979.383423
1319.378906	985.475586
1318.316406	1070.646606
1317.253906	1042.521362
1316.190430	896.239563
1315.127930	1048.408203
1314.064453	971.506653
1313.000977	971.169800
1311.937500	899.564575
1310.873047	1052.236450
1309.809570	976.035828
1308.745117	978.789978
1307.679688	1013.690552
1306.615234	915.870178
1305.549805	955.995850
1304.484375	1008.553467
1303.418945	906.335632
1302.353516	1018.177917
1301.287109	926.131470
1300.220703	846.557617
1299.154297	1081.613037
1298.087891	901.630188
1297.020508	827.457520
1295.954102	778.008789
1294.886719	738.539124
1293.818359	696.773865
1292.750977	883.328064
1291.682617	881.066833
1290.614258	869.129272
1289.545898	474.848572
1288.476563	561.319946
1287.407227	787.573669
1286.338867	648.773193
1285.268555	537.109863
1284.199219	672.976440
1283.128906	818.702576
1282.058594	727.021851
1280.988281	696.686096
1279.917969	619.987305
1278.846680	514.080078
1277.775391	799.675842
1276.704102	794.257019
1275.632813	762.053711
1274.560547	759.305908
1273.488281	888.623962
1272.416016	759.004822
1271.343750	890.908997
1270.270508	1022.855957
1269.197266	942.417725
1268.124023	1020.778381
1267.050781	1094.312622
1265.977539	1155.701782
1264.903320	1112.256470
1263.829102	1029.890015
1262.753906	1203.677856
1261.679688	1267.757813
1260.604492	1068.659302
1259.529297	1120.712158
1258.454102	1065.617188
1257.378906	1059.330688
1256.302734	1001.978455
1255.226563	1253.917236
1254.150391	1065.231689
1253.073242	1120.051147
1251.997070	1014.317261
1250.919922	1108.154785
1249.841797	1121.752930
1248.764648	1203.469727
1247.686523	1297.357178
1246.608398	1126.338013
1245.530273	1176.549561
1244.452148	1107.744019
1243.373047	1099.729980
1242.293945	1201.024048
1241.214844	1146.933105
1240.135742	1088.040527
1239.055664	1123.844604
1237.975586	1026.222900
1236.895508	1093.603516
1235.815430	1090.647095
1234.734375	1225.909424
1233.654297	1220.532837
1232.573242	1086.736328
1231.491211	1132.305176
1230.410156	1003.447449
1229.328125	901.296814
1228.246094	1036.475098
1227.163086	885.954163
1226.081055	887.962280
1224.998047	914.164673
1223.915039	720.210449
1222.832031	850.418274
1221.748047	864.494629
1220.664063	631.966492
1219.580078	735.479797
1218.496094	573.120178
1217.412109	635.486694
1216.327148	378.980988
1215.242188	308.501343
1214.157227	428.750000
1213.071289	363.060608
1211.985352	507.313568
1210.899414	612.862488
1209.813477	629.077209
1208.727539	531.898315
1207.640625	545.632080
1206.553711	646.091675
1205.466797	563.299805
1204.378906	625.065674
1203.291016	460.314880
1202.203125	329.299286
1201.115234	340.346344
1200.027344	84.120438
1198.938477	181.744049
1197.849609	55.483101
1196.760742	13.411259
1195.670898	-86.427757
1194.582031	56.567467
1193.492188	40.763672
1192.401367	65.757881
1191.311523	-176.070663
1190.220703	-105.545982
1189.129883	-111.993210
1188.039063	-0.851624
1186.947266	-122.719452
1185.856445	-117.406525
1184.764648	34.207394
1183.671875	-27.862009
1182.580078	77.909981
1181.487305	-10.702975
1180.394531	-25.043713
1179.301758	195.439957
1178.208984	178.471634
1177.115234	254.859390
1176.021484	206.549942
1174.927734	177.320206
1173.833008	322.794495
1172.738281	204.776306
1171.643555	287.743408
1170.548828	116.932831
1169.454102	276.219849
1168.358398	291.826569
1167.262695	147.108521
1166.166992	172.077759
1165.070313	53.520699
1163.973633	204.921646
1162.876953	222.354797
1161.780273	58.141041
1160.683594	390.573425
1159.585938	293.009827
1158.488281	393.479645
1157.389648	314.813354
1156.291992	479.409241
1155.193359	407.672577
1154.094727	395.463379
1152.996094	495.192749
1151.896484	365.927521
1150.796875	320.003815
1149.697266	102.433411
1148.597656	134.946823
1147.498047	164.938690
1146.397461	37.649864
1145.296875	29.311781
1144.195313	-45.785034
1143.094727	-44.836723
1141.993164	34.483116
1140.891602	-19.541719
1139.789063	95.146606
1138.687500	138.340332
1137.584961	7.892467
1136.482422	262.301300
1135.379883	300.292053
1134.276367	259.761047
1133.172852	454.192932
1132.069336	363.537079
1130.964844	799.686768
1129.861328	732.466125
1128.756836	1025.739990
1127.652344	820.679688
1126.546875	987.869568
1125.442383	891.710632
1124.336914	982.709900
1123.230469	957.428223
1122.125000	733.032898
1121.018555	752.572998
1119.912109	712.779663
1118.805664	578.182800
1117.699219	604.475708
1116.591797	597.502380
1115.484375	590.411499
1114.376953	656.528137
1113.268555	618.442261
1112.160156	660.638977
1111.051758	688.516724
1109.943359	711.539001
1108.833984	724.981018
1107.725586	714.684814
1106.616211	801.100098
1105.505859	677.230286
1104.396484	782.273926
1103.286133	896.596375
1102.175781	918.741577
1101.064453	773.287109
1099.954102	972.110229
1098.842773	878.369629
1097.731445	831.714172
1096.619141	1070.132446
1095.507813	952.567078
1094.395508	1021.045227
1093.282227	905.695190
1092.169922	896.261108
1091.056641	886.731628
1089.943359	759.442139
1088.830078	817.999939
1087.716797	589.453125
1086.602539	770.138062
1085.488281	828.387085
1084.373047	761.929932
1083.258789	610.820190
1082.143555	936.678955
1081.028320	635.090515
1079.913086	676.460205
1078.796875	720.080078
1077.680664	615.713928
1076.564453	767.147034
1075.448242	686.145264
1074.331055	644.989319
1073.213867	570.954956
1072.096680	630.547913
1070.979492	631.447571
1069.861328	421.346832
1068.743164	424.520203
1067.625000	500.263031
1066.505859	519.703552
1065.386719	487.572601
1064.267578	623.966919
1063.148438	601.101196
1062.029297	566.505798
1060.909180	510.826385
1059.789063	480.865479
1058.667969	455.555908
1057.547852	439.584320
1056.426758	442.284149
1055.305664	365.508362
1054.183594	407.884064
1053.062500	387.163635
1051.940430	364.092957
1050.818359	245.299530
1049.695313	280.588715
1048.572266	385.855652
1047.449219	255.437881
1046.326172	318.666138
1045.203125	276.927856
1044.079102	279.498138
1042.955078	254.100281
1041.830078	112.200394
1040.706055	345.465515
1039.581055	180.337433
1038.456055	145.702988
1037.331055	318.301666
1036.205078	311.610382
1035.079102	358.465668
1033.953125	312.263702
1032.826172	324.252045
1031.700195	517.652100
1030.573242	362.258545
1029.445313	485.885132
1028.318359	98.265320
1027.190430	5.911215
1026.062500	-9.707598
1024.934570	-41.528942
1023.805664	-261.345551
1022.676758	-49.286182
1021.547852	-206.239334
1020.418945	-110.182907
1019.289063	-160.244461
1018.159180	-33.982624
1017.029297	-65.366074
1015.898438	42.396732
1014.767578	-2.764295
1013.636719	19.354015
1012.505859	124.920143
1011.375000	265.249512
1010.243164	238.895172
1009.111328	386.232391
1007.978516	343.824066
1006.846680	697.143433
1005.713867	1311.751343
1004.581055	1956.225464
1003.447266	2644.415039
1002.313477	2541.885742
1001.179688	1831.749878
1000.045898	1297.628174
998.912109	440.492371
997.777344	285.862000
996.642578	429.232727
995.506836	265.657440
994.372070	243.038757
993.236328	169.784973
992.100586	182.024094
990.963867	222.042648
989.828125	126.145134
988.691406	32.715645
987.553711	43.147964
986.416992	39.881596
985.279297	-0.111430
984.141602	-5.414535
983.003906	3.230331
981.865234	-8.713946
980.726563	76.131157
979.587891	9.233521
978.448242	163.310181
977.309570	278.364380
976.169922	221.080643
975.030273	170.862061
973.889648	189.747269
972.749023	98.495483
971.608398	76.340393
970.467773	254.122086
969.326172	108.267235
968.184570	240.354645
967.042969	188.957672
965.901367	101.032433
964.758789	224.315475
963.616211	159.664200
962.473633	131.881241
961.330078	173.029602
960.186523	186.819626
959.042969	244.291107
957.899414	214.861710
956.754883	336.738312
955.610352	252.681259
954.465820	351.929382
953.321289	355.187225
952.175781	104.674690
951.030273	124.329124
949.884766	164.719177
948.738281	168.679260
947.591797	44.813133
946.445313	204.511520
945.298828	183.829163
944.151367	382.580353
943.003906	261.730286
941.856445	257.529846
940.708008	312.839447
939.559570	322.654022
938.411133	163.817978
937.262695	308.557526
936.113281	378.151398
934.964844	270.063446
933.814453	237.407303
932.665039	334.806488
931.514648	140.740250
930.364258	108.631042
929.213867	49.376087
928.062500	224.786362
926.912109	6.544605
925.759766	52.513977
924.608398	-17.397701
923.456055	-93.935318
922.303711	-88.424805
921.151367	28.627298
919.999023	75.327652
918.845703	-170.938904
917.692383	32.838833
916.539063	-228.892792
915.384766	72.743431
914.230469	-9.239873
913.076172	-81.958076
911.920898	-149.952682
910.766602	-224.580109
909.611328	-42.757664
908.455078	-108.009262
907.299805	-191.229782
906.143555	-165.487366
904.987305	-207.592133
903.830078	-100.034866
902.673828	93.654144
901.516602	2.112520
900.359375	223.113968
899.201172	75.271423
898.042969	-92.739395
896.884766	-54.710842
895.726563	107.797569
894.567383	84.961472
893.408203	75.813416
892.249023	78.081833
891.088867	44.317997
889.929688	-66.126839
888.769531	85.546257
887.608398	149.208374
886.448242	32.361012
885.287109	245.139908
884.125977	4.440307
882.963867	7.553978
881.801758	155.075653
880.639648	149.309021
879.477539	85.026543
878.315430	160.566025
877.152344	6.361954
875.989258	154.119400
874.825195	29.417896
873.661133	136.725021
872.497070	140.513214
871.333008	135.360336
870.168945	85.275902
869.003906	-14.201941
867.838867	127.021919
866.672852	142.344559
865.506836	-26.592665
864.340820	56.258701
863.174805	91.934883
862.008789	80.465256
860.841797	174.578018
859.674805	347.246796
858.506836	250.546509
857.339844	326.680511
856.171875	342.238495
855.003906	355.562134
853.834961	584.156006
852.666016	624.348145
851.497070	440.410461
850.328125	343.947479
849.158203	366.264130
847.988281	460.232758
846.818359	220.531143
845.647461	238.370895
844.477539	137.565750
843.306641	14.425085
842.134766	90.417183
840.963867	-61.771988
839.791992	155.010132
838.619141	0.600981
837.447266	159.095444
836.274414	176.726517
835.101563	232.282028
833.928711	249.802734
832.754883	251.647537
831.581055	338.263641
830.407227	415.858398
829.232422	413.048004
828.058594	503.855499
826.883789	244.447983
825.708008	370.812622
824.533203	320.949921
823.357422	83.856888
822.181641	98.558083
821.004883	215.643707
819.828125	94.317749
818.651367	164.432541
817.474609	69.717392
816.296875	-51.737076
815.119141	-59.761040
813.941406	98.943367
812.763672	75.132080
811.584961	0.108026
810.406250	-148.328506
809.226563	40.974483
808.047852	92.335876
806.868164	-20.787710
805.688477	-18.497215
804.507813	99.129799
803.327148	-100.801704
802.146484	43.188995
800.965820	60.542648
799.784180	-308.143066
798.603516	-153.472443
797.420898	-65.490341
796.239258	-106.227264
795.056641	30.203901
793.874023	-92.745171
792.691406	-140.459747
791.507813	-201.559082
790.324219	-50.238827
789.140625	83.174614
787.956055	209.763138
786.772461	-8.941587
785.586914	221.299881
784.402344	203.650726
783.216797	119.565720
782.032227	106.106155
780.845703	317.904633
779.660156	365.998169
778.473633	277.014923
777.287109	104.038925
776.100586	116.440315
774.913086	-8.120901
773.725586	-37.876907
772.538086	-43.484108
771.349609	-18.337639
770.161133	-13.174370
768.972656	-56.635708
767.784180	78.306984
766.594727	177.812820
765.405273	239.701477
764.215820	281.620148
763.026367	270.557373
761.835938	169.136215
760.645508	406.553253
759.454102	456.732330
758.262695	469.382721
757.072266	574.277954
755.879883	404.195648
754.688477	489.065430
753.496094	521.053772
752.303711	434.286438
751.110352	430.935059
749.917969	271.571930
748.724609	320.768524
747.530273	321.567444
746.336914	460.531006
745.142578	292.198364
743.948242	426.561371
742.752930	448.951111
741.558594	311.214050
740.363281	252.385834
739.166992	206.673447
737.971680	165.304794
736.775391	235.610413
735.579102	121.889404
734.381836	161.429260
733.185547	200.908279
731.988281	163.744949
730.790039	155.009201
729.592773	395.595551
728.394531	294.917633
727.196289	286.090729
725.997070	189.828964
724.797852	264.049011
723.598633	228.997528
722.399414	250.753235
721.199219	469.034821
719.999023	455.814850
718.798828	357.495331
717.598633	320.344116
716.397461	372.684479
715.196289	270.176056
713.994141	350.923523
712.792969	348.831970
711.590820	159.349808
710.388672	192.272217
709.185547	68.384590
707.982422	62.231956
706.779297	75.747971
705.576172	26.198267
704.372070	-14.542360
703.167969	-5.133455
701.963867	-4.342335
700.759766	48.739365
699.554688	41.011272
698.349609	94.257988
697.143555	12.835606
695.938477	77.144569
694.732422	-8.356837
693.525391	-154.511765
692.319336	51.288155
691.112305	-14.242413
689.905273	-34.035980
688.697266	-194.728729
687.490234	-149.124100
686.282227	-135.934769
685.073242	-107.430183
683.865234	-89.640823
682.656250	-39.202896
681.447266	-64.484123
680.237305	-5.116987
679.028320	-84.248917
677.818359	83.654358
676.607422	-42.786850
675.397461	32.255245
674.186523	-70.022041
672.975586	20.428001
671.763672	123.959641
670.551758	67.572029
669.339844	82.687576
668.127930	93.607582
666.915039	98.174881
665.703125	-7.314387
664.489258	21.283705
663.276367	17.589254
662.062500	100.362167
660.848633	75.284019
659.634766	30.890993
658.419922	165.665970
657.205078	-51.103481
655.990234	-36.981632
654.775391	18.149576
653.559570	-178.865234
652.343750	-97.787979
651.126953	58.676849
649.911133	34.146885
648.694336	16.082588
647.477539	15.221090
646.259766	180.048172
645.041992	196.259811
643.824219	255.406708
642.606445	206.880219
641.387695	145.352707
640.168945	29.958086
638.950195	125.077728
637.730469	26.561880
636.511719	3.051406
635.291016	7.227128
634.071289	-53.310665
632.850586	-15.378621
631.629883	-57.230297
630.409180	-93.010880
629.188477	20.980532
627.966797	-4.955605
626.745117	178.772415
625.522461	59.585709
624.300781	231.372253
623.078125	239.590271
621.854492	330.682892
620.631836	238.942154
619.408203	240.690735
618.184570	83.177238
616.960938	-28.059183
615.736328	54.548862
614.511719	67.651649
613.287109	-104.271095
612.061523	-99.753250
610.835938	-130.643402
609.610352	16.767754
608.384766	-93.672806
607.158203	-32.423824
605.931641	104.205116
604.705078	128.149658
