# Supplementary material for: Raman spectroscopy accurately differentiates mucosal healing from non-healing and biochemical changes following biological therapy in inflammatory bowel disease
Source: PLoS One. 2021 Jun 2;16(6):e0252210. doi: 10.1371/journal.pone.0252210 (PMC8172032; doi:10.1371/journal.pone.0252210)
Supplement: S7 Dataset — (ZIP) [file pone.0252210.s009.zip › Post-biologic/OC035-1 post treatment_base sub CR removed_64__X_-12019.2__Y_76908.1__Z_921.86__Time_723.txt]

1714.774414	-66.054283
1713.797852	-54.976105
1712.820313	158.478516
1711.843750	-84.956482
1710.866211	-254.141464
1709.888672	-228.404800
1708.911133	-90.886086
1707.933594	35.157852
1706.955078	157.788345
1705.976563	65.553383
1704.998047	-217.248901
1704.019531	107.233414
1703.040039	176.883636
1702.061523	-136.407211
1701.082031	39.601734
1700.101563	-103.013832
1699.122070	166.021500
1698.141602	196.821182
1697.161133	-10.365578
1696.180664	153.856445
1695.200195	88.239349
1694.218750	335.078430
1693.238281	216.093918
1692.256836	350.795868
1691.274414	456.148743
1690.292969	476.263397
1689.310547	483.165222
1688.328125	522.282837
1687.345703	873.603149
1686.363281	475.925476
1685.379883	779.650024
1684.396484	833.085144
1683.413086	774.955139
1682.429688	885.027100
1681.445313	918.181458
1680.461914	997.044067
1679.477539	881.965698
1678.493164	1084.071899
1677.507813	927.359009
1676.523438	954.789490
1675.538086	1352.325317
1674.552734	1253.036133
1673.566406	1568.964478
1672.581055	1436.228882
1671.594727	1434.277100
1670.608398	1579.010986
1669.622070	1644.603760
1668.634766	1546.119507
1667.648438	1496.115845
1666.661133	1523.688965
1665.673828	1634.139771
1664.685547	1721.276367
1663.698242	1806.401733
1662.709961	1733.014893
1661.721680	1668.276367
1660.733398	1704.946045
1659.744141	1938.326050
1658.755859	1851.744507
1657.766602	1760.549194
1656.777344	1778.644409
1655.787109	1847.683838
1654.797852	1716.233887
1653.807617	1357.909424
1652.817383	1124.773560
1651.827148	1125.194092
1650.835938	938.503174
1649.844727	1109.512573
1648.853516	805.303406
1647.862305	694.827515
1646.871094	479.380096
1645.878906	462.794312
1644.886719	362.362488
1643.894531	706.236023
1642.902344	324.630280
1641.910156	284.314972
1640.916992	154.923386
1639.923828	184.514236
1638.930664	325.498779
1637.936523	163.772842
1636.943359	197.844269
1635.949219	-17.910091
1634.955078	-103.840485
1633.960938	-57.405308
1632.965820	-63.098736
1631.970703	-247.293152
1630.975586	-38.526791
1629.980469	-245.207230
1628.985352	-430.191498
1627.989258	-277.765106
1626.993164	-322.170532
1625.997070	-166.146255
1625.000977	-104.339073
1624.003906	-113.043930
1623.007813	194.159958
1622.010742	-157.867401
1621.012695	152.782700
1620.015625	-1.146050
1619.017578	328.634583
1618.020508	120.493195
1617.021484	201.606079
1616.023438	227.997284
1615.025391	152.459564
1614.026367	95.712967
1613.027344	115.433434
1612.028320	-84.728386
1611.028320	-30.156992
1610.029297	-153.475006
1609.029297	64.245880
1608.029297	156.454956
1607.028320	144.175140
1606.028320	43.177589
1605.027344	172.908722
1604.026367	14.947356
1603.025391	-30.143917
1602.023438	-218.850540
1601.022461	8.685716
1600.020508	-22.542978
1599.018555	-267.927826
1598.016602	-79.052559
1597.013672	-187.991226
1596.010742	-362.008636
1595.007813	-230.120041
1594.004883	-207.810333
1593.001953	-125.290932
1591.998047	-376.818359
1590.994141	-51.263439
1589.990234	-80.616699
1588.986328	20.608028
1587.981445	101.033920
1586.976563	379.717621
1585.971680	178.627029
1584.966797	261.833618
1583.961914	399.797699
1582.956055	227.695938
1581.950195	3.612468
1580.944336	329.203186
1579.938477	357.835052
1578.931641	191.220490
1577.924805	337.020081
1576.917969	108.030785
1575.911133	95.065422
1574.904297	394.214203
1573.896484	430.551483
1572.888672	297.832184
1571.880859	113.131317
1570.873047	133.762344
1569.864258	138.727646
1568.855469	421.573883
1567.846680	299.052460
1566.837891	150.524246
1565.829102	282.334686
1564.819336	338.709076
1563.809570	298.931549
1562.799805	194.185928
1561.790039	198.292816
1560.779297	238.565491
1559.768555	252.746262
1558.757813	230.474564
1557.747070	539.776794
1556.736328	467.894287
1555.724609	372.556366
1554.712891	383.262695
1553.701172	248.772675
1552.689453	339.373291
1551.676758	553.969482
1550.664063	336.122803
1549.651367	110.398087
1548.638672	386.348541
1547.625977	413.699402
1546.612305	572.667908
1545.598633	309.995270
1544.584961	207.426712
1543.571289	293.278046
1542.556641	107.602135
1541.541992	185.188614
1540.527344	298.634979
1539.512695	1.300629
1538.498047	227.779510
1537.482422	-160.263596
1536.466797	-55.645470
1535.451172	270.479309
1534.434570	175.833817
1533.418945	168.611069
1532.402344	284.834503
1531.385742	68.266655
1530.369141	29.287907
1529.351563	85.342430
1528.334961	220.925629
1527.317383	575.017944
1526.299805	187.231781
1525.281250	442.766571
1524.263672	23.690987
1523.245117	317.136139
1522.226563	262.903625
1521.208008	149.238541
1520.188477	68.730309
1519.168945	57.353729
1518.150391	305.248962
1517.129883	-35.694122
1516.110352	101.022568
1515.089844	34.460289
1514.070313	96.013329
1513.049805	13.452967
1512.028320	-136.127640
1511.007813	-108.882805
1509.986328	-123.019150
1508.964844	-183.633728
1507.943359	-154.774521
1506.921875	-62.139809
1505.899414	-221.077850
1504.876953	-282.867554
1503.854492	-165.576004
1502.832031	-274.076660
1501.808594	-188.195068
1500.786133	-128.248306
1499.762695	-276.010040
1498.739258	-206.446243
1497.714844	-434.071442
1496.691406	-96.455017
1495.666992	-61.129177
1494.642578	-79.815140
1493.617188	-142.265457
1492.592773	-28.575117
1491.567383	-101.804512
1490.541992	-34.748512
1489.516602	213.378983
1488.491211	318.094666
1487.464844	98.170403
1486.438477	-19.810282
1485.412109	142.765274
1484.385742	307.556702
1483.358398	196.450500
1482.331055	322.359680
1481.303711	649.436279
1480.276367	761.939941
1479.249023	524.905640
1478.220703	853.514160
1477.192383	771.494446
1476.164063	885.436462
1475.135742	978.721252
1474.106445	1061.531006
1473.077148	1220.458984
1472.047852	1580.185547
1471.018555	1555.267578
1469.989258	1634.465454
1468.958984	1916.901978
1467.928711	2005.728516
1466.898438	2389.270020
1465.868164	2256.398438
1464.836914	2486.820068
1463.805664	2854.175537
1462.774414	2954.438232
1461.743164	2785.244141
1460.710938	2953.671875
1459.679688	2895.922119
1458.647461	2868.473633
1457.615234	3140.341797
1456.582031	3371.321777
1455.549805	3170.833740
1454.516602	3325.334717
1453.483398	3631.767822
1452.449219	3337.098145
1451.416016	3118.485107
1450.381836	3609.345703
1449.347656	3598.250977
1448.313477	3381.879883
1447.279297	3732.751221
1446.244141	3599.764893
1445.208984	3456.611816
1444.173828	3429.843506
1443.138672	3152.510986
1442.102539	3186.341309
1441.066406	3080.979004
1440.030273	3023.634277
1438.994141	2953.609375
1437.958008	2807.729980
1436.920898	2583.495117
1435.883789	2445.207031
1434.846680	2294.305176
1433.808594	1845.413086
1432.771484	1671.908081
1431.733398	1680.173706
1430.695313	1438.561157
1429.657227	1136.478027
1428.618164	975.757385
1427.579102	1337.178345
1426.540039	904.142456
1425.500977	456.168671
1424.461914	678.850098
1423.421875	503.271515
1422.381836	803.958008
1421.341797	714.112000
1420.301758	677.218933
1419.260742	484.246613
1418.219727	399.639771
1417.178711	352.862335
1416.137695	250.800156
1415.096680	73.364365
1414.054688	-31.022106
1413.012695	322.354614
1411.970703	-53.424545
1410.928711	-82.104790
1409.885742	-0.147806
1408.842773	76.831688
1407.799805	-52.108936
1406.756836	-67.890892
1405.712891	79.612251
1404.668945	-8.814363
1403.625000	-227.601837
1402.581055	-77.333702
1401.537109	-24.853254
1400.492188	469.130310
1399.447266	42.745102
1398.402344	253.458160
1397.357422	278.732605
1396.311523	401.841980
1395.265625	214.366791
1394.219727	397.840271
1393.173828	115.572922
1392.126953	154.047699
1391.081055	75.027107
1390.034180	63.756397
1388.986328	160.226013
1387.939453	159.279388
1386.891602	238.519974
1385.843750	185.370087
1384.795898	197.420990
1383.748047	-115.286903
1382.699219	39.615051
1381.651367	-230.079086
1380.602539	-52.357903
1379.552734	-129.268570
1378.503906	-163.483200
1377.454102	-249.923050
1376.404297	-218.820374
1375.354492	104.417435
1374.303711	65.978355
1373.253906	-64.497627
1372.203125	164.360931
1371.152344	163.976639
1370.100586	-160.233429
1369.049805	-175.055115
1367.998047	-144.816727
1366.946289	149.676620
1365.894531	145.425049
1364.841797	163.801468
1363.789063	-31.675911
1362.736328	143.994781
1361.683594	-162.891708
1360.630859	-101.222336
1359.577148	-11.994556
1358.523438	7.814202
1357.469727	154.650726
1356.415039	-9.038585
1355.361328	145.691803
1354.306641	352.764648
1353.251953	373.702850
1352.197266	379.984100
1351.141602	460.991180
1350.085938	472.714783
1349.030273	775.060120
1347.974609	839.330688
1346.918945	948.484192
1345.862305	1112.404175
1344.805664	847.529175
1343.749023	855.734497
1342.691406	1017.861328
1341.634766	986.898682
1340.577148	1169.270630
1339.519531	1455.859375
1338.460938	1177.946167
1337.403320	1289.144653
1336.344727	1301.534790
1335.286133	1032.050415
1334.226563	1089.545532
1333.167969	1045.863892
1332.108398	863.954651
1331.048828	1120.054688
1329.989258	1074.702515
1328.928711	997.493408
1327.869141	1078.737183
1326.808594	950.203308
1325.748047	918.316406
1324.686523	1111.420776
1323.625977	1191.134155
1322.564453	1164.925171
1321.502930	1405.514038
1320.440430	1068.894043
1319.378906	843.686829
1318.316406	1080.018677
1317.253906	1390.475952
1316.190430	1082.279175
1315.127930	969.182312
1314.064453	967.264709
1313.000977	1046.894653
1311.937500	1097.179688
1310.873047	1211.712402
1309.809570	1227.961060
1308.745117	983.530212
1307.679688	818.190063
1306.615234	1162.462280
1305.549805	1344.469971
1304.484375	921.643677
1303.418945	1057.375732
1302.353516	1308.816406
1301.287109	1213.840454
1300.220703	1170.730957
1299.154297	1159.801880
1298.087891	910.859375
1297.020508	1057.587646
1295.954102	858.313965
1294.886719	740.339233
1293.818359	764.958130
1292.750977	870.736877
1291.682617	944.791748
1290.614258	808.118164
1289.545898	951.211304
1288.476563	778.229187
1287.407227	909.410767
1286.338867	923.118896
1285.268555	743.488953
1284.199219	1063.748779
1283.128906	1009.419434
1282.058594	774.141113
1280.988281	930.748535
1279.917969	1175.554810
1278.846680	855.299316
1277.775391	1159.062622
1276.704102	1017.800476
1275.632813	1363.286743
1274.560547	1109.931274
1273.488281	1142.765015
1272.416016	1253.921265
1271.343750	1333.423828
1270.270508	1083.350952
1269.197266	1233.957520
1268.124023	1592.130615
1267.050781	1835.575562
1265.977539	1500.765381
1264.903320	1815.136108
1263.829102	1539.272095
1262.753906	1744.021484
1261.679688	1705.008911
1260.604492	1802.624023
1259.529297	1537.226196
1258.454102	1683.780273
1257.378906	1693.973999
1256.302734	1497.279053
1255.226563	1875.343384
1254.150391	1659.411255
1253.073242	1930.386108
1251.997070	1546.832275
1250.919922	1640.307129
1249.841797	1473.603760
1248.764648	1781.174561
1247.686523	1736.204224
1246.608398	1555.220581
1245.530273	1323.352783
1244.452148	1521.634033
1243.373047	1620.308228
1242.293945	1473.741211
1241.214844	1584.622192
1240.135742	1486.764038
1239.055664	1558.858032
1237.975586	1490.246216
1236.895508	1213.100586
1235.815430	1554.481689
1234.734375	1529.649536
1233.654297	1710.877563
1232.573242	1678.791138
1231.491211	1188.822021
1230.410156	1416.077515
1229.328125	1207.325684
1228.246094	1332.801025
1227.163086	1286.357300
1226.081055	1281.066772
1224.998047	1111.240356
1223.915039	1185.806152
1222.832031	1294.184204
1221.748047	981.767456
1220.664063	693.640137
1219.580078	874.501892
1218.496094	639.632263
1217.412109	431.408691
1216.327148	703.897949
1215.242188	693.696167
1214.157227	917.637817
1213.071289	429.389282
1211.985352	737.662109
1210.899414	563.210754
1209.813477	750.600342
1208.727539	672.571655
1207.640625	828.388733
1206.553711	796.052490
1205.466797	508.202423
1204.378906	461.356262
1203.291016	342.189148
1202.203125	355.453888
1201.115234	-45.514618
1200.027344	59.140026
1198.938477	-50.535305
1197.849609	-102.505547
1196.760742	6.632733
1195.670898	36.262188
1194.582031	-80.908501
1193.492188	15.836053
1192.401367	-38.983650
1191.311523	-2.580114
1190.220703	-16.750103
1189.129883	-64.654747
1188.039063	-254.335556
1186.947266	-163.146622
1185.856445	-55.322632
1184.764648	-46.057602
1183.671875	-332.022095
1182.580078	-212.614075
1181.487305	88.874298
1180.394531	92.788986
1179.301758	-13.696260
1178.208984	349.449768
1177.115234	173.196625
1176.021484	40.000378
1174.927734	349.781067
1173.833008	288.150665
1172.738281	183.311813
1171.643555	178.889832
1170.548828	200.639008
1169.454102	258.112457
1168.358398	262.790894
1167.262695	324.698273
1166.166992	-141.905029
1165.070313	-118.487793
1163.973633	-267.289154
1162.876953	4.281538
1161.780273	335.279785
1160.683594	322.104950
1159.585938	225.211670
1158.488281	311.984894
1157.389648	360.373260
1156.291992	399.027588
1155.193359	256.219025
1154.094727	554.473999
1152.996094	-13.024526
1151.896484	187.087662
1150.796875	65.222351
1149.697266	219.615463
1148.597656	123.657272
1147.498047	-84.361511
1146.397461	-221.032181
1145.296875	-7.895000
1144.195313	28.860910
1143.094727	-51.160015
1141.993164	-76.607452
1140.891602	178.414764
1139.789063	21.803089
1138.687500	186.007172
1137.584961	361.843201
1136.482422	409.118317
1135.379883	667.622009
1134.276367	590.957397
1133.172852	466.664642
1132.069336	501.308807
1130.964844	773.102112
1129.861328	1106.297852
1128.756836	940.981812
1127.652344	1204.863281
1126.546875	1598.869019
1125.442383	1127.228271
1124.336914	1063.295410
1123.230469	1015.809570
1122.125000	1152.971680
1121.018555	1015.153198
1119.912109	1083.248413
1118.805664	923.875671
1117.699219	835.421387
1116.591797	947.987183
1115.484375	719.661499
1114.376953	966.709717
1113.268555	988.830933
1112.160156	693.981384
1111.051758	1065.676514
1109.943359	1344.888916
1108.833984	1200.913086
1107.725586	1078.118530
1106.616211	848.959717
1105.505859	1235.977417
1104.396484	1053.813477
1103.286133	987.224670
1102.175781	1151.746826
1101.064453	990.531555
1099.954102	1105.186768
1098.842773	1049.892212
1097.731445	1168.930664
1096.619141	1144.023804
1095.507813	1140.217896
1094.395508	1075.037964
1093.282227	1066.285034
1092.169922	1052.717163
1091.056641	846.009277
1089.943359	1015.835632
1088.830078	999.597534
1087.716797	884.461853
1086.602539	872.749390
1085.488281	983.209412
1084.373047	736.197815
1083.258789	851.148193
1082.143555	869.609314
1081.028320	925.559448
1079.913086	816.997742
1078.796875	513.506470
1077.680664	1191.339600
1076.564453	718.763977
1075.448242	492.710571
1074.331055	885.999878
1073.213867	648.140076
1072.096680	740.945068
1070.979492	528.892761
1069.861328	609.840759
1068.743164	603.998718
1067.625000	473.950195
1066.505859	596.855408
1065.386719	600.240601
1064.267578	751.070251
1063.148438	693.490479
1062.029297	656.963806
1060.909180	330.326263
1059.789063	478.610199
1058.667969	390.620422
1057.547852	190.449554
1056.426758	418.066895
1055.305664	271.690460
1054.183594	291.236481
1053.062500	499.965576
1051.940430	486.755280
1050.818359	436.200684
1049.695313	439.350800
1048.572266	293.167908
1047.449219	445.685028
1046.326172	495.524963
1045.203125	321.503937
1044.079102	184.880096
1042.955078	237.146881
1041.830078	154.257858
1040.706055	141.344391
1039.581055	42.290382
1038.456055	120.303986
1037.331055	47.004108
1036.205078	234.467560
1035.079102	249.701141
1033.953125	197.519073
1032.826172	457.093994
1031.700195	672.441223
1030.573242	320.482483
1029.445313	12.915006
1028.318359	344.620789
1027.190430	-178.710434
1026.062500	-111.746284
1024.934570	38.876167
1023.805664	-516.263733
1022.676758	-562.728394
1021.547852	-374.697937
1020.418945	-383.852539
1019.289063	-239.817642
1018.159180	-232.554550
1017.029297	-220.546249
1015.898438	-284.921814
1014.767578	-196.203552
1013.636719	-158.372543
1012.505859	-111.165810
1011.375000	230.244064
1010.243164	210.456909
1009.111328	401.445801
1007.978516	853.970947
1006.846680	1054.259644
1005.713867	2006.323120
1004.581055	2965.028564
1003.447266	3491.103516
1002.313477	3053.242188
1001.179688	1940.977051
1000.045898	1044.250244
998.912109	503.810669
997.777344	148.524719
996.642578	324.574524
995.506836	202.957657
994.372070	273.110626
993.236328	98.854187
992.100586	305.439911
990.963867	67.051315
989.828125	398.410583
988.691406	54.460583
987.553711	233.952072
986.416992	104.842346
985.279297	107.272408
984.141602	50.027424
983.003906	126.539040
981.865234	233.136215
980.726563	383.607330
979.587891	444.493225
978.448242	282.447418
977.309570	127.587929
976.169922	267.282715
975.030273	579.508362
973.889648	662.008728
972.749023	356.429840
971.608398	547.331543
970.467773	653.398621
969.326172	477.256348
968.184570	406.998840
967.042969	318.640778
965.901367	322.313965
964.758789	608.323730
963.616211	456.450653
962.473633	726.701355
961.330078	453.850311
960.186523	50.741730
959.042969	479.659302
957.899414	173.390533
956.754883	483.466217
955.610352	496.016632
954.465820	286.782135
953.321289	100.760880
952.175781	585.355225
951.030273	280.883759
949.884766	223.742844
948.738281	281.169159
947.591797	101.101593
946.445313	124.717453
945.298828	118.856094
944.151367	142.920700
943.003906	331.612701
941.856445	303.571991
940.708008	558.786072
939.559570	611.031738
938.411133	433.073578
937.262695	456.129303
936.113281	531.850952
934.964844	375.231842
933.814453	221.201553
932.665039	279.366882
931.514648	433.410645
930.364258	-214.074265
929.213867	184.084381
928.062500	295.453369
926.912109	54.216286
925.759766	95.464134
924.608398	-74.659653
923.456055	-114.853111
922.303711	-104.794685
921.151367	-290.029541
919.999023	61.375587
918.845703	-234.732391
917.692383	-98.896210
916.539063	114.287872
915.384766	-215.077118
914.230469	-117.337379
913.076172	-160.157761
911.920898	-155.116608
910.766602	-172.583084
909.611328	-160.367371
908.455078	-204.651703
907.299805	-119.542679
906.143555	-170.263855
904.987305	-336.341003
903.830078	-71.781601
902.673828	-38.183929
901.516602	142.735184
900.359375	72.472610
899.201172	-79.062904
898.042969	97.687622
896.884766	154.617004
895.726563	-132.073395
894.567383	42.746147
893.408203	32.268620
892.249023	-127.216888
891.088867	54.663631
889.929688	168.810577
888.769531	-168.606140
887.608398	117.382347
886.448242	-248.974686
885.287109	-66.680748
884.125977	250.995026
882.963867	-2.018405
881.801758	33.825962
880.639648	227.558929
879.477539	234.211304
878.315430	286.014954
877.152344	319.860046
875.989258	432.597626
874.825195	126.528023
873.661133	207.888885
872.497070	-39.336060
871.333008	-115.368195
870.168945	24.657017
869.003906	-46.745186
867.838867	-1.140234
866.672852	-36.436703
865.506836	144.083069
864.340820	218.937851
863.174805	111.816299
862.008789	256.313354
860.841797	-10.143620
859.674805	118.639496
858.506836	366.330322
857.339844	342.390076
856.171875	533.828613
855.003906	489.677887
853.834961	817.757935
852.666016	719.743225
851.497070	724.846008
850.328125	604.446350
849.158203	737.215820
847.988281	657.127869
846.818359	100.121407
845.647461	181.322861
844.477539	137.096497
843.306641	50.338531
842.134766	185.030716
840.963867	138.438080
839.791992	51.566006
838.619141	288.798676
837.447266	103.454338
836.274414	105.807663
835.101563	387.296051
833.928711	192.884140
832.754883	217.289978
831.581055	462.568542
830.407227	596.051819
829.232422	309.928436
828.058594	681.840698
826.883789	250.660110
825.708008	307.841644
824.533203	594.452209
823.357422	294.728119
822.181641	360.399506
821.004883	-93.063950
819.828125	-154.517700
818.651367	75.572159
817.474609	100.638100
816.296875	274.653595
815.119141	-132.224228
813.941406	-145.369324
812.763672	188.239059
811.584961	-69.824142
810.406250	-52.311089
809.226563	-48.291451
808.047852	-239.947540
806.868164	-156.254105
805.688477	-50.561932
804.507813	-488.987671
803.327148	-416.891327
802.146484	-373.848877
800.965820	-180.146973
799.784180	-352.662170
798.603516	-106.192604
797.420898	-278.994049
796.239258	-75.121605
795.056641	-82.024292
793.874023	-191.007217
792.691406	-9.987026
791.507813	-125.939957
790.324219	-27.291313
789.140625	-24.041294
787.956055	107.365074
786.772461	-73.397186
785.586914	62.018448
784.402344	119.787560
783.216797	259.144989
782.032227	7.064479
780.845703	183.582703
779.660156	176.481247
778.473633	186.875183
777.287109	51.356251
776.100586	19.474762
774.913086	-12.565860
773.725586	127.334869
772.538086	77.286316
771.349609	99.872818
770.161133	31.879377
768.972656	89.398270
767.784180	34.328564
766.594727	133.358215
765.405273	234.382797
764.215820	295.561646
763.026367	389.585449
761.835938	586.874756
760.645508	636.476685
759.454102	622.108643
758.262695	447.035187
757.072266	724.925720
755.879883	1037.735474
754.688477	657.869263
753.496094	440.682098
752.303711	394.849945
751.110352	764.071106
749.917969	542.277832
748.724609	441.241028
747.530273	401.612061
746.336914	559.410095
745.142578	453.771210
743.948242	677.115112
742.752930	301.613220
741.558594	375.654816
740.363281	500.012665
739.166992	508.108704
737.971680	380.315399
736.775391	294.151550
735.579102	214.557755
734.381836	345.141357
733.185547	88.218872
731.988281	89.613945
730.790039	198.194626
729.592773	247.660583
728.394531	461.107086
727.196289	381.508667
725.997070	181.746552
724.797852	465.027802
723.598633	525.365356
722.399414	290.846436
721.199219	224.622116
719.999023	221.790070
718.798828	376.164124
717.598633	161.753403
716.397461	170.037323
715.196289	357.244232
713.994141	383.087982
712.792969	160.484482
711.590820	262.838715
710.388672	99.407875
709.185547	-20.260046
707.982422	293.675812
706.779297	100.231934
705.576172	11.506648
704.372070	1.321391
703.167969	-37.001415
701.963867	218.536575
700.759766	89.146416
699.554688	103.499016
698.349609	-190.683990
697.143555	-269.380280
695.938477	-117.530502
694.732422	-95.906288
693.525391	292.956482
692.319336	-167.187302
691.112305	-155.827911
689.905273	-274.492645
688.697266	-121.654175
687.490234	-296.253571
686.282227	143.236435
685.073242	-236.898163
683.865234	-467.059631
682.656250	-217.900635
681.447266	109.367889
680.237305	-35.548756
679.028320	-43.733879
677.818359	-404.633667
676.607422	-204.449905
675.397461	2.348582
674.186523	150.853958
672.975586	-16.341299
671.763672	-29.679266
670.551758	69.637871
669.339844	311.792603
668.127930	100.156136
666.915039	117.862183
665.703125	200.544937
664.489258	127.875191
663.276367	-26.653442
662.062500	47.886505
660.848633	109.589691
659.634766	-24.961987
658.419922	-187.364944
657.205078	6.288508
655.990234	-373.629913
654.775391	20.635181
653.559570	-16.270689
652.343750	82.633423
651.126953	119.047264
649.911133	-133.172607
648.694336	118.585701
647.477539	-17.323248
646.259766	163.160034
645.041992	201.443893
643.824219	347.150726
642.606445	142.051819
641.387695	259.420776
640.168945	103.488174
638.950195	7.555530
637.730469	-165.972519
636.511719	-36.837948
635.291016	-69.206352
634.071289	67.666603
632.850586	49.455158
631.629883	-3.592101
630.409180	-82.909538
629.188477	-6.177731
627.966797	217.871780
626.745117	128.031448
625.522461	217.561996
624.300781	44.728722
623.078125	473.258331
621.854492	553.567383
620.631836	287.972687
619.408203	87.798126
618.184570	49.272461
616.960938	112.274628
615.736328	49.815186
614.511719	11.665955
613.287109	-162.699295
612.061523	-64.825516
610.835938	-270.112762
609.610352	-117.944305
608.384766	-170.712418
607.158203	212.585648
605.931641	31.868090
604.705078	-84.718864
