# Supplementary material for: Raman spectroscopy accurately differentiates mucosal healing from non-healing and biochemical changes following biological therapy in inflammatory bowel disease
Source: PLoS One. 2021 Jun 2;16(6):e0252210. doi: 10.1371/journal.pone.0252210 (PMC8172032; doi:10.1371/journal.pone.0252210)
Supplement: S7 Dataset — (ZIP) [file pone.0252210.s009.zip › Post-biologic/OC031 post-1_base sub cr removed_29__X_-17038.7__Y_32919.8__Z_-383.37__Time_333.txt]

1714.837891	282.740723
1713.861328	103.605530
1712.884766	-146.643066
1711.907227	-115.353401
1710.930664	-226.237976
1709.953125	-7.488922
1708.975586	168.228256
1707.997070	-44.689522
1707.019531	-78.031174
1706.041016	-52.477974
1705.062500	114.978020
1704.083984	9.360935
1703.104492	-82.814102
1702.125000	-380.900330
1701.145508	-282.885101
1700.166016	144.118652
1699.186523	52.331459
1698.206055	230.656830
1697.225586	171.175888
1696.245117	167.976715
1695.264648	71.434013
1694.283203	33.824924
1693.301758	-62.334503
1692.320313	164.744995
1691.338867	36.953793
1690.357422	323.009888
1689.375000	259.652100
1688.392578	84.525978
1687.410156	419.008453
1686.427734	268.384186
1685.444336	541.826782
1684.460938	306.436310
1683.477539	209.943527
1682.494141	348.147125
1681.509766	326.753479
1680.526367	385.539703
1679.541992	481.815033
1678.557617	352.136688
1677.572266	313.234253
1676.587891	545.980713
1675.602539	411.901184
1674.617188	554.691101
1673.630859	567.443115
1672.645508	825.014954
1671.659180	705.462219
1670.672852	849.253235
1669.686523	1078.276245
1668.699219	906.548035
1667.712891	873.275208
1666.725586	1039.356934
1665.738281	751.944275
1664.750000	974.294434
1663.762695	1212.799927
1662.774414	976.843994
1661.786133	1131.016846
1660.797852	1200.618652
1659.808594	1320.832764
1658.820313	1200.238892
1657.831055	1411.081787
1656.841797	1312.310425
1655.851563	1139.741577
1654.862305	1330.209229
1653.872070	1208.610596
1652.881836	997.411926
1651.891602	1106.677368
1650.900391	798.329712
1649.910156	839.443604
1648.918945	798.871216
1647.927734	539.250549
1646.935547	401.561890
1645.944336	557.466492
1644.952148	565.666138
1643.959961	494.928040
1642.966797	189.525940
1641.974609	314.762939
1640.981445	70.770439
1639.988281	183.310043
1638.995117	224.846512
1638.001953	21.377678
1637.007813	232.162735
1636.013672	-65.620132
1635.019531	-128.483093
1634.025391	51.319405
1633.031250	78.499680
1632.036133	-149.568985
1631.041016	-142.971725
1630.045898	29.691042
1629.049805	-21.222509
1628.054688	-182.397842
1627.058594	-30.254416
1626.062500	156.222778
1625.065430	-154.175812
1624.069336	-182.932419
1623.072266	-321.886902
1622.075195	107.013855
1621.078125	23.596804
1620.081055	-25.461494
1619.083008	-134.734924
1618.084961	92.270210
1617.086914	188.091705
1616.088867	-62.386902
1615.089844	164.915375
1614.091797	35.516521
1613.092773	-135.654465
1612.092773	60.466015
1611.093750	251.399002
1610.093750	2.050880
1609.094727	12.356241
1608.093750	-68.937050
1607.093750	-118.643791
1606.093750	-126.324745
1605.092773	384.473450
1604.091797	164.857773
1603.090820	-15.317502
1602.088867	380.268524
1601.087891	95.660210
1600.085938	4.772096
1599.083984	110.095543
1598.081055	-32.907547
1597.079102	-5.900298
1596.076172	-151.309311
1595.073242	-207.783981
1594.070313	-5.612333
1593.067383	-367.521759
1592.063477	-3.465833
1591.059570	10.704790
1590.055664	-230.838730
1589.051758	-135.692764
1588.046875	-82.308662
1587.041992	80.597740
1586.037109	60.932182
1585.032227	93.416832
1584.027344	52.916512
1583.021484	20.239927
1582.015625	107.403870
1581.009766	113.781113
1580.003906	99.308975
1578.997070	118.661583
1577.990234	135.379395
1576.984375	97.422920
1575.976563	-8.204656
1574.969727	-27.979017
1573.961914	-0.977431
1572.954102	-88.432457
1571.946289	123.042915
1570.938477	-13.875179
1569.929688	101.245453
1568.921875	226.656982
1567.913086	61.061302
1566.903320	14.912013
1565.894531	137.469604
1564.884766	150.885071
1563.875000	151.247192
1562.865234	237.148651
1561.855469	-58.360744
1560.844727	17.006691
1559.834961	9.297855
1558.824219	19.643780
1557.813477	-86.729202
1556.801758	-45.465092
1555.790039	291.002594
1554.779297	241.332535
1553.766602	144.958893
1552.754883	-39.488758
1551.743164	91.808632
1550.730469	197.056549
1549.717773	108.111496
1548.705078	99.280083
1547.691406	43.779400
1546.677734	182.099289
1545.665039	-80.414406
1544.650391	140.326584
1543.636719	89.558754
1542.623047	-134.387375
1541.608398	-9.705110
1540.593750	-3.981623
1539.579102	63.570793
1538.563477	-41.975677
1537.547852	71.735695
1536.533203	-113.996391
1535.516602	105.163841
1534.500977	9.487922
1533.485352	-225.510437
1532.468750	26.639061
1531.452148	170.304077
1530.435547	53.526844
1529.417969	-112.292801
1528.400391	-41.231949
1527.383789	-34.704994
1526.365234	157.017548
1525.347656	-32.407913
1524.329102	122.923813
1523.311523	-249.361511
1522.292969	-50.607132
1521.273438	3.895434
1520.254883	14.536582
1519.235352	86.710770
1518.215820	99.602615
1517.196289	135.472031
1516.176758	235.407089
1515.156250	21.800856
1514.136719	-150.757080
1513.116211	115.610939
1512.094727	-0.733722
1511.074219	-22.206373
1510.052734	-172.107697
1509.031250	-57.878338
1508.009766	35.644497
1506.988281	-45.362686
1505.965820	70.898781
1504.943359	-320.479736
1503.920898	-63.555950
1502.898438	-227.010574
1501.875000	-21.724869
1500.852539	-100.884552
1499.829102	-374.731720
1498.805664	132.089706
1497.781250	-129.172928
1496.757813	-385.321381
1495.733398	-104.328918
1494.708984	15.297872
1493.684570	-126.054848
1492.659180	138.969299
1491.633789	148.178711
1490.608398	-75.264954
1489.583008	-22.826933
1488.557617	60.119358
1487.531250	158.217087
1486.504883	-42.548801
1485.478516	52.745258
1484.452148	165.751404
1483.424805	528.620422
1482.398438	327.499390
1481.371094	230.900940
1480.342773	213.264191
1479.315430	356.152954
1478.287109	307.706329
1477.259766	475.793274
1476.230469	478.077850
1475.202148	462.454712
1474.173828	602.082214
1473.144531	535.313660
1472.115234	822.301758
1471.085938	1045.454956
1470.055664	945.276733
1469.025391	1040.929932
1467.996094	978.796387
1466.964844	1458.173218
1465.934570	1309.369263
1464.904297	1424.882446
1463.873047	1372.544189
1462.841797	1320.156372
1461.809570	1547.103149
1460.778320	1575.830322
1459.746094	1695.861572
1458.713867	1526.405518
1457.681641	1704.648193
1456.649414	1570.670044
1455.616211	1467.116699
1454.583008	1774.421631
1453.549805	2051.116455
1452.516602	1820.621948
1451.483398	1914.608398
1450.449219	1896.996582
1449.415039	2056.696777
1448.380859	2082.045654
1447.345703	2041.485229
1446.311523	2254.117188
1445.276367	2137.536377
1444.241211	2251.280273
1443.205078	2152.390625
1442.169922	1828.395020
1441.133789	2131.735596
1440.097656	1729.438477
1439.061523	2116.064453
1438.024414	1592.575439
1436.988281	1744.032104
1435.951172	1556.849609
1434.914063	1377.321167
1433.875977	1235.728882
1432.838867	1243.184082
1431.800781	1235.473145
1430.762695	962.775940
1429.724609	806.270813
1428.685547	349.624695
1427.646484	367.351410
1426.607422	387.607758
1425.568359	468.380585
1424.529297	639.877380
1423.489258	327.464417
1422.449219	138.665161
1421.409180	242.169495
1420.369141	156.780640
1419.328125	109.210587
1418.288086	101.991714
1417.247070	82.209755
1416.205078	208.398438
1415.164063	259.124969
1414.122070	78.461609
1413.080078	66.400139
1412.038086	217.808029
1410.996094	19.822319
1409.953125	2.893614
1408.910156	-81.810860
1407.867188	-113.669785
1406.824219	37.877617
1405.780273	212.000885
1404.737305	37.201374
1403.693359	18.128578
1402.648438	-404.867554
1401.604492	-92.547897
1400.559570	16.532345
1399.514648	113.104019
1398.469727	177.118332
1397.424805	48.182674
1396.378906	157.433899
1395.333984	214.127594
1394.288086	60.449604
1393.241211	47.152023
1392.195313	-88.721100
1391.148438	-1.667069
1390.101563	100.459991
1389.054688	-27.568670
1388.006836	109.716339
1386.959961	104.490753
1385.912109	-103.198929
1384.864258	-125.691841
1383.815430	-60.602306
1382.767578	82.047218
1381.718750	-0.135520
1380.669922	-44.707005
1379.621094	-356.370880
1378.571289	-1.143395
1377.522461	-147.702591
1376.472656	-27.051096
1375.421875	58.715073
1374.372070	34.809696
1373.321289	-68.798576
1372.270508	112.033783
1371.219727	8.694663
1370.168945	-37.148796
1369.117188	-172.578506
1368.066406	-66.136261
1367.014648	-6.955673
1365.961914	-52.289291
1364.910156	84.302673
1363.857422	-0.603769
1362.804688	143.627625
1361.751953	-57.943707
1360.698242	173.556122
1359.645508	226.022476
1358.591797	-22.299561
1357.538086	32.926594
1356.483398	341.780304
1355.429688	121.331482
1354.375000	129.677704
1353.320313	-209.600983
1352.264648	283.346649
1351.209961	217.577621
1350.154297	402.680634
1349.098633	540.690125
1348.042969	321.469727
1346.986328	777.242310
1345.930664	419.451935
1344.874023	399.184631
1343.817383	344.358734
1342.759766	696.181824
1341.703125	656.465942
1340.645508	750.686707
1339.587891	488.316437
1338.529297	788.354126
1337.471680	551.134033
1336.413086	522.081909
1335.354492	738.196777
1334.295898	731.671875
1333.236328	769.809387
1332.176758	605.264099
1331.117188	670.897095
1330.057617	533.922974
1328.998047	365.019165
1327.937500	633.709167
1326.876953	682.541321
1325.816406	627.749573
1324.754883	765.738647
1323.694336	874.186340
1322.632813	992.593750
1321.571289	716.223328
1320.508789	371.019104
1319.447266	499.741730
1318.384766	537.285828
1317.322266	809.200317
1316.259766	706.417969
1315.196289	916.822876
1314.132813	838.969238
1313.069336	840.117920
1312.005859	747.803345
1310.942383	707.376099
1309.877930	755.724731
1308.813477	966.642700
1307.749023	951.191711
1306.683594	1073.654907
1305.619141	1097.806763
1304.553711	944.996033
1303.488281	598.134705
1302.421875	993.939941
1301.356445	905.532776
1300.290039	1298.891724
1299.223633	1043.645020
1298.157227	1039.156616
1297.089844	884.995728
1296.022461	1207.299927
1294.955078	893.864807
1293.887695	973.317932
1292.819336	927.724915
1291.751953	781.700623
1290.683594	579.446045
1289.614258	845.686646
1288.545898	643.729919
1287.476563	885.552917
1286.407227	742.694153
1285.337891	764.134644
1284.268555	577.493896
1283.198242	520.809082
1282.127930	542.592896
1281.057617	728.451233
1279.986328	787.081482
1278.916016	723.464966
1277.844727	471.630981
1276.773438	557.466736
1275.701172	623.796997
1274.629883	658.416565
1273.557617	605.132813
1272.485352	801.170471
1271.413086	857.976929
1270.339844	641.314819
1269.266602	705.619324
1268.193359	992.121155
1267.120117	766.054871
1266.045898	793.927368
1264.972656	914.569092
1263.898438	1208.398071
1262.823242	1033.986816
1261.749023	867.040405
1260.673828	641.738953
1259.598633	1011.188843
1258.523438	805.577576
1257.448242	790.110413
1256.372070	1071.804565
1255.295898	825.111694
1254.219727	897.457642
1253.142578	806.775940
1252.066406	937.600220
1250.989258	701.104004
1249.912109	817.402710
1248.833984	838.871399
1247.756836	748.557068
1246.678711	1037.467529
1245.599609	884.057861
1244.521484	716.183594
1243.442383	815.587097
1242.364258	703.728943
1241.285156	633.226807
1240.205078	623.465454
1239.125977	640.436707
1238.045898	764.176208
1236.965820	997.041199
1235.884766	703.596436
1234.804688	652.755310
1233.723633	715.885864
1232.642578	781.431030
1231.561523	900.269775
1230.479492	796.215149
1229.397461	539.647644
1228.315430	496.278137
1227.233398	791.843079
1226.150391	658.909485
1225.068359	787.367004
1223.985352	436.785095
1222.901367	526.544739
1221.818359	638.027832
1220.734375	352.989441
1219.650391	568.390076
1218.566406	302.821655
1217.481445	165.404037
1216.396484	199.533295
1215.311523	646.572876
1214.226563	388.431183
1213.141602	253.493134
1212.055664	516.779053
1210.969727	524.187012
1209.883789	215.584473
1208.796875	326.718262
1207.709961	664.422058
1206.623047	435.475586
1205.536133	416.277466
1204.449219	469.345642
1203.361328	324.827301
1202.273438	488.618896
1201.185547	462.086029
1200.096680	-106.112389
1199.008789	103.294899
1197.919922	430.478821
1196.830078	-130.226242
1195.741211	223.244171
1194.651367	218.226883
1193.561523	114.601120
1192.471680	-17.863041
1191.381836	-222.405258
1190.291016	-119.384331
1189.200195	55.600677
1188.109375	-180.182007
1187.017578	241.926346
1185.926758	70.914917
1184.834961	-59.276413
1183.742188	60.054123
1182.650391	157.692917
1181.557617	51.382393
1180.464844	158.451736
1179.372070	-367.418518
1178.279297	-71.092720
1177.185547	-31.338118
1176.091797	288.608398
1174.998047	289.820007
1173.903320	-99.324059
1172.808594	426.101624
1171.713867	242.797287
1170.619141	404.070648
1169.524414	-25.684578
1168.428711	89.994591
1167.333008	270.114105
1166.237305	-245.594360
1165.140625	-51.285069
1164.044922	9.053324
1162.948242	4.782973
1161.850586	308.555389
1160.753906	232.435135
1159.656250	77.485245
1158.558594	356.940887
1157.460938	-31.979666
1156.362305	373.668671
1155.263672	616.855713
1154.165039	292.293976
1153.066406	404.104156
1151.967773	634.969482
1150.868164	334.213806
1149.768555	102.610168
1148.667969	42.531216
1147.568359	70.521927
1146.467773	388.892242
1145.367188	-7.088326
1144.266602	27.789125
1143.165039	141.082565
1142.063477	87.727875
1140.961914	110.422287
1139.860352	111.624794
1138.757813	-170.143860
1137.655273	273.013550
1136.552734	459.268982
1135.450195	291.397980
1134.346680	106.891853
1133.244141	375.922791
1132.139648	397.848969
1131.036133	384.090088
1129.931641	787.878357
1128.827148	797.594238
1127.722656	593.765381
1126.618164	515.626648
1125.512695	1103.612427
1124.407227	949.384827
1123.301758	496.573212
1122.196289	626.691833
1121.089844	666.663208
1119.983398	616.554138
1118.876953	585.330078
1117.769531	288.942871
1116.663086	387.813141
1115.555664	507.851624
1114.447266	168.879211
1113.339844	492.139282
1112.231445	644.948608
1111.123047	391.054260
1110.014648	373.527557
1108.905273	644.173523
1107.795898	619.364624
1106.686523	516.568604
1105.577148	465.696716
1104.466797	575.288269
1103.357422	847.609436
1102.247070	534.601135
1101.135742	620.315247
1100.025391	573.871704
1098.914063	550.957458
1097.802734	504.424194
1096.690430	816.068909
1095.579102	620.941895
1094.466797	800.388000
1093.353516	864.293030
1092.241211	629.092468
1091.127930	320.966827
1090.014648	478.922607
1088.901367	683.814758
1087.788086	794.470886
1086.673828	674.539429
1085.559570	606.349487
1084.445313	695.648621
1083.330078	730.802124
1082.214844	561.476990
1081.099609	584.821289
1079.984375	819.494934
1078.868164	1138.550537
1077.751953	694.471924
1076.635742	548.635620
1075.519531	592.900757
1074.402344	749.712646
1073.285156	683.613831
1072.167969	645.658630
1071.050781	394.366486
1069.932617	382.223663
1068.814453	639.538452
1067.696289	397.724670
1066.578125	458.141602
1065.458984	471.677979
1064.339844	560.108887
1063.220703	501.035797
1062.100586	830.411865
1060.980469	469.488922
1059.860352	721.524658
1058.740234	618.007263
1057.619141	278.405701
1056.498047	118.934593
1055.376953	78.715027
1054.255859	-1.198314
1053.133789	255.263123
1052.011719	432.218323
1050.889648	198.214157
1049.767578	463.819000
1048.644531	40.917950
1047.521484	38.167023
1046.398438	368.976410
1045.274414	389.500824
1044.150391	298.132538
1043.026367	69.313042
1041.902344	185.509171
1040.778320	280.711182
1039.653320	180.239975
1038.528320	368.602936
1037.402344	172.763565
1036.277344	67.836075
1035.151367	244.559937
1034.024414	397.972412
1032.898438	542.060547
1031.771484	372.185059
1030.644531	181.511383
1029.517578	-34.593288
1028.390625	-132.031296
1027.262695	81.938553
1026.134766	-182.616241
1025.005859	-47.581329
1023.877930	-198.107269
1022.749023	97.144051
1021.620117	34.954723
1020.490234	-73.550957
1019.361328	-156.416626
1018.231445	-336.577179
1017.101563	-226.780136
1015.970703	-283.857971
1014.839844	-454.382599
1013.708984	-270.279907
1012.578125	50.475330
1011.447266	-175.351456
1010.315430	1.846990
1009.183594	537.814758
1008.050781	335.414978
1006.918945	251.192200
1005.786133	493.232422
1004.653320	651.998108
1003.519531	1596.842896
1002.386719	1806.316528
1001.252930	1470.417480
1000.118164	1231.800171
998.984375	552.230164
997.849609	214.841599
996.714844	320.986694
995.580078	-11.366281
994.444336	-133.468552
993.308594	21.445873
992.172852	201.769028
991.036133	206.855316
989.900391	16.089872
988.763672	111.334534
987.626953	19.993357
986.489258	-27.420750
985.351563	45.078033
984.213867	-25.110689
983.076172	49.895073
981.937500	-264.008636
980.798828	-218.658875
979.660156	95.968887
978.521484	63.256474
977.381836	23.783804
976.242188	-114.399986
975.102539	159.034119
973.961914	294.590088
972.822266	149.932495
971.681641	147.875137
970.540039	-12.498888
969.399414	109.718346
968.257813	293.979858
967.116211	189.155838
965.973633	125.807419
964.832031	280.521118
963.689453	56.934345
962.545898	225.616241
961.403320	206.410278
960.259766	-39.508442
959.116211	-33.169296
957.972656	51.179928
956.828125	240.958420
955.683594	41.601151
954.539063	2.692238
953.393555	16.569065
952.249023	238.762283
951.103516	143.071594
949.957031	109.305916
948.811523	228.864166
947.665039	131.374771
946.518555	8.937377
945.371094	167.690674
944.224609	104.962112
943.077148	382.634796
941.929688	155.796021
940.781250	157.438232
939.632813	211.701096
938.484375	165.699356
937.335938	149.504669
936.186523	443.564911
935.038086	197.341934
933.887695	265.891754
932.738281	334.543640
931.587891	207.385666
930.437500	330.948761
929.287109	135.810150
928.135742	223.175949
926.985352	76.211182
925.833984	229.797821
924.681641	-1.004353
923.530273	-129.228394
922.377930	136.099976
921.224609	-10.022085
920.072266	-146.862839
918.918945	-197.168167
917.765625	188.821548
916.612305	18.335340
915.458008	-276.828217
914.303711	-49.630634
913.149414	-35.753193
911.995117	34.956802
910.839844	-123.358116
909.684570	-75.109268
908.529297	-348.733978
907.373047	207.529617
906.216797	-22.751736
905.060547	-209.771332
903.904297	-0.191246
902.747070	-180.124466
901.589844	253.704224
900.432617	110.212685
899.274414	147.932602
898.117188	83.911598
896.958984	-341.898193
895.799805	105.503227
894.641602	-182.016769
893.482422	41.533325
892.322266	-33.233341
891.163086	-98.852272
890.002930	-8.499601
888.842773	-94.256859
887.682617	179.078568
886.521484	79.925438
885.360352	111.774170
884.199219	94.040199
883.038086	130.513901
881.875977	-101.313622
880.713867	-121.047989
879.551758	-201.572708
878.388672	134.884598
877.225586	119.780602
876.062500	323.214111
874.899414	294.657013
873.735352	263.910980
872.571289	212.961777
871.407227	276.837799
870.242188	41.514652
869.077148	89.727875
867.912109	257.126923
866.747070	336.796783
865.581055	349.031464
864.415039	379.257751
863.249023	166.861328
862.083008	293.726013
860.916016	362.165283
859.749023	62.414459
858.581055	296.982330
857.414063	302.561096
856.246094	238.601013
855.077148	289.056152
853.909180	402.259369
852.740234	436.945984
851.571289	429.021240
850.402344	589.134460
849.232422	332.493622
848.062500	414.134735
846.892578	323.304901
845.721680	263.837006
844.551758	493.064178
843.380859	661.744995
842.208984	277.786621
841.038086	213.776321
839.866211	395.706909
838.694336	110.317856
837.521484	312.215393
836.348633	301.707489
835.175781	483.256134
834.002930	510.569519
832.829102	439.576019
831.655273	277.035004
830.481445	342.137177
829.307617	400.448242
828.132813	474.281189
826.958008	338.380157
825.783203	367.455475
824.607422	438.794708
823.431641	391.909821
822.255859	284.812073
821.079102	110.859238
819.903320	-16.337502
818.726563	-45.597263
817.548828	134.298157
816.372070	-108.801155
815.194336	-176.120911
814.016602	114.601837
812.837891	15.935598
811.659180	146.204132
810.480469	-226.024200
809.301758	-93.749298
808.122070	-121.602013
806.942383	-169.541199
805.762695	-135.408371
804.583008	36.236233
803.402344	39.003864
802.221680	26.119898
801.041016	-117.768639
799.859375	-119.755684
798.677734	-30.949318
797.496094	-168.434723
796.313477	-179.639893
795.131836	119.250687
793.949219	-116.018188
792.765625	-244.990677
791.583008	-190.248825
790.399414	61.367794
789.215820	292.815063
788.031250	176.627670
786.846680	345.736542
785.662109	127.592491
784.477539	212.347580
783.291992	109.028664
782.106445	259.786163
780.920898	114.256844
779.735352	156.434937
778.548828	116.745667
777.362305	328.654724
776.174805	-68.932167
774.988281	279.489258
773.800781	47.321850
772.613281	44.549721
771.424805	282.037506
770.236328	106.972855
769.047852	-24.051418
767.859375	336.315430
766.669922	337.246582
765.480469	322.631744
764.291016	277.069977
763.101563	310.670258
761.911133	606.080444
760.720703	241.019135
759.529297	371.056061
758.338867	366.735077
757.147461	430.479034
755.955078	447.907074
754.763672	441.040375
753.571289	354.955994
752.378906	391.844574
751.186523	575.784912
749.993164	355.464020
748.799805	299.815460
747.606445	226.541275
746.412109	324.377472
745.217773	542.750183
744.023438	208.182220
742.829102	481.137726
741.633789	245.239548
740.438477	228.570770
739.243164	-130.019333
738.046875	308.969116
736.850586	86.197815
735.654297	172.238922
734.458008	69.901031
733.260742	210.516205
732.063477	289.744720
730.866211	272.627777
729.667969	97.995659
728.469727	153.016769
727.271484	317.295044
726.073242	160.164963
724.874023	-36.250072
723.674805	101.669861
722.474609	60.405659
721.275391	418.765137
720.075195	233.344284
718.875000	493.271057
717.673828	698.524597
716.473633	637.535950
715.272461	539.510498
714.070313	458.992310
712.869141	23.185711
711.666992	328.665527
710.463867	405.231598
709.261719	390.304993
708.058594	388.495819
706.855469	-111.919510
705.652344	88.956345
704.448242	246.263000
703.244141	523.239563
702.040039	415.091797
700.834961	33.017990
699.630859	-5.231724
698.424805	-10.774864
697.219727	164.171204
696.013672	-60.700790
694.807617	-120.264008
693.601563	176.495422
692.395508	-208.607971
691.188477	-7.276430
689.981445	3.075049
688.773438	-94.959007
687.566406	-257.910492
686.358398	-58.459381
685.149414	119.339066
683.941406	-60.516895
682.732422	-185.974838
681.523438	93.964355
680.313477	66.285179
679.104492	8.435297
677.894531	221.420166
676.683594	-219.336533
675.473633	-25.591805
674.262695	-158.533707
673.051758	-98.732216
671.839844	116.911156
670.628906	-104.194801
669.416992	124.609039
668.204102	-122.041168
666.992188	-91.849838
665.779297	-89.613426
664.566406	130.901199
663.352539	14.597157
662.138672	261.163452
660.924805	246.586700
659.710938	126.411613
658.497070	-4.376244
657.282227	-44.397331
656.066406	58.030319
654.851563	147.577942
653.635742	-55.940960
652.419922	-65.342743
651.204102	-76.811569
649.987305	-36.510365
648.770508	298.843719
647.553711	231.513611
646.336914	357.966461
645.119141	8.835290
643.901367	137.479645
642.682617	207.997604
641.464844	-263.423523
640.246094	101.645126
639.027344	107.555534
637.807617	-52.060997
636.587891	46.122185
635.368164	-23.375475
634.148438	123.923416
632.927734	298.922882
631.707031	192.498169
630.486328	34.429901
629.264648	41.416893
628.043945	159.693176
626.822266	99.657471
625.599609	22.197891
624.376953	85.911537
623.155273	177.090500
621.931641	355.672668
620.708984	332.394135
619.485352	289.385895
618.261719	66.047592
617.037109	86.277397
615.813477	-262.167847
614.588867	-133.975677
613.364258	-111.333511
612.138672	-239.125656
610.913086	62.116032
609.687500	56.722248
608.461914	-137.607132
607.235352	-12.296130
606.008789	88.469574
604.782227	81.362251
