# Supplementary material for: Raman spectroscopy accurately differentiates mucosal healing from non-healing and biochemical changes following biological therapy in inflammatory bowel disease
Source: PLoS One. 2021 Jun 2;16(6):e0252210. doi: 10.1371/journal.pone.0252210 (PMC8172032; doi:10.1371/journal.pone.0252210)
Supplement: S7 Dataset — (ZIP) [file pone.0252210.s009.zip › Post-biologic/OC013 post treatment-2_BL sub CR removed_20__X_13373.9__Y_18525.8__Time_223.txt]

1714.671875	196.209991
1713.695313	42.386585
1712.718750	158.357742
1711.742188	-102.803459
1710.764648	175.977020
1709.787109	8.011312
1708.809570	71.563599
1707.831055	-102.435799
1706.853516	-23.565939
1705.875000	-32.204082
1704.896484	246.561966
1703.916992	-62.790932
1702.938477	-207.806747
1701.958984	153.753983
1700.979492	-34.983688
1700.000000	-198.697449
1699.019531	127.752075
1698.040039	-207.969467
1697.059570	-112.488838
1696.079102	-85.699234
1695.097656	-231.784180
1694.117188	-243.438278
1693.135742	-11.375437
1692.154297	-69.615227
1691.172852	-185.788452
1690.190430	69.679199
1689.208008	-2.357209
1688.225586	51.705952
1687.243164	183.775070
1686.260742	44.559345
1685.277344	52.638718
1684.293945	426.433136
1683.310547	185.321854
1682.327148	264.568878
1681.343750	184.635559
1680.359375	643.095581
1679.375000	393.955688
1678.390625	148.175476
1677.405273	408.539490
1676.419922	-3.587803
1675.435547	568.966431
1674.449219	413.282684
1673.463867	524.026489
1672.478516	172.835373
1671.492188	667.167603
1670.505859	659.730408
1669.519531	403.140381
1668.532227	404.654266
1667.544922	534.040527
1666.557617	427.613373
1665.570313	486.171234
1664.583008	842.229614
1663.594727	601.784241
1662.607422	597.853760
1661.619141	734.791504
1660.629883	689.147827
1659.641602	744.601379
1658.652344	795.064819
1657.663086	784.930481
1656.673828	655.972473
1655.684570	646.525574
1654.694336	436.214600
1653.704102	726.444641
1652.713867	432.136810
1651.723633	410.684906
1650.732422	455.609955
1649.742188	558.954590
1648.750977	527.677917
1647.758789	425.286285
1646.767578	452.649384
1645.775391	247.747620
1644.784180	246.520309
1643.791992	673.230225
1642.798828	88.868645
1641.806641	-91.229446
1640.813477	-115.405212
1639.820313	335.455566
1638.827148	121.619507
1637.833008	58.316891
1636.839844	-68.075356
1635.845703	208.982788
1634.851563	151.370987
1633.856445	59.637012
1632.862305	-31.934534
1631.867188	-270.854889
1630.872070	27.534992
1629.876953	125.823166
1628.881836	208.353714
1627.885742	-30.095736
1626.889648	-28.993004
1625.893555	161.525925
1624.897461	233.686523
1623.900391	-38.535595
1622.903320	-134.508362
1621.906250	-7.052786
1620.909180	-226.413559
1619.912109	-211.897766
1618.914063	-71.341507
1617.916016	-48.985264
1616.917969	-52.889633
1615.919922	-106.661934
1614.920898	193.766525
1613.921875	74.343246
1612.922852	-210.273087
1611.923828	-193.265472
1610.924805	324.390289
1609.924805	304.497772
1608.924805	153.554047
1607.924805	-26.187857
1606.924805	262.917877
1605.923828	208.796204
1604.922852	-107.162567
1603.921875	226.068558
1602.920898	-45.409081
1601.919922	-47.367035
1600.917969	2.899257
1599.916016	165.511444
1598.914063	103.114319
1597.912109	113.845001
1596.909180	312.632813
1595.906250	-113.241631
1594.903320	-76.652573
1593.900391	134.805115
1592.896484	-194.462570
1591.893555	53.260731
1590.889648	305.971649
1589.885742	-268.747162
1588.880859	12.375526
1587.876953	-27.555916
1586.872070	-31.098021
1585.867188	22.594437
1584.862305	-124.574348
1583.856445	-26.850801
1582.851563	-4.845620
1581.845703	371.278534
1580.839844	122.047653
1579.833008	10.775800
1578.827148	-152.634628
1577.820313	334.551544
1576.813477	170.845566
1575.806641	72.107651
1574.798828	-73.563210
1573.791992	-65.872177
1572.784180	-8.948234
1571.775391	188.156662
1570.767578	-51.554581
1569.759766	114.015305
1568.750977	71.535378
1567.742188	-7.436138
1566.732422	95.220879
1565.723633	36.749435
1564.713867	55.997589
1563.704102	-2.758761
1562.694336	-279.564575
1561.684570	159.476700
1560.673828	97.674294
1559.664063	328.732330
1558.652344	-233.672043
1557.641602	28.140135
1556.630859	175.685257
1555.619141	95.041794
1554.607422	47.954323
1553.595703	-216.764008
1552.583984	-88.028519
1551.571289	395.069061
1550.558594	93.758469
1549.545898	-135.129272
1548.533203	-53.683079
1547.519531	169.794098
1546.506836	403.391602
1545.493164	-87.030693
1544.479492	-140.638351
1543.464844	167.341568
1542.451172	475.069977
1541.436523	188.503586
1540.421875	33.608444
1539.407227	172.938736
1538.391602	159.778732
1537.375977	125.846985
1536.361328	272.409363
1535.344727	-1.686721
1534.329102	85.251762
1533.312500	25.047186
1532.296875	-158.960892
1531.280273	249.699921
1530.262695	3.597542
1529.246094	66.625046
1528.228516	119.182022
1527.210938	145.853760
1526.193359	234.183289
1525.175781	-7.083256
1524.157227	135.036713
1523.138672	-198.960815
1522.120117	-44.214367
1521.101563	-169.940521
1520.082031	-200.610107
1519.063477	28.275730
1518.043945	113.029037
1517.024414	87.164093
1516.003906	-288.165131
1514.983398	45.423054
1513.963867	106.619232
1512.943359	23.918388
1511.921875	61.779678
1510.901367	84.168190
1509.879883	11.517981
1508.858398	-292.027008
1507.836914	-103.144028
1506.815430	-288.742798
1505.792969	56.257927
1504.770508	152.451599
1503.748047	-76.868301
1502.725586	-165.259857
1501.702148	-79.538498
1500.678711	-226.926910
1499.655273	-141.342514
1498.631836	74.685928
1497.608398	-42.094955
1496.583984	104.622284
1495.559570	-48.043007
1494.535156	-1.215267
1493.510742	40.438080
1492.485352	327.411865
1491.460938	-24.674543
1490.435547	-59.830097
1489.409180	-3.058217
1488.383789	153.291824
1487.357422	69.494171
1486.331055	-85.774963
1485.304688	550.252502
1484.278320	244.346664
1483.250977	-69.122849
1482.224609	237.391281
1481.197266	426.428650
1480.168945	347.634277
1479.141602	421.840607
1478.113281	363.456360
1477.084961	236.298340
1476.056641	-5.443567
1475.028320	432.965424
1473.999023	265.113739
1472.969727	598.884460
1471.940430	275.820923
1470.911133	606.921570
1469.881836	831.036316
1468.851563	887.163696
1467.821289	839.014832
1466.791016	1108.736450
1465.759766	882.635864
1464.729492	809.173523
1463.698242	1142.305420
1462.666992	974.855713
1461.635742	1158.017944
1460.603516	1247.156006
1459.571289	1112.873047
1458.539063	1059.913452
1457.506836	1055.232300
1456.474609	1007.462402
1455.441406	1010.468018
1454.408203	1241.771729
1453.375000	1325.957764
1452.341797	1427.906616
1451.307617	1443.666260
1450.274414	1342.933960
1449.240234	1447.484863
1448.205078	1486.170776
1447.170898	1618.619873
1446.135742	1419.385376
1445.100586	1496.205933
1444.065430	1178.266968
1443.030273	1065.476196
1441.994141	1271.510864
1440.958984	941.382996
1439.921875	1013.462524
1438.885742	1027.462646
1437.849609	1198.234375
1436.812500	777.687256
1435.775391	594.877625
1434.738281	801.203369
1433.701172	838.327942
1432.663086	890.645752
1431.625000	708.271057
1430.586914	336.783325
1429.548828	285.980652
1428.509766	-6.904492
1427.470703	260.321869
1426.431641	174.510437
1425.392578	290.506134
1424.353516	-37.055222
1423.313477	222.734940
1422.273438	147.433212
1421.233398	205.757385
1420.193359	412.731812
1419.152344	320.081757
1418.111328	139.466797
1417.070313	21.946365
1416.029297	-135.679901
1414.987305	169.710022
1413.946289	-45.525867
1412.904297	139.222885
1411.862305	-35.504101
1410.819336	146.837341
1409.776367	238.743591
1408.734375	-156.666443
1407.691406	18.365120
1406.647461	67.846924
1405.604492	54.664272
1404.560547	-3.608010
1403.516602	61.226753
1402.472656	98.543938
1401.427734	118.374748
1400.382813	40.491592
1399.337891	-122.501724
1398.292969	-19.575670
1397.248047	434.318817
1396.202148	296.719147
1395.156250	-51.163483
1394.110352	204.881958
1393.064453	350.738373
1392.018555	-176.867615
1390.971680	-128.409882
1389.924805	-162.449478
1388.877930	-76.261841
1387.830078	192.603256
1386.782227	133.824554
1385.734375	-14.836375
1384.686523	101.678909
1383.638672	245.749115
1382.589844	74.988930
1381.541016	-70.603302
1380.492188	-126.098175
1379.443359	-318.810455
1378.394531	42.954815
1377.344727	47.697529
1376.294922	-94.697975
1375.245117	92.439751
1374.194336	-54.687988
1373.143555	20.328117
1372.092773	-19.280016
1371.041992	153.141373
1369.991211	-212.777420
1368.939453	-104.977249
1367.887695	27.796204
1366.835938	31.095047
1365.784180	-279.284515
1364.731445	-79.033012
1363.679688	-110.247917
1362.626953	77.647469
1361.573242	-85.284813
1360.520508	97.755531
1359.466797	255.931671
1358.413086	41.154987
1357.359375	35.397278
1356.305664	-156.670456
1355.250977	98.724846
1354.196289	-55.824299
1353.141602	-95.951637
1352.086914	142.171951
1351.031250	42.610851
1349.975586	2.761789
1348.919922	92.072968
1347.864258	226.101959
1346.808594	149.304718
1345.751953	536.406189
1344.695313	491.978271
1343.638672	879.015991
1342.581055	557.099976
1341.523438	309.749023
1340.466797	275.663361
1339.408203	796.485901
1338.350586	549.495178
1337.291992	490.848236
1336.234375	338.254578
1335.174805	581.748718
1334.116211	817.805481
1333.057617	534.357361
1331.998047	523.145752
1330.938477	462.561615
1329.878906	453.990448
1328.818359	497.386719
1327.757813	498.826660
1326.697266	485.514038
1325.636719	536.494446
1324.576172	831.993042
1323.514648	739.802551
1322.453125	593.412903
1321.391602	619.898865
1320.330078	525.536438
1319.267578	554.602844
1318.205078	642.904236
1317.142578	775.609070
1316.080078	804.774536
1315.016602	720.602051
1313.953125	845.965576
1312.889648	729.900940
1311.826172	680.439880
1310.761719	810.797607
1309.698242	736.818848
1308.633789	854.896362
1307.569336	857.310242
1306.503906	717.057007
1305.438477	795.828735
1304.373047	970.518555
1303.307617	724.732422
1302.242188	862.566589
1301.175781	675.961243
1300.109375	1049.692261
1299.042969	811.609558
1297.976563	873.297913
1296.909180	895.695557
1295.841797	552.324280
1294.774414	439.848694
1293.707031	641.544739
1292.638672	808.825500
1291.571289	885.311707
1290.502930	667.505005
1289.433594	802.857056
1288.365234	563.144775
1287.295898	926.412903
1286.226563	801.964050
1285.157227	687.384827
1284.086914	763.887390
1283.017578	916.283569
1281.947266	765.067505
1280.876953	626.164917
1279.805664	842.127991
1278.734375	399.925323
1277.663086	645.209961
1276.591797	746.119263
1275.520508	629.401855
1274.448242	867.147278
1273.375977	791.995911
1272.303711	550.741455
1271.231445	639.349487
1270.158203	657.087219
1269.085938	831.082520
1268.011719	814.578918
1266.938477	622.371582
1265.865234	647.399597
1264.791016	713.867676
1263.716797	751.033569
1262.641602	1075.887329
1261.567383	1022.736511
1260.492188	1042.706787
1259.416992	767.807922
1258.341797	500.325928
1257.265625	961.200012
1256.190430	343.101288
1255.114258	643.088928
1254.037109	767.665833
1252.960938	673.161377
1251.883789	997.140686
1250.806641	771.222961
1249.729492	844.506897
1248.652344	655.145935
1247.574219	618.977661
1246.496094	835.553223
1245.417969	813.887268
1244.338867	782.479675
1243.260742	695.205200
1242.181641	573.937317
1241.102539	719.733215
1240.022461	812.026245
1238.943359	833.888611
1237.863281	734.396973
1236.783203	802.276489
1235.702148	353.567963
1234.622070	477.193542
1233.541016	704.946533
1232.459961	336.423340
1231.377930	641.553467
1230.296875	820.564026
1229.214844	636.189453
1228.132813	568.075378
1227.050781	587.094299
1225.967773	681.081787
1224.884766	588.677673
1223.801758	222.924469
1222.718750	396.616608
1221.634766	306.622925
1220.550781	412.438904
1219.466797	559.253540
1218.382813	522.314575
1217.298828	591.646973
1216.213867	351.738739
1215.128906	433.052307
1214.042969	323.554108
1212.958008	233.380783
1211.872070	430.352142
1210.786133	426.948517
1209.700195	551.337708
1208.613281	164.374664
1207.526367	618.969604
1206.439453	656.309937
1205.352539	435.725525
1204.265625	415.173370
1203.177734	312.670532
1202.089844	405.240753
1201.001953	83.587090
1199.913086	344.568420
1198.824219	47.034798
1197.735352	-29.044975
1196.646484	-18.538040
1195.557617	148.249039
1194.467773	-240.545670
1193.377930	-391.216339
1192.288086	-337.571442
1191.197266	150.921616
1190.106445	48.164131
1189.015625	127.945374
1187.924805	56.363220
1186.833984	155.220657
1185.742188	-281.274048
1184.650391	-40.900940
1183.557617	-138.975204
1182.465820	-88.324547
1181.373047	-121.685104
1180.280273	-68.762489
1179.187500	72.781570
1178.093750	338.825195
1177.000977	195.011795
1175.907227	302.728088
1174.812500	12.794749
1173.718750	-66.339874
1172.624023	-21.011858
1171.529297	151.097015
1170.434570	16.819319
1169.338867	-119.837990
1168.244141	95.107002
1167.148438	-240.047195
1166.051758	-252.374252
1164.956055	-293.399872
1163.859375	62.197815
1162.762695	-139.024353
1161.666016	-118.069565
1160.568359	50.877636
1159.470703	238.811752
1158.373047	142.600723
1157.275391	168.100754
1156.176758	-18.784792
1155.079102	-7.633759
1153.979492	-80.005211
1152.880859	-73.684174
1151.782227	-29.259424
1150.682617	124.725113
1149.583008	-250.298248
1148.482422	-141.654663
1147.382813	131.242401
1146.282227	-236.473068
1145.181641	33.883278
1144.080078	256.488251
1142.979492	155.403183
1141.877930	118.554932
1140.776367	27.006897
1139.673828	70.996437
1138.572266	0.858421
1137.469727	-55.017391
1136.367188	-11.090963
1135.263672	163.441483
1134.161133	216.770370
1133.057617	58.726894
1131.954102	123.890190
1130.849609	-41.215225
1129.745117	147.294525
1128.641602	188.639252
1127.536133	90.005646
1126.431641	136.062729
1125.326172	355.137817
1124.220703	71.649956
1123.115234	108.176460
1122.009766	180.222366
1120.903320	-103.051010
1119.796875	-118.617149
1118.690430	194.894226
1117.583008	89.320290
1116.475586	-56.429665
1115.368164	22.641624
1114.260742	-80.443199
1113.152344	180.684357
1112.044922	79.992020
1110.936523	137.707794
1109.827148	256.836823
1108.718750	172.756912
1107.609375	244.608261
1106.500000	-122.791679
1105.389648	392.972595
1104.280273	160.280655
1103.169922	366.636200
1102.059570	65.663231
1100.948242	146.960938
1099.837891	183.447769
1098.726563	384.967468
1097.615234	298.847046
1096.502930	274.051056
1095.390625	602.707214
1094.278320	-79.290695
1093.166016	133.958862
1092.053711	168.199249
1090.940430	65.916710
1089.827148	168.459457
1088.713867	214.520081
1087.599609	281.756744
1086.485352	125.578148
1085.371094	-35.194263
1084.256836	412.979706
1083.141602	680.012329
1082.027344	662.670471
1080.912109	278.912292
1079.795898	505.985077
1078.680664	467.682831
1077.564453	138.348648
1076.448242	238.699402
1075.331055	-130.235214
1074.213867	113.314232
1073.096680	68.331253
1071.979492	-227.470200
1070.862305	-276.940613
1069.744141	-96.661400
1068.625977	50.785030
1067.507813	38.921181
1066.388672	-36.125202
1065.270508	343.186462
1064.151367	284.608734
1063.031250	214.406448
1061.912109	-251.138000
1060.791992	188.921585
1059.671875	144.703430
1058.550781	406.876617
1057.430664	-41.675419
1056.309570	73.308426
1055.188477	43.430424
1054.066406	237.893097
1052.945313	35.294109
1051.823242	176.104050
1050.700195	239.870865
1049.578125	149.644867
1048.455078	262.535706
1047.332031	-133.124451
1046.208984	45.231575
1045.084961	228.236420
1043.960938	61.542313
1042.836914	158.374588
1041.712891	-75.650810
1040.587891	-227.957642
1039.462891	-286.950684
1038.337891	161.796494
1037.212891	-97.309204
1036.086914	-137.437408
1034.960938	-175.137787
1033.834961	52.474995
1032.708984	128.883942
1031.582031	175.103271
1030.455078	26.102434
1029.328125	86.438599
1028.200195	-222.645325
1027.072266	-166.760254
1025.944336	-238.560028
1024.816406	-549.415283
1023.687500	-314.475464
1022.558594	-170.076447
1021.429688	-570.973755
1020.300781	-145.688507
1019.170898	-156.569046
1018.041016	-269.385345
1016.911133	-196.592163
1015.780273	17.640059
1014.649414	58.066448
1013.518555	19.800529
1012.387695	-141.114517
1011.255859	20.004656
1010.124023	104.744781
1008.992188	-201.624451
1007.860352	209.590439
1006.727539	465.698059
1005.594727	384.089417
1004.461914	1056.455933
1003.329102	1243.114258
1002.195313	1129.296753
1001.061523	1036.427490
999.927734	525.537476
998.792969	128.150757
997.658203	128.220047
996.523438	183.794067
995.388672	-56.002274
994.252930	-76.379189
993.117188	11.779696
991.981445	88.456642
990.844727	-3.146281
989.708984	73.687378
988.572266	254.293640
987.434570	476.381500
986.297852	244.618011
985.160156	-330.131073
984.022461	205.386490
982.884766	188.225052
981.746094	-139.559265
980.607422	170.303040
979.468750	116.626007
978.329102	5.561645
977.190430	221.171967
976.050781	-41.412415
974.910156	-230.238602
973.770508	171.668930
972.629883	-161.670105
971.489258	49.575470
970.348633	196.516434
969.207031	194.252533
968.065430	-140.723236
966.923828	-89.954460
965.781250	146.693939
964.639648	-59.333252
963.496094	177.366776
962.353516	111.436737
961.210938	254.187485
960.067383	167.814972
958.923828	294.616058
957.779297	272.562195
956.635742	28.499321
955.491211	-135.250015
954.345703	248.161255
953.201172	235.615677
952.055664	-26.196606
950.910156	149.028473
949.764648	-32.456047
948.618164	-106.338463
947.471680	292.985809
946.325195	-43.554443
945.178711	298.608185
944.031250	26.314907
942.883789	-85.941338
941.736328	-24.581448
940.587891	123.546478
939.439453	273.952728
938.291016	146.054230
937.142578	431.082397
935.993164	449.263519
934.843750	59.461113
933.694336	335.386993
932.544922	0.606489
931.394531	228.703522
930.244141	156.133087
929.093750	204.333542
927.942383	88.674095
926.791016	228.017746
925.639648	203.531342
924.488281	-32.436657
923.335938	234.360062
922.183594	-133.268463
921.031250	-339.280457
919.877930	48.008080
918.724609	-37.425060
917.571289	113.469719
916.417969	12.261525
915.263672	-102.474930
914.109375	-124.043251
912.955078	38.262360
911.800781	148.352798
910.645508	-161.204910
909.490234	134.922165
908.334961	165.683960
907.178711	196.467911
906.022461	-85.457619
904.866211	47.400246
903.709961	-71.196068
902.552734	-87.796478
901.395508	242.041016
900.238281	-75.604729
899.080078	23.314079
897.921875	-20.315315
896.763672	-97.826195
895.605469	-127.784256
894.446289	109.075203
893.287109	133.381516
892.127930	284.242798
890.967773	-107.156235
889.807617	73.100784
888.647461	-8.655346
887.487305	6.722574
886.326172	-4.973252
885.165039	3.661774
884.003906	118.341278
882.842773	-148.197678
881.680664	88.257103
880.518555	-85.692543
879.356445	-11.622046
878.193359	287.757019
877.030273	-41.531666
875.867188	280.250946
874.703125	129.020309
873.540039	306.541687
872.375977	162.139282
871.210938	-42.951702
870.046875	399.948120
868.881836	309.606323
867.716797	-158.453384
866.550781	571.905212
865.385742	205.136917
864.219727	424.995697
863.052734	285.316376
861.886719	426.436646
860.719727	10.628085
859.552734	196.625397
858.384766	472.297272
857.217773	308.049805
856.049805	810.109680
854.880859	284.761017
853.712891	421.087738
852.543945	573.027466
851.375000	294.586517
850.205078	760.139465
849.036133	394.391510
847.866211	174.366104
846.696289	377.597076
845.525391	115.113281
844.354492	262.274780
843.183594	270.625641
842.012695	97.764687
840.840820	231.339935
839.668945	-160.585327
838.497070	107.058449
837.324219	320.915375
836.151367	443.042999
834.978516	477.969910
833.805664	119.818459
832.631836	190.472992
831.458008	167.319321
830.284180	309.282623
829.110352	132.108337
827.935547	93.280434
826.760742	297.511047
825.584961	474.856354
824.410156	74.792191
823.234375	4.689302
822.058594	-150.072021
820.881836	29.308491
819.705078	-63.103207
818.528320	31.503000
817.351563	279.607178
816.173828	-171.166199
814.996094	-281.379913
813.818359	77.723495
812.639648	96.401291
811.461914	-218.436234
810.283203	42.493347
809.103516	-18.939238
807.923828	-222.562088
806.745117	-283.978546
805.564453	-494.180237
804.384766	-493.420044
803.204102	42.187672
802.023438	-132.554047
800.842773	-169.709778
799.661133	-100.430595
798.479492	-29.005131
797.297852	-37.458839
796.115234	-181.142029
794.932617	-103.218201
793.750000	-32.017433
792.567383	-270.951813
791.383789	125.663445
790.200195	105.881859
789.016602	-46.720333
787.832031	24.184210
786.648438	-203.615585
785.463867	75.105209
784.278320	90.538040
783.092773	296.029663
781.908203	189.778595
780.721680	87.951836
779.536133	103.212845
778.349609	164.805801
777.163086	-323.441803
775.975586	188.457382
774.789063	29.185667
773.601563	0.127672
772.413086	4.131285
771.225586	263.918091
770.037109	170.772949
768.848633	399.461212
767.660156	81.477333
766.470703	94.091820
765.281250	-25.496325
764.091797	275.555115
762.901367	127.288048
761.710938	185.969971
760.520508	158.761505
759.330078	72.133797
758.138672	282.458801
756.947266	382.697540
755.755859	518.036072
754.563477	136.738815
753.371094	331.343140
752.178711	-240.929779
750.986328	-66.155533
749.792969	420.334625
748.599609	-125.294975
747.405273	231.423248
746.211914	300.477783
745.017578	86.459389
743.823242	230.038437
742.627930	277.033966
741.433594	-164.903198
740.238281	-10.483214
739.041992	143.841385
737.846680	28.602407
736.650391	-215.830307
735.454102	-24.407312
734.256836	-143.967804
733.059570	204.895142
731.862305	102.801323
730.665039	204.198700
729.466797	325.207062
728.268555	159.692337
727.070313	114.475571
725.872070	241.932480
724.672852	458.901550
723.473633	70.616020
722.273438	-101.277031
721.074219	226.942154
719.874023	146.758392
718.673828	22.951902
717.472656	25.749807
716.271484	120.160843
715.070313	153.449463
713.869141	-136.000748
712.666992	25.937750
711.464844	192.150711
710.262695	166.529556
709.059570	228.055359
707.856445	276.481110
706.653320	-195.534195
705.450195	-242.823685
704.246094	-11.511697
703.041992	252.332504
701.837891	248.475418
700.632813	340.314209
699.428711	55.947853
698.222656	86.925491
697.017578	233.082611
695.811523	142.333862
694.605469	164.596390
693.399414	-6.441315
692.192383	-236.018646
690.986328	174.920425
689.778320	-173.941864
688.571289	-396.777863
687.363281	-133.571060
686.155273	300.861359
684.947266	160.504974
683.738281	-1.449697
682.529297	196.461548
681.320313	327.126648
680.111328	11.496101
678.901367	-39.739338
677.691406	-279.312653
676.481445	-98.781082
675.270508	29.745564
674.059570	-354.571106
672.848633	22.786051
671.636719	-54.181259
670.425781	-154.864212
669.213867	265.516479
668.000977	238.353317
666.789063	381.940643
665.576172	128.015167
664.362305	-11.288251
663.149414	104.313072
661.935547	271.708588
660.721680	98.077942
659.507813	146.821777
658.292969	-26.601952
657.078125	257.341980
655.863281	-0.007976
654.647461	-192.507889
653.431641	87.145218
652.215820	407.674896
651.000000	-71.101418
649.783203	-52.068443
648.566406	-119.096756
647.349609	147.660751
646.132813	136.734894
644.915039	147.421478
643.697266	254.994781
642.478516	162.594772
641.259766	-47.929844
640.041992	-144.316483
638.822266	307.515930
637.603516	131.807922
636.383789	-32.963760
635.164063	201.956329
633.943359	288.729645
632.723633	-12.978016
631.502930	340.225769
630.281250	-111.277733
629.060547	-210.584442
627.838867	12.035465
626.617188	39.588333
625.394531	270.964752
624.172852	217.346191
622.950195	301.081818
621.726563	-26.359182
620.503906	139.189072
619.280273	-48.461456
618.056641	-45.260300
616.832031	142.248962
615.608398	122.337662
614.383789	415.043243
613.158203	-380.846069
611.933594	36.405853
610.708008	-129.913071
609.482422	-225.325180
608.255859	190.360748
607.030273	129.732300
605.803711	174.131897
604.576172	-73.709549
