# Supplementary material for: Raman spectroscopy accurately differentiates mucosal healing from non-healing and biochemical changes following biological therapy in inflammatory bowel disease
Source: PLoS One. 2021 Jun 2;16(6):e0252210. doi: 10.1371/journal.pone.0252210 (PMC8172032; doi:10.1371/journal.pone.0252210)
Supplement: S7 Dataset — (ZIP) [file pone.0252210.s009.zip › Post-biologic/OC034 post treatment_base sub CR removed_87__X_-4889.59__Y_10076__Z_1506.55__Time_980.txt]

1714.774414	64.306190
1713.797852	19.382225
1712.820313	-36.740631
1711.843750	47.212925
1710.866211	80.716942
1709.888672	-16.554567
1708.911133	-8.685050
1707.933594	-43.094357
1706.955078	-79.609467
1705.976563	-78.013268
1704.998047	-14.229916
1704.019531	-48.901756
1703.040039	-37.484394
1702.061523	-68.221306
1701.082031	-2.059809
1700.101563	-2.194225
1699.122070	59.833488
1698.141602	36.891697
1697.161133	14.595381
1696.180664	38.367901
1695.200195	148.248459
1694.218750	90.432800
1693.238281	188.178604
1692.256836	139.666565
1691.274414	339.991211
1690.292969	210.028931
1689.310547	243.461411
1688.328125	354.862152
1687.345703	301.527130
1686.363281	390.141663
1685.379883	418.020294
1684.396484	515.799255
1683.413086	675.436462
1682.429688	598.576782
1681.445313	700.763733
1680.461914	555.954895
1679.477539	624.739075
1678.493164	795.226807
1677.507813	790.632141
1676.523438	1007.438171
1675.538086	902.950073
1674.552734	1086.246338
1673.566406	1065.358032
1672.581055	1039.769409
1671.594727	1219.340210
1670.608398	1152.367798
1669.622070	1202.849365
1668.634766	1277.755005
1667.648438	1438.150269
1666.661133	1291.150879
1665.673828	1290.702881
1664.685547	1375.672607
1663.698242	1426.676758
1662.709961	1581.588257
1661.721680	1569.939941
1660.733398	1553.512817
1659.744141	1728.382324
1658.755859	1795.068481
1657.766602	1798.643311
1656.777344	1532.601196
1655.787109	1457.770630
1654.797852	1571.390137
1653.807617	1481.651367
1652.817383	1368.601440
1651.827148	1319.539551
1650.835938	1043.504517
1649.844727	1093.242188
1648.853516	908.126160
1647.862305	839.800171
1646.871094	734.928040
1645.878906	720.322449
1644.886719	584.633850
1643.894531	449.398468
1642.902344	391.164246
1641.910156	438.906403
1640.916992	133.399765
1639.923828	250.496292
1638.930664	88.310234
1637.936523	129.587677
1636.943359	86.820732
1635.949219	-37.311657
1634.955078	160.435181
1633.960938	84.399635
1632.965820	-46.614540
1631.970703	-16.627789
1630.975586	5.735398
1629.980469	-253.294968
1628.985352	-25.054749
1627.989258	-17.672352
1626.993164	87.298698
1625.997070	-57.385132
1625.000977	-12.440482
1624.003906	9.059504
1623.007813	151.677475
1622.010742	231.385880
1621.012695	332.289154
1620.015625	217.963898
1619.017578	311.343903
1618.020508	399.615936
1617.021484	243.917496
1616.023438	169.809357
1615.025391	82.778038
1614.026367	179.568085
1613.027344	-25.137665
1612.028320	145.340256
1611.028320	161.214737
1610.029297	88.093376
1609.029297	17.747063
1608.029297	117.828484
1607.028320	233.690857
1606.028320	326.027588
1605.027344	337.260071
1604.026367	254.341644
1603.025391	-61.369450
1602.023438	-18.428902
1601.022461	-1.606635
1600.020508	-34.419102
1599.018555	-35.791893
1598.016602	185.076035
1597.013672	-27.952950
1596.010742	62.242531
1595.007813	-176.736435
1594.004883	-104.788193
1593.001953	-6.747010
1591.998047	46.881317
1590.994141	-6.529096
1589.990234	31.411844
1588.986328	155.420990
1587.981445	227.195465
1586.976563	288.483795
1585.971680	248.032852
1584.966797	377.001770
1583.961914	341.686920
1582.956055	566.907349
1581.950195	442.905243
1580.944336	368.386017
1579.938477	444.865692
1578.931641	422.324005
1577.924805	188.896423
1576.917969	285.976654
1575.911133	401.147034
1574.904297	388.729675
1573.896484	350.227936
1572.888672	285.649567
1571.880859	345.773651
1570.873047	338.199524
1569.864258	309.741028
1568.855469	335.737305
1567.846680	366.802704
1566.837891	330.225525
1565.829102	329.887360
1564.819336	152.933945
1563.809570	297.700623
1562.799805	418.923798
1561.790039	306.515289
1560.779297	411.853577
1559.768555	236.992676
1558.757813	233.143982
1557.747070	387.236267
1556.736328	344.193085
1555.724609	358.007416
1554.712891	369.069916
1553.701172	379.968903
1552.689453	173.242035
1551.676758	233.031540
1550.664063	419.426270
1549.651367	300.290344
1548.638672	442.279968
1547.625977	317.675476
1546.612305	298.955109
1545.598633	295.576202
1544.584961	235.164078
1543.571289	358.048767
1542.556641	188.792175
1541.541992	176.969360
1540.527344	133.981415
1539.512695	101.152840
1538.498047	241.081192
1537.482422	63.361134
1536.466797	107.402069
1535.451172	-6.108346
1534.434570	-11.451717
1533.418945	21.691147
1532.402344	-76.838425
1531.385742	149.203796
1530.369141	70.915092
1529.351563	175.363419
1528.334961	45.203743
1527.317383	100.298889
1526.299805	144.877838
1525.281250	16.790369
1524.263672	94.429573
1523.245117	71.499878
1522.226563	143.555542
1521.208008	228.243332
1520.188477	173.856354
1519.168945	83.309494
1518.150391	321.571686
1517.129883	174.110886
1516.110352	59.919884
1515.089844	140.774948
1514.070313	144.373871
1513.049805	34.815605
1512.028320	73.976028
1511.007813	20.553749
1509.986328	49.059406
1508.964844	100.449471
1507.943359	-130.465271
1506.921875	-99.943329
1505.899414	-15.793773
1504.876953	-6.187093
1503.854492	-99.260033
1502.832031	35.524078
1501.808594	-124.477287
1500.786133	-210.321198
1499.762695	-45.419785
1498.739258	-185.353806
1497.714844	-23.443470
1496.691406	-127.848801
1495.666992	-12.404412
1494.642578	-25.047623
1493.617188	138.562561
1492.592773	-12.478514
1491.567383	-5.169126
1490.541992	14.752474
1489.516602	177.568726
1488.491211	146.046005
1487.464844	290.569122
1486.438477	261.273163
1485.412109	226.734207
1484.385742	151.231461
1483.358398	348.604919
1482.331055	265.157410
1481.303711	398.381104
1480.276367	528.859680
1479.249023	564.825562
1478.220703	547.110535
1477.192383	491.049957
1476.164063	694.738708
1475.135742	533.987671
1474.106445	821.354797
1473.077148	1011.732056
1472.047852	1072.094482
1471.018555	1346.085083
1469.989258	1200.032593
1468.958984	1252.336182
1467.928711	1579.179932
1466.898438	1631.169312
1465.868164	1688.119263
1464.836914	1925.388306
1463.805664	1936.305664
1462.774414	2094.476563
1461.743164	2120.410889
1460.710938	2181.786377
1459.679688	2260.836182
1458.647461	2238.225098
1457.615234	2245.999268
1456.582031	2553.079346
1455.549805	2380.528809
1454.516602	2344.923096
1453.483398	2501.975098
1452.449219	2440.865479
1451.416016	2686.416260
1450.381836	2592.234131
1449.347656	2756.452637
1448.313477	2748.310059
1447.279297	2742.655029
1446.244141	2724.286621
1445.208984	2675.507568
1444.173828	2358.447998
1443.138672	2398.251953
1442.102539	2415.225342
1441.066406	2644.610352
1440.030273	2406.077881
1438.994141	2286.443359
1437.958008	2222.445557
1436.920898	2062.418457
1435.883789	1958.028442
1434.846680	1712.219482
1433.808594	1436.191040
1432.771484	1440.543945
1431.733398	1157.110596
1430.695313	1070.651978
1429.657227	900.968323
1428.618164	736.396240
1427.579102	612.258484
1426.540039	523.488647
1425.500977	439.814911
1424.461914	530.110657
1423.421875	504.458069
1422.381836	380.583069
1421.341797	518.752747
1420.301758	326.990479
1419.260742	304.023376
1418.219727	265.998657
1417.178711	373.999695
1416.137695	268.119080
1415.096680	174.906952
1414.054688	-23.865519
1413.012695	64.159035
1411.970703	56.664921
1410.928711	51.742680
1409.885742	-58.676208
1408.842773	44.568527
1407.799805	80.012169
1406.756836	-72.845192
1405.712891	38.054554
1404.668945	68.648659
1403.625000	-3.595585
1402.581055	132.530289
1401.537109	0.249873
1400.492188	13.565836
1399.447266	69.588249
1398.402344	188.348709
1397.357422	101.612152
1396.311523	27.521633
1395.265625	-1.346940
1394.219727	80.107224
1393.173828	211.709976
1392.126953	-47.250870
1391.081055	-15.608296
1390.034180	98.703957
1388.986328	165.519714
1387.939453	7.274797
1386.891602	-5.737452
1385.843750	-98.652283
1384.795898	-3.908785
1383.748047	-16.570595
1382.699219	-31.619278
1381.651367	-71.516548
1380.602539	-28.855185
1379.552734	-33.549694
1378.503906	-38.108025
1377.454102	32.340046
1376.404297	-16.910942
1375.354492	41.283062
1374.303711	-127.443130
1373.253906	0.847880
1372.203125	-130.127426
1371.152344	-31.548000
1370.100586	52.160786
1369.049805	93.615791
1367.998047	-96.522766
1366.946289	27.418036
1365.894531	-251.996750
1364.841797	19.101427
1363.789063	13.912281
1362.736328	73.578392
1361.683594	190.594330
1360.630859	81.325249
1359.577148	41.884308
1358.523438	116.995232
1357.469727	40.570396
1356.415039	235.249146
1355.361328	313.206207
1354.306641	35.991562
1353.251953	315.456451
1352.197266	289.493011
1351.141602	288.517456
1350.085938	401.885284
1349.030273	604.704895
1347.974609	574.351563
1346.918945	658.282715
1345.862305	804.333069
1344.805664	809.135437
1343.749023	841.364868
1342.691406	801.852539
1341.634766	1049.975708
1340.577148	1033.049072
1339.519531	1078.213135
1338.460938	1101.222412
1337.403320	936.215637
1336.344727	860.548340
1335.286133	916.238342
1334.226563	845.868774
1333.167969	1042.859985
1332.108398	851.621521
1331.048828	920.257202
1329.989258	944.522705
1328.928711	889.839355
1327.869141	763.677734
1326.808594	845.252197
1325.748047	880.016479
1324.686523	776.628601
1323.625977	920.338196
1322.564453	955.528564
1321.502930	800.831299
1320.440430	858.543701
1319.378906	871.984314
1318.316406	779.520813
1317.253906	859.850525
1316.190430	1073.415649
1315.127930	912.412354
1314.064453	1015.287415
1313.000977	849.736450
1311.937500	733.665771
1310.873047	743.380310
1309.809570	992.050232
1308.745117	896.152893
1307.679688	933.331055
1306.615234	901.746216
1305.549805	897.374390
1304.484375	957.087646
1303.418945	884.140503
1302.353516	953.941772
1301.287109	979.610901
1300.220703	968.547424
1299.154297	822.509827
1298.087891	804.385254
1297.020508	847.790527
1295.954102	960.047302
1294.886719	768.029419
1293.818359	762.723816
1292.750977	615.247437
1291.682617	693.626892
1290.614258	757.380676
1289.545898	683.927917
1288.476563	593.470215
1287.407227	444.352600
1286.338867	501.231384
1285.268555	634.144470
1284.199219	664.247681
1283.128906	537.742004
1282.058594	656.206360
1280.988281	686.617371
1279.917969	746.484924
1278.846680	689.004333
1277.775391	418.856934
1276.704102	640.449524
1275.632813	683.570618
1274.560547	946.760132
1273.488281	721.175964
1272.416016	823.177429
1271.343750	666.299683
1270.270508	836.832275
1269.197266	943.895630
1268.124023	838.622498
1267.050781	938.484436
1265.977539	1175.025024
1264.903320	1123.686768
1263.829102	974.889282
1262.753906	1072.515381
1261.679688	1072.652588
1260.604492	1109.424927
1259.529297	1143.812500
1258.454102	1032.075806
1257.378906	1112.873779
1256.302734	1220.490845
1255.226563	1048.134277
1254.150391	1138.796997
1253.073242	1071.295654
1251.997070	1089.030273
1250.919922	1286.817993
1249.841797	1265.694092
1248.764648	1098.735596
1247.686523	1131.232910
1246.608398	1061.683960
1245.530273	1074.818848
1244.452148	990.813049
1243.373047	1169.190674
1242.293945	1099.843872
1241.214844	1081.541016
1240.135742	937.062012
1239.055664	1062.031494
1237.975586	1136.022461
1236.895508	880.129211
1235.815430	971.144409
1234.734375	1076.687012
1233.654297	1027.062012
1232.573242	1021.097656
1231.491211	845.551392
1230.410156	820.269104
1229.328125	940.316467
1228.246094	898.090393
1227.163086	756.640564
1226.081055	932.289551
1224.998047	827.185852
1223.915039	918.069336
1222.832031	619.517273
1221.748047	635.435425
1220.664063	576.393188
1219.580078	623.708130
1218.496094	513.918640
1217.412109	428.318481
1216.327148	318.587708
1215.242188	382.748016
1214.157227	548.253784
1213.071289	479.532654
1211.985352	558.017029
1210.899414	448.248810
1209.813477	408.446594
1208.727539	720.717712
1207.640625	548.197815
1206.553711	551.681702
1205.466797	805.758789
1204.378906	585.026428
1203.291016	424.568817
1202.203125	290.627167
1201.115234	151.880264
1200.027344	229.799362
1198.938477	78.993927
1197.849609	29.261826
1196.760742	73.315613
1195.670898	30.710447
1194.582031	-57.627895
1193.492188	3.066499
1192.401367	-171.870865
1191.311523	1.631733
1190.220703	-70.056091
1189.129883	-67.321846
1188.039063	-251.967453
1186.947266	-119.688515
1185.856445	-49.955063
1184.764648	-301.893066
1183.671875	-220.300171
1182.580078	-93.251320
1181.487305	-59.864086
1180.394531	110.089035
1179.301758	76.132034
1178.208984	49.294811
1177.115234	27.178215
1176.021484	57.683495
1174.927734	294.049622
1173.833008	288.389008
1172.738281	95.919136
1171.643555	111.660835
1170.548828	234.975739
1169.454102	202.644485
1168.358398	239.593216
1167.262695	22.964775
1166.166992	31.053099
1165.070313	115.522919
1163.973633	51.702038
1162.876953	-14.580860
1161.780273	205.678726
1160.683594	270.520508
1159.585938	242.121597
1158.488281	313.878326
1157.389648	445.155212
1156.291992	425.960205
1155.193359	468.684204
1154.094727	294.271912
1152.996094	410.697296
1151.896484	64.538017
1150.796875	109.250343
1149.697266	182.422195
1148.597656	-35.155853
1147.498047	35.410339
1146.397461	117.737122
1145.296875	71.372795
1144.195313	98.691872
1143.094727	59.263241
1141.993164	76.829865
1140.891602	-17.503752
1139.789063	80.685013
1138.687500	-37.607250
1137.584961	27.039013
1136.482422	39.266956
1135.379883	260.422302
1134.276367	462.361908
1133.172852	467.013550
1132.069336	438.312866
1130.964844	606.500854
1129.861328	724.668335
1128.756836	783.358459
1127.652344	780.241028
1126.546875	928.768494
1125.442383	937.244202
1124.336914	819.982605
1123.230469	747.681641
1122.125000	762.957703
1121.018555	808.903687
1119.912109	748.155518
1118.805664	668.383728
1117.699219	569.601685
1116.591797	643.498230
1115.484375	752.738647
1114.376953	530.675781
1113.268555	675.142822
1112.160156	632.661011
1111.051758	566.454773
1109.943359	727.034729
1108.833984	603.918579
1107.725586	572.877991
1106.616211	735.390503
1105.505859	758.423767
1104.396484	769.545471
1103.286133	818.315796
1102.175781	857.526672
1101.064453	962.664551
1099.954102	812.963013
1098.842773	828.273254
1097.731445	966.056458
1096.619141	912.787292
1095.507813	826.466675
1094.395508	824.891663
1093.282227	726.664856
1092.169922	734.351807
1091.056641	770.191040
1089.943359	831.815430
1088.830078	846.268066
1087.716797	818.288208
1086.602539	726.734924
1085.488281	684.520691
1084.373047	950.190552
1083.258789	837.281616
1082.143555	738.441589
1081.028320	909.723572
1079.913086	754.399963
1078.796875	709.430969
1077.680664	631.547668
1076.564453	638.124573
1075.448242	421.721100
1074.331055	437.592804
1073.213867	530.792480
1072.096680	333.131104
1070.979492	524.653625
1069.861328	718.370850
1068.743164	581.552612
1067.625000	522.053101
1066.505859	542.157837
1065.386719	520.055969
1064.267578	568.150391
1063.148438	627.880188
1062.029297	540.122986
1060.909180	473.415344
1059.789063	343.550568
1058.667969	332.960205
1057.547852	352.738281
1056.426758	325.724335
1055.305664	506.663452
1054.183594	302.014069
1053.062500	223.565231
1051.940430	313.252563
1050.818359	367.859406
1049.695313	184.345612
1048.572266	479.267578
1047.449219	239.792160
1046.326172	289.635986
1045.203125	339.447845
1044.079102	344.928375
1042.955078	280.478210
1041.830078	264.985535
1040.706055	352.014099
1039.581055	254.993073
1038.456055	99.806610
1037.331055	140.259796
1036.205078	141.129471
1035.079102	225.783157
1033.953125	270.862366
1032.826172	434.554688
1031.700195	372.631683
1030.573242	533.940796
1029.445313	358.165588
1028.318359	426.501343
1027.190430	30.178915
1026.062500	-103.462158
1024.934570	27.719124
1023.805664	-101.152451
1022.676758	2.182953
1021.547852	-82.453972
1020.418945	-324.768921
1019.289063	-223.649689
1018.159180	-85.426933
1017.029297	29.597448
1015.898438	-80.216667
1014.767578	83.518646
1013.636719	140.662582
1012.505859	75.078712
1011.375000	213.368408
1010.243164	307.664185
1009.111328	489.937683
1007.978516	359.788818
1006.846680	759.577026
1005.713867	1087.543579
1004.581055	1852.487671
1003.447266	2485.368164
1002.313477	2570.234619
1001.179688	2093.606445
1000.045898	1326.185303
998.912109	797.114685
997.777344	305.321198
996.642578	224.794479
995.506836	165.166351
994.372070	244.121078
993.236328	193.934967
992.100586	164.628998
990.963867	255.344482
989.828125	203.184860
988.691406	160.369370
987.553711	27.805834
986.416992	-120.712036
985.279297	-36.421062
984.141602	75.575409
983.003906	-44.892849
981.865234	97.199799
980.726563	-36.795799
979.587891	91.659027
978.448242	296.073029
977.309570	13.014416
976.169922	148.625168
975.030273	116.509857
973.889648	210.919205
972.749023	284.734833
971.608398	257.584015
970.467773	336.205353
969.326172	290.949493
968.184570	280.275543
967.042969	10.441053
965.901367	98.755707
964.758789	173.402985
963.616211	216.049881
962.473633	167.114410
961.330078	303.992676
960.186523	237.007446
959.042969	277.869537
957.899414	247.853729
956.754883	256.922333
955.610352	206.609879
954.465820	248.017166
953.321289	255.227814
952.175781	145.909576
951.030273	167.158783
949.884766	28.483282
948.738281	189.498795
947.591797	64.895370
946.445313	221.556671
945.298828	58.468853
944.151367	215.359787
943.003906	196.507187
941.856445	68.237907
940.708008	113.638435
939.559570	204.805313
938.411133	188.863052
937.262695	230.098251
936.113281	358.115295
934.964844	292.452301
933.814453	265.722198
932.665039	245.990326
931.514648	114.798508
930.364258	70.365387
929.213867	278.846344
928.062500	-47.574585
926.912109	67.827477
925.759766	251.591705
924.608398	185.187531
923.456055	98.499084
922.303711	100.676353
921.151367	-76.581703
919.999023	-146.793472
918.845703	26.296480
917.692383	-25.436468
916.539063	-27.036251
915.384766	-114.766739
914.230469	-36.602715
913.076172	-133.080429
911.920898	-68.273621
910.766602	-60.070957
909.611328	-106.156319
908.455078	-29.642000
907.299805	-41.435581
906.143555	-166.394226
904.987305	1.115320
903.830078	-96.339584
902.673828	87.191254
901.516602	51.154602
900.359375	110.332497
899.201172	-68.001923
898.042969	54.784649
896.884766	60.015118
895.726563	108.332184
894.567383	-1.508847
893.408203	146.500198
892.249023	55.015575
891.088867	58.585205
889.929688	-39.383972
888.769531	-24.278927
887.608398	-31.642056
886.448242	6.241019
885.287109	-39.277012
884.125977	14.596111
882.963867	39.229443
881.801758	-84.881889
880.639648	34.644997
879.477539	149.701248
878.315430	55.226337
877.152344	-169.774277
875.989258	60.391258
874.825195	-13.455126
873.661133	162.706329
872.497070	55.269974
871.333008	69.471466
870.168945	-48.990677
869.003906	64.343819
867.838867	18.041611
866.672852	-21.420860
865.506836	177.438904
864.340820	50.447212
863.174805	-49.469063
862.008789	-41.477310
860.841797	166.412704
859.674805	300.172394
858.506836	256.619141
857.339844	311.849731
856.171875	299.804108
855.003906	303.500824
853.834961	518.009338
852.666016	268.415405
851.497070	449.273285
850.328125	390.323059
849.158203	378.474121
847.988281	274.827759
846.818359	211.550903
845.647461	148.325821
844.477539	210.461121
843.306641	24.225187
842.134766	72.968544
840.963867	9.862098
839.791992	29.520433
838.619141	163.175888
837.447266	124.672272
836.274414	211.305298
835.101563	347.026398
833.928711	207.981522
832.754883	75.689835
831.581055	70.672173
830.407227	119.191254
829.232422	176.592834
828.058594	175.932541
826.883789	222.079147
825.708008	299.388580
824.533203	309.743927
823.357422	308.918549
822.181641	158.776947
821.004883	108.900665
819.828125	119.123070
818.651367	133.740326
817.474609	1.390433
816.296875	-155.425720
815.119141	30.386307
813.941406	38.107693
812.763672	5.732060
811.584961	-82.269073
810.406250	38.630760
809.226563	68.300018
808.047852	-146.505249
806.868164	96.263802
805.688477	25.739063
804.507813	-55.927879
803.327148	-130.982834
802.146484	-99.577713
800.965820	-168.107086
799.784180	-90.304222
798.603516	-54.768887
797.420898	-79.187408
796.239258	-57.153835
795.056641	-137.151016
793.874023	-20.047651
792.691406	-51.492256
791.507813	-74.161095
790.324219	-50.436096
789.140625	81.618935
787.956055	67.473167
786.772461	-17.569868
785.586914	-62.861526
784.402344	-2.114564
783.216797	149.131454
782.032227	216.204544
780.845703	104.170029
779.660156	219.597855
778.473633	158.180466
777.287109	70.180885
776.100586	85.856987
774.913086	6.515697
773.725586	52.860062
772.538086	127.741486
771.349609	101.027901
770.161133	288.079163
768.972656	142.070206
767.784180	163.502716
766.594727	87.866653
765.405273	153.126663
764.215820	180.800827
763.026367	199.538666
761.835938	378.843811
760.645508	432.510315
759.454102	241.822052
758.262695	565.828369
757.072266	599.280701
755.879883	621.620056
754.688477	549.316589
753.496094	560.450195
752.303711	520.938416
751.110352	472.555939
749.917969	426.285400
748.724609	276.747955
747.530273	377.410583
746.336914	475.729889
745.142578	501.507477
743.948242	345.123566
742.752930	427.749847
741.558594	319.506134
740.363281	222.186432
739.166992	330.816956
737.971680	292.524078
736.775391	267.312561
735.579102	255.174103
734.381836	194.803070
733.185547	228.503937
731.988281	200.849655
730.790039	232.213318
729.592773	276.620636
728.394531	342.815857
727.196289	437.344452
725.997070	385.334503
724.797852	296.150482
723.598633	440.722260
722.399414	294.689575
721.199219	349.583557
719.999023	341.104980
718.798828	312.954407
717.598633	452.811401
716.397461	363.512329
715.196289	405.099579
713.994141	448.832428
712.792969	490.351044
711.590820	285.552948
710.388672	233.379120
709.185547	277.085480
707.982422	318.596954
706.779297	240.332626
705.576172	66.328728
704.372070	229.778671
703.167969	18.902822
701.963867	80.082565
700.759766	197.810135
699.554688	187.222290
698.349609	104.934204
697.143555	135.744247
695.938477	18.821503
694.732422	-41.515625
693.525391	-21.412321
692.319336	16.105213
691.112305	-35.343334
689.905273	-23.765112
688.697266	-27.316607
687.490234	-191.334381
686.282227	-62.406822
685.073242	-93.922989
683.865234	-73.322258
682.656250	-128.508041
681.447266	17.929634
680.237305	75.564117
679.028320	-78.997322
677.818359	15.616073
676.607422	105.947090
675.397461	64.299194
674.186523	-52.968853
672.975586	39.751587
671.763672	139.012711
670.551758	48.037708
669.339844	6.919783
668.127930	169.077026
666.915039	-29.600908
665.703125	102.428558
664.489258	107.064697
663.276367	27.571545
662.062500	32.397335
660.848633	69.679260
659.634766	12.081751
658.419922	40.883205
657.205078	-27.311028
655.990234	83.568306
654.775391	-3.873426
653.559570	-73.970001
652.343750	-42.705788
651.126953	-119.121689
649.911133	-49.008507
648.694336	46.947086
647.477539	61.073532
646.259766	64.449539
645.041992	196.935822
643.824219	249.755173
642.606445	274.570557
641.387695	54.210144
640.168945	89.738159
638.950195	-46.755123
637.730469	91.798492
636.511719	-139.319687
635.291016	-170.677231
634.071289	8.295381
632.850586	-156.449356
631.629883	-128.104156
630.409180	30.947369
629.188477	56.710239
627.966797	41.486908
626.745117	-29.731155
625.522461	-45.445515
624.300781	-80.744843
623.078125	104.369293
621.854492	233.341721
620.631836	188.370590
619.408203	192.257751
618.184570	90.786247
616.960938	98.041763
615.736328	85.514336
614.511719	29.644747
613.287109	-16.099588
612.061523	-124.478912
610.835938	-75.273224
609.610352	77.926262
608.384766	31.541292
607.158203	42.044582
605.931641	-52.990288
604.705078	-20.762760
