# Supplementary material for: Raman spectroscopy accurately differentiates mucosal healing from non-healing and biochemical changes following biological therapy in inflammatory bowel disease
Source: PLoS One. 2021 Jun 2;16(6):e0252210. doi: 10.1371/journal.pone.0252210 (PMC8172032; doi:10.1371/journal.pone.0252210)
Supplement: S7 Dataset — (ZIP) [file pone.0252210.s009.zip › Post-biologic/OC034 post treatment_base sub CR removed_33__X_-4890.59__Y_10071__Z_1507.2__Time_369.txt]

1714.774414	94.638222
1713.797852	-32.148090
1712.820313	-23.374517
1711.843750	-59.931675
1710.866211	-10.481462
1709.888672	17.752880
1708.911133	-36.836006
1707.933594	-83.086937
1706.955078	-29.959934
1705.976563	-3.337013
1704.998047	-43.349422
1704.019531	16.016140
1703.040039	-151.819992
1702.061523	181.117783
1701.082031	-39.487270
1700.101563	34.506893
1699.122070	58.069000
1698.141602	135.424789
1697.161133	10.019725
1696.180664	237.751892
1695.200195	126.525330
1694.218750	130.560944
1693.238281	199.118607
1692.256836	302.733765
1691.274414	265.243805
1690.292969	321.617371
1689.310547	333.016907
1688.328125	371.518524
1687.345703	450.440826
1686.363281	407.140717
1685.379883	417.585541
1684.396484	351.200867
1683.413086	530.395325
1682.429688	478.241882
1681.445313	668.867188
1680.461914	726.777832
1679.477539	827.686829
1678.493164	628.308960
1677.507813	621.017883
1676.523438	880.208923
1675.538086	1147.705078
1674.552734	1051.303345
1673.566406	1072.346680
1672.581055	1152.334839
1671.594727	1036.117310
1670.608398	1329.494263
1669.622070	1219.529663
1668.634766	1325.126587
1667.648438	1547.958252
1666.661133	1442.039185
1665.673828	1540.936523
1664.685547	1584.520874
1663.698242	1543.686768
1662.709961	1524.518799
1661.721680	1717.893188
1660.733398	1919.579102
1659.744141	1549.235840
1658.755859	1775.600220
1657.766602	1718.877686
1656.777344	1564.636353
1655.787109	1601.501587
1654.797852	1464.095459
1653.807617	1372.148804
1652.817383	1113.980713
1651.827148	1268.988892
1650.835938	1101.690552
1649.844727	995.686218
1648.853516	861.054993
1647.862305	835.237366
1646.871094	648.649231
1645.878906	710.838440
1644.886719	451.173340
1643.894531	368.916229
1642.902344	363.628082
1641.910156	213.546585
1640.916992	362.066742
1639.923828	241.787903
1638.930664	34.873821
1637.936523	84.182648
1636.943359	12.541912
1635.949219	-16.562834
1634.955078	131.240112
1633.960938	121.221054
1632.965820	-30.722431
1631.970703	91.602951
1630.975586	-22.783628
1629.980469	-189.467056
1628.985352	-171.555191
1627.989258	-56.010048
1626.993164	-48.089294
1625.997070	-13.593769
1625.000977	-73.505013
1624.003906	106.105064
1623.007813	59.857716
1622.010742	-133.274353
1621.012695	207.244583
1620.015625	130.221725
1619.017578	276.678070
1618.020508	265.769958
1617.021484	131.714294
1616.023438	37.297646
1615.025391	63.822002
1614.026367	53.810852
1613.027344	-100.244675
1612.028320	-125.564491
1611.028320	-119.232964
1610.029297	-34.101772
1609.029297	-37.929577
1608.029297	149.650360
1607.028320	256.111023
1606.028320	276.260620
1605.027344	194.442444
1604.026367	86.621758
1603.025391	60.104725
1602.023438	20.644402
1601.022461	49.329067
1600.020508	-154.638687
1599.018555	-151.854080
1598.016602	-190.795013
1597.013672	-38.836624
1596.010742	-85.438614
1595.007813	-257.332642
1594.004883	-105.210800
1593.001953	-141.093674
1591.998047	-171.672760
1590.994141	-246.551956
1589.990234	-146.505157
1588.986328	-69.935623
1587.981445	-63.781975
1586.976563	284.033508
1585.971680	222.384567
1584.966797	384.966400
1583.961914	193.058609
1582.956055	160.192734
1581.950195	145.584290
1580.944336	227.351059
1579.938477	350.743622
1578.931641	62.749798
1577.924805	285.014069
1576.917969	88.207169
1575.911133	-9.673900
1574.904297	131.761459
1573.896484	176.886047
1572.888672	195.955109
1571.880859	139.590927
1570.873047	80.606766
1569.864258	73.565445
1568.855469	84.655800
1567.846680	90.487686
1566.837891	184.537766
1565.829102	31.853573
1564.819336	130.928146
1563.809570	253.238113
1562.799805	217.156906
1561.790039	217.320267
1560.779297	87.734413
1559.768555	59.226181
1558.757813	7.305074
1557.747070	144.492401
1556.736328	118.282715
1555.724609	239.635757
1554.712891	174.351395
1553.701172	116.749115
1552.689453	121.186096
1551.676758	185.032120
1550.664063	189.209869
1549.651367	304.505981
1548.638672	207.523087
1547.625977	82.004005
1546.612305	277.002380
1545.598633	275.325287
1544.584961	263.170837
1543.571289	108.769043
1542.556641	-45.711906
1541.541992	45.081772
1540.527344	130.522415
1539.512695	1.500994
1538.498047	182.105835
1537.482422	19.270901
1536.466797	80.800835
1535.451172	144.723175
1534.434570	115.617172
1533.418945	11.590682
1532.402344	69.838104
1531.385742	37.692101
1530.369141	-82.213913
1529.351563	-29.644325
1528.334961	25.308571
1527.317383	5.389238
1526.299805	111.450104
1525.281250	-24.654903
1524.263672	78.443024
1523.245117	-3.922315
1522.226563	204.228943
1521.208008	0.648125
1520.188477	46.368393
1519.168945	66.182854
1518.150391	3.572878
1517.129883	130.939529
1516.110352	-1.384941
1515.089844	156.384766
1514.070313	-30.175716
1513.049805	-32.001373
1512.028320	-103.314339
1511.007813	-2.841949
1509.986328	82.006874
1508.964844	-12.918097
1507.943359	76.661293
1506.921875	-5.765767
1505.899414	-52.457047
1504.876953	-109.560837
1503.854492	-166.820663
1502.832031	-55.159176
1501.808594	-230.589447
1500.786133	-229.429413
1499.762695	-13.404196
1498.739258	-115.036667
1497.714844	-298.698669
1496.691406	-152.405319
1495.666992	-83.095207
1494.642578	-164.874756
1493.617188	-75.490715
1492.592773	0.911009
1491.567383	13.206692
1490.541992	-125.428444
1489.516602	-16.369385
1488.491211	-12.242036
1487.464844	81.085144
1486.438477	118.042625
1485.412109	254.369415
1484.385742	326.679535
1483.358398	447.267761
1482.331055	394.190369
1481.303711	463.394531
1480.276367	580.861755
1479.249023	489.092957
1478.220703	453.273102
1477.192383	712.904724
1476.164063	781.211670
1475.135742	892.645264
1474.106445	721.219177
1473.077148	1041.094971
1472.047852	1167.246338
1471.018555	1015.819519
1469.989258	1312.125244
1468.958984	1503.868286
1467.928711	1489.399414
1466.898438	1706.196533
1465.868164	1711.778931
1464.836914	1742.643799
1463.805664	1768.293945
1462.774414	2136.788574
1461.743164	1948.757324
1460.710938	2106.046875
1459.679688	2222.551758
1458.647461	2237.355469
1457.615234	2147.999268
1456.582031	2421.398193
1455.549805	2276.036621
1454.516602	2143.310303
1453.483398	2327.504639
1452.449219	2734.606445
1451.416016	2581.325684
1450.381836	2559.781250
1449.347656	2669.906982
1448.313477	2833.099854
1447.279297	2694.794189
1446.244141	2781.796875
1445.208984	2610.499268
1444.173828	2613.833008
1443.138672	2293.232910
1442.102539	2288.907959
1441.066406	2418.572266
1440.030273	2315.496094
1438.994141	2149.211182
1437.958008	1866.683105
1436.920898	1973.372925
1435.883789	1678.270264
1434.846680	1570.172974
1433.808594	1555.510620
1432.771484	1275.729492
1431.733398	1081.849243
1430.695313	1021.784729
1429.657227	833.039795
1428.618164	727.588867
1427.579102	569.200073
1426.540039	680.676331
1425.500977	494.609619
1424.461914	356.503876
1423.421875	392.316864
1422.381836	397.878235
1421.341797	393.363922
1420.301758	371.227173
1419.260742	296.219604
1418.219727	168.391571
1417.178711	330.055664
1416.137695	247.595734
1415.096680	195.379028
1414.054688	258.887695
1413.012695	179.064514
1411.970703	121.929039
1410.928711	200.579910
1409.885742	216.391907
1408.842773	46.315456
1407.799805	-43.267658
1406.756836	140.967682
1405.712891	36.412994
1404.668945	-90.640732
1403.625000	-41.906521
1402.581055	92.173080
1401.537109	168.552979
1400.492188	36.773293
1399.447266	108.226196
1398.402344	91.968086
1397.357422	213.642227
1396.311523	47.135593
1395.265625	113.779472
1394.219727	17.652588
1393.173828	174.584625
1392.126953	86.144432
1391.081055	52.910881
1390.034180	159.918579
1388.986328	34.251274
1387.939453	-43.726643
1386.891602	-131.594376
1385.843750	-86.797058
1384.795898	-71.920288
1383.748047	20.535254
1382.699219	-11.906939
1381.651367	-81.694366
1380.602539	-11.472651
1379.552734	-61.057713
1378.503906	-137.963242
1377.454102	-182.280579
1376.404297	3.147409
1375.354492	-45.937069
1374.303711	32.337734
1373.253906	-11.501192
1372.203125	29.573915
1371.152344	-66.360634
1370.100586	67.176620
1369.049805	58.753525
1367.998047	52.945545
1366.946289	19.874229
1365.894531	-77.798660
1364.841797	120.990814
1363.789063	16.135172
1362.736328	-56.180508
1361.683594	60.783482
1360.630859	63.405479
1359.577148	98.494034
1358.523438	-62.730114
1357.469727	253.593674
1356.415039	134.947067
1355.361328	-67.980141
1354.306641	310.693207
1353.251953	371.409576
1352.197266	511.722748
1351.141602	446.042633
1350.085938	487.286743
1349.030273	516.261658
1347.974609	458.537506
1346.918945	433.245972
1345.862305	760.306335
1344.805664	975.801025
1343.749023	871.555054
1342.691406	849.303345
1341.634766	1079.992920
1340.577148	1132.357910
1339.519531	959.458313
1338.460938	1049.295166
1337.403320	1047.655884
1336.344727	781.311707
1335.286133	1054.763306
1334.226563	962.061035
1333.167969	797.831604
1332.108398	710.504578
1331.048828	680.255676
1329.989258	625.464722
1328.928711	911.945374
1327.869141	832.753174
1326.808594	766.111084
1325.748047	887.387024
1324.686523	808.745605
1323.625977	826.598511
1322.564453	913.724243
1321.502930	1000.978394
1320.440430	1048.881348
1319.378906	998.262390
1318.316406	1002.085632
1317.253906	865.527039
1316.190430	879.567627
1315.127930	802.578918
1314.064453	890.881775
1313.000977	934.966797
1311.937500	998.899597
1310.873047	885.665588
1309.809570	920.364197
1308.745117	942.900513
1307.679688	761.330750
1306.615234	882.629272
1305.549805	903.178528
1304.484375	862.396240
1303.418945	890.633850
1302.353516	953.432373
1301.287109	967.203796
1300.220703	870.552612
1299.154297	825.686646
1298.087891	879.235413
1297.020508	861.702332
1295.954102	1011.267395
1294.886719	527.660278
1293.818359	527.839966
1292.750977	694.998169
1291.682617	798.453308
1290.614258	818.628418
1289.545898	630.533691
1288.476563	795.644958
1287.407227	607.919006
1286.338867	807.542603
1285.268555	585.875610
1284.199219	746.503052
1283.128906	610.914856
1282.058594	712.979126
1280.988281	634.012512
1279.917969	535.632202
1278.846680	706.532654
1277.775391	703.823486
1276.704102	745.253845
1275.632813	635.207397
1274.560547	877.310547
1273.488281	987.460449
1272.416016	745.852417
1271.343750	648.581970
1270.270508	773.704468
1269.197266	972.130310
1268.124023	872.763550
1267.050781	1122.543335
1265.977539	1089.274292
1264.903320	987.819702
1263.829102	901.140930
1262.753906	899.944336
1261.679688	874.461121
1260.604492	958.763184
1259.529297	1030.934692
1258.454102	1125.088623
1257.378906	953.791748
1256.302734	960.425659
1255.226563	1093.739014
1254.150391	1149.179565
1253.073242	1078.129883
1251.997070	1119.101929
1250.919922	1028.774292
1249.841797	948.288147
1248.764648	1096.453979
1247.686523	858.109802
1246.608398	1037.953979
1245.530273	1062.269165
1244.452148	977.311523
1243.373047	890.021667
1242.293945	885.380859
1241.214844	924.489075
1240.135742	963.626892
1239.055664	1090.154053
1237.975586	857.608032
1236.895508	875.033325
1235.815430	894.911621
1234.734375	1004.525513
1233.654297	995.345154
1232.573242	889.266357
1231.491211	969.824707
1230.410156	909.872070
1229.328125	1000.121704
1228.246094	957.182312
1227.163086	1025.634521
1226.081055	813.324036
1224.998047	625.320923
1223.915039	763.986633
1222.832031	588.183899
1221.748047	673.613403
1220.664063	606.704041
1219.580078	588.161316
1218.496094	448.801056
1217.412109	529.340454
1216.327148	356.228180
1215.242188	357.046631
1214.157227	304.736664
1213.071289	542.083923
1211.985352	562.119934
1210.899414	586.948792
1209.813477	442.894104
1208.727539	568.973022
1207.640625	528.609802
1206.553711	642.504211
1205.466797	471.936981
1204.378906	501.395874
1203.291016	383.860016
1202.203125	381.936493
1201.115234	177.711792
1200.027344	202.224670
1198.938477	31.735136
1197.849609	147.610367
1196.760742	164.747513
1195.670898	51.948555
1194.582031	-63.267231
1193.492188	-161.657990
1192.401367	-48.553188
1191.311523	-98.971207
1190.220703	-62.939995
1189.129883	-58.219730
1188.039063	-120.809525
1186.947266	-15.383310
1185.856445	-13.294636
1184.764648	-44.877628
1183.671875	-90.916656
1182.580078	-41.072392
1181.487305	-75.264259
1180.394531	-16.020227
1179.301758	91.052422
1178.208984	114.110123
1177.115234	264.057648
1176.021484	289.282471
1174.927734	244.948975
1173.833008	296.317200
1172.738281	100.999664
1171.643555	250.307251
1170.548828	282.200317
1169.454102	211.111008
1168.358398	355.205353
1167.262695	171.540771
1166.166992	116.945946
1165.070313	78.998886
1163.973633	9.896057
1162.876953	172.446747
1161.780273	-52.120811
1160.683594	308.342590
1159.585938	367.718353
1158.488281	419.791534
1157.389648	557.631897
1156.291992	397.068268
1155.193359	448.744202
1154.094727	552.740234
1152.996094	310.864075
1151.896484	364.544495
1150.796875	348.967957
1149.697266	185.554596
1148.597656	93.551727
1147.498047	-29.496431
1146.397461	197.382523
1145.296875	109.819206
1144.195313	84.042717
1143.094727	1.046215
1141.993164	-84.421516
1140.891602	-34.420639
1139.789063	74.868477
1138.687500	293.327789
1137.584961	48.113575
1136.482422	370.763916
1135.379883	467.458344
1134.276367	430.975098
1133.172852	560.588196
1132.069336	521.461548
1130.964844	572.406494
1129.861328	824.889282
1128.756836	823.285278
1127.652344	980.458191
1126.546875	933.498291
1125.442383	981.255676
1124.336914	981.454773
1123.230469	853.558411
1122.125000	905.640198
1121.018555	734.920898
1119.912109	490.739105
1118.805664	667.946716
1117.699219	714.761230
1116.591797	851.343445
1115.484375	512.198547
1114.376953	468.742249
1113.268555	578.883301
1112.160156	667.568787
1111.051758	597.719299
1109.943359	537.226440
1108.833984	686.904968
1107.725586	791.514709
1106.616211	768.425537
1105.505859	858.548279
1104.396484	880.057617
1103.286133	835.354248
1102.175781	915.598267
1101.064453	894.251709
1099.954102	945.908997
1098.842773	855.956543
1097.731445	994.579590
1096.619141	800.728088
1095.507813	1125.209351
1094.395508	973.593811
1093.282227	972.657043
1092.169922	962.198425
1091.056641	725.649109
1089.943359	693.853516
1088.830078	692.556580
1087.716797	733.500122
1086.602539	800.189453
1085.488281	918.478149
1084.373047	815.638916
1083.258789	823.216858
1082.143555	858.888306
1081.028320	875.658813
1079.913086	887.634827
1078.796875	822.025330
1077.680664	587.339111
1076.564453	594.415283
1075.448242	669.454102
1074.331055	666.957458
1073.213867	558.843689
1072.096680	553.875916
1070.979492	541.804260
1069.861328	592.942078
1068.743164	667.420044
1067.625000	516.901611
1066.505859	438.987061
1065.386719	670.136475
1064.267578	636.581787
1063.148438	757.459229
1062.029297	496.811371
1060.909180	512.278320
1059.789063	352.270813
1058.667969	454.179016
1057.547852	359.625702
1056.426758	332.848663
1055.305664	383.157257
1054.183594	456.759949
1053.062500	527.966431
1051.940430	458.994781
1050.818359	427.379181
1049.695313	321.056580
1048.572266	427.107147
1047.449219	311.457458
1046.326172	443.079010
1045.203125	546.642578
1044.079102	361.052948
1042.955078	413.281006
1041.830078	260.408325
1040.706055	480.365204
1039.581055	278.630341
1038.456055	219.037003
1037.331055	257.256989
1036.205078	321.062347
1035.079102	338.308838
1033.953125	544.005188
1032.826172	465.850311
1031.700195	420.313416
1030.573242	530.577515
1029.445313	345.620270
1028.318359	288.591339
1027.190430	45.753078
1026.062500	172.371216
1024.934570	-7.559179
1023.805664	-219.876068
1022.676758	-202.264023
1021.547852	-226.384232
1020.418945	-166.925247
1019.289063	-88.893829
1018.159180	-10.844852
1017.029297	-62.605560
1015.898438	-95.746056
1014.767578	84.384682
1013.636719	76.838257
1012.505859	277.824493
1011.375000	212.482819
1010.243164	330.136963
1009.111328	290.418060
1007.978516	350.297363
1006.846680	699.428345
1005.713867	1124.805664
1004.581055	1848.379272
1003.447266	2543.957764
1002.313477	2649.900879
1001.179688	2120.407959
1000.045898	1129.197998
998.912109	794.525452
997.777344	457.797882
996.642578	280.633453
995.506836	507.581299
994.372070	97.638474
993.236328	133.261139
992.100586	205.887390
990.963867	306.265839
989.828125	100.096680
988.691406	-82.807739
987.553711	77.846123
986.416992	-83.979599
985.279297	-22.183924
984.141602	131.825516
983.003906	198.413071
981.865234	-75.547020
980.726563	136.301773
979.587891	198.652786
978.448242	38.006485
977.309570	123.633286
976.169922	299.025421
975.030273	175.684113
973.889648	73.228317
972.749023	267.335663
971.608398	332.882721
970.467773	253.887650
969.326172	101.620148
968.184570	188.286407
967.042969	286.546021
965.901367	309.214783
964.758789	100.379143
963.616211	260.990601
962.473633	229.120682
961.330078	254.731079
960.186523	147.594009
959.042969	185.005386
957.899414	293.570679
956.754883	95.417984
955.610352	149.354813
954.465820	8.894634
953.321289	239.369232
952.175781	323.497864
951.030273	268.247406
949.884766	144.600769
948.738281	78.341972
947.591797	-12.847924
946.445313	277.780426
945.298828	282.892365
944.151367	59.789822
943.003906	142.945938
941.856445	287.881287
940.708008	385.001648
939.559570	479.973785
938.411133	301.333740
937.262695	259.800110
936.113281	95.339500
934.964844	380.222107
933.814453	175.149399
932.665039	275.678894
931.514648	221.436874
930.364258	71.744728
929.213867	300.276581
928.062500	59.939098
926.912109	138.513580
925.759766	28.379938
924.608398	161.876221
923.456055	113.546402
922.303711	167.731781
921.151367	-98.455505
919.999023	-191.623077
918.845703	28.982048
917.692383	-209.206940
916.539063	-56.494156
915.384766	-19.476988
914.230469	-102.620331
913.076172	-312.648438
911.920898	-107.198502
910.766602	-53.669979
909.611328	-127.000648
908.455078	-2.876527
907.299805	-381.883606
906.143555	-205.323349
904.987305	-119.321426
903.830078	-257.454041
902.673828	-46.625835
901.516602	-50.832813
900.359375	-32.258060
899.201172	-33.910152
898.042969	-8.271379
896.884766	51.422390
895.726563	-22.200523
894.567383	-25.560589
893.408203	-17.487469
892.249023	76.583519
891.088867	28.406845
889.929688	149.774918
888.769531	27.325399
887.608398	24.715832
886.448242	141.842361
885.287109	46.911434
884.125977	-124.572884
882.963867	204.867813
881.801758	4.327132
880.639648	-17.915894
879.477539	-134.717056
878.315430	138.469193
877.152344	222.382141
875.989258	20.294502
874.825195	63.840153
873.661133	-65.902771
872.497070	13.811269
871.333008	118.312744
870.168945	299.322723
869.003906	145.198807
867.838867	65.414215
866.672852	-59.227127
865.506836	41.000729
864.340820	143.479843
863.174805	131.388123
862.008789	312.497253
860.841797	107.357338
859.674805	268.268219
858.506836	312.438263
857.339844	401.483368
856.171875	445.656036
855.003906	287.979584
853.834961	473.466064
852.666016	403.325256
851.497070	434.079712
850.328125	399.847687
849.158203	484.369720
847.988281	253.068466
846.818359	171.888336
845.647461	301.167542
844.477539	72.285614
843.306641	125.423729
842.134766	140.497971
840.963867	135.403625
839.791992	177.246613
838.619141	-140.843079
837.447266	-11.865479
836.274414	360.557709
835.101563	265.908081
833.928711	182.422256
832.754883	270.851379
831.581055	182.844269
830.407227	297.900330
829.232422	406.155426
828.058594	362.607635
826.883789	365.851532
825.708008	442.605255
824.533203	305.256042
823.357422	228.071091
822.181641	177.576019
821.004883	122.573563
819.828125	152.131546
818.651367	-74.446419
817.474609	-151.881058
816.296875	51.019958
815.119141	71.293762
813.941406	-86.484268
812.763672	42.566986
811.584961	51.403442
810.406250	-126.577728
809.226563	148.734634
808.047852	-0.534643
806.868164	-94.315987
805.688477	16.117579
804.507813	-131.140411
803.327148	-245.161423
802.146484	-170.641678
800.965820	-211.644516
799.784180	-159.599899
798.603516	-70.022163
797.420898	-195.646149
796.239258	-66.470360
795.056641	-174.580704
793.874023	-112.200241
792.691406	58.537140
791.507813	-107.508514
790.324219	100.503891
789.140625	-48.051350
787.956055	-28.508539
786.772461	185.546265
785.586914	264.455933
784.402344	144.177826
783.216797	295.721558
782.032227	139.843384
780.845703	207.068787
779.660156	223.305405
778.473633	40.630749
777.287109	226.630829
776.100586	156.334686
774.913086	160.969666
773.725586	70.585434
772.538086	99.222214
771.349609	17.441383
770.161133	-2.703669
768.972656	131.327682
767.784180	216.677780
766.594727	96.951103
765.405273	85.085846
764.215820	174.400558
763.026367	142.451233
761.835938	301.899139
760.645508	362.119049
759.454102	470.597534
758.262695	464.525238
757.072266	522.114929
755.879883	467.441711
754.688477	500.607788
753.496094	254.564041
752.303711	388.626373
751.110352	291.893066
749.917969	474.003906
748.724609	513.233948
747.530273	297.743256
746.336914	339.023193
745.142578	244.182648
743.948242	445.427673
742.752930	310.994690
741.558594	397.992126
740.363281	256.935242
739.166992	8.515315
737.971680	187.377594
736.775391	182.124283
735.579102	218.442078
734.381836	66.430153
733.185547	255.911133
731.988281	206.759827
730.790039	455.150757
729.592773	139.104187
728.394531	212.439377
727.196289	189.546890
725.997070	302.185577
724.797852	253.080109
723.598633	107.889755
722.399414	286.048279
721.199219	60.178993
719.999023	279.812347
718.798828	289.852814
717.598633	395.949097
716.397461	349.340912
715.196289	250.468719
713.994141	435.186584
712.792969	299.419739
711.590820	89.691544
710.388672	139.453857
709.185547	36.787369
707.982422	12.674890
706.779297	145.457062
705.576172	40.991989
704.372070	34.633793
703.167969	87.149673
701.963867	-62.552822
700.759766	81.563545
699.554688	49.618340
698.349609	78.699005
697.143555	110.086082
695.938477	-14.847293
694.732422	-215.600525
693.525391	-274.926331
692.319336	-192.926682
691.112305	-165.069809
689.905273	-113.185905
688.697266	-228.234695
687.490234	-65.381042
686.282227	-104.130585
685.073242	13.438465
683.865234	87.768608
682.656250	56.045227
681.447266	193.528168
680.237305	-63.144608
679.028320	-3.314895
677.818359	-64.590157
676.607422	-155.967056
675.397461	-91.303581
674.186523	127.134644
672.975586	-97.844719
671.763672	55.939957
670.551758	41.147217
669.339844	69.746727
668.127930	-18.234041
666.915039	168.388885
665.703125	52.605247
664.489258	40.674816
663.276367	113.065620
662.062500	30.092339
660.848633	5.518131
659.634766	2.604400
658.419922	34.274136
657.205078	-9.514629
655.990234	-264.574097
654.775391	-84.033974
653.559570	-80.314766
652.343750	-74.471123
651.126953	-128.994522
649.911133	36.116886
648.694336	-22.883667
647.477539	200.040451
646.259766	123.545998
645.041992	137.284851
643.824219	251.921310
642.606445	237.215698
641.387695	220.097794
640.168945	97.337418
638.950195	-14.965643
637.730469	166.793701
636.511719	-96.669373
635.291016	-31.851820
634.071289	135.490799
632.850586	-71.356674
631.629883	26.063946
630.409180	86.296135
629.188477	132.911377
627.966797	52.183178
626.745117	127.201073
625.522461	237.734085
624.300781	100.766289
623.078125	230.699158
621.854492	447.312897
620.631836	285.681000
619.408203	236.371017
618.184570	145.081558
616.960938	-7.502212
615.736328	-20.274782
614.511719	-36.758671
613.287109	-35.653404
612.061523	-25.632111
610.835938	-107.276581
609.610352	-28.396429
608.384766	5.636569
607.158203	48.138062
605.931641	-16.343964
604.705078	-130.190933
