# Supplementary material for: Raman spectroscopy accurately differentiates mucosal healing from non-healing and biochemical changes following biological therapy in inflammatory bowel disease
Source: PLoS One. 2021 Jun 2;16(6):e0252210. doi: 10.1371/journal.pone.0252210 (PMC8172032; doi:10.1371/journal.pone.0252210)
Supplement: S7 Dataset — (ZIP) [file pone.0252210.s009.zip › Post-biologic/OC013 post treatment-2_BL sub CR removed_90__X_13380.2__Y_18530.7__Time_1004.txt]

1714.671875	135.259155
1713.695313	228.502716
1712.718750	121.993355
1711.742188	59.758232
1710.764648	22.930485
1709.787109	-76.923302
1708.809570	-30.763084
1707.831055	51.400848
1706.853516	-149.117325
1705.875000	-21.682577
1704.896484	93.496078
1703.916992	-100.746635
1702.938477	-52.860802
1701.958984	-118.952415
1700.979492	19.387121
1700.000000	-9.718307
1699.019531	-72.531380
1698.040039	-118.182854
1697.059570	-18.501480
1696.079102	215.747375
1695.097656	-11.263733
1694.117188	187.474045
1693.135742	-18.787140
1692.154297	77.637810
1691.172852	185.624802
1690.190430	131.685776
1689.208008	-1.361948
1688.225586	5.213385
1687.243164	284.621246
1686.260742	260.843658
1685.277344	341.821411
1684.293945	247.707855
1683.310547	367.551880
1682.327148	208.458191
1681.343750	372.395905
1680.359375	292.058350
1679.375000	417.428711
1678.390625	256.061432
1677.405273	420.016754
1676.419922	568.618713
1675.435547	478.503387
1674.449219	561.853760
1673.463867	451.777954
1672.478516	565.594971
1671.492188	804.821045
1670.505859	619.522339
1669.519531	809.330872
1668.532227	492.473022
1667.544922	789.493164
1666.557617	691.474976
1665.570313	838.120544
1664.583008	879.092163
1663.594727	843.607727
1662.607422	782.106873
1661.619141	893.394165
1660.629883	806.289063
1659.641602	936.947754
1658.652344	853.372253
1657.663086	852.347717
1656.673828	841.123657
1655.684570	880.586426
1654.694336	973.329346
1653.704102	717.079041
1652.713867	712.625671
1651.723633	658.247925
1650.732422	352.977570
1649.742188	542.572449
1648.750977	512.975037
1647.758789	467.813324
1646.767578	629.040039
1645.775391	734.979858
1644.784180	262.745148
1643.791992	268.873718
1642.798828	217.148438
1641.806641	226.372116
1640.813477	262.185059
1639.820313	131.979218
1638.827148	-21.718527
1637.833008	130.713806
1636.839844	225.250732
1635.845703	151.213043
1634.851563	53.641891
1633.856445	-46.383434
1632.862305	53.958645
1631.867188	-108.970192
1630.872070	191.676941
1629.876953	57.965595
1628.881836	-36.113720
1627.885742	-40.605125
1626.889648	-50.273834
1625.893555	-120.355423
1624.897461	172.521133
1623.900391	28.934702
1622.903320	98.351807
1621.906250	162.526749
1620.909180	40.181805
1619.912109	28.234673
1618.914063	-30.955568
1617.916016	112.053764
1616.917969	-54.724442
1615.919922	-37.728302
1614.920898	84.202660
1613.921875	46.057552
1612.922852	-62.896221
1611.923828	271.291504
1610.924805	212.091553
1609.924805	-4.369160
1608.924805	-71.419090
1607.924805	233.513596
1606.924805	-3.898519
1605.923828	36.303860
1604.922852	144.497116
1603.921875	61.505581
1602.920898	-110.492729
1601.919922	-162.141937
1600.917969	0.640656
1599.916016	6.360323
1598.914063	187.167282
1597.912109	-94.876961
1596.909180	-34.533321
1595.906250	12.620364
1594.903320	-191.131393
1593.900391	49.097633
1592.896484	-222.682846
1591.893555	27.668718
1590.889648	-111.105064
1589.885742	-77.711571
1588.880859	-140.987747
1587.876953	-55.681263
1586.872070	172.885559
1585.867188	163.966248
1584.862305	-1.482579
1583.856445	62.339779
1582.851563	436.059540
1581.845703	54.032368
1580.839844	138.218079
1579.833008	-14.730206
1578.827148	97.782028
1577.820313	217.902771
1576.813477	93.219742
1575.806641	-140.826096
1574.798828	4.823467
1573.791992	35.842037
1572.784180	1.690151
1571.775391	-175.572113
1570.767578	107.077660
1569.759766	-2.884166
1568.750977	224.735077
1567.742188	202.774261
1566.732422	185.849777
1565.723633	168.779922
1564.713867	-4.176628
1563.704102	108.217445
1562.694336	51.770523
1561.684570	49.655346
1560.673828	-263.811951
1559.664063	140.864120
1558.652344	73.429573
1557.641602	83.615257
1556.630859	181.727692
1555.619141	-0.136088
1554.607422	180.497665
1553.595703	246.963409
1552.583984	-33.652328
1551.571289	125.676811
1550.558594	54.479183
1549.545898	187.531921
1548.533203	209.148361
1547.519531	-2.146455
1546.506836	50.213219
1545.493164	92.046120
1544.479492	71.682671
1543.464844	56.333130
1542.451172	213.920090
1541.436523	61.361973
1540.421875	53.315170
1539.407227	60.612087
1538.391602	-120.663414
1537.375977	-43.966660
1536.361328	-122.228935
1535.344727	65.046913
1534.329102	50.967445
1533.312500	173.386765
1532.296875	220.873276
1531.280273	41.404675
1530.262695	67.991127
1529.246094	-34.357651
1528.228516	128.464310
1527.210938	267.911652
1526.193359	103.397400
1525.175781	309.452789
1524.157227	191.053101
1523.138672	46.853771
1522.120117	-84.545502
1521.101563	28.293863
1520.082031	99.818512
1519.063477	106.947044
1518.043945	-58.240929
1517.024414	25.762417
1516.003906	27.403419
1514.983398	-163.684830
1513.963867	43.217125
1512.943359	18.865721
1511.921875	-177.553421
1510.901367	-99.402184
1509.879883	-29.089624
1508.858398	-89.717316
1507.836914	72.696594
1506.815430	55.478683
1505.792969	-38.733978
1504.770508	46.405670
1503.748047	-158.108749
1502.725586	-119.254326
1501.702148	80.846016
1500.678711	50.329716
1499.655273	-192.733398
1498.631836	-187.488342
1497.608398	42.874962
1496.583984	109.321205
1495.559570	-36.629017
1494.535156	-118.645111
1493.510742	-108.640610
1492.485352	-188.178375
1491.460938	54.295563
1490.435547	-117.334312
1489.409180	25.261505
1488.383789	170.318863
1487.357422	345.897797
1486.331055	337.546661
1485.304688	367.445648
1484.278320	254.389236
1483.250977	299.515381
1482.224609	199.209717
1481.197266	290.170563
1480.168945	337.705902
1479.141602	499.923187
1478.113281	539.700256
1477.084961	373.046570
1476.056641	387.320038
1475.028320	500.904785
1473.999023	558.391785
1472.969727	895.891113
1471.940430	828.528137
1470.911133	941.867615
1469.881836	836.349426
1468.851563	842.783081
1467.821289	1111.162476
1466.791016	1231.956665
1465.759766	1240.838379
1464.729492	1455.603516
1463.698242	1332.317993
1462.666992	1252.285278
1461.635742	1141.821777
1460.603516	1458.021484
1459.571289	1286.648193
1458.539063	1318.431763
1457.506836	1370.526489
1456.474609	1310.986206
1455.441406	1289.533569
1454.408203	1618.103394
1453.375000	1675.256226
1452.341797	1615.805420
1451.307617	1741.419312
1450.274414	1651.643311
1449.240234	1822.870239
1448.205078	1652.114014
1447.170898	1729.654053
1446.135742	1867.954834
1445.100586	1750.586060
1444.065430	1453.633667
1443.030273	1308.667725
1441.994141	1227.041870
1440.958984	1132.873047
1439.921875	1253.695923
1438.885742	1202.634399
1437.849609	858.465088
1436.812500	1383.751831
1435.775391	1259.593140
1434.738281	1102.715088
1433.701172	789.398438
1432.663086	766.616455
1431.625000	731.289490
1430.586914	511.817413
1429.548828	633.133118
1428.509766	557.692505
1427.470703	338.598175
1426.431641	94.456764
1425.392578	321.918945
1424.353516	332.603119
1423.313477	182.071823
1422.273438	46.801075
1421.233398	143.400375
1420.193359	383.581726
1419.152344	225.925491
1418.111328	101.144508
1417.070313	130.017120
1416.029297	65.866524
1414.987305	250.862137
1413.946289	322.700134
1412.904297	50.093472
1411.862305	220.154709
1410.819336	118.768341
1409.776367	70.287910
1408.734375	-40.878738
1407.691406	46.518215
1406.647461	282.125214
1405.604492	80.866196
1404.560547	-52.447979
1403.516602	52.808918
1402.472656	-30.068644
1401.427734	-42.584290
1400.382813	57.864410
1399.337891	-64.801224
1398.292969	53.352810
1397.248047	291.864960
1396.202148	144.452621
1395.156250	145.019348
1394.110352	58.015625
1393.064453	184.014908
1392.018555	134.795746
1390.971680	175.805374
1389.924805	129.303146
1388.877930	170.496201
1387.830078	-183.490280
1386.782227	-112.041870
1385.734375	-138.044266
1384.686523	-261.433990
1383.638672	195.205902
1382.589844	2.021463
1381.541016	-61.062973
1380.492188	-24.104168
1379.443359	27.923134
1378.394531	-32.324993
1377.344727	-35.042000
1376.294922	-27.674305
1375.245117	189.385254
1374.194336	-107.450111
1373.143555	62.337639
1372.092773	-79.541862
1371.041992	197.567261
1369.991211	-91.137123
1368.939453	34.035889
1367.887695	79.529495
1366.835938	45.394997
1365.784180	78.611397
1364.731445	-161.974854
1363.679688	259.791473
1362.626953	-25.332640
1361.573242	-190.812378
1360.520508	66.783226
1359.466797	222.383499
1358.413086	216.384659
1357.359375	33.972569
1356.305664	-73.703087
1355.250977	375.388367
1354.196289	133.704239
1353.141602	222.574829
1352.086914	-31.206728
1351.031250	338.393463
1349.975586	164.302963
1348.919922	275.776794
1347.864258	310.372650
1346.808594	389.692261
1345.751953	612.906494
1344.695313	412.095703
1343.638672	335.409363
1342.581055	675.228577
1341.523438	338.488770
1340.466797	561.887939
1339.408203	740.676086
1338.350586	647.068909
1337.291992	578.333862
1336.234375	598.822388
1335.174805	473.356628
1334.116211	729.059570
1333.057617	635.933594
1331.998047	758.083191
1330.938477	603.315857
1329.878906	713.201843
1328.818359	677.285095
1327.757813	703.226501
1326.697266	674.876465
1325.636719	577.444702
1324.576172	793.738708
1323.514648	612.508728
1322.453125	500.533417
1321.391602	613.241272
1320.330078	873.998291
1319.267578	779.486511
1318.205078	882.373047
1317.142578	869.383179
1316.080078	962.457153
1315.016602	631.630737
1313.953125	867.738647
1312.889648	835.269958
1311.826172	987.592407
1310.761719	871.486267
1309.698242	836.727173
1308.633789	910.327942
1307.569336	747.701111
1306.503906	880.425842
1305.438477	774.537720
1304.373047	985.980652
1303.307617	958.878357
1302.242188	1197.309570
1301.175781	1123.552856
1300.109375	1145.694336
1299.042969	1150.664185
1297.976563	848.664368
1296.909180	699.067200
1295.841797	802.427368
1294.774414	927.864746
1293.707031	773.532166
1292.638672	881.802246
1291.571289	624.584167
1290.502930	571.042358
1289.433594	801.947021
1288.365234	961.691528
1287.295898	839.557678
1286.226563	871.857788
1285.157227	754.736938
1284.086914	765.032715
1283.017578	841.454834
1281.947266	905.617188
1280.876953	967.316406
1279.805664	855.269043
1278.734375	973.240356
1277.663086	692.498596
1276.591797	966.976135
1275.520508	960.191223
1274.448242	1009.630127
1273.375977	795.132202
1272.303711	895.903320
1271.231445	969.762573
1270.158203	928.811401
1269.085938	856.140137
1268.011719	856.725525
1266.938477	896.359985
1265.865234	1250.728882
1264.791016	1046.306885
1263.716797	859.042908
1262.641602	971.766907
1261.567383	821.155273
1260.492188	704.718811
1259.416992	634.621399
1258.341797	949.465393
1257.265625	811.121887
1256.190430	821.370850
1255.114258	1062.885254
1254.037109	827.201233
1252.960938	1051.541992
1251.883789	1132.217407
1250.806641	1037.703735
1249.729492	1074.535400
1248.652344	970.308777
1247.574219	929.307251
1246.496094	898.023071
1245.417969	976.068420
1244.338867	888.865295
1243.260742	966.828918
1242.181641	709.643677
1241.102539	685.596985
1240.022461	848.417297
1238.943359	814.586426
1237.863281	591.511475
1236.783203	695.942810
1235.702148	931.241577
1234.622070	829.415405
1233.541016	812.433655
1232.459961	613.675720
1231.377930	884.989258
1230.296875	741.946350
1229.214844	637.676575
1228.132813	630.262573
1227.050781	680.910767
1225.967773	305.554504
1224.884766	586.032593
1223.801758	547.035767
1222.718750	423.366211
1221.634766	558.431946
1220.550781	313.860931
1219.466797	472.976837
1218.382813	429.007690
1217.298828	133.770386
1216.213867	442.439484
1215.128906	400.788666
1214.042969	347.037384
1212.958008	312.579498
1211.872070	311.873810
1210.786133	313.535065
1209.700195	553.943787
1208.613281	372.179688
1207.526367	465.302948
1206.439453	382.375824
1205.352539	342.817963
1204.265625	199.625244
1203.177734	490.037384
1202.089844	257.671570
1201.001953	25.362598
1199.913086	310.657745
1198.824219	68.713425
1197.735352	53.006088
1196.646484	-61.372570
1195.557617	338.938690
1194.467773	-35.244354
1193.377930	107.551399
1192.288086	-129.511963
1191.197266	90.032639
1190.106445	117.240524
1189.015625	-199.078705
1187.924805	-95.075363
1186.833984	-228.843140
1185.742188	-230.591812
1184.650391	-162.797012
1183.557617	-42.304325
1182.465820	70.895187
1181.373047	59.290894
1180.280273	145.942566
1179.187500	93.480309
1178.093750	40.989105
1177.000977	-148.089996
1175.907227	134.757477
1174.812500	-18.438025
1173.718750	96.555847
1172.624023	-23.143089
1171.529297	127.602547
1170.434570	38.964016
1169.338867	129.726349
1168.244141	249.107727
1167.148438	-241.345612
1166.051758	-186.579636
1164.956055	116.685623
1163.859375	156.923004
1162.762695	149.319168
1161.666016	-11.182034
1160.568359	102.945511
1159.470703	-100.533279
1158.373047	252.160477
1157.275391	315.916992
1156.176758	-56.986706
1155.079102	-50.513069
1153.979492	-79.860580
1152.880859	-180.752365
1151.782227	83.049583
1150.682617	32.130802
1149.583008	-171.280457
1148.482422	73.164017
1147.382813	-46.886387
1146.282227	-45.499588
1145.181641	-39.383709
1144.080078	59.500839
1142.979492	91.694328
1141.877930	-161.609604
1140.776367	-160.364014
1139.673828	-106.846741
1138.572266	103.512985
1137.469727	-147.312988
1136.367188	58.145260
1135.263672	-121.350098
1134.161133	-37.164593
1133.057617	-90.764969
1131.954102	107.264130
1130.849609	350.268860
1129.745117	192.139191
1128.641602	468.189117
1127.536133	255.505905
1126.431641	434.150635
1125.326172	209.679840
1124.220703	141.720001
1123.115234	272.818970
1122.009766	178.784348
1120.903320	16.085321
1119.796875	104.450005
1118.690430	287.457520
1117.583008	146.102432
1116.475586	-23.596071
1115.368164	213.691147
1114.260742	126.820610
1113.152344	139.292740
1112.044922	168.310959
1110.936523	62.574341
1109.827148	-5.314505
1108.718750	245.775604
1107.609375	355.022278
1106.500000	161.946701
1105.389648	143.662674
1104.280273	238.693909
1103.169922	302.999329
1102.059570	103.033737
1100.948242	209.799606
1099.837891	382.558929
1098.726563	557.596863
1097.615234	244.627914
1096.502930	457.334351
1095.390625	333.030304
1094.278320	241.773544
1093.166016	280.094421
1092.053711	238.359314
1090.940430	387.320831
1089.827148	307.949280
1088.713867	183.925476
1087.599609	85.845848
1086.485352	96.010742
1085.371094	148.514999
1084.256836	384.369507
1083.141602	418.018433
1082.027344	226.115784
1080.912109	264.531281
1079.795898	356.965271
1078.680664	376.598999
1077.564453	328.171478
1076.448242	181.222977
1075.331055	330.008453
1074.213867	330.970520
1073.096680	69.289909
1071.979492	138.373962
1070.862305	29.299887
1069.744141	234.357880
1068.625977	33.994301
1067.507813	117.217987
1066.388672	43.514538
1065.270508	309.413940
1064.151367	100.003548
1063.031250	447.755219
1061.912109	271.253326
1060.791992	57.440983
1059.671875	119.754372
1058.550781	207.800430
1057.430664	181.307739
1056.309570	175.905197
1055.188477	-175.273895
1054.066406	249.352127
1052.945313	33.882534
1051.823242	70.747353
1050.700195	9.592175
1049.578125	-0.128601
1048.455078	13.538765
1047.332031	64.582619
1046.208984	260.265533
1045.084961	92.146088
1043.960938	-94.486778
1042.836914	229.457596
1041.712891	-38.559032
1040.587891	-78.087288
1039.462891	-77.942032
1038.337891	103.897049
1037.212891	192.592834
1036.086914	-63.164898
1034.960938	249.043091
1033.834961	272.694092
1032.708984	191.736069
1031.582031	117.855110
1030.455078	213.786530
1029.328125	49.425556
1028.200195	-21.844353
1027.072266	-53.518543
1025.944336	-27.037800
1024.816406	-172.337082
1023.687500	-159.630341
1022.558594	-330.219910
1021.429688	-11.032975
1020.300781	-278.867828
1019.170898	3.194607
1018.041016	-178.572189
1016.911133	-202.534882
1015.780273	-170.784073
1014.649414	-34.694912
1013.518555	66.658821
1012.387695	-47.363087
1011.255859	58.731041
1010.124023	32.893818
1008.992188	148.334595
1007.860352	189.754868
1006.727539	302.949310
1005.594727	473.997070
1004.461914	1095.964844
1003.329102	1375.567871
1002.195313	1407.805908
1001.061523	1142.021606
999.927734	712.414307
998.792969	278.466583
997.658203	177.327271
996.523438	182.514145
995.388672	141.621078
994.252930	47.755806
993.117188	198.559036
991.981445	141.794540
990.844727	-11.709115
989.708984	120.813042
988.572266	-62.411530
987.434570	8.009996
986.297852	-225.614975
985.160156	43.058609
984.022461	-19.897654
982.884766	-68.927185
981.746094	-0.466572
980.607422	334.973480
979.468750	-157.859116
978.329102	-148.973022
977.190430	-29.632507
976.050781	-268.897705
974.910156	105.706009
973.770508	232.050613
972.629883	181.523590
971.489258	-41.152119
970.348633	64.720467
969.207031	-19.915724
968.065430	-51.640778
966.923828	-19.017519
965.781250	-57.442699
964.639648	71.659416
963.496094	67.790848
962.353516	-80.422295
961.210938	5.295128
960.067383	217.079834
958.923828	128.741623
957.779297	283.302094
956.635742	192.861252
955.491211	265.079956
954.345703	291.571228
953.201172	45.834942
952.055664	-115.065292
950.910156	-56.249966
949.764648	212.977615
948.618164	219.266388
947.471680	118.208519
946.325195	62.971359
945.178711	432.737854
944.031250	318.225494
942.883789	299.739044
941.736328	185.457489
940.587891	135.207840
939.439453	128.405930
938.291016	459.295166
937.142578	324.847473
935.993164	343.300201
934.843750	389.170441
933.694336	353.039429
932.544922	711.177856
931.394531	438.217865
930.244141	226.941772
929.093750	227.583191
927.942383	216.911026
926.791016	276.857880
925.639648	166.192413
924.488281	515.140320
923.335938	236.306625
922.183594	7.684221
921.031250	102.016342
919.877930	-28.623108
918.724609	163.492950
917.571289	67.090126
916.417969	159.280777
915.263672	-7.345433
914.109375	-46.721802
912.955078	-79.218445
911.800781	-88.959396
910.645508	103.240891
909.490234	-121.871429
908.334961	183.708496
907.178711	-25.347340
906.022461	-25.769508
904.866211	10.106990
903.709961	2.976444
902.552734	-22.219511
901.395508	20.559877
900.238281	129.006927
899.080078	-74.844833
897.921875	-27.427443
896.763672	83.342049
895.605469	-59.176102
894.446289	237.016602
893.287109	72.005569
892.127930	-40.917309
890.967773	-38.526890
889.807617	-38.362873
888.647461	-29.133354
887.487305	29.793413
886.326172	131.609467
885.165039	-68.971115
884.003906	75.743980
882.842773	209.142365
881.680664	331.230591
880.518555	128.652390
879.356445	126.789490
878.193359	332.265717
877.030273	186.224716
875.867188	209.196686
874.703125	220.924652
873.540039	14.294436
872.375977	134.133011
871.210938	213.433533
870.046875	220.722382
868.881836	167.301208
867.716797	208.360443
866.550781	195.465515
865.385742	512.964966
864.219727	333.752380
863.052734	332.106110
861.886719	328.222351
860.719727	333.332611
859.552734	307.021851
858.384766	379.484467
857.217773	366.649078
856.049805	573.667175
854.880859	829.936340
853.712891	669.037476
852.543945	546.327209
851.375000	625.378906
850.205078	610.291199
849.036133	429.444000
847.866211	360.660767
846.696289	372.510895
845.525391	122.456490
844.354492	69.455589
843.183594	130.581604
842.012695	160.357147
840.840820	324.297089
839.668945	-95.394363
838.497070	191.453918
837.324219	225.634140
836.151367	101.159172
834.978516	338.592743
833.805664	321.320831
832.631836	53.995071
831.458008	54.634277
830.284180	142.294403
829.110352	285.674011
827.935547	348.676666
826.760742	456.235382
825.584961	371.995880
824.410156	408.141357
823.234375	145.647598
822.058594	152.834381
820.881836	-15.955246
819.705078	-44.395527
818.528320	109.716133
817.351563	43.383114
816.173828	32.696495
814.996094	139.904022
813.818359	218.126343
812.639648	53.913479
811.461914	-1.312573
810.283203	-216.560623
809.103516	94.909096
807.923828	61.866032
806.745117	-168.861679
805.564453	13.519394
804.384766	-123.892288
803.204102	-52.631081
802.023438	87.357811
800.842773	-30.078247
799.661133	-58.766209
798.479492	-131.815231
797.297852	-393.284149
796.115234	-393.128876
794.932617	-147.050186
793.750000	21.352077
792.567383	-89.406631
791.383789	-317.491211
790.200195	-270.998810
789.016602	-3.240121
787.832031	-40.975765
786.648438	25.244848
785.463867	239.586136
784.278320	234.905396
783.092773	263.355682
781.908203	209.992493
780.721680	85.928459
779.536133	127.564598
778.349609	89.653030
777.163086	294.602844
775.975586	-107.606407
774.789063	-77.107536
773.601563	308.576050
772.413086	233.032242
771.225586	126.618668
770.037109	2.591108
768.848633	251.118683
767.660156	250.474960
766.470703	99.988960
765.281250	257.923676
764.091797	-141.396545
762.901367	53.900265
761.710938	185.243210
760.520508	259.280914
759.330078	366.257660
758.138672	338.984863
756.947266	421.653412
755.755859	427.306519
754.563477	144.991806
753.371094	177.029221
752.178711	162.887726
750.986328	-42.364071
749.792969	-25.750872
748.599609	131.338394
747.405273	233.457123
746.211914	67.784378
745.017578	20.637655
743.823242	133.606628
742.627930	92.998528
741.433594	-94.501541
740.238281	143.279221
739.041992	185.901550
737.846680	-43.179779
736.650391	-40.003044
735.454102	-43.419827
734.256836	-211.048798
733.059570	-87.518875
731.862305	33.742477
730.665039	73.979637
729.466797	101.058220
728.268555	-171.472885
727.070313	314.702972
725.872070	136.191498
724.672852	276.776154
723.473633	-28.386683
722.273438	162.367294
721.074219	-18.202030
719.874023	338.335266
718.673828	194.877762
717.472656	197.667801
716.271484	-4.626482
715.070313	242.448166
713.869141	219.003250
712.666992	178.111023
711.464844	150.299057
710.262695	98.510780
709.059570	260.222717
707.856445	-31.176260
706.653320	267.634216
705.450195	72.119034
704.246094	174.850296
703.041992	99.089905
701.837891	-46.265636
700.632813	-87.173637
699.428711	63.262856
698.222656	372.310577
697.017578	-88.184067
695.811523	283.729462
694.605469	231.840424
693.399414	99.599838
692.192383	-10.885346
690.986328	-36.673180
689.778320	56.901047
688.571289	35.410538
687.363281	126.717560
686.155273	-116.037094
684.947266	68.460770
683.738281	148.798294
682.529297	-195.711868
681.320313	-41.720402
680.111328	187.998901
678.901367	129.540878
677.691406	75.419312
676.481445	-50.137650
675.270508	-115.056801
674.059570	252.783096
672.848633	6.063240
671.636719	133.591095
670.425781	-80.601257
669.213867	334.351532
668.000977	57.487934
666.789063	167.498337
665.576172	26.843576
664.362305	9.333596
663.149414	34.988926
661.935547	-38.698505
660.721680	-38.999977
659.507813	-41.488361
658.292969	55.227379
657.078125	106.577171
655.863281	-148.316559
654.647461	19.403893
653.431641	-347.489655
652.215820	-20.415865
651.000000	35.034798
649.783203	170.116409
648.566406	-50.188198
647.349609	340.956268
646.132813	277.756134
644.915039	132.781876
643.697266	222.323029
642.478516	281.674591
641.259766	130.231674
640.041992	39.012646
638.822266	102.542137
637.603516	-106.893120
636.383789	-26.255482
635.164063	-70.268661
633.943359	-150.808701
632.723633	-145.483368
631.502930	44.378616
630.281250	-12.659748
629.060547	20.386873
627.838867	38.360565
626.617188	19.825237
625.394531	170.618744
624.172852	177.691788
622.950195	296.144165
621.726563	292.382019
620.503906	277.866211
619.280273	74.868446
618.056641	53.894741
616.832031	60.710926
615.608398	-9.559397
614.383789	260.330109
613.158203	-38.909096
611.933594	-57.914654
610.708008	-51.299465
609.482422	-102.441307
608.255859	64.373428
607.030273	175.523529
605.803711	70.847473
604.576172	49.467758
