# Supplementary material for: Raman spectroscopy accurately differentiates mucosal healing from non-healing and biochemical changes following biological therapy in inflammatory bowel disease
Source: PLoS One. 2021 Jun 2;16(6):e0252210. doi: 10.1371/journal.pone.0252210 (PMC8172032; doi:10.1371/journal.pone.0252210)
Supplement: S7 Dataset — (ZIP) [file pone.0252210.s009.zip › Post-biologic/OC035-1 post treatment_base sub CR removed_1__X_-12022.2__Y_76902.1__Z_922.6__Time_11.txt]

1714.774414	207.379822
1713.797852	228.358063
1712.820313	-185.425873
1711.843750	315.729492
1710.866211	299.122314
1709.888672	-650.259277
1708.911133	-548.819336
1707.933594	-99.280319
1706.955078	-65.506493
1705.976563	13.494996
1704.998047	-127.437889
1704.019531	162.237823
1703.040039	33.674412
1702.061523	-223.653793
1701.082031	128.284195
1700.101563	11.255411
1699.122070	-338.898682
1698.141602	-251.411179
1697.161133	767.924255
1696.180664	206.843369
1695.200195	139.286469
1694.218750	-137.648483
1693.238281	118.671104
1692.256836	-499.222809
1691.274414	875.581482
1690.292969	-158.039490
1689.310547	218.694122
1688.328125	289.984924
1687.345703	383.979004
1686.363281	655.237732
1685.379883	1010.196472
1684.396484	244.462692
1683.413086	196.952637
1682.429688	-9.127330
1681.445313	-86.223282
1680.461914	13.681231
1679.477539	199.724197
1678.493164	64.777130
1677.507813	297.996002
1676.523438	154.524658
1675.538086	1123.607300
1674.552734	763.872253
1673.566406	857.021973
1672.581055	810.297058
1671.594727	1117.757446
1670.608398	807.022827
1669.622070	983.271729
1668.634766	222.894485
1667.648438	838.821594
1666.661133	1126.062866
1665.673828	1180.432251
1664.685547	638.536804
1663.698242	848.271851
1662.709961	1427.085571
1661.721680	1054.603638
1660.733398	1414.463379
1659.744141	1827.715698
1658.755859	1277.157837
1657.766602	888.934998
1656.777344	623.289246
1655.787109	726.252258
1654.797852	835.102905
1653.807617	899.375732
1652.817383	1202.265259
1651.827148	857.475342
1650.835938	399.534943
1649.844727	798.942688
1648.853516	297.239563
1647.862305	-84.853165
1646.871094	-228.528122
1645.878906	275.427399
1644.886719	-39.152821
1643.894531	-65.366692
1642.902344	244.094482
1641.910156	213.344376
1640.916992	222.489899
1639.923828	150.215591
1638.930664	178.557770
1637.936523	201.890854
1636.943359	-496.759613
1635.949219	-108.875854
1634.955078	181.655594
1633.960938	-407.619995
1632.965820	-113.981644
1631.970703	-620.777283
1630.975586	31.437336
1629.980469	-308.760468
1628.985352	-282.722961
1627.989258	-685.406494
1626.993164	-306.347137
1625.997070	-53.459229
1625.000977	-247.461578
1624.003906	152.917709
1623.007813	453.533936
1622.010742	236.485931
1621.012695	90.610825
1620.015625	601.723755
1619.017578	548.128479
1618.020508	69.491013
1617.021484	714.561340
1616.023438	-60.174213
1615.025391	333.167877
1614.026367	175.558014
1613.027344	73.247345
1612.028320	-44.606567
1611.028320	715.850220
1610.029297	-185.468536
1609.029297	312.925171
1608.029297	-296.944580
1607.028320	-42.160488
1606.028320	212.682449
1605.027344	9.292387
1604.026367	845.239929
1603.025391	521.612915
1602.023438	-210.006439
1601.022461	-122.424988
1600.020508	150.816833
1599.018555	-85.859161
1598.016602	-275.302399
1597.013672	73.695061
1596.010742	-575.538940
1595.007813	-268.322357
1594.004883	-180.590515
1593.001953	-800.505066
1591.998047	-344.591980
1590.994141	-277.750122
1589.990234	-341.406738
1588.986328	-261.520264
1587.981445	217.360184
1586.976563	-109.797127
1585.971680	441.854095
1584.966797	297.253967
1583.961914	-126.149582
1582.956055	-296.717865
1581.950195	363.775177
1580.944336	-132.433365
1579.938477	22.518629
1578.931641	-46.589413
1577.924805	-480.101654
1576.917969	-54.741825
1575.911133	-181.171112
1574.904297	-471.472534
1573.896484	-254.671371
1572.888672	-324.033386
1571.880859	-414.235291
1570.873047	215.413483
1569.864258	101.520416
1568.855469	109.687187
1567.846680	29.456003
1566.837891	24.462833
1565.829102	286.765594
1564.819336	-131.247147
1563.809570	211.136169
1562.799805	153.715744
1561.790039	-30.895720
1560.779297	113.721474
1559.768555	-16.673824
1558.757813	-230.101563
1557.747070	-443.573822
1556.736328	361.178558
1555.724609	243.160934
1554.712891	497.992218
1553.701172	-55.323875
1552.689453	432.138306
1551.676758	21.032190
1550.664063	197.344574
1549.651367	11.212191
1548.638672	673.381165
1547.625977	-14.824088
1546.612305	121.788422
1545.598633	175.425201
1544.584961	-8.909553
1543.571289	251.054031
1542.556641	489.976379
1541.541992	-418.130493
1540.527344	-102.113701
1539.512695	394.265594
1538.498047	265.605743
1537.482422	-263.261536
1536.466797	381.755066
1535.451172	231.816589
1534.434570	130.645020
1533.418945	599.154480
1532.402344	-195.926834
1531.385742	395.618652
1530.369141	659.444519
1529.351563	425.654938
1528.334961	186.650726
1527.317383	305.346008
1526.299805	467.506561
1525.281250	-212.381058
1524.263672	-78.992302
1523.245117	203.226288
1522.226563	680.557251
1521.208008	437.357971
1520.188477	415.044037
1519.168945	793.469116
1518.150391	421.105225
1517.129883	194.943802
1516.110352	300.068268
1515.089844	-242.423859
1514.070313	-284.163757
1513.049805	230.859451
1512.028320	-255.707718
1511.007813	-683.252563
1509.986328	-246.359085
1508.964844	23.345181
1507.943359	118.257851
1506.921875	620.518799
1505.899414	-292.802063
1504.876953	321.450226
1503.854492	338.134644
1502.832031	154.703949
1501.808594	-187.803864
1500.786133	45.776451
1499.762695	-1239.267944
1498.739258	-348.404938
1497.714844	280.684113
1496.691406	-584.856689
1495.666992	176.453598
1494.642578	-55.117195
1493.617188	-511.961884
1492.592773	245.433060
1491.567383	184.281509
1490.541992	237.868210
1489.516602	-40.970009
1488.491211	443.713165
1487.464844	779.711609
1486.438477	859.975525
1485.412109	248.209198
1484.385742	960.875061
1483.358398	351.250854
1482.331055	557.889526
1481.303711	657.042847
1480.276367	-253.834381
1479.249023	53.939480
1478.220703	1006.039978
1477.192383	1098.740479
1476.164063	1142.722778
1475.135742	1206.809448
1474.106445	1741.613159
1473.077148	1507.049194
1472.047852	2364.307373
1471.018555	1833.984375
1469.989258	1865.934204
1468.958984	1907.706543
1467.928711	2653.686768
1466.898438	2938.878174
1465.868164	2766.111572
1464.836914	2788.795898
1463.805664	2704.512695
1462.774414	2541.265625
1461.743164	2774.096924
1460.710938	2818.594727
1459.679688	2779.156006
1458.647461	3191.250000
1457.615234	3217.194580
1456.582031	2849.561768
1455.549805	3415.469238
1454.516602	3904.759766
1453.483398	3295.705566
1452.449219	3505.456543
1451.416016	3664.319336
1450.381836	3718.948242
1449.347656	3053.851074
1448.313477	3389.375977
1447.279297	3825.863281
1446.244141	3056.751465
1445.208984	3581.290771
1444.173828	2878.017334
1443.138672	2668.287598
1442.102539	2842.906982
1441.066406	3088.126221
1440.030273	3077.700928
1438.994141	2617.143555
1437.958008	3066.560791
1436.920898	3166.836426
1435.883789	2150.261230
1434.846680	2164.566895
1433.808594	1769.551025
1432.771484	1902.376831
1431.733398	1721.938721
1430.695313	1241.153320
1429.657227	1032.994873
1428.618164	1268.721802
1427.579102	914.102478
1426.540039	256.955109
1425.500977	252.980682
1424.461914	725.309998
1423.421875	547.147034
1422.381836	746.908875
1421.341797	853.343506
1420.301758	221.816299
1419.260742	506.914154
1418.219727	658.444885
1417.178711	578.352051
1416.137695	-417.624023
1415.096680	-69.820946
1414.054688	250.067184
1413.012695	-280.112701
1411.970703	720.997070
1410.928711	884.691711
1409.885742	440.113373
1408.842773	-89.680161
1407.799805	-237.409302
1406.756836	-88.692879
1405.712891	203.025742
1404.668945	-82.688141
1403.625000	-77.101753
1402.581055	407.806732
1401.537109	-113.401840
1400.492188	113.025047
1399.447266	25.980335
1398.402344	21.798338
1397.357422	150.555542
1396.311523	249.192444
1395.265625	778.828003
1394.219727	281.343445
1393.173828	7.080766
1392.126953	624.324829
1391.081055	-430.663086
1390.034180	-18.545803
1388.986328	163.253525
1387.939453	42.502975
1386.891602	297.040649
1385.843750	141.538589
1384.795898	-191.239410
1383.748047	96.189110
1382.699219	-283.647339
1381.651367	386.297974
1380.602539	-40.525215
1379.552734	576.858276
1378.503906	-458.646851
1377.454102	-205.495880
1376.404297	214.981018
1375.354492	-514.796448
1374.303711	-1086.962280
1373.253906	-356.606720
1372.203125	-873.229553
1371.152344	-915.693726
1370.100586	-456.983826
1369.049805	-558.825317
1367.998047	-334.067566
1366.946289	-131.559235
1365.894531	-354.724823
1364.841797	-87.102547
1363.789063	-578.549805
1362.736328	-454.772614
1361.683594	-661.695740
1360.630859	-1497.626953
1359.577148	-596.923523
1358.523438	-1083.850952
1357.469727	-419.185883
1356.415039	-119.956665
1355.361328	-642.991272
1354.306641	-127.046051
1353.251953	-592.154114
1352.197266	-33.553535
1351.141602	137.728790
1350.085938	75.947418
1349.030273	-94.659317
1347.974609	35.389023
1346.918945	-119.552231
1345.862305	189.655457
1344.805664	82.514427
1343.749023	875.707886
1342.691406	1014.508057
1341.634766	383.021667
1340.577148	138.602509
1339.519531	45.766129
1338.460938	351.989105
1337.403320	467.898132
1336.344727	445.451233
1335.286133	564.482422
1334.226563	334.899109
1333.167969	46.527561
1332.108398	15.820827
1331.048828	638.329590
1329.989258	259.751526
1328.928711	610.808044
1327.869141	319.711395
1326.808594	439.199585
1325.748047	277.469086
1324.686523	-39.413467
1323.625977	372.674316
1322.564453	478.848419
1321.502930	516.311096
1320.440430	240.755173
1319.378906	259.369537
1318.316406	426.320068
1317.253906	689.791199
1316.190430	201.625595
1315.127930	737.008118
1314.064453	385.443695
1313.000977	652.833313
1311.937500	361.427429
1310.873047	762.492126
1309.809570	442.519989
1308.745117	600.582214
1307.679688	734.351929
1306.615234	1276.982788
1305.549805	695.602844
1304.484375	1074.054199
1303.418945	992.984863
1302.353516	1465.495728
1301.287109	760.941772
1300.220703	302.850372
1299.154297	263.017365
1298.087891	461.887115
1297.020508	643.855042
1295.954102	472.721039
1294.886719	108.128792
1293.818359	710.937561
1292.750977	254.084930
1291.682617	771.607483
1290.614258	546.277588
1289.545898	841.249512
1288.476563	352.069641
1287.407227	733.532166
1286.338867	-193.101883
1285.268555	399.781586
1284.199219	554.477844
1283.128906	498.888702
1282.058594	-222.124039
1280.988281	-438.219330
1279.917969	-284.321899
1278.846680	275.984589
1277.775391	-266.666687
1276.704102	389.564911
1275.632813	-59.167641
1274.560547	145.279755
1273.488281	411.124207
1272.416016	-31.294050
1271.343750	584.544800
1270.270508	558.168701
1269.197266	522.417969
1268.124023	274.687073
1267.050781	676.620422
1265.977539	976.268616
1264.903320	834.551697
1263.829102	654.237244
1262.753906	279.245819
1261.679688	411.887512
1260.604492	91.437683
1259.529297	239.333984
1258.454102	316.852966
1257.378906	562.739868
1256.302734	287.674622
1255.226563	536.507202
1254.150391	770.943542
1253.073242	-130.929398
1251.997070	1009.277649
1250.919922	-40.014103
1249.841797	261.159760
1248.764648	499.327087
1247.686523	599.074829
1246.608398	584.835754
1245.530273	517.432495
1244.452148	496.484436
1243.373047	181.900711
1242.293945	-71.574646
1241.214844	335.654083
1240.135742	512.370117
1239.055664	1191.530396
1237.975586	102.025970
1236.895508	417.624268
1235.815430	522.334900
1234.734375	338.677948
1233.654297	1461.852783
1232.573242	667.804565
1231.491211	550.254028
1230.410156	650.993042
1229.328125	872.944275
1228.246094	630.105652
1227.163086	910.389160
1226.081055	324.342590
1224.998047	965.436890
1223.915039	234.786438
1222.832031	421.251862
1221.748047	576.308350
1220.664063	-208.953888
1219.580078	231.661774
1218.496094	478.898743
1217.412109	709.234802
1216.327148	195.630173
1215.242188	-122.036713
1214.157227	-212.514633
1213.071289	220.891266
1211.985352	519.059082
1210.899414	853.364929
1209.813477	-71.518028
1208.727539	-327.916779
1207.640625	83.692169
1206.553711	299.928558
1205.466797	675.176392
1204.378906	-125.524933
1203.291016	109.983101
1202.203125	-694.985718
1201.115234	-940.953552
1200.027344	-746.255066
1198.938477	-467.436523
1197.849609	-484.691071
1196.760742	-381.657959
1195.670898	-175.289581
1194.582031	-454.716003
1193.492188	88.117661
1192.401367	-962.880859
1191.311523	-384.193054
1190.220703	-790.826538
1189.129883	-308.622742
1188.039063	-914.501892
1186.947266	-994.423950
1185.856445	-786.291992
1184.764648	-811.136902
1183.671875	-480.996002
1182.580078	189.571716
1181.487305	75.519646
1180.394531	131.663147
1179.301758	-783.136292
1178.208984	-353.173462
1177.115234	-213.455063
1176.021484	-45.173100
1174.927734	-353.676788
1173.833008	-463.465149
1172.738281	-111.323448
1171.643555	-312.327271
1170.548828	352.799469
1169.454102	304.590759
1168.358398	-212.554108
1167.262695	-514.419556
1166.166992	-570.072876
1165.070313	-463.380615
1163.973633	-337.782776
1162.876953	630.887939
1161.780273	170.642593
1160.683594	-134.359070
1159.585938	388.969421
1158.488281	544.290649
1157.389648	198.190933
1156.291992	799.219604
1155.193359	154.655106
1154.094727	165.950058
1152.996094	277.171082
1151.896484	-55.275440
1150.796875	-228.123581
1149.697266	58.709225
1148.597656	592.915039
1147.498047	-49.798325
1146.397461	395.592377
1145.296875	-256.817383
1144.195313	316.409546
1143.094727	-157.726807
1141.993164	238.697617
1140.891602	727.443542
1139.789063	1569.963501
1138.687500	959.431335
1137.584961	1164.059204
1136.482422	1014.304321
1135.379883	1446.360229
1134.276367	448.163452
1133.172852	1306.992554
1132.069336	788.275696
1130.964844	627.879028
1129.861328	1354.769653
1128.756836	1452.352661
1127.652344	1514.049072
1126.546875	2082.841797
1125.442383	1223.981201
1124.336914	2062.230957
1123.230469	2124.925781
1122.125000	1599.810425
1121.018555	1515.178589
1119.912109	1401.883057
1118.805664	1125.010254
1117.699219	1349.779053
1116.591797	1219.163818
1115.484375	1007.893921
1114.376953	1468.196777
1113.268555	773.960388
1112.160156	502.962189
1111.051758	465.820496
1109.943359	903.419373
1108.833984	1099.521729
1107.725586	2058.254395
1106.616211	590.938782
1105.505859	991.536865
1104.396484	1207.606934
1103.286133	1569.594482
1102.175781	1836.779907
1101.064453	2063.433594
1099.954102	1179.014038
1098.842773	657.794189
1097.731445	497.219635
1096.619141	1305.021484
1095.507813	1344.152710
1094.395508	1427.728760
1093.282227	835.072632
1092.169922	454.412292
1091.056641	916.378174
1089.943359	667.152649
1088.830078	580.169250
1087.716797	876.439880
1086.602539	1038.257568
1085.488281	1413.759155
1084.373047	1043.636230
1083.258789	1568.956177
1082.143555	2070.293213
1081.028320	900.964783
1079.913086	974.389954
1078.796875	1073.377441
1077.680664	1226.128174
1076.564453	1190.874146
1075.448242	887.972229
1074.331055	1460.012329
1073.213867	722.915161
1072.096680	1228.764648
1070.979492	693.363525
1069.861328	394.739166
1068.743164	1396.594604
1067.625000	1620.084229
1066.505859	1967.438965
1065.386719	1228.010498
1064.267578	1617.196167
1063.148438	1811.830322
1062.029297	1337.044800
1060.909180	1505.679565
1059.789063	1103.462646
1058.667969	1734.851563
1057.547852	839.326660
1056.426758	1110.405884
1055.305664	1292.504883
1054.183594	1715.042480
1053.062500	1088.687134
1051.940430	1088.339600
1050.818359	1122.978638
1049.695313	1472.624756
1048.572266	1525.748901
1047.449219	794.960266
1046.326172	1195.727417
1045.203125	1344.479980
1044.079102	786.739136
1042.955078	103.413353
1041.830078	1025.930298
1040.706055	419.817780
1039.581055	482.454590
1038.456055	770.999268
1037.331055	780.100464
1036.205078	305.092682
1035.079102	191.071808
1033.953125	274.936554
1032.826172	458.834320
1031.700195	891.612061
1030.573242	710.494080
1029.445313	847.957764
1028.318359	-529.564880
1027.190430	-379.989197
1026.062500	-715.774780
1024.934570	184.133362
1023.805664	261.891815
1022.676758	-669.889221
1021.547852	-779.584351
1020.418945	-216.240128
1019.289063	-242.152451
1018.159180	-237.696228
1017.029297	432.347565
1015.898438	19.816439
1014.767578	156.912903
1013.636719	349.785583
1012.505859	332.036163
1011.375000	45.930431
1010.243164	570.486572
1009.111328	671.483826
1007.978516	1483.097168
1006.846680	1621.422119
1005.713867	2402.941406
1004.581055	3656.159912
1003.447266	3438.666992
1002.313477	2585.951172
1001.179688	1680.832397
1000.045898	1501.895874
998.912109	1665.227051
997.777344	625.682495
996.642578	1041.451660
995.506836	1037.266846
994.372070	1100.418823
993.236328	494.834106
992.100586	1552.919067
990.963867	420.172516
989.828125	999.038391
988.691406	483.164337
987.553711	744.479553
986.416992	847.159668
985.279297	512.557373
984.141602	431.856812
983.003906	993.938660
981.865234	1026.772705
980.726563	1195.822632
979.587891	1128.281250
978.448242	838.087830
977.309570	1470.629272
976.169922	1022.794800
975.030273	752.639221
973.889648	345.165497
972.749023	751.645752
971.608398	1215.849854
970.467773	731.953552
969.326172	627.554626
968.184570	181.719833
967.042969	503.030609
965.901367	801.755798
964.758789	431.088074
963.616211	285.841583
962.473633	927.518921
961.330078	272.110474
960.186523	334.772125
959.042969	487.287140
957.899414	654.001099
956.754883	-0.922657
955.610352	329.403412
954.465820	-232.503845
953.321289	508.387756
952.175781	-253.554169
951.030273	-287.288696
949.884766	-432.518585
948.738281	202.405762
947.591797	-42.351814
946.445313	-736.619751
945.298828	86.882553
944.151367	-199.459824
943.003906	-567.345276
941.856445	300.521729
940.708008	250.995789
939.559570	322.985657
938.411133	276.848785
937.262695	511.786041
936.113281	924.996643
934.964844	572.606262
933.814453	644.780823
932.665039	-269.151672
931.514648	182.398392
930.364258	30.724806
929.213867	91.401756
928.062500	564.567444
926.912109	-586.926208
925.759766	-597.467957
924.608398	-650.694214
923.456055	-519.198181
922.303711	-196.284851
921.151367	65.587059
919.999023	-47.166470
918.845703	349.547394
917.692383	-48.500889
916.539063	112.775841
915.384766	315.299011
914.230469	347.930908
913.076172	-476.867126
911.920898	176.233109
910.766602	380.302704
909.611328	366.989807
908.455078	-65.369072
907.299805	-587.768188
906.143555	-193.979813
904.987305	21.025251
903.830078	-413.783417
902.673828	-309.044373
901.516602	-717.949951
900.359375	-759.598267
899.201172	-463.706787
898.042969	-504.734009
896.884766	-411.956085
895.726563	-569.930603
894.567383	201.703339
893.408203	35.203983
892.249023	20.481922
891.088867	1000.116882
889.929688	-405.694366
888.769531	-1268.624756
887.608398	-241.232635
886.448242	190.020721
885.287109	765.697449
884.125977	1000.630676
882.963867	-794.365417
881.801758	-642.239624
880.639648	-163.145584
879.477539	0.325424
878.315430	702.425781
877.152344	120.172775
875.989258	310.850525
874.825195	868.585693
873.661133	329.755585
872.497070	457.471375
871.333008	1032.984741
870.168945	1354.031616
869.003906	770.816467
867.838867	468.950287
866.672852	724.762390
865.506836	414.035492
864.340820	660.692627
863.174805	1062.203735
862.008789	971.585449
860.841797	651.916870
859.674805	1050.667969
858.506836	1258.354858
857.339844	1569.042114
856.171875	1421.823364
855.003906	1281.247070
853.834961	1387.219727
852.666016	1300.180420
851.497070	1215.224121
850.328125	1262.305176
849.158203	1990.142090
847.988281	1852.909058
846.818359	1231.857666
845.647461	1085.408936
844.477539	679.146912
843.306641	122.865372
842.134766	823.706055
840.963867	2138.895264
839.791992	1427.428833
838.619141	1323.964478
837.447266	851.433655
836.274414	709.440430
835.101563	1190.334961
833.928711	1509.807617
832.754883	1297.324951
831.581055	1423.816895
830.407227	1462.771240
829.232422	1664.122803
828.058594	1628.466187
826.883789	1492.011353
825.708008	1149.995728
824.533203	1043.939209
823.357422	592.002991
822.181641	1164.606323
821.004883	805.339417
819.828125	601.591675
818.651367	379.588257
817.474609	442.023376
816.296875	626.252319
815.119141	678.542786
813.941406	1030.511963
812.763672	325.449188
811.584961	73.631470
810.406250	-49.748302
809.226563	595.164673
808.047852	48.376644
806.868164	600.634949
805.688477	472.527008
804.507813	210.610474
803.327148	179.021530
802.146484	-237.086960
800.965820	393.469635
799.784180	-241.172943
798.603516	121.691132
797.420898	-168.073593
796.239258	-480.505615
795.056641	349.918457
793.874023	11.811922
792.691406	138.316345
791.507813	-575.119873
790.324219	-106.739403
789.140625	61.976040
787.956055	387.053253
786.772461	1047.604980
785.586914	-174.967255
784.402344	309.429138
783.216797	848.188110
782.032227	307.585327
780.845703	791.800049
779.660156	976.980347
778.473633	799.237671
777.287109	172.779434
776.100586	448.865417
774.913086	463.805481
773.725586	634.826111
772.538086	794.189270
771.349609	1089.642944
770.161133	824.385925
768.972656	710.838440
767.784180	929.624451
766.594727	1288.790161
765.405273	1477.710693
764.215820	1271.886963
763.026367	1644.774170
761.835938	1041.904175
760.645508	1768.125122
759.454102	1765.344727
758.262695	1291.460083
757.072266	1697.166748
755.879883	1167.868530
754.688477	2060.720947
753.496094	994.819092
752.303711	1280.345581
751.110352	704.445984
749.917969	723.761902
748.724609	852.639343
747.530273	529.088379
746.336914	995.628479
745.142578	996.684753
743.948242	438.351868
742.752930	630.185181
741.558594	205.894302
740.363281	605.921997
739.166992	786.642334
737.971680	351.766144
736.775391	28.863123
735.579102	54.453331
734.381836	165.549408
733.185547	-399.496307
731.988281	637.732361
730.790039	-399.277710
729.592773	124.059929
728.394531	328.179504
727.196289	62.555450
725.997070	-322.795471
724.797852	151.272873
723.598633	-543.205078
722.399414	222.180328
721.199219	601.213684
719.999023	76.836754
718.798828	-55.978256
717.598633	-98.618698
716.397461	138.670853
715.196289	-151.248291
713.994141	-167.713531
712.792969	-63.447506
711.590820	41.559753
710.388672	546.150269
709.185547	88.472496
707.982422	609.866089
706.779297	-9.027918
705.576172	-138.991196
704.372070	139.109833
703.167969	-114.984596
701.963867	358.738434
700.759766	154.775238
699.554688	47.696945
698.349609	600.548889
697.143555	-599.629395
695.938477	-326.953857
694.732422	61.956936
693.525391	-325.608185
692.319336	-692.150574
691.112305	-534.037415
689.905273	-598.240540
688.697266	-728.348999
687.490234	-572.848633
686.282227	158.659912
685.073242	-36.859894
683.865234	-304.610260
682.656250	-273.957764
681.447266	-371.944275
680.237305	92.567001
679.028320	257.182495
677.818359	-245.997864
676.607422	-169.592102
675.397461	269.552734
674.186523	592.986450
672.975586	-151.128067
671.763672	520.877380
670.551758	359.171478
669.339844	174.970459
668.127930	78.470543
666.915039	248.952118
665.703125	282.176483
664.489258	-327.171600
663.276367	-272.369934
662.062500	44.559853
660.848633	623.350830
659.634766	520.805237
658.419922	-267.015472
657.205078	54.758728
655.990234	560.208801
654.775391	-294.465637
653.559570	-72.883095
652.343750	161.735703
651.126953	376.976959
649.911133	697.619385
648.694336	477.485138
647.477539	199.041550
646.259766	329.233337
645.041992	409.276947
643.824219	1316.755981
642.606445	1125.963867
641.387695	891.135010
640.168945	1005.498108
638.950195	1088.192627
637.730469	1358.216064
636.511719	816.199951
635.291016	749.054138
634.071289	924.276428
632.850586	834.772400
631.629883	1096.469482
630.409180	1513.569336
629.188477	1628.682983
627.966797	1145.725952
626.745117	1484.365601
625.522461	879.232788
624.300781	1321.916382
623.078125	1876.965332
621.854492	994.909119
620.631836	1930.020142
619.408203	885.929871
618.184570	263.586395
616.960938	473.249573
615.736328	921.024597
614.511719	164.308075
613.287109	107.134911
612.061523	181.706009
610.835938	-369.384460
609.610352	-30.768608
608.384766	25.276665
607.158203	-661.162048
605.931641	-214.618866
604.705078	-103.637634
