# Supplementary material for: Raman spectroscopy accurately differentiates mucosal healing from non-healing and biochemical changes following biological therapy in inflammatory bowel disease
Source: PLoS One. 2021 Jun 2;16(6):e0252210. doi: 10.1371/journal.pone.0252210 (PMC8172032; doi:10.1371/journal.pone.0252210)
Supplement: S7 Dataset — (ZIP) [file pone.0252210.s009.zip › Post-biologic/OC035-1 post treatment_base sub CR removed_44__X_-12019.2__Y_76906.1__Z_921.797__Time_496.txt]

1714.774414	-81.824623
1713.797852	-130.233444
1712.820313	-204.783997
1711.843750	-167.666000
1710.866211	149.942673
1709.888672	-104.409882
1708.911133	-126.335213
1707.933594	19.769962
1706.955078	60.597355
1705.976563	87.368767
1704.998047	164.407608
1704.019531	-10.735049
1703.040039	-279.988037
1702.061523	186.264389
1701.082031	138.299988
1700.101563	132.771454
1699.122070	-4.003170
1698.141602	174.428894
1697.161133	194.910553
1696.180664	415.625366
1695.200195	149.958435
1694.218750	370.363312
1693.238281	489.219116
1692.256836	589.298401
1691.274414	561.222839
1690.292969	490.592041
1689.310547	572.114258
1688.328125	837.770691
1687.345703	788.837891
1686.363281	398.893890
1685.379883	595.674438
1684.396484	603.432495
1683.413086	755.328491
1682.429688	1014.005981
1681.445313	932.004028
1680.461914	994.200256
1679.477539	1288.268921
1678.493164	943.938965
1677.507813	1185.446045
1676.523438	1137.390869
1675.538086	1116.360962
1674.552734	1252.671631
1673.566406	1461.136597
1672.581055	1569.057861
1671.594727	1496.732422
1670.608398	1276.209961
1669.622070	1834.457153
1668.634766	1384.006958
1667.648438	1390.936890
1666.661133	1801.802979
1665.673828	1698.304565
1664.685547	2152.490967
1663.698242	1647.002930
1662.709961	1699.145996
1661.721680	1770.430420
1660.733398	1850.243896
1659.744141	2026.003052
1658.755859	2133.451904
1657.766602	1923.605957
1656.777344	1830.994873
1655.787109	1617.240112
1654.797852	1533.937866
1653.807617	1456.569336
1652.817383	1284.619995
1651.827148	1322.347412
1650.835938	1120.006470
1649.844727	788.831299
1648.853516	1013.548584
1647.862305	760.442932
1646.871094	629.617065
1645.878906	317.174377
1644.886719	393.730347
1643.894531	77.433304
1642.902344	255.550217
1641.910156	157.068481
1640.916992	9.076905
1639.923828	-169.909607
1638.930664	279.522980
1637.936523	77.985779
1636.943359	167.142517
1635.949219	-35.760845
1634.955078	-116.784264
1633.960938	-165.595276
1632.965820	-63.700535
1631.970703	-208.853897
1630.975586	-284.950226
1629.980469	10.685750
1628.985352	22.480989
1627.989258	-404.643921
1626.993164	-276.005188
1625.997070	8.249370
1625.000977	-154.147430
1624.003906	-116.207344
1623.007813	-122.483795
1622.010742	244.839355
1621.012695	13.441042
1620.015625	339.440460
1619.017578	368.976379
1618.020508	62.867241
1617.021484	182.525452
1616.023438	-35.999855
1615.025391	16.208803
1614.026367	255.017654
1613.027344	-158.938644
1612.028320	-37.456032
1611.028320	-51.999458
1610.029297	-171.026672
1609.029297	-119.356903
1608.029297	-64.771591
1607.028320	312.253723
1606.028320	338.520294
1605.027344	32.564835
1604.026367	93.465897
1603.025391	-135.871506
1602.023438	137.478760
1601.022461	36.901253
1600.020508	-222.931946
1599.018555	-158.216919
1598.016602	-122.072006
1597.013672	-263.462494
1596.010742	-122.405319
1595.007813	-132.749207
1594.004883	47.743160
1593.001953	-56.311924
1591.998047	-126.236099
1590.994141	-154.230560
1589.990234	-356.928833
1588.986328	145.004364
1587.981445	-23.538961
1586.976563	238.382339
1585.971680	286.476837
1584.966797	373.728638
1583.961914	304.637512
1582.956055	251.266190
1581.950195	393.340973
1580.944336	446.838562
1579.938477	245.157547
1578.931641	210.195190
1577.924805	242.928070
1576.917969	153.341110
1575.911133	214.679092
1574.904297	-67.373581
1573.896484	113.563248
1572.888672	255.384735
1571.880859	280.125275
1570.873047	346.383789
1569.864258	-23.963150
1568.855469	81.163902
1567.846680	440.690460
1566.837891	452.028564
1565.829102	411.346161
1564.819336	375.768158
1563.809570	181.804733
1562.799805	184.979813
1561.790039	457.788116
1560.779297	247.997238
1559.768555	250.759003
1558.757813	424.457245
1557.747070	447.612793
1556.736328	252.955444
1555.724609	387.204010
1554.712891	329.568390
1553.701172	421.962524
1552.689453	363.982178
1551.676758	360.187805
1550.664063	299.269104
1549.651367	243.351624
1548.638672	238.980927
1547.625977	446.456696
1546.612305	521.763000
1545.598633	237.513214
1544.584961	353.734009
1543.571289	503.262787
1542.556641	585.325623
1541.541992	501.818481
1540.527344	4.960227
1539.512695	176.700180
1538.498047	-28.717209
1537.482422	312.755951
1536.466797	-29.857294
1535.451172	225.828598
1534.434570	1.472554
1533.418945	480.820007
1532.402344	67.791420
1531.385742	43.818123
1530.369141	192.212219
1529.351563	360.864532
1528.334961	415.848083
1527.317383	187.272903
1526.299805	-113.574112
1525.281250	-126.318230
1524.263672	148.876068
1523.245117	256.421967
1522.226563	-42.776756
1521.208008	282.771118
1520.188477	47.373268
1519.168945	-208.782043
1518.150391	-159.282623
1517.129883	67.168022
1516.110352	28.639902
1515.089844	12.935446
1514.070313	12.356161
1513.049805	-55.280739
1512.028320	-207.899643
1511.007813	-47.667679
1509.986328	-164.899765
1508.964844	2.342648
1507.943359	-82.105675
1506.921875	-264.243805
1505.899414	-297.936005
1504.876953	-167.882751
1503.854492	31.003195
1502.832031	-185.495499
1501.808594	-417.573761
1500.786133	-27.581421
1499.762695	-447.062256
1498.739258	-303.540558
1497.714844	-436.756836
1496.691406	-291.306305
1495.666992	-233.185608
1494.642578	11.322660
1493.617188	53.440350
1492.592773	-132.226105
1491.567383	93.371910
1490.541992	282.834137
1489.516602	-87.524132
1488.491211	269.936798
1487.464844	445.660461
1486.438477	490.847626
1485.412109	55.892117
1484.385742	230.783524
1483.358398	415.539093
1482.331055	480.079620
1481.303711	202.607864
1480.276367	562.455566
1479.249023	702.682983
1478.220703	809.465027
1477.192383	786.018738
1476.164063	994.186096
1475.135742	952.435791
1474.106445	1284.799561
1473.077148	1494.603027
1472.047852	1467.383789
1471.018555	1539.220215
1469.989258	1842.360596
1468.958984	1771.215210
1467.928711	1966.948608
1466.898438	2238.690430
1465.868164	2222.871094
1464.836914	2336.476318
1463.805664	2419.366699
1462.774414	2654.481201
1461.743164	2968.070068
1460.710938	3169.605225
1459.679688	3137.343018
1458.647461	2894.235596
1457.615234	3153.571045
1456.582031	2981.293213
1455.549805	3080.405762
1454.516602	3146.350342
1453.483398	3450.487793
1452.449219	3285.353516
1451.416016	3705.680664
1450.381836	3950.843750
1449.347656	3304.010742
1448.313477	3589.469727
1447.279297	3307.452881
1446.244141	3468.514404
1445.208984	3335.785889
1444.173828	3182.785889
1443.138672	2984.229004
1442.102539	3210.647705
1441.066406	2996.831787
1440.030273	2714.769531
1438.994141	2809.455566
1437.958008	2820.639893
1436.920898	2417.321533
1435.883789	2390.574219
1434.846680	2027.855835
1433.808594	2094.548828
1432.771484	1676.447388
1431.733398	1523.527222
1430.695313	1047.615967
1429.657227	1311.199097
1428.618164	966.674438
1427.579102	1020.793030
1426.540039	779.868713
1425.500977	629.814636
1424.461914	525.208191
1423.421875	723.036926
1422.381836	681.460144
1421.341797	534.137024
1420.301758	356.693604
1419.260742	405.941895
1418.219727	379.697021
1417.178711	441.598602
1416.137695	138.680771
1415.096680	364.237396
1414.054688	355.832520
1413.012695	246.917542
1411.970703	135.608521
1410.928711	215.451096
1409.885742	41.507534
1408.842773	239.566696
1407.799805	289.431946
1406.756836	151.021820
1405.712891	356.728882
1404.668945	110.605103
1403.625000	271.273987
1402.581055	-338.334412
1401.537109	-124.723663
1400.492188	176.678833
1399.447266	370.256287
1398.402344	258.020569
1397.357422	130.930786
1396.311523	304.727875
1395.265625	187.964203
1394.219727	311.868225
1393.173828	132.844147
1392.126953	36.656681
1391.081055	303.668488
1390.034180	122.713989
1388.986328	-37.999683
1387.939453	34.203426
1386.891602	76.514000
1385.843750	111.482468
1384.795898	-5.885914
1383.748047	-5.543011
1382.699219	107.421455
1381.651367	-119.240982
1380.602539	-130.812485
1379.552734	-17.330532
1378.503906	-48.496117
1377.454102	-174.322861
1376.404297	-135.168839
1375.354492	-110.795044
1374.303711	-113.680801
1373.253906	-53.976730
1372.203125	-131.249451
1371.152344	135.774384
1370.100586	-25.827328
1369.049805	-12.677905
1367.998047	-71.578873
1366.946289	98.943138
1365.894531	-59.111797
1364.841797	47.043938
1363.789063	-175.199203
1362.736328	-267.692932
1361.683594	-145.917969
1360.630859	-36.392200
1359.577148	130.516525
1358.523438	43.962749
1357.469727	-34.848972
1356.415039	291.753052
1355.361328	-144.425888
1354.306641	247.157532
1353.251953	146.998108
1352.197266	422.133972
1351.141602	424.272797
1350.085938	426.668182
1349.030273	349.899078
1347.974609	680.350952
1346.918945	596.635742
1345.862305	748.821350
1344.805664	777.218445
1343.749023	1061.212158
1342.691406	1191.661865
1341.634766	1364.455444
1340.577148	1393.727417
1339.519531	1378.661865
1338.460938	1326.708618
1337.403320	1039.841187
1336.344727	990.984985
1335.286133	1219.594116
1334.226563	1183.607544
1333.167969	1061.328247
1332.108398	1285.605469
1331.048828	1104.526489
1329.989258	1326.751221
1328.928711	993.014282
1327.869141	995.760498
1326.808594	1310.047852
1325.748047	606.810242
1324.686523	891.923584
1323.625977	1053.730835
1322.564453	1008.371887
1321.502930	1187.865112
1320.440430	1152.870483
1319.378906	1078.683838
1318.316406	1150.286377
1317.253906	1113.619263
1316.190430	1212.796143
1315.127930	1395.985718
1314.064453	1153.043945
1313.000977	1058.271973
1311.937500	946.543091
1310.873047	1182.317505
1309.809570	915.991760
1308.745117	989.697327
1307.679688	1324.462158
1306.615234	1103.276978
1305.549805	1049.688354
1304.484375	1003.735291
1303.418945	1223.577881
1302.353516	1106.778076
1301.287109	968.131714
1300.220703	1055.831055
1299.154297	1237.066895
1298.087891	1192.481323
1297.020508	1030.265137
1295.954102	1050.007935
1294.886719	939.867188
1293.818359	955.133911
1292.750977	818.491821
1291.682617	785.132935
1290.614258	577.876038
1289.545898	540.085449
1288.476563	735.377014
1287.407227	818.043396
1286.338867	682.800415
1285.268555	922.599915
1284.199219	809.808167
1283.128906	724.184082
1282.058594	824.827942
1280.988281	888.890808
1279.917969	818.515930
1278.846680	1039.470703
1277.775391	1096.619995
1276.704102	845.792664
1275.632813	1052.418823
1274.560547	1009.793701
1273.488281	1333.908447
1272.416016	1362.400269
1271.343750	1124.773438
1270.270508	1326.985718
1269.197266	1375.427979
1268.124023	1165.229370
1267.050781	1560.515381
1265.977539	1392.112305
1264.903320	1682.535034
1263.829102	1811.984375
1262.753906	1363.596191
1261.679688	1293.388306
1260.604492	1752.226440
1259.529297	1782.095947
1258.454102	1485.598511
1257.378906	1622.890503
1256.302734	1338.936646
1255.226563	1792.899658
1254.150391	1579.806763
1253.073242	1797.638794
1251.997070	1682.128174
1250.919922	1642.159790
1249.841797	1777.388306
1248.764648	1652.461670
1247.686523	1668.654053
1246.608398	1298.474976
1245.530273	1472.799438
1244.452148	1661.678467
1243.373047	1401.211914
1242.293945	1410.438721
1241.214844	1492.538574
1240.135742	1297.948975
1239.055664	1321.879639
1237.975586	1469.562500
1236.895508	1626.913574
1235.815430	1546.567749
1234.734375	1340.213379
1233.654297	1483.009277
1232.573242	1570.021484
1231.491211	1143.367310
1230.410156	1312.791504
1229.328125	1477.305542
1228.246094	1305.192017
1227.163086	1249.350220
1226.081055	1215.302368
1224.998047	1038.501343
1223.915039	963.366516
1222.832031	934.198975
1221.748047	655.968445
1220.664063	827.488953
1219.580078	650.860474
1218.496094	674.839172
1217.412109	829.228149
1216.327148	725.071411
1215.242188	497.761353
1214.157227	579.528870
1213.071289	820.521362
1211.985352	646.281921
1210.899414	778.469177
1209.813477	611.435425
1208.727539	683.155823
1207.640625	793.357788
1206.553711	915.490906
1205.466797	632.622437
1204.378906	619.661255
1203.291016	794.518250
1202.203125	422.516510
1201.115234	325.086700
1200.027344	-1.082788
1198.938477	45.848423
1197.849609	-56.520687
1196.760742	-60.310143
1195.670898	75.300751
1194.582031	-205.253815
1193.492188	141.674210
1192.401367	-88.505981
1191.311523	-49.564587
1190.220703	145.405792
1189.129883	-406.822876
1188.039063	-305.751129
1186.947266	-0.775474
1185.856445	-53.707783
1184.764648	-356.319214
1183.671875	-270.247101
1182.580078	-381.042725
1181.487305	-113.012901
1180.394531	90.023788
1179.301758	309.608276
1178.208984	42.457375
1177.115234	46.033283
1176.021484	152.463486
1174.927734	505.377014
1173.833008	285.726166
1172.738281	214.441635
1171.643555	322.533539
1170.548828	375.389008
1169.454102	239.076767
1168.358398	274.871002
1167.262695	176.584274
1166.166992	233.572678
1165.070313	151.746826
1163.973633	134.312485
1162.876953	381.899353
1161.780273	134.795395
1160.683594	131.204697
1159.585938	366.185852
1158.488281	433.812897
1157.389648	348.511414
1156.291992	410.997894
1155.193359	547.223999
1154.094727	106.118134
1152.996094	482.804688
1151.896484	582.644409
1150.796875	501.148315
1149.697266	-6.961286
1148.597656	-98.165192
1147.498047	36.733608
1146.397461	252.345428
1145.296875	212.979263
1144.195313	-128.791870
1143.094727	-163.649429
1141.993164	-108.279358
1140.891602	46.774696
1139.789063	139.755325
1138.687500	189.732559
1137.584961	272.779236
1136.482422	388.876068
1135.379883	694.787109
1134.276367	931.502686
1133.172852	906.744202
1132.069336	1066.987061
1130.964844	757.045410
1129.861328	1090.119141
1128.756836	1221.216675
1127.652344	1114.904419
1126.546875	1487.451294
1125.442383	1525.396606
1124.336914	1122.298462
1123.230469	1155.218506
1122.125000	1337.212280
1121.018555	933.921692
1119.912109	845.592224
1118.805664	1126.463501
1117.699219	1047.271484
1116.591797	906.421082
1115.484375	753.644897
1114.376953	1026.534546
1113.268555	892.395142
1112.160156	1013.498901
1111.051758	890.933716
1109.943359	758.818665
1108.833984	874.681152
1107.725586	884.058044
1106.616211	843.681885
1105.505859	1223.431519
1104.396484	892.373840
1103.286133	1141.858154
1102.175781	1207.060791
1101.064453	1290.958008
1099.954102	1053.963745
1098.842773	1203.611938
1097.731445	1166.839600
1096.619141	1047.466187
1095.507813	1196.631592
1094.395508	987.546692
1093.282227	966.835144
1092.169922	962.508240
1091.056641	795.632263
1089.943359	807.586426
1088.830078	814.721313
1087.716797	1045.221436
1086.602539	1120.283081
1085.488281	727.303589
1084.373047	729.324951
1083.258789	1029.739258
1082.143555	693.152527
1081.028320	643.226501
1079.913086	987.804077
1078.796875	808.514954
1077.680664	1061.173340
1076.564453	764.448608
1075.448242	460.748291
1074.331055	734.202026
1073.213867	747.128235
1072.096680	631.022644
1070.979492	697.765564
1069.861328	347.226807
1068.743164	479.498596
1067.625000	403.164490
1066.505859	415.811096
1065.386719	604.030823
1064.267578	820.219849
1063.148438	568.172791
1062.029297	690.608215
1060.909180	469.054016
1059.789063	593.735657
1058.667969	594.395996
1057.547852	363.609283
1056.426758	628.408325
1055.305664	199.069412
1054.183594	342.278839
1053.062500	191.142181
1051.940430	416.020386
1050.818359	554.424255
1049.695313	314.651337
1048.572266	688.712524
1047.449219	757.004089
1046.326172	368.131500
1045.203125	534.452026
1044.079102	320.708801
1042.955078	204.990616
1041.830078	364.325836
1040.706055	183.501236
1039.581055	238.040466
1038.456055	1.526286
1037.331055	84.124611
1036.205078	269.143311
1035.079102	388.983368
1033.953125	341.324280
1032.826172	433.304230
1031.700195	190.464874
1030.573242	350.006500
1029.445313	28.407669
1028.318359	-158.165436
1027.190430	-393.363678
1026.062500	-200.984024
1024.934570	-424.265015
1023.805664	-227.136383
1022.676758	-194.795807
1021.547852	-310.878387
1020.418945	-612.398132
1019.289063	-452.098969
1018.159180	-484.227875
1017.029297	-289.017700
1015.898438	-281.530426
1014.767578	-306.359192
1013.636719	132.307999
1012.505859	163.249802
1011.375000	-4.835165
1010.243164	72.698578
1009.111328	393.376312
1007.978516	720.986267
1006.846680	1242.940063
1005.713867	1794.867676
1004.581055	2940.998779
1003.447266	3654.418945
1002.313477	3131.078125
1001.179688	1857.125854
1000.045898	1145.340210
998.912109	743.569580
997.777344	483.017426
996.642578	114.259583
995.506836	394.437042
994.372070	363.148926
993.236328	228.237106
992.100586	388.815735
990.963867	279.703918
989.828125	408.305908
988.691406	76.054527
987.553711	43.725948
986.416992	43.871616
985.279297	336.735748
984.141602	53.979729
983.003906	-35.046829
981.865234	159.280853
980.726563	259.383179
979.587891	240.023605
978.448242	126.585129
977.309570	66.309052
976.169922	194.797501
975.030273	341.834839
973.889648	507.407959
972.749023	560.558594
971.608398	505.959747
970.467773	350.579559
969.326172	555.932800
968.184570	469.927185
967.042969	241.925034
965.901367	507.505371
964.758789	225.021378
963.616211	451.967590
962.473633	429.159149
961.330078	312.625366
960.186523	338.453644
959.042969	582.148376
957.899414	209.854401
956.754883	181.451202
955.610352	-82.496437
954.465820	102.519394
953.321289	283.113953
952.175781	205.354736
951.030273	-11.641944
949.884766	66.678391
948.738281	152.061310
947.591797	11.378162
946.445313	58.372593
945.298828	75.885849
944.151367	29.685472
943.003906	212.084991
941.856445	200.593353
940.708008	114.035110
939.559570	351.765869
938.411133	290.778748
937.262695	426.197510
936.113281	260.810150
934.964844	376.123138
933.814453	300.178894
932.665039	101.455544
931.514648	155.921417
930.364258	242.474792
929.213867	122.012337
928.062500	170.291473
926.912109	-190.893539
925.759766	44.466026
924.608398	150.265564
923.456055	-14.399518
922.303711	80.435471
921.151367	-163.266937
919.999023	279.699860
918.845703	-56.663761
917.692383	-185.946854
916.539063	216.463196
915.384766	210.197906
914.230469	-31.941917
913.076172	-55.904457
911.920898	-569.737610
910.766602	-468.414825
909.611328	-294.372742
908.455078	-299.336700
907.299805	-279.187592
906.143555	-222.601532
904.987305	-261.025665
903.830078	117.539497
902.673828	-72.333305
901.516602	-62.702103
900.359375	-340.386017
899.201172	-183.268021
898.042969	-48.693058
896.884766	-45.223549
895.726563	-48.392666
894.567383	-168.971832
893.408203	56.480400
892.249023	-145.143555
891.088867	-64.116890
889.929688	-251.803909
888.769531	172.710098
887.608398	-278.824890
886.448242	157.017044
885.287109	-16.511007
884.125977	204.964706
882.963867	94.884193
881.801758	115.747902
880.639648	5.934122
879.477539	11.213676
878.315430	131.501892
877.152344	233.799515
875.989258	212.248978
874.825195	44.421375
873.661133	88.361336
872.497070	-7.201516
871.333008	-73.410614
870.168945	393.639404
869.003906	149.799057
867.838867	-53.408916
866.672852	-13.678910
865.506836	331.736359
864.340820	335.468750
863.174805	71.892334
862.008789	-20.849354
860.841797	438.855957
859.674805	527.944885
858.506836	327.484802
857.339844	434.513855
856.171875	732.179504
855.003906	551.984680
853.834961	694.754578
852.666016	873.304749
851.497070	491.452667
850.328125	741.613464
849.158203	532.411072
847.988281	753.268677
846.818359	284.351410
845.647461	267.800842
844.477539	13.966445
843.306641	357.608521
842.134766	130.620743
840.963867	84.810143
839.791992	217.831299
838.619141	359.667847
837.447266	179.531647
836.274414	95.483238
835.101563	120.837433
833.928711	215.318542
832.754883	302.970123
831.581055	502.087860
830.407227	310.468536
829.232422	190.235672
828.058594	536.128357
826.883789	493.719940
825.708008	395.482971
824.533203	491.081207
823.357422	145.278992
822.181641	434.469147
821.004883	191.046478
819.828125	65.624870
818.651367	-184.556686
817.474609	-85.309883
816.296875	249.633087
815.119141	-129.886505
813.941406	-102.346046
812.763672	-270.660309
811.584961	-34.428825
810.406250	-198.549545
809.226563	-62.762646
808.047852	-91.612396
806.868164	-282.752472
805.688477	-171.976349
804.507813	67.342934
803.327148	-250.724243
802.146484	-309.197021
800.965820	53.684830
799.784180	-193.709625
798.603516	-252.694687
797.420898	-189.895172
796.239258	-340.084686
795.056641	-392.887299
793.874023	-403.759613
792.691406	-129.104446
791.507813	10.167910
790.324219	-23.484167
789.140625	6.874879
787.956055	25.975332
786.772461	24.964531
785.586914	59.163712
784.402344	101.998848
783.216797	98.209511
782.032227	240.097260
780.845703	346.390350
779.660156	10.640284
778.473633	109.947403
777.287109	83.172035
776.100586	153.358948
774.913086	-118.736084
773.725586	200.441620
772.538086	-146.883011
771.349609	121.086952
770.161133	11.733254
768.972656	-66.872917
767.784180	275.322205
766.594727	194.168365
765.405273	258.279083
764.215820	355.239868
763.026367	348.525085
761.835938	365.883087
760.645508	585.553589
759.454102	758.783142
758.262695	388.483856
757.072266	768.128967
755.879883	705.555115
754.688477	669.267151
753.496094	533.990417
752.303711	677.695068
751.110352	700.417053
749.917969	288.217468
748.724609	304.241425
747.530273	307.000275
746.336914	421.593018
745.142578	426.358215
743.948242	586.785095
742.752930	429.099670
741.558594	82.884415
740.363281	317.628296
739.166992	109.564400
737.971680	114.068726
736.775391	315.673340
735.579102	48.536674
734.381836	206.232986
733.185547	464.529480
731.988281	379.144012
730.790039	201.915970
729.592773	145.083450
728.394531	232.618500
727.196289	119.010201
725.997070	149.745544
724.797852	136.805862
723.598633	71.487885
722.399414	213.754318
721.199219	253.389328
719.999023	428.432800
718.798828	376.480255
717.598633	501.392944
716.397461	70.037216
715.196289	365.288635
713.994141	294.177765
712.792969	48.814529
711.590820	211.268204
710.388672	62.179291
709.185547	-8.271076
707.982422	202.426376
706.779297	3.807957
705.576172	199.484055
704.372070	57.883831
703.167969	12.269409
701.963867	-98.403618
700.759766	180.482254
699.554688	191.977127
698.349609	-22.420006
697.143555	-121.315414
695.938477	-26.564177
694.732422	-81.533157
693.525391	-129.732834
692.319336	-82.147194
691.112305	-155.916443
689.905273	-266.314423
688.697266	-215.844894
687.490234	-356.067108
686.282227	-257.400665
685.073242	-173.704391
683.865234	-20.436539
682.656250	-311.290375
681.447266	-259.397827
680.237305	-415.241150
679.028320	-183.085114
677.818359	-251.762329
676.607422	-177.276138
675.397461	-39.822098
674.186523	132.438248
672.975586	34.439423
671.763672	-43.806103
670.551758	-61.244610
669.339844	-84.939125
668.127930	-52.213280
666.915039	358.850922
665.703125	214.718597
664.489258	280.355804
663.276367	110.767738
662.062500	-172.983948
660.848633	229.887878
659.634766	71.683540
658.419922	49.594036
657.205078	66.445679
655.990234	-11.499910
654.775391	-87.183502
653.559570	123.883919
652.343750	-320.177979
651.126953	-102.646576
649.911133	-122.164307
648.694336	-120.174202
647.477539	79.802773
646.259766	378.602081
645.041992	27.281603
643.824219	95.469238
642.606445	-17.244026
641.387695	256.928802
640.168945	94.289093
638.950195	45.326599
637.730469	21.827690
636.511719	36.604767
635.291016	10.137620
634.071289	21.835728
632.850586	32.994381
631.629883	56.433632
630.409180	107.108879
629.188477	245.016174
627.966797	242.680115
626.745117	237.374008
625.522461	192.588593
624.300781	294.755798
623.078125	331.559601
621.854492	395.095032
620.631836	361.030853
619.408203	237.921951
618.184570	66.427780
616.960938	-5.815160
615.736328	-293.542633
614.511719	29.146456
613.287109	-174.070328
612.061523	106.437920
610.835938	4.341177
609.610352	-146.746231
608.384766	-167.387390
607.158203	-62.074150
605.931641	8.796168
604.705078	-149.212433
