# Supplementary material for: Raman spectroscopy accurately differentiates mucosal healing from non-healing and biochemical changes following biological therapy in inflammatory bowel disease
Source: PLoS One. 2021 Jun 2;16(6):e0252210. doi: 10.1371/journal.pone.0252210 (PMC8172032; doi:10.1371/journal.pone.0252210)
Supplement: S7 Dataset — (ZIP) [file pone.0252210.s009.zip › Post-biologic/OC013 post treatment-2_BL sub CR removed_92__X_13378.8__Y_18530.7__Time_1026.txt]

1714.671875	127.014107
1713.695313	39.367062
1712.718750	184.006180
1711.742188	131.347443
1710.764648	-51.521030
1709.787109	29.519335
1708.809570	-19.654310
1707.831055	-153.472702
1706.853516	-122.720428
1705.875000	-93.640541
1704.896484	-90.309692
1703.916992	-40.499557
1702.938477	53.132065
1701.958984	40.639057
1700.979492	-142.090195
1700.000000	23.843412
1699.019531	14.118149
1698.040039	56.102573
1697.059570	117.611732
1696.079102	185.284912
1695.097656	61.399868
1694.117188	-85.627686
1693.135742	21.826160
1692.154297	-38.168812
1691.172852	36.058064
1690.190430	236.370087
1689.208008	-24.185890
1688.225586	265.482574
1687.243164	126.412636
1686.260742	251.988358
1685.277344	434.108246
1684.293945	451.576782
1683.310547	261.863861
1682.327148	453.708252
1681.343750	464.983734
1680.359375	615.246521
1679.375000	574.363708
1678.390625	531.381836
1677.405273	600.671936
1676.419922	587.992859
1675.435547	562.540955
1674.449219	643.905334
1673.463867	736.354736
1672.478516	786.705994
1671.492188	930.461365
1670.505859	862.086243
1669.519531	873.836182
1668.532227	1021.391296
1667.544922	940.992676
1666.557617	768.129883
1665.570313	831.867249
1664.583008	991.440002
1663.594727	1050.502808
1662.607422	1168.226074
1661.619141	1002.565002
1660.629883	1041.370117
1659.641602	1220.915771
1658.652344	971.501587
1657.663086	1061.512573
1656.673828	1011.417053
1655.684570	974.852600
1654.694336	885.619873
1653.704102	992.503845
1652.713867	985.817261
1651.723633	1122.203247
1650.732422	920.248474
1649.742188	856.089783
1648.750977	741.936462
1647.758789	665.026550
1646.767578	487.943512
1645.775391	593.767395
1644.784180	361.674042
1643.791992	399.169220
1642.798828	552.956604
1641.806641	279.270172
1640.813477	314.571198
1639.820313	173.240616
1638.827148	177.167801
1637.833008	289.327301
1636.839844	451.648712
1635.845703	176.463501
1634.851563	209.823608
1633.856445	380.263153
1632.862305	121.371597
1631.867188	78.620415
1630.872070	93.891747
1629.876953	138.183578
1628.881836	-146.443436
1627.885742	61.140766
1626.889648	-217.969589
1625.893555	44.878288
1624.897461	-34.171463
1623.900391	-149.952942
1622.903320	102.312889
1621.906250	-79.074219
1620.909180	-55.439384
1619.912109	-23.914280
1618.914063	83.766327
1617.916016	236.042999
1616.917969	330.514893
1615.919922	222.878876
1614.920898	75.931877
1613.921875	115.286720
1612.922852	193.954071
1611.923828	-157.432236
1610.924805	-49.933575
1609.924805	54.874344
1608.924805	-26.425415
1607.924805	67.802338
1606.924805	101.718285
1605.923828	261.274323
1604.922852	255.789322
1603.921875	279.058990
1602.920898	3.952359
1601.919922	-32.997368
1600.917969	-41.212097
1599.916016	-59.934834
1598.914063	-185.902649
1597.912109	85.457024
1596.909180	-17.087152
1595.906250	-59.553070
1594.903320	-214.396225
1593.900391	43.418171
1592.896484	-93.242538
1591.893555	-122.876495
1590.889648	103.210266
1589.885742	-192.774704
1588.880859	85.248817
1587.876953	-36.002598
1586.872070	314.723328
1585.867188	182.875900
1584.862305	309.060913
1583.856445	148.427826
1582.851563	112.845741
1581.845703	191.803741
1580.839844	252.404205
1579.833008	-77.695625
1578.827148	42.625221
1577.820313	212.245026
1576.813477	176.123245
1575.806641	61.871071
1574.798828	43.802769
1573.791992	132.266144
1572.784180	-23.807472
1571.775391	43.622765
1570.767578	-91.780159
1569.759766	97.550056
1568.750977	34.714531
1567.742188	47.115452
1566.732422	251.544266
1565.723633	76.768738
1564.713867	-95.450874
1563.704102	-122.391472
1562.694336	-139.051514
1561.684570	7.593041
1560.673828	-141.567078
1559.664063	165.539169
1558.652344	114.682030
1557.641602	263.289093
1556.630859	139.670059
1555.619141	-92.810982
1554.607422	102.022552
1553.595703	-117.628181
1552.583984	211.519043
1551.571289	79.707939
1550.558594	64.285576
1549.545898	90.150536
1548.533203	131.412369
1547.519531	198.397507
1546.506836	386.764191
1545.493164	161.354538
1544.479492	111.662926
1543.464844	54.122948
1542.451172	-34.491913
1541.436523	-19.882257
1540.421875	203.759369
1539.407227	8.989138
1538.391602	237.464890
1537.375977	65.768890
1536.361328	95.276848
1535.344727	-1.738474
1534.329102	-5.975351
1533.312500	43.817375
1532.296875	116.689919
1531.280273	181.687042
1530.262695	171.821915
1529.246094	-5.572353
1528.228516	92.569008
1527.210938	314.161591
1526.193359	172.575363
1525.175781	-12.805957
1524.157227	154.318085
1523.138672	71.719009
1522.120117	-193.564148
1521.101563	140.350449
1520.082031	-166.174515
1519.063477	-48.522614
1518.043945	-0.412870
1517.024414	57.859516
1516.003906	-176.843994
1514.983398	-0.611361
1513.963867	-109.552643
1512.943359	-208.279205
1511.921875	-122.264740
1510.901367	38.054943
1509.879883	-24.994429
1508.858398	-62.451389
1507.836914	-194.860611
1506.815430	3.447113
1505.792969	114.424446
1504.770508	-66.886688
1503.748047	-153.395172
1502.725586	26.473555
1501.702148	252.278366
1500.678711	6.757821
1499.655273	-64.647293
1498.631836	60.989189
1497.608398	-84.750313
1496.583984	35.566853
1495.559570	-38.634819
1494.535156	61.025944
1493.510742	-184.587128
1492.485352	-28.842363
1491.460938	144.673935
1490.435547	131.517639
1489.409180	192.376572
1488.383789	23.297573
1487.357422	219.373337
1486.331055	175.330688
1485.304688	149.118393
1484.278320	444.401001
1483.250977	147.583313
1482.224609	368.664886
1481.197266	490.131500
1480.168945	310.621246
1479.141602	513.527527
1478.113281	731.581055
1477.084961	687.048096
1476.056641	795.343262
1475.028320	893.365601
1473.999023	841.053772
1472.969727	663.978882
1471.940430	845.837891
1470.911133	1264.251465
1469.881836	1054.022827
1468.851563	1082.947998
1467.821289	1266.965576
1466.791016	1166.101440
1465.759766	1271.150513
1464.729492	1109.280518
1463.698242	1399.741821
1462.666992	1545.250488
1461.635742	1233.491577
1460.603516	1292.582275
1459.571289	1417.639893
1458.539063	1486.786255
1457.506836	1502.596924
1456.474609	1630.024780
1455.441406	1404.776611
1454.408203	1605.683838
1453.375000	1375.448975
1452.341797	1857.651855
1451.307617	1853.006104
1450.274414	1701.402344
1449.240234	1843.724609
1448.205078	1869.459595
1447.170898	1819.228394
1446.135742	1424.683594
1445.100586	1774.499146
1444.065430	1506.677368
1443.030273	1547.657593
1441.994141	1697.389648
1440.958984	1475.303955
1439.921875	1316.512573
1438.885742	1178.038330
1437.849609	971.396545
1436.812500	1098.399902
1435.775391	1028.307007
1434.738281	885.013855
1433.701172	807.460327
1432.663086	795.590942
1431.625000	627.248169
1430.586914	623.041809
1429.548828	543.167664
1428.509766	417.934387
1427.470703	436.540955
1426.431641	467.777740
1425.392578	509.115784
1424.353516	376.557404
1423.313477	443.149750
1422.273438	451.803406
1421.233398	347.141754
1420.193359	494.391663
1419.152344	341.992920
1418.111328	81.459496
1417.070313	218.713516
1416.029297	217.563812
1414.987305	377.445465
1413.946289	305.929504
1412.904297	-37.088779
1411.862305	238.526306
1410.819336	142.071304
1409.776367	221.610474
1408.734375	157.973419
1407.691406	127.058891
1406.647461	201.672836
1405.604492	30.267134
1404.560547	-103.366623
1403.516602	91.880310
1402.472656	61.278500
1401.427734	168.710846
1400.382813	218.472382
1399.337891	198.062134
1398.292969	24.797506
1397.248047	252.700928
1396.202148	77.108650
1395.156250	179.752838
1394.110352	-85.791405
1393.064453	139.687775
1392.018555	64.686340
1390.971680	-5.217960
1389.924805	137.705612
1388.877930	97.981331
1387.830078	-49.233826
1386.782227	41.287708
1385.734375	-148.215988
1384.686523	-152.564484
1383.638672	28.124790
1382.589844	-300.980133
1381.541016	-65.231277
1380.492188	85.566399
1379.443359	198.917450
1378.394531	189.956314
1377.344727	63.744854
1376.294922	-34.879948
1375.245117	86.192848
1374.194336	-89.575287
1373.143555	-110.552757
1372.092773	-136.426514
1371.041992	-27.581806
1369.991211	-180.411682
1368.939453	-91.382103
1367.887695	-84.523087
1366.835938	-100.000214
1365.784180	31.545319
1364.731445	-80.888298
1363.679688	53.257526
1362.626953	72.942680
1361.573242	97.674599
1360.520508	82.690010
1359.466797	-16.770472
1358.413086	80.339340
1357.359375	-95.967606
1356.305664	98.230812
1355.250977	210.421646
1354.196289	205.886993
1353.141602	305.766663
1352.086914	87.823547
1351.031250	349.242218
1349.975586	248.224258
1348.919922	358.289307
1347.864258	299.675720
1346.808594	402.422638
1345.751953	552.331177
1344.695313	422.071198
1343.638672	408.474640
1342.581055	456.931824
1341.523438	468.288940
1340.466797	665.549988
1339.408203	555.663574
1338.350586	854.528625
1337.291992	774.542358
1336.234375	499.139191
1335.174805	528.331055
1334.116211	320.080322
1333.057617	371.750183
1331.998047	715.317505
1330.938477	428.303192
1329.878906	628.508789
1328.818359	351.699432
1327.757813	433.399628
1326.697266	601.621765
1325.636719	505.575470
1324.576172	513.375671
1323.514648	686.671631
1322.453125	635.361328
1321.391602	552.080139
1320.330078	357.895081
1319.267578	659.692932
1318.205078	431.213043
1317.142578	747.833008
1316.080078	563.978943
1315.016602	582.382874
1313.953125	610.721069
1312.889648	671.159180
1311.826172	633.135071
1310.761719	477.009705
1309.698242	510.609283
1308.633789	593.500183
1307.569336	489.412933
1306.503906	626.559387
1305.438477	697.314514
1304.373047	664.830933
1303.307617	620.148926
1302.242188	932.001221
1301.175781	708.027710
1300.109375	727.482727
1299.042969	572.592102
1297.976563	668.359924
1296.909180	680.672424
1295.841797	624.316711
1294.774414	592.604553
1293.707031	637.050720
1292.638672	507.359070
1291.571289	775.156555
1290.502930	655.445557
1289.433594	729.541687
1288.365234	695.826416
1287.295898	520.052429
1286.226563	733.995422
1285.157227	511.883881
1284.086914	593.617371
1283.017578	503.986847
1281.947266	571.129272
1280.876953	628.516235
1279.805664	847.435181
1278.734375	547.686646
1277.663086	434.015686
1276.591797	437.828552
1275.520508	576.163269
1274.448242	885.589661
1273.375977	701.308411
1272.303711	1035.116333
1271.231445	670.240723
1270.158203	610.838684
1269.085938	817.647766
1268.011719	765.665527
1266.938477	655.188110
1265.865234	439.889984
1264.791016	580.889343
1263.716797	690.168457
1262.641602	643.390442
1261.567383	984.292053
1260.492188	805.947815
1259.416992	583.863220
1258.341797	598.230347
1257.265625	624.809326
1256.190430	707.425293
1255.114258	675.617004
1254.037109	726.616699
1252.960938	909.042480
1251.883789	1018.431152
1250.806641	998.886536
1249.729492	699.714111
1248.652344	835.921448
1247.574219	938.065613
1246.496094	1115.534424
1245.417969	641.774902
1244.338867	736.690918
1243.260742	885.022888
1242.181641	698.227173
1241.102539	827.128052
1240.022461	545.815918
1238.943359	614.073975
1237.863281	924.921326
1236.783203	816.042358
1235.702148	632.054993
1234.622070	705.152344
1233.541016	838.828369
1232.459961	701.046692
1231.377930	573.028687
1230.296875	462.034912
1229.214844	772.479187
1228.132813	521.079956
1227.050781	468.293152
1225.967773	371.973053
1224.884766	159.562668
1223.801758	283.495422
1222.718750	182.456604
1221.634766	345.021301
1220.550781	355.216522
1219.466797	130.967865
1218.382813	278.935242
1217.298828	47.551094
1216.213867	118.174683
1215.128906	36.632854
1214.042969	136.185287
1212.958008	286.373596
1211.872070	127.605019
1210.786133	183.617569
1209.700195	410.850525
1208.613281	174.956161
1207.526367	406.885406
1206.439453	286.770935
1205.352539	352.257172
1204.265625	410.469971
1203.177734	430.095703
1202.089844	310.013153
1201.001953	19.013287
1199.913086	2.544165
1198.824219	-45.227253
1197.735352	-54.501232
1196.646484	30.022964
1195.557617	-109.186935
1194.467773	-140.159439
1193.377930	-91.812431
1192.288086	28.588470
1191.197266	-139.446228
1190.106445	-170.500290
1189.015625	2.585472
1187.924805	-146.214279
1186.833984	-158.135818
1185.742188	-35.674564
1184.650391	26.704060
1183.557617	41.033901
1182.465820	96.098129
1181.373047	-31.155783
1180.280273	57.388947
1179.187500	126.677788
1178.093750	183.910507
1177.000977	25.443920
1175.907227	176.012344
1174.812500	-39.946594
1173.718750	29.075533
1172.624023	198.558975
1171.529297	269.797668
1170.434570	101.687424
1169.338867	96.272545
1168.244141	42.981861
1167.148438	90.091232
1166.051758	-78.021194
1164.956055	-188.744659
1163.859375	-117.869896
1162.762695	-4.076164
1161.666016	174.102783
1160.568359	120.523598
1159.470703	260.290405
1158.373047	261.507202
1157.275391	16.885433
1156.176758	316.262085
1155.079102	90.711792
1153.979492	-56.103283
1152.880859	68.883354
1151.782227	-8.844779
1150.682617	15.873390
1149.583008	28.611345
1148.482422	-92.104660
1147.382813	-5.638663
1146.282227	-64.504250
1145.181641	64.645775
1144.080078	15.190089
1142.979492	22.805161
1141.877930	18.460506
1140.776367	42.598320
1139.673828	-144.947754
1138.572266	55.003143
1137.469727	-87.424515
1136.367188	-8.876145
1135.263672	169.343124
1134.161133	50.557198
1133.057617	333.037720
1131.954102	190.407104
1130.849609	453.617950
1129.745117	524.453003
1128.641602	497.936432
1127.536133	476.109283
1126.431641	368.872131
1125.326172	297.180603
1124.220703	334.486755
1123.115234	338.542786
1122.009766	446.774597
1120.903320	436.469482
1119.796875	324.288788
1118.690430	529.333374
1117.583008	244.279099
1116.475586	252.722061
1115.368164	171.202652
1114.260742	290.709503
1113.152344	140.522858
1112.044922	508.105774
1110.936523	450.006653
1109.827148	191.009048
1108.718750	279.375122
1107.609375	318.037872
1106.500000	578.607727
1105.389648	333.758270
1104.280273	445.391907
1103.169922	455.442230
1102.059570	328.594208
1100.948242	414.036987
1099.837891	386.198700
1098.726563	617.665100
1097.615234	464.757141
1096.502930	594.658997
1095.390625	571.306946
1094.278320	434.850159
1093.166016	569.234680
1092.053711	449.227905
1090.940430	550.494446
1089.827148	529.292175
1088.713867	595.110107
1087.599609	331.526001
1086.485352	413.729462
1085.371094	444.126648
1084.256836	415.700897
1083.141602	500.050354
1082.027344	619.571411
1080.912109	635.634155
1079.795898	484.899597
1078.680664	303.679535
1077.564453	448.798950
1076.448242	305.145203
1075.331055	567.443298
1074.213867	526.974243
1073.096680	453.658112
1071.979492	321.726410
1070.862305	182.792603
1069.744141	430.598267
1068.625977	277.583740
1067.507813	394.014923
1066.388672	201.208496
1065.270508	558.732788
1064.151367	464.253326
1063.031250	131.064270
1061.912109	542.107117
1060.791992	344.698669
1059.671875	339.148773
1058.550781	240.047577
1057.430664	416.837708
1056.309570	254.631882
1055.188477	288.769257
1054.066406	213.075439
1052.945313	314.917877
1051.823242	428.375183
1050.700195	303.646912
1049.578125	50.608425
1048.455078	234.028748
1047.332031	214.400452
1046.208984	201.776688
1045.084961	242.784912
1043.960938	425.984100
1042.836914	294.451874
1041.712891	104.729706
1040.587891	248.237061
1039.462891	468.547607
1038.337891	316.190155
1037.212891	259.364380
1036.086914	-97.678108
1034.960938	62.045506
1033.834961	405.497620
1032.708984	332.472717
1031.582031	278.096436
1030.455078	293.509796
1029.328125	278.720154
1028.200195	78.056366
1027.072266	156.292191
1025.944336	2.252354
1024.816406	-79.703239
1023.687500	105.382332
1022.558594	-148.263184
1021.429688	-60.647079
1020.300781	-188.794235
1019.170898	-372.518097
1018.041016	-296.407471
1016.911133	-208.702042
1015.780273	-12.066766
1014.649414	26.943668
1013.518555	121.578773
1012.387695	408.457214
1011.255859	30.653452
1010.124023	248.052094
1008.992188	159.876236
1007.860352	550.794312
1006.727539	550.596863
1005.594727	703.106628
1004.461914	1042.905151
1003.329102	1528.247803
1002.195313	1333.885010
1001.061523	887.795898
999.927734	377.287292
998.792969	81.876617
997.658203	6.037666
996.523438	24.953411
995.388672	94.703316
994.252930	139.099838
993.117188	162.781525
991.981445	29.680330
990.844727	2.782696
989.708984	171.932129
988.572266	41.441105
987.434570	44.731949
986.297852	-87.821030
985.160156	-56.707733
984.022461	13.615001
982.884766	-3.496191
981.746094	-45.840572
980.607422	10.864999
979.468750	-68.104935
978.329102	172.745468
977.190430	119.239395
976.050781	-35.310276
974.910156	26.346733
973.770508	9.940332
972.629883	53.359962
971.489258	11.869433
970.348633	66.933556
969.207031	124.358192
968.065430	64.796494
966.923828	188.929993
965.781250	67.630165
964.639648	-78.740799
963.496094	-101.127579
962.353516	115.015678
961.210938	173.014542
960.067383	-7.222114
958.923828	193.011688
957.779297	171.090805
956.635742	146.994141
955.491211	54.334053
954.345703	-115.995071
953.201172	-2.404569
952.055664	17.443932
950.910156	-63.242474
949.764648	137.463440
948.618164	159.870590
947.471680	97.812660
946.325195	353.500977
945.178711	-67.008507
944.031250	300.725281
942.883789	131.810867
941.736328	-7.236835
940.587891	451.843689
939.439453	301.598114
938.291016	197.157471
937.142578	377.958374
935.993164	442.500854
934.843750	329.315430
933.694336	161.599426
932.544922	231.037338
931.394531	154.765213
930.244141	-17.011162
929.093750	-74.750908
927.942383	111.220291
926.791016	71.907623
925.639648	30.450497
924.488281	362.183594
923.335938	95.753159
922.183594	97.853294
921.031250	104.609612
919.877930	-118.059044
918.724609	36.650452
917.571289	189.126266
916.417969	96.369835
915.263672	-96.132370
914.109375	-179.479141
912.955078	-58.432804
911.800781	-171.030182
910.645508	45.440994
909.490234	-225.657608
908.334961	22.677130
907.178711	26.195734
906.022461	43.413765
904.866211	-66.149155
903.709961	-87.219528
902.552734	-31.180416
901.395508	-4.500154
900.238281	-41.111404
899.080078	-163.596298
897.921875	-211.265335
896.763672	71.421387
895.605469	71.399216
894.446289	218.428970
893.287109	155.273926
892.127930	38.007042
890.967773	6.740819
889.807617	-173.495209
888.647461	-46.448483
887.487305	-158.682922
886.326172	128.729599
885.165039	-1.372263
884.003906	112.320564
882.842773	124.543854
881.680664	71.451447
880.518555	225.869904
879.356445	-65.978752
878.193359	29.968590
877.030273	51.599739
875.867188	62.032135
874.703125	189.624878
873.540039	94.350929
872.375977	309.788605
871.210938	-95.848892
870.046875	-37.812645
868.881836	-8.976230
867.716797	103.103157
866.550781	167.984009
865.385742	266.598358
864.219727	50.650066
863.052734	293.132416
861.886719	367.104065
860.719727	245.747543
859.552734	568.972046
858.384766	371.414276
857.217773	488.115936
856.049805	212.241287
854.880859	533.100830
853.712891	580.294495
852.543945	517.664551
851.375000	437.168488
850.205078	524.788940
849.036133	475.747681
847.866211	308.065765
846.696289	230.047256
845.525391	84.938507
844.354492	199.519150
843.183594	188.767471
842.012695	195.931274
840.840820	-27.232368
839.668945	96.269989
838.497070	199.606064
837.324219	137.532928
836.151367	104.539124
834.978516	93.899796
833.805664	255.218216
832.631836	447.721191
831.458008	-51.824429
830.284180	136.185638
829.110352	176.847855
827.935547	275.479828
826.760742	166.661942
825.584961	316.504761
824.410156	203.237808
823.234375	121.209305
822.058594	139.451935
820.881836	242.306686
819.705078	71.188141
818.528320	-57.577644
817.351563	-32.734875
816.173828	-21.281445
814.996094	-114.429573
813.818359	-178.654846
812.639648	-2.726686
811.461914	-67.026146
810.283203	-55.762947
809.103516	97.669357
807.923828	15.498341
806.745117	17.713512
805.564453	24.329462
804.384766	-66.792984
803.204102	-73.580627
802.023438	43.840019
800.842773	-127.242638
799.661133	25.512247
798.479492	-114.554810
797.297852	-223.581039
796.115234	-334.829163
794.932617	72.402939
793.750000	-94.373383
792.567383	-90.602806
791.383789	-354.816650
790.200195	-169.597504
789.016602	2.185272
787.832031	129.565781
786.648438	194.870926
785.463867	43.339958
784.278320	-8.693277
783.092773	255.329895
781.908203	178.805389
780.721680	232.607590
779.536133	153.763947
778.349609	297.935150
777.163086	77.651253
775.975586	-85.213905
774.789063	142.532715
773.601563	23.695126
772.413086	85.714180
771.225586	160.850922
770.037109	-103.666069
768.848633	116.799622
767.660156	240.113159
766.470703	237.705048
765.281250	488.527557
764.091797	223.835678
762.901367	243.204483
761.710938	266.883514
760.520508	231.053802
759.330078	206.159134
758.138672	368.163269
756.947266	347.486206
755.755859	219.010498
754.563477	310.321930
753.371094	181.759918
752.178711	99.317566
750.986328	126.660858
749.792969	74.862968
748.599609	44.968952
747.405273	122.568626
746.211914	419.498627
745.017578	354.226563
743.823242	201.180847
742.627930	208.217941
741.433594	331.378387
740.238281	77.422554
739.041992	14.167454
737.846680	31.938318
736.650391	84.685875
735.454102	-64.106865
734.256836	-155.965103
733.059570	38.889309
731.862305	135.129410
730.665039	119.701691
729.466797	119.544914
728.268555	178.382019
727.070313	84.116714
725.872070	221.533661
724.672852	-27.920483
723.473633	343.138733
722.273438	274.985138
721.074219	257.054352
719.874023	119.035179
718.673828	317.170746
717.472656	301.349243
716.271484	161.167480
715.070313	29.758179
713.869141	146.975739
712.666992	-156.614792
711.464844	-102.634224
710.262695	45.012188
709.059570	183.872925
707.856445	91.804794
706.653320	322.046112
705.450195	155.981705
704.246094	288.176666
703.041992	4.720243
701.837891	128.213043
700.632813	-13.670433
699.428711	266.365295
698.222656	-71.089790
697.017578	113.251144
695.811523	128.051544
694.605469	-206.873077
693.399414	-92.032722
692.192383	109.647400
690.986328	-68.624809
689.778320	39.715397
688.571289	-1.669169
687.363281	-84.202026
686.155273	-125.439499
684.947266	78.412514
683.738281	-55.951462
682.529297	-159.854813
681.320313	-105.476463
680.111328	-129.049210
678.901367	-143.886703
677.691406	18.898808
676.481445	-56.453308
675.270508	-133.869385
674.059570	-198.200653
672.848633	-67.742523
671.636719	-4.323157
670.425781	193.191986
669.213867	-2.756483
668.000977	78.093834
666.789063	83.344154
665.576172	157.785172
664.362305	-59.308868
663.149414	28.211832
661.935547	243.118774
660.721680	13.384292
659.507813	146.313324
658.292969	7.420637
657.078125	116.667503
655.863281	-103.998741
654.647461	138.966766
653.431641	-230.235855
652.215820	-101.489708
651.000000	113.391922
649.783203	-104.709038
648.566406	95.034363
647.349609	-32.528671
646.132813	102.539406
644.915039	127.796989
643.697266	307.914398
642.478516	109.384323
641.259766	-0.932798
640.041992	185.417694
638.822266	109.411179
637.603516	-162.177292
636.383789	34.601379
635.164063	67.953835
633.943359	34.609367
632.723633	-69.698250
631.502930	29.794436
630.281250	32.514133
629.060547	-198.794632
627.838867	90.996216
626.617188	148.839798
625.394531	236.426651
624.172852	47.209694
622.950195	284.221558
621.726563	163.030975
620.503906	217.189529
619.280273	185.298172
618.056641	-18.247997
616.832031	15.458191
615.608398	-21.923773
614.383789	109.237488
613.158203	-31.832432
611.933594	162.345505
610.708008	-97.411606
609.482422	71.954239
608.255859	1.223950
607.030273	-121.457512
605.803711	-127.360497
604.576172	98.708809
