# Supplementary material for: Raman spectroscopy accurately differentiates mucosal healing from non-healing and biochemical changes following biological therapy in inflammatory bowel disease
Source: PLoS One. 2021 Jun 2;16(6):e0252210. doi: 10.1371/journal.pone.0252210 (PMC8172032; doi:10.1371/journal.pone.0252210)
Supplement: S7 Dataset — (ZIP) [file pone.0252210.s009.zip › Post-biologic/OC020 post treatment-2 base sub CR removed_19__X_-18450.5__Y_40079.8__Z_4.58487__Time_218.txt]

1714.793945	570.388672
1713.817383	55.134422
1712.840820	201.221725
1711.864258	559.060791
1710.886719	-45.964725
1709.909180	204.228500
1708.931641	288.019989
1707.953125	-105.448364
1706.975586	-364.873138
1705.997070	186.832306
1705.018555	-279.401367
1704.040039	276.751678
1703.060547	-158.022217
1702.081055	-384.322571
1701.101563	-166.924438
1700.122070	-442.196320
1699.142578	-300.756500
1698.162109	-218.890671
1697.181641	-314.044586
1696.201172	-171.984146
1695.220703	-265.740692
1694.239258	173.854553
1693.257813	22.426603
1692.276367	-402.008179
1691.294922	264.504364
1690.313477	636.356201
1689.331055	273.430023
1688.348633	19.092541
1687.366211	161.220917
1686.383789	-222.885468
1685.400391	236.945343
1684.416992	16.019409
1683.433594	103.129173
1682.450195	-45.307583
1681.465820	-274.830170
1680.482422	426.466553
1679.498047	500.626953
1678.512695	182.222885
1677.528320	432.120361
1676.542969	1026.279541
1675.558594	1212.030396
1674.572266	712.852234
1673.586914	1007.356812
1672.601563	1045.156616
1671.615234	738.635254
1670.628906	1344.535767
1669.642578	1552.921021
1668.655273	1987.913086
1667.668945	1640.762573
1666.681641	1358.410522
1665.694336	1599.916382
1664.706055	1364.704834
1663.718750	2366.558350
1662.730469	1724.794678
1661.742188	2051.853516
1660.753906	1783.269043
1659.764648	2268.136230
1658.775391	1919.080322
1657.787109	1899.481445
1656.796875	2542.529053
1655.807617	1798.793091
1654.818359	1453.145264
1653.828125	1886.288818
1652.837891	2145.275635
1651.846680	1563.553223
1650.856445	1191.692261
1649.865234	1706.254150
1648.874023	1325.039551
1647.882813	1039.673462
1646.891602	506.578064
1645.899414	447.018585
1644.907227	575.466675
1643.915039	221.103409
1642.922852	999.852234
1641.930664	947.277710
1640.937500	749.914490
1639.944336	249.624390
1638.951172	-205.261505
1637.957031	39.129551
1636.963867	67.601868
1635.969727	-314.906097
1634.975586	30.357811
1633.981445	-66.898590
1632.986328	-58.580681
1631.991211	189.610641
1630.996094	274.642029
1630.000977	-192.980530
1629.005859	458.288452
1628.009766	-429.906952
1627.013672	-25.938936
1626.017578	-216.417389
1625.021484	-362.022125
1624.024414	-236.747879
1623.028320	238.169250
1622.031250	397.537201
1621.033203	204.779190
1620.036133	-53.481037
1619.038086	276.565765
1618.041016	648.536011
1617.041992	455.854401
1616.043945	407.624786
1615.045898	459.082062
1614.046875	269.078613
1613.047852	538.042358
1612.048828	662.610046
1611.048828	-502.794922
1610.049805	-239.342438
1609.049805	-531.673828
1608.049805	-239.796860
1607.048828	-194.435837
1606.048828	487.147461
1605.047852	820.023071
1604.046875	770.442505
1603.045898	404.060608
1602.044922	1.032693
1601.042969	-111.716232
1600.041016	-109.534622
1599.039063	-225.219574
1598.037109	566.018066
1597.034180	470.650482
1596.031250	-134.426788
1595.028320	-546.158264
1594.025391	-464.316223
1593.022461	-445.438446
1592.018555	-369.435181
1591.014648	-460.783722
1590.010742	-85.239799
1589.006836	-448.480713
1588.001953	67.137932
1586.997070	24.164169
1585.992188	421.562012
1584.987305	364.920746
1583.982422	425.282898
1582.976563	78.777191
1581.970703	300.024353
1580.964844	-307.369781
1579.958984	14.794486
1578.952148	-59.276264
1577.945313	51.165695
1576.938477	530.750488
1575.931641	-75.094803
1574.924805	-426.091125
1573.916992	-519.883972
1572.909180	-296.762146
1571.901367	-152.063339
1570.893555	20.828176
1569.884766	315.360321
1568.876953	217.226929
1567.868164	-18.916937
1566.858398	385.997406
1565.849609	-476.419800
1564.839844	148.352448
1563.830078	315.795288
1562.820313	-451.153809
1561.810547	-74.236900
1560.799805	234.672531
1559.790039	-146.482468
1558.779297	-297.191315
1557.767578	-134.657257
1556.756836	-81.294312
1555.745117	-346.999512
1554.733398	-27.607813
1553.721680	19.429043
1552.709961	-182.426453
1551.697266	394.466553
1550.685547	75.495377
1549.672852	390.111847
1548.659180	742.981262
1547.646484	410.149414
1546.632813	850.113586
1545.619141	196.136536
1544.605469	376.869263
1543.591797	-29.326084
1542.577148	184.244644
1541.562500	133.978531
1540.547852	233.175552
1539.533203	48.049847
1538.518555	97.565674
1537.502930	-390.060150
1536.487305	94.860443
1535.471680	29.862297
1534.456055	482.941345
1533.439453	66.587219
1532.422852	954.450317
1531.406250	403.581573
1530.389648	148.985031
1529.373047	172.438309
1528.355469	530.344421
1527.337891	499.011566
1526.320313	462.280182
1525.302734	28.935997
1524.284180	-116.352936
1523.265625	353.066589
1522.247070	135.253983
1521.228516	251.604630
1520.208984	264.754822
1519.190430	-323.772430
1518.170898	-87.373451
1517.151367	51.051815
1516.130859	348.404846
1515.111328	47.061844
1514.090820	-110.648148
1513.070313	391.305573
1512.049805	382.061035
1511.028320	228.847290
1510.006836	190.961288
1508.986328	76.036453
1507.963867	50.584595
1506.942383	173.753189
1505.919922	-618.513489
1504.898438	-441.750061
1503.875977	-121.817398
1502.852539	-240.311813
1501.830078	-156.485901
1500.806641	-331.544861
1499.783203	-289.057404
1498.759766	-702.314758
1497.736328	-304.303528
1496.711914	-456.740997
1495.687500	247.687256
1494.663086	-741.294312
1493.638672	-479.648712
1492.613281	-215.734222
1491.587891	30.084301
1490.563477	40.715599
1489.537109	112.417206
1488.511719	209.630478
1487.485352	360.281494
1486.458984	-107.025627
1485.432617	-198.980576
1484.406250	-102.093269
1483.379883	-86.944000
1482.352539	114.296272
1481.325195	606.145752
1480.297852	371.078735
1479.269531	653.494629
1478.241211	614.645935
1477.213867	361.831848
1476.184570	771.333191
1475.156250	1231.684814
1474.127930	828.583130
1473.098633	1301.380493
1472.069336	1440.555786
1471.040039	2119.192383
1470.009766	1550.776001
1468.979492	2267.238037
1467.950195	2899.587891
1466.918945	1894.045410
1465.888672	2394.026123
1464.857422	2504.887207
1463.827148	3281.609863
1462.795898	2889.340088
1461.763672	3558.935303
1460.732422	2864.719727
1459.700195	3572.269775
1458.667969	4000.382813
1457.635742	3750.806152
1456.603516	3212.177246
1455.570313	3318.123535
1454.537109	3667.605469
1453.503906	3284.245117
1452.470703	3481.703613
1451.436523	4082.108154
1450.403320	3504.131836
1449.369141	4162.798340
1448.333984	4279.175781
1447.299805	4514.747559
1446.264648	4043.890869
1445.230469	3930.369873
1444.194336	3730.849854
1443.159180	4093.353760
1442.124023	3256.791016
1441.087891	3159.172852
1440.051758	3984.707520
1439.015625	3889.843994
1437.978516	3820.390869
1436.941406	3993.743164
1435.904297	3570.951416
1434.867188	3072.753418
1433.830078	2784.559082
1432.791992	2370.365723
1431.754883	2557.400635
1430.715820	1843.421997
1429.677734	993.780212
1428.639648	1529.651733
1427.600586	932.995483
1426.561523	702.437561
1425.522461	878.082642
1424.482422	942.897827
1423.443359	758.504944
1422.403320	738.108765
1421.363281	483.685425
1420.322266	78.437157
1419.282227	300.600769
1418.241211	1021.257629
1417.200195	1022.062439
1416.159180	230.501999
1415.117188	116.162209
1414.076172	613.378479
1413.034180	1.617336
1411.992188	461.359863
1410.949219	156.981827
1409.907227	167.183380
1408.864258	-176.684235
1407.821289	-22.781967
1406.777344	-24.459732
1405.734375	-136.285583
1404.690430	-699.703186
1403.646484	-0.218639
1402.602539	-311.971069
1401.557617	199.456284
1400.513672	-201.945358
1399.468750	-71.367126
1398.423828	179.776825
1397.377930	240.521347
1396.333008	-111.895020
1395.287109	422.979340
1394.241211	366.752197
1393.195313	135.518127
1392.148438	-40.304020
1391.101563	-493.638824
1390.054688	247.319016
1389.007813	97.460686
1387.960938	0.489801
1386.913086	381.498199
1385.865234	-115.073326
1384.817383	-518.646423
1383.769531	-194.392731
1382.720703	-187.430405
1381.671875	147.125122
1380.623047	-130.163651
1379.574219	259.757904
1378.524414	497.428864
1377.475586	-1.057257
1376.425781	289.565521
1375.375977	323.335785
1374.325195	-116.667427
1373.274414	7.492198
1372.224609	34.694969
1371.172852	-316.889771
1370.122070	-109.651390
1369.070313	-373.257660
1368.019531	-315.003845
1366.967773	435.935547
1365.915039	123.372955
1364.863281	817.198669
1363.810547	-129.518082
1362.757813	-167.133667
1361.705078	-876.274292
1360.651367	-134.545227
1359.598633	-211.083008
1358.544922	222.403091
1357.491211	9.586128
1356.436523	13.330439
1355.382813	514.411072
1354.328125	399.339539
1353.273438	-68.126511
1352.217773	244.612549
1351.163086	294.368317
1350.107422	627.295044
1349.051758	900.789551
1347.996094	725.310974
1346.939453	850.296021
1345.883789	1397.178223
1344.827148	1413.380005
1343.769531	1429.782837
1342.712891	1600.162354
1341.655273	903.348633
1340.598633	970.217590
1339.540039	1267.564331
1338.482422	1141.604736
1337.423828	1441.764771
1336.366211	1501.972778
1335.307617	1629.163330
1334.248047	1489.264282
1333.189453	1710.890015
1332.129883	2189.820068
1331.070313	1704.415039
1330.010742	1360.375244
1328.950195	1533.226929
1327.890625	1857.019287
1326.830078	2326.604492
1325.768555	1652.543213
1324.708008	1492.687500
1323.646484	1305.914307
1322.585938	2467.239258
1321.523438	2534.898438
1320.461914	1981.017090
1319.400391	1555.849121
1318.337891	2840.156982
1317.275391	2393.149414
1316.211914	2358.175049
1315.149414	2296.347656
1314.085938	1850.290039
1313.022461	1542.569214
1311.958984	2018.424194
1310.894531	1999.236084
1309.831055	1906.420898
1308.766602	2084.541260
1307.701172	2166.734863
1306.636719	2751.018555
1305.571289	2671.017822
1304.505859	2657.610596
1303.440430	2823.864014
1302.375000	2643.594971
1301.308594	2687.154785
1300.242188	2310.677979
1299.175781	2644.482178
1298.109375	2627.055664
1297.041992	2513.969238
1295.975586	3115.533203
1294.908203	2290.860352
1293.839844	2345.151611
1292.772461	2716.090576
1291.704102	2672.400879
1290.635742	2498.887939
1289.567383	2166.196777
1288.498047	1845.977173
1287.428711	2165.658691
1286.360352	2049.217529
1285.290039	2148.415527
1284.220703	1944.023071
1283.150391	1896.484863
1282.080078	1969.026855
1281.009766	1963.302002
1279.939453	1837.767822
1278.868164	1685.426880
1277.796875	1711.786011
1276.725586	1804.240234
1275.654297	1571.559692
1274.582031	1803.442749
1273.509766	1754.255127
1272.437500	2416.134033
1271.365234	1502.248535
1270.291992	2659.742188
1269.218750	2666.777344
1268.145508	2105.093018
1267.072266	2612.662842
1265.999023	1819.530151
1264.924805	1985.472412
1263.850586	1834.315674
1262.776367	1590.611572
1261.701172	1890.653076
1260.625977	1654.375488
1259.550781	1325.642944
1258.475586	2273.679199
1257.400391	2022.949707
1256.324219	1511.740356
1255.248047	2093.939209
1254.171875	2301.035645
1253.094727	2495.854736
1252.018555	2654.136230
1250.941406	1870.931519
1249.864258	2082.761475
1248.786133	1482.357666
1247.708008	1472.920654
1246.630859	1670.104004
1245.551758	1580.404907
1244.473633	2248.703613
1243.394531	1381.684937
1242.316406	1666.057495
1241.236328	1969.623169
1240.157227	1464.832764
1239.077148	1154.339966
1237.998047	1552.408081
1236.917969	1828.956543
1235.836914	1850.686035
1234.756836	2093.047363
1233.675781	2126.764893
1232.594727	1508.539551
1231.512695	1081.915771
1230.431641	1784.274536
1229.349609	1907.441528
1228.267578	1916.711670
1227.185547	1177.926758
1226.102539	1586.545410
1225.019531	1312.589355
1223.936523	1099.181641
1222.853516	1369.523560
1221.769531	1327.730103
1220.686523	1527.682861
1219.602539	1853.129639
1218.517578	1310.826416
1217.433594	1276.084717
1216.348633	1275.066284
1215.263672	1025.254272
1214.178711	582.342407
1213.092773	1464.656982
1212.007813	1945.963135
1210.921875	1471.524170
1209.834961	847.627686
1208.749023	1453.882813
1207.662109	1919.912354
1206.575195	1226.199951
1205.488281	937.588257
1204.400391	757.411377
1203.313477	719.396423
1202.225586	787.251709
1201.136719	722.515259
1200.048828	761.273987
1198.959961	63.431370
1197.871094	183.925125
1196.782227	297.059204
1195.692383	359.503723
1194.603516	203.057144
1193.513672	486.490051
1192.423828	644.732788
1191.333008	-146.411804
1190.242188	14.072791
1189.151367	47.100307
1188.060547	89.623573
1186.969727	-357.740448
1185.877930	164.693909
1184.786133	-330.704742
1183.694336	-77.405228
1182.601563	-157.776550
1181.509766	-125.455795
1180.416992	158.475388
1179.323242	-30.084589
1178.230469	-170.678574
1177.136719	-227.482132
1176.042969	125.272606
1174.949219	425.093781
1173.854492	-137.340683
1172.760742	-438.635376
1171.666016	246.112000
1170.570313	114.487793
1169.475586	64.208229
1168.379883	119.058273
1167.284180	-74.888687
1166.188477	-706.319397
1165.091797	-360.048096
1163.996094	-518.170349
1162.899414	491.879822
1161.801758	302.329834
1160.705078	115.217400
1159.607422	-136.391602
1158.509766	96.553558
1157.412109	-310.211548
1156.313477	767.037903
1155.215820	7.129346
1154.117188	-144.457413
1153.017578	-360.463318
1151.918945	-588.318359
1150.819336	237.136856
1149.719727	182.985031
1148.620117	552.790222
1147.519531	200.738342
1146.418945	-167.900146
1145.318359	32.485813
1144.217773	192.257370
1143.116211	311.412994
1142.014648	-121.432785
1140.913086	192.635956
1139.811523	625.386780
1138.708984	-328.033264
1137.606445	-168.821945
1136.503906	-4.977170
1135.401367	1120.854736
1134.297852	284.313049
1133.194336	675.723755
1132.090820	449.682861
1130.987305	513.262878
1129.882813	1656.392456
1128.778320	1012.600708
1127.673828	1343.882324
1126.569336	1717.661621
1125.463867	1142.921875
1124.358398	1111.184692
1123.252930	652.905884
1122.146484	993.154785
1121.041016	771.933105
1119.934570	354.213257
1118.828125	767.649719
1117.720703	1180.851196
1116.613281	803.480286
1115.505859	863.961365
1114.398438	314.164612
1113.291016	-225.922852
1112.182617	619.651855
1111.074219	330.269836
1109.964844	180.407486
1108.856445	415.784912
1107.747070	823.461487
1106.637695	590.997986
1105.528320	1291.256836
1104.417969	650.433472
1103.307617	321.448120
1102.197266	745.288147
1101.086914	171.175446
1099.975586	1625.477783
1098.864258	754.388550
1097.752930	164.254684
1096.641602	981.384033
1095.529297	931.090027
1094.416992	725.401855
1093.304688	764.799255
1092.191406	1597.674194
1091.079102	1034.354248
1089.965820	944.362305
1088.852539	605.078735
1087.738281	501.223846
1086.624023	1639.271606
1085.509766	526.678589
1084.395508	1292.940186
1083.280273	864.988281
1082.166016	1471.235107
1081.050781	994.291016
1079.934570	1626.175415
1078.819336	1612.198120
1077.703125	1520.822021
1076.586914	1279.387207
1075.469727	941.935791
1074.353516	815.932983
1073.236328	807.334717
1072.119141	1091.972900
1071.000977	1043.679077
1069.882813	770.535095
1068.765625	1186.598511
1067.646484	1164.452148
1066.528320	966.840271
1065.409180	1083.197266
1064.290039	1370.541504
1063.170898	574.259277
1062.050781	510.870880
1060.930664	1041.886353
1059.810547	1462.895020
1058.690430	946.189331
1057.569336	626.243347
1056.449219	652.564087
1055.327148	337.818085
1054.206055	450.954742
1053.083984	748.709106
1051.961914	598.167786
1050.839844	368.513672
1049.717773	379.570343
1048.594727	649.797668
1047.471680	19.578405
1046.348633	775.314087
1045.224609	183.051163
1044.101563	374.635925
1042.976563	-44.399475
1041.852539	960.809509
1040.728516	565.614136
1039.603516	685.538330
1038.478516	204.837967
1037.352539	145.951431
1036.227539	-56.950096
1035.101563	238.429337
1033.974609	52.296375
1032.848633	-438.171478
1031.721680	-28.270716
1030.594727	-55.380127
1029.467773	438.424835
1028.340820	-62.329739
1027.212891	101.827652
1026.084961	-890.545410
1024.956055	-1162.351929
1023.828125	126.409409
1022.699219	-729.890076
1021.570313	-515.733154
1020.440430	-962.639038
1019.311523	-1153.889893
1018.181641	-614.339172
1017.050781	-876.944763
1015.920898	-582.834229
1014.790039	-397.515808
1013.659180	-348.677368
1012.528320	-294.941895
1011.396484	27.649565
1010.265625	276.341492
1009.132813	441.827942
1008.000977	179.457626
1006.868164	384.827423
1005.736328	1656.726196
1004.602539	2287.734131
1003.469727	2842.485107
1002.335938	4185.453125
1001.202148	3656.314209
1000.068359	2376.881836
998.933594	1188.422485
997.799805	1282.478271
996.665039	1097.439819
995.529297	342.660950
994.394531	343.181824
993.258789	-228.159988
992.123047	488.144257
990.986328	1063.745239
989.849609	442.877625
988.712891	435.729675
987.576172	574.098999
986.439453	664.353577
985.301758	-716.940613
984.164063	141.035034
983.025391	-149.887360
981.887695	867.043884
980.749023	447.891022
979.610352	118.994682
978.470703	151.680084
977.332031	359.469635
976.192383	367.474609
975.051758	350.508545
973.912109	653.318298
972.771484	324.524597
971.630859	542.879578
970.490234	414.718842
969.348633	-284.700714
968.207031	99.895210
967.065430	-249.650070
965.923828	-119.219894
964.781250	990.849731
963.638672	369.456665
962.496094	952.287598
961.352539	329.561981
960.208984	1121.309326
959.065430	504.091095
957.921875	215.031326
956.777344	196.623718
955.632813	-409.783386
954.488281	-450.253815
953.343750	555.351807
952.198242	414.668671
951.052734	253.793655
949.907227	182.498581
948.760742	191.567856
947.614258	-295.004425
946.467773	-164.063751
945.321289	323.505188
944.173828	212.768860
943.026367	517.985596
941.878906	318.864197
940.730469	896.128052
939.582031	569.854675
938.433594	232.635544
937.285156	144.483871
936.135742	316.616058
934.987305	263.295349
933.836914	1153.832642
932.687500	613.325867
931.537109	328.500275
930.386719	-263.358429
929.236328	163.160919
928.084961	-334.466156
926.934570	-330.871216
925.783203	-515.842346
924.630859	-152.225723
923.478516	327.488922
922.327148	6.896675
921.173828	-54.129181
920.021484	257.867218
918.868164	317.772217
917.714844	-8.257120
916.561523	708.549072
915.407227	97.004059
914.252930	76.209427
913.098633	-341.487122
911.944336	-429.745728
910.789063	-54.971146
909.633789	-807.250549
908.478516	-432.088013
907.322266	437.291809
906.166016	-103.120911
905.009766	-8.658586
903.853516	-348.927094
902.696289	47.185421
901.539063	259.925842
900.381836	-204.030579
899.223633	-425.423248
898.065430	-341.076263
896.907227	75.943199
895.749023	158.255463
894.589844	-71.292442
893.430664	-266.634918
892.271484	-256.073700
891.112305	25.769136
889.952148	-677.165222
888.791992	-275.343231
887.630859	-329.596954
886.470703	440.183624
885.309570	13.737935
884.148438	212.567490
882.986328	-26.128159
881.825195	321.720734
880.663086	313.331024
879.500000	460.580536
878.337891	134.663208
877.174805	617.804260
876.011719	-56.894325
874.847656	1072.540894
873.684570	409.513977
872.520508	669.696045
871.355469	347.034851
870.191406	611.777649
869.026367	278.189667
867.861328	338.340912
866.695313	722.259827
865.530273	827.341370
864.364258	709.984070
863.197266	89.510597
862.031250	435.135834
860.864258	776.141357
859.697266	811.706055
858.530273	1929.066284
857.362305	1643.524170
856.194336	1470.289795
855.026367	1689.630737
853.857422	1195.841187
852.688477	1031.811035
851.519531	1641.057739
850.350586	1604.692993
849.180664	1272.628052
848.010742	1178.088501
846.840820	994.006287
845.670898	689.086487
844.500000	1015.381287
843.329102	1240.788208
842.157227	1146.156006
840.986328	552.793579
839.814453	1142.412109
838.642578	844.260864
837.469727	1330.587036
836.296875	527.421387
835.124023	1149.680298
833.951172	1295.873901
832.777344	1031.085327
831.603516	415.868988
830.429688	918.883667
829.255859	578.178772
828.081055	1232.368286
826.906250	1049.843384
825.731445	167.200241
824.555664	876.349670
823.379883	455.183197
822.204102	680.180176
821.027344	989.555786
819.851563	218.591415
818.674805	338.370789
817.497070	-265.462738
816.320313	-188.244049
815.142578	186.883453
813.963867	-230.171112
812.786133	-193.585251
811.607422	-521.799927
810.428711	-267.718384
809.250000	361.584900
808.070313	270.589905
806.890625	-80.441788
805.710938	-606.943848
804.531250	-300.888763
803.350586	80.257782
802.169922	72.688072
800.988281	-130.337112
799.807617	-584.123413
798.625977	-1388.270752
797.444336	-879.882507
796.261719	-573.667114
795.079102	-442.883514
793.896484	37.605930
792.713867	-206.615524
791.530273	-125.475258
790.346680	136.893906
789.163086	-8.346349
787.979492	399.395508
786.794922	-381.253479
785.610352	216.051712
784.425781	76.512436
783.240234	164.458588
782.054688	287.455078
780.869141	184.750519
779.682617	205.518372
778.496094	992.355896
777.309570	462.590302
776.123047	1023.291138
774.935547	808.803467
773.748047	388.944885
772.560547	352.832275
771.373047	523.762451
770.184570	1124.275635
768.996094	917.448608
767.806641	1532.446655
766.618164	487.815796
765.428711	1124.104736
764.239258	865.704468
763.048828	1490.037720
761.858398	1453.434082
760.667969	1163.504395
759.477539	1949.328613
758.286133	1454.298096
757.094727	565.595703
755.903320	587.270569
754.710938	681.206421
753.518555	530.907471
752.326172	778.087708
751.133789	1092.992554
749.940430	1677.599731
748.747070	1346.164917
747.553711	369.309479
746.359375	672.049988
745.166016	1002.943909
743.970703	1114.087524
742.776367	632.870728
741.581055	1364.057129
740.385742	308.296356
739.190430	-164.273148
737.994141	114.623657
736.797852	-185.049896
735.601563	152.462677
734.405273	-77.394440
733.208008	-110.337898
732.010742	252.636368
730.813477	68.340561
729.615234	850.722534
728.416992	239.646973
727.218750	162.153488
726.020508	272.539764
724.821289	-264.073730
723.622070	-14.062907
722.422852	952.128601
721.222656	863.059448
720.022461	1311.011108
718.822266	986.017334
717.621094	1117.176758
716.420898	720.277771
715.218750	927.673218
714.017578	443.705200
712.815430	1017.272095
711.614258	1529.554443
710.411133	956.414001
709.208984	832.358337
708.005859	876.091797
706.802734	1120.188721
705.599609	-120.485367
704.395508	657.101379
703.191406	213.688217
701.987305	57.758854
700.782227	328.299652
699.577148	107.425705
698.372070	1045.527954
697.166992	448.919647
695.960938	643.714111
694.754883	-169.386765
693.548828	416.837616
692.341797	379.822571
691.135742	-855.240967
689.927734	-570.198181
688.720703	-801.400818
687.512695	-134.071503
686.304688	201.446136
685.096680	350.687683
683.888672	64.501678
682.679688	25.914576
681.470703	48.450268
680.260742	-264.386658
679.050781	-279.876892
677.840820	-747.435547
676.630859	117.116356
675.419922	-128.510254
674.209961	437.989197
672.998047	234.641037
671.787109	200.717239
670.575195	93.909676
669.363281	149.961029
668.151367	254.217209
666.938477	646.520691
665.725586	-574.362671
664.512695	-174.046738
663.299805	-427.394775
662.085938	149.174316
660.872070	212.667831
659.658203	-161.026276
658.443359	-317.901520
657.228516	-585.912231
656.013672	67.924583
654.797852	58.478523
653.583008	-240.889511
652.366211	98.778297
651.150391	-81.951973
649.934570	653.909058
648.717773	-230.840393
647.500000	147.585556
646.283203	341.969513
645.065430	748.426514
643.847656	921.513550
642.629883	190.367111
641.411133	329.692871
640.192383	-211.125763
638.973633	219.119492
637.753906	564.733032
636.534180	370.330780
635.314453	147.528671
634.094727	-243.197479
632.874023	-258.512787
631.653320	-456.718262
630.432617	282.522675
629.211914	205.797226
627.990234	-62.075535
626.768555	426.865540
625.545898	703.138977
624.324219	936.186768
623.101563	746.866028
621.877930	216.912430
620.655273	1085.814819
619.431641	365.379028
618.208008	56.387337
616.983398	201.443802
615.759766	-263.364838
614.535156	119.517609
613.310547	-571.326660
612.084961	-125.963585
610.859375	-150.829224
609.633789	119.687668
608.408203	72.097252
607.181641	10.125090
605.955078	606.642090
604.728516	-109.902359
