# Supplementary material for: Raman spectroscopy accurately differentiates mucosal healing from non-healing and biochemical changes following biological therapy in inflammatory bowel disease
Source: PLoS One. 2021 Jun 2;16(6):e0252210. doi: 10.1371/journal.pone.0252210 (PMC8172032; doi:10.1371/journal.pone.0252210)
Supplement: S7 Dataset — (ZIP) [file pone.0252210.s009.zip › Post-biologic/OC023 post treatment-1_base sub cr removed_68__X_-20367.5__Y_49408__Z_923.853__Time_772.txt]

1714.774414	86.645004
1713.797852	-56.517071
1712.820313	-61.211044
1711.843750	-49.272568
1710.866211	86.454071
1709.888672	24.276676
1708.911133	-96.320061
1707.933594	102.466721
1706.955078	-46.574429
1705.976563	-45.072163
1704.998047	58.678646
1704.019531	-40.537968
1703.040039	-2.748971
1702.061523	-111.587059
1701.082031	7.470492
1700.101563	28.003994
1699.122070	-76.594078
1698.141602	83.970665
1697.161133	108.674629
1696.180664	24.327347
1695.200195	226.352005
1694.218750	458.139832
1693.238281	199.059601
1692.256836	389.043274
1691.274414	176.414368
1690.292969	337.964386
1689.310547	486.574249
1688.328125	384.906311
1687.345703	454.430450
1686.363281	577.729675
1685.379883	552.181519
1684.396484	737.638672
1683.413086	689.054871
1682.429688	694.240295
1681.445313	827.696350
1680.461914	783.211670
1679.477539	930.837097
1678.493164	897.907471
1677.507813	902.681580
1676.523438	1030.287720
1675.538086	1331.126587
1674.552734	1052.682251
1673.566406	1242.621094
1672.581055	1209.703125
1671.594727	1403.060913
1670.608398	1485.201538
1669.622070	1602.261230
1668.634766	1690.471436
1667.648438	1601.224365
1666.661133	1607.961792
1665.673828	1692.057739
1664.685547	1582.856689
1663.698242	1869.299561
1662.709961	1707.877319
1661.721680	1565.477661
1660.733398	1964.220215
1659.744141	1947.131836
1658.755859	1885.403076
1657.766602	1837.307129
1656.777344	1723.399902
1655.787109	1766.098389
1654.797852	1700.624146
1653.807617	1654.045776
1652.817383	1650.167114
1651.827148	1308.052612
1650.835938	1304.923218
1649.844727	1069.454590
1648.853516	1003.595947
1647.862305	845.587585
1646.871094	870.279175
1645.878906	541.278870
1644.886719	553.427368
1643.894531	486.653351
1642.902344	198.449005
1641.910156	288.082794
1640.916992	264.486542
1639.923828	280.748322
1638.930664	65.164993
1637.936523	171.651474
1636.943359	91.167847
1635.949219	50.504318
1634.955078	36.459579
1633.960938	96.432938
1632.965820	-19.874319
1631.970703	127.452957
1630.975586	-206.891998
1629.980469	-114.426384
1628.985352	-106.006721
1627.989258	-178.955536
1626.993164	-25.435427
1625.997070	-16.440596
1625.000977	161.026459
1624.003906	-100.433105
1623.007813	-17.284674
1622.010742	16.070284
1621.012695	149.409134
1620.015625	219.812927
1619.017578	229.940292
1618.020508	116.816040
1617.021484	74.755928
1616.023438	-3.887576
1615.025391	4.220747
1614.026367	112.132477
1613.027344	75.874847
1612.028320	29.261606
1611.028320	-6.736296
1610.029297	122.504745
1609.029297	107.671608
1608.029297	134.854614
1607.028320	36.393383
1606.028320	181.591583
1605.027344	80.708252
1604.026367	76.788582
1603.025391	174.999191
1602.023438	63.922459
1601.022461	-57.511494
1600.020508	-152.687759
1599.018555	-114.427475
1598.016602	-123.194656
1597.013672	-139.759476
1596.010742	-156.284409
1595.007813	-83.953026
1594.004883	-129.160751
1593.001953	-114.272224
1591.998047	-172.473770
1590.994141	-220.200684
1589.990234	-95.671417
1588.986328	-101.645897
1587.981445	85.402176
1586.976563	113.282310
1585.971680	-43.981037
1584.966797	124.646873
1583.961914	191.539734
1582.956055	73.380760
1581.950195	-117.697411
1580.944336	16.831409
1579.938477	203.342133
1578.931641	-3.374507
1577.924805	37.216827
1576.917969	166.215836
1575.911133	-61.321682
1574.904297	114.351570
1573.896484	61.041031
1572.888672	-65.110977
1571.880859	21.875463
1570.873047	87.960777
1569.864258	114.968933
1568.855469	100.323059
1567.846680	7.685933
1566.837891	21.464548
1565.829102	42.937054
1564.819336	238.207611
1563.809570	28.488140
1562.799805	171.598022
1561.790039	117.414322
1560.779297	192.813522
1559.768555	234.369522
1558.757813	218.771118
1557.747070	159.010864
1556.736328	195.030594
1555.724609	52.174404
1554.712891	191.561966
1553.701172	307.463470
1552.689453	394.714569
1551.676758	259.210938
1550.664063	232.320023
1549.651367	187.200974
1548.638672	214.393829
1547.625977	220.751205
1546.612305	-70.360825
1545.598633	160.666397
1544.584961	179.537262
1543.571289	-16.198055
1542.556641	61.830112
1541.541992	88.025200
1540.527344	119.227615
1539.512695	85.728020
1538.498047	-113.091537
1537.482422	-25.546812
1536.466797	92.768127
1535.451172	4.528491
1534.434570	32.215649
1533.418945	52.005421
1532.402344	17.494328
1531.385742	67.887695
1530.369141	66.568581
1529.351563	147.520874
1528.334961	284.944641
1527.317383	61.651100
1526.299805	-84.476631
1525.281250	181.109436
1524.263672	91.309097
1523.245117	279.237274
1522.226563	60.513283
1521.208008	57.739544
1520.188477	11.089550
1519.168945	74.829788
1518.150391	182.075089
1517.129883	116.945007
1516.110352	-51.070412
1515.089844	153.227692
1514.070313	2.924445
1513.049805	98.972107
1512.028320	30.539537
1511.007813	-76.511658
1509.986328	18.996613
1508.964844	50.174740
1507.943359	24.759665
1506.921875	-141.823166
1505.899414	60.628719
1504.876953	-75.464882
1503.854492	-145.038696
1502.832031	-209.617233
1501.808594	-223.109756
1500.786133	-239.304474
1499.762695	-235.177109
1498.739258	-162.096680
1497.714844	-99.446457
1496.691406	96.074600
1495.666992	35.556225
1494.642578	-45.545628
1493.617188	85.445953
1492.592773	37.303051
1491.567383	-128.541794
1490.541992	86.265587
1489.516602	224.196396
1488.491211	101.405495
1487.464844	228.765549
1486.438477	248.703659
1485.412109	191.920731
1484.385742	390.219238
1483.358398	509.194122
1482.331055	265.762482
1481.303711	489.010101
1480.276367	528.448547
1479.249023	623.824890
1478.220703	752.155579
1477.192383	755.448181
1476.164063	766.259521
1475.135742	899.202820
1474.106445	1009.039429
1473.077148	1006.690674
1472.047852	1314.767090
1471.018555	1439.369263
1469.989258	1370.439087
1468.958984	1614.301880
1467.928711	1756.223267
1466.898438	1681.851929
1465.868164	1803.154297
1464.836914	1931.917236
1463.805664	2124.054443
1462.774414	2186.446045
1461.743164	2324.917969
1460.710938	2422.594727
1459.679688	2383.054199
1458.647461	2429.735107
1457.615234	2247.909180
1456.582031	2451.729736
1455.549805	2515.878418
1454.516602	2699.109619
1453.483398	2590.589600
1452.449219	2560.617676
1451.416016	2852.491699
1450.381836	2693.106445
1449.347656	2713.601318
1448.313477	2680.833496
1447.279297	2994.958740
1446.244141	2597.428467
1445.208984	2529.084473
1444.173828	2741.632568
1443.138672	2726.321533
1442.102539	2341.621094
1441.066406	2422.404785
1440.030273	2472.769775
1438.994141	2333.468506
1437.958008	2143.642090
1436.920898	1872.984863
1435.883789	1862.636475
1434.846680	1647.666992
1433.808594	1551.441284
1432.771484	1311.333252
1431.733398	1258.091431
1430.695313	891.910095
1429.657227	813.516418
1428.618164	757.833984
1427.579102	618.935791
1426.540039	596.083313
1425.500977	603.490051
1424.461914	641.137329
1423.421875	610.717041
1422.381836	600.468323
1421.341797	439.097870
1420.301758	496.902222
1419.260742	171.970947
1418.219727	526.857483
1417.178711	275.077026
1416.137695	471.306061
1415.096680	310.250275
1414.054688	91.426971
1413.012695	227.279068
1411.970703	403.328644
1410.928711	255.093765
1409.885742	212.486481
1408.842773	129.737534
1407.799805	112.371849
1406.756836	122.681923
1405.712891	45.139420
1404.668945	148.418243
1403.625000	33.355724
1402.581055	-31.421721
1401.537109	144.714233
1400.492188	-7.745034
1399.447266	206.027328
1398.402344	189.121506
1397.357422	134.689178
1396.311523	67.802948
1395.265625	-21.533909
1394.219727	124.698387
1393.173828	70.592819
1392.126953	134.251495
1391.081055	45.273560
1390.034180	-118.681862
1388.986328	-112.348770
1387.939453	64.193642
1386.891602	18.131325
1385.843750	-92.838074
1384.795898	76.337212
1383.748047	-139.394608
1382.699219	-165.029510
1381.651367	56.801281
1380.602539	-141.025909
1379.552734	-78.954308
1378.503906	-126.656815
1377.454102	187.717010
1376.404297	-59.485893
1375.354492	12.913884
1374.303711	60.431671
1373.253906	-76.514839
1372.203125	-193.353607
1371.152344	-182.880981
1370.100586	-65.129143
1369.049805	122.475777
1367.998047	46.012447
1366.946289	49.411488
1365.894531	-103.964409
1364.841797	-8.176344
1363.789063	65.290817
1362.736328	4.458843
1361.683594	85.609222
1360.630859	241.484344
1359.577148	310.360474
1358.523438	105.807594
1357.469727	73.016243
1356.415039	308.802979
1355.361328	340.860138
1354.306641	328.308105
1353.251953	440.095032
1352.197266	457.601654
1351.141602	370.948669
1350.085938	607.177490
1349.030273	510.881531
1347.974609	437.099701
1346.918945	626.449829
1345.862305	892.738708
1344.805664	735.032227
1343.749023	904.782959
1342.691406	725.115479
1341.634766	895.084290
1340.577148	973.449463
1339.519531	975.140381
1338.460938	853.147949
1337.403320	815.543091
1336.344727	884.536133
1335.286133	980.870911
1334.226563	985.755798
1333.167969	936.371643
1332.108398	1072.642578
1331.048828	761.445740
1329.989258	969.687256
1328.928711	859.141418
1327.869141	733.972778
1326.808594	712.766052
1325.748047	802.867920
1324.686523	1083.224854
1323.625977	1087.093018
1322.564453	898.567688
1321.502930	939.786011
1320.440430	936.717285
1319.378906	921.470825
1318.316406	948.301086
1317.253906	906.226379
1316.190430	1009.761292
1315.127930	1019.745361
1314.064453	958.408630
1313.000977	946.517578
1311.937500	873.200562
1310.873047	780.357483
1309.809570	1084.083130
1308.745117	1006.293213
1307.679688	1009.886963
1306.615234	1038.230591
1305.549805	1101.138062
1304.484375	913.311951
1303.418945	949.455566
1302.353516	1071.762329
1301.287109	1066.351685
1300.220703	898.909973
1299.154297	965.057312
1298.087891	1033.769165
1297.020508	977.350952
1295.954102	1024.204224
1294.886719	801.175354
1293.818359	894.934448
1292.750977	871.020752
1291.682617	643.658386
1290.614258	521.974670
1289.545898	849.151733
1288.476563	524.273193
1287.407227	802.542053
1286.338867	848.046570
1285.268555	763.818848
1284.199219	706.690125
1283.128906	635.013855
1282.058594	416.604736
1280.988281	634.065613
1279.917969	709.621521
1278.846680	726.543213
1277.775391	645.733582
1276.704102	665.329590
1275.632813	736.367676
1274.560547	741.486084
1273.488281	651.401672
1272.416016	737.373352
1271.343750	860.048828
1270.270508	877.759888
1269.197266	876.028687
1268.124023	896.364929
1267.050781	1043.695557
1265.977539	959.253967
1264.903320	865.183960
1263.829102	851.730530
1262.753906	1128.541504
1261.679688	1049.385864
1260.604492	928.916626
1259.529297	1023.019958
1258.454102	900.334595
1257.378906	1143.140625
1256.302734	1042.555054
1255.226563	776.531006
1254.150391	1150.869141
1253.073242	958.089966
1251.997070	1008.765503
1250.919922	1001.105591
1249.841797	1039.723511
1248.764648	1095.402832
1247.686523	905.597961
1246.608398	946.819214
1245.530273	941.911011
1244.452148	971.066467
1243.373047	937.115845
1242.293945	852.235291
1241.214844	706.746765
1240.135742	699.714478
1239.055664	811.632813
1237.975586	952.654358
1236.895508	596.416382
1235.815430	688.995789
1234.734375	815.512146
1233.654297	900.793762
1232.573242	772.810547
1231.491211	761.210754
1230.410156	582.497253
1229.328125	837.385315
1228.246094	574.034912
1227.163086	499.636078
1226.081055	628.576294
1224.998047	641.332703
1223.915039	177.532043
1222.832031	366.956177
1221.748047	275.814697
1220.664063	206.475571
1219.580078	332.940430
1218.496094	386.856445
1217.412109	380.348297
1216.327148	120.231163
1215.242188	217.612183
1214.157227	401.853394
1213.071289	397.732819
1211.985352	301.899658
1210.899414	406.341949
1209.813477	404.586853
1208.727539	554.741577
1207.640625	596.311523
1206.553711	375.093658
1205.466797	291.315247
1204.378906	135.263992
1203.291016	135.829590
1202.203125	136.361542
1201.115234	160.935898
1200.027344	110.835754
1198.938477	-143.853439
1197.849609	3.366663
1196.760742	-123.768646
1195.670898	-10.378091
1194.582031	-101.478210
1193.492188	6.951365
1192.401367	-103.438087
1191.311523	-28.803417
1190.220703	-23.927193
1189.129883	91.377884
1188.039063	-136.824585
1186.947266	-220.933823
1185.856445	-165.854111
1184.764648	-130.058823
1183.671875	-53.558689
1182.580078	-10.744838
1181.487305	-114.304832
1180.394531	60.232456
1179.301758	81.204277
1178.208984	-77.647812
1177.115234	-59.200893
1176.021484	76.537025
1174.927734	63.649410
1173.833008	91.390862
1172.738281	97.491959
1171.643555	101.112427
1170.548828	-19.779406
1169.454102	45.890293
1168.358398	-161.211014
1167.262695	76.445656
1166.166992	0.733048
1165.070313	-34.407097
1163.973633	76.135574
1162.876953	57.527878
1161.780273	299.173950
1160.683594	189.588318
1159.585938	99.051331
1158.488281	478.665161
1157.389648	328.245178
1156.291992	328.094116
1155.193359	253.897430
1154.094727	317.942352
1152.996094	324.633362
1151.896484	252.555023
1150.796875	220.913971
1149.697266	103.408653
1148.597656	-102.286804
1147.498047	-3.171094
1146.397461	-139.922562
1145.296875	-29.163065
1144.195313	43.356667
1143.094727	15.801443
1141.993164	78.538513
1140.891602	-15.829812
1139.789063	115.611526
1138.687500	59.083942
1137.584961	259.142548
1136.482422	69.316940
1135.379883	387.829590
1134.276367	466.204620
1133.172852	449.449585
1132.069336	546.535156
1130.964844	660.072205
1129.861328	842.256714
1128.756836	931.719604
1127.652344	919.038635
1126.546875	967.897522
1125.442383	933.645752
1124.336914	759.451660
1123.230469	767.678467
1122.125000	695.239685
1121.018555	565.870728
1119.912109	609.309265
1118.805664	752.047058
1117.699219	508.796356
1116.591797	577.901733
1115.484375	649.227478
1114.376953	533.548645
1113.268555	498.207611
1112.160156	443.857178
1111.051758	772.337952
1109.943359	609.021667
1108.833984	615.774048
1107.725586	641.314392
1106.616211	673.814453
1105.505859	713.271057
1104.396484	832.862183
1103.286133	923.968201
1102.175781	807.302734
1101.064453	782.575745
1099.954102	922.843201
1098.842773	888.464294
1097.731445	901.145386
1096.619141	965.562195
1095.507813	919.117004
1094.395508	964.458679
1093.282227	858.953552
1092.169922	897.033020
1091.056641	890.270264
1089.943359	739.857849
1088.830078	864.713257
1087.716797	789.471863
1086.602539	758.854797
1085.488281	803.406616
1084.373047	798.482178
1083.258789	697.122742
1082.143555	894.132080
1081.028320	743.297424
1079.913086	822.617554
1078.796875	667.011719
1077.680664	640.516296
1076.564453	686.716248
1075.448242	699.973877
1074.331055	605.238403
1073.213867	587.874878
1072.096680	345.352142
1070.979492	489.683868
1069.861328	453.413086
1068.743164	522.542786
1067.625000	436.967743
1066.505859	419.292358
1065.386719	570.165405
1064.267578	770.080322
1063.148438	557.925049
1062.029297	610.237000
1060.909180	613.345154
1059.789063	429.298981
1058.667969	413.651215
1057.547852	428.371765
1056.426758	562.244385
1055.305664	359.533508
1054.183594	465.254761
1053.062500	377.047302
1051.940430	328.545288
1050.818359	431.788849
1049.695313	348.233917
1048.572266	299.701965
1047.449219	211.515778
1046.326172	291.291168
1045.203125	408.329468
1044.079102	306.152161
1042.955078	469.727264
1041.830078	241.731522
1040.706055	197.897293
1039.581055	263.549164
1038.456055	289.587799
1037.331055	362.184814
1036.205078	309.061920
1035.079102	432.828796
1033.953125	407.660004
1032.826172	531.373047
1031.700195	399.262634
1030.573242	446.242523
1029.445313	237.544922
1028.318359	49.893143
1027.190430	-60.979599
1026.062500	-41.696171
1024.934570	31.025375
1023.805664	-223.604584
1022.676758	-122.948280
1021.547852	-75.666161
1020.418945	-181.479218
1019.289063	-76.128090
1018.159180	-51.935135
1017.029297	-87.976852
1015.898438	15.120539
1014.767578	-37.029972
1013.636719	75.399414
1012.505859	211.004028
1011.375000	619.866577
1010.243164	491.486938
1009.111328	434.994507
1007.978516	612.319946
1006.846680	766.512756
1005.713867	1614.609619
1004.581055	2455.458252
1003.447266	2768.876465
1002.313477	2462.785889
1001.179688	1583.840332
1000.045898	906.395752
998.912109	485.748322
997.777344	423.320709
996.642578	344.862152
995.506836	192.679184
994.372070	123.751740
993.236328	191.078201
992.100586	138.544128
990.963867	252.175034
989.828125	199.879654
988.691406	124.673683
987.553711	130.270447
986.416992	-18.365358
985.279297	-33.220463
984.141602	115.554596
983.003906	87.117065
981.865234	35.802628
980.726563	-24.560194
979.587891	-119.268379
978.448242	243.914413
977.309570	344.922394
976.169922	-25.273514
975.030273	4.776460
973.889648	152.147858
972.749023	51.479599
971.608398	242.703918
970.467773	208.950256
969.326172	200.613831
968.184570	219.976425
967.042969	-95.540642
965.901367	80.193832
964.758789	354.625214
963.616211	236.971115
962.473633	323.566681
961.330078	401.113403
960.186523	80.071495
959.042969	160.254471
957.899414	139.788315
956.754883	9.581929
955.610352	136.006821
954.465820	56.550137
953.321289	121.457771
952.175781	191.079391
951.030273	194.510330
949.884766	310.154510
948.738281	201.880432
947.591797	132.683228
946.445313	79.686325
945.298828	-41.646008
944.151367	175.274796
943.003906	456.202789
941.856445	253.207520
940.708008	162.316284
939.559570	267.877258
938.411133	268.626740
937.262695	242.181854
936.113281	163.482422
934.964844	196.696411
933.814453	305.283386
932.665039	265.885773
931.514648	153.787079
930.364258	103.407959
929.213867	-8.251106
928.062500	196.741470
926.912109	71.805069
925.759766	-59.720150
924.608398	-31.776400
923.456055	-19.592230
922.303711	31.411707
921.151367	-60.650311
919.999023	81.584946
918.845703	-87.356529
917.692383	50.613533
916.539063	-183.767807
915.384766	-106.808319
914.230469	36.108944
913.076172	-211.224457
911.920898	-272.223511
910.766602	-101.664146
909.611328	-225.841675
908.455078	-59.583508
907.299805	-142.597260
906.143555	32.937626
904.987305	-106.390839
903.830078	17.262596
902.673828	-3.936916
901.516602	-24.973728
900.359375	80.904465
899.201172	-125.417793
898.042969	91.584877
896.884766	166.120148
895.726563	-107.502785
894.567383	53.234627
893.408203	73.885376
892.249023	6.523137
891.088867	165.254486
889.929688	-62.217564
888.769531	56.054165
887.608398	163.106308
886.448242	49.018055
885.287109	45.678429
884.125977	-20.718269
882.963867	88.963165
881.801758	7.023192
880.639648	103.327927
879.477539	3.594012
878.315430	244.267548
877.152344	279.917511
875.989258	277.350525
874.825195	108.244980
873.661133	317.518646
872.497070	364.720886
871.333008	375.974304
870.168945	223.069489
869.003906	196.267883
867.838867	133.567795
866.672852	138.412399
865.506836	165.791000
864.340820	251.635590
863.174805	211.689606
862.008789	230.206253
860.841797	199.369995
859.674805	433.487152
858.506836	274.778290
857.339844	423.575348
856.171875	260.523346
855.003906	382.407928
853.834961	470.633270
852.666016	630.570862
851.497070	494.615265
850.328125	275.832092
849.158203	408.866669
847.988281	185.750549
846.818359	224.710358
845.647461	348.720581
844.477539	49.677185
843.306641	301.187225
842.134766	13.474383
840.963867	61.329269
839.791992	223.178177
838.619141	177.046509
837.447266	128.663544
836.274414	194.225952
835.101563	436.187347
833.928711	345.242188
832.754883	307.889160
831.581055	466.934570
830.407227	422.774170
829.232422	251.413345
828.058594	479.339020
826.883789	392.665375
825.708008	290.366211
824.533203	330.693512
823.357422	424.417419
822.181641	230.616379
821.004883	148.203873
819.828125	157.047607
818.651367	-59.062775
817.474609	-34.772125
816.296875	22.798708
815.119141	193.707397
813.941406	-40.377274
812.763672	1.284816
811.584961	25.042429
810.406250	99.798546
809.226563	56.640152
808.047852	64.476517
806.868164	25.554804
805.688477	13.176112
804.507813	5.124563
803.327148	96.828568
802.146484	-18.005274
800.965820	-135.135132
799.784180	-143.659821
798.603516	-28.147209
797.420898	-36.961697
796.239258	-194.414749
795.056641	-4.044741
793.874023	-230.386505
792.691406	-146.698547
791.507813	-96.406013
790.324219	-119.340912
789.140625	-95.939163
787.956055	62.278301
786.772461	189.292969
785.586914	214.364655
784.402344	-39.335762
783.216797	334.739746
782.032227	226.681610
780.845703	244.467285
779.660156	67.687645
778.473633	246.405792
777.287109	248.240646
776.100586	241.084732
774.913086	165.360336
773.725586	138.052383
772.538086	295.893646
771.349609	94.027084
770.161133	214.004837
768.972656	161.830582
767.784180	120.541290
766.594727	385.374695
765.405273	332.728699
764.215820	255.726700
763.026367	537.490173
761.835938	328.101624
760.645508	387.143646
759.454102	558.220276
758.262695	795.058105
757.072266	756.745850
755.879883	586.395325
754.688477	629.198181
753.496094	359.787140
752.303711	332.044586
751.110352	414.009216
749.917969	353.062195
748.724609	548.891602
747.530273	406.477020
746.336914	443.954376
745.142578	327.720673
743.948242	343.032959
742.752930	443.751495
741.558594	443.464783
740.363281	423.348877
739.166992	361.508209
737.971680	220.730423
736.775391	200.397461
735.579102	256.631134
734.381836	54.419025
733.185547	53.593731
731.988281	98.650391
730.790039	368.957062
729.592773	310.987579
728.394531	327.337708
727.196289	214.640137
725.997070	187.190445
724.797852	273.342346
723.598633	298.246796
722.399414	427.948364
721.199219	730.071899
719.999023	492.798706
718.798828	358.207672
717.598633	459.338745
716.397461	398.982025
715.196289	624.378540
713.994141	457.174866
712.792969	235.565170
711.590820	214.597534
710.388672	245.964264
709.185547	216.350143
707.982422	278.264771
706.779297	131.155411
705.576172	127.847153
704.372070	133.302200
703.167969	86.593330
701.963867	126.993744
700.759766	-4.373824
699.554688	97.066025
698.349609	55.061306
697.143555	256.591644
695.938477	90.898018
694.732422	44.863930
693.525391	101.037399
692.319336	-138.017365
691.112305	-16.476406
689.905273	-137.957596
688.697266	40.185120
687.490234	-115.714172
686.282227	-193.329697
685.073242	-25.748684
683.865234	-139.932434
682.656250	-30.684282
681.447266	-125.029984
680.237305	-108.701683
679.028320	-163.708832
677.818359	-123.267387
676.607422	-0.430849
675.397461	94.358734
674.186523	11.822324
672.975586	22.495911
671.763672	18.173464
670.551758	-59.518494
669.339844	25.106401
668.127930	-6.878376
666.915039	233.555649
665.703125	212.612595
664.489258	189.655945
663.276367	17.839674
662.062500	-30.722527
660.848633	28.765553
659.634766	2.019015
658.419922	83.250389
657.205078	-85.657997
655.990234	6.503484
654.775391	191.387863
653.559570	-218.618958
652.343750	-31.513695
651.126953	153.383453
649.911133	183.129807
648.694336	75.049896
647.477539	199.504837
646.259766	265.752869
645.041992	271.660461
643.824219	253.821854
642.606445	287.507629
641.387695	215.690216
640.168945	109.355942
638.950195	63.073914
637.730469	66.033371
636.511719	60.158497
635.291016	41.136761
634.071289	189.314133
632.850586	53.702740
631.629883	-120.853104
630.409180	-3.900432
629.188477	16.004030
627.966797	1.087859
626.745117	22.094193
625.522461	181.859818
624.300781	214.455933
623.078125	402.784851
621.854492	421.034393
620.631836	331.386475
619.408203	221.650955
618.184570	51.105446
616.960938	20.933708
615.736328	19.687521
614.511719	-8.342599
613.287109	50.156750
612.061523	-16.669321
610.835938	69.139565
609.610352	102.193756
608.384766	3.375969
607.158203	-13.667897
605.931641	-162.678970
604.705078	-97.694382
