# Supplementary material for: Raman spectroscopy accurately differentiates mucosal healing from non-healing and biochemical changes following biological therapy in inflammatory bowel disease
Source: PLoS One. 2021 Jun 2;16(6):e0252210. doi: 10.1371/journal.pone.0252210 (PMC8172032; doi:10.1371/journal.pone.0252210)
Supplement: S7 Dataset — (ZIP) [file pone.0252210.s009.zip › Post-biologic/OC034 post treatment_base sub CR removed_82__X_-4894.59__Y_10076__Z_1506.97__Time_923.txt]

1714.774414	72.769844
1713.797852	-73.527946
1712.820313	-38.625305
1711.843750	-3.779114
1710.866211	-54.819000
1709.888672	33.520279
1708.911133	-140.799377
1707.933594	121.685623
1706.955078	-90.041641
1705.976563	30.456867
1704.998047	148.306595
1704.019531	25.300226
1703.040039	44.274902
1702.061523	33.980560
1701.082031	47.891586
1700.101563	136.820465
1699.122070	9.358864
1698.141602	29.151266
1697.161133	257.609009
1696.180664	-10.773953
1695.200195	159.303436
1694.218750	246.744888
1693.238281	257.015961
1692.256836	339.615997
1691.274414	251.639603
1690.292969	305.456543
1689.310547	367.543549
1688.328125	339.249695
1687.345703	372.634827
1686.363281	401.019012
1685.379883	557.652283
1684.396484	544.038147
1683.413086	682.652527
1682.429688	611.166077
1681.445313	622.620056
1680.461914	669.091980
1679.477539	705.267578
1678.493164	797.710022
1677.507813	797.375916
1676.523438	863.971252
1675.538086	1008.048706
1674.552734	987.638794
1673.566406	1190.919556
1672.581055	1277.622925
1671.594727	1351.408813
1670.608398	1112.141113
1669.622070	1494.856934
1668.634766	1423.782227
1667.648438	1512.465576
1666.661133	1545.791260
1665.673828	1537.083374
1664.685547	1467.782593
1663.698242	1698.664551
1662.709961	1749.551758
1661.721680	1745.179688
1660.733398	1685.583984
1659.744141	1822.521851
1658.755859	1798.239624
1657.766602	1673.733521
1656.777344	1753.614746
1655.787109	1630.014771
1654.797852	1567.786499
1653.807617	1384.262573
1652.817383	1354.693115
1651.827148	1262.068115
1650.835938	1307.405029
1649.844727	956.532288
1648.853516	957.794678
1647.862305	903.960327
1646.871094	718.436157
1645.878906	676.029907
1644.886719	710.624695
1643.894531	368.000122
1642.902344	355.898499
1641.910156	280.835968
1640.916992	390.884613
1639.923828	263.817963
1638.930664	218.936386
1637.936523	153.330780
1636.943359	106.568214
1635.949219	194.597122
1634.955078	53.660809
1633.960938	60.666573
1632.965820	28.485266
1631.970703	-61.294437
1630.975586	-32.230827
1629.980469	2.398986
1628.985352	-73.213921
1627.989258	98.841507
1626.993164	-194.508148
1625.997070	-29.804924
1625.000977	-135.729065
1624.003906	-120.399895
1623.007813	100.206703
1622.010742	110.758644
1621.012695	231.906860
1620.015625	87.965233
1619.017578	296.223755
1618.020508	144.939621
1617.021484	272.194946
1616.023438	192.298477
1615.025391	112.656532
1614.026367	64.741234
1613.027344	-124.567909
1612.028320	-4.192712
1611.028320	-14.748878
1610.029297	50.891369
1609.029297	79.999672
1608.029297	30.676229
1607.028320	-18.456648
1606.028320	102.800713
1605.027344	90.640266
1604.026367	191.184555
1603.025391	17.049465
1602.023438	78.598312
1601.022461	22.535337
1600.020508	-64.761948
1599.018555	-102.228683
1598.016602	-40.235653
1597.013672	11.380974
1596.010742	-138.125702
1595.007813	-86.325073
1594.004883	-146.771851
1593.001953	-175.781448
1591.998047	-155.101532
1590.994141	-126.535843
1589.990234	-126.629128
1588.986328	155.099304
1587.981445	168.088715
1586.976563	183.720398
1585.971680	188.949829
1584.966797	157.711548
1583.961914	136.933823
1582.956055	233.437683
1581.950195	204.868729
1580.944336	191.944946
1579.938477	246.728195
1578.931641	194.748734
1577.924805	145.383347
1576.917969	127.249741
1575.911133	218.371948
1574.904297	189.777023
1573.896484	257.386597
1572.888672	215.730713
1571.880859	252.033432
1570.873047	329.854828
1569.864258	54.226536
1568.855469	-8.325335
1567.846680	157.639908
1566.837891	253.358932
1565.829102	200.990829
1564.819336	210.866150
1563.809570	160.974136
1562.799805	238.144547
1561.790039	310.006592
1560.779297	179.474274
1559.768555	238.169830
1558.757813	330.437561
1557.747070	173.769745
1556.736328	115.521126
1555.724609	96.045586
1554.712891	239.628891
1553.701172	90.434120
1552.689453	42.144966
1551.676758	239.637161
1550.664063	292.005402
1549.651367	191.578629
1548.638672	341.958405
1547.625977	223.189682
1546.612305	197.409241
1545.598633	150.817810
1544.584961	194.552460
1543.571289	168.357254
1542.556641	320.267151
1541.541992	63.891586
1540.527344	57.937752
1539.512695	10.522649
1538.498047	84.276543
1537.482422	70.099350
1536.466797	99.622643
1535.451172	149.601456
1534.434570	80.763626
1533.418945	63.351456
1532.402344	92.172882
1531.385742	89.882210
1530.369141	110.607491
1529.351563	48.711880
1528.334961	-15.909317
1527.317383	120.163879
1526.299805	248.275513
1525.281250	67.285965
1524.263672	86.912079
1523.245117	119.207558
1522.226563	68.995499
1521.208008	44.336365
1520.188477	191.763428
1519.168945	87.027306
1518.150391	30.982944
1517.129883	-20.091953
1516.110352	57.116779
1515.089844	51.913609
1514.070313	20.851259
1513.049805	38.388428
1512.028320	109.627266
1511.007813	-14.376249
1509.986328	-161.608597
1508.964844	-167.887375
1507.943359	-84.592529
1506.921875	-37.414925
1505.899414	-105.802681
1504.876953	33.244984
1503.854492	-102.119835
1502.832031	-94.152199
1501.808594	-91.499832
1500.786133	-222.181152
1499.762695	-258.269409
1498.739258	-36.006001
1497.714844	-185.084518
1496.691406	-70.747322
1495.666992	-43.613674
1494.642578	-90.833237
1493.617188	-10.372931
1492.592773	59.660725
1491.567383	-123.536201
1490.541992	68.789879
1489.516602	-78.906769
1488.491211	0.607953
1487.464844	169.288895
1486.438477	141.148788
1485.412109	77.122612
1484.385742	168.630203
1483.358398	316.061096
1482.331055	407.151520
1481.303711	263.419159
1480.276367	384.768890
1479.249023	607.883118
1478.220703	499.415466
1477.192383	632.918091
1476.164063	659.218994
1475.135742	654.800903
1474.106445	843.766907
1473.077148	912.852905
1472.047852	1182.859741
1471.018555	1233.758667
1469.989258	1284.503784
1468.958984	1368.156372
1467.928711	1347.373413
1466.898438	1796.872437
1465.868164	1656.278809
1464.836914	1942.604858
1463.805664	2022.865234
1462.774414	1846.385132
1461.743164	2083.884033
1460.710938	2209.427490
1459.679688	2329.744385
1458.647461	2239.211670
1457.615234	2384.633301
1456.582031	2207.651123
1455.549805	2388.339111
1454.516602	2249.286621
1453.483398	2455.052002
1452.449219	2569.367920
1451.416016	2663.287598
1450.381836	2757.074219
1449.347656	2653.132080
1448.313477	2728.999023
1447.279297	2645.220703
1446.244141	2568.993896
1445.208984	2682.581787
1444.173828	2532.859131
1443.138672	2545.076904
1442.102539	2390.260498
1441.066406	2417.555664
1440.030273	2384.103271
1438.994141	2264.664063
1437.958008	2231.168457
1436.920898	2149.619873
1435.883789	1734.579224
1434.846680	1582.375122
1433.808594	1490.800293
1432.771484	1305.832397
1431.733398	1184.011597
1430.695313	963.796265
1429.657227	935.419434
1428.618164	642.146423
1427.579102	717.216736
1426.540039	754.422607
1425.500977	741.185059
1424.461914	581.760620
1423.421875	465.231018
1422.381836	338.677032
1421.341797	406.137848
1420.301758	370.326965
1419.260742	447.832001
1418.219727	472.457245
1417.178711	260.516754
1416.137695	234.887558
1415.096680	254.576080
1414.054688	115.817940
1413.012695	135.568573
1411.970703	19.585815
1410.928711	46.959511
1409.885742	-21.144978
1408.842773	162.065002
1407.799805	134.243210
1406.756836	98.947136
1405.712891	68.726570
1404.668945	-107.023087
1403.625000	-16.608643
1402.581055	113.973625
1401.537109	101.568703
1400.492188	-61.265629
1399.447266	64.409546
1398.402344	-33.025692
1397.357422	-105.280663
1396.311523	120.768997
1395.265625	13.577433
1394.219727	254.693558
1393.173828	-20.108191
1392.126953	78.351448
1391.081055	6.645688
1390.034180	40.165756
1388.986328	106.281471
1387.939453	-12.647501
1386.891602	-43.898891
1385.843750	-50.030354
1384.795898	-48.556274
1383.748047	-141.959351
1382.699219	2.177054
1381.651367	-13.529037
1380.602539	-174.005737
1379.552734	-137.018265
1378.503906	-7.537745
1377.454102	-137.620163
1376.404297	11.998816
1375.354492	44.399170
1374.303711	14.532317
1373.253906	-15.186529
1372.203125	-7.370474
1371.152344	-19.373177
1370.100586	-21.278530
1369.049805	61.686405
1367.998047	35.116879
1366.946289	65.985710
1365.894531	-35.011757
1364.841797	-95.997551
1363.789063	-12.435414
1362.736328	1.546625
1361.683594	229.655930
1360.630859	221.479218
1359.577148	118.931549
1358.523438	300.052704
1357.469727	108.329124
1356.415039	83.364197
1355.361328	108.269508
1354.306641	237.657471
1353.251953	193.265640
1352.197266	434.641785
1351.141602	527.088501
1350.085938	470.711395
1349.030273	481.524963
1347.974609	599.187073
1346.918945	538.343994
1345.862305	636.414001
1344.805664	709.804443
1343.749023	751.097046
1342.691406	1035.429077
1341.634766	898.537231
1340.577148	935.287537
1339.519531	1197.591309
1338.460938	850.733826
1337.403320	944.908325
1336.344727	1073.857910
1335.286133	1089.073120
1334.226563	847.114136
1333.167969	679.643372
1332.108398	786.935364
1331.048828	788.020874
1329.989258	769.493591
1328.928711	822.814636
1327.869141	737.900391
1326.808594	737.184021
1325.748047	731.693298
1324.686523	723.897644
1323.625977	834.784241
1322.564453	802.616455
1321.502930	800.241577
1320.440430	1108.914551
1319.378906	889.723755
1318.316406	1057.994141
1317.253906	1016.767517
1316.190430	1094.048340
1315.127930	811.619812
1314.064453	953.303040
1313.000977	989.151794
1311.937500	985.735535
1310.873047	997.254578
1309.809570	935.068604
1308.745117	978.910095
1307.679688	840.780518
1306.615234	862.792480
1305.549805	978.424316
1304.484375	749.857178
1303.418945	838.723755
1302.353516	932.621521
1301.287109	768.570923
1300.220703	943.829651
1299.154297	794.887512
1298.087891	830.364319
1297.020508	745.651184
1295.954102	909.076233
1294.886719	689.674866
1293.818359	652.105286
1292.750977	563.171387
1291.682617	528.380920
1290.614258	508.457672
1289.545898	618.625671
1288.476563	662.698547
1287.407227	603.955322
1286.338867	545.367859
1285.268555	523.686646
1284.199219	533.979919
1283.128906	539.501282
1282.058594	630.827942
1280.988281	499.514618
1279.917969	571.480347
1278.846680	526.108826
1277.775391	561.589905
1276.704102	902.844421
1275.632813	752.651733
1274.560547	781.075500
1273.488281	829.146790
1272.416016	972.593079
1271.343750	923.110535
1270.270508	834.683044
1269.197266	817.204529
1268.124023	1058.590698
1267.050781	1041.270264
1265.977539	1187.535645
1264.903320	987.429993
1263.829102	826.527161
1262.753906	936.453125
1261.679688	1236.567383
1260.604492	1153.979736
1259.529297	1056.890625
1258.454102	994.034058
1257.378906	1252.799438
1256.302734	1168.170410
1255.226563	1229.732788
1254.150391	1169.634766
1253.073242	1065.833862
1251.997070	1159.217407
1250.919922	1109.112061
1249.841797	1161.240234
1248.764648	1057.788574
1247.686523	1190.242554
1246.608398	1137.987061
1245.530273	1153.843018
1244.452148	1079.858643
1243.373047	984.102295
1242.293945	973.421692
1241.214844	771.003784
1240.135742	1020.164490
1239.055664	1048.437988
1237.975586	1168.925781
1236.895508	1182.670410
1235.815430	958.791260
1234.734375	948.397949
1233.654297	860.464233
1232.573242	944.659851
1231.491211	772.023315
1230.410156	793.261719
1229.328125	821.778259
1228.246094	823.662598
1227.163086	849.769409
1226.081055	696.777283
1224.998047	795.505615
1223.915039	782.916992
1222.832031	567.176941
1221.748047	663.461487
1220.664063	583.224487
1219.580078	573.108948
1218.496094	533.993286
1217.412109	275.039246
1216.327148	453.370087
1215.242188	520.525635
1214.157227	469.333618
1213.071289	464.012024
1211.985352	386.274597
1210.899414	286.832825
1209.813477	513.043823
1208.727539	664.365173
1207.640625	641.998291
1206.553711	496.671722
1205.466797	674.309998
1204.378906	548.246155
1203.291016	545.051819
1202.203125	187.787231
1201.115234	189.401825
1200.027344	219.855377
1198.938477	-26.524452
1197.849609	1.461076
1196.760742	7.729288
1195.670898	-0.487448
1194.582031	68.183128
1193.492188	-91.617378
1192.401367	-95.175804
1191.311523	-235.771835
1190.220703	15.232446
1189.129883	6.649666
1188.039063	-105.258896
1186.947266	-133.156189
1185.856445	-5.099927
1184.764648	-54.754944
1183.671875	5.902144
1182.580078	-5.512061
1181.487305	119.695183
1180.394531	67.340187
1179.301758	0.540889
1178.208984	106.235115
1177.115234	192.629150
1176.021484	298.057800
1174.927734	216.543411
1173.833008	336.104187
1172.738281	163.466797
1171.643555	155.948212
1170.548828	241.653442
1169.454102	207.608475
1168.358398	175.873138
1167.262695	-32.895981
1166.166992	73.886742
1165.070313	96.865967
1163.973633	50.432499
1162.876953	161.585678
1161.780273	267.803864
1160.683594	154.174362
1159.585938	288.776093
1158.488281	442.299377
1157.389648	380.874268
1156.291992	374.233246
1155.193359	465.276123
1154.094727	439.311859
1152.996094	291.649292
1151.896484	265.502075
1150.796875	289.292511
1149.697266	31.811897
1148.597656	14.909668
1147.498047	138.400650
1146.397461	114.097862
1145.296875	180.138153
1144.195313	0.901283
1143.094727	88.104240
1141.993164	-98.414864
1140.891602	-37.637218
1139.789063	15.854755
1138.687500	-18.758030
1137.584961	22.571304
1136.482422	44.747429
1135.379883	361.354675
1134.276367	247.815155
1133.172852	597.222473
1132.069336	625.862793
1130.964844	566.547607
1129.861328	706.452698
1128.756836	734.667847
1127.652344	966.715271
1126.546875	973.262146
1125.442383	1076.879883
1124.336914	948.046143
1123.230469	684.074463
1122.125000	647.530212
1121.018555	636.929626
1119.912109	763.551819
1118.805664	475.685364
1117.699219	654.110046
1116.591797	593.321716
1115.484375	716.973938
1114.376953	795.505005
1113.268555	585.374268
1112.160156	791.321777
1111.051758	614.136475
1109.943359	737.031128
1108.833984	807.770447
1107.725586	753.171204
1106.616211	873.229919
1105.505859	893.952209
1104.396484	836.655334
1103.286133	753.308105
1102.175781	820.884338
1101.064453	989.744141
1099.954102	884.855225
1098.842773	897.787292
1097.731445	691.381836
1096.619141	859.671631
1095.507813	768.604858
1094.395508	757.560120
1093.282227	701.666504
1092.169922	730.461670
1091.056641	862.712585
1089.943359	757.104431
1088.830078	691.445374
1087.716797	844.489990
1086.602539	889.179810
1085.488281	708.030518
1084.373047	872.427979
1083.258789	761.687744
1082.143555	714.347229
1081.028320	699.827942
1079.913086	699.321106
1078.796875	830.217163
1077.680664	801.339355
1076.564453	737.189636
1075.448242	461.811920
1074.331055	505.522278
1073.213867	499.884583
1072.096680	634.866638
1070.979492	530.600525
1069.861328	527.088623
1068.743164	518.825806
1067.625000	688.544739
1066.505859	431.852234
1065.386719	456.207336
1064.267578	548.384705
1063.148438	504.714752
1062.029297	533.550354
1060.909180	368.143768
1059.789063	345.436768
1058.667969	411.545868
1057.547852	395.763641
1056.426758	351.893005
1055.305664	399.135742
1054.183594	371.556580
1053.062500	320.604584
1051.940430	328.017212
1050.818359	288.704315
1049.695313	340.404480
1048.572266	242.712265
1047.449219	329.346985
1046.326172	378.603180
1045.203125	395.173859
1044.079102	355.763336
1042.955078	309.367706
1041.830078	172.098572
1040.706055	190.982697
1039.581055	240.128403
1038.456055	228.704666
1037.331055	131.147705
1036.205078	301.302582
1035.079102	373.651764
1033.953125	452.954742
1032.826172	427.559509
1031.700195	497.538727
1030.573242	388.481293
1029.445313	267.866516
1028.318359	377.390900
1027.190430	17.587349
1026.062500	-65.618362
1024.934570	-181.266083
1023.805664	-104.136986
1022.676758	-47.898193
1021.547852	-51.981159
1020.418945	73.898956
1019.289063	-22.909971
1018.159180	-117.309120
1017.029297	-118.879387
1015.898438	-16.099445
1014.767578	105.225082
1013.636719	245.085526
1012.505859	190.375549
1011.375000	383.532257
1010.243164	386.816437
1009.111328	473.491974
1007.978516	432.917450
1006.846680	718.647888
1005.713867	1170.852051
1004.581055	1821.794434
1003.447266	2456.324219
1002.313477	2605.249268
1001.179688	1975.434814
1000.045898	1297.485474
998.912109	659.206360
997.777344	367.697662
996.642578	323.449890
995.506836	191.604416
994.372070	256.070831
993.236328	142.960754
992.100586	244.514175
990.963867	67.096390
989.828125	-27.129957
988.691406	213.007935
987.553711	26.831745
986.416992	75.852097
985.279297	5.191485
984.141602	109.693527
983.003906	7.066188
981.865234	33.501488
980.726563	20.929525
979.587891	31.496645
978.448242	120.386292
977.309570	161.077789
976.169922	250.158966
975.030273	330.138245
973.889648	173.528534
972.749023	308.896515
971.608398	272.076782
970.467773	171.119629
969.326172	159.884903
968.184570	56.989483
967.042969	231.945465
965.901367	264.729736
964.758789	254.065765
963.616211	138.075607
962.473633	164.427414
961.330078	156.539230
960.186523	426.073578
959.042969	303.888916
957.899414	252.919815
956.754883	190.681320
955.610352	224.780548
954.465820	37.012264
953.321289	192.725876
952.175781	298.198486
951.030273	207.087250
949.884766	104.747253
948.738281	107.779137
947.591797	197.823822
946.445313	351.969635
945.298828	172.675980
944.151367	199.186356
943.003906	100.263016
941.856445	259.515533
940.708008	375.496338
939.559570	386.627167
938.411133	192.606339
937.262695	338.671143
936.113281	259.097900
934.964844	302.827972
933.814453	392.290436
932.665039	363.389740
931.514648	234.438919
930.364258	196.815155
929.213867	38.696758
928.062500	83.423157
926.912109	-17.365564
925.759766	130.076721
924.608398	6.909835
923.456055	56.812622
922.303711	77.296638
921.151367	20.645229
919.999023	-13.090752
918.845703	-1.203081
917.692383	103.974289
916.539063	36.660984
915.384766	-132.630844
914.230469	-40.637093
913.076172	-82.427376
911.920898	-110.424873
910.766602	-120.113274
909.611328	-181.800003
908.455078	-193.420258
907.299805	-111.952301
906.143555	-89.291862
904.987305	-18.914619
903.830078	-73.004028
902.673828	-22.757822
901.516602	-115.024109
900.359375	109.791527
899.201172	-77.225578
898.042969	-96.593170
896.884766	108.116882
895.726563	21.139290
894.567383	45.124084
893.408203	130.255981
892.249023	88.923332
891.088867	47.742153
889.929688	-61.067421
888.769531	85.479881
887.608398	-45.612240
886.448242	134.951797
885.287109	141.791473
884.125977	-36.260757
882.963867	-35.925503
881.801758	-114.410156
880.639648	39.455421
879.477539	179.824219
878.315430	0.239840
877.152344	25.854422
875.989258	92.090813
874.825195	246.213043
873.661133	-0.379212
872.497070	75.084480
871.333008	40.332550
870.168945	-19.073124
869.003906	151.045212
867.838867	-22.883997
866.672852	10.168624
865.506836	-28.650875
864.340820	152.817383
863.174805	170.264999
862.008789	185.512924
860.841797	59.352810
859.674805	182.484573
858.506836	357.232086
857.339844	500.516754
856.171875	336.450073
855.003906	425.928070
853.834961	526.616455
852.666016	521.926697
851.497070	537.433594
850.328125	658.266541
849.158203	398.250397
847.988281	335.456268
846.818359	438.392914
845.647461	205.520065
844.477539	80.177513
843.306641	6.365740
842.134766	80.233650
840.963867	84.723625
839.791992	-9.165841
838.619141	102.636520
837.447266	147.316818
836.274414	225.480438
835.101563	120.417259
833.928711	276.664459
832.754883	59.957996
831.581055	171.449722
830.407227	352.033264
829.232422	200.065704
828.058594	306.866547
826.883789	79.072098
825.708008	241.511078
824.533203	183.142502
823.357422	267.376434
822.181641	3.953606
821.004883	70.258759
819.828125	47.392639
818.651367	31.148649
817.474609	-11.868234
816.296875	-34.902721
815.119141	-20.181793
813.941406	-245.765854
812.763672	-153.333435
811.584961	47.913639
810.406250	-46.635887
809.226563	78.767776
808.047852	8.509386
806.868164	-72.908859
805.688477	-143.283707
804.507813	-98.277077
803.327148	-37.857780
802.146484	26.865547
800.965820	44.863449
799.784180	-79.196976
798.603516	-274.274719
797.420898	-23.766390
796.239258	-161.361588
795.056641	35.588734
793.874023	50.671310
792.691406	-51.757496
791.507813	7.387239
790.324219	86.303169
789.140625	18.985588
787.956055	13.534025
786.772461	-25.231245
785.586914	128.317795
784.402344	219.746506
783.216797	251.321426
782.032227	231.911926
780.845703	314.029846
779.660156	265.637360
778.473633	135.425278
777.287109	58.132099
776.100586	163.960281
774.913086	26.846153
773.725586	112.509361
772.538086	78.879730
771.349609	76.010788
770.161133	192.071091
768.972656	69.875076
767.784180	181.207031
766.594727	182.193756
765.405273	172.033493
764.215820	174.960129
763.026367	265.824310
761.835938	453.373505
760.645508	458.048523
759.454102	460.398163
758.262695	544.007751
757.072266	627.451050
755.879883	501.871063
754.688477	629.007385
753.496094	358.207794
752.303711	326.898193
751.110352	497.573242
749.917969	503.351990
748.724609	429.982361
747.530273	490.436920
746.336914	469.561218
745.142578	485.892548
743.948242	475.796722
742.752930	327.458099
741.558594	378.602661
740.363281	278.395508
739.166992	324.973083
737.971680	196.176010
736.775391	211.923599
735.579102	157.514618
734.381836	186.254272
733.185547	72.639809
731.988281	300.386871
730.790039	258.873932
729.592773	234.820984
728.394531	365.987091
727.196289	267.491425
725.997070	394.127777
724.797852	472.591675
723.598633	339.071808
722.399414	268.926361
721.199219	331.992279
719.999023	355.713043
718.798828	230.989029
717.598633	477.272339
716.397461	359.108643
715.196289	334.787354
713.994141	290.858093
712.792969	342.881165
711.590820	281.558777
710.388672	100.438278
709.185547	180.852127
707.982422	73.948738
706.779297	17.213139
705.576172	119.465790
704.372070	132.480621
703.167969	93.316536
701.963867	99.910583
700.759766	147.886307
699.554688	91.532799
698.349609	239.625839
697.143555	24.762587
695.938477	33.889210
694.732422	-6.868726
693.525391	174.017792
692.319336	-96.741173
691.112305	-30.786098
689.905273	-40.723747
688.697266	-100.457268
687.490234	-64.603516
686.282227	-80.704819
685.073242	-124.868942
683.865234	-99.524910
682.656250	-104.410431
681.447266	-41.997036
680.237305	-35.807831
679.028320	37.646320
677.818359	44.074715
676.607422	0.845870
675.397461	-18.424692
674.186523	-139.247726
672.975586	-71.669388
671.763672	138.762299
670.551758	55.158379
669.339844	157.643661
668.127930	-27.238073
666.915039	209.460464
665.703125	171.816635
664.489258	41.456039
663.276367	181.189835
662.062500	215.204147
660.848633	-22.625200
659.634766	-31.504614
658.419922	58.969021
657.205078	-53.236343
655.990234	13.678764
654.775391	-16.359936
653.559570	-52.765728
652.343750	35.895451
651.126953	-34.836048
649.911133	-40.874279
648.694336	-38.251114
647.477539	33.289200
646.259766	117.730492
645.041992	174.160583
643.824219	239.156372
642.606445	138.478790
641.387695	18.453358
640.168945	63.955856
638.950195	85.710838
637.730469	62.231190
636.511719	21.444796
635.291016	-51.679874
634.071289	68.314850
632.850586	-84.590675
631.629883	67.133987
630.409180	106.950706
629.188477	49.925400
627.966797	-123.207596
626.745117	-67.156265
625.522461	-2.931194
624.300781	95.140335
623.078125	134.857880
621.854492	148.357346
620.631836	330.529724
619.408203	222.947250
618.184570	116.935272
616.960938	93.782768
615.736328	-47.774055
614.511719	109.496391
613.287109	-217.539474
612.061523	-44.888996
610.835938	-20.772945
609.610352	-89.572670
608.384766	-24.759157
607.158203	66.679108
605.931641	32.998932
604.705078	-44.629528
