# Supplementary material for: Raman spectroscopy accurately differentiates mucosal healing from non-healing and biochemical changes following biological therapy in inflammatory bowel disease
Source: PLoS One. 2021 Jun 2;16(6):e0252210. doi: 10.1371/journal.pone.0252210 (PMC8172032; doi:10.1371/journal.pone.0252210)
Supplement: S7 Dataset — (ZIP) [file pone.0252210.s009.zip › Post-biologic/OC035-1 post treatment_base sub CR removed_92__X_-12016.2__Y_76911.1__Z_922.601__Time_1044.txt]

1714.774414	-133.650833
1713.797852	-156.654221
1712.820313	42.231476
1711.843750	-164.340591
1710.866211	28.347672
1709.888672	-12.426818
1708.911133	-18.403006
1707.933594	117.682755
1706.955078	106.559013
1705.976563	259.087433
1704.998047	310.211945
1704.019531	276.172272
1703.040039	146.407791
1702.061523	199.377884
1701.082031	437.693604
1700.101563	593.893372
1699.122070	644.109192
1698.141602	633.900391
1697.161133	509.971741
1696.180664	440.817230
1695.200195	808.479187
1694.218750	629.900085
1693.238281	717.299561
1692.256836	1006.440979
1691.274414	856.731873
1690.292969	858.299255
1689.310547	890.996338
1688.328125	1085.593506
1687.345703	1236.728638
1686.363281	1120.563721
1685.379883	1326.328125
1684.396484	1193.062988
1683.413086	1283.177246
1682.429688	1362.190918
1681.445313	1406.158691
1680.461914	1306.085327
1679.477539	1312.236084
1678.493164	1355.440308
1677.507813	1667.143921
1676.523438	1606.258301
1675.538086	1316.595947
1674.552734	1744.898804
1673.566406	1869.965454
1672.581055	2268.806152
1671.594727	2138.795410
1670.608398	2091.326172
1669.622070	2107.787109
1668.634766	2071.300537
1667.648438	2157.216797
1666.661133	2017.733032
1665.673828	2080.265137
1664.685547	2291.610107
1663.698242	2208.854248
1662.709961	2317.388916
1661.721680	2354.696533
1660.733398	2304.944336
1659.744141	2245.020752
1658.755859	2421.410889
1657.766602	2055.188721
1656.777344	2309.284180
1655.787109	2187.803955
1654.797852	1675.202026
1653.807617	1835.512573
1652.817383	1684.116089
1651.827148	1342.911743
1650.835938	1600.089111
1649.844727	1120.077515
1648.853516	1264.733521
1647.862305	841.736816
1646.871094	715.485901
1645.878906	708.770447
1644.886719	509.902313
1643.894531	232.554932
1642.902344	494.524994
1641.910156	358.498047
1640.916992	497.597168
1639.923828	386.673096
1638.930664	258.001099
1637.936523	95.750046
1636.943359	153.088501
1635.949219	-152.700211
1634.955078	-70.298286
1633.960938	115.490219
1632.965820	-156.492661
1631.970703	-119.564636
1630.975586	-232.068558
1629.980469	-206.977661
1628.985352	-44.385761
1627.989258	-20.685472
1626.993164	-127.878044
1625.997070	-97.615334
1625.000977	-279.717621
1624.003906	-27.347179
1623.007813	186.129333
1622.010742	61.135529
1621.012695	112.820190
1620.015625	175.608780
1619.017578	165.428497
1618.020508	197.862885
1617.021484	186.222137
1616.023438	104.314224
1615.025391	20.385609
1614.026367	104.924988
1613.027344	27.373796
1612.028320	-60.093361
1611.028320	-15.927375
1610.029297	136.203217
1609.029297	220.640335
1608.029297	54.042385
1607.028320	199.683304
1606.028320	149.345917
1605.027344	109.965164
1604.026367	238.575790
1603.025391	-24.962669
1602.023438	-13.241000
1601.022461	-53.415066
1600.020508	-328.534454
1599.018555	-156.031052
1598.016602	-228.939377
1597.013672	-134.177811
1596.010742	-454.552704
1595.007813	-246.737457
1594.004883	-359.925964
1593.001953	-180.278961
1591.998047	-185.752518
1590.994141	-76.076759
1589.990234	-271.474030
1588.986328	-171.692993
1587.981445	-45.603725
1586.976563	111.980453
1585.971680	319.276703
1584.966797	153.951431
1583.961914	166.134933
1582.956055	162.888092
1581.950195	185.886780
1580.944336	201.243866
1579.938477	34.491211
1578.931641	209.009903
1577.924805	334.147186
1576.917969	53.418533
1575.911133	-117.796219
1574.904297	-44.322239
1573.896484	130.644409
1572.888672	92.426300
1571.880859	-49.675442
1570.873047	-17.526608
1569.864258	-68.477890
1568.855469	213.146927
1567.846680	84.329071
1566.837891	95.805779
1565.829102	218.918900
1564.819336	-86.272385
1563.809570	93.911522
1562.799805	224.705444
1561.790039	70.091438
1560.779297	364.142761
1559.768555	-13.493528
1558.757813	106.665977
1557.747070	270.761169
1556.736328	128.964279
1555.724609	134.802124
1554.712891	298.524323
1553.701172	265.278259
1552.689453	237.108826
1551.676758	436.597778
1550.664063	151.968430
1549.651367	335.593384
1548.638672	200.840561
1547.625977	190.118088
1546.612305	419.686493
1545.598633	95.811653
1544.584961	61.344616
1543.571289	155.894409
1542.556641	260.544800
1541.541992	8.535689
1540.527344	205.719833
1539.512695	92.812454
1538.498047	64.906891
1537.482422	-9.662259
1536.466797	140.020676
1535.451172	-40.760967
1534.434570	72.275513
1533.418945	195.324448
1532.402344	-4.150552
1531.385742	128.653030
1530.369141	91.076103
1529.351563	251.600250
1528.334961	213.465225
1527.317383	-25.782017
1526.299805	-162.236176
1525.281250	226.144501
1524.263672	9.340014
1523.245117	155.088226
1522.226563	159.002289
1521.208008	21.168951
1520.188477	-140.055130
1519.168945	-67.599350
1518.150391	-57.165138
1517.129883	127.664932
1516.110352	21.814489
1515.089844	-194.754303
1514.070313	-195.852615
1513.049805	-107.426399
1512.028320	-178.505447
1511.007813	-170.326294
1509.986328	-54.730755
1508.964844	-131.894409
1507.943359	162.496338
1506.921875	-87.131439
1505.899414	-237.020615
1504.876953	-194.964951
1503.854492	-17.459778
1502.832031	-280.990448
1501.808594	-55.558273
1500.786133	-278.667236
1499.762695	-261.372833
1498.739258	-95.964973
1497.714844	-81.956360
1496.691406	-150.147675
1495.666992	67.835373
1494.642578	52.670486
1493.617188	-343.801178
1492.592773	44.364021
1491.567383	-206.917633
1490.541992	167.608582
1489.516602	94.583237
1488.491211	312.435150
1487.464844	269.394104
1486.438477	369.021301
1485.412109	243.669739
1484.385742	511.054871
1483.358398	242.205627
1482.331055	544.552063
1481.303711	461.364685
1480.276367	688.977600
1479.249023	699.511108
1478.220703	600.130127
1477.192383	882.714905
1476.164063	1034.960327
1475.135742	1112.985229
1474.106445	1267.071045
1473.077148	1484.456909
1472.047852	1446.930054
1471.018555	1811.232544
1469.989258	1974.107056
1468.958984	2251.095703
1467.928711	2219.972656
1466.898438	2549.666260
1465.868164	2647.628174
1464.836914	2684.281006
1463.805664	3086.583740
1462.774414	2787.289307
1461.743164	2927.302490
1460.710938	2894.321045
1459.679688	2970.318115
1458.647461	3124.729980
1457.615234	3309.309082
1456.582031	3224.625244
1455.549805	3565.961426
1454.516602	3326.140625
1453.483398	3524.889893
1452.449219	3642.214111
1451.416016	3749.186035
1450.381836	3526.485596
1449.347656	3709.058350
1448.313477	3779.933350
1447.279297	3663.211182
1446.244141	3576.740723
1445.208984	3614.184570
1444.173828	3441.407471
1443.138672	3286.272949
1442.102539	3095.626465
1441.066406	3218.541992
1440.030273	3192.089600
1438.994141	2917.777100
1437.958008	2635.883545
1436.920898	2470.215576
1435.883789	2312.095459
1434.846680	2201.935547
1433.808594	1846.744751
1432.771484	1731.502686
1431.733398	1770.183105
1430.695313	1500.878296
1429.657227	1572.248413
1428.618164	1174.286865
1427.579102	1010.994568
1426.540039	898.152710
1425.500977	976.911804
1424.461914	748.096130
1423.421875	708.316101
1422.381836	552.631226
1421.341797	601.022034
1420.301758	699.740540
1419.260742	491.209534
1418.219727	401.074524
1417.178711	185.142136
1416.137695	288.867340
1415.096680	118.351639
1414.054688	360.383148
1413.012695	71.759514
1411.970703	84.972740
1410.928711	45.434734
1409.885742	63.726673
1408.842773	-83.762291
1407.799805	175.789810
1406.756836	86.210777
1405.712891	144.847504
1404.668945	90.567314
1403.625000	-61.495502
1402.581055	140.381226
1401.537109	184.214539
1400.492188	303.337891
1399.447266	392.414825
1398.402344	396.315765
1397.357422	558.229431
1396.311523	271.594971
1395.265625	471.255066
1394.219727	307.740021
1393.173828	124.386795
1392.126953	51.390713
1391.081055	153.813248
1390.034180	186.235519
1388.986328	26.096252
1387.939453	98.854301
1386.891602	-15.869431
1385.843750	124.678078
1384.795898	95.325470
1383.748047	-343.768616
1382.699219	-155.275223
1381.651367	-216.507309
1380.602539	-130.176422
1379.552734	-96.162674
1378.503906	-69.440536
1377.454102	-219.794846
1376.404297	-52.921978
1375.354492	-147.917786
1374.303711	-60.573418
1373.253906	-12.941825
1372.203125	-142.183182
1371.152344	150.176636
1370.100586	-73.340515
1369.049805	-169.424316
1367.998047	-115.770676
1366.946289	-84.326561
1365.894531	-50.170929
1364.841797	-115.404221
1363.789063	-26.029015
1362.736328	13.775878
1361.683594	118.505386
1360.630859	7.007878
1359.577148	-221.101471
1358.523438	70.850929
1357.469727	29.797150
1356.415039	36.231792
1355.361328	-49.002979
1354.306641	102.075874
1353.251953	124.191032
1352.197266	168.918701
1351.141602	161.742599
1350.085938	197.046494
1349.030273	187.937592
1347.974609	660.476135
1346.918945	614.618652
1345.862305	819.547119
1344.805664	756.868164
1343.749023	982.079102
1342.691406	731.577271
1341.634766	833.366821
1340.577148	1079.084839
1339.519531	946.008179
1338.460938	1132.732056
1337.403320	673.463257
1336.344727	853.323120
1335.286133	1159.614380
1334.226563	1231.001343
1333.167969	993.438171
1332.108398	1011.009155
1331.048828	917.595581
1329.989258	648.998352
1328.928711	1070.386719
1327.869141	916.135437
1326.808594	977.178833
1325.748047	1226.212646
1324.686523	1253.176636
1323.625977	875.524902
1322.564453	1303.029541
1321.502930	1422.162354
1320.440430	981.445679
1319.378906	795.303833
1318.316406	917.815552
1317.253906	1232.896484
1316.190430	1111.790405
1315.127930	828.366333
1314.064453	954.400330
1313.000977	1051.107300
1311.937500	1096.337402
1310.873047	910.359192
1309.809570	860.161438
1308.745117	1098.260742
1307.679688	785.293091
1306.615234	1065.700684
1305.549805	1147.020874
1304.484375	931.010864
1303.418945	1022.719543
1302.353516	849.180237
1301.287109	1209.309326
1300.220703	807.839294
1299.154297	819.527649
1298.087891	757.799988
1297.020508	792.135986
1295.954102	738.341248
1294.886719	687.291504
1293.818359	886.826904
1292.750977	897.624268
1291.682617	673.199402
1290.614258	615.887329
1289.545898	831.003601
1288.476563	560.925964
1287.407227	528.935608
1286.338867	367.342377
1285.268555	749.891052
1284.199219	373.282104
1283.128906	756.137939
1282.058594	514.808838
1280.988281	552.832703
1279.917969	715.864441
1278.846680	536.550781
1277.775391	511.629578
1276.704102	819.509583
1275.632813	706.956909
1274.560547	900.208618
1273.488281	1044.710571
1272.416016	969.463257
1271.343750	1190.015625
1270.270508	912.476685
1269.197266	1382.390747
1268.124023	1173.668213
1267.050781	1326.428467
1265.977539	1293.863037
1264.903320	1534.721924
1263.829102	1456.150269
1262.753906	1314.394287
1261.679688	1443.467407
1260.604492	1538.534180
1259.529297	1273.077026
1258.454102	1514.634644
1257.378906	1208.205200
1256.302734	1367.187866
1255.226563	1353.386597
1254.150391	1359.207275
1253.073242	1357.871826
1251.997070	1339.631470
1250.919922	1370.189819
1249.841797	1549.217041
1248.764648	1623.730835
1247.686523	1452.816772
1246.608398	1401.179565
1245.530273	1437.149048
1244.452148	1414.906494
1243.373047	1608.944336
1242.293945	1358.629028
1241.214844	1407.124390
1240.135742	1300.347900
1239.055664	1482.481567
1237.975586	1436.563599
1236.895508	1298.573975
1235.815430	1568.115967
1234.734375	1437.580688
1233.654297	1520.463989
1232.573242	1424.048706
1231.491211	1225.983032
1230.410156	1369.590576
1229.328125	1186.254150
1228.246094	1593.823853
1227.163086	1139.488037
1226.081055	1079.868896
1224.998047	1143.716797
1223.915039	1038.225220
1222.832031	971.499512
1221.748047	672.700928
1220.664063	523.933228
1219.580078	334.153198
1218.496094	625.329346
1217.412109	549.162598
1216.327148	393.331940
1215.242188	592.538879
1214.157227	390.878906
1213.071289	732.390381
1211.985352	405.278870
1210.899414	546.343018
1209.813477	573.948120
1208.727539	794.437805
1207.640625	684.489014
1206.553711	714.362305
1205.466797	262.182709
1204.378906	441.439606
1203.291016	208.645706
1202.203125	166.160477
1201.115234	63.441139
1200.027344	85.884415
1198.938477	-52.989124
1197.849609	-211.121490
1196.760742	1.218105
1195.670898	-241.174438
1194.582031	-332.057800
1193.492188	-19.094423
1192.401367	-33.227451
1191.311523	-282.945404
1190.220703	-244.342758
1189.129883	-47.329422
1188.039063	-234.725006
1186.947266	-244.468353
1185.856445	-115.107399
1184.764648	-144.288116
1183.671875	13.576015
1182.580078	-159.771210
1181.487305	-35.782852
1180.394531	73.640167
1179.301758	7.905182
1178.208984	-134.619492
1177.115234	84.591629
1176.021484	279.616821
1174.927734	81.650719
1173.833008	70.404167
1172.738281	293.616119
1171.643555	2.022365
1170.548828	165.038528
1169.454102	253.673996
1168.358398	157.963455
1167.262695	236.695602
1166.166992	169.407349
1165.070313	80.486656
1163.973633	254.295074
1162.876953	119.680260
1161.780273	469.820007
1160.683594	322.946838
1159.585938	276.245178
1158.488281	444.212372
1157.389648	588.069763
1156.291992	698.285706
1155.193359	491.040741
1154.094727	398.178864
1152.996094	436.309967
1151.896484	140.537796
1150.796875	323.718628
1149.697266	208.814194
1148.597656	117.596802
1147.498047	66.721649
1146.397461	-10.504936
1145.296875	173.956146
1144.195313	-22.626080
1143.094727	59.067093
1141.993164	-25.980186
1140.891602	362.088531
1139.789063	117.323120
1138.687500	388.317352
1137.584961	338.153870
1136.482422	169.014343
1135.379883	593.642578
1134.276367	664.009827
1133.172852	705.653931
1132.069336	986.852051
1130.964844	1042.252930
1129.861328	1201.840210
1128.756836	1418.093018
1127.652344	1420.591187
1126.546875	1529.598267
1125.442383	1517.455200
1124.336914	1407.944458
1123.230469	1393.071899
1122.125000	1382.749878
1121.018555	1166.172241
1119.912109	1153.149170
1118.805664	1319.864990
1117.699219	1199.914307
1116.591797	994.633850
1115.484375	1349.961670
1114.376953	1042.648926
1113.268555	929.196045
1112.160156	1000.016479
1111.051758	1368.441406
1109.943359	843.239807
1108.833984	1123.739868
1107.725586	1349.603394
1106.616211	1261.094849
1105.505859	1214.936035
1104.396484	1222.914917
1103.286133	1377.021851
1102.175781	1523.801025
1101.064453	1413.220947
1099.954102	1328.463379
1098.842773	1455.765869
1097.731445	1160.894287
1096.619141	1415.093994
1095.507813	1296.743408
1094.395508	1442.106567
1093.282227	1208.067993
1092.169922	1110.542603
1091.056641	1255.359863
1089.943359	1171.668091
1088.830078	1191.389404
1087.716797	1227.417114
1086.602539	1105.698608
1085.488281	1197.857544
1084.373047	1148.777100
1083.258789	1438.015015
1082.143555	1205.344727
1081.028320	1245.144287
1079.913086	948.941956
1078.796875	1051.907593
1077.680664	1077.228149
1076.564453	1048.430298
1075.448242	1014.829346
1074.331055	985.807800
1073.213867	799.543701
1072.096680	777.387878
1070.979492	959.083618
1069.861328	875.737854
1068.743164	1291.427612
1067.625000	980.595520
1066.505859	1053.911011
1065.386719	799.273560
1064.267578	1036.280396
1063.148438	807.329407
1062.029297	898.972839
1060.909180	943.694214
1059.789063	679.583191
1058.667969	813.031494
1057.547852	859.852112
1056.426758	703.235107
1055.305664	878.438416
1054.183594	654.004089
1053.062500	562.755432
1051.940430	583.571594
1050.818359	877.470642
1049.695313	678.699524
1048.572266	949.008850
1047.449219	708.236389
1046.326172	607.483459
1045.203125	655.986328
1044.079102	492.277069
1042.955078	554.706055
1041.830078	624.067139
1040.706055	525.649353
1039.581055	273.528687
1038.456055	338.209991
1037.331055	440.105286
1036.205078	625.734985
1035.079102	799.646912
1033.953125	719.895691
1032.826172	663.443237
1031.700195	1002.357788
1030.573242	673.887329
1029.445313	482.717529
1028.318359	89.500435
1027.190430	293.560425
1026.062500	81.794807
1024.934570	304.410522
1023.805664	-0.056144
1022.676758	-46.696278
1021.547852	39.007580
1020.418945	157.201782
1019.289063	-183.866272
1018.159180	-149.047668
1017.029297	-250.967606
1015.898438	-137.220322
1014.767578	53.016674
1013.636719	254.825195
1012.505859	315.326111
1011.375000	489.353088
1010.243164	401.761383
1009.111328	680.011658
1007.978516	946.646851
1006.846680	1160.052856
1005.713867	2479.065918
1004.581055	3388.263184
1003.447266	3809.321045
1002.313477	3190.169678
1001.179688	2247.902832
1000.045898	1290.021484
998.912109	716.130676
997.777344	715.312988
996.642578	703.082397
995.506836	363.224701
994.372070	473.650604
993.236328	554.166870
992.100586	454.874786
990.963867	450.316376
989.828125	450.522217
988.691406	367.897552
987.553711	497.461365
986.416992	332.235413
985.279297	98.141281
984.141602	184.406006
983.003906	309.932617
981.865234	504.613525
980.726563	365.708313
979.587891	551.428528
978.448242	638.328857
977.309570	444.830811
976.169922	398.734772
975.030273	796.445862
973.889648	785.124695
972.749023	599.396606
971.608398	613.773499
970.467773	688.038635
969.326172	663.743713
968.184570	522.601074
967.042969	427.616516
965.901367	436.115997
964.758789	621.421204
963.616211	671.552063
962.473633	689.771912
961.330078	618.803162
960.186523	781.805664
959.042969	594.433105
957.899414	657.012939
956.754883	511.402893
955.610352	421.019531
954.465820	580.373718
953.321289	428.671600
952.175781	519.755615
951.030273	377.728851
949.884766	546.969055
948.738281	348.295624
947.591797	522.484680
946.445313	427.183319
945.298828	354.999390
944.151367	470.356323
943.003906	384.949036
941.856445	760.945801
940.708008	484.250793
939.559570	577.562073
938.411133	620.871826
937.262695	662.107849
936.113281	500.619965
934.964844	298.401459
933.814453	595.633667
932.665039	596.738098
931.514648	285.985718
930.364258	98.590034
929.213867	332.745728
928.062500	132.227371
926.912109	111.819824
925.759766	-76.719749
924.608398	64.898544
923.456055	-50.315819
922.303711	-49.289959
921.151367	165.637085
919.999023	187.508972
918.845703	-265.277710
917.692383	-92.946075
916.539063	-290.657745
915.384766	-226.945572
914.230469	23.089624
913.076172	-167.049957
911.920898	-257.051117
910.766602	-235.654861
909.611328	-209.516205
908.455078	36.750095
907.299805	-138.518143
906.143555	-222.846237
904.987305	-148.333130
903.830078	-302.432556
902.673828	-23.724321
901.516602	42.230171
900.359375	-88.583046
899.201172	88.632668
898.042969	121.153870
896.884766	38.483715
895.726563	37.447533
894.567383	319.209503
893.408203	-158.460602
892.249023	15.094447
891.088867	-120.773483
889.929688	-80.236214
888.769531	197.569351
887.608398	166.113037
886.448242	40.020866
885.287109	45.035442
884.125977	-12.967593
882.963867	73.571167
881.801758	97.073868
880.639648	134.234207
879.477539	162.499741
878.315430	328.347260
877.152344	174.348236
875.989258	182.720810
874.825195	71.876381
873.661133	-7.273816
872.497070	75.781937
871.333008	253.422516
870.168945	32.893955
869.003906	46.496540
867.838867	62.443569
866.672852	193.144791
865.506836	148.569122
864.340820	90.620598
863.174805	44.017696
862.008789	69.389023
860.841797	433.896454
859.674805	185.447876
858.506836	583.574341
857.339844	483.433350
856.171875	825.341248
855.003906	413.574860
853.834961	576.079346
852.666016	648.885193
851.497070	593.952881
850.328125	411.367859
849.158203	432.766876
847.988281	344.445831
846.818359	206.933517
845.647461	237.407730
844.477539	19.456758
843.306641	146.200317
842.134766	49.212147
840.963867	48.426235
839.791992	170.624435
838.619141	149.712524
837.447266	-83.519997
836.274414	203.943115
835.101563	314.786469
833.928711	144.167862
832.754883	397.827606
831.581055	269.637909
830.407227	364.635590
829.232422	484.101929
828.058594	679.297729
826.883789	339.153076
825.708008	554.278931
824.533203	296.688477
823.357422	424.698303
822.181641	193.884354
821.004883	181.408676
819.828125	-36.006084
818.651367	-102.000465
817.474609	-277.109467
816.296875	-100.610580
815.119141	111.315018
813.941406	-139.594055
812.763672	103.186028
811.584961	-254.497314
810.406250	-47.555141
809.226563	114.752495
808.047852	10.269691
806.868164	76.760994
805.688477	-16.775831
804.507813	-196.954422
803.327148	-172.975876
802.146484	-302.241486
800.965820	-305.121185
799.784180	-97.414291
798.603516	-7.471634
797.420898	-403.182007
796.239258	-271.360748
795.056641	-454.379333
793.874023	-294.079834
792.691406	-63.128460
791.507813	-215.488678
790.324219	-31.439423
789.140625	125.816368
787.956055	247.449860
786.772461	81.281631
785.586914	67.658463
784.402344	142.318665
783.216797	263.217377
782.032227	361.791901
780.845703	197.237534
779.660156	324.183319
778.473633	93.136513
777.287109	184.401031
776.100586	39.259560
774.913086	136.793259
773.725586	-118.909988
772.538086	110.639931
771.349609	-59.251259
770.161133	39.764904
768.972656	233.356659
767.784180	52.041996
766.594727	-54.430012
765.405273	134.153442
764.215820	161.718979
763.026367	299.197205
761.835938	335.198547
760.645508	716.530701
759.454102	657.497314
758.262695	604.930115
757.072266	877.698547
755.879883	644.513550
754.688477	806.935425
753.496094	681.253662
752.303711	711.473267
751.110352	655.872559
749.917969	422.268951
748.724609	713.365479
747.530273	661.770142
746.336914	555.197754
745.142578	674.523010
743.948242	795.854248
742.752930	708.677124
741.558594	277.207825
740.363281	349.955627
739.166992	440.087921
737.971680	440.236084
736.775391	352.662994
735.579102	335.101563
734.381836	503.537628
733.185547	308.457306
731.988281	200.910370
730.790039	325.229218
729.592773	350.976868
728.394531	346.019409
727.196289	413.138031
725.997070	432.068848
724.797852	435.632446
723.598633	436.949158
722.399414	512.469543
721.199219	655.603699
719.999023	372.913055
718.798828	487.555359
717.598633	634.840820
716.397461	627.138855
715.196289	331.515015
713.994141	426.338867
712.792969	540.724548
711.590820	260.557739
710.388672	237.648499
709.185547	273.579315
707.982422	194.072479
706.779297	7.922973
705.576172	-71.441376
704.372070	136.562088
703.167969	-36.291637
701.963867	206.491669
700.759766	225.189423
699.554688	74.329697
698.349609	108.386497
697.143555	177.270752
695.938477	35.418339
694.732422	-91.079384
693.525391	-182.681427
692.319336	-41.813820
691.112305	-309.041290
689.905273	1.279242
688.697266	-224.394501
687.490234	-52.862633
686.282227	14.605225
685.073242	-80.460396
683.865234	52.264412
682.656250	-96.693008
681.447266	-143.605270
680.237305	-157.854889
679.028320	-141.637131
677.818359	67.438698
676.607422	118.540497
675.397461	18.266499
674.186523	61.013206
672.975586	-177.330383
671.763672	71.237091
670.551758	179.304932
669.339844	274.519440
668.127930	71.598778
666.915039	190.906784
665.703125	66.208908
664.489258	200.930099
663.276367	249.381836
662.062500	71.313164
660.848633	74.793579
659.634766	48.231697
658.419922	-174.458069
657.205078	-88.458138
655.990234	-220.123184
654.775391	23.539248
653.559570	140.088348
652.343750	88.657227
651.126953	-180.186157
649.911133	-214.006775
648.694336	55.940975
647.477539	-53.005882
646.259766	72.821747
645.041992	116.929115
643.824219	29.882616
642.606445	74.163864
641.387695	90.552315
640.168945	96.248840
638.950195	125.632851
637.730469	-83.471909
636.511719	79.195084
635.291016	-91.110893
634.071289	41.421448
632.850586	-208.272995
631.629883	-133.799255
630.409180	32.843918
629.188477	-81.726181
627.966797	35.297581
626.745117	-128.786072
625.522461	-134.299698
624.300781	372.268768
623.078125	469.095276
621.854492	246.415939
620.631836	111.374573
619.408203	106.723763
618.184570	-50.277439
616.960938	-102.700874
615.736328	56.350025
614.511719	-1.213303
613.287109	-151.219421
612.061523	74.694748
610.835938	141.712051
609.610352	188.838608
608.384766	83.545547
607.158203	-133.518356
605.931641	1.201210
604.705078	-76.384987
