# Supplementary material for: Raman spectroscopy accurately differentiates mucosal healing from non-healing and biochemical changes following biological therapy in inflammatory bowel disease
Source: PLoS One. 2021 Jun 2;16(6):e0252210. doi: 10.1371/journal.pone.0252210 (PMC8172032; doi:10.1371/journal.pone.0252210)
Supplement: S7 Dataset — (ZIP) [file pone.0252210.s009.zip › Post-biologic/OC023 post treatment-1_base sub cr removed_0__X_-20375.5__Y_49402__Z_925.4__Time_0.txt]

1714.774414	152.041550
1713.797852	154.114655
1712.820313	168.290970
1711.843750	-131.909210
1710.866211	-41.381382
1709.888672	-2.615564
1708.911133	-23.657724
1707.933594	-163.449509
1706.955078	116.362602
1705.976563	-62.837093
1704.998047	233.617477
1704.019531	-35.886150
1703.040039	-52.174267
1702.061523	-106.950516
1701.082031	-390.280182
1700.101563	1.876243
1699.122070	-281.067200
1698.141602	-70.666580
1697.161133	215.862015
1696.180664	1.304160
1695.200195	306.399231
1694.218750	41.066387
1693.238281	22.818127
1692.256836	-10.262350
1691.274414	-180.960815
1690.292969	-163.579071
1689.310547	110.980927
1688.328125	237.172409
1687.345703	385.725769
1686.363281	417.967651
1685.379883	387.211578
1684.396484	189.595917
1683.413086	501.886383
1682.429688	689.800415
1681.445313	513.698425
1680.461914	711.335022
1679.477539	473.201447
1678.493164	637.849060
1677.507813	510.559723
1676.523438	777.833008
1675.538086	1011.162781
1674.552734	875.583313
1673.566406	663.683960
1672.581055	752.930542
1671.594727	1121.776001
1670.608398	935.956116
1669.622070	1003.169006
1668.634766	1121.404053
1667.648438	1455.253052
1666.661133	916.359192
1665.673828	1394.531250
1664.685547	1106.360229
1663.698242	1229.979614
1662.709961	1465.406006
1661.721680	1693.283081
1660.733398	1386.155884
1659.744141	1675.830811
1658.755859	1314.137085
1657.766602	1390.051025
1656.777344	1770.885620
1655.787109	1241.192261
1654.797852	1347.415283
1653.807617	1350.736816
1652.817383	1042.223389
1651.827148	1321.422729
1650.835938	754.545898
1649.844727	748.770508
1648.853516	441.957855
1647.862305	545.213623
1646.871094	556.229858
1645.878906	451.255554
1644.886719	312.253174
1643.894531	155.073669
1642.902344	241.070236
1641.910156	514.645142
1640.916992	294.842834
1639.923828	170.311295
1638.930664	130.426208
1637.936523	-22.672997
1636.943359	293.769135
1635.949219	-32.939476
1634.955078	88.640373
1633.960938	-287.651642
1632.965820	-126.310898
1631.970703	48.248432
1630.975586	-93.115746
1629.980469	-68.476952
1628.985352	190.474304
1627.989258	-279.472626
1626.993164	-44.124043
1625.997070	33.382843
1625.000977	-28.446373
1624.003906	38.598606
1623.007813	-299.088379
1622.010742	164.861008
1621.012695	-43.945217
1620.015625	96.721016
1619.017578	113.898720
1618.020508	178.351395
1617.021484	366.112213
1616.023438	-241.371048
1615.025391	174.666351
1614.026367	291.442413
1613.027344	135.390976
1612.028320	-18.001720
1611.028320	75.039391
1610.029297	317.406128
1609.029297	145.590103
1608.029297	130.981003
1607.028320	27.250772
1606.028320	-275.494995
1605.027344	-59.821129
1604.026367	163.541702
1603.025391	143.354492
1602.023438	151.855927
1601.022461	-54.208408
1600.020508	-343.977600
1599.018555	202.969009
1598.016602	-3.274854
1597.013672	-89.329727
1596.010742	326.231537
1595.007813	-149.317307
1594.004883	-188.602859
1593.001953	-267.157806
1591.998047	-150.016663
1590.994141	16.539789
1589.990234	-109.372375
1588.986328	-357.982697
1587.981445	-64.087433
1586.976563	2.662403
1585.971680	-42.872566
1584.966797	-25.966377
1583.961914	-71.760162
1582.956055	293.982849
1581.950195	255.638153
1580.944336	-160.489746
1579.938477	217.600952
1578.931641	210.055038
1577.924805	337.698151
1576.917969	27.954287
1575.911133	-190.760330
1574.904297	1.429628
1573.896484	-105.712234
1572.888672	65.222931
1571.880859	246.311859
1570.873047	65.912621
1569.864258	23.108849
1568.855469	154.197037
1567.846680	-31.800449
1566.837891	166.406418
1565.829102	530.500305
1564.819336	133.755829
1563.809570	185.927704
1562.799805	105.585526
1561.790039	167.757965
1560.779297	9.272025
1559.768555	-211.552231
1558.757813	49.677341
1557.747070	-243.988800
1556.736328	-159.420120
1555.724609	-282.333069
1554.712891	-143.795074
1553.701172	87.715233
1552.689453	5.699774
1551.676758	228.922134
1550.664063	45.595070
1549.651367	51.025379
1548.638672	193.359756
1547.625977	394.924622
1546.612305	247.156891
1545.598633	3.625866
1544.584961	416.445282
1543.571289	133.857834
1542.556641	127.592903
1541.541992	-199.107407
1540.527344	-267.633057
1539.512695	-109.131790
1538.498047	-178.011078
1537.482422	13.561462
1536.466797	13.957904
1535.451172	334.018982
1534.434570	114.762291
1533.418945	132.651474
1532.402344	163.216751
1531.385742	93.085190
1530.369141	280.472717
1529.351563	209.968658
1528.334961	-100.168617
1527.317383	-147.728531
1526.299805	-92.460045
1525.281250	369.255035
1524.263672	-100.901703
1523.245117	216.210953
1522.226563	13.436596
1521.208008	3.460316
1520.188477	42.145844
1519.168945	296.581482
1518.150391	324.619781
1517.129883	13.258333
1516.110352	441.750916
1515.089844	-13.642180
1514.070313	-219.882614
1513.049805	-15.458590
1512.028320	163.031693
1511.007813	153.998520
1509.986328	180.710846
1508.964844	132.879715
1507.943359	215.718018
1506.921875	24.034327
1505.899414	165.505493
1504.876953	37.679123
1503.854492	342.803345
1502.832031	-169.541611
1501.808594	-197.759384
1500.786133	-197.894028
1499.762695	-59.940414
1498.739258	47.112816
1497.714844	-14.933167
1496.691406	-181.937912
1495.666992	-313.211456
1494.642578	-201.593536
1493.617188	-248.695374
1492.592773	-267.736969
1491.567383	-258.802490
1490.541992	0.434827
1489.516602	108.725372
1488.491211	380.335175
1487.464844	347.814728
1486.438477	228.407242
1485.412109	448.435394
1484.385742	469.221985
1483.358398	191.364075
1482.331055	270.652161
1481.303711	449.280060
1480.276367	625.199524
1479.249023	984.502930
1478.220703	331.716736
1477.192383	415.541962
1476.164063	654.656982
1475.135742	669.462708
1474.106445	653.594910
1473.077148	1307.250977
1472.047852	1372.577881
1471.018555	1422.543335
1469.989258	1393.551880
1468.958984	1840.169067
1467.928711	1505.764282
1466.898438	2104.621338
1465.868164	1871.887451
1464.836914	1941.623779
1463.805664	1858.821289
1462.774414	2113.900146
1461.743164	2020.851807
1460.710938	1948.088501
1459.679688	1900.745972
1458.647461	2406.717285
1457.615234	2234.848877
1456.582031	2405.521973
1455.549805	2380.806152
1454.516602	2383.941895
1453.483398	2432.697266
1452.449219	2618.274414
1451.416016	2451.492432
1450.381836	2522.931641
1449.347656	2439.790039
1448.313477	2749.281494
1447.279297	2618.001953
1446.244141	2666.505127
1445.208984	2484.636963
1444.173828	2396.493896
1443.138672	2424.781738
1442.102539	2609.870361
1441.066406	2658.320313
1440.030273	2147.939453
1438.994141	1883.019043
1437.958008	2356.268555
1436.920898	2093.944824
1435.883789	1786.288330
1434.846680	1569.719482
1433.808594	1805.276123
1432.771484	1253.054077
1431.733398	1054.466309
1430.695313	1012.476135
1429.657227	609.722534
1428.618164	943.763123
1427.579102	818.681824
1426.540039	474.320892
1425.500977	538.565369
1424.461914	474.288666
1423.421875	248.775330
1422.381836	217.417389
1421.341797	488.392883
1420.301758	424.372009
1419.260742	400.690277
1418.219727	243.672989
1417.178711	366.142609
1416.137695	116.234100
1415.096680	-176.261337
1414.054688	62.093666
1413.012695	-31.497194
1411.970703	189.280640
1410.928711	357.261230
1409.885742	170.890060
1408.842773	125.382065
1407.799805	240.735321
1406.756836	59.791611
1405.712891	366.078705
1404.668945	112.533760
1403.625000	-369.192932
1402.581055	2.509855
1401.537109	135.823578
1400.492188	-4.231367
1399.447266	-221.863037
1398.402344	-296.397827
1397.357422	60.322224
1396.311523	-31.600178
1395.265625	11.915453
1394.219727	348.597290
1393.173828	-166.236710
1392.126953	-152.463898
1391.081055	-168.586548
1390.034180	48.135212
1388.986328	219.812592
1387.939453	71.352638
1386.891602	90.624794
1385.843750	27.489408
1384.795898	69.506401
1383.748047	-50.838570
1382.699219	-203.519653
1381.651367	121.223907
1380.602539	116.204338
1379.552734	-330.748688
1378.503906	373.695007
1377.454102	-112.796158
1376.404297	114.839775
1375.354492	-94.146164
1374.303711	-23.531979
1373.253906	-389.258636
1372.203125	-14.113482
1371.152344	-179.988571
1370.100586	-16.665358
1369.049805	209.058426
1367.998047	6.263622
1366.946289	5.463725
1365.894531	-89.824951
1364.841797	-43.031742
1363.789063	93.496910
1362.736328	152.964737
1361.683594	1.051939
1360.630859	-118.311264
1359.577148	299.731476
1358.523438	98.567223
1357.469727	280.501007
1356.415039	22.530224
1355.361328	492.962128
1354.306641	399.334076
1353.251953	348.125916
1352.197266	463.478485
1351.141602	134.471710
1350.085938	334.498932
1349.030273	681.017273
1347.974609	414.663483
1346.918945	639.761841
1345.862305	775.603760
1344.805664	611.499634
1343.749023	395.554779
1342.691406	710.252441
1341.634766	846.571228
1340.577148	1176.204346
1339.519531	814.765808
1338.460938	730.977661
1337.403320	1117.820923
1336.344727	648.146301
1335.286133	1012.848145
1334.226563	798.527954
1333.167969	770.009094
1332.108398	573.451843
1331.048828	963.156250
1329.989258	1164.961548
1328.928711	1040.543823
1327.869141	454.260101
1326.808594	915.873474
1325.748047	826.616638
1324.686523	900.509888
1323.625977	902.936157
1322.564453	1137.519043
1321.502930	1478.260132
1320.440430	1315.640869
1319.378906	1106.386841
1318.316406	875.145935
1317.253906	947.430725
1316.190430	1256.465454
1315.127930	1060.267334
1314.064453	1012.122009
1313.000977	1166.146606
1311.937500	694.625305
1310.873047	1006.505554
1309.809570	993.423950
1308.745117	933.690857
1307.679688	1233.387451
1306.615234	1351.040039
1305.549805	1129.287720
1304.484375	1402.082642
1303.418945	1453.594971
1302.353516	1421.631958
1301.287109	1406.989624
1300.220703	923.158325
1299.154297	1274.913818
1298.087891	1449.793579
1297.020508	910.133057
1295.954102	1335.662964
1294.886719	1203.938599
1293.818359	1028.193237
1292.750977	1478.273682
1291.682617	439.357086
1290.614258	865.049683
1289.545898	861.595703
1288.476563	1130.319702
1287.407227	1318.155396
1286.338867	1047.844971
1285.268555	883.053345
1284.199219	941.314819
1283.128906	634.792480
1282.058594	710.396057
1280.988281	1057.733032
1279.917969	1219.035889
1278.846680	873.926453
1277.775391	793.212585
1276.704102	1226.150024
1275.632813	588.139099
1274.560547	898.860657
1273.488281	945.602539
1272.416016	1256.264893
1271.343750	643.529297
1270.270508	983.557312
1269.197266	791.237854
1268.124023	677.182129
1267.050781	1075.758911
1265.977539	988.665344
1264.903320	935.805481
1263.829102	529.384216
1262.753906	1169.255005
1261.679688	616.802002
1260.604492	951.816345
1259.529297	762.826843
1258.454102	839.518738
1257.378906	828.538208
1256.302734	878.469421
1255.226563	899.204163
1254.150391	1019.771423
1253.073242	1028.360962
1251.997070	1163.520020
1250.919922	843.751404
1249.841797	998.381165
1248.764648	744.499268
1247.686523	789.741516
1246.608398	628.409668
1245.530273	865.661499
1244.452148	561.096252
1243.373047	790.989868
1242.293945	646.854736
1241.214844	361.989380
1240.135742	654.918762
1239.055664	656.520508
1237.975586	517.416321
1236.895508	463.267975
1235.815430	869.893433
1234.734375	805.975098
1233.654297	906.926453
1232.573242	612.798218
1231.491211	258.209106
1230.410156	790.346252
1229.328125	852.393005
1228.246094	401.096039
1227.163086	187.196411
1226.081055	438.056946
1224.998047	802.489990
1223.915039	622.445435
1222.832031	357.803894
1221.748047	620.364929
1220.664063	392.027679
1219.580078	746.243103
1218.496094	404.341187
1217.412109	352.456421
1216.327148	269.142303
1215.242188	328.298157
1214.157227	452.566406
1213.071289	820.508301
1211.985352	169.871002
1210.899414	277.046967
1209.813477	562.616211
1208.727539	404.276093
1207.640625	704.036804
1206.553711	413.028717
1205.466797	767.960754
1204.378906	288.995575
1203.291016	470.216736
1202.203125	27.528597
1201.115234	-5.703421
1200.027344	16.382164
1198.938477	175.549423
1197.849609	-129.820877
1196.760742	-187.347610
1195.670898	58.108181
1194.582031	84.572083
1193.492188	192.667496
1192.401367	-240.177704
1191.311523	-278.804626
1190.220703	-10.004264
1189.129883	-219.387329
1188.039063	61.111141
1186.947266	-117.178764
1185.856445	-247.456741
1184.764648	-104.213470
1183.671875	-37.915363
1182.580078	-264.370972
1181.487305	-195.864258
1180.394531	1.987047
1179.301758	98.970818
1178.208984	363.570282
1177.115234	160.712845
1176.021484	-25.390614
1174.927734	8.821359
1173.833008	291.912750
1172.738281	151.059647
1171.643555	-32.918575
1170.548828	450.660797
1169.454102	206.675812
1168.358398	199.451981
1167.262695	-183.291046
1166.166992	-87.846977
1165.070313	179.507980
1163.973633	162.271210
1162.876953	290.660858
1161.780273	-1.491593
1160.683594	-26.178848
1159.585938	-129.775009
1158.488281	377.596863
1157.389648	712.785217
1156.291992	391.642700
1155.193359	597.640137
1154.094727	450.494720
1152.996094	298.530548
1151.896484	353.869232
1150.796875	58.755878
1149.697266	51.940395
1148.597656	-131.256927
1147.498047	21.296751
1146.397461	-90.636551
1145.296875	511.474091
1144.195313	35.105492
1143.094727	-8.117403
1141.993164	62.727577
1140.891602	368.867218
1139.789063	222.965637
1138.687500	231.547165
1137.584961	346.935760
1136.482422	98.612648
1135.379883	273.136963
1134.276367	407.067139
1133.172852	490.959015
1132.069336	669.653137
1130.964844	425.664795
1129.861328	658.641235
1128.756836	687.358459
1127.652344	474.029297
1126.546875	839.247009
1125.442383	789.331665
1124.336914	921.816467
1123.230469	826.624146
1122.125000	774.032349
1121.018555	1007.929504
1119.912109	630.669922
1118.805664	940.040039
1117.699219	524.888794
1116.591797	450.562927
1115.484375	558.339233
1114.376953	289.879303
1113.268555	217.701691
1112.160156	-86.236786
1111.051758	309.522430
1109.943359	12.601949
1108.833984	322.891449
1107.725586	533.768799
1106.616211	758.601440
1105.505859	629.074646
1104.396484	938.590027
1103.286133	518.640076
1102.175781	511.690186
1101.064453	565.973694
1099.954102	414.998474
1098.842773	478.553406
1097.731445	711.721619
1096.619141	947.048767
1095.507813	513.070679
1094.395508	913.083801
1093.282227	639.273743
1092.169922	546.848572
1091.056641	555.600586
1089.943359	510.156525
1088.830078	932.909302
1087.716797	891.990173
1086.602539	502.944733
1085.488281	640.716431
1084.373047	881.784485
1083.258789	868.896851
1082.143555	938.185547
1081.028320	612.746399
1079.913086	926.238281
1078.796875	748.777222
1077.680664	672.310852
1076.564453	659.216858
1075.448242	624.982239
1074.331055	818.265991
1073.213867	434.476959
1072.096680	449.465515
1070.979492	741.050720
1069.861328	444.188690
1068.743164	564.538269
1067.625000	85.102257
1066.505859	460.731293
1065.386719	283.568665
1064.267578	724.527405
1063.148438	76.942429
1062.029297	510.730621
1060.909180	474.074890
1059.789063	830.384094
1058.667969	333.016998
1057.547852	848.194641
1056.426758	456.264404
1055.305664	412.717194
1054.183594	268.732208
1053.062500	391.127960
1051.940430	380.377075
1050.818359	229.591476
1049.695313	216.595093
1048.572266	196.648193
1047.449219	342.390472
1046.326172	390.153076
1045.203125	442.606903
1044.079102	231.623062
1042.955078	433.344391
1041.830078	147.985809
1040.706055	468.571747
1039.581055	181.134659
1038.456055	-82.815727
1037.331055	316.934509
1036.205078	13.627963
1035.079102	294.625732
1033.953125	538.344788
1032.826172	312.172516
1031.700195	358.284363
1030.573242	97.561653
1029.445313	246.112961
1028.318359	29.874872
1027.190430	-9.618455
1026.062500	-88.479424
1024.934570	-522.494324
1023.805664	-350.275085
1022.676758	-407.813385
1021.547852	-787.770569
1020.418945	-378.632263
1019.289063	-280.396759
1018.159180	-344.407806
1017.029297	-169.475296
1015.898438	-240.210587
1014.767578	-90.637573
1013.636719	-42.941216
1012.505859	-342.568237
1011.375000	483.511139
1010.243164	-10.317818
1009.111328	10.072514
1007.978516	516.532410
1006.846680	911.876282
1005.713867	1031.915649
1004.581055	2225.035400
1003.447266	2733.402344
1002.313477	2344.870117
1001.179688	1619.295654
1000.045898	630.841675
998.912109	234.314590
997.777344	246.854782
996.642578	194.912048
995.506836	108.521439
994.372070	105.431030
993.236328	287.064575
992.100586	353.464783
990.963867	454.581207
989.828125	198.500290
988.691406	412.904633
987.553711	-139.985016
986.416992	88.584557
985.279297	86.890579
984.141602	241.966400
983.003906	183.051544
981.865234	-161.071548
980.726563	70.446205
979.587891	-22.339485
978.448242	234.705734
977.309570	356.167755
976.169922	178.880753
975.030273	270.794159
973.889648	142.245865
972.749023	183.966064
971.608398	322.326416
970.467773	-154.586624
969.326172	41.569149
968.184570	343.417480
967.042969	103.775024
965.901367	-225.025970
964.758789	361.665741
963.616211	-23.980215
962.473633	170.770462
961.330078	397.706085
960.186523	562.870483
959.042969	453.247681
957.899414	91.935097
956.754883	195.819061
955.610352	-105.350639
954.465820	577.995728
953.321289	-47.650299
952.175781	-119.191010
951.030273	109.118423
949.884766	3.671641
948.738281	227.660385
947.591797	232.324814
946.445313	-91.855766
945.298828	-173.534912
944.151367	-104.250992
943.003906	-185.510971
941.856445	192.312561
940.708008	-50.654396
939.559570	427.724915
938.411133	358.569885
937.262695	718.406067
936.113281	111.453438
934.964844	480.660889
933.814453	207.153625
932.665039	296.251434
931.514648	467.486664
930.364258	-89.982468
929.213867	379.884613
928.062500	280.593689
926.912109	297.590729
925.759766	-263.207245
924.608398	122.750092
923.456055	-182.702576
922.303711	-178.623505
921.151367	-269.867188
919.999023	268.606293
918.845703	4.912578
917.692383	441.137054
916.539063	189.167145
915.384766	32.809944
914.230469	412.380768
913.076172	558.149536
911.920898	-8.467030
910.766602	3.753527
909.611328	59.175381
908.455078	5.849788
907.299805	120.412460
906.143555	259.954559
904.987305	-30.944525
903.830078	-13.543650
902.673828	-104.751122
901.516602	71.337196
900.359375	-282.238953
899.201172	258.328033
898.042969	67.936958
896.884766	289.392029
895.726563	-40.967422
894.567383	587.506104
893.408203	92.355370
892.249023	207.646164
891.088867	347.791595
889.929688	153.627319
888.769531	675.456787
887.608398	323.349609
886.448242	167.824615
885.287109	-80.119278
884.125977	346.649841
882.963867	480.013824
881.801758	464.502869
880.639648	442.248718
879.477539	374.933899
878.315430	447.365814
877.152344	736.035645
875.989258	623.641357
874.825195	608.115417
873.661133	750.167419
872.497070	473.491577
871.333008	757.219360
870.168945	478.361359
869.003906	824.857605
867.838867	190.753784
866.672852	462.868805
865.506836	723.568665
864.340820	11.125610
863.174805	590.686768
862.008789	386.067413
860.841797	260.054962
859.674805	419.125122
858.506836	385.018341
857.339844	788.386841
856.171875	935.728333
855.003906	416.800110
853.834961	642.432373
852.666016	751.276978
851.497070	927.192444
850.328125	1152.197266
849.158203	850.543335
847.988281	551.140930
846.818359	892.114258
845.647461	599.281372
844.477539	483.250000
843.306641	642.328918
842.134766	458.923401
840.963867	470.021027
839.791992	440.699493
838.619141	639.223755
837.447266	589.426025
836.274414	604.266357
835.101563	504.996948
833.928711	704.844360
832.754883	917.801697
831.581055	820.196228
830.407227	744.762512
829.232422	702.622559
828.058594	981.510193
826.883789	461.700226
825.708008	584.020996
824.533203	663.727234
823.357422	417.819580
822.181641	122.795372
821.004883	244.209747
819.828125	73.619171
818.651367	29.786873
817.474609	-69.894867
816.296875	319.792999
815.119141	-16.212879
813.941406	101.456795
812.763672	74.288628
811.584961	11.314031
810.406250	-225.236008
809.226563	40.279247
808.047852	158.809158
806.868164	-122.769753
805.688477	-131.326614
804.507813	-271.115356
803.327148	-51.527748
802.146484	-211.731918
800.965820	73.799568
799.784180	-242.116959
798.603516	-10.422054
797.420898	-388.745483
796.239258	-337.147369
795.056641	-323.503357
793.874023	-254.721573
792.691406	-217.222519
791.507813	48.075851
790.324219	-322.335052
789.140625	298.714813
787.956055	297.455963
786.772461	116.797501
785.586914	294.250580
784.402344	188.383865
783.216797	44.749924
782.032227	471.174194
780.845703	198.932205
779.660156	-22.568371
778.473633	-98.427856
777.287109	30.884718
776.100586	559.483215
774.913086	286.501129
773.725586	342.212799
772.538086	168.299133
771.349609	477.249359
770.161133	95.756920
768.972656	238.901871
767.784180	205.514511
766.594727	141.119598
765.405273	642.716675
764.215820	701.277405
763.026367	645.183655
761.835938	467.902100
760.645508	453.429749
759.454102	749.057678
758.262695	430.732697
757.072266	503.921753
755.879883	770.424500
754.688477	709.219727
753.496094	593.015320
752.303711	158.220459
751.110352	222.174179
749.917969	501.272552
748.724609	165.446655
747.530273	259.948181
746.336914	156.896545
745.142578	137.242752
743.948242	361.065369
742.752930	190.052277
741.558594	-103.617989
740.363281	63.162521
739.166992	140.041275
737.971680	74.548599
736.775391	85.796951
735.579102	241.639099
734.381836	-42.567963
733.185547	-495.067444
731.988281	-113.527252
730.790039	92.915771
729.592773	-175.224213
728.394531	177.920868
727.196289	386.766113
725.997070	-164.963150
724.797852	-349.144989
723.598633	28.411610
722.399414	-52.680481
721.199219	-369.371094
719.999023	438.621033
718.798828	168.256226
717.598633	563.807190
716.397461	385.656647
715.196289	340.904938
713.994141	680.216125
712.792969	202.153320
711.590820	204.100372
710.388672	659.597412
709.185547	350.527466
707.982422	279.335968
706.779297	232.473495
705.576172	-140.570511
704.372070	96.325226
703.167969	4.908374
701.963867	46.608639
700.759766	360.542816
699.554688	205.031067
698.349609	-34.795170
697.143555	186.653503
695.938477	-269.533905
694.732422	85.205208
693.525391	75.313705
692.319336	-153.455322
691.112305	128.464844
689.905273	358.593597
688.697266	244.026154
687.490234	-152.064362
686.282227	133.482315
685.073242	172.127243
683.865234	63.777161
682.656250	-347.525482
681.447266	-62.652630
680.237305	-301.755157
679.028320	-70.331635
677.818359	-366.958252
676.607422	-364.298462
675.397461	2.362391
674.186523	152.844803
672.975586	89.465439
671.763672	357.379456
670.551758	147.638306
669.339844	478.780334
668.127930	356.197723
666.915039	-21.010208
665.703125	-37.004417
664.489258	31.486694
663.276367	-212.930405
662.062500	-49.024246
660.848633	-273.520752
659.634766	-124.477806
658.419922	-98.366837
657.205078	-48.471218
655.990234	221.375153
654.775391	228.086090
653.559570	-79.932106
652.343750	157.265884
651.126953	489.002960
649.911133	314.260132
648.694336	76.903984
647.477539	595.002380
646.259766	514.163208
645.041992	706.226074
643.824219	1044.013916
642.606445	942.331177
641.387695	938.994080
640.168945	657.635498
638.950195	465.912903
637.730469	597.899902
636.511719	591.406860
635.291016	878.133606
634.071289	429.228058
632.850586	193.991837
631.629883	197.942291
630.409180	485.881561
629.188477	330.209106
627.966797	809.985168
626.745117	725.947937
625.522461	588.598328
624.300781	794.401611
623.078125	884.372620
621.854492	652.771179
620.631836	628.780273
619.408203	679.286316
618.184570	838.362061
616.960938	613.465820
615.736328	383.437988
614.511719	603.847900
613.287109	354.436676
612.061523	82.248405
610.835938	-268.444183
609.610352	118.752541
608.384766	-9.184676
607.158203	315.693512
605.931641	-2.902349
604.705078	-57.134121
