# Supplementary material for: Raman spectroscopy accurately differentiates mucosal healing from non-healing and biochemical changes following biological therapy in inflammatory bowel disease
Source: PLoS One. 2021 Jun 2;16(6):e0252210. doi: 10.1371/journal.pone.0252210 (PMC8172032; doi:10.1371/journal.pone.0252210)
Supplement: S7 Dataset — (ZIP) [file pone.0252210.s009.zip › Post-biologic/OC031 post-1_base sub cr removed_73__X_-17041.7__Y_32924.8__Z_-382.888__Time_839.txt]

1714.837891	81.602928
1713.861328	79.778511
1712.884766	-79.287926
1711.907227	188.443695
1710.930664	59.677067
1709.953125	188.644440
1708.975586	-22.388966
1707.997070	16.204941
1707.019531	-9.070162
1706.041016	110.651672
1705.062500	54.022270
1704.083984	195.912689
1703.104492	-100.765327
1702.125000	7.118301
1701.145508	-82.571182
1700.166016	-91.566505
1699.186523	-174.998123
1698.206055	-70.874496
1697.225586	-185.517395
1696.245117	-238.225098
1695.264648	16.721420
1694.283203	26.250942
1693.301758	76.257668
1692.320313	-73.541084
1691.338867	-33.351067
1690.357422	111.314117
1689.375000	-61.138203
1688.392578	73.631104
1687.410156	120.771858
1686.427734	35.020592
1685.444336	61.651775
1684.460938	123.334023
1683.477539	137.454697
1682.494141	104.042534
1681.509766	89.681595
1680.526367	235.498840
1679.541992	402.934601
1678.557617	285.962555
1677.572266	190.712692
1676.587891	250.201599
1675.602539	480.242462
1674.617188	266.564514
1673.630859	401.575165
1672.645508	433.284424
1671.659180	688.533447
1670.672852	707.631531
1669.686523	482.765747
1668.699219	664.601685
1667.712891	647.644958
1666.725586	867.251770
1665.738281	657.267090
1664.750000	893.392639
1663.762695	795.595703
1662.774414	722.039612
1661.786133	1054.470947
1660.797852	809.286865
1659.808594	750.024658
1658.820313	871.280457
1657.831055	765.002991
1656.841797	844.458313
1655.851563	1080.385620
1654.862305	776.547424
1653.872070	1012.994385
1652.881836	873.932373
1651.891602	608.253357
1650.900391	660.322937
1649.910156	477.340912
1648.918945	662.144775
1647.927734	490.350922
1646.935547	551.410034
1645.944336	216.455963
1644.952148	259.574493
1643.959961	368.935608
1642.966797	151.131393
1641.974609	68.275238
1640.981445	146.647186
1639.988281	214.657394
1638.995117	-28.379519
1638.001953	53.261242
1637.007813	82.342102
1636.013672	116.885620
1635.019531	19.849026
1634.025391	-55.874878
1633.031250	-20.741899
1632.036133	-114.491531
1631.041016	-100.069916
1630.045898	-164.456238
1629.049805	-131.272247
1628.054688	-79.520378
1627.058594	-9.223509
1626.062500	-54.531643
1625.065430	-18.162487
1624.069336	-57.906677
1623.072266	5.005207
1622.075195	33.858257
1621.078125	65.449928
1620.081055	-55.199627
1619.083008	-104.780792
1618.084961	-51.835964
1617.086914	77.312347
1616.088867	-71.678810
1615.089844	-99.819565
1614.091797	82.001862
1613.092773	-176.779373
1612.092773	49.713913
1611.093750	-22.665634
1610.093750	7.269700
1609.094727	94.908508
1608.093750	-50.595985
1607.093750	-67.637726
1606.093750	9.652010
1605.092773	8.410756
1604.091797	-5.875045
1603.090820	16.521669
1602.088867	93.885208
1601.087891	-6.628599
1600.085938	96.913673
1599.083984	20.021030
1598.081055	-106.490654
1597.079102	-170.206680
1596.076172	-155.497925
1595.073242	-185.200928
1594.070313	210.840668
1593.067383	-69.611290
1592.063477	33.825901
1591.059570	66.734894
1590.055664	170.075974
1589.051758	15.063449
1588.046875	-98.166878
1587.041992	109.397636
1586.037109	-27.320528
1585.032227	31.497675
1584.027344	4.253387
1583.021484	21.278910
1582.015625	108.595139
1581.009766	177.599518
1580.003906	4.363384
1578.997070	-197.483994
1577.990234	71.814056
1576.984375	-91.029465
1575.976563	159.806503
1574.969727	254.409821
1573.961914	213.679474
1572.954102	-58.497356
1571.946289	25.500994
1570.938477	49.621483
1569.929688	-22.480175
1568.921875	-16.687449
1567.913086	98.107307
1566.903320	119.294464
1565.894531	155.972610
1564.884766	119.877090
1563.875000	210.867920
1562.865234	-48.511696
1561.855469	68.243401
1560.844727	120.025154
1559.834961	-142.022522
1558.824219	124.752106
1557.813477	-0.015639
1556.801758	-65.232727
1555.790039	125.943481
1554.779297	314.354126
1553.766602	33.898739
1552.754883	90.016357
1551.743164	78.714195
1550.730469	51.786263
1549.717773	133.428665
1548.705078	277.010681
1547.691406	130.785187
1546.677734	38.812046
1545.665039	70.855682
1544.650391	110.522560
1543.636719	72.554665
1542.623047	29.328985
1541.608398	11.836435
1540.593750	7.153445
1539.579102	59.159573
1538.563477	72.312378
1537.547852	64.705360
1536.533203	103.436409
1535.516602	46.592148
1534.500977	-0.017730
1533.485352	82.196228
1532.468750	1.862174
1531.452148	40.002285
1530.435547	101.204597
1529.417969	262.732849
1528.400391	-101.328812
1527.383789	-71.365494
1526.365234	-0.345638
1525.347656	65.392311
1524.329102	-0.253771
1523.311523	-4.226543
1522.292969	-26.318874
1521.273438	46.635513
1520.254883	8.900744
1519.235352	-34.074333
1518.215820	5.104498
1517.196289	211.177231
1516.176758	70.251076
1515.156250	188.679794
1514.136719	57.882275
1513.116211	96.471443
1512.094727	-65.270798
1511.074219	29.580950
1510.052734	-75.834442
1509.031250	-258.257294
1508.009766	-225.278336
1506.988281	-89.851555
1505.965820	14.651713
1504.943359	-83.452698
1503.920898	-179.047379
1502.898438	-110.738548
1501.875000	-273.071564
1500.852539	-53.872887
1499.829102	-185.606613
1498.805664	-2.539235
1497.781250	-147.206589
1496.757813	-89.765381
1495.733398	87.783577
1494.708984	-246.312088
1493.684570	7.736176
1492.659180	5.953823
1491.633789	-18.908316
1490.608398	-56.612385
1489.583008	-53.501568
1488.557617	-7.045008
1487.531250	-85.817108
1486.504883	-36.973816
1485.478516	37.304852
1484.452148	106.379898
1483.424805	116.666008
1482.398438	144.749847
1481.371094	144.695435
1480.342773	215.963287
1479.315430	205.575027
1478.287109	335.302368
1477.259766	90.348839
1476.230469	283.613464
1475.202148	222.046417
1474.173828	532.247681
1473.144531	287.232147
1472.115234	518.270630
1471.085938	601.560181
1470.055664	537.186951
1469.025391	961.209961
1467.996094	733.945129
1466.964844	837.272095
1465.934570	955.780640
1464.904297	725.999329
1463.873047	1019.736633
1462.841797	878.882935
1461.809570	1230.809326
1460.778320	1239.740845
1459.746094	1136.917969
1458.713867	1249.876465
1457.681641	1152.124146
1456.649414	1133.047607
1455.616211	1238.250000
1454.583008	1216.579956
1453.549805	1265.901611
1452.516602	1348.145386
1451.483398	1448.083618
1450.449219	1613.842163
1449.415039	1285.489136
1448.380859	1405.603516
1447.345703	1505.391113
1446.311523	1549.441772
1445.276367	1517.521729
1444.241211	1518.515503
1443.205078	1446.122192
1442.169922	1406.661011
1441.133789	1453.202881
1440.097656	1517.432251
1439.061523	1465.350830
1438.024414	1099.874268
1436.988281	1267.776733
1435.951172	927.789429
1434.914063	1080.519531
1433.875977	1028.634766
1432.838867	800.061279
1431.800781	998.205383
1430.762695	517.389771
1429.724609	528.835754
1428.685547	560.471924
1427.646484	337.384552
1426.607422	306.063538
1425.568359	410.924408
1424.529297	301.525330
1423.489258	71.236374
1422.449219	135.856491
1421.409180	260.939880
1420.369141	124.095406
1419.328125	75.461761
1418.288086	-15.894371
1417.247070	363.455383
1416.205078	312.401184
1415.164063	32.495697
1414.122070	-23.406694
1413.080078	-192.394287
1412.038086	-4.263660
1410.996094	-112.760628
1409.953125	-138.240356
1408.910156	125.274979
1407.867188	-201.569870
1406.824219	87.068054
1405.780273	-48.703377
1404.737305	136.969009
1403.693359	-1.149423
1402.648438	96.708214
1401.604492	259.820465
1400.559570	44.184410
1399.514648	-15.825339
1398.469727	167.440628
1397.424805	212.833862
1396.378906	213.154953
1395.333984	173.464722
1394.288086	66.217972
1393.241211	59.251682
1392.195313	-32.764408
1391.148438	-109.660347
1390.101563	361.656403
1389.054688	-10.411092
1388.006836	98.070984
1386.959961	19.001989
1385.912109	-114.981720
1384.864258	106.180656
1383.815430	-95.109146
1382.767578	46.136417
1381.718750	-7.490711
1380.669922	-61.016075
1379.621094	-34.525078
1378.571289	-10.470204
1377.522461	-68.717346
1376.472656	52.828999
1375.421875	131.977127
1374.372070	136.338150
1373.321289	-123.612160
1372.270508	147.777588
1371.219727	25.221567
1370.168945	-134.587509
1369.117188	171.757736
1368.066406	-60.101482
1367.014648	2.148375
1365.961914	114.257751
1364.910156	-184.422714
1363.857422	-97.046860
1362.804688	137.215408
1361.751953	202.258743
1360.698242	-36.151623
1359.645508	34.044956
1358.591797	-17.556629
1357.538086	10.506012
1356.483398	78.404610
1355.429688	-15.163275
1354.375000	343.570679
1353.320313	222.826248
1352.264648	129.532227
1351.209961	336.800446
1350.154297	323.127380
1349.098633	488.238159
1348.042969	494.558441
1346.986328	431.493805
1345.930664	527.281189
1344.874023	385.055420
1343.817383	495.848755
1342.759766	381.118866
1341.703125	640.718140
1340.645508	560.858032
1339.587891	612.397705
1338.529297	587.222717
1337.471680	505.197388
1336.413086	863.908813
1335.354492	613.727356
1334.295898	522.092041
1333.236328	571.580078
1332.176758	522.195313
1331.117188	475.385498
1330.057617	322.369781
1328.998047	579.794983
1327.937500	659.261230
1326.876953	869.711304
1325.816406	455.225586
1324.754883	329.923859
1323.694336	775.091064
1322.632813	719.041565
1321.571289	887.670898
1320.508789	676.322632
1319.447266	778.430481
1318.384766	789.309326
1317.322266	726.283081
1316.259766	835.920227
1315.196289	704.037292
1314.132813	564.888489
1313.069336	704.258179
1312.005859	868.265625
1310.942383	899.290710
1309.877930	735.867126
1308.813477	835.957642
1307.749023	781.030029
1306.683594	856.587830
1305.619141	910.040344
1304.553711	697.919800
1303.488281	1068.687622
1302.421875	800.203979
1301.356445	627.749756
1300.290039	824.004944
1299.223633	929.335205
1298.157227	845.554810
1297.089844	874.820923
1296.022461	638.983276
1294.955078	719.933411
1293.887695	803.353760
1292.819336	641.443726
1291.751953	911.366943
1290.683594	668.674438
1289.614258	833.138733
1288.545898	585.761047
1287.476563	559.104492
1286.407227	603.561096
1285.337891	498.611237
1284.268555	589.681519
1283.198242	700.341736
1282.127930	456.020813
1281.057617	608.349548
1279.986328	484.135986
1278.916016	516.589661
1277.844727	573.522278
1276.773438	769.853882
1275.701172	472.268646
1274.629883	597.716064
1273.557617	544.742432
1272.485352	799.672058
1271.413086	602.615906
1270.339844	720.714539
1269.266602	775.305603
1268.193359	683.432007
1267.120117	879.610046
1266.045898	660.918762
1264.972656	827.787476
1263.898438	714.121460
1262.823242	873.629517
1261.749023	674.715637
1260.673828	780.577026
1259.598633	625.666565
1258.523438	729.087585
1257.448242	859.269531
1256.372070	794.589478
1255.295898	627.692505
1254.219727	784.621460
1253.142578	934.188904
1252.066406	784.432190
1250.989258	605.557861
1249.912109	679.695313
1248.833984	559.288086
1247.756836	694.186035
1246.678711	739.102417
1245.599609	983.247192
1244.521484	814.302246
1243.442383	574.995483
1242.364258	573.761902
1241.285156	579.808960
1240.205078	357.694122
1239.125977	754.465637
1238.045898	726.488220
1236.965820	358.937347
1235.884766	510.495758
1234.804688	659.554565
1233.723633	549.174683
1232.642578	530.921387
1231.561523	456.938110
1230.479492	445.954620
1229.397461	342.934509
1228.315430	571.658081
1227.233398	611.447632
1226.150391	537.452820
1225.068359	589.295349
1223.985352	416.117249
1222.901367	535.645081
1221.818359	502.762512
1220.734375	373.171997
1219.650391	381.384247
1218.566406	251.833023
1217.481445	303.506744
1216.396484	333.394806
1215.311523	375.317627
1214.226563	267.508850
1213.141602	224.892471
1212.055664	464.613159
1210.969727	233.724899
1209.883789	376.792389
1208.796875	461.886047
1207.709961	313.036530
1206.623047	332.958954
1205.536133	299.820679
1204.449219	399.184448
1203.361328	524.966370
1202.273438	296.625092
1201.185547	167.073029
1200.096680	44.763340
1199.008789	-0.509851
1197.919922	-21.739113
1196.830078	62.853249
1195.741211	-131.626877
1194.651367	29.823902
1193.561523	-118.964340
1192.471680	-68.230339
1191.381836	20.889725
1190.291016	37.852741
1189.200195	-103.760017
1188.109375	-29.224335
1187.017578	-12.387068
1185.926758	9.204149
1184.834961	102.733894
1183.742188	-197.299240
1182.650391	-185.406464
1181.557617	-84.832077
1180.464844	39.629631
1179.372070	-238.720795
1178.279297	137.270737
1177.185547	5.089239
1176.091797	64.561737
1174.998047	176.651947
1173.903320	10.892672
1172.808594	101.306435
1171.713867	57.607986
1170.619141	78.488647
1169.524414	-80.105362
1168.428711	-1.895223
1167.333008	131.231720
1166.237305	82.563530
1165.140625	24.308664
1164.044922	35.333481
1162.948242	-85.091652
1161.850586	9.454128
1160.753906	-70.406670
1159.656250	-38.070835
1158.558594	161.285690
1157.460938	343.802704
1156.362305	325.782227
1155.263672	40.573921
1154.165039	-75.234146
1153.066406	-90.898567
1151.967773	57.870941
1150.868164	-108.044571
1149.768555	-42.820587
1148.667969	-115.830002
1147.568359	132.655319
1146.467773	-183.306030
1145.367188	-68.310226
1144.266602	87.048409
1143.165039	104.289467
1142.063477	-47.414501
1140.961914	48.248466
1139.860352	-141.500473
1138.757813	-34.057800
1137.655273	92.307846
1136.552734	156.799118
1135.450195	54.931183
1134.346680	52.819237
1133.244141	159.899551
1132.139648	65.100533
1131.036133	509.077942
1129.931641	437.898468
1128.827148	309.778198
1127.722656	421.234406
1126.618164	276.507996
1125.512695	290.648560
1124.407227	304.748413
1123.301758	359.094421
1122.196289	377.846466
1121.089844	294.706482
1119.983398	344.183899
1118.876953	372.301025
1117.769531	206.282227
1116.663086	321.918335
1115.555664	94.418114
1114.447266	259.636810
1113.339844	148.077377
1112.231445	202.037338
1111.123047	286.677795
1110.014648	99.489845
1108.905273	205.328705
1107.795898	372.511841
1106.686523	268.018616
1105.577148	300.491608
1104.466797	179.495956
1103.357422	306.336761
1102.247070	336.362152
1101.135742	342.765472
1100.025391	375.096039
1098.914063	133.889465
1097.802734	281.727081
1096.690430	368.205322
1095.579102	268.500549
1094.466797	307.808533
1093.353516	387.122437
1092.241211	405.178345
1091.127930	173.687592
1090.014648	264.723816
1088.901367	341.595642
1087.788086	253.761246
1086.673828	377.626617
1085.559570	449.704895
1084.445313	227.901428
1083.330078	419.839081
1082.214844	355.572021
1081.099609	190.323013
1079.984375	121.447662
1078.868164	94.870613
1077.751953	218.554214
1076.635742	393.822845
1075.519531	367.222504
1074.402344	366.444550
1073.285156	131.138794
1072.167969	318.027039
1071.050781	78.175880
1069.932617	110.323547
1068.814453	95.606155
1067.696289	52.800220
1066.578125	288.747681
1065.458984	543.333374
1064.339844	282.786133
1063.220703	361.756439
1062.100586	365.828430
1060.980469	100.884155
1059.860352	165.874954
1058.740234	333.748230
1057.619141	146.216080
1056.498047	286.020844
1055.376953	-1.838325
1054.255859	119.304718
1053.133789	149.328217
1052.011719	113.985085
1050.889648	29.666082
1049.767578	-35.907986
1048.644531	-31.413458
1047.521484	61.769638
1046.398438	-113.284386
1045.274414	98.875168
1044.150391	56.857407
1043.026367	110.463188
1041.902344	110.491402
1040.778320	-152.699493
1039.653320	-15.102995
1038.528320	-84.777199
1037.402344	134.312790
1036.277344	-119.148819
1035.151367	-67.603935
1034.024414	-164.932297
1032.898438	-85.388489
1031.771484	91.834846
1030.644531	57.463406
1029.517578	104.513733
1028.390625	-48.250557
1027.262695	-54.525673
1026.134766	-56.095940
1025.005859	-252.675064
1023.877930	-223.901337
1022.749023	-257.753784
1021.620117	-275.286530
1020.490234	-130.350830
1019.361328	974.855957
1018.231445	-204.567657
1017.101563	-108.247398
1015.970703	-273.830231
1014.839844	-328.039612
1013.708984	-120.357269
1012.578125	-121.170181
1011.447266	-47.810673
1010.315430	71.884079
1009.183594	138.354248
1008.050781	91.470772
1006.918945	49.309196
1005.786133	76.626358
1004.653320	624.313293
1003.519531	1021.537964
1002.386719	1111.234741
1001.252930	1203.271240
1000.118164	683.099365
998.984375	130.909805
997.849609	128.653519
996.714844	-157.497787
995.580078	45.894798
994.444336	-205.338287
993.308594	67.335724
992.172852	-47.541790
991.036133	202.061890
989.900391	156.526688
988.763672	94.955841
987.626953	-118.597816
986.489258	41.253117
985.351563	-63.773670
984.213867	-207.818604
983.076172	-291.858093
981.937500	197.349014
980.798828	25.971174
979.660156	130.829788
978.521484	60.912231
977.381836	133.682465
976.242188	77.753922
975.102539	215.005508
973.961914	71.924744
972.822266	59.944778
971.681641	36.567078
970.540039	13.282977
969.399414	194.415741
968.257813	299.801147
967.116211	79.369293
965.973633	102.306236
964.832031	168.890625
963.689453	251.577896
962.545898	93.587708
961.403320	-80.292015
960.259766	105.753853
959.116211	69.570709
957.972656	-37.519539
956.828125	-46.014042
955.683594	126.432320
954.539063	28.798590
953.393555	-141.934692
952.249023	90.128456
951.103516	102.591187
949.957031	89.973656
948.811523	-20.866686
947.665039	-8.155486
946.518555	-155.327667
945.371094	181.959885
944.224609	30.394079
943.077148	93.615891
941.929688	-62.274792
940.781250	119.768417
939.632813	208.244629
938.484375	137.060318
937.335938	239.316238
936.186523	113.575508
935.038086	186.291473
933.887695	329.698273
932.738281	327.272888
931.587891	124.448265
930.437500	158.646713
929.287109	13.011798
928.135742	86.050247
926.985352	225.115814
925.833984	-4.430381
924.681641	73.298477
923.530273	91.915535
922.377930	35.550705
921.224609	-13.906332
920.072266	213.981430
918.918945	16.927135
917.765625	-86.843010
916.612305	-79.227669
915.458008	-110.161194
914.303711	63.272820
913.149414	57.386620
911.995117	-91.392342
910.839844	-81.262001
909.684570	137.554153
908.529297	-85.818207
907.373047	-186.631668
906.216797	43.520027
905.060547	-145.555878
903.904297	68.700768
902.747070	-2.447872
901.589844	23.831009
900.432617	260.647339
899.274414	121.722298
898.117188	-118.920967
896.958984	-171.670715
895.799805	-79.628906
894.641602	98.309464
893.482422	-85.466415
892.322266	205.441467
891.163086	-57.298588
890.002930	-127.891998
888.842773	56.750473
887.682617	29.101933
886.521484	-75.255966
885.360352	219.878250
884.199219	-137.126831
883.038086	-24.790293
881.875977	200.261505
880.713867	12.644049
879.551758	95.599937
878.388672	302.468658
877.225586	133.010193
876.062500	19.945650
874.899414	168.151413
873.735352	311.790222
872.571289	86.234360
871.407227	-10.953289
870.242188	13.391001
869.077148	199.660004
867.912109	151.976212
866.747070	158.260971
865.581055	148.805878
864.415039	152.826035
863.249023	40.014275
862.083008	181.038040
860.916016	171.538528
859.749023	-10.832555
858.581055	67.218323
857.414063	297.791046
856.246094	-37.080482
855.077148	256.169586
853.909180	466.289764
852.740234	355.721039
851.571289	337.067474
850.402344	307.190918
849.232422	331.066528
848.062500	222.762299
846.892578	264.495636
845.721680	350.949615
844.551758	90.431877
843.380859	145.490524
842.208984	207.199432
841.038086	-10.716571
839.866211	1.731940
838.694336	119.195404
837.521484	35.428097
836.348633	201.899902
835.175781	124.764977
834.002930	165.984131
832.829102	46.382862
831.655273	42.864914
830.481445	295.939026
829.307617	198.556366
828.132813	246.160522
826.958008	226.787369
825.783203	227.435989
824.607422	214.659332
823.431641	59.209274
822.255859	278.075256
821.079102	33.477154
819.903320	85.113487
818.726563	49.840836
817.548828	-5.503732
816.372070	-23.055292
815.194336	-69.577568
814.016602	-133.933243
812.837891	-116.038269
811.659180	-47.081333
810.480469	-149.365616
809.301758	-207.221603
808.122070	-191.797729
806.942383	-251.962982
805.762695	74.217918
804.583008	38.310135
803.402344	-90.863136
802.221680	17.392988
801.041016	-222.768295
799.859375	-28.160540
798.677734	-128.628616
797.496094	-85.015289
796.313477	-94.680046
795.131836	-179.746521
793.949219	-273.697418
792.765625	-221.490662
791.583008	-109.589325
790.399414	-66.430344
789.215820	3.202755
788.031250	10.783433
786.846680	86.874077
785.662109	92.092339
784.477539	61.867451
783.291992	78.017570
782.106445	155.981461
780.920898	68.128929
779.735352	-4.278584
778.548828	228.065353
777.362305	20.846966
776.174805	96.227188
774.988281	-86.702171
773.800781	169.481522
772.613281	65.923836
771.424805	-110.417404
770.236328	-6.709893
769.047852	-13.321651
767.859375	116.656700
766.669922	147.373413
765.480469	200.054703
764.291016	162.370819
763.101563	100.438370
761.911133	108.930016
760.720703	183.394592
759.529297	20.162033
758.338867	109.927505
757.147461	236.997879
755.955078	69.352219
754.763672	284.223114
753.571289	39.659538
752.378906	34.660076
751.186523	108.707924
749.993164	-80.832726
748.799805	173.184341
747.606445	45.125256
746.412109	292.360107
745.217773	214.748154
744.023438	119.605812
742.829102	77.120621
741.633789	203.456665
740.438477	299.032013
739.243164	116.244209
738.046875	-90.566811
736.850586	29.075701
735.654297	205.591827
734.458008	44.864571
733.260742	-85.144989
732.063477	-66.287170
730.866211	96.957779
729.667969	85.150597
728.469727	-51.289474
727.271484	-4.011604
726.073242	95.713943
724.874023	191.036819
723.674805	146.510040
722.474609	211.232498
721.275391	2.985634
720.075195	133.249222
718.875000	267.842804
717.673828	182.004913
716.473633	183.502167
715.272461	134.864227
714.070313	171.326645
712.869141	46.480953
711.666992	80.841293
710.463867	54.211498
709.261719	-74.755676
708.058594	29.431515
706.855469	137.971909
705.652344	26.628994
704.448242	32.919636
703.244141	21.850975
702.040039	139.194153
700.834961	-119.736206
699.630859	165.130539
698.424805	167.305527
697.219727	52.171902
696.013672	78.394440
694.807617	13.422783
693.601563	-164.397308
692.395508	-133.613724
691.188477	116.484322
689.981445	-267.231293
688.773438	-329.553772
687.566406	-42.509254
686.358398	-176.297287
685.149414	-88.778831
683.941406	-55.431896
682.732422	-69.714951
681.523438	-226.939056
680.313477	-258.372711
679.104492	-55.813316
677.894531	-71.983246
676.683594	141.395035
675.473633	131.806442
674.262695	102.812546
673.051758	21.971684
671.839844	-54.445549
670.628906	68.163696
669.416992	-49.192253
668.204102	-25.952232
666.992188	70.793266
665.779297	-104.658867
664.566406	26.709692
663.352539	112.713959
662.138672	-21.484814
660.924805	-17.457066
659.710938	-177.396561
658.497070	-5.010080
657.282227	85.357834
656.066406	-39.932831
654.851563	-175.938904
653.635742	82.547981
652.419922	58.627735
651.204102	-29.921164
649.987305	-81.831161
648.770508	150.498474
647.553711	109.277664
646.336914	12.072369
645.119141	65.493118
643.901367	131.738663
642.682617	122.606010
641.464844	130.599854
640.246094	33.159695
639.027344	124.806839
637.807617	89.517700
636.587891	-66.188263
635.368164	-153.226913
634.148438	-139.449173
632.927734	-65.726967
631.707031	112.955460
630.486328	51.022778
629.264648	-43.272175
628.043945	-103.429138
626.822266	-20.123850
625.599609	75.748909
624.376953	96.279221
623.155273	137.933365
621.931641	149.258041
620.708984	100.266983
619.485352	-43.283939
618.261719	-161.455429
617.037109	175.950073
615.813477	-306.844574
614.588867	-180.105682
613.364258	-51.758137
612.138672	71.750298
610.913086	107.017136
609.687500	113.925468
608.461914	13.395582
607.235352	-70.612526
606.008789	0.712609
604.782227	7.264082
