# Supplementary material for: Raman spectroscopy accurately differentiates mucosal healing from non-healing and biochemical changes following biological therapy in inflammatory bowel disease
Source: PLoS One. 2021 Jun 2;16(6):e0252210. doi: 10.1371/journal.pone.0252210 (PMC8172032; doi:10.1371/journal.pone.0252210)
Supplement: S7 Dataset — (ZIP) [file pone.0252210.s009.zip › Post-biologic/OC013 post treatment-2_BL sub CR removed_27__X_13378.8__Y_18525.8__Time_301.txt]

1714.671875	212.291504
1713.695313	-137.204498
1712.718750	158.680847
1711.742188	3.931297
1710.764648	-94.465256
1709.787109	40.404121
1708.809570	6.438938
1707.831055	-161.429489
1706.853516	37.844925
1705.875000	25.539215
1704.896484	-214.218643
1703.916992	-57.628376
1702.938477	192.719772
1701.958984	-156.228714
1700.979492	134.430481
1700.000000	26.665331
1699.019531	-19.401770
1698.040039	180.689011
1697.059570	89.567680
1696.079102	-92.144402
1695.097656	348.812561
1694.117188	92.791107
1693.135742	232.254974
1692.154297	307.830475
1691.172852	92.719238
1690.190430	48.697556
1689.208008	482.458008
1688.225586	646.919617
1687.243164	488.940552
1686.260742	336.638214
1685.277344	293.928864
1684.293945	358.107117
1683.310547	398.564697
1682.327148	481.905823
1681.343750	477.626953
1680.359375	646.663513
1679.375000	451.273682
1678.390625	540.999878
1677.405273	670.867249
1676.419922	628.083435
1675.435547	521.819275
1674.449219	484.981445
1673.463867	695.682800
1672.478516	794.975098
1671.492188	891.842651
1670.505859	943.809998
1669.519531	770.317261
1668.532227	745.862732
1667.544922	777.459473
1666.557617	875.683777
1665.570313	990.076538
1664.583008	1054.303589
1663.594727	1065.730591
1662.607422	934.269287
1661.619141	1086.786377
1660.629883	993.010376
1659.641602	883.674683
1658.652344	1119.037964
1657.663086	700.360657
1656.673828	1081.840210
1655.684570	759.195557
1654.694336	913.371887
1653.704102	713.137512
1652.713867	828.080139
1651.723633	702.515930
1650.732422	897.224487
1649.742188	523.655396
1648.750977	443.883820
1647.758789	316.796600
1646.767578	372.318207
1645.775391	597.087463
1644.784180	367.732880
1643.791992	415.925354
1642.798828	297.980865
1641.806641	465.348724
1640.813477	147.308289
1639.820313	3.717250
1638.827148	-187.095535
1637.833008	-26.938469
1636.839844	423.340668
1635.845703	38.036598
1634.851563	317.146515
1633.856445	-117.701889
1632.862305	16.767134
1631.867188	-114.660194
1630.872070	80.596542
1629.876953	104.809341
1628.881836	108.097870
1627.885742	29.938305
1626.889648	-245.353210
1625.893555	-41.739067
1624.897461	38.318401
1623.900391	-246.969742
1622.903320	-37.907001
1621.906250	365.614624
1620.909180	-71.626892
1619.912109	127.040924
1618.914063	44.718395
1617.916016	379.953186
1616.917969	287.267517
1615.919922	234.056625
1614.920898	317.358765
1613.921875	80.660889
1612.922852	9.344686
1611.923828	53.477470
1610.924805	16.374651
1609.924805	160.155014
1608.924805	-26.243425
1607.924805	167.326920
1606.924805	271.789063
1605.923828	177.209396
1604.922852	216.203720
1603.921875	69.359276
1602.920898	-35.545204
1601.919922	160.474121
1600.917969	199.456635
1599.916016	217.494934
1598.914063	-7.639852
1597.912109	-28.795631
1596.909180	-227.682816
1595.906250	-11.058150
1594.903320	93.119301
1593.900391	-45.671928
1592.896484	-187.054184
1591.893555	-135.220016
1590.889648	60.097645
1589.885742	33.478542
1588.880859	43.339531
1587.876953	-40.747677
1586.872070	156.780838
1585.867188	226.409561
1584.862305	-14.243652
1583.856445	130.833862
1582.851563	-154.123154
1581.845703	14.228323
1580.839844	-31.128506
1579.833008	-105.194603
1578.827148	28.964808
1577.820313	87.495270
1576.813477	289.032898
1575.806641	183.407196
1574.798828	-31.515625
1573.791992	161.844925
1572.784180	-146.764450
1571.775391	-52.451729
1570.767578	67.721779
1569.759766	114.989693
1568.750977	198.489655
1567.742188	141.605331
1566.732422	-325.631134
1565.723633	126.220238
1564.713867	-19.198229
1563.704102	76.657997
1562.694336	94.527634
1561.684570	-77.071228
1560.673828	-137.217957
1559.664063	144.783081
1558.652344	-63.385708
1557.641602	-33.153206
1556.630859	-49.696239
1555.619141	244.483749
1554.607422	139.573563
1553.595703	-138.900269
1552.583984	46.002895
1551.571289	-92.835754
1550.558594	91.710815
1549.545898	-39.574745
1548.533203	-5.396032
1547.519531	401.002960
1546.506836	202.124573
1545.493164	365.067200
1544.479492	197.019516
1543.464844	225.260773
1542.451172	165.546509
1541.436523	-152.552948
1540.421875	97.409653
1539.407227	-16.860470
1538.391602	39.114861
1537.375977	71.711189
1536.361328	-27.396555
1535.344727	-56.979855
1534.329102	73.216011
1533.312500	205.789246
1532.296875	-12.370744
1531.280273	362.154205
1530.262695	275.169128
1529.246094	69.613098
1528.228516	-27.830601
1527.210938	-6.911616
1526.193359	83.376808
1525.175781	19.076616
1524.157227	60.165161
1523.138672	188.582916
1522.120117	275.670837
1521.101563	-10.282849
1520.082031	215.388412
1519.063477	-111.797302
1518.043945	-12.365547
1517.024414	-118.646362
1516.003906	103.800003
1514.983398	100.024643
1513.963867	106.426773
1512.943359	202.550354
1511.921875	-6.925633
1510.901367	-3.418674
1509.879883	202.642090
1508.858398	-32.671894
1507.836914	-67.962448
1506.815430	-290.505219
1505.792969	-36.284817
1504.770508	38.329285
1503.748047	251.174850
1502.725586	-48.506054
1501.702148	-71.567413
1500.678711	56.367893
1499.655273	-10.409148
1498.631836	-107.959084
1497.608398	37.550137
1496.583984	101.022087
1495.559570	-81.171440
1494.535156	35.840729
1493.510742	-187.328003
1492.485352	-4.053535
1491.460938	-61.150124
1490.435547	-59.545509
1489.409180	-129.558029
1488.383789	96.680099
1487.357422	200.168594
1486.331055	140.156937
1485.304688	335.352417
1484.278320	512.542419
1483.250977	459.958069
1482.224609	190.544113
1481.197266	352.164917
1480.168945	296.920258
1479.141602	374.225800
1478.113281	601.801270
1477.084961	576.976624
1476.056641	873.107788
1475.028320	776.837646
1473.999023	550.684204
1472.969727	767.577332
1471.940430	775.624756
1470.911133	692.026062
1469.881836	1170.717163
1468.851563	766.485596
1467.821289	871.040466
1466.791016	1250.130249
1465.759766	1240.081543
1464.729492	1102.960938
1463.698242	1164.063599
1462.666992	1664.626465
1461.635742	1369.969849
1460.603516	1349.664673
1459.571289	1402.988281
1458.539063	1352.216675
1457.506836	1235.480713
1456.474609	1301.476074
1455.441406	1311.621094
1454.408203	1286.259766
1453.375000	1641.253540
1452.341797	1613.315552
1451.307617	1894.588867
1450.274414	1595.501099
1449.240234	1509.343628
1448.205078	1402.958496
1447.170898	1762.607422
1446.135742	1592.960693
1445.100586	1509.473267
1444.065430	1314.698242
1443.030273	1152.926392
1441.994141	1514.867432
1440.958984	1537.809570
1439.921875	1280.068604
1438.885742	1414.334717
1437.849609	1247.811279
1436.812500	1220.364258
1435.775391	980.754822
1434.738281	822.117493
1433.701172	906.024536
1432.663086	532.943420
1431.625000	616.955261
1430.586914	627.796265
1429.548828	621.022888
1428.509766	563.839050
1427.470703	403.331451
1426.431641	386.677551
1425.392578	551.603577
1424.353516	466.995941
1423.313477	505.947479
1422.273438	275.372559
1421.233398	334.630127
1420.193359	235.278320
1419.152344	181.339874
1418.111328	467.322479
1417.070313	335.485413
1416.029297	140.876877
1414.987305	142.625290
1413.946289	146.983887
1412.904297	234.381912
1411.862305	-30.136456
1410.819336	371.586670
1409.776367	406.335480
1408.734375	-13.567184
1407.691406	202.269592
1406.647461	3.720240
1405.604492	89.075424
1404.560547	131.792892
1403.516602	79.212738
1402.472656	1.656273
1401.427734	-125.964172
1400.382813	162.900131
1399.337891	10.410216
1398.292969	26.049381
1397.248047	460.353607
1396.202148	373.323425
1395.156250	43.405384
1394.110352	-23.263092
1393.064453	2.853856
1392.018555	-241.348572
1390.971680	-152.430054
1389.924805	284.422485
1388.877930	15.584582
1387.830078	304.807343
1386.782227	133.813583
1385.734375	38.010002
1384.686523	87.354065
1383.638672	-0.690925
1382.589844	-26.133284
1381.541016	-191.370041
1380.492188	-124.129387
1379.443359	147.965881
1378.394531	117.943344
1377.344727	112.988441
1376.294922	345.232758
1375.245117	298.026001
1374.194336	213.514816
1373.143555	193.994400
1372.092773	-234.353546
1371.041992	-168.792694
1369.991211	185.975769
1368.939453	144.467972
1367.887695	45.783131
1366.835938	81.757065
1365.784180	-1.713866
1364.731445	-45.216766
1363.679688	-63.689190
1362.626953	-22.326603
1361.573242	6.669888
1360.520508	-220.454407
1359.466797	231.597778
1358.413086	96.727180
1357.359375	49.033024
1356.305664	3.952415
1355.250977	277.061066
1354.196289	264.446625
1353.141602	-83.383522
1352.086914	-105.638901
1351.031250	-117.858734
1349.975586	71.092964
1348.919922	-7.960165
1347.864258	151.319153
1346.808594	362.725189
1345.751953	308.756195
1344.695313	304.502655
1343.638672	535.862244
1342.581055	546.622498
1341.523438	418.709442
1340.466797	333.075958
1339.408203	487.819153
1338.350586	506.400848
1337.291992	718.176758
1336.234375	491.834137
1335.174805	651.730896
1334.116211	752.278870
1333.057617	583.242493
1331.998047	298.122925
1330.938477	406.364532
1329.878906	796.472168
1328.818359	645.214783
1327.757813	526.235596
1326.697266	684.090210
1325.636719	646.836121
1324.576172	787.480103
1323.514648	1017.019897
1322.453125	592.428345
1321.391602	777.653503
1320.330078	642.133667
1319.267578	844.687195
1318.205078	662.501343
1317.142578	914.432373
1316.080078	781.768005
1315.016602	789.709839
1313.953125	600.596924
1312.889648	778.707458
1311.826172	395.245148
1310.761719	467.569885
1309.698242	466.081207
1308.633789	575.416199
1307.569336	610.944824
1306.503906	449.689301
1305.438477	792.822144
1304.373047	523.517822
1303.307617	910.868652
1302.242188	688.482788
1301.175781	731.669678
1300.109375	647.125000
1299.042969	894.310303
1297.976563	994.081543
1296.909180	676.420471
1295.841797	651.092651
1294.774414	787.815491
1293.707031	826.374695
1292.638672	646.609497
1291.571289	996.782532
1290.502930	844.126526
1289.433594	747.962402
1288.365234	995.058350
1287.295898	781.356384
1286.226563	685.393127
1285.157227	760.981628
1284.086914	816.975098
1283.017578	1078.662842
1281.947266	1009.784119
1280.876953	931.178040
1279.805664	510.063263
1278.734375	595.564148
1277.663086	639.478027
1276.591797	854.569153
1275.520508	834.894653
1274.448242	910.573792
1273.375977	727.207214
1272.303711	756.500610
1271.231445	944.571655
1270.158203	653.920532
1269.085938	993.345581
1268.011719	903.004272
1266.938477	556.470764
1265.865234	712.735413
1264.791016	917.724304
1263.716797	732.413025
1262.641602	613.022461
1261.567383	820.364563
1260.492188	864.318176
1259.416992	803.477966
1258.341797	844.991150
1257.265625	886.481079
1256.190430	694.189270
1255.114258	650.484924
1254.037109	913.484070
1252.960938	847.846069
1251.883789	979.299683
1250.806641	821.230591
1249.729492	896.686401
1248.652344	904.025330
1247.574219	777.648254
1246.496094	838.450745
1245.417969	904.076172
1244.338867	891.919556
1243.260742	840.902161
1242.181641	763.176697
1241.102539	804.423950
1240.022461	685.443176
1238.943359	750.921570
1237.863281	547.058533
1236.783203	612.493958
1235.702148	592.999878
1234.622070	609.865112
1233.541016	466.720703
1232.459961	900.366821
1231.377930	958.257141
1230.296875	584.940430
1229.214844	645.244873
1228.132813	778.131042
1227.050781	649.498413
1225.967773	351.480316
1224.884766	561.674072
1223.801758	764.487061
1222.718750	248.885223
1221.634766	340.378906
1220.550781	484.983521
1219.466797	457.889740
1218.382813	27.243288
1217.298828	480.939941
1216.213867	318.495880
1215.128906	346.850525
1214.042969	363.078613
1212.958008	502.364685
1211.872070	443.665497
1210.786133	645.512512
1209.700195	593.963745
1208.613281	732.900513
1207.526367	363.016541
1206.439453	632.022278
1205.352539	356.225861
1204.265625	441.917786
1203.177734	293.862183
1202.089844	179.544022
1201.001953	330.085968
1199.913086	386.629059
1198.824219	-64.710732
1197.735352	8.646382
1196.646484	81.924706
1195.557617	-128.674866
1194.467773	-122.823914
1193.377930	63.275520
1192.288086	-173.763474
1191.197266	-35.895744
1190.106445	-131.168823
1189.015625	-55.914909
1187.924805	7.250659
1186.833984	-224.955429
1185.742188	51.738499
1184.650391	-19.697245
1183.557617	98.376160
1182.465820	50.852840
1181.373047	48.856182
1180.280273	-3.533883
1179.187500	111.838959
1178.093750	61.750156
1177.000977	-124.927139
1175.907227	256.135254
1174.812500	117.283073
1173.718750	117.325294
1172.624023	7.197368
1171.529297	205.801987
1170.434570	45.362019
1169.338867	81.096191
1168.244141	-9.979040
1167.148438	-227.797607
1166.051758	82.740326
1164.956055	-101.633667
1163.859375	256.435394
1162.762695	57.672939
1161.666016	-100.442146
1160.568359	-146.310394
1159.470703	-3.600765
1158.373047	117.517273
1157.275391	-28.721407
1156.176758	357.067749
1155.079102	50.949146
1153.979492	100.219948
1152.880859	242.414169
1151.782227	127.080505
1150.682617	18.898367
1149.583008	36.996132
1148.482422	119.352036
1147.382813	237.363068
1146.282227	-61.380157
1145.181641	-214.825241
1144.080078	-282.574097
1142.979492	135.051865
1141.877930	-73.159660
1140.776367	-83.923691
1139.673828	-118.500320
1138.572266	53.722836
1137.469727	68.974785
1136.367188	283.773102
1135.263672	134.984604
1134.161133	45.618404
1133.057617	215.063553
1131.954102	306.068268
1130.849609	197.634079
1129.745117	521.073730
1128.641602	168.254623
1127.536133	572.132813
1126.431641	167.240555
1125.326172	518.736267
1124.220703	258.563629
1123.115234	237.813507
1122.009766	437.373627
1120.903320	423.651794
1119.796875	189.699249
1118.690430	410.378357
1117.583008	330.341064
1116.475586	264.523468
1115.368164	205.819153
1114.260742	142.399170
1113.152344	-32.152878
1112.044922	81.801743
1110.936523	-234.494598
1109.827148	238.609604
1108.718750	210.639801
1107.609375	-11.019019
1106.500000	-74.362335
1105.389648	402.966980
1104.280273	188.488556
1103.169922	264.358887
1102.059570	182.119629
1100.948242	50.377968
1099.837891	126.231606
1098.726563	124.241440
1097.615234	171.757690
1096.502930	374.786041
1095.390625	101.797798
1094.278320	434.319550
1093.166016	740.793884
1092.053711	357.278564
1090.940430	392.941559
1089.827148	197.968933
1088.713867	403.084534
1087.599609	481.089111
1086.485352	133.401123
1085.371094	366.646790
1084.256836	395.294067
1083.141602	139.571548
1082.027344	248.185822
1080.912109	-56.672745
1079.795898	155.303757
1078.680664	362.519012
1077.564453	372.470215
1076.448242	455.200562
1075.331055	211.764999
1074.213867	383.685211
1073.096680	292.884277
1071.979492	413.185577
1070.862305	-64.312050
1069.744141	145.135925
1068.625977	45.228725
1067.507813	261.656952
1066.388672	117.337112
1065.270508	261.138824
1064.151367	360.427216
1063.031250	412.896881
1061.912109	193.962082
1060.791992	574.042847
1059.671875	380.980652
1058.550781	351.725433
1057.430664	-56.176105
1056.309570	129.801849
1055.188477	353.133362
1054.066406	78.805626
1052.945313	393.234039
1051.823242	37.401875
1050.700195	326.109070
1049.578125	124.606644
1048.455078	35.253086
1047.332031	-238.302231
1046.208984	24.771729
1045.084961	82.573875
1043.960938	326.911560
1042.836914	121.363846
1041.712891	67.437469
1040.587891	53.196365
1039.462891	164.797226
1038.337891	313.668640
1037.212891	369.414978
1036.086914	34.174545
1034.960938	190.146713
1033.834961	357.746338
1032.708984	274.142181
1031.582031	51.119217
1030.455078	349.028870
1029.328125	84.397209
1028.200195	-214.902664
1027.072266	-172.480576
1025.944336	-123.035065
1024.816406	-245.374084
1023.687500	-297.942719
1022.558594	-143.835480
1021.429688	-200.889694
1020.300781	-271.761017
1019.170898	-235.831818
1018.041016	-102.448936
1016.911133	-161.471237
1015.780273	-171.718445
1014.649414	-1.133353
1013.518555	-13.567087
1012.387695	-340.915680
1011.255859	-214.168549
1010.124023	51.508461
1008.992188	407.412598
1007.860352	92.165291
1006.727539	480.445343
1005.594727	486.992798
1004.461914	1011.598877
1003.329102	1256.310791
1002.195313	1533.346680
1001.061523	828.252625
999.927734	523.247681
998.792969	119.149704
997.658203	-12.192625
996.523438	29.761850
995.388672	207.960526
994.252930	266.166779
993.117188	-7.778891
991.981445	179.787613
990.844727	302.784149
989.708984	121.500183
988.572266	263.068298
987.434570	65.916473
986.297852	73.985909
985.160156	-69.879425
984.022461	-66.214867
982.884766	91.780235
981.746094	-102.364456
980.607422	28.123995
979.468750	158.639938
978.329102	-42.023109
977.190430	93.221107
976.050781	237.682495
974.910156	485.587585
973.770508	613.977173
972.629883	559.324890
971.489258	387.521149
970.348633	364.802887
969.207031	219.530624
968.065430	44.450745
966.923828	-141.090775
965.781250	-90.171059
964.639648	-9.371778
963.496094	154.016647
962.353516	-5.823774
961.210938	221.830765
960.067383	270.731689
958.923828	166.202789
957.779297	141.964340
956.635742	252.917877
955.491211	137.262344
954.345703	275.786407
953.201172	107.711380
952.055664	360.719055
950.910156	-170.789291
949.764648	-43.439377
948.618164	24.489487
947.471680	-28.668081
946.325195	203.893799
945.178711	109.750496
944.031250	-80.199348
942.883789	159.282822
941.736328	286.869995
940.587891	631.281311
939.439453	113.108490
938.291016	325.231598
937.142578	363.995453
935.993164	281.962982
934.843750	571.608643
933.694336	300.540741
932.544922	325.871704
931.394531	405.928345
930.244141	349.364410
929.093750	94.801941
927.942383	357.155823
926.791016	182.487793
925.639648	-17.064531
924.488281	74.706810
923.335938	61.877003
922.183594	185.532913
921.031250	231.901962
919.877930	-164.854584
918.724609	302.017914
917.571289	-39.942612
916.417969	-4.704037
915.263672	296.213379
914.109375	301.950775
912.955078	53.561691
911.800781	302.218811
910.645508	181.068069
909.490234	-137.275024
908.334961	152.200089
907.178711	60.774200
906.022461	184.720886
904.866211	97.947197
903.709961	83.737083
902.552734	-98.003548
901.395508	59.985062
900.238281	-153.276794
899.080078	-289.463196
897.921875	-27.359455
896.763672	-147.607361
895.605469	-89.118271
894.446289	-21.581810
893.287109	118.281082
892.127930	-42.438995
890.967773	-58.464790
889.807617	63.324478
888.647461	106.044792
887.487305	-29.582384
886.326172	17.704672
885.165039	31.141888
884.003906	3.983930
882.842773	26.481567
881.680664	134.673950
880.518555	125.603592
879.356445	44.431419
878.193359	531.157593
877.030273	244.949554
875.867188	55.737820
874.703125	28.755003
873.540039	103.098831
872.375977	181.921280
871.210938	109.955605
870.046875	146.010468
868.881836	-54.098045
867.716797	465.432281
866.550781	166.439636
865.385742	303.603760
864.219727	427.225220
863.052734	472.164246
861.886719	366.606476
860.719727	213.944305
859.552734	505.831543
858.384766	526.016602
857.217773	530.480103
856.049805	754.776611
854.880859	552.844482
853.712891	711.992615
852.543945	884.507874
851.375000	411.491547
850.205078	451.783875
849.036133	203.076584
847.866211	142.598038
846.696289	205.281555
845.525391	442.522125
844.354492	117.913300
843.183594	415.442535
842.012695	-7.457373
840.840820	153.512878
839.668945	113.165695
838.497070	-27.767260
837.324219	-23.392910
836.151367	204.380539
834.978516	175.153931
833.805664	279.907104
832.631836	69.790894
831.458008	96.354301
830.284180	363.891632
829.110352	236.384674
827.935547	211.517548
826.760742	211.167496
825.584961	500.624054
824.410156	-1.355579
823.234375	-226.801132
822.058594	102.576897
820.881836	8.575887
819.705078	99.417068
818.528320	152.340256
817.351563	-259.975250
816.173828	-235.976227
814.996094	-200.894409
813.818359	56.558949
812.639648	-33.029755
811.461914	-289.340118
810.283203	-101.038872
809.103516	133.807297
807.923828	-315.728394
806.745117	-136.531570
805.564453	-323.832855
804.384766	-20.464500
803.204102	7.519938
802.023438	-277.411560
800.842773	-74.190735
799.661133	-106.194115
798.479492	152.259308
797.297852	-8.420340
796.115234	28.193123
794.932617	-110.289467
793.750000	19.305748
792.567383	-187.829803
791.383789	-200.049255
790.200195	-17.493549
789.016602	-195.799301
787.832031	13.158843
786.648438	131.288681
785.463867	107.788101
784.278320	-32.917042
783.092773	-5.588509
781.908203	271.430023
780.721680	24.635208
779.536133	168.913635
778.349609	-55.718662
777.163086	-2.075991
775.975586	49.304813
774.789063	32.216976
773.601563	-13.575564
772.413086	2.388368
771.225586	263.105316
770.037109	29.796125
768.848633	396.131165
767.660156	98.934967
766.470703	213.856186
765.281250	337.504669
764.091797	91.101563
762.901367	238.887207
761.710938	177.465714
760.520508	138.054306
759.330078	461.655365
758.138672	276.970123
756.947266	195.706329
755.755859	444.237488
754.563477	437.657379
753.371094	112.414078
752.178711	176.172058
750.986328	143.232574
749.792969	422.111206
748.599609	33.422157
747.405273	160.702454
746.211914	360.318756
745.017578	105.682610
743.823242	204.281296
742.627930	133.964310
741.433594	-124.880096
740.238281	153.374344
739.041992	199.200668
737.846680	148.594620
736.650391	-256.831299
735.454102	211.630951
734.256836	-108.272774
733.059570	149.782761
731.862305	239.210052
730.665039	212.630569
729.466797	435.387726
728.268555	242.556808
727.070313	425.821716
725.872070	357.637878
724.672852	-66.704094
723.473633	53.109299
722.273438	15.597125
721.074219	54.515087
719.874023	209.106049
718.673828	-42.345768
717.472656	51.073116
716.271484	126.984787
715.070313	69.805466
713.869141	51.890774
712.666992	195.292786
711.464844	-101.641861
710.262695	377.270569
709.059570	378.861298
707.856445	36.320736
706.653320	114.180168
705.450195	109.267746
704.246094	110.875549
703.041992	90.713440
701.837891	346.828247
700.632813	330.945526
699.428711	-39.364582
698.222656	114.393059
697.017578	250.682037
695.811523	189.162445
694.605469	268.864288
693.399414	207.346008
692.192383	-14.835050
690.986328	-139.235764
689.778320	-146.394531
688.571289	2.663959
687.363281	247.091675
686.155273	198.600220
684.947266	33.031017
683.738281	-117.302933
682.529297	-100.699837
681.320313	-246.628876
680.111328	-310.184265
678.901367	-3.379264
677.691406	41.267143
676.481445	-54.833435
675.270508	-75.159225
674.059570	-121.457710
672.848633	-215.344681
671.636719	147.133179
670.425781	102.919052
669.213867	50.058777
668.000977	-61.153374
666.789063	166.903580
665.576172	62.152298
664.362305	95.650711
663.149414	57.855827
661.935547	423.739014
660.721680	338.355652
659.507813	334.978546
658.292969	-48.097435
657.078125	52.087425
655.863281	-5.205741
654.647461	12.948767
653.431641	-111.180626
652.215820	-45.662827
651.000000	41.339546
649.783203	-106.489998
648.566406	-112.168007
647.349609	52.195724
646.132813	283.173065
644.915039	277.314789
643.697266	140.200302
642.478516	233.249527
641.259766	300.419006
640.041992	298.735748
638.822266	-38.272331
637.603516	93.278893
636.383789	33.538292
635.164063	-125.005867
633.943359	291.968994
632.723633	-132.829880
631.502930	-12.302340
630.281250	54.493511
629.060547	254.239944
627.838867	145.006104
626.617188	477.531189
625.394531	239.609116
624.172852	81.075226
622.950195	16.874037
621.726563	81.219879
620.503906	76.976021
619.280273	2.046368
618.056641	83.421371
616.832031	81.263229
615.608398	-25.761185
614.383789	192.446091
613.158203	27.673059
611.933594	-184.074768
610.708008	-2.341337
609.482422	-94.286880
608.255859	-0.265129
607.030273	68.087891
605.803711	-149.805786
604.576172	63.796936
