# Supplementary material for: Raman spectroscopy accurately differentiates mucosal healing from non-healing and biochemical changes following biological therapy in inflammatory bowel disease
Source: PLoS One. 2021 Jun 2;16(6):e0252210. doi: 10.1371/journal.pone.0252210 (PMC8172032; doi:10.1371/journal.pone.0252210)
Supplement: S7 Dataset — (ZIP) [file pone.0252210.s009.zip › Post-biologic/OC023 post treatment-1_base sub cr removed_31__X_-20367.5__Y_49405__Z_924.506__Time_350.txt]

1714.774414	127.774376
1713.797852	0.136526
1712.820313	-59.045551
1711.843750	-13.129364
1710.866211	-17.755795
1709.888672	-59.443981
1708.911133	124.452293
1707.933594	142.626282
1706.955078	-39.662563
1705.976563	-58.036678
1704.998047	87.395462
1704.019531	-154.881653
1703.040039	-56.728397
1702.061523	-94.549835
1701.082031	-78.398659
1700.101563	-27.028757
1699.122070	105.055725
1698.141602	331.102661
1697.161133	247.533890
1696.180664	247.329224
1695.200195	-16.834440
1694.218750	307.139771
1693.238281	380.506195
1692.256836	214.057449
1691.274414	293.689697
1690.292969	400.493469
1689.310547	430.356476
1688.328125	404.692352
1687.345703	560.853943
1686.363281	410.862854
1685.379883	527.933777
1684.396484	693.404297
1683.413086	691.451721
1682.429688	692.648621
1681.445313	670.339905
1680.461914	906.784729
1679.477539	760.294983
1678.493164	752.723816
1677.507813	1062.205444
1676.523438	1217.764160
1675.538086	1142.338135
1674.552734	1221.612793
1673.566406	1205.599731
1672.581055	1147.546631
1671.594727	1329.076172
1670.608398	1431.280884
1669.622070	1196.601563
1668.634766	1482.861694
1667.648438	1639.369385
1666.661133	1631.675171
1665.673828	1666.862671
1664.685547	1532.661255
1663.698242	1653.561523
1662.709961	1713.818237
1661.721680	1782.406494
1660.733398	1692.337524
1659.744141	1639.790405
1658.755859	1889.685913
1657.766602	1845.838989
1656.777344	1810.335693
1655.787109	1600.475464
1654.797852	1510.200195
1653.807617	1290.646729
1652.817383	1222.355713
1651.827148	1254.962524
1650.835938	1052.524170
1649.844727	1236.538696
1648.853516	1034.869019
1647.862305	968.400757
1646.871094	638.060120
1645.878906	593.473755
1644.886719	533.370422
1643.894531	439.272003
1642.902344	398.312897
1641.910156	199.303101
1640.916992	156.347107
1639.923828	155.900513
1638.930664	248.044769
1637.936523	216.470093
1636.943359	8.535875
1635.949219	69.801033
1634.955078	155.004883
1633.960938	224.605835
1632.965820	-87.537720
1631.970703	45.754192
1630.975586	76.525909
1629.980469	41.692883
1628.985352	-106.080406
1627.989258	-16.776258
1626.993164	33.227585
1625.997070	-19.169981
1625.000977	-223.868866
1624.003906	-49.734348
1623.007813	29.880899
1622.010742	67.581932
1621.012695	-15.424134
1620.015625	80.374359
1619.017578	-109.959473
1618.020508	35.996635
1617.021484	87.527634
1616.023438	194.280655
1615.025391	46.607422
1614.026367	19.784981
1613.027344	257.973724
1612.028320	63.528034
1611.028320	-33.735519
1610.029297	-60.095535
1609.029297	120.653564
1608.029297	220.197235
1607.028320	186.197266
1606.028320	-31.017035
1605.027344	210.090836
1604.026367	123.971809
1603.025391	187.111588
1602.023438	59.282875
1601.022461	-29.205877
1600.020508	-88.848587
1599.018555	16.293961
1598.016602	-215.794205
1597.013672	-128.907318
1596.010742	-89.069969
1595.007813	-211.201279
1594.004883	-69.476135
1593.001953	-235.933640
1591.998047	-151.692871
1590.994141	-96.203003
1589.990234	-69.451157
1588.986328	-0.980100
1587.981445	-89.061020
1586.976563	-46.734596
1585.971680	94.624588
1584.966797	131.622513
1583.961914	-86.834991
1582.956055	168.981079
1581.950195	-18.213633
1580.944336	10.795519
1579.938477	-30.564827
1578.931641	97.252762
1577.924805	209.338425
1576.917969	97.520363
1575.911133	-14.316469
1574.904297	42.894577
1573.896484	-61.228718
1572.888672	-37.986176
1571.880859	-17.435923
1570.873047	-165.906509
1569.864258	18.179768
1568.855469	-23.908922
1567.846680	-1.145441
1566.837891	26.702507
1565.829102	142.702255
1564.819336	84.647232
1563.809570	-33.173050
1562.799805	108.384155
1561.790039	112.294701
1560.779297	-29.136404
1559.768555	-35.805454
1558.757813	50.724560
1557.747070	243.348724
1556.736328	210.344055
1555.724609	156.499725
1554.712891	195.784637
1553.701172	76.968239
1552.689453	157.405945
1551.676758	237.669937
1550.664063	154.734802
1549.651367	84.631012
1548.638672	-26.971239
1547.625977	223.373703
1546.612305	142.521851
1545.598633	185.632492
1544.584961	182.057709
1543.571289	62.061825
1542.556641	-63.205444
1541.541992	-49.105499
1540.527344	50.043182
1539.512695	-39.461594
1538.498047	59.331367
1537.482422	-64.002831
1536.466797	-115.205345
1535.451172	19.170353
1534.434570	1.171775
1533.418945	-184.561874
1532.402344	44.628571
1531.385742	124.083130
1530.369141	146.654922
1529.351563	40.244564
1528.334961	-17.342817
1527.317383	197.869110
1526.299805	327.868927
1525.281250	-10.800536
1524.263672	64.819702
1523.245117	-52.720787
1522.226563	89.416084
1521.208008	53.883827
1520.188477	25.907438
1519.168945	182.858856
1518.150391	74.875374
1517.129883	69.536949
1516.110352	-69.538193
1515.089844	-59.760464
1514.070313	29.460732
1513.049805	149.279907
1512.028320	35.306728
1511.007813	108.559616
1509.986328	-128.827179
1508.964844	113.395409
1507.943359	14.274214
1506.921875	-105.472961
1505.899414	-17.699589
1504.876953	-168.466354
1503.854492	-109.213501
1502.832031	-180.790421
1501.808594	-175.663239
1500.786133	-152.754440
1499.762695	-30.171398
1498.739258	-115.116234
1497.714844	-56.876743
1496.691406	-88.345764
1495.666992	-102.050560
1494.642578	-167.042114
1493.617188	-147.783386
1492.592773	157.644577
1491.567383	20.644287
1490.541992	121.200607
1489.516602	93.845581
1488.491211	275.804688
1487.464844	263.470856
1486.438477	161.655853
1485.412109	128.672104
1484.385742	394.152435
1483.358398	411.896759
1482.331055	477.977112
1481.303711	503.102631
1480.276367	551.045898
1479.249023	624.344177
1478.220703	677.093933
1477.192383	854.566101
1476.164063	614.048096
1475.135742	946.607544
1474.106445	894.384521
1473.077148	1083.944580
1472.047852	1286.048706
1471.018555	1470.153442
1469.989258	1351.307007
1468.958984	1517.304321
1467.928711	1583.952881
1466.898438	1731.847656
1465.868164	1846.543823
1464.836914	1785.719238
1463.805664	2027.224365
1462.774414	2044.979614
1461.743164	2212.506104
1460.710938	2265.596436
1459.679688	2173.888916
1458.647461	2310.584961
1457.615234	2239.054688
1456.582031	2291.799316
1455.549805	2255.687012
1454.516602	2369.149658
1453.483398	2540.824951
1452.449219	2562.784180
1451.416016	2724.097168
1450.381836	2690.155518
1449.347656	2542.174316
1448.313477	2685.498535
1447.279297	2578.010986
1446.244141	2842.696289
1445.208984	2778.159912
1444.173828	2630.100830
1443.138672	2522.555908
1442.102539	2430.189209
1441.066406	2363.127441
1440.030273	2344.112793
1438.994141	2211.321533
1437.958008	1972.411011
1436.920898	1902.878418
1435.883789	1830.835693
1434.846680	1587.050903
1433.808594	1462.037720
1432.771484	1064.406616
1431.733398	1048.093506
1430.695313	1152.925781
1429.657227	816.155151
1428.618164	683.851807
1427.579102	508.736908
1426.540039	492.565887
1425.500977	662.971191
1424.461914	498.091156
1423.421875	403.842712
1422.381836	423.027863
1421.341797	437.190155
1420.301758	320.416046
1419.260742	503.323761
1418.219727	429.421143
1417.178711	254.912827
1416.137695	319.553162
1415.096680	245.840698
1414.054688	13.732571
1413.012695	246.962006
1411.970703	188.507919
1410.928711	343.773010
1409.885742	-56.358631
1408.842773	111.540260
1407.799805	113.636002
1406.756836	-4.757635
1405.712891	-62.798420
1404.668945	-20.341627
1403.625000	42.236984
1402.581055	225.295029
1401.537109	107.302391
1400.492188	260.292938
1399.447266	34.643345
1398.402344	72.404503
1397.357422	90.172165
1396.311523	130.549728
1395.265625	143.430069
1394.219727	301.669647
1393.173828	29.176565
1392.126953	92.382591
1391.081055	-172.266388
1390.034180	1.254345
1388.986328	-160.517990
1387.939453	40.627487
1386.891602	34.174946
1385.843750	-64.700562
1384.795898	11.568059
1383.748047	-139.551773
1382.699219	-73.107216
1381.651367	-91.521568
1380.602539	212.393448
1379.552734	-103.075195
1378.503906	-188.580048
1377.454102	-14.335608
1376.404297	-17.253963
1375.354492	-174.762482
1374.303711	-142.505402
1373.253906	27.043179
1372.203125	-192.380142
1371.152344	116.941704
1370.100586	-44.852970
1369.049805	102.562416
1367.998047	202.686981
1366.946289	68.743050
1365.894531	81.914253
1364.841797	50.376415
1363.789063	-85.573402
1362.736328	281.396759
1361.683594	103.410805
1360.630859	191.814301
1359.577148	160.916336
1358.523438	271.899872
1357.469727	-12.323264
1356.415039	203.297501
1355.361328	259.925903
1354.306641	122.863556
1353.251953	308.909821
1352.197266	177.132584
1351.141602	432.868042
1350.085938	480.113220
1349.030273	443.092194
1347.974609	587.358093
1346.918945	570.451233
1345.862305	804.181946
1344.805664	765.186035
1343.749023	823.032104
1342.691406	853.719238
1341.634766	926.667908
1340.577148	1108.727661
1339.519531	941.593079
1338.460938	945.538879
1337.403320	1004.099792
1336.344727	978.605530
1335.286133	1057.206177
1334.226563	1054.253052
1333.167969	848.599854
1332.108398	838.553894
1331.048828	798.980225
1329.989258	836.200012
1328.928711	806.803284
1327.869141	938.186096
1326.808594	788.000793
1325.748047	793.631104
1324.686523	959.907837
1323.625977	1015.153503
1322.564453	836.008606
1321.502930	1138.314331
1320.440430	1119.865601
1319.378906	946.157776
1318.316406	1130.265625
1317.253906	895.252502
1316.190430	931.644043
1315.127930	953.369995
1314.064453	999.856750
1313.000977	1204.124756
1311.937500	1026.662598
1310.873047	1058.718872
1309.809570	825.000488
1308.745117	1034.569458
1307.679688	1044.838379
1306.615234	969.120361
1305.549805	959.973511
1304.484375	953.415955
1303.418945	1126.475952
1302.353516	1193.879883
1301.287109	1030.350098
1300.220703	980.041992
1299.154297	875.830200
1298.087891	838.097351
1297.020508	834.873718
1295.954102	1006.076294
1294.886719	845.962402
1293.818359	904.431335
1292.750977	997.336975
1291.682617	724.833496
1290.614258	830.218689
1289.545898	575.251770
1288.476563	695.544678
1287.407227	705.608704
1286.338867	554.061890
1285.268555	657.444885
1284.199219	594.344788
1283.128906	631.762939
1282.058594	750.048828
1280.988281	537.965393
1279.917969	619.706299
1278.846680	591.414429
1277.775391	890.978699
1276.704102	657.410217
1275.632813	766.309570
1274.560547	787.252686
1273.488281	534.569458
1272.416016	1066.357666
1271.343750	940.908569
1270.270508	901.069519
1269.197266	1005.382080
1268.124023	929.083618
1267.050781	1062.780640
1265.977539	1033.010376
1264.903320	988.686768
1263.829102	929.816956
1262.753906	1129.511353
1261.679688	978.130066
1260.604492	882.936157
1259.529297	651.384460
1258.454102	960.844116
1257.378906	1165.487915
1256.302734	975.596558
1255.226563	936.790710
1254.150391	1061.138550
1253.073242	810.711121
1251.997070	1032.449341
1250.919922	1193.324219
1249.841797	1072.062256
1248.764648	1150.272217
1247.686523	744.738953
1246.608398	786.608826
1245.530273	996.152283
1244.452148	748.929749
1243.373047	975.454712
1242.293945	827.963562
1241.214844	845.646545
1240.135742	909.462463
1239.055664	873.782410
1237.975586	947.312256
1236.895508	654.572388
1235.815430	803.327393
1234.734375	808.989258
1233.654297	819.507935
1232.573242	866.384521
1231.491211	603.123779
1230.410156	613.706787
1229.328125	779.284180
1228.246094	634.871277
1227.163086	534.096069
1226.081055	835.110535
1224.998047	521.402222
1223.915039	459.413239
1222.832031	378.094757
1221.748047	187.992783
1220.664063	326.740875
1219.580078	363.902496
1218.496094	439.692444
1217.412109	230.358795
1216.327148	407.553009
1215.242188	401.121674
1214.157227	406.741547
1213.071289	525.777954
1211.985352	321.367645
1210.899414	326.918884
1209.813477	607.417053
1208.727539	390.972748
1207.640625	589.288940
1206.553711	435.546631
1205.466797	549.339661
1204.378906	373.911194
1203.291016	159.975403
1202.203125	138.760071
1201.115234	204.189255
1200.027344	137.141159
1198.938477	214.479858
1197.849609	43.892544
1196.760742	97.056297
1195.670898	-124.042801
1194.582031	-176.778259
1193.492188	-80.495644
1192.401367	-97.279648
1191.311523	-58.850090
1190.220703	-267.950226
1189.129883	-227.223373
1188.039063	-277.832123
1186.947266	-9.173395
1185.856445	-38.340389
1184.764648	129.216171
1183.671875	32.711575
1182.580078	-118.990845
1181.487305	-23.690750
1180.394531	-2.834472
1179.301758	85.053322
1178.208984	7.463634
1177.115234	-154.030151
1176.021484	29.414108
1174.927734	155.216187
1173.833008	108.483559
1172.738281	320.222687
1171.643555	132.100555
1170.548828	161.718674
1169.454102	-0.141636
1168.358398	-37.649532
1167.262695	128.018402
1166.166992	-55.508789
1165.070313	-4.816404
1163.973633	141.342163
1162.876953	155.948563
1161.780273	-61.226421
1160.683594	206.351669
1159.585938	144.253540
1158.488281	201.429520
1157.389648	246.551773
1156.291992	367.902039
1155.193359	326.903442
1154.094727	283.440277
1152.996094	397.253326
1151.896484	329.757721
1150.796875	23.885019
1149.697266	206.472794
1148.597656	-23.208742
1147.498047	-26.648153
1146.397461	7.905349
1145.296875	-7.646298
1144.195313	21.922197
1143.094727	-10.482856
1141.993164	-4.918539
1140.891602	195.557617
1139.789063	-174.810745
1138.687500	53.935287
1137.584961	144.627731
1136.482422	213.791580
1135.379883	299.451385
1134.276367	458.591766
1133.172852	467.967560
1132.069336	536.583862
1130.964844	517.249451
1129.861328	723.247131
1128.756836	779.590393
1127.652344	999.459595
1126.546875	948.802856
1125.442383	748.720276
1124.336914	593.657410
1123.230469	711.066772
1122.125000	634.064697
1121.018555	703.844421
1119.912109	721.398621
1118.805664	684.395996
1117.699219	375.117462
1116.591797	453.966827
1115.484375	506.660889
1114.376953	634.927002
1113.268555	465.074036
1112.160156	616.742004
1111.051758	418.422058
1109.943359	626.564453
1108.833984	506.112579
1107.725586	605.305542
1106.616211	635.874939
1105.505859	687.586426
1104.396484	668.380676
1103.286133	703.371826
1102.175781	787.809265
1101.064453	874.479065
1099.954102	772.369385
1098.842773	769.245483
1097.731445	747.187073
1096.619141	668.494812
1095.507813	865.436829
1094.395508	798.380432
1093.282227	870.223389
1092.169922	920.776428
1091.056641	971.229736
1089.943359	821.547607
1088.830078	765.982605
1087.716797	557.472839
1086.602539	762.910400
1085.488281	554.362427
1084.373047	736.067627
1083.258789	1002.244080
1082.143555	622.072571
1081.028320	483.980957
1079.913086	785.086243
1078.796875	668.038147
1077.680664	696.539124
1076.564453	516.096924
1075.448242	368.541504
1074.331055	486.087097
1073.213867	542.555420
1072.096680	371.509094
1070.979492	350.535950
1069.861328	324.839386
1068.743164	439.711121
1067.625000	493.587830
1066.505859	411.556610
1065.386719	446.612549
1064.267578	406.711761
1063.148438	497.872040
1062.029297	497.708710
1060.909180	443.708405
1059.789063	380.359436
1058.667969	525.127869
1057.547852	307.461182
1056.426758	419.429932
1055.305664	545.356567
1054.183594	386.194489
1053.062500	390.602142
1051.940430	317.938263
1050.818359	268.652283
1049.695313	200.708435
1048.572266	321.813019
1047.449219	284.225128
1046.326172	304.973450
1045.203125	295.406860
1044.079102	234.559036
1042.955078	327.586456
1041.830078	306.397827
1040.706055	91.877937
1039.581055	159.302856
1038.456055	294.249939
1037.331055	301.114990
1036.205078	436.012878
1035.079102	442.892975
1033.953125	324.172607
1032.826172	454.411072
1031.700195	519.522034
1030.573242	475.366943
1029.445313	222.078079
1028.318359	126.975151
1027.190430	18.016516
1026.062500	62.456860
1024.934570	-285.518951
1023.805664	-296.651123
1022.676758	-312.363831
1021.547852	-3.133357
1020.418945	-190.469238
1019.289063	-254.730637
1018.159180	-207.588058
1017.029297	4.205764
1015.898438	-94.628098
1014.767578	-86.748672
1013.636719	25.456511
1012.505859	-40.665718
1011.375000	395.828125
1010.243164	401.572479
1009.111328	340.273132
1007.978516	582.224731
1006.846680	801.020874
1005.713867	1248.785034
1004.581055	2047.924683
1003.447266	2560.101074
1002.313477	2288.572998
1001.179688	1446.489136
1000.045898	1138.578491
998.912109	514.472961
997.777344	454.207092
996.642578	444.865387
995.506836	130.953140
994.372070	179.595886
993.236328	159.108261
992.100586	124.903397
990.963867	300.668549
989.828125	174.456024
988.691406	124.477654
987.553711	21.634699
986.416992	27.246315
985.279297	-26.913622
984.141602	-78.622398
983.003906	49.391880
981.865234	92.305367
980.726563	75.497551
979.587891	97.936523
978.448242	-139.416199
977.309570	159.269196
976.169922	218.849075
975.030273	209.581116
973.889648	90.149803
972.749023	232.813431
971.608398	370.953857
970.467773	180.796661
969.326172	192.893829
968.184570	237.259842
967.042969	150.949234
965.901367	78.586815
964.758789	286.220978
963.616211	404.471985
962.473633	133.082642
961.330078	59.076241
960.186523	173.151596
959.042969	323.975220
957.899414	284.774109
956.754883	261.767181
955.610352	149.637878
954.465820	65.175606
953.321289	287.526093
952.175781	212.520844
951.030273	172.009628
949.884766	188.833359
948.738281	-116.538544
947.591797	62.920895
946.445313	189.891296
945.298828	236.996567
944.151367	188.306046
943.003906	110.105751
941.856445	18.396368
940.708008	273.793396
939.559570	225.744339
938.411133	305.617950
937.262695	20.690105
936.113281	155.599030
934.964844	-30.836613
933.814453	261.577576
932.665039	80.059891
931.514648	94.686615
930.364258	152.726120
929.213867	-23.641821
928.062500	50.625847
926.912109	102.243103
925.759766	190.388016
924.608398	5.655796
923.456055	-19.646442
922.303711	-10.690063
921.151367	-90.252670
919.999023	-112.823837
918.845703	-105.706680
917.692383	21.938463
916.539063	-143.308792
915.384766	177.548431
914.230469	-66.838226
913.076172	-279.207642
911.920898	-76.134087
910.766602	-213.288422
909.611328	-159.751053
908.455078	-174.129944
907.299805	-147.582077
906.143555	-195.706955
904.987305	73.506203
903.830078	-253.025284
902.673828	7.247624
901.516602	66.010223
900.359375	11.676987
899.201172	25.374411
898.042969	-155.403229
896.884766	-32.888687
895.726563	1.475309
894.567383	250.710922
893.408203	151.833389
892.249023	-28.256405
891.088867	6.469674
889.929688	-103.296188
888.769531	132.589722
887.608398	34.319363
886.448242	82.886131
885.287109	149.569794
884.125977	193.738190
882.963867	152.255615
881.801758	228.125443
880.639648	229.631989
879.477539	199.649384
878.315430	196.785126
877.152344	286.358704
875.989258	112.422882
874.825195	159.308899
873.661133	5.861334
872.497070	124.877029
871.333008	102.119568
870.168945	221.146500
869.003906	20.785215
867.838867	101.632950
866.672852	45.351112
865.506836	22.840534
864.340820	350.903778
863.174805	207.075821
862.008789	173.389664
860.841797	-42.133869
859.674805	184.703751
858.506836	463.074707
857.339844	339.672058
856.171875	380.101166
855.003906	440.700104
853.834961	714.289490
852.666016	407.145966
851.497070	613.369873
850.328125	469.947296
849.158203	458.753540
847.988281	404.997864
846.818359	246.014084
845.647461	427.345398
844.477539	169.914597
843.306641	118.430412
842.134766	111.684616
840.963867	230.140228
839.791992	46.667011
838.619141	214.195450
837.447266	191.636108
836.274414	61.802910
835.101563	215.669266
833.928711	282.314362
832.754883	326.553680
831.581055	265.802338
830.407227	385.782104
829.232422	612.740173
828.058594	337.639832
826.883789	562.138306
825.708008	382.922272
824.533203	491.250458
823.357422	216.161667
822.181641	134.954529
821.004883	44.800880
819.828125	-65.435966
818.651367	171.603989
817.474609	45.633381
816.296875	-4.702417
815.119141	-12.836434
813.941406	47.889439
812.763672	-31.603924
811.584961	-8.887021
810.406250	-30.736050
809.226563	-63.783062
808.047852	49.703381
806.868164	-34.643490
805.688477	-70.205673
804.507813	-143.596725
803.327148	-188.210037
802.146484	-55.396500
800.965820	-55.867298
799.784180	-202.831726
798.603516	-391.977112
797.420898	-361.672394
796.239258	-269.444977
795.056641	-197.319855
793.874023	-109.840340
792.691406	-40.242340
791.507813	-85.935394
790.324219	-105.164337
789.140625	-73.601303
787.956055	-4.557220
786.772461	-35.218376
785.586914	62.293278
784.402344	71.188744
783.216797	141.857010
782.032227	146.065186
780.845703	309.242310
779.660156	202.717194
778.473633	155.754486
777.287109	55.701511
776.100586	94.647064
774.913086	-104.890564
773.725586	97.115303
772.538086	-87.120209
771.349609	-154.497681
770.161133	33.806076
768.972656	151.369843
767.784180	90.260788
766.594727	121.610641
765.405273	91.162399
764.215820	239.005066
763.026367	386.676971
761.835938	239.217224
760.645508	208.365738
759.454102	481.057190
758.262695	331.194977
757.072266	322.056946
755.879883	220.495636
754.688477	162.859726
753.496094	210.652847
752.303711	102.355476
751.110352	187.328430
749.917969	94.313324
748.724609	207.651627
747.530273	149.663239
746.336914	335.228149
745.142578	349.519836
743.948242	438.329529
742.752930	75.307465
741.558594	96.081467
740.363281	158.451996
739.166992	159.397949
737.971680	160.312210
736.775391	-125.735100
735.579102	13.154572
734.381836	-47.265549
733.185547	17.090311
731.988281	17.947680
730.790039	36.302643
729.592773	201.197250
728.394531	167.027130
727.196289	80.415993
725.997070	48.504204
724.797852	40.666531
723.598633	249.142517
722.399414	204.189301
721.199219	253.192627
719.999023	306.580963
718.798828	466.941620
717.598633	557.452637
716.397461	205.116180
715.196289	230.336182
713.994141	183.654892
712.792969	195.931168
711.590820	134.177917
710.388672	55.105358
709.185547	37.159187
707.982422	71.589432
706.779297	51.665630
705.576172	114.582062
704.372070	70.931900
703.167969	46.999657
701.963867	205.938278
700.759766	-67.891434
699.554688	-23.993052
698.349609	13.494171
697.143555	-103.211769
695.938477	108.386719
694.732422	2.860126
693.525391	66.939690
692.319336	-142.458374
691.112305	-151.879730
689.905273	-35.258797
688.697266	-263.541351
687.490234	-213.878632
686.282227	22.449263
685.073242	-172.669067
683.865234	20.512856
682.656250	-139.503067
681.447266	-156.263733
680.237305	52.452682
679.028320	46.819725
677.818359	-196.826233
676.607422	-139.277954
675.397461	17.964085
674.186523	-90.851242
672.975586	-11.245577
671.763672	57.669456
670.551758	-70.063705
669.339844	-100.305840
668.127930	-11.517921
666.915039	-13.380854
665.703125	-168.495346
664.489258	-62.066883
663.276367	148.074036
662.062500	79.747597
660.848633	-81.252251
659.634766	-170.877777
658.419922	-18.756844
657.205078	8.268007
655.990234	119.434311
654.775391	-122.957809
653.559570	115.429039
652.343750	73.597008
651.126953	126.576805
649.911133	125.663231
648.694336	131.176971
647.477539	56.978138
646.259766	253.931702
645.041992	263.486267
643.824219	419.202637
642.606445	342.410828
641.387695	261.185059
640.168945	345.332428
638.950195	184.186630
637.730469	123.855209
636.511719	35.326260
635.291016	137.679764
634.071289	76.424263
632.850586	-171.975281
631.629883	51.506313
630.409180	42.654522
629.188477	288.591949
627.966797	179.950073
626.745117	190.837097
625.522461	256.806366
624.300781	264.169739
623.078125	395.062683
621.854492	317.267883
620.631836	341.457764
619.408203	321.880432
618.184570	74.384125
616.960938	-32.776165
615.736328	55.871777
614.511719	-2.190159
613.287109	-20.837450
612.061523	68.251717
610.835938	-40.802341
609.610352	-125.639030
608.384766	70.090691
607.158203	-43.597504
605.931641	101.629486
604.705078	-201.378464
