# Supplementary material for: Raman spectroscopy accurately differentiates mucosal healing from non-healing and biochemical changes following biological therapy in inflammatory bowel disease
Source: PLoS One. 2021 Jun 2;16(6):e0252210. doi: 10.1371/journal.pone.0252210 (PMC8172032; doi:10.1371/journal.pone.0252210)
Supplement: S7 Dataset — (ZIP) [file pone.0252210.s009.zip › Post-biologic/OC013 post treatment-2_BL sub CR removed_18__X_13374.6__Y_18525.1__Time_200.txt]

1714.671875	201.406876
1713.695313	-64.373062
1712.718750	28.349710
1711.742188	170.709793
1710.764648	188.327454
1709.787109	25.038807
1708.809570	198.123749
1707.831055	85.722961
1706.853516	-244.921204
1705.875000	-164.491318
1704.896484	-48.055256
1703.916992	-37.577614
1702.938477	-202.485321
1701.958984	-117.385513
1700.979492	-167.600052
1700.000000	-80.286171
1699.019531	-82.868233
1698.040039	-292.826416
1697.059570	91.592491
1696.079102	174.950821
1695.097656	-125.422523
1694.117188	-45.409637
1693.135742	-87.330109
1692.154297	55.896790
1691.172852	90.555611
1690.190430	-351.550018
1689.208008	175.764008
1688.225586	-67.068619
1687.243164	133.667389
1686.260742	233.828201
1685.277344	140.144791
1684.293945	95.245384
1683.310547	13.826738
1682.327148	79.669861
1681.343750	13.061874
1680.359375	21.697697
1679.375000	92.228355
1678.390625	51.629208
1677.405273	94.140862
1676.419922	-32.967880
1675.435547	16.126160
1674.449219	366.170593
1673.463867	413.642273
1672.478516	395.213959
1671.492188	340.117554
1670.505859	742.453613
1669.519531	377.625610
1668.532227	363.908630
1667.544922	531.183594
1666.557617	465.301910
1665.570313	283.154205
1664.583008	637.373535
1663.594727	755.793213
1662.607422	917.008667
1661.619141	468.801971
1660.629883	784.460693
1659.641602	755.887207
1658.652344	555.460266
1657.663086	387.240448
1656.673828	772.854919
1655.684570	899.159546
1654.694336	255.449753
1653.704102	578.201721
1652.713867	398.398926
1651.723633	676.538757
1650.732422	687.692017
1649.742188	439.983856
1648.750977	219.029633
1647.758789	357.787262
1646.767578	137.361557
1645.775391	361.000732
1644.784180	162.170547
1643.791992	251.389954
1642.798828	303.760315
1641.806641	79.145432
1640.813477	36.823620
1639.820313	137.108704
1638.827148	-71.120285
1637.833008	166.483871
1636.839844	277.552246
1635.845703	-27.804518
1634.851563	-43.069141
1633.856445	-166.285843
1632.862305	-381.559814
1631.867188	35.340088
1630.872070	-8.650399
1629.876953	81.671745
1628.881836	-6.972659
1627.885742	35.998569
1626.889648	36.879059
1625.893555	-312.019989
1624.897461	62.337399
1623.900391	0.124021
1622.903320	206.016922
1621.906250	80.714737
1620.909180	-162.777130
1619.912109	129.632889
1618.914063	-132.215652
1617.916016	333.253632
1616.917969	-88.722702
1615.919922	-156.286819
1614.920898	222.139618
1613.921875	-142.002945
1612.922852	-91.690224
1611.923828	42.436272
1610.924805	-172.219925
1609.924805	255.232452
1608.924805	260.551331
1607.924805	239.582108
1606.924805	95.432007
1605.923828	95.256271
1604.922852	181.372284
1603.921875	-33.655254
1602.920898	-21.030993
1601.919922	-50.383289
1600.917969	181.722565
1599.916016	246.239868
1598.914063	17.773098
1597.912109	3.633896
1596.909180	355.243347
1595.906250	165.704178
1594.903320	161.590118
1593.900391	-255.312088
1592.896484	-14.165322
1591.893555	-177.894516
1590.889648	-31.110275
1589.885742	141.563080
1588.880859	-150.385040
1587.876953	29.772312
1586.872070	243.591934
1585.867188	6.120368
1584.862305	97.038010
1583.856445	112.173943
1582.851563	38.577389
1581.845703	-87.256287
1580.839844	-127.246086
1579.833008	12.276760
1578.827148	237.503647
1577.820313	126.710449
1576.813477	171.936127
1575.806641	45.278008
1574.798828	14.738570
1573.791992	101.089272
1572.784180	49.431137
1571.775391	-179.136673
1570.767578	-314.193146
1569.759766	104.072983
1568.750977	147.915787
1567.742188	-21.383383
1566.732422	14.341528
1565.723633	242.013428
1564.713867	228.036331
1563.704102	239.854568
1562.694336	62.125084
1561.684570	164.440460
1560.673828	74.642113
1559.664063	-116.368324
1558.652344	-48.281441
1557.641602	-89.201508
1556.630859	-143.212753
1555.619141	-202.552277
1554.607422	250.775009
1553.595703	183.309418
1552.583984	-68.076599
1551.571289	-125.409485
1550.558594	-66.418030
1549.545898	-64.512833
1548.533203	317.469757
1547.519531	306.057709
1546.506836	346.238922
1545.493164	166.530563
1544.479492	247.779099
1543.464844	171.227020
1542.451172	-241.218582
1541.436523	15.263279
1540.421875	-182.943100
1539.407227	-133.363098
1538.391602	63.163361
1537.375977	107.235847
1536.361328	17.034517
1535.344727	107.261627
1534.329102	-130.148041
1533.312500	160.937561
1532.296875	204.351883
1531.280273	178.031326
1530.262695	82.022743
1529.246094	470.259888
1528.228516	-22.602587
1527.210938	347.235443
1526.193359	145.307571
1525.175781	-18.024456
1524.157227	65.627029
1523.138672	167.156342
1522.120117	67.923332
1521.101563	-136.792206
1520.082031	-51.001286
1519.063477	-83.551514
1518.043945	-28.815079
1517.024414	100.331421
1516.003906	237.029114
1514.983398	139.878113
1513.963867	-52.286835
1512.943359	168.854874
1511.921875	-156.883850
1510.901367	-279.802643
1509.879883	-153.897614
1508.858398	-7.583879
1507.836914	223.234863
1506.815430	-40.932934
1505.792969	-179.458313
1504.770508	45.943027
1503.748047	89.281479
1502.725586	186.352570
1501.702148	55.371094
1500.678711	42.195702
1499.655273	-83.653465
1498.631836	141.169907
1497.608398	-314.821869
1496.583984	-123.390686
1495.559570	47.468678
1494.535156	-234.417023
1493.510742	156.230133
1492.485352	-189.529572
1491.460938	-427.795532
1490.435547	26.446793
1489.409180	-43.235668
1488.383789	142.532288
1487.357422	169.872559
1486.331055	255.913437
1485.304688	-28.184469
1484.278320	302.841034
1483.250977	340.300140
1482.224609	336.958527
1481.197266	588.625610
1480.168945	98.210083
1479.141602	405.924652
1478.113281	343.947968
1477.084961	307.495941
1476.056641	306.744690
1475.028320	542.881958
1473.999023	503.903595
1472.969727	543.890564
1471.940430	553.343079
1470.911133	774.040588
1469.881836	737.705994
1468.851563	907.436829
1467.821289	1054.243286
1466.791016	659.445923
1465.759766	1075.759399
1464.729492	1016.692017
1463.698242	1150.788452
1462.666992	840.291016
1461.635742	1144.637329
1460.603516	1179.706177
1459.571289	757.821899
1458.539063	1029.124878
1457.506836	1122.726440
1456.474609	982.921265
1455.441406	1462.160767
1454.408203	1152.522705
1453.375000	1139.742920
1452.341797	1291.809692
1451.307617	1494.547363
1450.274414	1322.263184
1449.240234	1322.372070
1448.205078	1061.643433
1447.170898	1299.993164
1446.135742	1059.784058
1445.100586	1224.752808
1444.065430	913.955750
1443.030273	1213.142212
1441.994141	1170.760376
1440.958984	1029.865356
1439.921875	1169.738525
1438.885742	884.954712
1437.849609	1166.530273
1436.812500	1185.251587
1435.775391	789.727356
1434.738281	803.646423
1433.701172	853.007813
1432.663086	705.484924
1431.625000	343.560974
1430.586914	559.809265
1429.548828	331.986725
1428.509766	495.343018
1427.470703	320.769165
1426.431641	280.008209
1425.392578	204.072723
1424.353516	282.016266
1423.313477	171.012787
1422.273438	40.005291
1421.233398	-133.663681
1420.193359	25.260437
1419.152344	88.526108
1418.111328	124.181282
1417.070313	426.693329
1416.029297	256.148773
1414.987305	-55.109943
1413.946289	187.206497
1412.904297	238.403717
1411.862305	-24.561026
1410.819336	122.369926
1409.776367	13.028554
1408.734375	112.390869
1407.691406	201.755646
1406.647461	107.848099
1405.604492	-18.526978
1404.560547	-212.533112
1403.516602	-233.177094
1402.472656	162.818542
1401.427734	-78.448730
1400.382813	455.492371
1399.337891	71.563766
1398.292969	-109.023613
1397.248047	229.413803
1396.202148	164.348907
1395.156250	-53.402035
1394.110352	-60.542274
1393.064453	100.221016
1392.018555	-192.153351
1390.971680	226.608719
1389.924805	-52.944824
1388.877930	-232.183365
1387.830078	29.034611
1386.782227	162.698059
1385.734375	48.861332
1384.686523	12.686149
1383.638672	-258.314209
1382.589844	75.635010
1381.541016	-37.659573
1380.492188	-50.882038
1379.443359	258.164368
1378.394531	255.088501
1377.344727	127.294434
1376.294922	136.925995
1375.245117	49.349751
1374.194336	173.946609
1373.143555	-442.149780
1372.092773	-97.858078
1371.041992	-50.278587
1369.991211	-10.091728
1368.939453	-126.826347
1367.887695	-136.277191
1366.835938	282.806915
1365.784180	101.641945
1364.731445	-221.277191
1363.679688	73.395126
1362.626953	-172.030060
1361.573242	-188.350220
1360.520508	-27.931341
1359.466797	269.294006
1358.413086	-52.671162
1357.359375	110.375267
1356.305664	101.944031
1355.250977	73.718231
1354.196289	343.727753
1353.141602	342.965668
1352.086914	153.559799
1351.031250	138.107666
1349.975586	194.738266
1348.919922	97.561829
1347.864258	715.102600
1346.808594	563.451233
1345.751953	471.459503
1344.695313	486.212921
1343.638672	496.083313
1342.581055	731.565247
1341.523438	483.812347
1340.466797	652.472046
1339.408203	427.278687
1338.350586	1009.573547
1337.291992	403.269226
1336.234375	690.901611
1335.174805	859.670776
1334.116211	583.081116
1333.057617	833.582581
1331.998047	547.353882
1330.938477	488.797729
1329.878906	529.217590
1328.818359	678.421143
1327.757813	674.418457
1326.697266	433.311646
1325.636719	441.837616
1324.576172	534.377808
1323.514648	654.082153
1322.453125	754.044250
1321.391602	666.463806
1320.330078	638.191040
1319.267578	753.042053
1318.205078	641.002808
1317.142578	630.155762
1316.080078	579.917603
1315.016602	1126.172974
1313.953125	799.956421
1312.889648	747.379639
1311.826172	798.312500
1310.761719	1299.883911
1309.698242	848.523132
1308.633789	621.374390
1307.569336	891.452332
1306.503906	935.091187
1305.438477	956.606323
1304.373047	793.701477
1303.307617	1316.880981
1302.242188	1060.620117
1301.175781	910.169312
1300.109375	924.437439
1299.042969	1081.206299
1297.976563	695.148438
1296.909180	780.729248
1295.841797	1178.072388
1294.774414	620.494690
1293.707031	774.805603
1292.638672	1027.191162
1291.571289	963.081604
1290.502930	766.581177
1289.433594	933.030457
1288.365234	773.417969
1287.295898	983.928406
1286.226563	687.179260
1285.157227	1169.540405
1284.086914	867.989319
1283.017578	919.172607
1281.947266	1075.593506
1280.876953	913.781555
1279.805664	1053.003418
1278.734375	827.652283
1277.663086	1120.921997
1276.591797	1145.077026
1275.520508	751.163025
1274.448242	919.581482
1273.375977	792.235107
1272.303711	887.265320
1271.231445	686.688599
1270.158203	701.086060
1269.085938	608.047668
1268.011719	436.909271
1266.938477	756.381653
1265.865234	939.061646
1264.791016	726.454346
1263.716797	943.167786
1262.641602	869.595581
1261.567383	747.292908
1260.492188	846.808044
1259.416992	756.192383
1258.341797	841.005493
1257.265625	760.123657
1256.190430	847.287476
1255.114258	715.268005
1254.037109	1009.232239
1252.960938	899.085144
1251.883789	934.931519
1250.806641	622.893494
1249.729492	965.151672
1248.652344	791.775696
1247.574219	1291.780273
1246.496094	826.703674
1245.417969	1343.425903
1244.338867	868.750793
1243.260742	897.001892
1242.181641	993.186218
1241.102539	780.986572
1240.022461	1262.980469
1238.943359	1031.329224
1237.863281	736.657227
1236.783203	582.756714
1235.702148	824.140625
1234.622070	905.378967
1233.541016	819.285278
1232.459961	534.476318
1231.377930	521.095764
1230.296875	837.116333
1229.214844	671.023254
1228.132813	679.286987
1227.050781	614.885620
1225.967773	550.458923
1224.884766	701.358337
1223.801758	440.911682
1222.718750	318.389984
1221.634766	415.903687
1220.550781	448.056458
1219.466797	690.420288
1218.382813	384.115906
1217.298828	568.314941
1216.213867	399.743011
1215.128906	499.236481
1214.042969	374.106781
1212.958008	331.060425
1211.872070	432.761597
1210.786133	652.589905
1209.700195	942.221008
1208.613281	474.446716
1207.526367	542.070679
1206.439453	549.354492
1205.352539	313.188782
1204.265625	390.296234
1203.177734	368.548676
1202.089844	638.165955
1201.001953	401.984161
1199.913086	158.628967
1198.824219	254.675888
1197.735352	-53.603439
1196.646484	95.275475
1195.557617	-350.013397
1194.467773	-206.051376
1193.377930	36.362309
1192.288086	-166.018204
1191.197266	400.567474
1190.106445	97.187523
1189.015625	569.695740
1187.924805	444.018158
1186.833984	-120.991333
1185.742188	250.288925
1184.650391	-247.336334
1183.557617	-68.229813
1182.465820	134.749130
1181.373047	-142.037445
1180.280273	142.283768
1179.187500	66.881233
1178.093750	-288.930115
1177.000977	-26.462362
1175.907227	-379.781372
1174.812500	248.896530
1173.718750	63.193073
1172.624023	143.229782
1171.529297	-1.775897
1170.434570	137.979401
1169.338867	64.714828
1168.244141	180.398239
1167.148438	317.498596
1166.051758	-214.868256
1164.956055	-87.374901
1163.859375	-196.544647
1162.762695	62.197750
1161.666016	-142.561035
1160.568359	82.540718
1159.470703	-117.435326
1158.373047	45.439384
1157.275391	148.554321
1156.176758	420.962585
1155.079102	559.665955
1153.979492	-91.068588
1152.880859	204.966354
1151.782227	119.470413
1150.682617	22.059174
1149.583008	343.986023
1148.482422	158.374390
1147.382813	-150.998260
1146.282227	27.813164
1145.181641	173.196945
1144.080078	-385.936401
1142.979492	116.323586
1141.877930	347.154358
1140.776367	26.122042
1139.673828	183.111771
1138.572266	-26.044031
1137.469727	73.820404
1136.367188	328.068115
1135.263672	313.746399
1134.161133	175.931854
1133.057617	294.596954
1131.954102	90.350853
1130.849609	294.391296
1129.745117	384.436829
1128.641602	384.303741
1127.536133	524.073181
1126.431641	310.478790
1125.326172	175.200104
1124.220703	409.719391
1123.115234	113.350296
1122.009766	172.469025
1120.903320	323.919891
1119.796875	-50.375336
1118.690430	141.313004
1117.583008	155.393784
1116.475586	119.784790
1115.368164	155.170822
1114.260742	-126.392204
1113.152344	-225.745361
1112.044922	72.150642
1110.936523	43.731647
1109.827148	142.938385
1108.718750	305.913574
1107.609375	60.192787
1106.500000	-168.870773
1105.389648	-279.774261
1104.280273	414.306519
1103.169922	324.600708
1102.059570	53.295361
1100.948242	-140.034241
1099.837891	421.398712
1098.726563	459.181030
1097.615234	67.970375
1096.502930	308.533539
1095.390625	289.844543
1094.278320	431.377289
1093.166016	525.777466
1092.053711	368.241699
1090.940430	255.525146
1089.827148	382.945435
1088.713867	140.945129
1087.599609	244.877274
1086.485352	144.196030
1085.371094	551.468994
1084.256836	-110.966728
1083.141602	434.917847
1082.027344	179.384750
1080.912109	487.787689
1079.795898	417.971680
1078.680664	519.647705
1077.564453	478.126709
1076.448242	326.366302
1075.331055	329.583252
1074.213867	304.699829
1073.096680	258.779694
1071.979492	184.796600
1070.862305	413.310211
1069.744141	130.846130
1068.625977	265.650574
1067.507813	133.396454
1066.388672	219.066589
1065.270508	236.866547
1064.151367	306.214020
1063.031250	270.266510
1061.912109	152.514267
1060.791992	69.965248
1059.671875	544.165833
1058.550781	-24.674309
1057.430664	91.793983
1056.309570	194.243164
1055.188477	238.305191
1054.066406	373.518188
1052.945313	167.754059
1051.823242	403.478729
1050.700195	6.509712
1049.578125	62.601212
1048.455078	226.071152
1047.332031	221.578247
1046.208984	25.916273
1045.084961	-43.665276
1043.960938	-52.523575
1042.836914	-320.005554
1041.712891	309.850494
1040.587891	33.251320
1039.462891	-77.770012
1038.337891	32.564526
1037.212891	103.357140
1036.086914	-28.298399
1034.960938	68.236031
1033.834961	299.750092
1032.708984	-64.181435
1031.582031	118.598000
1030.455078	52.624531
1029.328125	-231.706787
1028.200195	-255.567368
1027.072266	20.371613
1025.944336	-291.358154
1024.816406	-150.033585
1023.687500	-212.989868
1022.558594	-187.625183
1021.429688	-591.462585
1020.300781	-108.798683
1019.170898	65.246536
1018.041016	-210.549820
1016.911133	237.195358
1015.780273	-186.665176
1014.649414	103.481354
1013.518555	122.533592
1012.387695	-71.410614
1011.255859	144.693192
1010.124023	-143.894241
1008.992188	14.459995
1007.860352	114.990402
1006.727539	710.651855
1005.594727	683.950745
1004.461914	1179.969116
1003.329102	982.292908
1002.195313	1240.135132
1001.061523	730.775085
999.927734	452.775269
998.792969	308.965973
997.658203	-58.670635
996.523438	442.013763
995.388672	83.952560
994.252930	53.824093
993.117188	0.742816
991.981445	-126.025871
990.844727	450.673096
989.708984	337.892181
988.572266	303.621521
987.434570	-64.662430
986.297852	99.498489
985.160156	-88.717682
984.022461	-76.412216
982.884766	-47.901936
981.746094	58.945297
980.607422	-107.991669
979.468750	192.259338
978.329102	292.361908
977.190430	272.944427
976.050781	-22.247416
974.910156	-52.893631
973.770508	-131.682816
972.629883	-61.017265
971.489258	-213.081528
970.348633	18.494833
969.207031	201.836823
968.065430	123.536942
966.923828	396.442108
965.781250	221.958740
964.639648	329.756134
963.496094	-137.960281
962.353516	82.379761
961.210938	227.065521
960.067383	110.546715
958.923828	202.641556
957.779297	338.288116
956.635742	-254.197083
955.491211	-470.882294
954.345703	83.907570
953.201172	256.398590
952.055664	163.519043
950.910156	15.871664
949.764648	42.150723
948.618164	18.200979
947.471680	33.191284
946.325195	135.077560
945.178711	125.057922
944.031250	-53.893784
942.883789	70.992523
941.736328	175.348480
940.587891	129.097321
939.439453	349.895569
938.291016	495.378723
937.142578	269.111969
935.993164	510.444489
934.843750	414.345001
933.694336	879.003601
932.544922	427.540161
931.394531	220.093063
930.244141	249.658066
929.093750	-116.910675
927.942383	338.509735
926.791016	352.266449
925.639648	-175.450470
924.488281	232.056763
923.335938	-174.741135
922.183594	-201.598801
921.031250	-53.361404
919.877930	47.129341
918.724609	52.192841
917.571289	84.558121
916.417969	275.919037
915.263672	360.519958
914.109375	222.668350
912.955078	441.218231
911.800781	323.910278
910.645508	149.985077
909.490234	325.414001
908.334961	178.847870
907.178711	66.378922
906.022461	153.419800
904.866211	152.090088
903.709961	30.735947
902.552734	-233.202698
901.395508	35.057812
900.238281	-27.257502
899.080078	-60.103149
897.921875	103.921608
896.763672	10.026191
895.605469	42.830177
894.446289	190.937698
893.287109	18.026777
892.127930	328.802917
890.967773	336.702362
889.807617	100.668694
888.647461	-20.076935
887.487305	342.374146
886.326172	-252.350433
885.165039	249.899979
884.003906	-71.532356
882.842773	-16.148926
881.680664	127.154541
880.518555	495.829437
879.356445	-75.547523
878.193359	148.776321
877.030273	134.189941
875.867188	241.227051
874.703125	111.769287
873.540039	358.318665
872.375977	129.839142
871.210938	225.481628
870.046875	91.599777
868.881836	110.704399
867.716797	206.235336
866.550781	463.558594
865.385742	295.965546
864.219727	218.306717
863.052734	145.155029
861.886719	476.278503
860.719727	333.445618
859.552734	659.826965
858.384766	586.538452
857.217773	690.512512
856.049805	489.326050
854.880859	864.583374
853.712891	750.834167
852.543945	477.948364
851.375000	527.877991
850.205078	647.207764
849.036133	661.163452
847.866211	451.118774
846.696289	574.744751
845.525391	434.137787
844.354492	253.269775
843.183594	231.303879
842.012695	368.122040
840.840820	17.312780
839.668945	140.613907
838.497070	241.458206
837.324219	438.305298
836.151367	232.854065
834.978516	429.513977
833.805664	288.827240
832.631836	315.601166
831.458008	259.730225
830.284180	362.272369
829.110352	183.605927
827.935547	402.006866
826.760742	87.280121
825.584961	557.424255
824.410156	418.792206
823.234375	-210.079315
822.058594	128.193054
820.881836	227.928192
819.705078	269.657990
818.528320	144.343140
817.351563	-9.903389
816.173828	-108.501015
814.996094	302.352020
813.818359	81.284447
812.639648	-342.088043
811.461914	255.104401
810.283203	-137.105972
809.103516	-102.547401
807.923828	-23.628611
806.745117	10.773162
805.564453	-174.725708
804.384766	-22.757015
803.204102	-35.159855
802.023438	50.024647
800.842773	-68.980614
799.661133	-201.298325
798.479492	-238.258423
797.297852	83.869896
796.115234	-17.524345
794.932617	-231.931000
793.750000	-100.708992
792.567383	-368.252350
791.383789	-104.316628
790.200195	-115.055412
789.016602	-163.460297
787.832031	-10.548553
786.648438	-209.482941
785.463867	255.103745
784.278320	283.837128
783.092773	-5.807055
781.908203	53.819061
780.721680	-41.295017
779.536133	256.788696
778.349609	20.241890
777.163086	-50.646854
775.975586	319.937225
774.789063	-66.655838
773.601563	149.225937
772.413086	371.583557
771.225586	68.931396
770.037109	44.190876
768.848633	482.319061
767.660156	338.414795
766.470703	159.292877
765.281250	66.125366
764.091797	-139.340332
762.901367	-47.515999
761.710938	405.223724
760.520508	210.739609
759.330078	590.548706
758.138672	239.887650
756.947266	82.885956
755.755859	383.236481
754.563477	219.636932
753.371094	341.775421
752.178711	143.075424
750.986328	-53.348225
749.792969	62.127964
748.599609	329.024323
747.405273	130.456543
746.211914	-24.133902
745.017578	444.404663
743.823242	202.061432
742.627930	233.932602
741.433594	86.018333
740.238281	-35.525776
739.041992	-73.744858
737.846680	-54.982491
736.650391	71.100571
735.454102	100.778732
734.256836	-14.039188
733.059570	-19.360052
731.862305	56.302280
730.665039	-141.523102
729.466797	196.619568
728.268555	143.207748
727.070313	282.219757
725.872070	119.567505
724.672852	-60.465103
723.473633	28.314173
722.273438	171.681473
721.074219	9.308420
719.874023	338.233856
718.673828	199.962387
717.472656	-8.034514
716.271484	89.513298
715.070313	-35.412109
713.869141	-66.477112
712.666992	608.832825
711.464844	-198.192932
710.262695	-54.755959
709.059570	167.076248
707.856445	332.225708
706.653320	-18.708492
705.450195	200.927322
704.246094	124.514908
703.041992	-84.543556
701.837891	-45.453869
700.632813	624.392273
699.428711	330.727112
698.222656	306.810730
697.017578	165.603928
695.811523	135.337723
694.605469	55.179268
693.399414	40.277847
692.192383	138.351059
690.986328	-123.916801
689.778320	-166.800247
688.571289	-38.183739
687.363281	-37.550831
686.155273	253.768661
684.947266	89.669601
683.738281	140.322525
682.529297	-36.548073
681.320313	9.913314
680.111328	-97.390999
678.901367	-72.470306
677.691406	-60.483551
676.481445	-26.790442
675.270508	-183.501984
674.059570	-221.074478
672.848633	-252.071106
671.636719	-6.161620
670.425781	51.584846
669.213867	57.481670
668.000977	-98.659660
666.789063	263.911377
665.576172	-121.073959
664.362305	196.089920
663.149414	59.723183
661.935547	44.361595
660.721680	-191.082031
659.507813	24.601122
658.292969	33.134762
657.078125	-219.256378
655.863281	13.663376
654.647461	-10.015464
653.431641	-31.494555
652.215820	-83.097336
651.000000	1.071337
649.783203	80.921684
648.566406	171.520752
647.349609	-114.631409
646.132813	124.515831
644.915039	135.473572
643.697266	-42.879524
642.478516	507.963318
641.259766	297.353027
640.041992	237.316086
638.822266	306.248566
637.603516	495.466278
636.383789	220.537003
635.164063	-148.798798
633.943359	-251.735275
632.723633	91.870461
631.502930	136.928757
630.281250	104.659157
629.060547	359.817261
627.838867	42.113255
626.617188	260.563416
625.394531	11.463690
624.172852	362.522278
622.950195	293.318848
621.726563	-22.347082
620.503906	328.142578
619.280273	310.018433
618.056641	227.533646
616.832031	-146.163040
615.608398	81.471916
614.383789	325.944366
613.158203	202.223511
611.933594	185.286453
610.708008	-41.370636
609.482422	112.328438
608.255859	-110.384964
607.030273	-85.400887
605.803711	101.653069
604.576172	-215.639114
