# Supplementary material for: Raman spectroscopy accurately differentiates mucosal healing from non-healing and biochemical changes following biological therapy in inflammatory bowel disease
Source: PLoS One. 2021 Jun 2;16(6):e0252210. doi: 10.1371/journal.pone.0252210 (PMC8172032; doi:10.1371/journal.pone.0252210)
Supplement: S7 Dataset — (ZIP) [file pone.0252210.s009.zip › Post-biologic/OC013 post treatment-2_BL sub CR removed_60__X_13373.9__Y_18528.6__Time_669.txt]

1714.671875	235.872391
1713.695313	75.625282
1712.718750	246.081100
1711.742188	106.592552
1710.764648	99.658302
1709.787109	-85.693092
1708.809570	-76.874496
1707.831055	171.459991
1706.853516	-7.717415
1705.875000	213.241089
1704.896484	-124.372131
1703.916992	-166.377548
1702.938477	-92.202309
1701.958984	-78.607674
1700.979492	-211.119965
1700.000000	26.472305
1699.019531	-130.796341
1698.040039	-265.605286
1697.059570	54.874744
1696.079102	127.664360
1695.097656	19.663441
1694.117188	-122.069611
1693.135742	-73.312035
1692.154297	-165.183395
1691.172852	-80.015495
1690.190430	5.925402
1689.208008	108.659897
1688.225586	-6.537132
1687.243164	137.755798
1686.260742	298.759094
1685.277344	319.169922
1684.293945	199.098022
1683.310547	175.720154
1682.327148	89.149689
1681.343750	99.184715
1680.359375	458.634949
1679.375000	179.808090
1678.390625	311.566986
1677.405273	294.909180
1676.419922	292.190491
1675.435547	449.667542
1674.449219	320.505676
1673.463867	495.030060
1672.478516	300.664856
1671.492188	648.935425
1670.505859	747.909424
1669.519531	499.480072
1668.532227	575.590637
1667.544922	715.885681
1666.557617	856.615234
1665.570313	477.713135
1664.583008	558.373169
1663.594727	798.571899
1662.607422	877.376831
1661.619141	760.394714
1660.629883	964.569153
1659.641602	835.199890
1658.652344	854.626953
1657.663086	871.782593
1656.673828	947.558899
1655.684570	822.456543
1654.694336	758.626892
1653.704102	647.530396
1652.713867	692.904602
1651.723633	640.704712
1650.732422	670.804688
1649.742188	592.791504
1648.750977	205.814392
1647.758789	178.688553
1646.767578	278.669617
1645.775391	320.735107
1644.784180	217.773712
1643.791992	252.383392
1642.798828	184.239258
1641.806641	103.146103
1640.813477	159.495590
1639.820313	-245.657944
1638.827148	-51.729294
1637.833008	13.070431
1636.839844	167.648361
1635.845703	-278.653015
1634.851563	-13.102784
1633.856445	7.441637
1632.862305	-237.927673
1631.867188	114.726265
1630.872070	225.111893
1629.876953	235.525711
1628.881836	-19.774668
1627.885742	-101.221313
1626.889648	185.732254
1625.893555	-105.970383
1624.897461	-31.986111
1623.900391	-194.577179
1622.903320	113.418373
1621.906250	71.839218
1620.909180	-22.227764
1619.912109	-142.486588
1618.914063	141.730118
1617.916016	181.677521
1616.917969	43.130581
1615.919922	125.088005
1614.920898	39.089787
1613.921875	65.917007
1612.922852	-62.009350
1611.923828	-95.506424
1610.924805	-246.975204
1609.924805	141.484253
1608.924805	354.182098
1607.924805	-41.023506
1606.924805	27.487501
1605.923828	17.358612
1604.922852	185.204300
1603.921875	-102.513199
1602.920898	-47.358875
1601.919922	96.658096
1600.917969	125.445206
1599.916016	-157.057938
1598.914063	-123.153122
1597.912109	-21.381268
1596.909180	-79.165741
1595.906250	11.919187
1594.903320	102.870056
1593.900391	-122.336952
1592.896484	-156.935654
1591.893555	-108.079346
1590.889648	-101.116104
1589.885742	-26.418770
1588.880859	-176.239670
1587.876953	88.622704
1586.872070	19.449747
1585.867188	77.939812
1584.862305	-119.171135
1583.856445	-11.413755
1582.851563	-81.001862
1581.845703	16.023069
1580.839844	-124.126823
1579.833008	-56.047726
1578.827148	191.499146
1577.820313	227.974609
1576.813477	74.338821
1575.806641	24.691942
1574.798828	-51.091671
1573.791992	-2.155224
1572.784180	-59.987946
1571.775391	-65.961357
1570.767578	172.216019
1569.759766	28.202898
1568.750977	172.437820
1567.742188	98.303833
1566.732422	-123.958870
1565.723633	84.666649
1564.713867	124.341019
1563.704102	296.185486
1562.694336	-95.163406
1561.684570	156.758026
1560.673828	-55.773293
1559.664063	-115.389572
1558.652344	89.240761
1557.641602	135.557861
1556.630859	290.524353
1555.619141	313.151215
1554.607422	89.580177
1553.595703	158.545135
1552.583984	7.285865
1551.571289	39.692894
1550.558594	-210.115555
1549.545898	217.847565
1548.533203	120.414078
1547.519531	-168.497437
1546.506836	196.688461
1545.493164	225.528763
1544.479492	-17.141291
1543.464844	91.527229
1542.451172	-1.471926
1541.436523	336.715240
1540.421875	122.048737
1539.407227	-136.550217
1538.391602	348.131165
1537.375977	102.207748
1536.361328	36.855511
1535.344727	182.875565
1534.329102	145.621170
1533.312500	51.515930
1532.296875	-135.461899
1531.280273	200.649948
1530.262695	106.193657
1529.246094	-65.615387
1528.228516	228.668900
1527.210938	-115.872131
1526.193359	-30.469048
1525.175781	72.794083
1524.157227	111.551865
1523.138672	-22.192879
1522.120117	16.338211
1521.101563	93.316078
1520.082031	108.432655
1519.063477	41.192917
1518.043945	-157.204926
1517.024414	27.218309
1516.003906	116.397476
1514.983398	-46.252441
1513.963867	209.627289
1512.943359	8.325867
1511.921875	-157.064880
1510.901367	-19.661417
1509.879883	-92.796059
1508.858398	31.519085
1507.836914	55.684750
1506.815430	-7.417853
1505.792969	-75.713860
1504.770508	-97.927910
1503.748047	-45.901402
1502.725586	-40.081192
1501.702148	-341.691467
1500.678711	-318.042450
1499.655273	-30.782196
1498.631836	36.173756
1497.608398	-168.213226
1496.583984	95.603951
1495.559570	-62.797955
1494.535156	-106.107918
1493.510742	26.969431
1492.485352	-62.470146
1491.460938	-8.784781
1490.435547	101.030991
1489.409180	220.959946
1488.383789	98.177391
1487.357422	-68.016510
1486.331055	174.299149
1485.304688	41.273243
1484.278320	265.535156
1483.250977	58.483055
1482.224609	236.677307
1481.197266	200.534973
1480.168945	85.331795
1479.141602	418.823517
1478.113281	288.294250
1477.084961	134.874008
1476.056641	327.971375
1475.028320	747.655090
1473.999023	352.278290
1472.969727	731.015869
1471.940430	821.965820
1470.911133	734.737793
1469.881836	767.130981
1468.851563	992.818787
1467.821289	992.073669
1466.791016	958.284607
1465.759766	1107.535034
1464.729492	1223.709473
1463.698242	895.156311
1462.666992	1120.581543
1461.635742	1340.850464
1460.603516	1362.958862
1459.571289	1316.532471
1458.539063	1366.606567
1457.506836	1119.770874
1456.474609	1202.906494
1455.441406	1346.901733
1454.408203	1391.958252
1453.375000	1469.995850
1452.341797	1793.936401
1451.307617	1443.584473
1450.274414	1597.697998
1449.240234	1364.159424
1448.205078	1394.168213
1447.170898	1338.128296
1446.135742	1411.266113
1445.100586	1398.360962
1444.065430	1345.021729
1443.030273	1299.349854
1441.994141	1458.636475
1440.958984	1086.819824
1439.921875	1304.342407
1438.885742	1137.591309
1437.849609	1082.181519
1436.812500	897.969055
1435.775391	916.013245
1434.738281	944.219849
1433.701172	603.787720
1432.663086	505.931915
1431.625000	680.807373
1430.586914	532.647888
1429.548828	483.028961
1428.509766	491.511688
1427.470703	313.434113
1426.431641	301.932251
1425.392578	484.628357
1424.353516	286.740387
1423.313477	351.073853
1422.273438	110.620522
1421.233398	308.629517
1420.193359	156.594070
1419.152344	-17.961365
1418.111328	-33.772022
1417.070313	104.030220
1416.029297	55.666954
1414.987305	-20.268734
1413.946289	175.557236
1412.904297	21.859474
1411.862305	280.612946
1410.819336	290.504730
1409.776367	94.429443
1408.734375	97.021576
1407.691406	124.812912
1406.647461	72.316063
1405.604492	208.257889
1404.560547	-52.387936
1403.516602	15.942395
1402.472656	34.161465
1401.427734	-291.218842
1400.382813	-127.289429
1399.337891	41.686432
1398.292969	5.117290
1397.248047	317.062073
1396.202148	162.861099
1395.156250	226.797852
1394.110352	-42.334496
1393.064453	-15.742762
1392.018555	-234.428741
1390.971680	-4.850549
1389.924805	129.628113
1388.877930	-296.326691
1387.830078	-31.563444
1386.782227	125.643562
1385.734375	-39.682228
1384.686523	-224.833832
1383.638672	-374.809387
1382.589844	-147.289078
1381.541016	-4.709942
1380.492188	77.964989
1379.443359	-64.051598
1378.394531	16.308445
1377.344727	-78.009727
1376.294922	-157.209412
1375.245117	93.088005
1374.194336	-105.662338
1373.143555	24.996035
1372.092773	75.906487
1371.041992	37.146740
1369.991211	-26.420368
1368.939453	69.617699
1367.887695	-113.324226
1366.835938	-74.398994
1365.784180	109.047134
1364.731445	58.464108
1363.679688	-96.539810
1362.626953	74.635094
1361.573242	166.205246
1360.520508	66.290009
1359.466797	235.114578
1358.413086	311.957916
1357.359375	-93.428734
1356.305664	137.742920
1355.250977	157.679306
1354.196289	364.030029
1353.141602	413.899780
1352.086914	83.885307
1351.031250	124.037102
1349.975586	72.416435
1348.919922	480.030212
1347.864258	282.139221
1346.808594	213.416367
1345.751953	370.496429
1344.695313	587.104187
1343.638672	540.920288
1342.581055	492.355072
1341.523438	538.056885
1340.466797	747.339722
1339.408203	619.737854
1338.350586	670.578125
1337.291992	545.680786
1336.234375	485.279907
1335.174805	578.406738
1334.116211	748.275757
1333.057617	599.037964
1331.998047	709.614014
1330.938477	347.938477
1329.878906	587.215149
1328.818359	759.716614
1327.757813	561.558594
1326.697266	543.900208
1325.636719	825.181458
1324.576172	807.604309
1323.514648	812.312561
1322.453125	372.779144
1321.391602	552.918823
1320.330078	809.527100
1319.267578	659.064514
1318.205078	476.663757
1317.142578	866.434937
1316.080078	767.995789
1315.016602	829.846069
1313.953125	906.506958
1312.889648	778.711487
1311.826172	1035.249390
1310.761719	855.864502
1309.698242	784.936096
1308.633789	674.695679
1307.569336	869.693359
1306.503906	710.358948
1305.438477	1065.232666
1304.373047	1083.072876
1303.307617	987.845215
1302.242188	732.917236
1301.175781	812.369263
1300.109375	1100.677002
1299.042969	993.385803
1297.976563	783.019897
1296.909180	1027.038452
1295.841797	937.108337
1294.774414	780.974304
1293.707031	816.340149
1292.638672	751.124207
1291.571289	840.493408
1290.502930	642.924622
1289.433594	823.029846
1288.365234	677.069580
1287.295898	1040.929077
1286.226563	833.763306
1285.157227	795.729126
1284.086914	990.381836
1283.017578	920.528748
1281.947266	618.152832
1280.876953	832.334839
1279.805664	845.780518
1278.734375	869.015869
1277.663086	637.879517
1276.591797	864.123901
1275.520508	581.759521
1274.448242	1003.461060
1273.375977	677.205505
1272.303711	954.556213
1271.231445	762.798889
1270.158203	908.129761
1269.085938	1033.865723
1268.011719	834.876892
1266.938477	1270.503662
1265.865234	1147.180298
1264.791016	953.157715
1263.716797	815.305847
1262.641602	699.445740
1261.567383	729.896423
1260.492188	896.807251
1259.416992	936.917297
1258.341797	804.026245
1257.265625	858.720825
1256.190430	1188.546753
1255.114258	967.987366
1254.037109	1161.291626
1252.960938	758.282715
1251.883789	1048.824707
1250.806641	1098.404907
1249.729492	1191.713745
1248.652344	978.605591
1247.574219	928.425171
1246.496094	890.394226
1245.417969	942.253967
1244.338867	576.229919
1243.260742	734.940552
1242.181641	820.701050
1241.102539	712.184509
1240.022461	627.948486
1238.943359	1002.340210
1237.863281	1017.479370
1236.783203	947.683899
1235.702148	809.981812
1234.622070	968.086060
1233.541016	726.141479
1232.459961	753.255188
1231.377930	918.414307
1230.296875	618.390503
1229.214844	1015.912598
1228.132813	824.869080
1227.050781	641.130432
1225.967773	713.960938
1224.884766	709.288391
1223.801758	496.536041
1222.718750	612.752075
1221.634766	499.161865
1220.550781	535.454956
1219.466797	380.753876
1218.382813	354.142242
1217.298828	520.762085
1216.213867	312.887451
1215.128906	421.387909
1214.042969	592.556946
1212.958008	469.140442
1211.872070	386.747192
1210.786133	475.635742
1209.700195	552.376099
1208.613281	621.790894
1207.526367	628.441650
1206.439453	543.441345
1205.352539	470.477295
1204.265625	469.775848
1203.177734	408.798248
1202.089844	424.862122
1201.001953	334.926331
1199.913086	336.446167
1198.824219	244.055908
1197.735352	185.339417
1196.646484	107.351334
1195.557617	22.132652
1194.467773	124.447197
1193.377930	-42.582214
1192.288086	-53.365711
1191.197266	-237.211792
1190.106445	-7.817771
1189.015625	298.281311
1187.924805	-5.742593
1186.833984	31.227884
1185.742188	-171.899078
1184.650391	-161.412277
1183.557617	88.926529
1182.465820	235.967636
1181.373047	32.765427
1180.280273	-21.747942
1179.187500	285.662201
1178.093750	51.273033
1177.000977	-161.490402
1175.907227	-122.699028
1174.812500	-19.317442
1173.718750	-138.697647
1172.624023	100.987679
1171.529297	48.542286
1170.434570	118.099434
1169.338867	-97.097038
1168.244141	-68.289291
1167.148438	46.529427
1166.051758	151.683746
1164.956055	-85.021339
1163.859375	-20.596817
1162.762695	-25.525610
1161.666016	-128.420395
1160.568359	184.169556
1159.470703	90.730247
1158.373047	49.799442
1157.275391	-62.741337
1156.176758	-27.365232
1155.079102	27.044060
1153.979492	95.682869
1152.880859	78.430542
1151.782227	-7.975080
1150.682617	-277.878296
1149.583008	-59.286842
1148.482422	-133.816498
1147.382813	-370.276245
1146.282227	-209.066422
1145.181641	-133.653595
1144.080078	60.676495
1142.979492	228.720596
1141.877930	-0.593646
1140.776367	27.007608
1139.673828	75.959274
1138.572266	-32.021721
1137.469727	-94.832100
1136.367188	-176.649033
1135.263672	100.237770
1134.161133	-121.759262
1133.057617	261.791199
1131.954102	-52.776218
1130.849609	100.319122
1129.745117	110.956841
1128.641602	192.745178
1127.536133	255.488632
1126.431641	216.234436
1125.326172	404.554413
1124.220703	384.205292
1123.115234	366.221375
1122.009766	371.922119
1120.903320	-3.724382
1119.796875	181.991776
1118.690430	208.999466
1117.583008	93.964066
1116.475586	57.064274
1115.368164	285.143036
1114.260742	58.984707
1113.152344	286.942200
1112.044922	-47.872326
1110.936523	255.640305
1109.827148	17.854357
1108.718750	385.003021
1107.609375	163.834030
1106.500000	356.029999
1105.389648	338.010315
1104.280273	109.935905
1103.169922	420.013550
1102.059570	284.046906
1100.948242	249.570740
1099.837891	250.501694
1098.726563	208.999786
1097.615234	101.526894
1096.502930	250.984970
1095.390625	306.144470
1094.278320	135.164795
1093.166016	717.883118
1092.053711	316.185455
1090.940430	251.298065
1089.827148	179.401459
1088.713867	131.088654
1087.599609	219.250076
1086.485352	293.284882
1085.371094	167.459961
1084.256836	328.503052
1083.141602	132.271484
1082.027344	417.839417
1080.912109	163.012131
1079.795898	237.122971
1078.680664	175.058334
1077.564453	286.762390
1076.448242	13.555881
1075.331055	31.458469
1074.213867	220.636505
1073.096680	179.929062
1071.979492	160.386124
1070.862305	194.809631
1069.744141	81.604172
1068.625977	24.730808
1067.507813	237.329346
1066.388672	276.558411
1065.270508	194.063110
1064.151367	341.067871
1063.031250	94.853172
1061.912109	-52.912701
1060.791992	330.473419
1059.671875	33.136147
1058.550781	341.603577
1057.430664	39.836483
1056.309570	-25.680372
1055.188477	-39.701481
1054.066406	172.943970
1052.945313	149.661575
1051.823242	203.502930
1050.700195	47.269951
1049.578125	-24.798170
1048.455078	155.237198
1047.332031	-131.324265
1046.208984	142.078949
1045.084961	389.770355
1043.960938	-47.981842
1042.836914	104.215851
1041.712891	303.018585
1040.587891	110.410233
1039.462891	-72.718224
1038.337891	-85.701912
1037.212891	134.198242
1036.086914	-90.484825
1034.960938	-163.737442
1033.834961	102.780983
1032.708984	138.989151
1031.582031	240.363571
1030.455078	-2.299239
1029.328125	185.218201
1028.200195	-143.142578
1027.072266	-422.481812
1025.944336	-253.337936
1024.816406	-237.450607
1023.687500	-168.094849
1022.558594	-36.017742
1021.429688	-94.199234
1020.300781	-321.623169
1019.170898	-425.931519
1018.041016	-203.143280
1016.911133	-147.293121
1015.780273	-165.552185
1014.649414	-276.406494
1013.518555	-72.047073
1012.387695	11.866316
1011.255859	135.192093
1010.124023	96.494560
1008.992188	9.297500
1007.860352	165.204712
1006.727539	159.184250
1005.594727	416.934753
1004.461914	709.341248
1003.329102	1406.280884
1002.195313	1439.634155
1001.061523	555.679260
999.927734	229.000351
998.792969	135.847183
997.658203	209.089554
996.523438	65.379890
995.388672	85.706543
994.252930	-115.411018
993.117188	11.255982
991.981445	29.553246
990.844727	47.934025
989.708984	-226.383240
988.572266	-90.214600
987.434570	237.240860
986.297852	-75.814621
985.160156	-17.806036
984.022461	-360.401947
982.884766	-428.788086
981.746094	89.868179
980.607422	-68.146935
979.468750	-237.495804
978.329102	-31.773323
977.190430	-12.308064
976.050781	64.710487
974.910156	171.666992
973.770508	14.410070
972.629883	-2.544273
971.489258	-40.070827
970.348633	113.099503
969.207031	183.643753
968.065430	52.270821
966.923828	67.904022
965.781250	44.622921
964.639648	188.868439
963.496094	-88.777725
962.353516	0.589849
961.210938	-33.761791
960.067383	346.733521
958.923828	168.166672
957.779297	88.254341
956.635742	-39.622372
955.491211	43.257679
954.345703	-130.152893
953.201172	51.268696
952.055664	244.126785
950.910156	226.562393
949.764648	-69.872566
948.618164	173.415939
947.471680	183.549133
946.325195	175.477325
945.178711	-22.120720
944.031250	177.849243
942.883789	265.916290
941.736328	66.386124
940.587891	353.148010
939.439453	493.816711
938.291016	456.561188
937.142578	503.778809
935.993164	462.120819
934.843750	470.705505
933.694336	686.746704
932.544922	428.823364
931.394531	52.637688
930.244141	250.608459
929.093750	232.244339
927.942383	393.788605
926.791016	229.876648
925.639648	264.052246
924.488281	273.251709
923.335938	237.023209
922.183594	132.660034
921.031250	46.588722
919.877930	-118.925690
918.724609	54.232224
917.571289	284.151062
916.417969	12.120566
915.263672	-187.070633
914.109375	-47.899158
912.955078	204.725525
911.800781	-128.088516
910.645508	70.093941
909.490234	-1.641410
908.334961	-259.211914
907.178711	122.597069
906.022461	-39.615273
904.866211	-56.709637
903.709961	98.388809
902.552734	-90.757576
901.395508	-132.618073
900.238281	6.655564
899.080078	109.694130
897.921875	-81.401459
896.763672	1.314699
895.605469	-228.047440
894.446289	-93.276901
893.287109	82.143120
892.127930	115.140938
890.967773	306.294769
889.807617	-89.878662
888.647461	94.504059
887.487305	-25.958838
886.326172	424.699585
885.165039	274.917908
884.003906	-50.746674
882.842773	50.046291
881.680664	112.472786
880.518555	172.627579
879.356445	162.896011
878.193359	74.311562
877.030273	93.914268
875.867188	160.812180
874.703125	27.278990
873.540039	139.194962
872.375977	246.561981
871.210938	383.136566
870.046875	-51.763557
868.881836	266.992462
867.716797	212.333405
866.550781	431.958771
865.385742	186.241089
864.219727	340.596344
863.052734	157.909988
861.886719	500.837830
860.719727	217.139572
859.552734	407.226532
858.384766	399.714264
857.217773	356.287994
856.049805	460.926178
854.880859	451.123718
853.712891	609.470215
852.543945	335.086731
851.375000	591.960876
850.205078	297.510895
849.036133	513.910706
847.866211	566.701050
846.696289	438.086578
845.525391	226.686768
844.354492	281.676941
843.183594	338.853027
842.012695	501.106628
840.840820	215.988861
839.668945	322.245544
838.497070	330.069183
837.324219	69.690529
836.151367	70.808678
834.978516	382.375946
833.805664	247.127823
832.631836	417.785309
831.458008	166.457901
830.284180	111.594025
829.110352	340.060181
827.935547	135.665237
826.760742	132.026657
825.584961	291.105621
824.410156	142.473938
823.234375	276.882751
822.058594	244.096283
820.881836	278.108826
819.705078	4.760929
818.528320	279.169250
817.351563	108.251328
816.173828	77.563972
814.996094	113.590492
813.818359	47.242630
812.639648	185.459991
811.461914	-65.481422
810.283203	-78.530167
809.103516	-227.161209
807.923828	32.999763
806.745117	-157.879776
805.564453	-24.517851
804.384766	-137.683075
803.204102	-166.502029
802.023438	-210.885208
800.842773	-215.361969
799.661133	-162.215454
798.479492	-122.445816
797.297852	-452.951447
796.115234	-178.294846
794.932617	-262.770844
793.750000	-99.144936
792.567383	-188.120117
791.383789	-124.319427
790.200195	92.150032
789.016602	5.268991
787.832031	-254.198929
786.648438	-133.110245
785.463867	-197.893036
784.278320	88.868973
783.092773	355.557373
781.908203	253.001236
780.721680	137.197540
779.536133	268.806458
778.349609	161.802002
777.163086	103.378609
775.975586	42.737343
774.789063	65.942596
773.601563	166.321732
772.413086	-90.732132
771.225586	42.636719
770.037109	-57.801125
768.848633	-133.983612
767.660156	96.154442
766.470703	68.370720
765.281250	194.754761
764.091797	-139.212143
762.901367	-34.922710
761.710938	89.093605
760.520508	91.986153
759.330078	369.861298
758.138672	130.670074
756.947266	285.195709
755.755859	395.650177
754.563477	380.738312
753.371094	124.079491
752.178711	43.278267
750.986328	87.689217
749.792969	31.040668
748.599609	95.149391
747.405273	106.526917
746.211914	346.098816
745.017578	-9.007464
743.823242	101.032784
742.627930	193.463531
741.433594	-117.557083
740.238281	-134.739532
739.041992	-11.682287
737.846680	-74.912605
736.650391	-238.877365
735.454102	22.041285
734.256836	-78.395111
733.059570	48.835625
731.862305	20.639038
730.665039	-5.362526
729.466797	-42.288376
728.268555	-77.012779
727.070313	207.457703
725.872070	-78.658852
724.672852	43.983074
723.473633	122.878365
722.273438	-62.535641
721.074219	57.844753
719.874023	173.812897
718.673828	123.857758
717.472656	100.121773
716.271484	170.214981
715.070313	153.044861
713.869141	79.204414
712.666992	240.853622
711.464844	108.211845
710.262695	12.690395
709.059570	45.763721
707.856445	-25.700478
706.653320	-36.142502
705.450195	-55.266338
704.246094	254.283310
703.041992	6.676739
701.837891	137.733307
700.632813	-55.306904
699.428711	-2.524569
698.222656	87.220383
697.017578	-75.161430
695.811523	-26.667467
694.605469	265.137848
693.399414	133.327576
692.192383	-65.700066
690.986328	-82.252846
689.778320	185.553711
688.571289	166.850143
687.363281	-144.665588
686.155273	179.461182
684.947266	-153.524872
683.738281	-126.460045
682.529297	136.864029
681.320313	183.422333
680.111328	253.828476
678.901367	81.673859
677.691406	-47.058117
676.481445	-45.802822
675.270508	-152.722839
674.059570	-101.596756
672.848633	-76.414803
671.636719	-10.111132
670.425781	172.959702
669.213867	-15.834317
668.000977	39.721489
666.789063	317.846405
665.576172	-8.988077
664.362305	-165.012802
663.149414	-20.792082
661.935547	255.083038
660.721680	36.629787
659.507813	8.193117
658.292969	-112.954536
657.078125	-24.807981
655.863281	-201.887726
654.647461	9.183977
653.431641	-400.523560
652.215820	-103.253716
651.000000	-107.689468
649.783203	36.517391
648.566406	-228.437271
647.349609	262.372681
646.132813	178.326508
644.915039	96.492783
643.697266	68.496643
642.478516	201.842087
641.259766	195.372772
640.041992	-6.712340
638.822266	-264.571411
637.603516	-40.976563
636.383789	141.706772
635.164063	184.702560
633.943359	-34.288536
632.723633	79.572403
631.502930	266.353119
630.281250	96.837822
629.060547	26.072235
627.838867	-10.354771
626.617188	141.922714
625.394531	-42.471596
624.172852	98.982323
622.950195	278.921692
621.726563	62.407303
620.503906	205.796936
619.280273	111.389465
618.056641	338.118591
616.832031	100.232140
615.608398	-60.560684
614.383789	-84.407005
613.158203	-39.850227
611.933594	34.559048
610.708008	155.907516
609.482422	-71.283592
608.255859	-16.359278
607.030273	-168.784088
605.803711	-96.940918
604.576172	79.424942
