# Supplementary material for: Raman spectroscopy accurately differentiates mucosal healing from non-healing and biochemical changes following biological therapy in inflammatory bowel disease
Source: PLoS One. 2021 Jun 2;16(6):e0252210. doi: 10.1371/journal.pone.0252210 (PMC8172032; doi:10.1371/journal.pone.0252210)
Supplement: S7 Dataset — (ZIP) [file pone.0252210.s009.zip › Post-biologic/OC031 post-1_base sub cr removed_11__X_-17039.7__Y_32918.8__Z_-383.335__Time_126.txt]

1714.837891	133.146729
1713.861328	-138.698212
1712.884766	7.082695
1711.907227	316.354736
1710.930664	92.071075
1709.953125	114.517822
1708.975586	-133.597183
1707.997070	-11.789235
1707.019531	-50.543839
1706.041016	-0.780852
1705.062500	180.351563
1704.083984	48.440166
1703.104492	23.823465
1702.125000	109.176117
1701.145508	-59.353306
1700.166016	-350.531158
1699.186523	-20.960600
1698.206055	36.077049
1697.225586	141.535995
1696.245117	54.924004
1695.264648	-191.560501
1694.283203	-149.165237
1693.301758	-122.415031
1692.320313	233.073868
1691.338867	-323.950226
1690.357422	82.957542
1689.375000	-0.787715
1688.392578	510.709503
1687.410156	347.798431
1686.427734	302.716339
1685.444336	146.131668
1684.460938	-63.208824
1683.477539	154.276138
1682.494141	265.602814
1681.509766	502.476501
1680.526367	454.906860
1679.541992	522.260864
1678.557617	603.384705
1677.572266	410.893890
1676.587891	639.295959
1675.602539	615.421082
1674.617188	488.365509
1673.630859	494.741058
1672.645508	969.381592
1671.659180	881.000549
1670.672852	910.038147
1669.686523	761.627869
1668.699219	698.714294
1667.712891	891.204346
1666.725586	1299.043213
1665.738281	1195.086914
1664.750000	1325.083252
1663.762695	1474.109741
1662.774414	1257.594849
1661.786133	1357.133423
1660.797852	1735.406982
1659.808594	1242.144897
1658.820313	1430.473145
1657.831055	1597.962280
1656.841797	1387.156860
1655.851563	1282.775269
1654.862305	1213.327637
1653.872070	1403.674438
1652.881836	1353.611328
1651.891602	1216.714233
1650.900391	1204.576050
1649.910156	859.744324
1648.918945	795.661377
1647.927734	573.443787
1646.935547	835.242371
1645.944336	698.450134
1644.952148	345.512238
1643.959961	537.062622
1642.966797	224.653458
1641.974609	292.840271
1640.981445	150.234833
1639.988281	395.863739
1638.995117	512.486755
1638.001953	529.189941
1637.007813	385.372498
1636.013672	4.711764
1635.019531	72.539520
1634.025391	-191.331985
1633.031250	95.749260
1632.036133	298.705414
1631.041016	109.541916
1630.045898	-60.837345
1629.049805	61.244392
1628.054688	-19.055742
1627.058594	-46.471462
1626.062500	63.134007
1625.065430	-208.372177
1624.069336	-198.213852
1623.072266	101.263969
1622.075195	27.675566
1621.078125	12.122052
1620.081055	-58.389187
1619.083008	288.850159
1618.084961	276.422394
1617.086914	25.303692
1616.088867	181.233994
1615.089844	22.381399
1614.091797	105.098534
1613.092773	38.413509
1612.092773	8.582458
1611.093750	340.674103
1610.093750	-270.815704
1609.094727	-169.176041
1608.093750	-177.538055
1607.093750	99.706207
1606.093750	73.151901
1605.092773	-39.722572
1604.091797	331.763428
1603.090820	-50.528343
1602.088867	48.802818
1601.087891	-95.115013
1600.085938	93.193047
1599.083984	-19.232950
1598.081055	-199.562119
1597.079102	64.525002
1596.076172	-123.544884
1595.073242	-517.907288
1594.070313	200.550354
1593.067383	179.698486
1592.063477	43.960411
1591.059570	-128.277588
1590.055664	-136.062698
1589.051758	-219.533844
1588.046875	23.037281
1587.041992	93.340157
1586.037109	471.230347
1585.032227	270.202179
1584.027344	30.111418
1583.021484	410.184723
1582.015625	229.934570
1581.009766	117.404556
1580.003906	-62.859638
1578.997070	-84.340210
1577.990234	183.011185
1576.984375	-20.840673
1575.976563	253.977982
1574.969727	-210.132584
1573.961914	82.596680
1572.954102	317.888916
1571.946289	113.654030
1570.938477	44.526592
1569.929688	102.606583
1568.921875	-18.698639
1567.913086	158.576630
1566.903320	-98.014954
1565.894531	-100.207512
1564.884766	-37.670521
1563.875000	71.401337
1562.865234	156.924850
1561.855469	-71.599098
1560.844727	101.763283
1559.834961	207.495071
1558.824219	126.363297
1557.813477	60.653332
1556.801758	85.470695
1555.790039	91.974319
1554.779297	51.698910
1553.766602	321.957428
1552.754883	446.966034
1551.743164	390.560974
1550.730469	269.286865
1549.717773	202.210571
1548.705078	-20.216305
1547.691406	282.214752
1546.677734	343.878082
1545.665039	97.732735
1544.650391	-71.001694
1543.636719	-216.583984
1542.623047	-186.633514
1541.608398	80.702362
1540.593750	-127.391754
1539.579102	51.649960
1538.563477	-25.126699
1537.547852	292.750793
1536.533203	-277.189484
1535.516602	91.777847
1534.500977	109.684967
1533.485352	374.905914
1532.468750	44.331669
1531.452148	2.348574
1530.435547	73.556541
1529.417969	-53.845104
1528.400391	1.474141
1527.383789	-7.779423
1526.365234	374.045288
1525.347656	88.894325
1524.329102	-70.258675
1523.311523	135.819855
1522.292969	318.444794
1521.273438	102.163612
1520.254883	40.074459
1519.235352	98.614464
1518.215820	419.083557
1517.196289	294.707733
1516.176758	116.250206
1515.156250	71.213753
1514.136719	-120.328346
1513.116211	57.694260
1512.094727	-21.240587
1511.074219	-102.861122
1510.052734	-274.447388
1509.031250	433.689423
1508.009766	-251.194763
1506.988281	-228.295105
1505.965820	-177.404556
1504.943359	-213.841293
1503.920898	169.795425
1502.898438	-41.232300
1501.875000	1.209967
1500.852539	38.376133
1499.829102	-114.108025
1498.805664	32.794060
1497.781250	-43.180004
1496.757813	29.146862
1495.733398	267.536285
1494.708984	203.908386
1493.684570	-332.859039
1492.659180	99.287636
1491.633789	-54.160656
1490.608398	124.502144
1489.583008	200.775085
1488.557617	-295.245056
1487.531250	122.987152
1486.504883	487.303253
1485.478516	481.233734
1484.452148	526.090271
1483.424805	256.961090
1482.398438	296.522980
1481.371094	223.718689
1480.342773	-129.663696
1479.315430	411.818939
1478.287109	267.347107
1477.259766	627.407227
1476.230469	378.283508
1475.202148	676.831238
1474.173828	967.528992
1473.144531	1273.269043
1472.115234	975.532898
1471.085938	1077.398315
1470.055664	1105.331543
1469.025391	1176.435669
1467.996094	1420.415161
1466.964844	1493.810669
1465.934570	1468.002441
1464.904297	1795.441528
1463.873047	2061.676025
1462.841797	2165.152832
1461.809570	2080.552979
1460.778320	2072.165527
1459.746094	1802.204346
1458.713867	2032.390259
1457.681641	2125.402100
1456.649414	2167.603271
1455.616211	2100.658447
1454.583008	2267.050537
1453.549805	1966.797974
1452.516602	2373.959473
1451.483398	2535.084961
1450.449219	2219.707031
1449.415039	2558.104736
1448.380859	2455.625488
1447.345703	2717.836670
1446.311523	2638.167969
1445.276367	2819.243408
1444.241211	2451.072510
1443.205078	2705.496094
1442.169922	2514.627441
1441.133789	2384.540039
1440.097656	2330.395020
1439.061523	2291.477295
1438.024414	2568.522461
1436.988281	2092.467285
1435.951172	1823.799194
1434.914063	1787.676025
1433.875977	1716.235718
1432.838867	1440.386963
1431.800781	1379.254883
1430.762695	1247.535400
1429.724609	1148.739380
1428.685547	1007.130249
1427.646484	542.813965
1426.607422	736.910522
1425.568359	431.817444
1424.529297	512.576599
1423.489258	376.631409
1422.449219	555.759094
1421.409180	268.892029
1420.369141	699.970459
1419.328125	103.649002
1418.288086	3.614790
1417.247070	288.752502
1416.205078	138.529846
1415.164063	109.250443
1414.122070	97.670578
1413.080078	498.593567
1412.038086	333.783539
1410.996094	206.863953
1409.953125	-176.248276
1408.910156	81.601143
1407.867188	-130.276962
1406.824219	52.346134
1405.780273	-322.420868
1404.737305	-182.265411
1403.693359	193.844193
1402.648438	-290.765442
1401.604492	-140.313950
1400.559570	165.680267
1399.514648	-19.809750
1398.469727	369.034210
1397.424805	33.463921
1396.378906	-113.903282
1395.333984	-125.742111
1394.288086	82.973389
1393.241211	-23.828978
1392.195313	-57.805401
1391.148438	-6.530749
1390.101563	-22.705568
1389.054688	143.944962
1388.006836	-92.121155
1386.959961	204.840439
1385.912109	211.732758
1384.864258	-173.735611
1383.815430	20.991423
1382.767578	155.844269
1381.718750	28.434021
1380.669922	-48.801079
1379.621094	-330.625732
1378.571289	-12.940277
1377.522461	122.566597
1376.472656	200.749588
1375.421875	289.027893
1374.372070	-54.128132
1373.321289	-97.687164
1372.270508	-151.036911
1371.219727	242.077087
1370.168945	258.807648
1369.117188	467.571869
1368.066406	98.412018
1367.014648	277.572083
1365.961914	143.013779
1364.910156	222.832901
1363.857422	-30.795990
1362.804688	91.663193
1361.751953	22.648050
1360.698242	396.635284
1359.645508	352.804596
1358.591797	167.406265
1357.538086	116.514359
1356.483398	-205.132217
1355.429688	-255.574066
1354.375000	292.932465
1353.320313	31.593361
1352.264648	426.155853
1351.209961	388.710602
1350.154297	475.557129
1349.098633	502.974792
1348.042969	267.533386
1346.986328	401.984650
1345.930664	816.831421
1344.874023	671.241821
1343.817383	1071.302734
1342.759766	1119.375854
1341.703125	991.673401
1340.645508	819.583374
1339.587891	870.664551
1338.529297	996.169678
1337.471680	1082.188354
1336.413086	1136.137085
1335.354492	635.859131
1334.295898	633.302490
1333.236328	722.423645
1332.176758	799.303345
1331.117188	873.834961
1330.057617	661.724304
1328.998047	917.005310
1327.937500	1224.213135
1326.876953	834.736206
1325.816406	877.846497
1324.754883	822.294495
1323.694336	845.942505
1322.632813	464.890472
1321.571289	962.732788
1320.508789	1018.833679
1319.447266	833.319702
1318.384766	924.245056
1317.322266	835.273682
1316.259766	1483.587524
1315.196289	1126.152954
1314.132813	1190.383301
1313.069336	1597.167603
1312.005859	1230.504150
1310.942383	1255.680054
1309.877930	1367.138794
1308.813477	1382.679688
1307.749023	1307.289307
1306.683594	1355.067505
1305.619141	1225.855835
1304.553711	995.977112
1303.488281	1415.444824
1302.421875	1549.679565
1301.356445	1416.096191
1300.290039	1250.729248
1299.223633	1341.044678
1298.157227	1726.169678
1297.089844	1598.005493
1296.022461	1489.650635
1294.955078	1312.720337
1293.887695	1221.864746
1292.819336	1258.720093
1291.751953	1359.445190
1290.683594	1004.076477
1289.614258	1154.026001
1288.545898	840.717651
1287.476563	1199.141479
1286.407227	913.086182
1285.337891	1109.838745
1284.268555	1095.959473
1283.198242	832.401733
1282.127930	725.723450
1281.057617	876.160706
1279.986328	1161.186646
1278.916016	594.801392
1277.844727	870.129395
1276.773438	856.849304
1275.701172	1129.688354
1274.629883	669.181274
1273.557617	1313.527222
1272.485352	1310.189819
1271.413086	635.166565
1270.339844	1335.439087
1269.266602	1210.181763
1268.193359	1192.442871
1267.120117	969.755371
1266.045898	925.327637
1264.972656	1112.724487
1263.898438	1585.439331
1262.823242	1397.165039
1261.749023	889.657898
1260.673828	745.567566
1259.598633	906.181091
1258.523438	1110.613403
1257.448242	910.647461
1256.372070	834.988098
1255.295898	1307.195679
1254.219727	1170.682129
1253.142578	1160.789063
1252.066406	1009.815002
1250.989258	1133.793091
1249.912109	1080.193726
1248.833984	849.132202
1247.756836	1104.375610
1246.678711	1191.808960
1245.599609	1026.504272
1244.521484	1184.381104
1243.442383	807.855835
1242.364258	878.304749
1241.285156	846.745911
1240.205078	817.622620
1239.125977	885.580872
1238.045898	963.197266
1236.965820	538.680603
1235.884766	786.064392
1234.804688	587.232910
1233.723633	909.614441
1232.642578	926.488159
1231.561523	1093.555298
1230.479492	1241.146484
1229.397461	596.716431
1228.315430	674.087769
1227.233398	867.594727
1226.150391	586.622314
1225.068359	692.903015
1223.985352	593.470581
1222.901367	706.881897
1221.818359	563.900818
1220.734375	331.494568
1219.650391	751.739685
1218.566406	719.884644
1217.481445	492.306824
1216.396484	578.789856
1215.311523	513.054993
1214.226563	374.878174
1213.141602	304.304840
1212.055664	537.770996
1210.969727	505.693359
1209.883789	290.254303
1208.796875	516.178772
1207.709961	1072.266602
1206.623047	646.965820
1205.536133	564.017395
1204.449219	753.322571
1203.361328	94.539948
1202.273438	382.485229
1201.185547	89.950417
1200.096680	-212.148209
1199.008789	265.627167
1197.919922	170.438354
1196.830078	-288.039917
1195.741211	-46.471035
1194.651367	41.025383
1193.561523	-11.019406
1192.471680	-195.305374
1191.381836	103.428497
1190.291016	-165.026611
1189.200195	-97.162514
1188.109375	13.828775
1187.017578	-223.433487
1185.926758	-194.216858
1184.834961	-160.290070
1183.742188	-136.059982
1182.650391	-332.582794
1181.557617	-59.057114
1180.464844	-15.895920
1179.372070	401.115326
1178.279297	134.847458
1177.185547	192.079712
1176.091797	-55.014568
1174.998047	-309.255829
1173.903320	4.006152
1172.808594	75.273178
1171.713867	91.385040
1170.619141	-60.076233
1169.524414	25.283916
1168.428711	-243.450745
1167.333008	-50.641270
1166.237305	103.759369
1165.140625	30.944250
1164.044922	-32.347256
1162.948242	35.708336
1161.850586	-161.478699
1160.753906	572.663513
1159.656250	-161.869904
1158.558594	504.955292
1157.460938	348.116119
1156.362305	76.746872
1155.263672	-15.676495
1154.165039	290.119995
1153.066406	209.472870
1151.967773	345.699158
1150.868164	117.171379
1149.768555	-61.290344
1148.667969	124.702095
1147.568359	100.980118
1146.467773	-220.426865
1145.367188	-89.475700
1144.266602	-77.642113
1143.165039	79.251015
1142.063477	-125.573257
1140.961914	242.800110
1139.860352	159.176804
1138.757813	27.972126
1137.655273	10.850902
1136.552734	157.626724
1135.450195	-40.175858
1134.346680	201.420944
1133.244141	599.582214
1132.139648	78.766289
1131.036133	115.896187
1129.931641	330.914551
1128.827148	415.303162
1127.722656	437.938324
1126.618164	749.813660
1125.512695	592.078735
1124.407227	846.789795
1123.301758	627.405334
1122.196289	83.512756
1121.089844	117.749962
1119.983398	64.310143
1118.876953	150.542511
1117.769531	184.612320
1116.663086	232.842209
1115.555664	243.154907
1114.447266	357.489471
1113.339844	306.219543
1112.231445	661.588135
1111.123047	324.194977
1110.014648	223.252808
1108.905273	320.782379
1107.795898	508.004669
1106.686523	440.073883
1105.577148	596.452698
1104.466797	401.021362
1103.357422	514.829590
1102.247070	619.124390
1101.135742	258.653595
1100.025391	351.150726
1098.914063	490.741577
1097.802734	552.471619
1096.690430	647.158630
1095.579102	202.247055
1094.466797	466.573730
1093.353516	763.742249
1092.241211	533.372742
1091.127930	430.220245
1090.014648	143.552750
1088.901367	405.262970
1087.788086	735.087341
1086.673828	1036.543091
1085.559570	764.152100
1084.445313	837.471313
1083.330078	722.748474
1082.214844	262.696960
1081.099609	411.310974
1079.984375	329.725433
1078.868164	490.043823
1077.751953	455.479340
1076.635742	782.401306
1075.519531	452.198425
1074.402344	825.954834
1073.285156	137.114182
1072.167969	290.436279
1071.050781	340.587250
1069.932617	416.526428
1068.814453	452.650269
1067.696289	193.624954
1066.578125	208.804062
1065.458984	462.869781
1064.339844	480.425385
1063.220703	233.551041
1062.100586	508.659546
1060.980469	-49.138149
1059.860352	197.972427
1058.740234	337.469849
1057.619141	44.466408
1056.498047	275.221100
1055.376953	66.638290
1054.255859	82.501152
1053.133789	208.203461
1052.011719	121.429695
1050.889648	193.529434
1049.767578	289.024139
1048.644531	-49.489090
1047.521484	-26.142509
1046.398438	291.171204
1045.274414	302.943909
1044.150391	-39.566334
1043.026367	-11.217112
1041.902344	287.524597
1040.778320	213.473053
1039.653320	27.745502
1038.528320	261.365051
1037.402344	143.425674
1036.277344	137.381271
1035.151367	108.168167
1034.024414	-223.371872
1032.898438	84.999519
1031.771484	158.465317
1030.644531	22.774300
1029.517578	54.615471
1028.390625	-59.841721
1027.262695	-106.756470
1026.134766	-130.298508
1025.005859	-680.857361
1023.877930	-627.391907
1022.749023	-186.209824
1021.620117	-206.899445
1020.490234	-366.662384
1019.361328	-380.079712
1018.231445	-360.903656
1017.101563	-619.812866
1015.970703	-248.012619
1014.839844	-434.728790
1013.708984	-343.202484
1012.578125	-45.436623
1011.447266	-206.180191
1010.315430	302.369873
1009.183594	424.279816
1008.050781	-141.022095
1006.918945	404.602539
1005.786133	492.134369
1004.653320	1338.264038
1003.519531	1682.447388
1002.386719	1656.794434
1001.252930	1689.067871
1000.118164	1451.163330
998.984375	610.662354
997.849609	364.179993
996.714844	64.862686
995.580078	93.593643
994.444336	-18.303223
993.308594	-333.021912
992.172852	-86.948792
991.036133	-18.404264
989.900391	241.620453
988.763672	38.378986
987.626953	35.871746
986.489258	63.462349
985.351563	-60.821793
984.213867	208.882599
983.076172	213.856705
981.937500	283.429352
980.798828	70.076462
979.660156	-113.112343
978.521484	-29.250565
977.381836	-260.313721
976.242188	-176.150833
975.102539	262.097046
973.961914	-16.670263
972.822266	-33.249599
971.681641	513.065308
970.540039	184.371918
969.399414	184.286575
968.257813	328.949768
967.116211	260.292267
965.973633	152.812057
964.832031	-4.926567
963.689453	245.725601
962.545898	161.697723
961.403320	355.193817
960.259766	447.918335
959.116211	586.562561
957.972656	171.008194
956.828125	78.664093
955.683594	-210.372833
954.539063	-100.885017
953.393555	36.153793
952.249023	370.011597
951.103516	33.703136
949.957031	70.418823
948.811523	136.968719
947.665039	-125.498985
946.518555	183.548782
945.371094	165.900543
944.224609	54.748074
943.077148	-389.599548
941.929688	-87.109833
940.781250	258.728607
939.632813	456.213593
938.484375	247.659637
937.335938	281.080566
936.186523	284.968536
935.038086	462.220276
933.887695	231.542923
932.738281	212.998779
931.587891	324.422119
930.437500	180.824371
929.287109	276.480743
928.135742	476.919037
926.985352	208.526489
925.833984	79.161575
924.681641	-129.662109
923.530273	150.684357
922.377930	37.630085
921.224609	-350.330933
920.072266	125.597557
918.918945	221.942749
917.765625	97.984306
916.612305	457.903320
915.458008	186.528839
914.303711	169.597214
913.149414	21.121500
911.995117	285.739746
910.839844	55.788940
909.684570	-314.588654
908.529297	244.877701
907.373047	33.435276
906.216797	-304.754395
905.060547	-40.045593
903.904297	-97.066078
902.747070	-187.970825
901.589844	-276.520447
900.432617	173.754883
899.274414	-131.995041
898.117188	-188.687515
896.958984	132.440720
895.799805	12.472863
894.641602	-93.840660
893.482422	211.318268
892.322266	41.794498
891.163086	41.822666
890.002930	-75.583687
888.842773	80.333870
887.682617	57.834160
886.521484	-63.952435
885.360352	622.205139
884.199219	35.600769
883.038086	125.950394
881.875977	241.071899
880.713867	130.680634
879.551758	117.262016
878.388672	173.700363
877.225586	290.933685
876.062500	622.072449
874.899414	432.863739
873.735352	471.113800
872.571289	268.487274
871.407227	385.469635
870.242188	475.378754
869.077148	243.578629
867.912109	331.168091
866.747070	-181.566589
865.581055	135.262756
864.415039	359.770325
863.249023	521.226868
862.083008	356.895325
860.916016	352.023224
859.749023	293.224945
858.581055	1089.513550
857.414063	644.511536
856.246094	823.309937
855.077148	414.355530
853.909180	265.626465
852.740234	690.788025
851.571289	613.650513
850.402344	823.285767
849.232422	636.245850
848.062500	538.802185
846.892578	620.452576
845.721680	422.170929
844.551758	197.038239
843.380859	455.226959
842.208984	-168.147934
841.038086	143.506973
839.866211	108.359871
838.694336	222.905853
837.521484	390.942780
836.348633	431.446442
835.175781	94.329247
834.002930	445.109100
832.829102	737.572021
831.655273	206.116257
830.481445	449.193512
829.307617	428.775055
828.132813	635.783569
826.958008	385.422516
825.783203	266.608765
824.607422	74.186752
823.431641	113.505013
822.255859	139.324310
821.079102	133.836685
819.903320	419.956146
818.726563	180.403687
817.548828	-165.993576
816.372070	72.913612
815.194336	37.943481
814.016602	-6.030609
812.837891	290.136353
811.659180	-140.951447
810.480469	-69.626244
809.301758	-5.122504
808.122070	45.903954
806.942383	-180.856049
805.762695	-198.890610
804.583008	-407.961243
803.402344	-290.782410
802.221680	-204.846085
801.041016	-19.233841
799.859375	-574.628906
798.677734	-105.425064
797.496094	-266.160614
796.313477	-380.393829
795.131836	-468.095428
793.949219	-316.617065
792.765625	-302.641479
791.583008	-118.283112
790.399414	-277.257172
789.215820	-146.334869
788.031250	-161.621323
786.846680	-134.973312
785.662109	-276.529755
784.477539	-227.968567
783.291992	12.796620
782.106445	-25.129337
780.920898	-76.388893
779.735352	289.789673
778.548828	213.992722
777.362305	-140.068680
776.174805	-10.612767
774.988281	1.730069
773.800781	234.626495
772.613281	189.381958
771.424805	27.196297
770.236328	50.219009
769.047852	15.843724
767.859375	87.202423
766.669922	385.397430
765.480469	317.727264
764.291016	203.781204
763.101563	131.664246
761.911133	226.822617
760.720703	203.047546
759.529297	150.629120
758.338867	5.814651
757.147461	212.887756
755.955078	444.016327
754.763672	503.549622
753.571289	226.798706
752.378906	77.582893
751.186523	101.949364
749.993164	117.504997
748.799805	387.721741
747.606445	-90.689003
746.412109	164.079056
745.217773	183.978546
744.023438	350.838196
742.829102	285.182159
741.633789	142.836472
740.438477	127.710976
739.243164	-93.373215
738.046875	292.550812
736.850586	23.412457
735.654297	133.282944
734.458008	109.604630
733.260742	64.094681
732.063477	104.006691
730.866211	211.783081
729.667969	-19.452538
728.469727	81.877571
727.271484	117.649422
726.073242	382.985107
724.874023	322.688232
723.674805	-132.921539
722.474609	237.396988
721.275391	144.711243
720.075195	375.280090
718.875000	-55.491287
717.673828	275.619049
716.473633	83.111244
715.272461	78.389275
714.070313	228.626053
712.869141	132.574829
711.666992	197.999435
710.463867	226.490570
709.261719	322.656036
708.058594	87.865601
706.855469	73.272743
705.652344	-182.798172
704.448242	125.133087
703.244141	-378.561920
702.040039	-111.719398
700.834961	229.125366
699.630859	-78.000984
698.424805	208.694839
697.219727	188.984512
696.013672	-291.186493
694.807617	-4.069841
693.601563	168.001160
692.395508	-352.498474
691.188477	-269.033875
689.981445	-257.026062
688.773438	-340.291840
687.566406	119.038063
686.358398	23.124830
685.149414	-98.549538
683.941406	-157.086334
682.732422	-24.656147
681.523438	1.750653
680.313477	-118.952942
679.104492	-326.023102
677.894531	-246.954483
676.683594	-16.169554
675.473633	-140.238998
674.262695	-106.075478
673.051758	3.991152
671.839844	-121.529724
670.628906	-21.914757
669.416992	13.001245
668.204102	-3.769416
666.992188	115.787354
665.779297	285.164459
664.566406	-42.116554
663.352539	131.900818
662.138672	18.881361
660.924805	195.294968
659.710938	-169.830399
658.497070	34.895969
657.282227	-10.516724
656.066406	153.391708
654.851563	47.861889
653.635742	-307.518524
652.419922	-46.348145
651.204102	-71.735992
649.987305	-165.949585
648.770508	69.406296
647.553711	220.747925
646.336914	-26.126335
645.119141	191.942947
643.901367	313.109589
642.682617	330.976776
641.464844	110.116211
640.246094	1.112253
639.027344	64.045181
637.807617	-40.735374
636.587891	309.880402
635.368164	7.257711
634.148438	196.377960
632.927734	277.903046
631.707031	5.040941
630.486328	45.383461
629.264648	-34.672798
628.043945	228.209457
626.822266	-197.683777
625.599609	-147.757874
624.376953	101.119560
623.155273	128.756775
621.931641	524.463623
620.708984	559.671570
619.485352	463.738098
618.261719	230.283295
617.037109	22.048140
615.813477	127.872643
614.588867	55.414089
613.364258	-541.773376
612.138672	169.360077
610.913086	203.749588
609.687500	-282.139313
608.461914	316.946533
607.235352	-74.420517
606.008789	-30.828175
604.782227	30.925220
