# Supplementary material for: Raman spectroscopy accurately differentiates mucosal healing from non-healing and biochemical changes following biological therapy in inflammatory bowel disease
Source: PLoS One. 2021 Jun 2;16(6):e0252210. doi: 10.1371/journal.pone.0252210 (PMC8172032; doi:10.1371/journal.pone.0252210)
Supplement: S7 Dataset — (ZIP) [file pone.0252210.s009.zip › Post-biologic/OC034 post treatment_base sub CR removed_95__X_-4892.59__Y_10077__Z_1506.55__Time_1071.txt]

1714.774414	138.572464
1713.797852	80.230934
1712.820313	-8.297330
1711.843750	53.810455
1710.866211	-98.234444
1709.888672	-78.256935
1708.911133	30.564346
1707.933594	3.130273
1706.955078	-66.745705
1705.976563	32.573460
1704.998047	-140.779526
1704.019531	-233.280884
1703.040039	-33.600140
1702.061523	64.844536
1701.082031	21.932976
1700.101563	-1.772352
1699.122070	84.699997
1698.141602	16.574362
1697.161133	130.730545
1696.180664	95.736969
1695.200195	26.563532
1694.218750	206.299225
1693.238281	143.549072
1692.256836	150.746490
1691.274414	339.941528
1690.292969	281.483704
1689.310547	466.334595
1688.328125	256.931946
1687.345703	368.158569
1686.363281	375.925842
1685.379883	477.508118
1684.396484	563.619263
1683.413086	538.364075
1682.429688	558.962036
1681.445313	814.423523
1680.461914	540.562866
1679.477539	600.074829
1678.493164	654.799988
1677.507813	789.853760
1676.523438	882.871094
1675.538086	971.064331
1674.552734	831.124268
1673.566406	944.302795
1672.581055	1153.674194
1671.594727	1270.489014
1670.608398	1424.987061
1669.622070	1261.269897
1668.634766	1276.043579
1667.648438	1471.876465
1666.661133	1450.512207
1665.673828	1352.738647
1664.685547	1494.270630
1663.698242	1498.362305
1662.709961	1428.708496
1661.721680	1685.675537
1660.733398	1837.018311
1659.744141	1692.000366
1658.755859	1831.029541
1657.766602	1705.609375
1656.777344	1850.838379
1655.787109	1779.378540
1654.797852	1560.210571
1653.807617	1542.721436
1652.817383	1332.565918
1651.827148	1480.059937
1650.835938	1249.758423
1649.844727	1009.429871
1648.853516	729.997803
1647.862305	691.620911
1646.871094	725.030212
1645.878906	415.423157
1644.886719	486.683075
1643.894531	349.721344
1642.902344	456.093872
1641.910156	322.634766
1640.916992	324.193512
1639.923828	349.876129
1638.930664	286.243622
1637.936523	228.276794
1636.943359	7.239824
1635.949219	15.968086
1634.955078	56.662224
1633.960938	113.484138
1632.965820	-74.362228
1631.970703	14.719131
1630.975586	-27.570421
1629.980469	-30.046127
1628.985352	120.425484
1627.989258	-139.347687
1626.993164	-35.689240
1625.997070	49.792564
1625.000977	-90.628685
1624.003906	-33.553223
1623.007813	160.427673
1622.010742	68.146339
1621.012695	228.361008
1620.015625	162.849060
1619.017578	223.645477
1618.020508	124.478951
1617.021484	25.572210
1616.023438	202.467682
1615.025391	-3.585677
1614.026367	307.412872
1613.027344	25.746845
1612.028320	-11.769373
1611.028320	32.168766
1610.029297	21.207081
1609.029297	125.702522
1608.029297	235.540009
1607.028320	180.464279
1606.028320	269.566467
1605.027344	212.149124
1604.026367	181.050934
1603.025391	157.929413
1602.023438	127.078957
1601.022461	41.404762
1600.020508	-75.518242
1599.018555	1.178597
1598.016602	15.182906
1597.013672	-135.392838
1596.010742	-149.964737
1595.007813	-161.858612
1594.004883	-118.847054
1593.001953	96.534782
1591.998047	-79.733353
1590.994141	-182.807739
1589.990234	-95.313171
1588.986328	23.473278
1587.981445	63.976547
1586.976563	200.962921
1585.971680	194.492935
1584.966797	180.203918
1583.961914	147.670746
1582.956055	206.339233
1581.950195	423.871063
1580.944336	266.240753
1579.938477	270.091431
1578.931641	315.564423
1577.924805	277.688507
1576.917969	304.839478
1575.911133	402.173401
1574.904297	174.272827
1573.896484	346.898376
1572.888672	228.186935
1571.880859	273.220276
1570.873047	367.538727
1569.864258	162.938202
1568.855469	348.002960
1567.846680	171.892776
1566.837891	180.126389
1565.829102	240.182114
1564.819336	281.947144
1563.809570	206.817657
1562.799805	331.379669
1561.790039	217.145096
1560.779297	250.663116
1559.768555	374.792633
1558.757813	242.122986
1557.747070	226.005753
1556.736328	347.090515
1555.724609	242.621643
1554.712891	233.888779
1553.701172	292.343536
1552.689453	306.621155
1551.676758	294.867737
1550.664063	244.155548
1549.651367	247.644058
1548.638672	395.826355
1547.625977	223.121918
1546.612305	275.270203
1545.598633	319.480957
1544.584961	278.225647
1543.571289	156.724350
1542.556641	86.773941
1541.541992	27.014305
1540.527344	150.441223
1539.512695	18.064686
1538.498047	-60.228714
1537.482422	232.924866
1536.466797	174.903900
1535.451172	49.663570
1534.434570	37.763763
1533.418945	-2.674021
1532.402344	80.451698
1531.385742	16.458189
1530.369141	99.173149
1529.351563	81.197502
1528.334961	8.957683
1527.317383	49.856556
1526.299805	98.271774
1525.281250	30.650064
1524.263672	70.947960
1523.245117	111.034973
1522.226563	84.035896
1521.208008	77.429077
1520.188477	6.353116
1519.168945	104.770996
1518.150391	-59.182587
1517.129883	100.485596
1516.110352	157.140091
1515.089844	113.408852
1514.070313	84.914459
1513.049805	40.833115
1512.028320	-57.325943
1511.007813	3.471345
1509.986328	12.735744
1508.964844	52.586609
1507.943359	-23.172527
1506.921875	-24.732702
1505.899414	-26.485640
1504.876953	-174.508255
1503.854492	-61.297550
1502.832031	-109.712250
1501.808594	-255.623032
1500.786133	-2.182560
1499.762695	-20.412712
1498.739258	-69.531075
1497.714844	-123.932686
1496.691406	-178.482452
1495.666992	-102.737579
1494.642578	-149.955734
1493.617188	-118.072433
1492.592773	-68.473007
1491.567383	49.931717
1490.541992	-125.732246
1489.516602	56.164898
1488.491211	171.411209
1487.464844	102.579338
1486.438477	253.176010
1485.412109	127.879555
1484.385742	188.770706
1483.358398	369.386078
1482.331055	376.313263
1481.303711	408.588654
1480.276367	369.307343
1479.249023	544.029724
1478.220703	662.452209
1477.192383	632.889709
1476.164063	717.840820
1475.135742	845.916931
1474.106445	874.479492
1473.077148	941.085449
1472.047852	1183.165649
1471.018555	1124.720093
1469.989258	1340.960205
1468.958984	1361.103760
1467.928711	1589.662598
1466.898438	1594.249878
1465.868164	1748.706299
1464.836914	1803.850464
1463.805664	2133.295410
1462.774414	1995.037964
1461.743164	1976.113403
1460.710938	2045.964111
1459.679688	2214.713867
1458.647461	2378.208252
1457.615234	2102.499268
1456.582031	2329.184326
1455.549805	2337.538818
1454.516602	2556.296387
1453.483398	2604.991943
1452.449219	2691.601807
1451.416016	2537.328125
1450.381836	2608.563721
1449.347656	2699.967529
1448.313477	2684.881836
1447.279297	2897.655029
1446.244141	2760.868408
1445.208984	2715.211182
1444.173828	2588.533203
1443.138672	2608.611816
1442.102539	2428.775635
1441.066406	2539.823242
1440.030273	2463.664307
1438.994141	2235.815430
1437.958008	2131.876709
1436.920898	1904.114380
1435.883789	2090.756348
1434.846680	1731.697632
1433.808594	1526.802124
1432.771484	1516.398682
1431.733398	1205.579712
1430.695313	1071.541504
1429.657227	765.971069
1428.618164	735.481812
1427.579102	715.088562
1426.540039	603.924866
1425.500977	694.493652
1424.461914	606.072021
1423.421875	638.640686
1422.381836	351.238617
1421.341797	363.720337
1420.301758	416.506287
1419.260742	376.117432
1418.219727	308.077820
1417.178711	418.780548
1416.137695	237.584961
1415.096680	111.842567
1414.054688	257.807800
1413.012695	381.116302
1411.970703	61.939884
1410.928711	142.589920
1409.885742	102.615837
1408.842773	35.070053
1407.799805	5.282946
1406.756836	-1.836522
1405.712891	199.489227
1404.668945	76.962219
1403.625000	-180.975967
1402.581055	7.897519
1401.537109	-13.970422
1400.492188	72.078369
1399.447266	-4.830730
1398.402344	116.424904
1397.357422	64.756424
1396.311523	-84.554298
1395.265625	14.319381
1394.219727	115.739693
1393.173828	182.143051
1392.126953	60.809616
1391.081055	27.246109
1390.034180	53.845997
1388.986328	-42.087940
1387.939453	7.225275
1386.891602	-48.439568
1385.843750	26.053614
1384.795898	43.118504
1383.748047	-49.695515
1382.699219	-54.906048
1381.651367	2.468575
1380.602539	7.465406
1379.552734	-97.318138
1378.503906	-146.999298
1377.454102	-79.223572
1376.404297	-58.775127
1375.354492	89.044044
1374.303711	67.276039
1373.253906	-56.606956
1372.203125	96.473694
1371.152344	-101.905624
1370.100586	171.012833
1369.049805	30.283602
1367.998047	-50.464031
1366.946289	-63.785709
1365.894531	194.488373
1364.841797	221.225769
1363.789063	34.010487
1362.736328	71.007782
1361.683594	142.967865
1360.630859	-98.410400
1359.577148	232.503250
1358.523438	225.238190
1357.469727	223.096191
1356.415039	218.611115
1355.361328	87.548767
1354.306641	297.061890
1353.251953	233.401642
1352.197266	155.020401
1351.141602	325.108826
1350.085938	249.525833
1349.030273	695.311157
1347.974609	642.323242
1346.918945	874.799988
1345.862305	834.504822
1344.805664	700.157959
1343.749023	878.397583
1342.691406	1170.729614
1341.634766	967.487061
1340.577148	898.274414
1339.519531	1069.518799
1338.460938	1045.205200
1337.403320	889.844055
1336.344727	1061.455688
1335.286133	970.822144
1334.226563	927.396484
1333.167969	849.521790
1332.108398	841.089478
1331.048828	916.894531
1329.989258	1022.493408
1328.928711	1049.113159
1327.869141	870.784546
1326.808594	947.159180
1325.748047	974.261475
1324.686523	942.241638
1323.625977	942.495483
1322.564453	920.691101
1321.502930	1111.293579
1320.440430	1047.834473
1319.378906	1026.499268
1318.316406	1160.704956
1317.253906	1065.697266
1316.190430	1145.915405
1315.127930	1139.993530
1314.064453	865.640015
1313.000977	1030.079956
1311.937500	876.868408
1310.873047	1083.404907
1309.809570	827.152100
1308.745117	960.071533
1307.679688	1036.482910
1306.615234	1083.487549
1305.549805	1032.227295
1304.484375	1109.021851
1303.418945	1016.275208
1302.353516	1009.753662
1301.287109	949.311096
1300.220703	876.752625
1299.154297	1131.100342
1298.087891	759.176086
1297.020508	910.588989
1295.954102	799.385498
1294.886719	828.276245
1293.818359	788.581482
1292.750977	690.155396
1291.682617	743.985718
1290.614258	560.047974
1289.545898	599.435242
1288.476563	496.763214
1287.407227	656.492249
1286.338867	485.498383
1285.268555	665.010132
1284.199219	668.227173
1283.128906	617.696350
1282.058594	459.594238
1280.988281	634.540100
1279.917969	523.229370
1278.846680	732.568359
1277.775391	592.162781
1276.704102	681.794861
1275.632813	617.471497
1274.560547	785.494751
1273.488281	723.836121
1272.416016	767.365540
1271.343750	854.945313
1270.270508	954.800720
1269.197266	1044.941650
1268.124023	1013.084961
1267.050781	983.775208
1265.977539	886.248535
1264.903320	898.634949
1263.829102	1089.144165
1262.753906	1072.395264
1261.679688	1299.517212
1260.604492	1104.966797
1259.529297	1193.247192
1258.454102	1159.752441
1257.378906	1033.788208
1256.302734	956.659363
1255.226563	1164.488037
1254.150391	1311.438965
1253.073242	1232.072388
1251.997070	1181.994263
1250.919922	1032.270630
1249.841797	1208.560669
1248.764648	1022.539368
1247.686523	1193.999634
1246.608398	1163.716309
1245.530273	1092.186890
1244.452148	1001.301819
1243.373047	1048.944702
1242.293945	1193.736816
1241.214844	1195.270508
1240.135742	1046.357910
1239.055664	980.055664
1237.975586	1246.186157
1236.895508	881.589722
1235.815430	1106.456299
1234.734375	1040.318359
1233.654297	925.748352
1232.573242	951.811646
1231.491211	883.395508
1230.410156	790.795959
1229.328125	797.549133
1228.246094	801.889282
1227.163086	927.275574
1226.081055	897.716980
1224.998047	836.724243
1223.915039	625.776672
1222.832031	736.588806
1221.748047	557.192139
1220.664063	704.229553
1219.580078	594.996643
1218.496094	471.303558
1217.412109	560.249512
1216.327148	313.414001
1215.242188	344.373047
1214.157227	423.583893
1213.071289	372.401764
1211.985352	482.901459
1210.899414	571.612000
1209.813477	583.066223
1208.727539	662.008118
1207.640625	581.758667
1206.553711	663.012878
1205.466797	585.135315
1204.378906	473.526093
1203.291016	508.867218
1202.203125	317.762512
1201.115234	268.758240
1200.027344	166.766922
1198.938477	112.911095
1197.849609	140.837494
1196.760742	159.074387
1195.670898	8.891695
1194.582031	-102.813530
1193.492188	-7.775321
1192.401367	34.285000
1191.311523	-70.324974
1190.220703	-23.595402
1189.129883	-116.266174
1188.039063	-122.515854
1186.947266	-116.826256
1185.856445	-104.016472
1184.764648	-112.881371
1183.671875	-155.404800
1182.580078	39.476990
1181.487305	-43.989723
1180.394531	49.921257
1179.301758	-55.250637
1178.208984	36.054092
1177.115234	163.174988
1176.021484	136.839661
1174.927734	249.331787
1173.833008	182.106033
1172.738281	35.819992
1171.643555	198.241348
1170.548828	243.247696
1169.454102	158.955414
1168.358398	239.632339
1167.262695	95.403984
1166.166992	82.622658
1165.070313	88.867561
1163.973633	11.371991
1162.876953	89.090912
1161.780273	300.422699
1160.683594	174.853622
1159.585938	309.461151
1158.488281	281.592010
1157.389648	320.443604
1156.291992	459.366394
1155.193359	295.191162
1154.094727	352.753448
1152.996094	386.334259
1151.896484	276.768890
1150.796875	274.375732
1149.697266	109.853851
1148.597656	40.569859
1147.498047	75.983650
1146.397461	25.550797
1145.296875	67.857010
1144.195313	107.645340
1143.094727	-28.774803
1141.993164	46.458084
1140.891602	59.701771
1139.789063	13.376285
1138.687500	52.527412
1137.584961	193.733734
1136.482422	168.427811
1135.379883	219.028519
1134.276367	345.483337
1133.172852	386.277557
1132.069336	562.244202
1130.964844	669.179260
1129.861328	714.248657
1128.756836	842.205444
1127.652344	905.942749
1126.546875	1035.922363
1125.442383	990.289368
1124.336914	835.526428
1123.230469	784.972961
1122.125000	874.098022
1121.018555	768.838867
1119.912109	751.122559
1118.805664	577.040405
1117.699219	668.012817
1116.591797	593.175354
1115.484375	414.154663
1114.376953	582.797241
1113.268555	640.098572
1112.160156	675.977539
1111.051758	605.357178
1109.943359	813.504944
1108.833984	787.540771
1107.725586	794.545288
1106.616211	796.707458
1105.505859	945.134094
1104.396484	727.512878
1103.286133	821.386475
1102.175781	816.013245
1101.064453	919.036560
1099.954102	835.602173
1098.842773	902.992859
1097.731445	824.098267
1096.619141	959.591003
1095.507813	915.854431
1094.395508	876.743408
1093.282227	903.487732
1092.169922	704.088989
1091.056641	895.442322
1089.943359	778.309387
1088.830078	849.367554
1087.716797	819.147644
1086.602539	767.678589
1085.488281	868.976563
1084.373047	850.246216
1083.258789	826.741333
1082.143555	739.715332
1081.028320	784.196960
1079.913086	845.016052
1078.796875	677.959717
1077.680664	703.398193
1076.564453	686.502380
1075.448242	683.617920
1074.331055	699.423279
1073.213867	651.825378
1072.096680	676.869568
1070.979492	364.258087
1069.861328	485.311890
1068.743164	320.375702
1067.625000	675.525818
1066.505859	386.362823
1065.386719	591.350891
1064.267578	430.985291
1063.148438	598.312195
1062.029297	489.394806
1060.909180	495.105194
1059.789063	421.244659
1058.667969	326.322906
1057.547852	430.122314
1056.426758	480.071564
1055.305664	441.164612
1054.183594	334.484863
1053.062500	407.672852
1051.940430	312.662537
1050.818359	304.047668
1049.695313	400.436493
1048.572266	298.411102
1047.449219	229.073044
1046.326172	241.383270
1045.203125	223.357437
1044.079102	191.332809
1042.955078	264.197754
1041.830078	271.767090
1040.706055	216.430847
1039.581055	221.669266
1038.456055	341.007935
1037.331055	199.545624
1036.205078	209.438461
1035.079102	293.798065
1033.953125	359.515625
1032.826172	418.230804
1031.700195	388.573792
1030.573242	491.458557
1029.445313	352.579620
1028.318359	60.423035
1027.190430	89.028366
1026.062500	-177.335663
1024.934570	-18.589867
1023.805664	-145.451828
1022.676758	-121.348717
1021.547852	-180.759460
1020.418945	-117.141495
1019.289063	-60.474976
1018.159180	-71.038803
1017.029297	-56.047279
1015.898438	-163.864716
1014.767578	-9.722808
1013.636719	33.197819
1012.505859	205.865448
1011.375000	239.571075
1010.243164	210.809006
1009.111328	459.879974
1007.978516	623.276855
1006.846680	647.859436
1005.713867	1197.550293
1004.581055	1994.493408
1003.447266	2684.788818
1002.313477	2697.606201
1001.179688	2139.719971
1000.045898	1337.285889
998.912109	736.263184
997.777344	336.508575
996.642578	264.865326
995.506836	271.822510
994.372070	258.108215
993.236328	295.249786
992.100586	205.615448
990.963867	111.509018
989.828125	165.105026
988.691406	78.178497
987.553711	143.487595
986.416992	10.750131
985.279297	-25.076731
984.141602	-3.202788
983.003906	-18.057814
981.865234	59.277313
980.726563	113.686142
979.587891	7.149923
978.448242	158.392700
977.309570	102.736298
976.169922	175.975235
975.030273	256.205261
973.889648	99.841583
972.749023	-8.070642
971.608398	198.869980
970.467773	238.220078
969.326172	114.688187
968.184570	310.391083
967.042969	150.466309
965.901367	238.526978
964.758789	234.944534
963.616211	226.922989
962.473633	225.928818
961.330078	248.002197
960.186523	146.475479
959.042969	285.693451
957.899414	312.768433
956.754883	294.185211
955.610352	344.443939
954.465820	95.003464
953.321289	255.429977
952.175781	150.564102
951.030273	132.816391
949.884766	115.234840
948.738281	170.974777
947.591797	60.003315
946.445313	150.324356
945.298828	135.677078
944.151367	125.766960
943.003906	127.439278
941.856445	289.072693
940.708008	281.901764
939.559570	272.614929
938.411133	222.432510
937.262695	316.121124
936.113281	279.960571
934.964844	205.224319
933.814453	237.808243
932.665039	90.530975
931.514648	164.457489
930.364258	161.076950
929.213867	169.244934
928.062500	104.729622
926.912109	231.577530
925.759766	115.071312
924.608398	62.473114
923.456055	30.532524
922.303711	-46.707973
921.151367	-55.555771
919.999023	53.937557
918.845703	-104.569557
917.692383	-10.697508
916.539063	-5.284178
915.384766	-13.336927
914.230469	-118.839500
913.076172	-276.336029
911.920898	-102.339470
910.766602	-268.534393
909.611328	-12.677048
908.455078	-37.931484
907.299805	-298.775635
906.143555	-99.298691
904.987305	-71.963364
903.830078	77.827179
902.673828	-105.216728
901.516602	-45.769432
900.359375	-90.334900
899.201172	21.413454
898.042969	51.795544
896.884766	-14.966889
895.726563	78.995300
894.567383	-48.516438
893.408203	72.799568
892.249023	54.075989
891.088867	116.826836
889.929688	50.914715
888.769531	-114.200050
887.608398	64.056244
886.448242	27.907782
885.287109	52.826553
884.125977	152.295181
882.963867	37.556530
881.801758	182.305832
880.639648	92.625008
879.477539	-5.927464
878.315430	48.897743
877.152344	13.686954
875.989258	100.213402
874.825195	17.912596
873.661133	-282.634369
872.497070	56.258713
871.333008	-3.212798
870.168945	22.912607
869.003906	-47.602245
867.838867	91.112793
866.672852	-48.919640
865.506836	69.651375
864.340820	80.376060
863.174805	109.130264
862.008789	97.504211
860.841797	186.993301
859.674805	175.474457
858.506836	354.790771
857.339844	318.654419
856.171875	423.916321
855.003906	452.915558
853.834961	549.216003
852.666016	454.961334
851.497070	434.742523
850.328125	403.358643
849.158203	513.151428
847.988281	244.426010
846.818359	264.684509
845.647461	314.059235
844.477539	224.659149
843.306641	162.169556
842.134766	12.485188
840.963867	-34.260094
839.791992	6.224494
838.619141	-2.481292
837.447266	109.480591
836.274414	111.909195
835.101563	172.401154
833.928711	221.682281
832.754883	134.735413
831.581055	271.023468
830.407227	210.837753
829.232422	255.521912
828.058594	268.916351
826.883789	273.358032
825.708008	226.489319
824.533203	315.561005
823.357422	195.079391
822.181641	92.431137
821.004883	107.842636
819.828125	47.479527
818.651367	-46.306557
817.474609	64.669067
816.296875	95.427658
815.119141	12.644000
813.941406	-101.307159
812.763672	136.072998
811.584961	-11.335925
810.406250	1.281405
809.226563	-70.618301
808.047852	-58.151268
806.868164	-121.281914
805.688477	-60.116295
804.507813	-3.499526
803.327148	-29.121874
802.146484	65.001343
800.965820	-151.598267
799.784180	-177.442139
798.603516	-170.118408
797.420898	-145.148941
796.239258	-5.050701
795.056641	-91.129845
793.874023	-146.259995
792.691406	-2.140967
791.507813	-185.902710
790.324219	77.486435
789.140625	37.428967
787.956055	110.130821
786.772461	200.374649
785.586914	188.737167
784.402344	81.904259
783.216797	189.437347
782.032227	150.930298
780.845703	171.992188
779.660156	241.516037
778.473633	160.713745
777.287109	141.651733
776.100586	62.876091
774.913086	116.436913
773.725586	79.386620
772.538086	0.319918
771.349609	126.272751
770.161133	60.221478
768.972656	-69.846275
767.784180	137.208557
766.594727	194.224670
765.405273	220.254456
764.215820	360.668304
763.026367	370.994843
761.835938	216.110886
760.645508	483.714722
759.454102	601.467773
758.262695	540.878418
757.072266	528.579773
755.879883	509.586487
754.688477	431.138062
753.496094	262.520050
752.303711	441.008331
751.110352	483.124390
749.917969	474.604065
748.724609	419.884003
747.530273	529.716187
746.336914	463.838318
745.142578	378.154083
743.948242	309.964722
742.752930	232.948120
741.558594	418.965515
740.363281	304.525421
739.166992	336.881165
737.971680	369.140778
736.775391	101.236008
735.579102	242.880875
734.381836	285.873657
733.185547	282.813477
731.988281	281.882965
730.790039	239.328796
729.592773	225.171570
728.394531	298.441040
727.196289	391.304321
725.997070	363.869019
724.797852	404.147736
723.598633	385.385223
722.399414	331.653961
721.199219	437.328339
719.999023	505.816772
718.798828	366.904816
717.598633	293.506897
716.397461	449.202637
715.196289	434.695129
713.994141	459.444794
712.792969	296.698853
711.590820	197.245895
710.388672	267.815979
709.185547	20.306683
707.982422	178.045242
706.779297	185.487778
705.576172	60.159721
704.372070	63.339058
703.167969	92.667809
701.963867	154.658127
700.759766	181.867523
699.554688	89.523178
698.349609	92.931313
697.143555	-14.444628
695.938477	-15.235098
694.732422	162.183746
693.525391	61.589298
692.319336	-88.826759
691.112305	-41.538754
689.905273	-35.427570
688.697266	-85.646843
687.490234	-114.062660
686.282227	22.464838
685.073242	-140.207367
683.865234	-51.236870
682.656250	-98.747643
681.447266	-148.300598
680.237305	21.078194
679.028320	106.013702
677.818359	-16.851757
676.607422	-5.327427
675.397461	51.748394
674.186523	-100.978966
672.975586	47.176971
671.763672	143.470337
670.551758	207.394333
669.339844	50.893242
668.127930	76.121887
666.915039	142.504532
665.703125	87.978691
664.489258	269.006714
663.276367	117.511307
662.062500	48.219265
660.848633	2.790805
659.634766	32.991562
658.419922	-79.119118
657.205078	-42.284821
655.990234	-111.059105
654.775391	27.214748
653.559570	176.258759
652.343750	-43.195038
651.126953	-68.620850
649.911133	-59.554928
648.694336	70.109116
647.477539	132.977524
646.259766	189.353180
645.041992	256.436279
643.824219	140.586365
642.606445	97.862335
641.387695	192.713043
640.168945	-35.044395
638.950195	160.615067
637.730469	1.503136
636.511719	63.591633
635.291016	-102.181320
634.071289	-34.013290
632.850586	40.351330
631.629883	17.852684
630.409180	20.845457
629.188477	79.319252
627.966797	-111.365639
626.745117	66.515831
625.522461	145.307236
624.300781	60.735600
623.078125	380.757111
621.854492	331.636444
620.631836	380.529205
619.408203	287.486298
618.184570	33.293770
616.960938	-41.646832
615.736328	-25.245275
614.511719	-69.516510
613.287109	13.763988
612.061523	-104.878029
610.835938	17.215982
609.610352	69.880592
608.384766	104.395027
607.158203	169.845047
605.931641	5.549854
604.705078	-70.195206
