# Supplementary material for: Raman spectroscopy accurately differentiates mucosal healing from non-healing and biochemical changes following biological therapy in inflammatory bowel disease
Source: PLoS One. 2021 Jun 2;16(6):e0252210. doi: 10.1371/journal.pone.0252210 (PMC8172032; doi:10.1371/journal.pone.0252210)
Supplement: S7 Dataset — (ZIP) [file pone.0252210.s009.zip › Post-biologic/OC035-1 post treatment_base sub CR removed_21__X_-12022.2__Y_76904.1__Z_922.382__Time_235.txt]

1714.774414	163.116501
1713.797852	55.403992
1712.820313	152.036118
1711.843750	-138.786041
1710.866211	22.347229
1709.888672	-286.800781
1708.911133	-170.782303
1707.933594	37.974930
1706.955078	130.500809
1705.976563	-267.913391
1704.998047	-120.733696
1704.019531	-132.240921
1703.040039	-141.752914
1702.061523	-269.493805
1701.082031	-76.744797
1700.101563	-34.343575
1699.122070	37.117176
1698.141602	217.755798
1697.161133	235.014145
1696.180664	142.493271
1695.200195	212.788361
1694.218750	234.795273
1693.238281	304.832428
1692.256836	703.090698
1691.274414	828.896423
1690.292969	525.158691
1689.310547	661.756775
1688.328125	750.414612
1687.345703	572.547668
1686.363281	885.483765
1685.379883	955.913574
1684.396484	568.255310
1683.413086	783.146973
1682.429688	644.025818
1681.445313	795.519470
1680.461914	734.398071
1679.477539	953.133057
1678.493164	1182.841431
1677.507813	867.446228
1676.523438	1225.673950
1675.538086	1214.539429
1674.552734	1374.082886
1673.566406	1470.240356
1672.581055	1157.694092
1671.594727	1749.160156
1670.608398	1352.783569
1669.622070	1124.489624
1668.634766	1321.680908
1667.648438	1707.925049
1666.661133	1582.362915
1665.673828	1712.221436
1664.685547	1619.788452
1663.698242	1888.800781
1662.709961	1813.601929
1661.721680	1778.873779
1660.733398	1538.103882
1659.744141	1767.104736
1658.755859	1917.252808
1657.766602	2086.525391
1656.777344	1906.866577
1655.787109	1667.049683
1654.797852	1343.372437
1653.807617	1322.178223
1652.817383	1256.714355
1651.827148	1157.588989
1650.835938	866.113220
1649.844727	768.471680
1648.853516	978.202515
1647.862305	408.894348
1646.871094	881.566711
1645.878906	535.767761
1644.886719	137.976730
1643.894531	234.807648
1642.902344	601.536011
1641.910156	66.110840
1640.916992	336.370300
1639.923828	129.653564
1638.930664	-147.544739
1637.936523	235.241379
1636.943359	-11.591120
1635.949219	8.500814
1634.955078	58.185322
1633.960938	-110.226219
1632.965820	72.344955
1631.970703	-273.916199
1630.975586	-84.956940
1629.980469	-429.886871
1628.985352	-179.317764
1627.989258	-57.261086
1626.993164	-53.098415
1625.997070	-79.969505
1625.000977	-282.488892
1624.003906	-192.619827
1623.007813	163.189194
1622.010742	253.901932
1621.012695	-38.540627
1620.015625	244.858932
1619.017578	-9.774991
1618.020508	-9.169632
1617.021484	23.330612
1616.023438	87.741257
1615.025391	-33.760551
1614.026367	-112.861336
1613.027344	-94.509705
1612.028320	-277.696533
1611.028320	-143.261734
1610.029297	28.164169
1609.029297	-20.273422
1608.029297	62.617470
1607.028320	72.431747
1606.028320	-74.571144
1605.027344	375.680511
1604.026367	-53.470238
1603.025391	211.307999
1602.023438	-112.472450
1601.022461	372.408203
1600.020508	-387.549835
1599.018555	-12.211581
1598.016602	-251.145844
1597.013672	-322.536285
1596.010742	-273.525726
1595.007813	-132.940552
1594.004883	-229.941116
1593.001953	-561.771545
1591.998047	-13.542153
1590.994141	-230.194931
1589.990234	98.744934
1588.986328	101.512177
1587.981445	140.870407
1586.976563	141.164642
1585.971680	417.893616
1584.966797	66.329643
1583.961914	475.954163
1582.956055	-0.480118
1581.950195	237.088974
1580.944336	70.867844
1579.938477	185.938095
1578.931641	353.004211
1577.924805	207.640503
1576.917969	273.087219
1575.911133	151.143341
1574.904297	65.615829
1573.896484	29.465574
1572.888672	237.658447
1571.880859	-19.615294
1570.873047	206.522263
1569.864258	-56.024303
1568.855469	349.053619
1567.846680	159.091476
1566.837891	371.561615
1565.829102	173.635773
1564.819336	131.375076
1563.809570	218.734055
1562.799805	695.058777
1561.790039	-35.111057
1560.779297	388.859955
1559.768555	179.851410
1558.757813	369.940643
1557.747070	694.523438
1556.736328	194.822083
1555.724609	454.132141
1554.712891	446.362305
1553.701172	163.909180
1552.689453	339.575775
1551.676758	170.694733
1550.664063	780.549316
1549.651367	569.784973
1548.638672	467.506104
1547.625977	696.036255
1546.612305	624.291870
1545.598633	242.132401
1544.584961	405.178772
1543.571289	84.720062
1542.556641	-13.724095
1541.541992	161.369644
1540.527344	-15.056801
1539.512695	151.663330
1538.498047	173.493805
1537.482422	187.274200
1536.466797	162.061279
1535.451172	131.411148
1534.434570	293.877930
1533.418945	35.735096
1532.402344	233.647903
1531.385742	366.745667
1530.369141	58.886147
1529.351563	132.093643
1528.334961	253.918671
1527.317383	290.393707
1526.299805	210.697189
1525.281250	115.266975
1524.263672	47.890915
1523.245117	85.699448
1522.226563	282.657959
1521.208008	317.207703
1520.188477	22.311296
1519.168945	-126.250084
1518.150391	77.052116
1517.129883	20.401264
1516.110352	130.464722
1515.089844	68.068756
1514.070313	-369.487579
1513.049805	-373.320282
1512.028320	-279.946594
1511.007813	-127.873871
1509.986328	-314.856171
1508.964844	-94.217361
1507.943359	-225.313126
1506.921875	-202.815414
1505.899414	-485.697174
1504.876953	-417.642059
1503.854492	-301.227814
1502.832031	-474.635681
1501.808594	-253.856781
1500.786133	-466.190582
1499.762695	-48.951935
1498.739258	17.162264
1497.714844	-170.402191
1496.691406	-89.498856
1495.666992	-185.428604
1494.642578	-376.213013
1493.617188	-349.877563
1492.592773	59.652332
1491.567383	-154.886658
1490.541992	-246.944427
1489.516602	-122.069969
1488.491211	-63.905922
1487.464844	540.419861
1486.438477	151.116959
1485.412109	514.720703
1484.385742	89.383797
1483.358398	87.503159
1482.331055	371.084534
1481.303711	335.534668
1480.276367	376.276001
1479.249023	409.133392
1478.220703	472.323578
1477.192383	792.638733
1476.164063	636.220337
1475.135742	1144.444214
1474.106445	1226.968140
1473.077148	1556.221924
1472.047852	1358.257446
1471.018555	1994.911621
1469.989258	1778.771729
1468.958984	2211.190186
1467.928711	2007.453125
1466.898438	2083.339355
1465.868164	2514.940186
1464.836914	2369.232666
1463.805664	2416.566162
1462.774414	2636.497070
1461.743164	2393.925049
1460.710938	2377.307373
1459.679688	2888.694824
1458.647461	2851.434082
1457.615234	3012.023926
1456.582031	3187.632080
1455.549805	2799.943359
1454.516602	2919.530029
1453.483398	3312.824951
1452.449219	3688.089844
1451.416016	3307.849121
1450.381836	3373.647705
1449.347656	3712.969482
1448.313477	3553.097168
1447.279297	3428.685303
1446.244141	3304.244385
1445.208984	3025.399658
1444.173828	3642.523438
1443.138672	3229.547363
1442.102539	2743.326172
1441.066406	2618.953613
1440.030273	2699.434570
1438.994141	2944.189209
1437.958008	2468.488281
1436.920898	2430.120361
1435.883789	2204.819092
1434.846680	2373.660889
1433.808594	1921.171753
1432.771484	1448.728882
1431.733398	1496.481567
1430.695313	1117.730225
1429.657227	1084.855103
1428.618164	920.820374
1427.579102	782.125427
1426.540039	668.751892
1425.500977	709.267395
1424.461914	674.212158
1423.421875	417.448883
1422.381836	800.796814
1421.341797	403.202240
1420.301758	663.150513
1419.260742	230.637436
1418.219727	231.376175
1417.178711	388.242554
1416.137695	215.518555
1415.096680	319.697083
1414.054688	31.551668
1413.012695	40.361038
1411.970703	-53.788307
1410.928711	-29.641979
1409.885742	268.503510
1408.842773	219.937912
1407.799805	141.384232
1406.756836	70.537987
1405.712891	2.349130
1404.668945	-168.584793
1403.625000	-98.357460
1402.581055	125.058456
1401.537109	14.885533
1400.492188	-22.371124
1399.447266	-179.806473
1398.402344	134.321396
1397.357422	59.984779
1396.311523	25.919699
1395.265625	137.373978
1394.219727	68.608757
1393.173828	378.224976
1392.126953	247.197433
1391.081055	68.890938
1390.034180	-1.552770
1388.986328	180.932373
1387.939453	40.862167
1386.891602	-98.972267
1385.843750	-85.997383
1384.795898	12.191836
1383.748047	80.558907
1382.699219	-58.322525
1381.651367	-94.463150
1380.602539	-45.456432
1379.552734	168.552155
1378.503906	220.437042
1377.454102	27.863729
1376.404297	22.793695
1375.354492	-101.810165
1374.303711	130.595734
1373.253906	-220.464523
1372.203125	-7.600878
1371.152344	-26.439346
1370.100586	-99.881012
1369.049805	-192.954819
1367.998047	-270.815979
1366.946289	197.119141
1365.894531	124.695526
1364.841797	-62.002708
1363.789063	80.224281
1362.736328	-188.001434
1361.683594	-197.073471
1360.630859	-88.963669
1359.577148	116.338722
1358.523438	207.426407
1357.469727	-270.578918
1356.415039	-293.279266
1355.361328	161.437286
1354.306641	218.682755
1353.251953	450.044250
1352.197266	544.982910
1351.141602	367.006958
1350.085938	432.643982
1349.030273	885.679077
1347.974609	765.608154
1346.918945	866.641968
1345.862305	1109.246704
1344.805664	853.600647
1343.749023	1173.488403
1342.691406	1215.880615
1341.634766	1451.822876
1340.577148	1350.968262
1339.519531	1235.559448
1338.460938	1325.989746
1337.403320	1186.400269
1336.344727	910.968872
1335.286133	1215.026978
1334.226563	1044.136719
1333.167969	757.323303
1332.108398	1123.809570
1331.048828	993.382568
1329.989258	865.736450
1328.928711	780.406494
1327.869141	1061.098999
1326.808594	996.030823
1325.748047	857.140137
1324.686523	980.306763
1323.625977	1032.082397
1322.564453	1064.322388
1321.502930	1521.264282
1320.440430	1151.679321
1319.378906	1438.671753
1318.316406	1234.981323
1317.253906	1428.598511
1316.190430	1277.228516
1315.127930	973.356506
1314.064453	1276.008911
1313.000977	1164.874268
1311.937500	1041.700195
1310.873047	854.766907
1309.809570	1167.928345
1308.745117	1168.556519
1307.679688	1526.223633
1306.615234	1534.582764
1305.549805	1184.007202
1304.484375	1569.120605
1303.418945	1378.920288
1302.353516	1454.497192
1301.287109	1741.593994
1300.220703	1348.130371
1299.154297	1338.267578
1298.087891	1168.951660
1297.020508	1255.269775
1295.954102	1191.987915
1294.886719	1416.084106
1293.818359	1174.005005
1292.750977	1096.593628
1291.682617	1021.836731
1290.614258	1062.542725
1289.545898	843.505249
1288.476563	811.019348
1287.407227	844.881226
1286.338867	1011.198730
1285.268555	1060.005493
1284.199219	964.448669
1283.128906	986.606995
1282.058594	1283.080444
1280.988281	1202.650757
1279.917969	809.181335
1278.846680	951.781128
1277.775391	1111.572632
1276.704102	1261.642212
1275.632813	1487.556519
1274.560547	1302.846558
1273.488281	1284.509399
1272.416016	1031.744507
1271.343750	1602.384277
1270.270508	1435.346558
1269.197266	1559.038330
1268.124023	1594.893311
1267.050781	1674.759277
1265.977539	1605.839722
1264.903320	1485.802856
1263.829102	1336.641235
1262.753906	1560.695068
1261.679688	1665.272461
1260.604492	1518.831421
1259.529297	1691.746948
1258.454102	1582.042358
1257.378906	1752.557861
1256.302734	1859.735718
1255.226563	1769.716309
1254.150391	1794.190918
1253.073242	1857.637573
1251.997070	2028.155884
1250.919922	1743.760010
1249.841797	1513.024414
1248.764648	1676.318237
1247.686523	1764.210449
1246.608398	1621.203979
1245.530273	1689.674438
1244.452148	1726.555298
1243.373047	1819.293823
1242.293945	1436.072510
1241.214844	1696.364502
1240.135742	1427.423950
1239.055664	1566.276123
1237.975586	1644.408325
1236.895508	1470.246826
1235.815430	1245.225708
1234.734375	1813.084961
1233.654297	1248.709473
1232.573242	1554.559082
1231.491211	1395.060303
1230.410156	1606.218994
1229.328125	1151.264893
1228.246094	1306.630981
1227.163086	1263.393188
1226.081055	1483.932983
1224.998047	1263.960327
1223.915039	1181.927856
1222.832031	995.883545
1221.748047	785.684509
1220.664063	1003.420593
1219.580078	727.948120
1218.496094	1223.369629
1217.412109	769.065247
1216.327148	686.860779
1215.242188	802.631592
1214.157227	1210.406250
1213.071289	963.803528
1211.985352	772.734314
1210.899414	1175.184204
1209.813477	670.412415
1208.727539	513.049194
1207.640625	1037.990601
1206.553711	697.234070
1205.466797	768.640381
1204.378906	871.238403
1203.291016	441.326569
1202.203125	257.156525
1201.115234	82.601089
1200.027344	278.740204
1198.938477	-127.006882
1197.849609	-181.376205
1196.760742	28.790409
1195.670898	-393.802704
1194.582031	-102.152031
1193.492188	73.852242
1192.401367	-154.139618
1191.311523	100.857185
1190.220703	-530.895691
1189.129883	-345.836182
1188.039063	-530.797913
1186.947266	-334.076874
1185.856445	-281.581543
1184.764648	-334.840057
1183.671875	-88.307144
1182.580078	86.027542
1181.487305	-77.993530
1180.394531	196.685165
1179.301758	-70.636642
1178.208984	-431.440430
1177.115234	-279.479767
1176.021484	-36.706245
1174.927734	215.402756
1173.833008	211.046585
1172.738281	-85.499229
1171.643555	228.241241
1170.548828	-185.709137
1169.454102	89.348343
1168.358398	-130.953659
1167.262695	196.274551
1166.166992	-60.100143
1165.070313	278.613312
1163.973633	337.449677
1162.876953	207.385422
1161.780273	468.936066
1160.683594	149.957077
1159.585938	-104.571732
1158.488281	614.697876
1157.389648	183.284592
1156.291992	152.737350
1155.193359	126.820053
1154.094727	231.924606
1152.996094	160.406891
1151.896484	319.976776
1150.796875	214.804092
1149.697266	283.463623
1148.597656	-29.176743
1147.498047	-167.975677
1146.397461	2.659168
1145.296875	-98.288948
1144.195313	-108.911385
1143.094727	18.336563
1141.993164	-30.650562
1140.891602	-51.213036
1139.789063	68.362259
1138.687500	76.035240
1137.584961	38.398991
1136.482422	444.973297
1135.379883	368.993896
1134.276367	186.029099
1133.172852	306.946869
1132.069336	513.143250
1130.964844	975.432556
1129.861328	732.659668
1128.756836	914.502319
1127.652344	925.372192
1126.546875	1047.552246
1125.442383	1122.150024
1124.336914	1156.295776
1123.230469	1311.143677
1122.125000	1167.317505
1121.018555	857.630920
1119.912109	737.418518
1118.805664	676.334717
1117.699219	806.893555
1116.591797	516.060974
1115.484375	625.086243
1114.376953	398.085022
1113.268555	469.042816
1112.160156	317.631104
1111.051758	627.117981
1109.943359	624.435669
1108.833984	572.038269
1107.725586	682.575989
1106.616211	535.559998
1105.505859	714.336487
1104.396484	668.720276
1103.286133	863.749573
1102.175781	725.944519
1101.064453	703.704529
1099.954102	900.739319
1098.842773	720.368225
1097.731445	870.029724
1096.619141	1073.751953
1095.507813	1140.686646
1094.395508	769.379456
1093.282227	494.739624
1092.169922	785.278442
1091.056641	755.482910
1089.943359	506.791962
1088.830078	754.642395
1087.716797	508.345886
1086.602539	673.692444
1085.488281	737.828247
1084.373047	359.953430
1083.258789	666.157898
1082.143555	452.913025
1081.028320	749.517395
1079.913086	733.607117
1078.796875	574.452759
1077.680664	671.247498
1076.564453	613.096375
1075.448242	381.338684
1074.331055	327.967682
1073.213867	-102.975677
1072.096680	101.742485
1070.979492	168.070923
1069.861328	403.124146
1068.743164	317.071960
1067.625000	317.765472
1066.505859	273.975555
1065.386719	497.180511
1064.267578	280.204163
1063.148438	412.104645
1062.029297	419.971375
1060.909180	353.005157
1059.789063	136.434082
1058.667969	668.275513
1057.547852	166.630249
1056.426758	462.275604
1055.305664	676.064453
1054.183594	555.737000
1053.062500	764.874023
1051.940430	205.729874
1050.818359	155.856369
1049.695313	99.076035
1048.572266	131.081100
1047.449219	62.847610
1046.326172	444.890625
1045.203125	157.608017
1044.079102	194.603973
1042.955078	175.745956
1041.830078	303.798462
1040.706055	147.687790
1039.581055	166.439667
1038.456055	124.753136
1037.331055	-165.895950
1036.205078	120.933136
1035.079102	261.157776
1033.953125	119.941216
1032.826172	-25.736448
1031.700195	296.205231
1030.573242	-28.186802
1029.445313	96.297897
1028.318359	-188.100952
1027.190430	-388.593475
1026.062500	-386.767487
1024.934570	-380.139648
1023.805664	-795.904846
1022.676758	-559.088806
1021.547852	-658.696777
1020.418945	-632.811829
1019.289063	-502.401917
1018.159180	-675.661560
1017.029297	-561.185791
1015.898438	-789.633667
1014.767578	-473.227509
1013.636719	-476.500122
1012.505859	-67.292847
1011.375000	-130.490082
1010.243164	21.831911
1009.111328	-89.589485
1007.978516	155.595490
1006.846680	909.854126
1005.713867	1920.696411
1004.581055	2452.589355
1003.447266	3398.265625
1002.313477	2832.063477
1001.179688	1526.863159
1000.045898	922.502563
998.912109	429.506927
997.777344	107.832642
996.642578	-118.816757
995.506836	141.870880
994.372070	181.131577
993.236328	-44.724365
992.100586	221.040756
990.963867	253.997421
989.828125	38.180653
988.691406	-257.984650
987.553711	176.698547
986.416992	-125.810364
985.279297	-292.058105
984.141602	-236.929932
983.003906	96.977379
981.865234	233.012787
980.726563	387.630096
979.587891	349.161987
978.448242	281.043823
977.309570	397.164673
976.169922	297.359528
975.030273	370.229218
973.889648	484.662781
972.749023	358.057312
971.608398	247.831024
970.467773	760.198853
969.326172	216.515259
968.184570	233.363708
967.042969	183.900391
965.901367	529.296997
964.758789	-127.536758
963.616211	326.028320
962.473633	497.644257
961.330078	486.057037
960.186523	245.574783
959.042969	193.302338
957.899414	145.875793
956.754883	270.451813
955.610352	147.962448
954.465820	222.605957
953.321289	194.479080
952.175781	-41.569530
951.030273	-18.827774
949.884766	319.699280
948.738281	345.106750
947.591797	265.602051
946.445313	257.203278
945.298828	118.823082
944.151367	250.248489
943.003906	354.439697
941.856445	235.086441
940.708008	341.972260
939.559570	396.548706
938.411133	460.450623
937.262695	572.433899
936.113281	531.817688
934.964844	108.453758
933.814453	246.175217
932.665039	299.730560
931.514648	462.823273
930.364258	-20.757254
929.213867	-30.298613
928.062500	-185.316788
926.912109	-110.201195
925.759766	-18.978844
924.608398	-105.045982
923.456055	-318.232300
922.303711	16.847557
921.151367	-407.289703
919.999023	250.747482
918.845703	104.330711
917.692383	-48.647747
916.539063	121.109802
915.384766	122.955650
914.230469	-333.566193
913.076172	-256.380890
911.920898	-140.487396
910.766602	-403.311615
909.611328	-268.973206
908.455078	-89.186203
907.299805	-451.100067
906.143555	-189.466629
904.987305	-50.161419
903.830078	-329.823486
902.673828	-387.291016
901.516602	-104.971291
900.359375	170.556396
899.201172	-103.827225
898.042969	90.384201
896.884766	108.186790
895.726563	451.744568
894.567383	-208.569290
893.408203	-163.229477
892.249023	101.392815
891.088867	4.514620
889.929688	-139.661819
888.769531	18.934477
887.608398	-14.348854
886.448242	99.174271
885.287109	-283.717773
884.125977	-156.481003
882.963867	196.336304
881.801758	240.117828
880.639648	-20.410223
879.477539	474.314270
878.315430	385.228424
877.152344	66.455986
875.989258	358.263123
874.825195	357.254089
873.661133	0.581684
872.497070	-72.293610
871.333008	268.936371
870.168945	47.611053
869.003906	206.530106
867.838867	147.275848
866.672852	186.987808
865.506836	130.049072
864.340820	385.474823
863.174805	180.249069
862.008789	460.246399
860.841797	315.727478
859.674805	422.692627
858.506836	383.718872
857.339844	299.854248
856.171875	740.944580
855.003906	717.548950
853.834961	808.490417
852.666016	852.281311
851.497070	716.710510
850.328125	1221.984741
849.158203	813.017151
847.988281	307.882568
846.818359	494.799744
845.647461	419.669830
844.477539	313.163086
843.306641	551.222473
842.134766	140.390930
840.963867	15.928985
839.791992	153.048920
838.619141	30.735147
837.447266	198.901154
836.274414	130.071442
835.101563	43.310459
833.928711	474.599152
832.754883	280.436035
831.581055	550.546204
830.407227	213.418503
829.232422	144.078781
828.058594	545.293945
826.883789	555.954773
825.708008	405.972046
824.533203	329.480621
823.357422	270.738098
822.181641	243.080185
821.004883	224.219940
819.828125	178.509109
818.651367	286.300629
817.474609	137.928024
816.296875	42.897110
815.119141	-156.798920
813.941406	-216.423950
812.763672	-20.441036
811.584961	-267.113983
810.406250	-238.214401
809.226563	-93.928047
808.047852	5.693177
806.868164	140.650681
805.688477	-368.580109
804.507813	-364.903900
803.327148	-150.536179
802.146484	-446.806305
800.965820	-445.828674
799.784180	-433.926056
798.603516	-464.334869
797.420898	-672.240356
796.239258	-137.743927
795.056641	-629.599731
793.874023	-58.048683
792.691406	-408.290344
791.507813	-572.538330
790.324219	-221.083618
789.140625	-38.172237
787.956055	-118.826546
786.772461	233.959396
785.586914	-96.983429
784.402344	-189.145355
783.216797	304.373901
782.032227	309.054535
780.845703	61.683315
779.660156	249.428391
778.473633	76.931526
777.287109	109.689896
776.100586	460.142303
774.913086	57.695847
773.725586	-106.432777
772.538086	177.144821
771.349609	398.683350
770.161133	143.704971
768.972656	135.574997
767.784180	142.717484
766.594727	334.781616
765.405273	205.001480
764.215820	416.477295
763.026367	962.367920
761.835938	631.775635
760.645508	776.548889
759.454102	817.707886
758.262695	790.519531
757.072266	994.118286
755.879883	1124.941650
754.688477	980.812805
753.496094	882.780945
752.303711	613.301392
751.110352	537.129028
749.917969	546.527283
748.724609	731.451233
747.530273	521.088257
746.336914	1045.870728
745.142578	563.288696
743.948242	528.298828
742.752930	392.367035
741.558594	94.176590
740.363281	390.049316
739.166992	516.974121
737.971680	378.678009
736.775391	229.431808
735.579102	139.318420
734.381836	128.010880
733.185547	237.041534
731.988281	479.462463
730.790039	782.989746
729.592773	152.386536
728.394531	436.103424
727.196289	72.544289
725.997070	436.980072
724.797852	239.639038
723.598633	138.507202
722.399414	537.597961
721.199219	381.858124
719.999023	667.195862
718.798828	491.882446
717.598633	571.982117
716.397461	433.910675
715.196289	387.541077
713.994141	164.609436
712.792969	153.293350
711.590820	346.907135
710.388672	133.011078
709.185547	450.833679
707.982422	173.981979
706.779297	204.356064
705.576172	-146.175278
704.372070	152.136047
703.167969	-32.673645
701.963867	150.358017
700.759766	459.548798
699.554688	355.556946
698.349609	25.637016
697.143555	-164.912125
695.938477	-203.145981
694.732422	-113.065567
693.525391	-155.376862
692.319336	95.601906
691.112305	-352.419067
689.905273	-44.792297
688.697266	41.511486
687.490234	28.137377
686.282227	43.123970
685.073242	-269.157593
683.865234	-245.114334
682.656250	69.515213
681.447266	152.317795
680.237305	-29.041025
679.028320	-88.849136
677.818359	-85.657410
676.607422	-125.576736
675.397461	-59.248169
674.186523	-133.406128
672.975586	4.654435
671.763672	-261.601013
670.551758	177.367584
669.339844	91.001831
668.127930	74.024200
666.915039	-180.440445
665.703125	-78.155334
664.489258	171.145462
663.276367	109.568062
662.062500	175.576721
660.848633	345.332306
659.634766	-140.781387
658.419922	-255.438263
657.205078	-199.483139
655.990234	-5.381306
654.775391	294.420990
653.559570	-119.153908
652.343750	-269.500275
651.126953	-298.989624
649.911133	-28.953339
648.694336	-88.359512
647.477539	37.523773
646.259766	172.080872
645.041992	386.296173
643.824219	206.811951
642.606445	210.316772
641.387695	65.528557
640.168945	361.581024
638.950195	113.766106
637.730469	31.561375
636.511719	239.439148
635.291016	-66.095428
634.071289	-47.258049
632.850586	154.030106
631.629883	93.330772
630.409180	101.258453
629.188477	-236.303650
627.966797	-121.232491
626.745117	83.721764
625.522461	200.547256
624.300781	-195.131104
623.078125	167.776581
621.854492	466.037964
620.631836	127.752449
619.408203	159.833969
618.184570	240.838776
616.960938	-183.668335
615.736328	-13.420090
614.511719	-168.843307
613.287109	-390.927399
612.061523	-326.804077
610.835938	63.921394
609.610352	272.248230
608.384766	-5.196653
607.158203	37.370113
605.931641	-324.449158
604.705078	314.804474
