# Supplementary material for: Raman spectroscopy accurately differentiates mucosal healing from non-healing and biochemical changes following biological therapy in inflammatory bowel disease
Source: PLoS One. 2021 Jun 2;16(6):e0252210. doi: 10.1371/journal.pone.0252210 (PMC8172032; doi:10.1371/journal.pone.0252210)
Supplement: S7 Dataset — (ZIP) [file pone.0252210.s009.zip › Post-biologic/OC035-1 post treatment_base sub CR removed_28__X_-12015.2__Y_76904.1__Z_922.235__Time_314.txt]

1714.774414	-145.929916
1713.797852	-70.227379
1712.820313	4.353958
1711.843750	-107.629219
1710.866211	-199.594193
1709.888672	420.091766
1708.911133	124.393951
1707.933594	-298.310516
1706.955078	-73.802002
1705.976563	-254.849014
1704.998047	66.509491
1704.019531	228.845840
1703.040039	130.598572
1702.061523	87.798302
1701.082031	164.583176
1700.101563	160.355789
1699.122070	476.366608
1698.141602	190.152573
1697.161133	299.053894
1696.180664	25.335606
1695.200195	197.409515
1694.218750	222.080170
1693.238281	478.738464
1692.256836	689.556458
1691.274414	646.435059
1690.292969	512.447693
1689.310547	695.754883
1688.328125	588.137512
1687.345703	1165.758911
1686.363281	927.308289
1685.379883	795.507507
1684.396484	994.200745
1683.413086	825.206116
1682.429688	776.225281
1681.445313	889.764221
1680.461914	950.190063
1679.477539	630.085754
1678.493164	970.272034
1677.507813	797.002930
1676.523438	1190.660889
1675.538086	1169.513550
1674.552734	1356.044434
1673.566406	1481.623413
1672.581055	1392.263184
1671.594727	1287.307739
1670.608398	1902.641479
1669.622070	1673.557129
1668.634766	1609.560425
1667.648438	1607.108398
1666.661133	1650.169312
1665.673828	1759.996216
1664.685547	1772.042114
1663.698242	2041.864502
1662.709961	1893.057007
1661.721680	1718.302856
1660.733398	1536.182007
1659.744141	1595.759521
1658.755859	1772.441162
1657.766602	1684.671631
1656.777344	1711.350708
1655.787109	1640.572021
1654.797852	1522.767456
1653.807617	1445.234985
1652.817383	1034.933838
1651.827148	1241.703491
1650.835938	933.225281
1649.844727	717.997864
1648.853516	749.276917
1647.862305	781.120178
1646.871094	467.391663
1645.878906	635.132202
1644.886719	330.624054
1643.894531	470.432831
1642.902344	571.156738
1641.910156	126.071358
1640.916992	101.290474
1639.923828	230.104813
1638.930664	145.790619
1637.936523	315.206268
1636.943359	-245.156372
1635.949219	12.375794
1634.955078	-367.383881
1633.960938	-74.579002
1632.965820	-168.594315
1631.970703	-322.599640
1630.975586	-354.882080
1629.980469	-4.926298
1628.985352	-183.592209
1627.989258	-148.552505
1626.993164	-239.287720
1625.997070	-389.971069
1625.000977	-48.371696
1624.003906	-63.985470
1623.007813	115.408638
1622.010742	-109.497627
1621.012695	33.956837
1620.015625	406.339264
1619.017578	259.036957
1618.020508	-50.523651
1617.021484	223.186172
1616.023438	40.582554
1615.025391	44.760658
1614.026367	217.217545
1613.027344	-284.014954
1612.028320	119.965691
1611.028320	83.731583
1610.029297	5.961369
1609.029297	148.682144
1608.029297	74.251419
1607.028320	238.531433
1606.028320	96.703590
1605.027344	-18.569752
1604.026367	222.498962
1603.025391	110.479614
1602.023438	161.007202
1601.022461	-91.626877
1600.020508	6.551160
1599.018555	107.563553
1598.016602	46.710548
1597.013672	-102.738831
1596.010742	-149.987778
1595.007813	-544.441101
1594.004883	-324.734070
1593.001953	-102.310501
1591.998047	-193.078018
1590.994141	-64.375565
1589.990234	-123.445724
1588.986328	-15.351315
1587.981445	-55.838993
1586.976563	138.538849
1585.971680	-81.592964
1584.966797	89.501770
1583.961914	-54.710186
1582.956055	-253.480453
1581.950195	264.314026
1580.944336	289.722229
1579.938477	70.428024
1578.931641	-44.577408
1577.924805	158.061356
1576.917969	-11.457910
1575.911133	-118.427536
1574.904297	-181.102676
1573.896484	-95.505135
1572.888672	-165.933578
1571.880859	73.001724
1570.873047	215.669083
1569.864258	7.486569
1568.855469	82.521149
1567.846680	45.815346
1566.837891	-35.058914
1565.829102	190.390350
1564.819336	163.915558
1563.809570	238.592270
1562.799805	191.229248
1561.790039	213.840469
1560.779297	246.723495
1559.768555	51.339424
1558.757813	231.800278
1557.747070	272.130341
1556.736328	71.359909
1555.724609	57.064060
1554.712891	337.896423
1553.701172	331.051819
1552.689453	492.342285
1551.676758	73.641815
1550.664063	436.450806
1549.651367	397.937286
1548.638672	348.929565
1547.625977	367.006104
1546.612305	-2.927966
1545.598633	368.984741
1544.584961	205.588776
1543.571289	266.859680
1542.556641	157.405594
1541.541992	60.708225
1540.527344	211.733810
1539.512695	202.421402
1538.498047	409.706299
1537.482422	281.212006
1536.466797	286.703217
1535.451172	-14.981963
1534.434570	157.725082
1533.418945	23.318949
1532.402344	-121.590721
1531.385742	-34.733509
1530.369141	172.940369
1529.351563	125.237434
1528.334961	18.077179
1527.317383	170.770828
1526.299805	-217.485489
1525.281250	192.051880
1524.263672	-44.738029
1523.245117	430.952698
1522.226563	77.925278
1521.208008	79.670250
1520.188477	-44.852425
1519.168945	108.028755
1518.150391	252.875122
1517.129883	202.080063
1516.110352	-216.306442
1515.089844	68.924911
1514.070313	-175.193893
1513.049805	109.354301
1512.028320	-78.785149
1511.007813	-161.894745
1509.986328	-217.040497
1508.964844	-72.367264
1507.943359	-279.372955
1506.921875	-240.428345
1505.899414	-17.227552
1504.876953	-183.958832
1503.854492	-345.769958
1502.832031	-318.218719
1501.808594	13.812723
1500.786133	-317.770050
1499.762695	-239.884583
1498.739258	-459.216888
1497.714844	-54.341019
1496.691406	-199.968094
1495.666992	-284.429321
1494.642578	-371.680725
1493.617188	-175.371140
1492.592773	28.279047
1491.567383	162.552307
1490.541992	153.413986
1489.516602	-85.897369
1488.491211	21.995600
1487.464844	165.316284
1486.438477	298.111450
1485.412109	-82.452209
1484.385742	358.626068
1483.358398	436.950043
1482.331055	198.692734
1481.303711	817.198975
1480.276367	514.743225
1479.249023	604.760437
1478.220703	816.820374
1477.192383	1033.660156
1476.164063	638.761780
1475.135742	834.724243
1474.106445	1027.814331
1473.077148	1225.699829
1472.047852	1604.013550
1471.018555	1595.139893
1469.989258	1743.813232
1468.958984	1851.498779
1467.928711	1791.088501
1466.898438	2068.689941
1465.868164	1913.816772
1464.836914	2681.404785
1463.805664	2650.590576
1462.774414	2604.368896
1461.743164	2778.974121
1460.710938	2780.629150
1459.679688	2584.110840
1458.647461	2864.701416
1457.615234	2888.697021
1456.582031	2965.788330
1455.549805	3136.585938
1454.516602	3089.031250
1453.483398	3059.106689
1452.449219	3596.899170
1451.416016	2998.877686
1450.381836	3153.562988
1449.347656	3353.666748
1448.313477	3274.947266
1447.279297	3246.800293
1446.244141	3150.171631
1445.208984	2987.669678
1444.173828	3245.250732
1443.138672	2662.595215
1442.102539	2998.350098
1441.066406	2896.339111
1440.030273	2860.039795
1438.994141	2856.549072
1437.958008	2663.428223
1436.920898	2293.412109
1435.883789	2024.554932
1434.846680	1942.678345
1433.808594	2163.803711
1432.771484	1579.404785
1431.733398	1388.976807
1430.695313	1307.119385
1429.657227	1053.692871
1428.618164	1052.589722
1427.579102	1011.116943
1426.540039	725.054688
1425.500977	570.202881
1424.461914	375.085846
1423.421875	835.217163
1422.381836	388.165314
1421.341797	691.944885
1420.301758	471.795105
1419.260742	433.014679
1418.219727	532.728577
1417.178711	481.425873
1416.137695	460.375031
1415.096680	673.330688
1414.054688	365.583923
1413.012695	342.165619
1411.970703	436.970947
1410.928711	509.174408
1409.885742	-180.046036
1408.842773	-34.777126
1407.799805	193.395767
1406.756836	-25.474108
1405.712891	190.176132
1404.668945	232.610901
1403.625000	16.615719
1402.581055	352.831604
1401.537109	76.889679
1400.492188	498.400055
1399.447266	127.442787
1398.402344	325.854004
1397.357422	419.022522
1396.311523	216.541092
1395.265625	645.639526
1394.219727	192.960464
1393.173828	133.788910
1392.126953	-35.412868
1391.081055	98.520142
1390.034180	345.135681
1388.986328	86.322578
1387.939453	315.621735
1386.891602	472.419495
1385.843750	529.283813
1384.795898	38.774742
1383.748047	-68.934540
1382.699219	98.435570
1381.651367	258.435364
1380.602539	-98.551033
1379.552734	119.167427
1378.503906	-287.213684
1377.454102	-381.219543
1376.404297	56.598495
1375.354492	-39.557529
1374.303711	-162.946152
1373.253906	-19.186497
1372.203125	182.041534
1371.152344	178.950974
1370.100586	14.027940
1369.049805	-6.057524
1367.998047	218.217194
1366.946289	66.476135
1365.894531	-137.282394
1364.841797	-61.893852
1363.789063	6.212271
1362.736328	-211.700333
1361.683594	-108.311401
1360.630859	244.027390
1359.577148	-194.499146
1358.523438	292.422211
1357.469727	-73.369034
1356.415039	279.540924
1355.361328	697.159302
1354.306641	416.673615
1353.251953	499.204163
1352.197266	475.150635
1351.141602	580.437378
1350.085938	564.287354
1349.030273	600.502258
1347.974609	934.700378
1346.918945	790.216492
1345.862305	968.448486
1344.805664	819.535645
1343.749023	1077.511841
1342.691406	1303.386719
1341.634766	1120.549316
1340.577148	1220.461548
1339.519531	1199.210571
1338.460938	1329.265625
1337.403320	1117.855225
1336.344727	1028.068115
1335.286133	856.900269
1334.226563	1255.136108
1333.167969	851.964783
1332.108398	914.173950
1331.048828	941.990662
1329.989258	858.799500
1328.928711	827.788086
1327.869141	458.517700
1326.808594	979.043823
1325.748047	664.730591
1324.686523	1306.481201
1323.625977	1017.423157
1322.564453	1259.437744
1321.502930	896.965942
1320.440430	579.302368
1319.378906	883.669922
1318.316406	887.256226
1317.253906	965.059753
1316.190430	1314.236938
1315.127930	1187.836670
1314.064453	1310.599121
1313.000977	1056.623047
1311.937500	1211.865967
1310.873047	1010.203979
1309.809570	1133.861084
1308.745117	829.397766
1307.679688	1106.070801
1306.615234	1242.624146
1305.549805	1106.298950
1304.484375	975.184082
1303.418945	1154.158447
1302.353516	1023.546204
1301.287109	1382.289307
1300.220703	1087.494995
1299.154297	827.444214
1298.087891	965.611511
1297.020508	1074.462769
1295.954102	1068.104492
1294.886719	895.049072
1293.818359	827.794678
1292.750977	790.225769
1291.682617	1145.334229
1290.614258	914.383301
1289.545898	877.426819
1288.476563	642.129333
1287.407227	914.432861
1286.338867	780.083252
1285.268555	790.505798
1284.199219	681.109558
1283.128906	802.111816
1282.058594	656.406494
1280.988281	875.625610
1279.917969	1021.518066
1278.846680	347.960419
1277.775391	795.095886
1276.704102	613.745544
1275.632813	1073.187622
1274.560547	909.293396
1273.488281	814.056641
1272.416016	765.441040
1271.343750	1017.453186
1270.270508	1003.308411
1269.197266	1231.039063
1268.124023	970.598755
1267.050781	1032.566284
1265.977539	1355.727417
1264.903320	986.067566
1263.829102	1697.155273
1262.753906	1269.321899
1261.679688	1385.447388
1260.604492	1567.451782
1259.529297	1379.104248
1258.454102	1246.985352
1257.378906	1246.567993
1256.302734	1421.592529
1255.226563	1289.878174
1254.150391	1328.712524
1253.073242	1452.802612
1251.997070	1503.942383
1250.919922	1474.877930
1249.841797	1516.439697
1248.764648	1604.265015
1247.686523	1288.606079
1246.608398	1495.687744
1245.530273	1214.360107
1244.452148	1261.177856
1243.373047	1172.032593
1242.293945	1337.953491
1241.214844	1569.407715
1240.135742	968.305481
1239.055664	1592.956543
1237.975586	1479.856689
1236.895508	1240.722900
1235.815430	938.686523
1234.734375	1359.312988
1233.654297	1435.589355
1232.573242	1221.056641
1231.491211	1442.762207
1230.410156	1225.950684
1229.328125	1035.897583
1228.246094	911.319397
1227.163086	1169.281738
1226.081055	817.255859
1224.998047	980.775269
1223.915039	1028.107056
1222.832031	850.491943
1221.748047	697.134460
1220.664063	824.264648
1219.580078	741.052795
1218.496094	508.046448
1217.412109	610.933655
1216.327148	264.500946
1215.242188	217.632889
1214.157227	407.357391
1213.071289	736.963074
1211.985352	803.350098
1210.899414	794.878601
1209.813477	426.965332
1208.727539	666.890320
1207.640625	802.987122
1206.553711	625.607361
1205.466797	508.503845
1204.378906	417.900726
1203.291016	481.446747
1202.203125	-124.618858
1201.115234	266.357269
1200.027344	9.532464
1198.938477	-175.047043
1197.849609	-345.179321
1196.760742	-132.810425
1195.670898	-175.558273
1194.582031	-196.728394
1193.492188	-28.051891
1192.401367	-10.961256
1191.311523	-130.937225
1190.220703	-164.465164
1189.129883	-503.113708
1188.039063	-39.650867
1186.947266	-385.575684
1185.856445	-66.565117
1184.764648	-100.568008
1183.671875	131.651459
1182.580078	-63.307594
1181.487305	58.263775
1180.394531	196.450333
1179.301758	317.681732
1178.208984	-107.668953
1177.115234	353.568726
1176.021484	203.636398
1174.927734	372.172913
1173.833008	214.870026
1172.738281	284.926910
1171.643555	354.822357
1170.548828	-111.423645
1169.454102	429.538910
1168.358398	-55.914852
1167.262695	197.582977
1166.166992	-36.857601
1165.070313	-10.812847
1163.973633	93.935287
1162.876953	-47.573341
1161.780273	83.126961
1160.683594	235.117172
1159.585938	69.369568
1158.488281	321.249573
1157.389648	365.256622
1156.291992	385.244629
1155.193359	402.686035
1154.094727	133.806396
1152.996094	248.749588
1151.896484	-17.893435
1150.796875	-160.646576
1149.697266	366.009277
1148.597656	191.964325
1147.498047	77.384315
1146.397461	55.553177
1145.296875	245.434311
1144.195313	-36.137714
1143.094727	17.751457
1141.993164	342.636353
1140.891602	160.658905
1139.789063	-90.350517
1138.687500	-155.976273
1137.584961	327.268524
1136.482422	223.249176
1135.379883	606.110596
1134.276367	580.137878
1133.172852	829.464600
1132.069336	625.102905
1130.964844	866.874939
1129.861328	970.765259
1128.756836	903.645935
1127.652344	1353.453979
1126.546875	1174.525146
1125.442383	1403.294189
1124.336914	1347.386353
1123.230469	1469.072021
1122.125000	1282.581787
1121.018555	916.015198
1119.912109	1001.761597
1118.805664	923.970886
1117.699219	905.247742
1116.591797	753.866638
1115.484375	1210.438599
1114.376953	900.306885
1113.268555	327.681244
1112.160156	783.622437
1111.051758	761.757141
1109.943359	1082.428955
1108.833984	1015.347168
1107.725586	1217.453735
1106.616211	937.577881
1105.505859	1030.736938
1104.396484	734.261902
1103.286133	942.815857
1102.175781	993.078125
1101.064453	913.455139
1099.954102	1008.277161
1098.842773	1216.108765
1097.731445	770.782471
1096.619141	907.643799
1095.507813	1298.811035
1094.395508	730.951965
1093.282227	752.010071
1092.169922	845.961670
1091.056641	1102.188965
1089.943359	1254.652100
1088.830078	1054.019775
1087.716797	865.152039
1086.602539	1033.753906
1085.488281	741.340454
1084.373047	881.511230
1083.258789	716.021179
1082.143555	792.540833
1081.028320	751.494080
1079.913086	440.309753
1078.796875	958.055725
1077.680664	855.755981
1076.564453	544.563843
1075.448242	364.855438
1074.331055	677.806213
1073.213867	566.051636
1072.096680	885.747131
1070.979492	677.788574
1069.861328	397.216553
1068.743164	428.381592
1067.625000	504.007660
1066.505859	666.215515
1065.386719	713.582397
1064.267578	718.763977
1063.148438	588.171814
1062.029297	532.500793
1060.909180	490.865631
1059.789063	561.505981
1058.667969	482.439087
1057.547852	396.402466
1056.426758	572.167419
1055.305664	432.393585
1054.183594	407.152924
1053.062500	337.567688
1051.940430	700.010925
1050.818359	448.312134
1049.695313	332.111816
1048.572266	402.667175
1047.449219	445.221893
1046.326172	539.099854
1045.203125	273.861176
1044.079102	265.216919
1042.955078	70.156525
1041.830078	227.086411
1040.706055	-67.959778
1039.581055	184.526596
1038.456055	341.478149
1037.331055	323.808472
1036.205078	387.664551
1035.079102	439.920197
1033.953125	199.084717
1032.826172	221.256378
1031.700195	494.647491
1030.573242	117.019539
1029.445313	192.883987
1028.318359	-35.605980
1027.190430	-303.403259
1026.062500	-122.701164
1024.934570	-183.490479
1023.805664	-288.270050
1022.676758	-153.827225
1021.547852	-504.332611
1020.418945	-267.601318
1019.289063	-367.198273
1018.159180	-802.878174
1017.029297	-334.059692
1015.898438	-384.543884
1014.767578	-126.673714
1013.636719	-153.758606
1012.505859	180.638016
1011.375000	142.187088
1010.243164	85.363441
1009.111328	324.981537
1007.978516	802.975403
1006.846680	892.227783
1005.713867	1821.201660
1004.581055	2726.773193
1003.447266	3098.017578
1002.313477	2685.691406
1001.179688	1732.976929
1000.045898	1252.177734
998.912109	175.852646
997.777344	481.110565
996.642578	33.767784
995.506836	456.974274
994.372070	384.032959
993.236328	424.346924
992.100586	238.782455
990.963867	-11.082335
989.828125	283.452423
988.691406	6.413934
987.553711	142.173782
986.416992	-9.909194
985.279297	66.296562
984.141602	87.397957
983.003906	361.935760
981.865234	24.291700
980.726563	414.173553
979.587891	426.778137
978.448242	462.579346
977.309570	514.674805
976.169922	484.186768
975.030273	640.101013
973.889648	708.829346
972.749023	600.841492
971.608398	426.513489
970.467773	479.815033
969.326172	586.111572
968.184570	621.422485
967.042969	581.213440
965.901367	213.180328
964.758789	58.845364
963.616211	400.107758
962.473633	658.901489
961.330078	356.257019
960.186523	246.461288
959.042969	473.705994
957.899414	384.997070
956.754883	314.871216
955.610352	256.450317
954.465820	264.656158
953.321289	126.637001
952.175781	224.541275
951.030273	41.302307
949.884766	-45.586193
948.738281	203.842941
947.591797	357.389374
946.445313	515.656006
945.298828	86.960327
944.151367	202.268066
943.003906	587.184448
941.856445	202.817810
940.708008	642.770874
939.559570	603.562134
938.411133	101.496910
937.262695	-174.324509
936.113281	209.171692
934.964844	319.142334
933.814453	623.005432
932.665039	455.271362
931.514648	82.806595
930.364258	111.564941
929.213867	47.161713
928.062500	78.606949
926.912109	69.269272
925.759766	-208.342270
924.608398	-110.285980
923.456055	231.275192
922.303711	161.322617
921.151367	207.529633
919.999023	156.178894
918.845703	30.068258
917.692383	-82.167564
916.539063	-266.841858
915.384766	-6.220971
914.230469	129.604492
913.076172	-354.016846
911.920898	-140.675339
910.766602	-498.902435
909.611328	181.882065
908.455078	-636.172363
907.299805	-93.625458
906.143555	-217.443390
904.987305	-202.841492
903.830078	-312.673309
902.673828	-313.611267
901.516602	-282.700775
900.359375	-79.634521
899.201172	-220.500198
898.042969	-130.391205
896.884766	-105.793816
895.726563	285.268555
894.567383	59.052132
893.408203	-234.748077
892.249023	226.481094
891.088867	-216.101685
889.929688	190.910278
888.769531	204.912720
887.608398	419.946564
886.448242	314.449097
885.287109	224.894531
884.125977	130.955307
882.963867	-73.369774
881.801758	139.652039
880.639648	-48.649723
879.477539	477.704834
878.315430	363.902618
877.152344	182.637848
875.989258	267.289337
874.825195	-141.188919
873.661133	605.478271
872.497070	271.475647
871.333008	284.197113
870.168945	463.423126
869.003906	8.338196
867.838867	-255.376465
866.672852	369.053497
865.506836	181.834610
864.340820	-0.793706
863.174805	155.886536
862.008789	267.571808
860.841797	493.723999
859.674805	421.190216
858.506836	649.426453
857.339844	132.575043
856.171875	679.275330
855.003906	638.083557
853.834961	543.072815
852.666016	322.531830
851.497070	357.545837
850.328125	636.727539
849.158203	644.679321
847.988281	708.559204
846.818359	613.374573
845.647461	780.087097
844.477539	107.394897
843.306641	338.887939
842.134766	203.346878
840.963867	237.743912
839.791992	495.631531
838.619141	109.538620
837.447266	81.092239
836.274414	-3.288205
835.101563	432.730438
833.928711	479.855286
832.754883	332.610168
831.581055	435.320953
830.407227	272.300385
829.232422	363.587891
828.058594	249.486435
826.883789	128.625412
825.708008	415.696472
824.533203	258.919495
823.357422	-276.754303
822.181641	560.090332
821.004883	189.144928
819.828125	60.956024
818.651367	-341.164703
817.474609	111.465668
816.296875	-57.127445
815.119141	67.869041
813.941406	161.503571
812.763672	63.689964
811.584961	-3.112839
810.406250	-32.268505
809.226563	-206.015411
808.047852	-99.935089
806.868164	-560.451538
805.688477	-77.189140
804.507813	-360.237823
803.327148	-217.188171
802.146484	-147.613510
800.965820	-308.971771
799.784180	-485.956573
798.603516	-268.349060
797.420898	-75.404404
796.239258	-40.100716
795.056641	-151.238617
793.874023	-125.162140
792.691406	-12.904388
791.507813	-272.877716
790.324219	-402.302185
789.140625	-44.944805
787.956055	-137.110489
786.772461	13.918311
785.586914	211.143188
784.402344	-34.130466
783.216797	-113.671547
782.032227	109.422943
780.845703	53.837090
779.660156	33.445110
778.473633	-174.830963
777.287109	34.128201
776.100586	28.696093
774.913086	170.968430
773.725586	-57.670849
772.538086	212.171783
771.349609	-76.232033
770.161133	168.922455
768.972656	102.996101
767.784180	52.381172
766.594727	336.544800
765.405273	210.720657
764.215820	161.895294
763.026367	542.299500
761.835938	614.226868
760.645508	657.386780
759.454102	409.985046
758.262695	824.680786
757.072266	709.081055
755.879883	626.408813
754.688477	767.885254
753.496094	531.216248
752.303711	665.874695
751.110352	424.779816
749.917969	221.054123
748.724609	469.628082
747.530273	272.439484
746.336914	422.011993
745.142578	477.121857
743.948242	345.719971
742.752930	198.991791
741.558594	357.047760
740.363281	100.738564
739.166992	208.297836
737.971680	247.883301
736.775391	263.353699
735.579102	-25.563747
734.381836	182.639343
733.185547	-7.593793
731.988281	-107.989983
730.790039	-81.414490
729.592773	-61.367420
728.394531	411.373993
727.196289	193.107574
725.997070	208.881485
724.797852	-76.832657
723.598633	478.769958
722.399414	116.855431
721.199219	550.058167
719.999023	402.453064
718.798828	619.528442
717.598633	210.360535
716.397461	220.382782
715.196289	230.538696
713.994141	147.074432
712.792969	157.544113
711.590820	118.043610
710.388672	-41.117199
709.185547	325.001282
707.982422	-38.504478
706.779297	-40.180305
705.576172	197.812576
704.372070	105.073914
703.167969	36.525017
701.963867	-57.876801
700.759766	-38.914711
699.554688	-228.473526
698.349609	-128.576981
697.143555	-71.949890
695.938477	-136.789581
694.732422	-71.000450
693.525391	-35.392254
692.319336	-75.541527
691.112305	-91.526375
689.905273	-120.261086
688.697266	-140.030228
687.490234	-213.757477
686.282227	-193.911682
685.073242	-184.637634
683.865234	245.466248
682.656250	-106.766426
681.447266	-77.192513
680.237305	-398.303864
679.028320	-56.249966
677.818359	-136.322937
676.607422	-142.478561
675.397461	-46.654842
674.186523	-2.541333
672.975586	119.684219
671.763672	-10.942488
670.551758	-82.886467
669.339844	31.349983
668.127930	-3.373089
666.915039	307.869659
665.703125	-128.303421
664.489258	-132.107559
663.276367	132.012482
662.062500	78.839684
660.848633	23.678823
659.634766	-145.685944
658.419922	-144.424103
657.205078	-244.438126
655.990234	-283.953522
654.775391	-0.029192
653.559570	-13.628905
652.343750	-152.194138
651.126953	-94.668243
649.911133	150.155807
648.694336	112.713081
647.477539	141.915192
646.259766	158.058029
645.041992	449.448303
643.824219	86.489197
642.606445	334.281342
641.387695	74.198387
640.168945	514.747131
638.950195	110.026131
637.730469	330.384430
636.511719	193.537933
635.291016	-227.272324
634.071289	219.058685
632.850586	-71.816208
631.629883	456.664917
630.409180	-43.723877
629.188477	223.351471
627.966797	257.779083
626.745117	121.835487
625.522461	62.112659
624.300781	234.957748
623.078125	132.257126
621.854492	296.153320
620.631836	756.373047
619.408203	227.746445
618.184570	273.769623
616.960938	108.401588
615.736328	22.720026
614.511719	-51.887154
613.287109	-156.172516
612.061523	-463.456451
610.835938	-306.633240
609.610352	48.806858
608.384766	57.662674
607.158203	-171.008652
605.931641	232.229477
604.705078	-270.814850
