# Supplementary material for: Raman spectroscopy accurately differentiates mucosal healing from non-healing and biochemical changes following biological therapy in inflammatory bowel disease
Source: PLoS One. 2021 Jun 2;16(6):e0252210. doi: 10.1371/journal.pone.0252210 (PMC8172032; doi:10.1371/journal.pone.0252210)
Supplement: S7 Dataset — (ZIP) [file pone.0252210.s009.zip › Post-biologic/OC020 post treatment-2 base sub CR removed_12__X_-18443.5__Y_40079.8__Z_5.47703__Time_138.txt]

1714.793945	953.422058
1713.817383	1004.093628
1712.840820	153.250092
1711.864258	508.706024
1710.886719	308.047577
1709.909180	-247.156555
1708.931641	-500.140167
1707.953125	-60.125427
1706.975586	-199.580399
1705.997070	-275.753204
1705.018555	-486.657196
1704.040039	-5.098704
1703.060547	-148.386536
1702.081055	-81.181427
1701.101563	-921.775208
1700.122070	-377.663055
1699.142578	-358.840668
1698.162109	522.226196
1697.181641	-396.727539
1696.201172	-65.862335
1695.220703	517.567200
1694.239258	-6.172653
1693.257813	-271.768799
1692.276367	-439.593750
1691.294922	-15.988874
1690.313477	208.805740
1689.331055	-133.358749
1688.348633	59.517044
1687.366211	459.075317
1686.383789	52.114395
1685.400391	126.365700
1684.416992	481.767242
1683.433594	-51.437729
1682.450195	197.345459
1681.465820	-293.068542
1680.482422	-137.555115
1679.498047	271.898071
1678.512695	634.404968
1677.528320	210.597626
1676.542969	402.519501
1675.558594	340.367859
1674.572266	646.083984
1673.586914	288.399353
1672.601563	875.424988
1671.615234	1176.229492
1670.628906	1419.544312
1669.642578	1145.932373
1668.655273	1261.036011
1667.668945	1472.768555
1666.681641	1634.876099
1665.694336	1707.662720
1664.706055	1126.025024
1663.718750	2115.790283
1662.730469	1427.439331
1661.742188	1471.967773
1660.753906	1546.494019
1659.764648	1558.130127
1658.775391	2487.229004
1657.787109	2055.389404
1656.796875	2220.147461
1655.807617	1959.438721
1654.818359	1564.589111
1653.828125	1411.341187
1652.837891	941.371460
1651.846680	1858.252441
1650.856445	1725.580444
1649.865234	1638.444702
1648.874023	1089.363159
1647.882813	1006.260315
1646.891602	360.959198
1645.899414	-418.322266
1644.907227	36.658443
1643.915039	436.498413
1642.922852	345.623047
1641.930664	-380.815552
1640.937500	-45.791401
1639.944336	36.256584
1638.951172	-71.222023
1637.957031	-51.769691
1636.963867	392.610992
1635.969727	193.909531
1634.975586	-718.517334
1633.981445	-120.531548
1632.986328	-312.828918
1631.991211	-165.022018
1630.996094	235.746658
1630.000977	-8.329223
1629.005859	-107.321365
1628.009766	-66.673149
1627.013672	-341.513153
1626.017578	-182.084290
1625.021484	-277.613617
1624.024414	-157.456848
1623.028320	75.894005
1622.031250	393.267456
1621.033203	101.023781
1620.036133	536.670715
1619.038086	192.171143
1618.041016	247.056290
1617.041992	196.802521
1616.043945	115.202187
1615.045898	335.402527
1614.046875	-79.386253
1613.047852	767.489685
1612.048828	72.212761
1611.048828	171.447021
1610.049805	210.388901
1609.049805	-565.745178
1608.049805	94.035660
1607.048828	-244.548859
1606.048828	-499.191772
1605.047852	-159.613480
1604.046875	-218.142227
1603.045898	-318.640289
1602.044922	378.756897
1601.042969	290.902802
1600.041016	111.392342
1599.039063	198.497055
1598.037109	188.668442
1597.034180	-169.012985
1596.031250	131.728806
1595.028320	-589.294617
1594.025391	-283.771332
1593.022461	-135.272095
1592.018555	-289.981628
1591.014648	-549.262512
1590.010742	151.643417
1589.006836	-846.450806
1588.001953	-148.979721
1586.997070	542.719238
1585.992188	-106.305771
1584.987305	519.368652
1583.982422	-549.513489
1582.976563	59.699116
1581.970703	35.335461
1580.964844	-312.273895
1579.958984	-1191.243408
1578.952148	-180.187439
1577.945313	33.662350
1576.938477	184.653076
1575.931641	173.944626
1574.924805	404.814240
1573.916992	-4.563606
1572.909180	207.292816
1571.901367	-205.135452
1570.893555	-789.265564
1569.884766	146.435959
1568.876953	208.635559
1567.868164	239.192307
1566.858398	-808.303223
1565.849609	312.099060
1564.839844	-128.321091
1563.830078	152.469482
1562.820313	668.875549
1561.810547	305.380310
1560.799805	193.141235
1559.790039	215.488358
1558.779297	-395.121429
1557.767578	-137.736481
1556.756836	-507.782104
1555.745117	383.447235
1554.733398	351.895447
1553.721680	490.898743
1552.709961	-77.284691
1551.697266	-27.092199
1550.685547	322.985413
1549.672852	512.033752
1548.659180	320.318542
1547.646484	950.765503
1546.632813	396.333862
1545.619141	255.362534
1544.605469	362.189178
1543.591797	739.909424
1542.577148	391.108093
1541.562500	228.055542
1540.547852	330.683868
1539.533203	-26.621641
1538.518555	-508.006805
1537.502930	326.417053
1536.487305	104.938202
1535.471680	742.145630
1534.456055	1242.058228
1533.439453	694.540405
1532.422852	971.796387
1531.406250	493.485962
1530.389648	739.081482
1529.373047	219.157059
1528.355469	654.545349
1527.337891	819.061707
1526.320313	535.249390
1525.302734	822.635986
1524.284180	517.639587
1523.265625	904.537903
1522.247070	169.491730
1521.228516	627.716736
1520.208984	535.138062
1519.190430	167.364670
1518.170898	680.882874
1517.151367	340.847504
1516.130859	5.714541
1515.111328	-170.194138
1514.090820	637.083008
1513.070313	185.795792
1512.049805	116.894836
1511.028320	96.429352
1510.006836	-88.459511
1508.986328	326.815521
1507.963867	-99.680145
1506.942383	863.561951
1505.919922	-1021.897339
1504.898438	-707.700684
1503.875977	-493.889343
1502.852539	-34.543770
1501.830078	-323.360138
1500.806641	-407.497650
1499.783203	-212.727036
1498.759766	-471.260895
1497.736328	-443.241516
1496.711914	-249.206924
1495.687500	115.971298
1494.663086	-560.020935
1493.638672	-254.036621
1492.613281	389.003113
1491.587891	-345.929047
1490.563477	-12.477333
1489.537109	-997.722595
1488.511719	30.100670
1487.485352	-247.614090
1486.458984	-369.573456
1485.432617	-1.505381
1484.406250	394.393494
1483.379883	277.207794
1482.352539	47.648903
1481.325195	899.447998
1480.297852	29.728773
1479.269531	832.499512
1478.241211	959.483582
1477.213867	403.576324
1476.184570	425.953705
1475.156250	1243.069824
1474.127930	1115.065796
1473.098633	1233.942139
1472.069336	1574.211182
1471.040039	1970.309082
1470.009766	2574.775391
1468.979492	3011.091309
1467.950195	2269.822998
1466.918945	1978.726196
1465.888672	2783.557861
1464.857422	2662.821289
1463.827148	2237.361816
1462.795898	2444.612061
1461.763672	2928.563232
1460.732422	2632.872070
1459.700195	2918.659668
1458.667969	3562.304199
1457.635742	3490.093262
1456.603516	3537.235840
1455.570313	4319.991211
1454.537109	4283.314941
1453.503906	3894.306885
1452.470703	3878.207275
1451.436523	4082.650635
1450.403320	3803.212891
1449.369141	4304.220703
1448.333984	3938.773438
1447.299805	4085.274170
1446.264648	4193.753418
1445.230469	3786.050049
1444.194336	3677.091797
1443.159180	3631.696045
1442.124023	4863.982910
1441.087891	3571.697754
1440.051758	3627.886963
1439.015625	3575.524414
1437.978516	3280.605713
1436.941406	3529.301758
1435.904297	3901.898682
1434.867188	3468.744629
1433.830078	2687.485107
1432.791992	3035.257568
1431.754883	2522.395020
1430.715820	1497.457153
1429.677734	1921.596069
1428.639648	854.886658
1427.600586	711.842224
1426.561523	566.583374
1425.522461	565.317322
1424.482422	186.120468
1423.443359	848.180359
1422.403320	653.489563
1421.363281	255.104553
1420.322266	1053.258667
1419.282227	189.683914
1418.241211	630.593506
1417.200195	769.557983
1416.159180	1054.690186
1415.117188	185.177567
1414.076172	151.436203
1413.034180	77.666405
1411.992188	-131.547623
1410.949219	227.560837
1409.907227	-428.329529
1408.864258	-380.266205
1407.821289	-321.869720
1406.777344	374.580780
1405.734375	275.198486
1404.690430	-90.014931
1403.646484	-70.775375
1402.602539	-101.408775
1401.557617	-357.614960
1400.513672	41.340504
1399.468750	505.540344
1398.423828	260.360260
1397.377930	190.960785
1396.333008	415.213898
1395.287109	253.767242
1394.241211	-160.286499
1393.195313	-10.352146
1392.148438	-213.283463
1391.101563	-971.520325
1390.054688	150.469696
1389.007813	281.421997
1387.960938	72.431282
1386.913086	-58.682957
1385.865234	408.230927
1384.817383	-159.732651
1383.769531	117.708206
1382.720703	-319.407196
1381.671875	-373.741516
1380.623047	-257.856903
1379.574219	-194.128113
1378.524414	196.922775
1377.475586	303.653229
1376.425781	607.753418
1375.375977	61.198719
1374.325195	-322.703766
1373.274414	-354.432800
1372.224609	-183.734283
1371.172852	-237.309448
1370.122070	-245.567368
1369.070313	-104.047699
1368.019531	314.380951
1366.967773	296.992706
1365.915039	155.334732
1364.863281	21.629679
1363.810547	316.419281
1362.757813	106.189087
1361.705078	-335.030853
1360.651367	65.054672
1359.598633	492.742462
1358.544922	-663.500671
1357.491211	-56.253929
1356.436523	-50.533493
1355.382813	497.329346
1354.328125	-157.274292
1353.273438	-115.768959
1352.217773	693.345825
1351.163086	698.063782
1350.107422	504.419189
1349.051758	350.907715
1347.996094	125.808388
1346.939453	771.794983
1345.883789	1653.513672
1344.827148	1287.814331
1343.769531	1542.305054
1342.712891	1715.254639
1341.655273	1169.733643
1340.598633	2284.759521
1339.540039	2178.316650
1338.482422	1792.430908
1337.423828	1273.253174
1336.366211	1304.189087
1335.307617	1558.077881
1334.248047	2415.808105
1333.189453	2115.783447
1332.129883	1294.251221
1331.070313	881.356506
1330.010742	1821.190063
1328.950195	1151.773560
1327.890625	1167.491699
1326.830078	1899.875610
1325.768555	1537.907227
1324.708008	1823.438110
1323.646484	2044.829224
1322.585938	1787.571289
1321.523438	2300.537842
1320.461914	2231.301270
1319.400391	1839.166260
1318.337891	2517.765869
1317.275391	1240.960083
1316.211914	2107.148193
1315.149414	1664.504883
1314.085938	1478.489014
1313.022461	2145.193604
1311.958984	2050.724121
1310.894531	1946.606079
1309.831055	2231.808105
1308.766602	2588.401123
1307.701172	2853.944336
1306.636719	3119.623535
1305.571289	2684.260742
1304.505859	1956.618896
1303.440430	2857.193604
1302.375000	2712.824463
1301.308594	2556.335938
1300.242188	2287.052002
1299.175781	2811.562256
1298.109375	2712.159424
1297.041992	2804.434082
1295.975586	2629.301758
1294.908203	2451.885986
1293.839844	2691.807373
1292.772461	2715.918701
1291.704102	2884.843750
1290.635742	2168.529785
1289.567383	2889.410156
1288.498047	1992.232544
1287.428711	1990.069214
1286.360352	2563.897461
1285.290039	2177.205078
1284.220703	2417.839600
1283.150391	2460.067627
1282.080078	1523.179443
1281.009766	1986.764160
1279.939453	1552.208130
1278.868164	1998.604492
1277.796875	1630.414429
1276.725586	1279.571167
1275.654297	1547.507935
1274.582031	1192.052612
1273.509766	1667.712891
1272.437500	1928.218750
1271.365234	1692.816162
1270.291992	1936.177002
1269.218750	1356.652588
1268.145508	1770.972900
1267.072266	2714.743164
1265.999023	2218.537598
1264.924805	1646.919312
1263.850586	2026.770142
1262.776367	1948.054932
1261.701172	2361.805908
1260.625977	2097.810791
1259.550781	2472.394287
1258.475586	1704.223755
1257.400391	1477.139404
1256.324219	2214.439453
1255.248047	1928.864868
1254.171875	2220.302490
1253.094727	1552.707031
1252.018555	1810.017090
1250.941406	2040.396118
1249.864258	1417.038086
1248.786133	2179.788574
1247.708008	1787.513916
1246.630859	1565.563965
1245.551758	1819.827026
1244.473633	1993.814209
1243.394531	1135.423950
1242.316406	1430.829224
1241.236328	1330.246338
1240.157227	1365.624268
1239.077148	1078.158447
1237.998047	1579.287476
1236.917969	1454.285278
1235.836914	2243.460938
1234.756836	2513.441162
1233.675781	1840.280640
1232.594727	2039.768066
1231.512695	1928.905884
1230.431641	2258.946045
1229.349609	1634.521729
1228.267578	1976.374512
1227.185547	1320.658325
1226.102539	955.516174
1225.019531	1449.409180
1223.936523	1277.756470
1222.853516	946.446594
1221.769531	1176.122681
1220.686523	1393.569092
1219.602539	1289.309448
1218.517578	1267.091431
1217.433594	1670.043579
1216.348633	1024.376831
1215.263672	1467.974976
1214.178711	1109.726563
1213.092773	1589.040771
1212.007813	1056.953247
1210.921875	2085.909180
1209.834961	1117.000244
1208.749023	1650.887939
1207.662109	1096.970337
1206.575195	2047.334961
1205.488281	1743.965210
1204.400391	941.801086
1203.313477	934.848816
1202.225586	1052.959229
1201.136719	881.896423
1200.048828	684.354858
1198.959961	419.310028
1197.871094	378.038330
1196.782227	-356.179688
1195.692383	744.861816
1194.603516	-451.063599
1193.513672	192.456650
1192.423828	-438.300201
1191.333008	74.840500
1190.242188	-169.156189
1189.151367	189.693802
1188.060547	-150.547195
1186.969727	371.136292
1185.877930	-910.252991
1184.786133	114.969467
1183.694336	525.397583
1182.601563	-374.231567
1181.509766	-455.782288
1180.416992	-175.436752
1179.323242	-439.569855
1178.230469	209.439301
1177.136719	-124.419930
1176.042969	-3.102320
1174.949219	750.267822
1173.854492	-225.634949
1172.760742	-238.860519
1171.666016	-211.576172
1170.570313	198.359497
1169.475586	-37.883930
1168.379883	-6.333351
1167.284180	371.792053
1166.188477	-60.787651
1165.091797	-15.366714
1163.996094	-216.133835
1162.899414	149.180649
1161.801758	-285.984406
1160.705078	43.136044
1159.607422	548.592712
1158.509766	36.901989
1157.412109	-546.278076
1156.313477	-155.960327
1155.215820	603.855591
1154.117188	831.345154
1153.017578	-603.192810
1151.918945	508.602081
1150.819336	964.358215
1149.719727	-269.406921
1148.620117	-340.300415
1147.519531	-151.725540
1146.418945	-149.055252
1145.318359	79.666199
1144.217773	151.129013
1143.116211	277.117432
1142.014648	374.446472
1140.913086	966.306519
1139.811523	1201.169189
1138.708984	289.990906
1137.606445	149.196304
1136.503906	-440.695862
1135.401367	-84.916733
1134.297852	-26.291145
1133.194336	357.543488
1132.090820	183.278015
1130.987305	113.462723
1129.882813	1581.179321
1128.778320	1254.712402
1127.673828	1784.581299
1126.569336	1799.586426
1125.463867	1108.044067
1124.358398	1822.270508
1123.252930	1159.410034
1122.146484	1292.763550
1121.041016	914.506409
1119.934570	844.174255
1118.828125	660.224060
1117.720703	36.050655
1116.613281	398.939178
1115.505859	-345.559418
1114.398438	50.371552
1113.291016	431.939362
1112.182617	73.273796
1111.074219	291.550537
1109.964844	356.071472
1108.856445	415.917725
1107.747070	990.657654
1106.637695	334.794922
1105.528320	694.505859
1104.417969	780.217834
1103.307617	854.153320
1102.197266	1095.613525
1101.086914	1082.275146
1099.975586	1217.503296
1098.864258	1140.551514
1097.752930	1153.283691
1096.641602	935.126404
1095.529297	1145.898682
1094.416992	1099.916138
1093.304688	999.870972
1092.191406	1709.879517
1091.079102	715.410767
1089.965820	702.849304
1088.852539	904.525635
1087.738281	659.197449
1086.624023	679.866943
1085.509766	228.054550
1084.395508	599.327637
1083.280273	1494.616211
1082.166016	1529.715454
1081.050781	1271.230713
1079.934570	834.464478
1078.819336	520.226135
1077.703125	682.763000
1076.586914	758.560425
1075.469727	376.877838
1074.353516	1389.085815
1073.236328	407.370697
1072.119141	-13.283085
1071.000977	468.947296
1069.882813	55.827148
1068.765625	1435.714600
1067.646484	603.569824
1066.528320	406.801483
1065.409180	1259.317627
1064.290039	-65.508385
1063.170898	1238.890747
1062.050781	560.901917
1060.930664	1464.913696
1059.810547	656.680420
1058.690430	859.238098
1057.569336	500.818390
1056.449219	411.674896
1055.327148	273.634918
1054.206055	150.005127
1053.083984	851.120544
1051.961914	-82.382797
1050.839844	77.390152
1049.717773	-61.368820
1048.594727	-31.816715
1047.471680	1064.165649
1046.348633	-4.542484
1045.224609	447.871338
1044.101563	252.326065
1042.976563	537.236145
1041.852539	-102.758003
1040.728516	613.781311
1039.603516	622.183533
1038.478516	-144.544357
1037.352539	-56.197269
1036.227539	362.998260
1035.101563	284.292450
1033.974609	-22.060114
1032.848633	-97.616196
1031.721680	406.188721
1030.594727	31.327744
1029.467773	-29.227020
1028.340820	-319.441010
1027.212891	-558.091064
1026.084961	-963.502625
1024.956055	-523.123779
1023.828125	-658.298706
1022.699219	-1352.442261
1021.570313	-1180.334473
1020.440430	-1321.156860
1019.311523	-1294.475586
1018.181641	-604.249390
1017.050781	-199.146729
1015.920898	-271.267273
1014.790039	-855.130615
1013.659180	-972.645081
1012.528320	-818.699036
1011.396484	-583.408936
1010.265625	159.246109
1009.132813	216.772858
1008.000977	1452.574707
1006.868164	330.699524
1005.736328	946.852234
1004.602539	2661.512695
1003.469727	2519.329102
1002.335938	3953.992920
1001.202148	3276.277832
1000.068359	1642.841431
998.933594	772.804993
997.799805	684.148499
996.665039	418.160400
995.529297	1246.780396
994.394531	1055.501221
993.258789	281.035492
992.123047	656.028015
990.986328	424.758545
989.849609	620.558350
988.712891	687.646484
987.576172	531.601196
986.439453	366.860107
985.301758	48.298122
984.164063	893.212830
983.025391	131.198456
981.887695	-61.480904
980.749023	857.816956
979.610352	461.168671
978.470703	327.326111
977.332031	260.705811
976.192383	495.718384
975.051758	910.285950
973.912109	-14.537051
972.771484	451.396484
971.630859	474.253418
970.490234	1014.219788
969.348633	101.112190
968.207031	667.017822
967.065430	237.169296
965.923828	188.814651
964.781250	-246.759583
963.638672	173.641098
962.496094	626.358215
961.352539	476.475952
960.208984	441.656097
959.065430	750.927307
957.921875	238.208710
956.777344	71.898178
955.632813	-366.328949
954.488281	-12.038157
953.343750	537.001770
952.198242	425.017792
951.052734	-66.160408
949.907227	-314.333160
948.760742	-548.303955
947.614258	-16.088364
946.467773	376.872375
945.321289	-182.597565
944.173828	-222.972534
943.026367	294.214417
941.878906	217.974747
940.730469	215.162811
939.582031	997.666138
938.433594	-58.535362
937.285156	1175.975464
936.135742	193.897736
934.987305	963.428711
933.836914	787.082031
932.687500	93.927818
931.537109	105.354500
930.386719	-522.863220
929.236328	502.597473
928.084961	300.905823
926.934570	-200.777115
925.783203	-308.294800
924.630859	-408.620850
923.478516	187.313995
922.327148	-471.828461
921.173828	-182.463501
920.021484	275.249664
918.868164	128.610916
917.714844	170.875198
916.561523	490.442505
915.407227	-61.750408
914.252930	69.816093
913.098633	-488.333282
911.944336	140.669861
910.789063	393.059814
909.633789	-384.051331
908.478516	-580.139160
907.322266	-222.828293
906.166016	64.273712
905.009766	156.581757
903.853516	-136.020599
902.696289	636.061157
901.539063	-226.718979
900.381836	-283.071320
899.223633	-524.807312
898.065430	-28.692392
896.907227	-288.155762
895.749023	-72.454910
894.589844	-566.635254
893.430664	-556.400391
892.271484	-204.789261
891.112305	146.753128
889.952148	676.681641
888.791992	99.948227
887.630859	704.335999
886.470703	471.130707
885.309570	540.500061
884.148438	181.239304
882.986328	-22.133888
881.825195	112.884315
880.663086	556.759033
879.500000	367.091919
878.337891	551.636536
877.174805	513.061340
876.011719	1213.301636
874.847656	676.984741
873.684570	1160.738892
872.520508	631.435852
871.355469	973.192993
870.191406	999.810303
869.026367	218.956589
867.861328	1291.285889
866.695313	1450.347290
865.530273	1063.113281
864.364258	819.830322
863.197266	994.428528
862.031250	968.989563
860.864258	492.150787
859.697266	1405.035400
858.530273	1877.495483
857.362305	1404.970581
856.194336	1163.631226
855.026367	1449.329468
853.857422	1420.848877
852.688477	1811.438232
851.519531	1551.777954
850.350586	1224.876709
849.180664	2091.955322
848.010742	2033.497925
846.840820	1350.216309
845.670898	1166.275757
844.500000	1593.209351
843.329102	1196.376953
842.157227	1698.764648
840.986328	1536.521729
839.814453	1354.017578
838.642578	496.300262
837.469727	2155.184082
836.296875	848.155090
835.124023	1913.754761
833.951172	1513.633667
832.777344	981.714844
831.603516	1019.001709
830.429688	915.442078
829.255859	773.734131
828.081055	1597.660034
826.906250	1649.333740
825.731445	1210.219482
824.555664	385.411804
823.379883	721.744446
822.204102	598.682007
821.027344	-97.071678
819.851563	91.282669
818.674805	-41.327759
817.497070	489.092896
816.320313	-596.607239
815.142578	-71.361176
813.963867	-747.781982
812.786133	-23.238199
811.607422	11.445541
810.428711	-334.283051
809.250000	55.355129
808.070313	-559.686768
806.890625	-293.006592
805.710938	-379.840179
804.531250	-258.266937
803.350586	198.041061
802.169922	-287.043396
800.988281	-798.864319
799.807617	-940.376099
798.625977	-869.281616
797.444336	-1173.206177
796.261719	-721.572021
795.079102	143.902863
793.896484	-94.608856
792.713867	317.815735
791.530273	38.848049
790.346680	193.584610
789.163086	128.808456
787.979492	543.880981
786.794922	622.176758
785.610352	195.872421
784.425781	171.861435
783.240234	658.174622
782.054688	295.287109
780.869141	802.827454
779.682617	384.217255
778.496094	1038.839355
777.309570	151.682510
776.123047	838.563965
774.935547	891.436646
773.748047	1019.013672
772.560547	530.816040
771.373047	529.959045
770.184570	667.723938
768.996094	739.028931
767.806641	1543.905518
766.618164	1383.123047
765.428711	1184.722778
764.239258	1025.812256
763.048828	1344.517212
761.858398	1101.555420
760.667969	1366.841431
759.477539	1108.180786
758.286133	1069.371460
757.094727	709.351868
755.903320	920.943970
754.710938	477.243134
753.518555	802.735840
752.326172	539.119873
751.133789	1345.218140
749.940430	1520.533203
748.747070	960.162231
747.553711	395.569824
746.359375	627.711975
745.166016	153.258255
743.970703	1172.632446
742.776367	9.560143
741.581055	-76.572685
740.385742	185.833542
739.190430	662.854370
737.994141	302.713287
736.797852	-545.676941
735.601563	239.963150
734.405273	344.397522
733.208008	-238.446182
732.010742	52.158173
730.813477	200.522095
729.615234	-241.675888
728.416992	481.993927
727.218750	-97.531395
726.020508	-158.627045
724.821289	62.339905
723.622070	-238.763092
722.422852	353.798615
721.222656	983.393372
720.022461	702.560547
718.822266	-20.980434
717.621094	253.296097
716.420898	161.232361
715.218750	968.076477
714.017578	699.848206
712.815430	510.552887
711.614258	-266.781494
710.411133	464.471832
709.208984	814.563965
708.005859	803.299744
706.802734	877.388550
705.599609	-117.027451
704.395508	497.894135
703.191406	-355.794556
701.987305	-118.685776
700.782227	590.782776
699.577148	-80.353668
698.372070	786.359436
697.166992	-365.904785
695.960938	981.808105
694.754883	650.203125
693.548828	1109.953125
692.341797	230.326111
691.135742	-381.195648
689.927734	-857.230225
688.720703	-891.877625
687.512695	2.680587
686.304688	-32.917839
685.096680	411.451569
683.888672	-140.868271
682.679688	296.127808
681.470703	183.323929
680.260742	181.835251
679.050781	-269.362274
677.840820	-1148.255615
676.630859	-874.207153
675.419922	-41.069462
674.209961	433.368103
672.998047	261.587036
671.787109	-36.825432
670.575195	710.196045
669.363281	1142.133789
668.151367	327.715271
666.938477	158.511078
665.725586	-802.531921
664.512695	151.421204
663.299805	196.782898
662.085938	402.842438
660.872070	1099.697021
659.658203	582.350281
658.443359	-56.767998
657.228516	155.168793
656.013672	458.536652
654.797852	458.780426
653.583008	117.291519
652.366211	-382.517242
651.150391	-467.501404
649.934570	-441.641479
648.717773	1019.286926
647.500000	181.295105
646.283203	577.898926
645.065430	392.129303
643.847656	826.963745
642.629883	1299.077881
641.411133	630.067505
640.192383	1030.716064
638.973633	903.319824
637.753906	983.159485
636.534180	1452.652344
635.314453	578.183228
634.094727	1650.432251
632.874023	440.847931
631.653320	292.900208
630.432617	971.888672
629.211914	1129.923462
627.990234	1129.853760
626.768555	703.655029
625.545898	666.329285
624.324219	1561.932373
623.101563	1197.610718
621.877930	1148.884399
620.655273	1102.721924
619.431641	1461.717651
618.208008	345.734100
616.983398	-152.975403
615.759766	-304.579620
614.535156	352.788544
613.310547	-735.488770
612.084961	-431.012787
610.859375	65.702087
609.633789	367.554474
608.408203	303.674408
607.181641	833.557373
605.955078	-544.666992
604.728516	330.371704
