# Supplementary material for: Raman spectroscopy accurately differentiates mucosal healing from non-healing and biochemical changes following biological therapy in inflammatory bowel disease
Source: PLoS One. 2021 Jun 2;16(6):e0252210. doi: 10.1371/journal.pone.0252210 (PMC8172032; doi:10.1371/journal.pone.0252210)
Supplement: S7 Dataset — (ZIP) [file pone.0252210.s009.zip › Post-biologic/OC020 post treatment-2 base sub CR removed_75__X_-18446.5__Y_40085.8__Z_5.92379__Time_857.txt]

1714.793945	56.770882
1713.817383	85.404335
1712.840820	-170.221878
1711.864258	-15.281688
1710.886719	8.343288
1709.909180	-72.373558
1708.931641	-0.086835
1707.953125	10.732572
1706.975586	-29.029818
1705.997070	-63.200573
1705.018555	63.579678
1704.040039	75.512276
1703.060547	167.991806
1702.081055	239.364990
1701.101563	-23.305395
1700.122070	123.679466
1699.142578	-124.730247
1698.162109	-126.762146
1697.181641	10.581905
1696.201172	-28.066038
1695.220703	37.911827
1694.239258	256.474915
1693.257813	499.416290
1692.276367	478.424438
1691.294922	481.927551
1690.313477	571.284912
1689.331055	535.654968
1688.348633	417.847473
1687.366211	607.233887
1686.383789	773.042725
1685.400391	691.364319
1684.416992	735.475098
1683.433594	870.662842
1682.450195	718.654175
1681.465820	924.024231
1680.482422	1199.092896
1679.498047	1277.561035
1678.512695	1199.483521
1677.528320	1215.138794
1676.542969	1239.264893
1675.558594	1577.762329
1674.572266	1379.508545
1673.586914	1572.674561
1672.601563	1763.639893
1671.615234	2249.948486
1670.628906	2205.316650
1669.642578	1895.671875
1668.655273	2123.019287
1667.668945	2157.062012
1666.681641	2186.286865
1665.694336	2131.132324
1664.706055	2222.413574
1663.718750	2823.451416
1662.730469	2679.616211
1661.742188	2695.439697
1660.753906	2640.227051
1659.764648	3038.659912
1658.775391	2523.439209
1657.787109	3036.693359
1656.796875	2949.054932
1655.807617	3092.333984
1654.818359	2778.137939
1653.828125	2628.632813
1652.837891	2564.356689
1651.846680	2270.449219
1650.856445	2027.434937
1649.865234	1827.292969
1648.874023	1950.217163
1647.882813	1685.067017
1646.891602	1375.584351
1645.899414	1283.293335
1644.907227	1318.275879
1643.915039	817.671875
1642.922852	682.043335
1641.930664	750.145386
1640.937500	889.872498
1639.944336	586.753052
1638.951172	532.121704
1637.957031	456.809692
1636.963867	337.141693
1635.969727	223.175812
1634.975586	175.535324
1633.981445	188.900284
1632.986328	10.325974
1631.991211	50.787697
1630.996094	191.650848
1630.000977	151.171387
1629.005859	-31.058859
1628.009766	-33.959717
1627.013672	-170.688873
1626.017578	-291.250336
1625.021484	-156.378647
1624.024414	-100.139008
1623.028320	-159.252823
1622.031250	86.763161
1621.033203	9.796268
1620.036133	85.504112
1619.038086	255.973160
1618.041016	363.635315
1617.041992	1.618482
1616.043945	-34.559441
1615.045898	404.420654
1614.046875	45.976528
1613.047852	-70.805870
1612.048828	321.358276
1611.048828	68.662804
1610.049805	65.276024
1609.049805	-55.843620
1608.049805	66.912254
1607.048828	286.689423
1606.048828	48.293476
1605.047852	121.698082
1604.046875	375.831299
1603.045898	62.128578
1602.044922	133.302734
1601.042969	395.518250
1600.041016	179.155807
1599.039063	-120.665344
1598.037109	170.533417
1597.034180	-97.598450
1596.031250	-10.160979
1595.028320	-183.915619
1594.025391	-148.570999
1593.022461	-76.615021
1592.018555	-64.682686
1591.014648	-376.356598
1590.010742	-377.309998
1589.006836	2.690218
1588.001953	-13.931939
1586.997070	-129.616440
1585.992188	161.506729
1584.987305	45.866268
1583.982422	289.933929
1582.976563	36.214275
1581.970703	84.783195
1580.964844	102.063866
1579.958984	-310.329071
1578.952148	34.993992
1577.945313	156.296799
1576.938477	230.668884
1575.931641	-77.481789
1574.924805	106.057541
1573.916992	18.995075
1572.909180	22.907677
1571.901367	-124.018959
1570.893555	-57.849052
1569.884766	3.006576
1568.876953	126.106964
1567.868164	2.319676
1566.858398	-61.800228
1565.849609	105.068810
1564.839844	-44.903152
1563.830078	-254.606476
1562.820313	303.602448
1561.810547	163.711121
1560.799805	34.113377
1559.790039	-248.515762
1558.779297	88.356346
1557.767578	227.969162
1556.756836	113.467529
1555.745117	-1.143737
1554.733398	220.830963
1553.721680	232.815521
1552.709961	148.849106
1551.697266	139.801880
1550.685547	40.035858
1549.672852	250.584076
1548.659180	341.872406
1547.646484	500.191895
1546.632813	285.940125
1545.619141	337.844360
1544.605469	180.204391
1543.591797	301.492065
1542.577148	-24.382004
1541.562500	310.859314
1540.547852	-118.557907
1539.533203	373.637390
1538.518555	171.118790
1537.502930	138.776932
1536.487305	227.497849
1535.471680	114.779610
1534.456055	94.733711
1533.439453	-23.507380
1532.422852	169.990463
1531.406250	-46.582863
1530.389648	81.986099
1529.373047	117.539810
1528.355469	284.190735
1527.337891	208.499527
1526.320313	39.937859
1525.302734	77.131805
1524.284180	672.474670
1523.265625	426.041992
1522.247070	338.962097
1521.228516	318.554840
1520.208984	-2.911909
1519.190430	163.954590
1518.170898	142.889603
1517.151367	29.103378
1516.130859	125.765633
1515.111328	-98.871361
1514.090820	-89.991615
1513.070313	-135.256714
1512.049805	-47.265892
1511.028320	166.177368
1510.006836	22.681892
1508.986328	84.242233
1507.963867	-3.235741
1506.942383	114.232384
1505.919922	-45.446293
1504.898438	-318.028046
1503.875977	-19.342789
1502.852539	-2.829357
1501.830078	-291.308990
1500.806641	-121.548050
1499.783203	-348.903534
1498.759766	-107.975487
1497.736328	112.159592
1496.711914	-189.975357
1495.687500	-111.060387
1494.663086	251.478592
1493.638672	-86.928772
1492.613281	21.927513
1491.587891	240.427048
1490.563477	254.233459
1489.537109	257.563690
1488.511719	311.795074
1487.485352	148.723648
1486.458984	202.533005
1485.432617	991.241211
1484.406250	919.411438
1483.379883	418.788300
1482.352539	622.200012
1481.325195	623.864441
1480.297852	785.979797
1479.269531	713.289734
1478.241211	571.639954
1477.213867	1031.261475
1476.184570	1355.437744
1475.156250	1574.903198
1474.127930	1435.053833
1473.098633	1710.062500
1472.069336	1905.887329
1471.040039	2002.221191
1470.009766	2217.914307
1468.979492	2647.042725
1467.950195	2310.352783
1466.918945	2744.042725
1465.888672	2602.909424
1464.857422	3056.403564
1463.827148	2810.806396
1462.795898	3192.666016
1461.763672	3520.868652
1460.732422	3643.135254
1459.700195	3623.029297
1458.667969	3618.040039
1457.635742	3432.757568
1456.603516	3924.896240
1455.570313	3937.247070
1454.537109	3845.507080
1453.503906	4123.910645
1452.470703	3846.915039
1451.436523	4163.005859
1450.403320	4438.359863
1449.369141	4290.393555
1448.333984	4618.572266
1447.299805	4673.069336
1446.264648	4585.656250
1445.230469	4531.151855
1444.194336	4248.773438
1443.159180	4146.139648
1442.124023	4463.419922
1441.087891	3887.692627
1440.051758	4098.562988
1439.015625	3834.023193
1437.978516	3647.879150
1436.941406	3749.856445
1435.904297	3573.853760
1434.867188	3521.664307
1433.830078	3138.651367
1432.791992	2788.578125
1431.754883	2549.739258
1430.715820	1992.939087
1429.677734	1872.913086
1428.639648	1818.529297
1427.600586	1547.234497
1426.561523	1381.969116
1425.522461	1191.575195
1424.482422	915.547974
1423.443359	1128.561401
1422.403320	1507.760254
1421.363281	1093.368164
1420.322266	936.027039
1419.282227	1083.474976
1418.241211	1117.589355
1417.200195	1179.413940
1416.159180	914.153809
1415.117188	900.591797
1414.076172	545.062805
1413.034180	584.505371
1411.992188	500.804657
1410.949219	748.956482
1409.907227	273.367493
1408.864258	112.080162
1407.821289	234.782028
1406.777344	131.463287
1405.734375	693.666443
1404.690430	133.594818
1403.646484	269.052612
1402.602539	542.555176
1401.557617	429.675049
1400.513672	156.455536
1399.468750	211.927002
1398.423828	-23.335518
1397.377930	709.104187
1396.333008	541.727722
1395.287109	-36.375084
1394.241211	59.711941
1393.195313	215.988159
1392.148438	187.019150
1391.101563	118.144424
1390.054688	-63.189491
1389.007813	-109.184593
1387.960938	-4.915967
1386.913086	106.930534
1385.865234	-151.210785
1384.817383	-41.577229
1383.769531	-64.312431
1382.720703	-319.308838
1381.671875	-376.658295
1380.623047	-233.985062
1379.574219	138.553391
1378.524414	46.662758
1377.475586	-92.417786
1376.425781	-61.578220
1375.375977	-5.622663
1374.325195	-41.837097
1373.274414	203.985626
1372.224609	6.049917
1371.172852	167.341599
1370.122070	-15.192941
1369.070313	-137.671982
1368.019531	-55.578846
1366.967773	81.453224
1365.915039	308.254944
1364.863281	-84.791214
1363.810547	92.571243
1362.757813	61.000134
1361.705078	144.110489
1360.651367	117.913101
1359.598633	101.907272
1358.544922	225.355148
1357.491211	169.960114
1356.436523	432.940582
1355.382813	283.528320
1354.328125	300.838501
1353.273438	492.241394
1352.217773	524.823242
1351.163086	599.845032
1350.107422	665.111023
1349.051758	579.181763
1347.996094	505.921478
1346.939453	1169.686768
1345.883789	1168.716553
1344.827148	1314.258545
1343.769531	1311.200562
1342.712891	1402.581177
1341.655273	1675.039429
1340.598633	1766.768921
1339.540039	1729.852783
1338.482422	1750.165894
1337.423828	1837.536377
1336.366211	1548.863037
1335.307617	1728.283203
1334.248047	1821.243408
1333.189453	1711.566040
1332.129883	1349.890259
1331.070313	1255.658325
1330.010742	1312.510864
1328.950195	1320.123657
1327.890625	1394.707397
1326.830078	1311.367920
1325.768555	1537.039185
1324.708008	1222.047485
1323.646484	1430.831787
1322.585938	1713.834595
1321.523438	1412.028687
1320.461914	1599.143311
1319.400391	1495.327881
1318.337891	1475.630737
1317.275391	1623.849976
1316.211914	1784.550293
1315.149414	1627.486938
1314.085938	1874.828979
1313.022461	1713.338135
1311.958984	1823.087646
1310.894531	1822.193604
1309.831055	1814.155029
1308.766602	1584.802856
1307.701172	2057.132813
1306.636719	1813.520996
1305.571289	1801.452271
1304.505859	1681.404907
1303.440430	1768.170288
1302.375000	1631.418701
1301.308594	1929.951538
1300.242188	1764.163818
1299.175781	1748.522705
1298.109375	1688.893555
1297.041992	1457.605591
1295.975586	1872.307739
1294.908203	2053.859375
1293.839844	1629.399658
1292.772461	1683.760132
1291.704102	1919.804932
1290.635742	1690.005127
1289.567383	1482.569580
1288.498047	1317.090210
1287.428711	1267.064819
1286.360352	1075.150391
1285.290039	1348.933105
1284.220703	1279.919800
1283.150391	1000.536133
1282.080078	763.075378
1281.009766	1260.160278
1279.939453	1125.889648
1278.868164	871.970093
1277.796875	1083.065308
1276.725586	1076.602417
1275.654297	1067.867676
1274.582031	1274.400146
1273.509766	1263.511230
1272.437500	1316.315308
1271.365234	1352.157104
1270.291992	1356.388794
1269.218750	1277.762329
1268.145508	1875.501221
1267.072266	1326.067383
1265.999023	1440.708130
1264.924805	1650.580322
1263.850586	1687.333740
1262.776367	1497.434082
1261.701172	1337.007446
1260.625977	1527.761597
1259.550781	1608.904419
1258.475586	1232.120239
1257.400391	1428.019043
1256.324219	1850.422974
1255.248047	1513.144409
1254.171875	1667.824829
1253.094727	1705.727661
1252.018555	1429.862793
1250.941406	1725.862671
1249.864258	1657.038818
1248.786133	1500.803955
1247.708008	1646.168701
1246.630859	1266.604370
1245.551758	1288.210938
1244.473633	1450.795898
1243.394531	1678.961304
1242.316406	1387.469116
1241.236328	1419.061035
1240.157227	1042.949341
1239.077148	1560.065308
1237.998047	1334.638794
1236.917969	942.011292
1235.836914	1289.238037
1234.756836	1248.454956
1233.675781	1297.425659
1232.594727	946.562134
1231.512695	1005.359680
1230.431641	909.145386
1229.349609	1367.597168
1228.267578	1239.939331
1227.185547	1264.875488
1226.102539	1101.053589
1225.019531	842.963379
1223.936523	749.503845
1222.853516	972.937256
1221.769531	765.876404
1220.686523	1136.702637
1219.602539	847.539673
1218.517578	570.587280
1217.433594	392.812683
1216.348633	821.367004
1215.263672	518.036926
1214.178711	410.389374
1213.092773	179.678055
1212.007813	523.393616
1210.921875	763.191223
1209.834961	689.282410
1208.749023	518.919739
1207.662109	823.578613
1206.575195	467.592682
1205.488281	875.689331
1204.400391	799.266724
1203.313477	347.054230
1202.225586	383.894409
1201.136719	562.729370
1200.048828	596.995911
1198.959961	236.489395
1197.871094	-179.256790
1196.782227	384.234894
1195.692383	129.659409
1194.603516	228.614227
1193.513672	111.089790
1192.423828	82.475311
1191.333008	-15.889832
1190.242188	3.434510
1189.151367	-279.972321
1188.060547	-11.015338
1186.969727	-102.392464
1185.877930	-124.205902
1184.786133	-258.893890
1183.694336	-91.306564
1182.601563	-70.214249
1181.509766	180.998276
1180.416992	115.507698
1179.323242	-29.161221
1178.230469	144.869064
1177.136719	-239.553238
1176.042969	-8.279443
1174.949219	292.231262
1173.854492	154.317566
1172.760742	-65.040230
1171.666016	519.731873
1170.570313	493.959778
1169.475586	39.870560
1168.379883	4.404986
1167.284180	28.607447
1166.188477	131.562103
1165.091797	375.349396
1163.996094	-95.575645
1162.899414	300.785461
1161.801758	-148.690262
1160.705078	228.128815
1159.607422	248.912552
1158.509766	431.851166
1157.412109	17.990210
1156.313477	393.858795
1155.215820	352.000214
1154.117188	226.548248
1153.017578	224.974030
1151.918945	-77.076698
1150.819336	421.568359
1149.719727	302.760956
1148.620117	152.890884
1147.519531	145.814850
1146.418945	-1.884319
1145.318359	166.921585
1144.217773	-152.373566
1143.116211	-117.167229
1142.014648	8.256993
1140.913086	-85.327911
1139.811523	111.054199
1138.708984	17.165735
1137.606445	34.864502
1136.503906	92.787003
1135.401367	506.862762
1134.297852	189.076553
1133.194336	388.908051
1132.090820	557.634644
1130.987305	688.147095
1129.882813	1008.261841
1128.778320	948.502319
1127.673828	876.747803
1126.569336	1179.525879
1125.463867	1259.152954
1124.358398	1141.864014
1123.252930	1424.933105
1122.146484	1340.500366
1121.041016	919.623230
1119.934570	1114.452515
1118.828125	894.732117
1117.720703	987.383362
1116.613281	840.830261
1115.505859	694.190979
1114.398438	646.810364
1113.291016	604.029297
1112.182617	736.061646
1111.074219	740.242615
1109.964844	711.180420
1108.856445	906.439758
1107.747070	815.645935
1106.637695	1272.627197
1105.528320	1356.216919
1104.417969	1158.718506
1103.307617	1459.120850
1102.197266	1126.925415
1101.086914	1403.329590
1099.975586	1193.651855
1098.864258	1193.776367
1097.752930	1297.486206
1096.641602	1396.307007
1095.529297	1167.440063
1094.416992	1298.957397
1093.304688	1475.041016
1092.191406	1198.837524
1091.079102	1143.927612
1089.965820	1220.711548
1088.852539	1156.168579
1087.738281	1103.292725
1086.624023	1332.551758
1085.509766	1342.924805
1084.395508	1343.789429
1083.280273	1431.495239
1082.166016	1335.800537
1081.050781	1136.674805
1079.934570	1090.195068
1078.819336	1247.940552
1077.703125	982.954773
1076.586914	1335.265381
1075.469727	936.451965
1074.353516	1361.172852
1073.236328	807.588257
1072.119141	936.531067
1071.000977	1170.823120
1069.882813	533.062866
1068.765625	619.603027
1067.646484	696.640991
1066.528320	897.736084
1065.409180	719.329468
1064.290039	842.953857
1063.170898	779.229797
1062.050781	853.537842
1060.930664	735.942078
1059.810547	849.910828
1058.690430	1337.932129
1057.569336	813.410034
1056.449219	459.738892
1055.327148	638.959412
1054.206055	411.593048
1053.083984	452.905182
1051.961914	753.386047
1050.839844	547.117554
1049.717773	434.302856
1048.594727	501.209412
1047.471680	502.765045
1046.348633	448.352600
1045.224609	694.778748
1044.101563	470.188080
1042.976563	448.473389
1041.852539	95.913994
1040.728516	759.304932
1039.603516	611.851563
1038.478516	396.970001
1037.352539	131.002441
1036.227539	349.350922
1035.101563	297.695862
1033.974609	527.611877
1032.848633	515.594421
1031.721680	631.531311
1030.594727	963.690002
1029.467773	600.793274
1028.340820	124.271095
1027.212891	347.337341
1026.084961	-279.733063
1024.956055	106.031845
1023.828125	13.466234
1022.699219	-206.634598
1021.570313	-247.847626
1020.440430	-409.595123
1019.311523	-369.348328
1018.181641	-273.365875
1017.050781	214.485474
1015.920898	166.815857
1014.790039	19.640669
1013.659180	120.554016
1012.528320	64.052078
1011.396484	98.014229
1010.265625	155.268005
1009.132813	372.322815
1008.000977	843.989624
1006.868164	910.711243
1005.736328	1326.829712
1004.602539	2001.895020
1003.469727	3210.872803
1002.335938	3781.507324
1001.202148	3360.692139
1000.068359	2311.844727
998.933594	1219.771729
997.799805	712.636963
996.665039	859.284180
995.529297	366.682373
994.394531	282.970734
993.258789	134.884583
992.123047	459.917053
990.986328	-264.237732
989.849609	-97.930832
988.712891	165.317627
987.576172	-52.953938
986.439453	360.351440
985.301758	227.795868
984.164063	298.175446
983.025391	170.755768
981.887695	230.073639
980.749023	-14.159226
979.610352	116.965561
978.470703	-184.149139
977.332031	92.316772
976.192383	1.053017
975.051758	206.586334
973.912109	472.028290
972.771484	46.085369
971.630859	346.406189
970.490234	249.590775
969.348633	114.055016
968.207031	111.973976
967.065430	22.967018
965.923828	445.872162
964.781250	683.066895
963.638672	248.560974
962.496094	185.926590
961.352539	426.147217
960.208984	568.005066
959.065430	497.029114
957.921875	279.787323
956.777344	660.588074
955.632813	54.809921
954.488281	230.079163
953.343750	64.611870
952.198242	112.275658
951.052734	0.111820
949.907227	59.797092
948.760742	-42.558201
947.614258	61.136978
946.467773	135.379410
945.321289	155.060287
944.173828	369.173431
943.026367	186.175690
941.878906	603.961853
940.730469	305.209869
939.582031	219.109863
938.433594	279.357147
937.285156	497.252441
936.135742	466.814148
934.987305	338.669128
933.836914	267.877472
932.687500	464.011108
931.537109	439.393036
930.386719	342.214447
929.236328	420.708923
928.084961	387.931183
926.934570	298.574036
925.783203	218.665771
924.630859	175.502853
923.478516	389.653168
922.327148	44.656136
921.173828	-158.928574
920.021484	-5.316049
918.868164	125.801758
917.714844	91.330795
916.561523	-85.910538
915.407227	-133.350281
914.252930	232.662537
913.098633	122.203835
911.944336	-153.545135
910.789063	-295.043091
909.633789	87.683731
908.478516	-78.183685
907.322266	264.072083
906.166016	-107.427765
905.009766	-131.822861
903.853516	-176.331116
902.696289	3.659914
901.539063	34.399040
900.381836	174.031342
899.223633	295.759460
898.065430	-3.141450
896.907227	-172.717987
895.749023	-170.098907
894.589844	-160.444427
893.430664	-100.828285
892.271484	6.448632
891.112305	48.386089
889.952148	43.113300
888.791992	-90.655548
887.630859	12.927667
886.470703	-140.651154
885.309570	37.785213
884.148438	426.160797
882.986328	70.238106
881.825195	312.243500
880.663086	319.870819
879.500000	327.697540
878.337891	493.429291
877.174805	510.580872
876.011719	527.898804
874.847656	509.356995
873.684570	238.827576
872.520508	540.287109
871.355469	432.230347
870.191406	63.391747
869.026367	351.635101
867.861328	457.736725
866.695313	653.854370
865.530273	854.483093
864.364258	511.366119
863.197266	465.075806
862.031250	430.125946
860.864258	514.314880
859.697266	481.820038
858.530273	851.170410
857.362305	1110.492554
856.194336	1046.729370
855.026367	879.893860
853.857422	1114.577637
852.688477	1279.711426
851.519531	1476.191040
850.350586	1157.271484
849.180664	1208.169434
848.010742	972.408936
846.840820	922.620178
845.670898	975.843201
844.500000	1170.056274
843.329102	688.466919
842.157227	547.131409
840.986328	493.053680
839.814453	519.489624
838.642578	650.951538
837.469727	873.960266
836.296875	665.606201
835.124023	651.640442
833.951172	662.192871
832.777344	833.456116
831.603516	634.028503
830.429688	979.141602
829.255859	1127.671509
828.081055	1126.611328
826.906250	1156.680908
825.731445	1059.553223
824.555664	866.529785
823.379883	553.147217
822.204102	1068.586426
821.027344	585.789429
819.851563	535.086914
818.674805	595.599792
817.497070	317.629913
816.320313	742.813660
815.142578	288.868896
813.963867	406.613251
812.786133	686.453613
811.607422	376.845551
810.428711	-95.055275
809.250000	335.268646
808.070313	300.883362
806.890625	35.320248
805.710938	309.272827
804.531250	287.614471
803.350586	283.512360
802.169922	79.479439
800.988281	143.760880
799.807617	152.311356
798.625977	-23.416487
797.444336	66.716492
796.261719	-7.443362
795.079102	11.239830
793.896484	-105.484604
792.713867	87.652321
791.530273	273.797363
790.346680	534.841675
789.163086	625.066467
787.979492	639.733398
786.794922	607.656799
785.610352	756.663025
784.425781	708.510376
783.240234	613.669128
782.054688	728.525391
780.869141	754.642700
779.682617	1175.858276
778.496094	949.473450
777.309570	888.482056
776.123047	1030.288086
774.935547	491.974487
773.748047	739.082825
772.560547	771.779358
771.373047	815.160339
770.184570	615.667847
768.996094	1017.724121
767.806641	870.517212
766.618164	1024.898926
765.428711	971.816589
764.239258	702.612366
763.048828	877.954590
761.858398	1145.334839
760.667969	1049.144043
759.477539	655.644775
758.286133	1254.047974
757.094727	1249.273071
755.903320	964.950134
754.710938	1172.809937
753.518555	1180.269165
752.326172	1154.443237
751.133789	1150.272095
749.940430	1099.669556
748.747070	1296.867188
747.553711	1322.446167
746.359375	943.921936
745.166016	769.304565
743.970703	1259.075195
742.776367	1000.529968
741.581055	925.973877
740.385742	688.958191
739.190430	668.714233
737.994141	862.898254
736.797852	605.500610
735.601563	750.882324
734.405273	841.193604
733.208008	813.004822
732.010742	922.433289
730.813477	760.282349
729.615234	934.798340
728.416992	715.381104
727.218750	1188.873779
726.020508	923.151062
724.821289	910.818848
723.622070	1035.919312
722.422852	979.480164
721.222656	979.646606
720.022461	1156.465942
718.822266	1221.716553
717.621094	994.364136
716.420898	926.223206
715.218750	1106.606567
714.017578	1007.661987
712.815430	1287.960571
711.614258	887.998291
710.411133	838.931152
709.208984	585.014343
708.005859	1008.494812
706.802734	597.712402
705.599609	665.998352
704.395508	773.374207
703.191406	488.981201
701.987305	415.709625
700.782227	466.425140
699.577148	773.691345
698.372070	826.473022
697.166992	290.239014
695.960938	566.957031
694.754883	9.374562
693.548828	446.847412
692.341797	-49.535351
691.135742	-122.275101
689.927734	-101.577530
688.720703	144.884903
687.512695	-159.682098
686.304688	-69.246025
685.096680	168.736420
683.888672	326.546753
682.679688	-33.557270
681.470703	92.053871
680.260742	-167.818954
679.050781	-113.327980
677.840820	289.967957
676.630859	67.658295
675.419922	306.684601
674.209961	188.814224
672.998047	291.908508
671.787109	360.615509
670.575195	55.483204
669.363281	66.403099
668.151367	384.521454
666.938477	97.767868
665.725586	-91.327278
664.512695	-16.513334
663.299805	15.413046
662.085938	-122.884773
660.872070	244.273193
659.658203	-331.348663
658.443359	-2.431386
657.228516	-16.231056
656.013672	-55.527958
654.797852	121.148277
653.583008	-40.263607
652.366211	3.494052
651.150391	120.863838
649.934570	-80.202126
648.717773	-67.606750
647.500000	9.963013
646.283203	169.663940
645.065430	90.828560
643.847656	44.684868
642.629883	573.209106
641.411133	415.912323
640.192383	91.366051
638.973633	227.293167
637.753906	62.670799
636.534180	-37.078575
635.314453	144.916443
634.094727	-20.728022
632.874023	7.234282
631.653320	39.766018
630.432617	-111.993767
629.211914	390.916626
627.990234	-140.004196
626.768555	161.558456
625.545898	409.580444
624.324219	29.622566
623.101563	166.426407
621.877930	279.716553
620.655273	680.039490
619.431641	217.217117
618.208008	206.361969
616.983398	-37.833557
615.759766	-237.054489
614.535156	-29.788929
613.310547	-122.242302
612.084961	-118.619102
610.859375	156.268677
609.633789	236.199966
608.408203	-66.806847
607.181641	-113.710564
605.955078	-9.423444
604.728516	250.161697
