# Supplementary material for: Raman spectroscopy accurately differentiates mucosal healing from non-healing and biochemical changes following biological therapy in inflammatory bowel disease
Source: PLoS One. 2021 Jun 2;16(6):e0252210. doi: 10.1371/journal.pone.0252210 (PMC8172032; doi:10.1371/journal.pone.0252210)
Supplement: S7 Dataset — (ZIP) [file pone.0252210.s009.zip › Post-biologic/OC035-1 post treatment_base sub CR removed_43__X_-12020.2__Y_76906.1__Z_921.931__Time_485.txt]

1714.774414	-118.891556
1713.797852	89.208275
1712.820313	-169.577225
1711.843750	-161.665771
1710.866211	61.856686
1709.888672	15.801103
1708.911133	-98.585220
1707.933594	-171.329758
1706.955078	-22.952511
1705.976563	-33.770836
1704.998047	37.360966
1704.019531	94.092285
1703.040039	40.125107
1702.061523	-126.999771
1701.082031	298.957825
1700.101563	314.793274
1699.122070	126.798073
1698.141602	87.938751
1697.161133	206.226212
1696.180664	126.251266
1695.200195	240.880280
1694.218750	146.714966
1693.238281	396.741119
1692.256836	619.629883
1691.274414	513.863159
1690.292969	375.972168
1689.310547	774.153198
1688.328125	675.969788
1687.345703	476.433441
1686.363281	682.173157
1685.379883	626.587646
1684.396484	483.137360
1683.413086	917.935242
1682.429688	795.983582
1681.445313	809.996338
1680.461914	693.769470
1679.477539	982.335205
1678.493164	1052.795654
1677.507813	1003.722107
1676.523438	976.278503
1675.538086	1119.314575
1674.552734	1228.059570
1673.566406	1339.729614
1672.581055	1515.553955
1671.594727	1505.671509
1670.608398	1379.334839
1669.622070	1750.120728
1668.634766	1438.779297
1667.648438	1677.582764
1666.661133	1736.257568
1665.673828	1782.140991
1664.685547	1788.692383
1663.698242	1750.715332
1662.709961	2042.059814
1661.721680	2050.164795
1660.733398	2069.430664
1659.744141	1837.485229
1658.755859	1630.098877
1657.766602	1841.847656
1656.777344	1895.210693
1655.787109	1673.778442
1654.797852	1603.951782
1653.807617	1698.811035
1652.817383	1405.316406
1651.827148	1255.406372
1650.835938	1045.331177
1649.844727	867.699463
1648.853516	915.459778
1647.862305	866.042419
1646.871094	851.619263
1645.878906	415.139801
1644.886719	399.410095
1643.894531	212.678574
1642.902344	216.726349
1641.910156	181.804840
1640.916992	334.844604
1639.923828	414.566101
1638.930664	86.037720
1637.936523	66.770638
1636.943359	106.139893
1635.949219	69.632957
1634.955078	-411.624664
1633.960938	-278.197418
1632.965820	95.442627
1631.970703	-83.544754
1630.975586	-217.123444
1629.980469	-86.837669
1628.985352	-424.515198
1627.989258	-251.048691
1626.993164	-77.114777
1625.997070	-189.399399
1625.000977	-301.108337
1624.003906	-170.398773
1623.007813	-89.163750
1622.010742	-86.306610
1621.012695	192.889374
1620.015625	-94.894241
1619.017578	366.338013
1618.020508	-62.195450
1617.021484	8.630559
1616.023438	6.397192
1615.025391	-42.625748
1614.026367	-175.153183
1613.027344	138.640518
1612.028320	56.772038
1611.028320	38.244095
1610.029297	106.605202
1609.029297	-86.729805
1608.029297	189.320053
1607.028320	161.772278
1606.028320	168.623367
1605.027344	497.820038
1604.026367	196.379120
1603.025391	170.152649
1602.023438	139.001251
1601.022461	-182.199036
1600.020508	-66.246681
1599.018555	-206.315918
1598.016602	17.287035
1597.013672	-67.361107
1596.010742	-303.292786
1595.007813	-230.640350
1594.004883	-79.456078
1593.001953	-244.100754
1591.998047	-207.465286
1590.994141	-209.821304
1589.990234	148.107208
1588.986328	20.764324
1587.981445	52.732620
1586.976563	152.622803
1585.971680	-42.029099
1584.966797	326.565033
1583.961914	22.712858
1582.956055	328.790863
1581.950195	488.934875
1580.944336	112.558365
1579.938477	173.860001
1578.931641	258.613312
1577.924805	192.409302
1576.917969	118.456772
1575.911133	-179.187775
1574.904297	293.231567
1573.896484	-173.348999
1572.888672	379.454987
1571.880859	97.587257
1570.873047	231.632263
1569.864258	-76.129570
1568.855469	104.567581
1567.846680	95.539047
1566.837891	190.315170
1565.829102	297.955719
1564.819336	241.954330
1563.809570	479.112976
1562.799805	402.151947
1561.790039	89.080879
1560.779297	123.528336
1559.768555	100.797188
1558.757813	-51.661125
1557.747070	70.519035
1556.736328	96.633163
1555.724609	94.087303
1554.712891	306.347839
1553.701172	241.288834
1552.689453	662.780640
1551.676758	493.789886
1550.664063	257.405212
1549.651367	248.599091
1548.638672	322.369415
1547.625977	414.005371
1546.612305	546.758484
1545.598633	712.842346
1544.584961	434.124664
1543.571289	121.709709
1542.556641	150.182846
1541.541992	330.788361
1540.527344	123.752144
1539.512695	254.747437
1538.498047	323.492645
1537.482422	286.147034
1536.466797	91.185333
1535.451172	48.224915
1534.434570	56.588810
1533.418945	165.237198
1532.402344	116.317894
1531.385742	319.704254
1530.369141	51.203903
1529.351563	83.926476
1528.334961	13.333668
1527.317383	81.524582
1526.299805	229.202850
1525.281250	222.083160
1524.263672	-99.266464
1523.245117	-268.990662
1522.226563	13.764380
1521.208008	409.251068
1520.188477	171.761581
1519.168945	8.615896
1518.150391	104.814972
1517.129883	38.767979
1516.110352	-50.668259
1515.089844	-160.932770
1514.070313	103.450195
1513.049805	-148.619431
1512.028320	25.169857
1511.007813	-196.604401
1509.986328	-180.004517
1508.964844	-348.407288
1507.943359	-137.501740
1506.921875	-75.705223
1505.899414	-488.493225
1504.876953	-206.875565
1503.854492	-312.597382
1502.832031	-457.009064
1501.808594	-319.946106
1500.786133	-80.806221
1499.762695	-36.656136
1498.739258	-343.493439
1497.714844	-363.902222
1496.691406	96.408066
1495.666992	-290.472870
1494.642578	-191.578064
1493.617188	-41.900486
1492.592773	30.747656
1491.567383	-4.283936
1490.541992	141.830643
1489.516602	-1.077770
1488.491211	52.458447
1487.464844	118.439560
1486.438477	424.101166
1485.412109	543.026489
1484.385742	289.046783
1483.358398	496.689117
1482.331055	377.467834
1481.303711	362.599304
1480.276367	538.708252
1479.249023	594.675171
1478.220703	928.151489
1477.192383	756.705872
1476.164063	957.037598
1475.135742	922.715027
1474.106445	1282.857788
1473.077148	1306.545410
1472.047852	1525.991333
1471.018555	1531.350098
1469.989258	1666.245117
1468.958984	1849.178345
1467.928711	2131.006104
1466.898438	2107.381104
1465.868164	2353.033203
1464.836914	2514.484619
1463.805664	2490.174805
1462.774414	2732.440918
1461.743164	2918.537598
1460.710938	2797.080811
1459.679688	2924.335693
1458.647461	3188.412109
1457.615234	2886.278076
1456.582031	2896.172119
1455.549805	3433.569824
1454.516602	3222.388428
1453.483398	3452.353027
1452.449219	3306.859619
1451.416016	3417.306885
1450.381836	3385.646729
1449.347656	3523.617676
1448.313477	3600.620117
1447.279297	3477.415039
1446.244141	3432.615234
1445.208984	3620.610596
1444.173828	3600.902588
1443.138672	3426.766602
1442.102539	3250.062500
1441.066406	2946.892334
1440.030273	3045.823486
1438.994141	2724.979004
1437.958008	2419.371826
1436.920898	2705.124268
1435.883789	2225.183594
1434.846680	1982.832520
1433.808594	1791.021362
1432.771484	1682.598511
1431.733398	1425.230225
1430.695313	1243.653198
1429.657227	1248.849243
1428.618164	1259.043823
1427.579102	605.903198
1426.540039	502.739471
1425.500977	797.944702
1424.461914	949.358276
1423.421875	818.451538
1422.381836	279.468903
1421.341797	438.470276
1420.301758	456.398499
1419.260742	343.398804
1418.219727	39.168514
1417.178711	339.126801
1416.137695	251.507385
1415.096680	229.383682
1414.054688	146.936325
1413.012695	41.955898
1411.970703	286.537231
1410.928711	269.679443
1409.885742	305.653137
1408.842773	55.275799
1407.799805	171.827667
1406.756836	4.637730
1405.712891	221.744415
1404.668945	104.992020
1403.625000	224.310974
1402.581055	140.442184
1401.537109	51.708588
1400.492188	148.705551
1399.447266	110.378143
1398.402344	342.955353
1397.357422	172.017670
1396.311523	36.350281
1395.265625	176.479523
1394.219727	224.013077
1393.173828	103.884712
1392.126953	301.922943
1391.081055	-3.102965
1390.034180	180.178741
1388.986328	-114.397537
1387.939453	-243.544144
1386.891602	0.183724
1385.843750	-143.605545
1384.795898	-9.646634
1383.748047	-192.998550
1382.699219	-216.169693
1381.651367	-466.476532
1380.602539	-336.818237
1379.552734	-37.216312
1378.503906	-12.172251
1377.454102	90.431435
1376.404297	-3.965196
1375.354492	36.632988
1374.303711	-214.468887
1373.253906	175.772186
1372.203125	47.373825
1371.152344	-310.108124
1370.100586	60.592945
1369.049805	-37.114788
1367.998047	-34.907581
1366.946289	64.677429
1365.894531	-171.744232
1364.841797	-91.633682
1363.789063	242.596024
1362.736328	-25.359745
1361.683594	-54.083038
1360.630859	-35.279037
1359.577148	108.107552
1358.523438	32.861313
1357.469727	144.356918
1356.415039	-59.621349
1355.361328	-211.055298
1354.306641	171.987473
1353.251953	142.786011
1352.197266	424.288788
1351.141602	390.589569
1350.085938	329.864838
1349.030273	644.183899
1347.974609	663.362122
1346.918945	620.781128
1345.862305	893.459412
1344.805664	900.964294
1343.749023	1275.645996
1342.691406	926.675903
1341.634766	1101.009766
1340.577148	980.702637
1339.519531	1068.787231
1338.460938	1320.540894
1337.403320	1171.372314
1336.344727	861.629211
1335.286133	1183.378052
1334.226563	1292.461426
1333.167969	1139.560913
1332.108398	806.444092
1331.048828	1148.791138
1329.989258	1070.996338
1328.928711	778.465393
1327.869141	908.900635
1326.808594	970.364685
1325.748047	913.512634
1324.686523	824.845093
1323.625977	1116.712036
1322.564453	1233.455444
1321.502930	1350.416382
1320.440430	1159.170532
1319.378906	1214.960083
1318.316406	1127.939209
1317.253906	1105.330688
1316.190430	1073.128540
1315.127930	836.639343
1314.064453	866.634033
1313.000977	1286.121338
1311.937500	1151.495972
1310.873047	995.018494
1309.809570	1129.379395
1308.745117	1138.398682
1307.679688	1191.953857
1306.615234	1216.216187
1305.549805	923.391663
1304.484375	1017.049011
1303.418945	1019.935913
1302.353516	1025.518921
1301.287109	1073.116699
1300.220703	1096.357300
1299.154297	1102.627075
1298.087891	821.763245
1297.020508	850.649658
1295.954102	1193.993530
1294.886719	1014.606079
1293.818359	842.877930
1292.750977	612.565491
1291.682617	657.289856
1290.614258	437.356384
1289.545898	754.676147
1288.476563	606.323669
1287.407227	627.341858
1286.338867	712.259033
1285.268555	738.546021
1284.199219	1017.280334
1283.128906	764.740173
1282.058594	436.613647
1280.988281	622.793945
1279.917969	716.094116
1278.846680	574.675842
1277.775391	638.953003
1276.704102	820.754150
1275.632813	719.046509
1274.560547	1030.638672
1273.488281	1176.082397
1272.416016	1004.002991
1271.343750	946.963257
1270.270508	1376.094482
1269.197266	1343.719360
1268.124023	1462.853394
1267.050781	1491.778320
1265.977539	1606.228394
1264.903320	1847.620728
1263.829102	1411.013428
1262.753906	1779.401733
1261.679688	1740.625366
1260.604492	1255.958130
1259.529297	1566.016357
1258.454102	1566.645386
1257.378906	1506.491943
1256.302734	1638.852661
1255.226563	1552.137817
1254.150391	1567.790771
1253.073242	1576.235474
1251.997070	1616.389771
1250.919922	1697.970459
1249.841797	1366.165039
1248.764648	1469.807251
1247.686523	1527.293701
1246.608398	1665.028564
1245.530273	1370.257690
1244.452148	1491.088501
1243.373047	1718.794800
1242.293945	1516.659180
1241.214844	1428.763550
1240.135742	1071.539551
1239.055664	1464.343140
1237.975586	1565.882690
1236.895508	1354.517334
1235.815430	1567.651245
1234.734375	1480.086182
1233.654297	1584.070190
1232.573242	1508.698853
1231.491211	1501.222168
1230.410156	1404.126343
1229.328125	1232.011108
1228.246094	1253.674316
1227.163086	1606.968506
1226.081055	1270.346802
1224.998047	1030.656860
1223.915039	1163.600952
1222.832031	972.382446
1221.748047	655.496277
1220.664063	1030.127319
1219.580078	826.914429
1218.496094	355.537445
1217.412109	652.582581
1216.327148	543.685547
1215.242188	545.875122
1214.157227	492.489532
1213.071289	721.488708
1211.985352	443.561798
1210.899414	612.043152
1209.813477	657.370789
1208.727539	881.070496
1207.640625	894.848267
1206.553711	1055.588989
1205.466797	881.199402
1204.378906	682.719421
1203.291016	477.018555
1202.203125	565.146362
1201.115234	113.796959
1200.027344	76.609810
1198.938477	-124.309021
1197.849609	-228.985886
1196.760742	-16.167921
1195.670898	-3.171060
1194.582031	-213.915192
1193.492188	-153.011703
1192.401367	241.844925
1191.311523	-173.397293
1190.220703	-153.725189
1189.129883	-136.583939
1188.039063	-477.378448
1186.947266	-186.721970
1185.856445	-105.151497
1184.764648	120.239853
1183.671875	-160.835785
1182.580078	138.558121
1181.487305	250.626740
1180.394531	24.443787
1179.301758	-228.149109
1178.208984	187.861618
1177.115234	157.885544
1176.021484	-83.028259
1174.927734	281.932770
1173.833008	184.461212
1172.738281	311.901611
1171.643555	355.361664
1170.548828	-75.123207
1169.454102	142.718872
1168.358398	68.517578
1167.262695	1.358710
1166.166992	240.063141
1165.070313	45.893116
1163.973633	59.530762
1162.876953	350.117462
1161.780273	282.134460
1160.683594	316.690125
1159.585938	281.825531
1158.488281	404.333252
1157.389648	421.611694
1156.291992	772.716858
1155.193359	393.604492
1154.094727	362.650146
1152.996094	238.550461
1151.896484	119.092026
1150.796875	325.992767
1149.697266	349.162476
1148.597656	295.917206
1147.498047	132.967636
1146.397461	-108.661789
1145.296875	54.302662
1144.195313	-144.729965
1143.094727	-305.781128
1141.993164	37.355923
1140.891602	135.196106
1139.789063	173.364868
1138.687500	220.846222
1137.584961	116.017792
1136.482422	381.723511
1135.379883	438.081055
1134.276367	631.977173
1133.172852	730.625549
1132.069336	824.304321
1130.964844	656.681091
1129.861328	1314.713623
1128.756836	1265.314819
1127.652344	1313.006104
1126.546875	1398.431519
1125.442383	1045.071533
1124.336914	1338.744507
1123.230469	1378.554565
1122.125000	1266.559814
1121.018555	1007.591187
1119.912109	1068.250000
1118.805664	903.803162
1117.699219	590.148804
1116.591797	789.971130
1115.484375	1145.684692
1114.376953	940.494202
1113.268555	808.538818
1112.160156	756.868408
1111.051758	901.252380
1109.943359	967.429077
1108.833984	1127.920166
1107.725586	877.192200
1106.616211	768.114624
1105.505859	923.363037
1104.396484	809.309387
1103.286133	1287.498169
1102.175781	1284.014160
1101.064453	1223.773071
1099.954102	1052.591187
1098.842773	987.444092
1097.731445	1221.561768
1096.619141	1163.207275
1095.507813	857.366089
1094.395508	737.626404
1093.282227	921.615601
1092.169922	917.048462
1091.056641	862.924744
1089.943359	804.006714
1088.830078	1081.471191
1087.716797	904.696228
1086.602539	1012.458130
1085.488281	939.021729
1084.373047	921.928955
1083.258789	1066.925659
1082.143555	990.883545
1081.028320	1123.862793
1079.913086	488.702728
1078.796875	527.636536
1077.680664	927.990295
1076.564453	706.136536
1075.448242	444.424469
1074.331055	935.788391
1073.213867	519.205200
1072.096680	635.027954
1070.979492	818.723206
1069.861328	538.207581
1068.743164	763.903625
1067.625000	759.867737
1066.505859	484.092651
1065.386719	725.893677
1064.267578	906.682800
1063.148438	687.127808
1062.029297	603.365173
1060.909180	622.538269
1059.789063	749.273071
1058.667969	366.158081
1057.547852	555.982788
1056.426758	645.197876
1055.305664	376.843475
1054.183594	606.211365
1053.062500	443.094940
1051.940430	382.796478
1050.818359	357.551514
1049.695313	390.673401
1048.572266	430.798035
1047.449219	328.616821
1046.326172	177.526276
1045.203125	182.770508
1044.079102	467.795837
1042.955078	170.029068
1041.830078	154.389236
1040.706055	271.608582
1039.581055	88.347542
1038.456055	84.530762
1037.331055	90.083992
1036.205078	-71.899658
1035.079102	-75.503510
1033.953125	288.545807
1032.826172	87.284920
1031.700195	339.659912
1030.573242	568.736328
1029.445313	200.432297
1028.318359	-46.767605
1027.190430	-375.084473
1026.062500	-120.153130
1024.934570	-248.397614
1023.805664	-39.853016
1022.676758	-184.101761
1021.547852	-541.665649
1020.418945	-421.025452
1019.289063	-641.296021
1018.159180	-423.062347
1017.029297	-478.375519
1015.898438	-171.957657
1014.767578	-157.530762
1013.636719	218.441742
1012.505859	84.806915
1011.375000	83.372757
1010.243164	70.499680
1009.111328	381.830078
1007.978516	542.746033
1006.846680	1154.891479
1005.713867	1725.269531
1004.581055	3088.717285
1003.447266	3103.837646
1002.313477	3156.102539
1001.179688	2034.602295
1000.045898	1345.830078
998.912109	773.042542
997.777344	196.079834
996.642578	90.543060
995.506836	379.928772
994.372070	274.771332
993.236328	107.559334
992.100586	238.162567
990.963867	242.068253
989.828125	84.791595
988.691406	107.570320
987.553711	79.842674
986.416992	361.052307
985.279297	61.902637
984.141602	-4.316281
983.003906	24.098618
981.865234	310.500702
980.726563	318.548401
979.587891	446.440613
978.448242	190.380753
977.309570	141.623291
976.169922	343.700348
975.030273	545.907654
973.889648	470.197052
972.749023	312.045471
971.608398	689.362244
970.467773	586.806641
969.326172	670.487305
968.184570	350.401459
967.042969	436.860504
965.901367	188.570282
964.758789	325.958252
963.616211	591.930664
962.473633	417.851318
961.330078	253.259430
960.186523	590.816162
959.042969	694.777710
957.899414	407.277069
956.754883	202.588242
955.610352	238.611557
954.465820	332.081299
953.321289	254.128204
952.175781	66.645905
951.030273	181.398773
949.884766	401.523132
948.738281	205.719635
947.591797	273.085754
946.445313	313.239929
945.298828	127.452888
944.151367	387.361328
943.003906	245.508804
941.856445	366.488007
940.708008	535.580566
939.559570	323.768524
938.411133	395.167816
937.262695	357.290771
936.113281	739.220093
934.964844	745.057495
933.814453	536.892456
932.665039	556.907471
931.514648	542.971375
930.364258	267.356995
929.213867	74.064270
928.062500	350.030243
926.912109	95.800499
925.759766	-219.516342
924.608398	-138.658463
923.456055	167.532104
922.303711	-126.476448
921.151367	-140.534348
919.999023	25.160440
918.845703	-93.030472
917.692383	179.748749
916.539063	-187.840714
915.384766	-169.065918
914.230469	-93.358856
913.076172	-74.234390
911.920898	-195.596024
910.766602	-248.675552
909.611328	4.615788
908.455078	-292.980835
907.299805	-263.858490
906.143555	-415.871094
904.987305	-173.411499
903.830078	50.982544
902.673828	-64.272881
901.516602	-109.122658
900.359375	-142.481934
899.201172	-28.571806
898.042969	-39.007011
896.884766	43.442757
895.726563	-111.459053
894.567383	95.595963
893.408203	99.250175
892.249023	10.374309
891.088867	-48.959435
889.929688	-62.984619
888.769531	-45.267326
887.608398	126.080795
886.448242	-230.731125
885.287109	-158.510986
884.125977	51.390247
882.963867	103.402489
881.801758	250.186249
880.639648	139.969238
879.477539	-10.690804
878.315430	95.677925
877.152344	226.855057
875.989258	308.479156
874.825195	119.915833
873.661133	19.291788
872.497070	6.539619
871.333008	70.343872
870.168945	-84.066002
869.003906	-60.675896
867.838867	158.359390
866.672852	361.587189
865.506836	-161.223557
864.340820	95.941750
863.174805	126.095703
862.008789	-72.848671
860.841797	220.056351
859.674805	286.081665
858.506836	345.340973
857.339844	548.148682
856.171875	685.793884
855.003906	874.928345
853.834961	936.146301
852.666016	822.443359
851.497070	641.517883
850.328125	745.193298
849.158203	770.376038
847.988281	195.280975
846.818359	542.887756
845.647461	303.780609
844.477539	351.169739
843.306641	170.251740
842.134766	197.383286
840.963867	228.882477
839.791992	296.060913
838.619141	175.357391
837.447266	331.719574
836.274414	146.072083
835.101563	154.742218
833.928711	107.468132
832.754883	421.808472
831.581055	526.059753
830.407227	431.522949
829.232422	276.676453
828.058594	291.288422
826.883789	528.772766
825.708008	413.754547
824.533203	160.444305
823.357422	332.755463
822.181641	446.911987
821.004883	191.122635
819.828125	160.217255
818.651367	-35.580441
817.474609	135.816650
816.296875	169.011719
815.119141	-242.928055
813.941406	163.680466
812.763672	45.131901
811.584961	-400.333923
810.406250	-136.734741
809.226563	-304.522156
808.047852	-225.816147
806.868164	-282.807068
805.688477	-191.173553
804.507813	-95.320450
803.327148	-148.402420
802.146484	-163.922440
800.965820	0.071703
799.784180	-341.879517
798.603516	-455.470612
797.420898	-70.385490
796.239258	-222.036652
795.056641	-327.266418
793.874023	-293.072693
792.691406	-190.425949
791.507813	-282.867767
790.324219	-187.285690
789.140625	65.199905
787.956055	-125.153702
786.772461	-158.545975
785.586914	170.609528
784.402344	70.463326
783.216797	193.456818
782.032227	163.710800
780.845703	226.607483
779.660156	242.903427
778.473633	-160.595245
777.287109	-184.305664
776.100586	78.794327
774.913086	-99.781799
773.725586	-126.196304
772.538086	1.649682
771.349609	188.824448
770.161133	113.377640
768.972656	130.396927
767.784180	173.704575
766.594727	320.402283
765.405273	332.523346
764.215820	183.736221
763.026367	413.586517
761.835938	64.283646
760.645508	300.406982
759.454102	626.509766
758.262695	798.371277
757.072266	248.730011
755.879883	519.329529
754.688477	958.957214
753.496094	750.005798
752.303711	200.523376
751.110352	604.522705
749.917969	50.793732
748.724609	676.246826
747.530273	557.247925
746.336914	594.058228
745.142578	707.598206
743.948242	623.635864
742.752930	217.325470
741.558594	41.386105
740.363281	178.951248
739.166992	285.766693
737.971680	254.505051
736.775391	129.083267
735.579102	-61.958130
734.381836	71.129539
733.185547	-21.260124
731.988281	151.214096
730.790039	179.263504
729.592773	12.689931
728.394531	231.122070
727.196289	407.987396
725.997070	252.623215
724.797852	381.494049
723.598633	359.660919
722.399414	475.544220
721.199219	515.061646
719.999023	24.179367
718.798828	465.639954
717.598633	542.617554
716.397461	451.725433
715.196289	210.536575
713.994141	342.504242
712.792969	250.032837
711.590820	-90.684219
710.388672	35.261040
709.185547	272.450867
707.982422	335.487946
706.779297	220.148911
705.576172	-32.069084
704.372070	153.531403
703.167969	134.731293
701.963867	-57.859657
700.759766	224.024261
699.554688	-128.911896
698.349609	-122.728920
697.143555	-81.509064
695.938477	-131.310989
694.732422	-41.783352
693.525391	-119.253540
692.319336	-98.702583
691.112305	-347.068085
689.905273	-89.332947
688.697266	-213.324890
687.490234	-326.130157
686.282227	-258.571259
685.073242	-205.924271
683.865234	-278.755035
682.656250	-299.236023
681.447266	-254.414246
680.237305	5.149677
679.028320	-62.169289
677.818359	-343.536713
676.607422	-63.793846
675.397461	27.788074
674.186523	69.837372
672.975586	129.434921
671.763672	217.387131
670.551758	9.307782
669.339844	160.423889
668.127930	73.955635
666.915039	123.883934
665.703125	44.366333
664.489258	-134.254562
663.276367	-77.261658
662.062500	85.658142
660.848633	43.606495
659.634766	55.647041
658.419922	-175.975357
657.205078	49.834644
655.990234	-93.123177
654.775391	74.461227
653.559570	-46.819439
652.343750	-45.233398
651.126953	-155.702927
649.911133	-223.127335
648.694336	221.871277
647.477539	149.853943
646.259766	105.683975
645.041992	345.364166
643.824219	324.372681
642.606445	399.886871
641.387695	143.886307
640.168945	76.807808
638.950195	-65.896324
637.730469	-62.887012
636.511719	212.421204
635.291016	27.387348
634.071289	-72.318565
632.850586	284.605377
631.629883	187.709091
630.409180	246.673935
629.188477	-29.969755
627.966797	102.218918
626.745117	471.328247
625.522461	191.686005
624.300781	151.030014
623.078125	471.260406
621.854492	406.472443
620.631836	552.306885
619.408203	435.256897
618.184570	160.319016
616.960938	-199.724442
615.736328	-142.029144
614.511719	-141.951172
613.287109	22.894012
612.061523	40.041397
610.835938	57.008728
609.610352	71.533913
608.384766	-155.860138
607.158203	-91.014420
605.931641	-71.752586
604.705078	-51.197552
