# Supplementary material for: Raman spectroscopy accurately differentiates mucosal healing from non-healing and biochemical changes following biological therapy in inflammatory bowel disease
Source: PLoS One. 2021 Jun 2;16(6):e0252210. doi: 10.1371/journal.pone.0252210 (PMC8172032; doi:10.1371/journal.pone.0252210)
Supplement: S7 Dataset — (ZIP) [file pone.0252210.s009.zip › Post-biologic/OC013 post treatment-2_BL sub CR removed_61__X_13374.6__Y_18528.6__Time_680.txt]

1714.671875	107.544724
1713.695313	259.409027
1712.718750	9.855084
1711.742188	2.897217
1710.764648	69.404266
1709.787109	83.392494
1708.809570	-113.219795
1707.831055	-19.357538
1706.853516	-7.447327
1705.875000	125.979004
1704.896484	-28.751904
1703.916992	37.065971
1702.938477	-40.587738
1701.958984	-133.292267
1700.979492	-142.040863
1700.000000	-152.478195
1699.019531	-73.753754
1698.040039	-44.861053
1697.059570	54.401981
1696.079102	141.186432
1695.097656	-115.780479
1694.117188	26.221857
1693.135742	120.948830
1692.154297	-103.828201
1691.172852	67.335884
1690.190430	193.871964
1689.208008	9.068298
1688.225586	243.880829
1687.243164	332.734253
1686.260742	-73.510139
1685.277344	48.883472
1684.293945	116.023621
1683.310547	314.412323
1682.327148	350.972595
1681.343750	276.392120
1680.359375	484.719208
1679.375000	225.194626
1678.390625	275.139099
1677.405273	168.734909
1676.419922	347.629211
1675.435547	420.727264
1674.449219	435.882904
1673.463867	448.999603
1672.478516	486.619781
1671.492188	633.718933
1670.505859	579.440857
1669.519531	870.981995
1668.532227	538.969116
1667.544922	725.262451
1666.557617	689.059631
1665.570313	637.454834
1664.583008	650.028870
1663.594727	1098.014038
1662.607422	968.238586
1661.619141	767.383789
1660.629883	895.695313
1659.641602	815.055481
1658.652344	816.983704
1657.663086	880.232788
1656.673828	697.579590
1655.684570	753.659607
1654.694336	741.255859
1653.704102	498.990082
1652.713867	685.779297
1651.723633	642.697998
1650.732422	644.908875
1649.742188	390.977478
1648.750977	375.355560
1647.758789	296.599396
1646.767578	339.705719
1645.775391	361.924286
1644.784180	186.323242
1643.791992	222.277756
1642.798828	274.290894
1641.806641	352.908234
1640.813477	286.578033
1639.820313	83.304436
1638.827148	78.136269
1637.833008	-108.792007
1636.839844	34.093094
1635.845703	40.023762
1634.851563	46.114189
1633.856445	105.044983
1632.862305	-15.015455
1631.867188	-37.452248
1630.872070	114.020576
1629.876953	-60.861385
1628.881836	106.572189
1627.885742	45.120647
1626.889648	-129.324509
1625.893555	-224.705826
1624.897461	-146.421768
1623.900391	-131.195526
1622.903320	-139.566101
1621.906250	198.982529
1620.909180	-32.656517
1619.912109	206.003769
1618.914063	92.709869
1617.916016	71.383171
1616.917969	189.206406
1615.919922	18.323370
1614.920898	31.180403
1613.921875	-66.136620
1612.922852	127.690346
1611.923828	35.626957
1610.924805	210.972015
1609.924805	97.925392
1608.924805	79.229904
1607.924805	89.328300
1606.924805	70.574608
1605.923828	130.339996
1604.922852	195.268311
1603.921875	137.095795
1602.920898	-65.036873
1601.919922	274.428131
1600.917969	189.929718
1599.916016	-116.892273
1598.914063	49.582870
1597.912109	-136.986938
1596.909180	-46.537560
1595.906250	25.494467
1594.903320	-161.216919
1593.900391	116.948608
1592.896484	-96.013054
1591.893555	-37.477367
1590.889648	-15.617813
1589.885742	-155.666519
1588.880859	-149.670532
1587.876953	-47.281326
1586.872070	140.997147
1585.867188	248.249054
1584.862305	-51.310425
1583.856445	240.713074
1582.851563	404.813324
1581.845703	94.600998
1580.839844	-166.128601
1579.833008	304.795166
1578.827148	283.359772
1577.820313	17.132248
1576.813477	190.642273
1575.806641	23.122557
1574.798828	-102.858932
1573.791992	38.920513
1572.784180	206.483170
1571.775391	-36.880638
1570.767578	78.347870
1569.759766	-1.493611
1568.750977	45.824707
1567.742188	25.443005
1566.732422	-41.830917
1565.723633	25.765839
1564.713867	121.718819
1563.704102	188.927933
1562.694336	214.441605
1561.684570	102.315178
1560.673828	62.679310
1559.664063	-60.056240
1558.652344	11.491932
1557.641602	41.393475
1556.630859	185.123962
1555.619141	90.304901
1554.607422	47.164497
1553.595703	182.544846
1552.583984	102.840881
1551.571289	51.473618
1550.558594	51.720966
1549.545898	64.745636
1548.533203	7.770963
1547.519531	59.263550
1546.506836	45.952461
1545.493164	32.480133
1544.479492	-43.164280
1543.464844	160.104645
1542.451172	-156.079269
1541.436523	186.281906
1540.421875	-26.802294
1539.407227	-134.103104
1538.391602	101.751595
1537.375977	4.482843
1536.361328	-144.477753
1535.344727	21.135302
1534.329102	-37.808720
1533.312500	1.090668
1532.296875	150.683441
1531.280273	-58.157684
1530.262695	-27.439234
1529.246094	131.941635
1528.228516	41.288651
1527.210938	2.038514
1526.193359	9.012409
1525.175781	121.379211
1524.157227	110.042145
1523.138672	-14.615160
1522.120117	-21.024296
1521.101563	65.023796
1520.082031	-216.756454
1519.063477	51.563763
1518.043945	29.236399
1517.024414	6.804166
1516.003906	115.267334
1514.983398	-35.824280
1513.963867	18.474100
1512.943359	-125.043488
1511.921875	-94.085983
1510.901367	-147.909286
1509.879883	-165.906372
1508.858398	-48.046238
1507.836914	-40.602875
1506.815430	-125.555359
1505.792969	86.772675
1504.770508	68.270065
1503.748047	-170.663300
1502.725586	-168.777908
1501.702148	76.323067
1500.678711	-108.942856
1499.655273	-248.123978
1498.631836	22.205048
1497.608398	-4.493341
1496.583984	188.761414
1495.559570	-86.226082
1494.535156	88.932434
1493.510742	182.137924
1492.485352	-113.319702
1491.460938	46.222569
1490.435547	93.201416
1489.409180	165.638763
1488.383789	59.228157
1487.357422	353.703888
1486.331055	311.017487
1485.304688	222.364883
1484.278320	197.507339
1483.250977	231.290146
1482.224609	367.072235
1481.197266	232.422485
1480.168945	306.861877
1479.141602	360.864685
1478.113281	519.298462
1477.084961	443.221405
1476.056641	318.754181
1475.028320	670.608154
1473.999023	731.989807
1472.969727	528.558838
1471.940430	849.548096
1470.911133	982.077271
1469.881836	776.158447
1468.851563	1180.801636
1467.821289	1272.460571
1466.791016	1219.155151
1465.759766	888.772339
1464.729492	1051.613525
1463.698242	1199.131836
1462.666992	1130.659790
1461.635742	1224.785645
1460.603516	1207.140381
1459.571289	1420.552612
1458.539063	1314.071167
1457.506836	1425.903442
1456.474609	1342.348511
1455.441406	1517.578247
1454.408203	1553.276611
1453.375000	1424.177979
1452.341797	1338.262939
1451.307617	1371.527954
1450.274414	1622.749756
1449.240234	1625.612549
1448.205078	1549.981934
1447.170898	1613.720215
1446.135742	1540.744141
1445.100586	1300.783813
1444.065430	1392.497192
1443.030273	1276.749512
1441.994141	1434.287354
1440.958984	1336.388306
1439.921875	1195.574219
1438.885742	1292.524048
1437.849609	909.275269
1436.812500	1173.127563
1435.775391	881.126465
1434.738281	844.423950
1433.701172	663.861450
1432.663086	776.303162
1431.625000	500.034393
1430.586914	509.128967
1429.548828	346.721069
1428.509766	575.444580
1427.470703	203.893173
1426.431641	359.575897
1425.392578	578.294861
1424.353516	434.055237
1423.313477	385.700134
1422.273438	128.340149
1421.233398	-2.886802
1420.193359	117.856331
1419.152344	17.059361
1418.111328	155.523849
1417.070313	273.885620
1416.029297	133.122192
1414.987305	45.323219
1413.946289	80.902191
1412.904297	13.451531
1411.862305	71.818954
1410.819336	77.461533
1409.776367	-2.243973
1408.734375	99.082695
1407.691406	64.810127
1406.647461	141.134613
1405.604492	24.206127
1404.560547	-82.543747
1403.516602	109.501213
1402.472656	178.616959
1401.427734	59.645889
1400.382813	73.752678
1399.337891	0.191688
1398.292969	87.211388
1397.248047	129.179352
1396.202148	163.702026
1395.156250	135.679718
1394.110352	202.956482
1393.064453	-47.738918
1392.018555	92.365242
1390.971680	-228.091049
1389.924805	-122.848778
1388.877930	50.010162
1387.830078	-52.286129
1386.782227	168.204544
1385.734375	103.644356
1384.686523	-128.283112
1383.638672	-87.564194
1382.589844	5.711201
1381.541016	-45.855232
1380.492188	-42.341728
1379.443359	-38.723042
1378.394531	-35.001289
1377.344727	16.241800
1376.294922	-94.650551
1375.245117	-133.032120
1374.194336	73.171844
1373.143555	-72.273956
1372.092773	-72.928467
1371.041992	-143.282288
1369.991211	-31.552616
1368.939453	-238.742462
1367.887695	-121.859245
1366.835938	54.856308
1365.784180	244.052139
1364.731445	-27.354559
1363.679688	-81.969231
1362.626953	75.074348
1361.573242	-21.653805
1360.520508	28.539003
1359.466797	-18.195318
1358.413086	-117.029381
1357.359375	274.026337
1356.305664	150.512146
1355.250977	230.906418
1354.196289	85.280228
1353.141602	-147.126984
1352.086914	52.767933
1351.031250	312.248352
1349.975586	211.779434
1348.919922	61.811424
1347.864258	452.903992
1346.808594	399.874573
1345.751953	421.356506
1344.695313	343.732330
1343.638672	620.739319
1342.581055	441.653625
1341.523438	555.136719
1340.466797	621.590027
1339.408203	437.916534
1338.350586	776.927979
1337.291992	699.927979
1336.234375	712.157471
1335.174805	736.824951
1334.116211	422.592682
1333.057617	511.791840
1331.998047	467.468658
1330.938477	391.098145
1329.878906	831.505310
1328.818359	715.685791
1327.757813	498.676819
1326.697266	706.756531
1325.636719	672.761536
1324.576172	648.727783
1323.514648	496.383545
1322.453125	892.146545
1321.391602	794.238220
1320.330078	814.866272
1319.267578	724.540466
1318.205078	900.666565
1317.142578	679.801758
1316.080078	510.858948
1315.016602	911.365601
1313.953125	710.524048
1312.889648	906.452148
1311.826172	730.435608
1310.761719	778.629211
1309.698242	871.170715
1308.633789	852.954895
1307.569336	832.335999
1306.503906	752.721008
1305.438477	837.991333
1304.373047	765.876160
1303.307617	888.075256
1302.242188	774.278748
1301.175781	962.856384
1300.109375	878.654541
1299.042969	659.413818
1297.976563	882.392761
1296.909180	744.346191
1295.841797	741.418884
1294.774414	463.627106
1293.707031	868.170593
1292.638672	1005.148132
1291.571289	639.270264
1290.502930	815.528870
1289.433594	761.268311
1288.365234	785.499817
1287.295898	836.697754
1286.226563	762.936462
1285.157227	627.988037
1284.086914	691.490417
1283.017578	1039.013184
1281.947266	764.609192
1280.876953	634.739319
1279.805664	720.264343
1278.734375	539.109863
1277.663086	940.159424
1276.591797	656.353088
1275.520508	776.070496
1274.448242	812.633423
1273.375977	854.074890
1272.303711	817.321472
1271.231445	699.981201
1270.158203	643.743164
1269.085938	1058.756836
1268.011719	887.734314
1266.938477	553.275513
1265.865234	919.229675
1264.791016	833.723328
1263.716797	948.237000
1262.641602	948.090515
1261.567383	1006.445129
1260.492188	696.735046
1259.416992	808.708252
1258.341797	754.959351
1257.265625	986.193054
1256.190430	744.898926
1255.114258	691.157471
1254.037109	839.448120
1252.960938	834.348328
1251.883789	958.180847
1250.806641	977.342346
1249.729492	974.591553
1248.652344	1008.290771
1247.574219	704.064758
1246.496094	667.282837
1245.417969	749.553467
1244.338867	758.882202
1243.260742	921.194641
1242.181641	969.282104
1241.102539	827.965332
1240.022461	553.193237
1238.943359	814.782227
1237.863281	765.693481
1236.783203	697.193237
1235.702148	730.535034
1234.622070	836.564819
1233.541016	896.460449
1232.459961	726.078125
1231.377930	584.806213
1230.296875	630.080811
1229.214844	590.534607
1228.132813	580.024048
1227.050781	736.505554
1225.967773	498.398590
1224.884766	345.044128
1223.801758	694.879028
1222.718750	406.033600
1221.634766	521.071777
1220.550781	246.813309
1219.466797	509.185333
1218.382813	541.845581
1217.298828	204.828751
1216.213867	235.036636
1215.128906	472.857483
1214.042969	242.167709
1212.958008	528.064880
1211.872070	413.206360
1210.786133	356.258118
1209.700195	277.579132
1208.613281	447.274200
1207.526367	382.980042
1206.439453	374.108521
1205.352539	341.096893
1204.265625	457.433167
1203.177734	498.993591
1202.089844	232.223709
1201.001953	264.088257
1199.913086	19.057085
1198.824219	12.347475
1197.735352	125.902679
1196.646484	44.501907
1195.557617	104.990799
1194.467773	-22.156944
1193.377930	14.178583
1192.288086	189.848938
1191.197266	201.987930
1190.106445	96.356247
1189.015625	77.190300
1187.924805	-122.113373
1186.833984	-14.078091
1185.742188	-383.790863
1184.650391	86.509308
1183.557617	69.514687
1182.465820	110.050201
1181.373047	-14.950971
1180.280273	-243.040085
1179.187500	89.828011
1178.093750	-66.386940
1177.000977	-2.146642
1175.907227	229.688828
1174.812500	-89.448685
1173.718750	123.057526
1172.624023	136.730011
1171.529297	147.959412
1170.434570	32.324196
1169.338867	411.871857
1168.244141	308.098511
1167.148438	-132.823242
1166.051758	33.607029
1164.956055	-134.678848
1163.859375	-30.535654
1162.762695	173.853409
1161.666016	-121.067772
1160.568359	-57.722553
1159.470703	110.594711
1158.373047	264.476379
1157.275391	136.669144
1156.176758	118.618729
1155.079102	67.152267
1153.979492	118.197502
1152.880859	-64.455231
1151.782227	-32.537888
1150.682617	-19.743475
1149.583008	-157.086655
1148.482422	-213.422562
1147.382813	-145.925522
1146.282227	-278.494019
1145.181641	-6.376915
1144.080078	-100.909866
1142.979492	-297.733734
1141.877930	12.162995
1140.776367	-68.132439
1139.673828	-110.383461
1138.572266	111.222404
1137.469727	59.387981
1136.367188	-30.465397
1135.263672	31.723045
1134.161133	98.613632
1133.057617	184.438400
1131.954102	210.855103
1130.849609	211.125687
1129.745117	327.640411
1128.641602	308.871582
1127.536133	467.956696
1126.431641	468.090240
1125.326172	316.476776
1124.220703	259.721497
1123.115234	72.649612
1122.009766	-55.126595
1120.903320	65.826668
1119.796875	99.099068
1118.690430	129.976746
1117.583008	54.313416
1116.475586	149.052307
1115.368164	186.960037
1114.260742	130.232956
1113.152344	9.670107
1112.044922	-4.446565
1110.936523	94.886269
1109.827148	-219.379181
1108.718750	120.931625
1107.609375	125.671638
1106.500000	215.424759
1105.389648	194.165848
1104.280273	276.782349
1103.169922	248.445572
1102.059570	307.419128
1100.948242	182.379120
1099.837891	264.935516
1098.726563	290.869171
1097.615234	387.513916
1096.502930	255.524429
1095.390625	498.224762
1094.278320	232.028137
1093.166016	203.820343
1092.053711	399.313416
1090.940430	102.753868
1089.827148	-92.458107
1088.713867	145.362137
1087.599609	246.652603
1086.485352	423.170807
1085.371094	148.189316
1084.256836	87.271667
1083.141602	280.213379
1082.027344	200.539902
1080.912109	210.188858
1079.795898	252.729736
1078.680664	262.412445
1077.564453	65.538010
1076.448242	-27.954611
1075.331055	326.779083
1074.213867	108.994316
1073.096680	196.231186
1071.979492	250.635254
1070.862305	-67.685104
1069.744141	150.876511
1068.625977	135.057571
1067.507813	234.069977
1066.388672	220.651077
1065.270508	137.038147
1064.151367	175.228317
1063.031250	201.734360
1061.912109	312.512085
1060.791992	179.982635
1059.671875	183.209305
1058.550781	146.724579
1057.430664	304.341278
1056.309570	123.029686
1055.188477	-55.813110
1054.066406	101.872833
1052.945313	254.870651
1051.823242	314.440033
1050.700195	-55.521553
1049.578125	260.932770
1048.455078	103.602013
1047.332031	16.386738
1046.208984	178.826797
1045.084961	35.773476
1043.960938	125.972847
1042.836914	120.626846
1041.712891	210.880737
1040.587891	145.058624
1039.462891	-30.142498
1038.337891	16.014393
1037.212891	6.338583
1036.086914	201.543015
1034.960938	70.947464
1033.834961	-17.650578
1032.708984	-22.410618
1031.582031	154.269150
1030.455078	258.862457
1029.328125	-40.948421
1028.200195	-98.889709
1027.072266	-170.677307
1025.944336	-272.556763
1024.816406	-339.488495
1023.687500	-380.786407
1022.558594	-259.522156
1021.429688	-217.142563
1020.300781	-170.070969
1019.170898	-48.730446
1018.041016	-214.917618
1016.911133	-130.573486
1015.780273	-182.949081
1014.649414	3.449731
1013.518555	138.867462
1012.387695	515.181458
1011.255859	185.119293
1010.124023	181.713928
1008.992188	23.311337
1007.860352	339.433289
1006.727539	569.881897
1005.594727	594.447449
1004.461914	1132.432983
1003.329102	1168.567261
1002.195313	1190.892700
1001.061523	755.748169
999.927734	579.633911
998.792969	11.024176
997.658203	297.154083
996.523438	139.968994
995.388672	105.265930
994.252930	-102.412216
993.117188	-129.965515
991.981445	45.541630
990.844727	168.007751
989.708984	191.366364
988.572266	302.375519
987.434570	125.369339
986.297852	-189.699585
985.160156	-11.649013
984.022461	-109.926598
982.884766	-122.899620
981.746094	-39.120289
980.607422	3.279907
979.468750	-115.300751
978.329102	-45.144768
977.190430	-147.404358
976.050781	63.119308
974.910156	98.943825
973.770508	183.084457
972.629883	-81.929474
971.489258	342.295197
970.348633	54.560959
969.207031	109.101326
968.065430	-17.626307
966.923828	126.549614
965.781250	-201.848160
964.639648	128.235458
963.496094	233.523849
962.353516	311.329987
961.210938	194.360168
960.067383	265.414795
958.923828	221.968155
957.779297	96.166412
956.635742	126.202286
955.491211	108.224022
954.345703	161.278214
953.201172	278.449707
952.055664	59.353943
950.910156	215.519333
949.764648	26.412127
948.618164	-233.401199
947.471680	98.920090
946.325195	-21.265244
945.178711	167.071503
944.031250	270.885681
942.883789	413.537201
941.736328	136.152435
940.587891	228.694626
939.439453	531.179810
938.291016	172.042770
937.142578	424.355164
935.993164	234.271851
934.843750	285.978455
933.694336	212.376617
932.544922	191.278107
931.394531	377.548889
930.244141	224.456406
929.093750	192.171753
927.942383	144.029800
926.791016	84.590736
925.639648	68.469002
924.488281	27.392334
923.335938	77.361771
922.183594	-31.795158
921.031250	209.221512
919.877930	104.744972
918.724609	-58.702103
917.571289	71.008354
916.417969	80.350113
915.263672	153.312759
914.109375	314.819153
912.955078	-143.242889
911.800781	16.088652
910.645508	-21.948442
909.490234	180.464966
908.334961	-13.935660
907.178711	-17.795256
906.022461	-26.138563
904.866211	-111.464531
903.709961	-92.512329
902.552734	94.055679
901.395508	278.312225
900.238281	331.240784
899.080078	24.374393
897.921875	-49.276821
896.763672	-91.186432
895.605469	-10.927622
894.446289	-23.359802
893.287109	122.470367
892.127930	-5.164592
890.967773	106.776375
889.807617	98.986755
888.647461	-46.512897
887.487305	-76.776230
886.326172	184.175430
885.165039	223.888947
884.003906	263.613403
882.842773	118.396751
881.680664	63.477474
880.518555	240.816437
879.356445	370.764313
878.193359	363.221771
877.030273	200.264847
875.867188	39.658287
874.703125	36.775486
873.540039	184.743881
872.375977	206.627625
871.210938	341.031372
870.046875	342.658569
868.881836	362.298157
867.716797	332.475281
866.550781	212.766571
865.385742	412.269958
864.219727	391.493256
863.052734	346.031311
861.886719	518.454651
860.719727	345.023102
859.552734	261.476532
858.384766	397.926941
857.217773	599.386169
856.049805	623.545776
854.880859	640.977234
853.712891	443.155243
852.543945	424.765594
851.375000	682.048157
850.205078	430.603210
849.036133	389.843079
847.866211	255.049164
846.696289	140.471207
845.525391	480.357941
844.354492	204.654388
843.183594	125.973076
842.012695	-48.858624
840.840820	51.464710
839.668945	198.690857
838.497070	35.137451
837.324219	126.424377
836.151367	240.004532
834.978516	161.427979
833.805664	152.111984
832.631836	66.885460
831.458008	341.062653
830.284180	83.984680
829.110352	322.312988
827.935547	299.552277
826.760742	428.430878
825.584961	283.017944
824.410156	30.669426
823.234375	-65.581299
822.058594	176.839951
820.881836	165.219055
819.705078	51.155621
818.528320	144.176392
817.351563	76.882362
816.173828	29.637524
814.996094	385.068878
813.818359	-231.652206
812.639648	-112.066109
811.461914	178.626892
810.283203	-95.377914
809.103516	-207.055710
807.923828	47.855438
806.745117	142.709305
805.564453	-75.586807
804.384766	-133.966583
803.204102	69.560051
802.023438	-244.043686
800.842773	-271.346649
799.661133	-298.656799
798.479492	-179.631973
797.297852	-231.381989
796.115234	-185.613327
794.932617	4.135445
793.750000	138.387314
792.567383	-46.371792
791.383789	-195.637497
790.200195	-114.637718
789.016602	-89.033005
787.832031	-54.613941
786.648438	90.365440
785.463867	365.732574
784.278320	4.156928
783.092773	-32.325565
781.908203	23.996910
780.721680	150.971832
779.536133	191.704132
778.349609	29.212383
777.163086	21.321743
775.975586	95.079323
774.789063	135.665253
773.601563	37.201435
772.413086	26.988245
771.225586	113.780212
770.037109	-150.064590
768.848633	256.283142
767.660156	234.877762
766.470703	167.182266
765.281250	106.092407
764.091797	95.646988
762.901367	415.426086
761.710938	215.546265
760.520508	411.839325
759.330078	211.982712
758.138672	273.939240
756.947266	247.868637
755.755859	287.727631
754.563477	259.396973
753.371094	114.573517
752.178711	90.614517
750.986328	90.791229
749.792969	174.380722
748.599609	-172.416016
747.405273	-97.659859
746.211914	172.325012
745.017578	314.899475
743.823242	306.024445
742.627930	288.343994
741.433594	220.210068
740.238281	18.366096
739.041992	-40.983055
737.846680	63.963951
736.650391	100.925026
735.454102	2.062540
734.256836	-46.438526
733.059570	-33.673523
731.862305	99.398521
730.665039	-25.781031
729.466797	238.378983
728.268555	-162.374786
727.070313	105.984993
725.872070	184.028687
724.672852	244.513412
723.473633	55.883270
722.273438	317.229340
721.074219	349.135376
719.874023	243.451401
718.673828	231.629578
717.472656	130.309769
716.271484	-80.079178
715.070313	346.453217
713.869141	68.436523
712.666992	73.916855
711.464844	112.045975
710.262695	32.455109
709.059570	305.778290
707.856445	302.335419
706.653320	109.418053
705.450195	21.048193
704.246094	45.857964
703.041992	181.595337
701.837891	182.358643
700.632813	11.272261
699.428711	59.845570
698.222656	1.844765
697.017578	4.694876
695.811523	124.847137
694.605469	-2.733079
693.399414	106.449478
692.192383	-90.603584
690.986328	-18.407476
689.778320	16.835257
688.571289	-141.074356
687.363281	-125.387970
686.155273	230.778458
684.947266	85.879753
683.738281	10.402389
682.529297	-99.730171
681.320313	45.857121
680.111328	-83.751579
678.901367	172.202087
677.691406	-128.445801
676.481445	-2.497464
675.270508	49.809742
674.059570	201.626755
672.848633	-20.865810
671.636719	174.165451
670.425781	29.643106
669.213867	-142.897690
668.000977	60.716560
666.789063	-29.602880
665.576172	100.490303
664.362305	-24.296648
663.149414	120.914780
661.935547	99.875908
660.721680	74.573433
659.507813	75.223145
658.292969	39.254520
657.078125	-95.849091
655.863281	-51.857529
654.647461	-100.510368
653.431641	-299.933044
652.215820	-27.289125
651.000000	-112.286903
649.783203	-134.689972
648.566406	30.353662
647.349609	313.835846
646.132813	18.348347
644.915039	-31.572035
643.697266	-225.470779
642.478516	305.680084
641.259766	122.847290
640.041992	97.194717
638.822266	-76.568748
637.603516	164.647446
636.383789	42.887459
635.164063	-7.732195
633.943359	40.669865
632.723633	-26.651529
631.502930	9.327454
630.281250	92.757027
629.060547	9.079784
627.838867	67.289047
626.617188	39.995560
625.394531	120.226295
624.172852	211.463165
622.950195	298.721161
621.726563	287.758026
620.503906	251.475693
619.280273	132.097763
618.056641	-23.204092
616.832031	-55.986385
615.608398	269.066895
614.383789	12.528468
613.158203	47.512547
611.933594	44.502975
610.708008	-90.504951
609.482422	-120.143707
608.255859	45.302010
607.030273	12.585204
605.803711	44.624092
604.576172	-76.427910
