# Supplementary material for: Raman spectroscopy accurately differentiates mucosal healing from non-healing and biochemical changes following biological therapy in inflammatory bowel disease
Source: PLoS One. 2021 Jun 2;16(6):e0252210. doi: 10.1371/journal.pone.0252210 (PMC8172032; doi:10.1371/journal.pone.0252210)
Supplement: S7 Dataset — (ZIP) [file pone.0252210.s009.zip › Post-biologic/OC035-1 post treatment_base sub CR removed_27__X_-12016.2__Y_76904.1__Z_922.24__Time_303.txt]

1714.774414	203.508682
1713.797852	240.318680
1712.820313	-208.292038
1711.843750	-8.198041
1710.866211	-98.242172
1709.888672	-196.687241
1708.911133	-148.052475
1707.933594	-190.841003
1706.955078	84.822426
1705.976563	-223.653488
1704.998047	-117.184242
1704.019531	34.604286
1703.040039	-242.012360
1702.061523	-114.511284
1701.082031	221.494171
1700.101563	-15.000034
1699.122070	318.206909
1698.141602	111.316513
1697.161133	150.494461
1696.180664	253.913483
1695.200195	285.327179
1694.218750	1.725799
1693.238281	161.756546
1692.256836	127.038017
1691.274414	201.976578
1690.292969	154.486191
1689.310547	464.752472
1688.328125	393.826080
1687.345703	709.930725
1686.363281	402.457214
1685.379883	511.254913
1684.396484	708.355530
1683.413086	484.877625
1682.429688	522.971985
1681.445313	532.177734
1680.461914	736.252747
1679.477539	597.327393
1678.493164	546.786926
1677.507813	608.487671
1676.523438	809.053284
1675.538086	1071.193237
1674.552734	1059.920654
1673.566406	1009.300049
1672.581055	876.934021
1671.594727	1361.574951
1670.608398	1278.130981
1669.622070	1274.987549
1668.634766	1304.271118
1667.648438	1443.022705
1666.661133	1518.587036
1665.673828	1613.309814
1664.685547	1430.026855
1663.698242	1844.232666
1662.709961	1625.104736
1661.721680	1398.749878
1660.733398	1745.618286
1659.744141	1647.753418
1658.755859	1714.851685
1657.766602	1438.190308
1656.777344	1625.696655
1655.787109	1323.932129
1654.797852	1271.769897
1653.807617	1339.312866
1652.817383	1203.728149
1651.827148	1082.053833
1650.835938	770.616333
1649.844727	816.872559
1648.853516	631.101746
1647.862305	757.875732
1646.871094	446.588196
1645.878906	305.080719
1644.886719	412.492889
1643.894531	132.297638
1642.902344	243.518341
1641.910156	-27.433210
1640.916992	193.094543
1639.923828	28.920481
1638.930664	-55.491657
1637.936523	156.014511
1636.943359	149.171402
1635.949219	-281.521240
1634.955078	-210.787598
1633.960938	-329.256775
1632.965820	-144.249313
1631.970703	-280.106781
1630.975586	-17.822104
1629.980469	-386.933350
1628.985352	-363.256073
1627.989258	-162.835709
1626.993164	74.793434
1625.997070	204.944305
1625.000977	-253.519485
1624.003906	6.340325
1623.007813	418.978333
1622.010742	188.036636
1621.012695	102.094528
1620.015625	200.469070
1619.017578	278.175629
1618.020508	67.437767
1617.021484	-74.607262
1616.023438	90.832184
1615.025391	54.524185
1614.026367	-172.925888
1613.027344	-234.719467
1612.028320	139.099899
1611.028320	35.952866
1610.029297	-14.419413
1609.029297	-38.280205
1608.029297	179.171234
1607.028320	121.778526
1606.028320	179.899658
1605.027344	86.396599
1604.026367	173.783844
1603.025391	324.170197
1602.023438	-116.585838
1601.022461	-109.634399
1600.020508	-254.171661
1599.018555	27.735796
1598.016602	-372.574585
1597.013672	160.481491
1596.010742	-484.969696
1595.007813	-134.672562
1594.004883	-66.459328
1593.001953	-238.378983
1591.998047	38.933037
1590.994141	-88.331032
1589.990234	-82.348862
1588.986328	-303.255066
1587.981445	-197.934402
1586.976563	100.397003
1585.971680	114.471992
1584.966797	146.845718
1583.961914	296.528564
1582.956055	16.259483
1581.950195	186.810806
1580.944336	427.630676
1579.938477	243.921265
1578.931641	-9.999871
1577.924805	334.823486
1576.917969	322.980499
1575.911133	-180.593750
1574.904297	208.197937
1573.896484	323.720490
1572.888672	114.151443
1571.880859	112.570808
1570.873047	160.306793
1569.864258	-18.103552
1568.855469	141.191788
1567.846680	131.517471
1566.837891	274.954193
1565.829102	145.645233
1564.819336	405.604401
1563.809570	206.034378
1562.799805	488.985107
1561.790039	460.428558
1560.779297	348.763367
1559.768555	325.156067
1558.757813	21.461866
1557.747070	212.739197
1556.736328	196.493942
1555.724609	68.696976
1554.712891	168.695892
1553.701172	234.815369
1552.689453	334.382141
1551.676758	361.239990
1550.664063	597.499512
1549.651367	238.419525
1548.638672	476.794128
1547.625977	474.358978
1546.612305	145.936234
1545.598633	187.085297
1544.584961	119.452454
1543.571289	330.678253
1542.556641	115.338455
1541.541992	240.779053
1540.527344	25.084389
1539.512695	-128.795792
1538.498047	117.207535
1537.482422	-34.543217
1536.466797	-134.877930
1535.451172	424.897858
1534.434570	298.200928
1533.418945	351.791138
1532.402344	5.541948
1531.385742	61.217136
1530.369141	304.695465
1529.351563	233.512405
1528.334961	-33.637466
1527.317383	221.762070
1526.299805	152.404526
1525.281250	-7.294318
1524.263672	48.968254
1523.245117	-85.466896
1522.226563	168.278885
1521.208008	136.185181
1520.188477	-17.032021
1519.168945	94.300072
1518.150391	-36.261753
1517.129883	-33.467758
1516.110352	-20.667841
1515.089844	-221.344604
1514.070313	4.049494
1513.049805	39.072056
1512.028320	-254.757889
1511.007813	-81.689674
1509.986328	-103.979416
1508.964844	-131.675018
1507.943359	-441.736664
1506.921875	-269.921265
1505.899414	-85.663269
1504.876953	-186.239517
1503.854492	-271.680054
1502.832031	-295.878021
1501.808594	-230.719666
1500.786133	-288.756500
1499.762695	-55.207722
1498.739258	-165.015930
1497.714844	-121.524933
1496.691406	-247.162766
1495.666992	105.302948
1494.642578	-404.490875
1493.617188	-42.464806
1492.592773	112.103935
1491.567383	268.883667
1490.541992	187.705994
1489.516602	1.565752
1488.491211	-95.350723
1487.464844	203.306656
1486.438477	251.392303
1485.412109	457.469727
1484.385742	76.270546
1483.358398	424.673584
1482.331055	489.548157
1481.303711	462.350708
1480.276367	519.080627
1479.249023	583.208313
1478.220703	626.672424
1477.192383	909.425659
1476.164063	982.938599
1475.135742	801.505859
1474.106445	1136.856812
1473.077148	1219.812500
1472.047852	1633.433350
1471.018555	1522.438110
1469.989258	1546.147461
1468.958984	1846.905151
1467.928711	1915.914307
1466.898438	1938.944824
1465.868164	2294.809326
1464.836914	2350.413818
1463.805664	2649.769043
1462.774414	2631.266113
1461.743164	2561.811523
1460.710938	2817.252686
1459.679688	2828.724854
1458.647461	2964.398438
1457.615234	2912.073730
1456.582031	2768.265625
1455.549805	2507.722168
1454.516602	3005.454346
1453.483398	2970.363281
1452.449219	3110.062500
1451.416016	3318.045654
1450.381836	3252.131348
1449.347656	3530.689941
1448.313477	3416.425293
1447.279297	3269.189941
1446.244141	3347.234375
1445.208984	3141.651611
1444.173828	3118.290283
1443.138672	2894.975830
1442.102539	2944.860596
1441.066406	2840.379883
1440.030273	2897.710693
1438.994141	2638.951416
1437.958008	2703.775146
1436.920898	2503.160400
1435.883789	2178.792480
1434.846680	2074.278076
1433.808594	1962.171875
1432.771484	1451.191895
1431.733398	1195.330933
1430.695313	1282.790405
1429.657227	1032.088867
1428.618164	1016.063965
1427.579102	634.337097
1426.540039	686.485352
1425.500977	405.839661
1424.461914	488.277924
1423.421875	459.788361
1422.381836	305.361145
1421.341797	496.112366
1420.301758	540.747925
1419.260742	391.498352
1418.219727	398.423859
1417.178711	334.921692
1416.137695	9.810999
1415.096680	361.606110
1414.054688	92.043488
1413.012695	237.567810
1411.970703	390.636688
1410.928711	453.225311
1409.885742	93.658249
1408.842773	-57.141788
1407.799805	63.491680
1406.756836	520.682129
1405.712891	402.768005
1404.668945	3.853163
1403.625000	350.601990
1402.581055	308.383850
1401.537109	218.628632
1400.492188	304.569702
1399.447266	-30.680099
1398.402344	273.633209
1397.357422	550.370972
1396.311523	195.591080
1395.265625	-26.113829
1394.219727	135.664307
1393.173828	49.585464
1392.126953	133.922745
1391.081055	143.301147
1390.034180	-99.971092
1388.986328	252.516251
1387.939453	-17.874649
1386.891602	79.655464
1385.843750	-152.767426
1384.795898	-12.407660
1383.748047	-139.385071
1382.699219	-143.700958
1381.651367	-257.743591
1380.602539	-146.762802
1379.552734	-138.057785
1378.503906	-114.162666
1377.454102	-107.580215
1376.404297	-10.958089
1375.354492	110.776703
1374.303711	135.344620
1373.253906	37.916275
1372.203125	-96.689125
1371.152344	180.330612
1370.100586	-46.069149
1369.049805	-262.168884
1367.998047	17.824602
1366.946289	-128.031708
1365.894531	-64.409561
1364.841797	-135.063797
1363.789063	108.192528
1362.736328	-96.406273
1361.683594	-2.098646
1360.630859	169.521439
1359.577148	10.487025
1358.523438	102.909393
1357.469727	-70.483391
1356.415039	191.393005
1355.361328	100.542366
1354.306641	265.856628
1353.251953	317.084167
1352.197266	135.091431
1351.141602	492.192017
1350.085938	169.225266
1349.030273	405.053406
1347.974609	688.173401
1346.918945	1043.365356
1345.862305	929.879272
1344.805664	702.631042
1343.749023	852.562622
1342.691406	1200.955933
1341.634766	892.781982
1340.577148	815.393250
1339.519531	1166.811401
1338.460938	1171.617676
1337.403320	916.722656
1336.344727	1149.827759
1335.286133	1041.562866
1334.226563	1091.943726
1333.167969	882.829407
1332.108398	1022.775024
1331.048828	1064.008545
1329.989258	803.879272
1328.928711	1102.694702
1327.869141	746.809509
1326.808594	611.204346
1325.748047	834.064819
1324.686523	837.290955
1323.625977	830.904968
1322.564453	582.860107
1321.502930	1092.815186
1320.440430	758.961975
1319.378906	751.132996
1318.316406	997.576111
1317.253906	1101.148193
1316.190430	1249.289795
1315.127930	1311.360352
1314.064453	1134.621216
1313.000977	1224.273804
1311.937500	1149.105713
1310.873047	1199.794312
1309.809570	1053.751587
1308.745117	937.543457
1307.679688	932.356140
1306.615234	1158.693848
1305.549805	1117.035522
1304.484375	1193.677979
1303.418945	1137.744263
1302.353516	1064.857422
1301.287109	1269.944458
1300.220703	821.564819
1299.154297	1275.184937
1298.087891	984.634644
1297.020508	1018.558533
1295.954102	929.941956
1294.886719	726.211182
1293.818359	645.477722
1292.750977	668.036011
1291.682617	511.731506
1290.614258	512.650391
1289.545898	606.942322
1288.476563	618.046082
1287.407227	854.812805
1286.338867	827.053833
1285.268555	848.486145
1284.199219	478.244446
1283.128906	762.123962
1282.058594	833.082214
1280.988281	627.623901
1279.917969	796.822266
1278.846680	797.316406
1277.775391	861.578491
1276.704102	1001.791016
1275.632813	809.610962
1274.560547	886.550903
1273.488281	909.855774
1272.416016	798.930542
1271.343750	1164.537476
1270.270508	1408.023560
1269.197266	1566.098022
1268.124023	1245.794434
1267.050781	1374.836060
1265.977539	1550.318848
1264.903320	1442.879761
1263.829102	1552.687622
1262.753906	1516.272095
1261.679688	1467.807983
1260.604492	1131.880981
1259.529297	1344.499756
1258.454102	1630.229004
1257.378906	1518.920410
1256.302734	1337.149048
1255.226563	1596.233276
1254.150391	1278.419556
1253.073242	1296.679321
1251.997070	1400.177612
1250.919922	1557.238525
1249.841797	1434.639526
1248.764648	1341.355957
1247.686523	1501.004883
1246.608398	1446.788818
1245.530273	1302.764648
1244.452148	1518.406982
1243.373047	1615.010376
1242.293945	1510.091431
1241.214844	985.284973
1240.135742	1082.114746
1239.055664	1193.511963
1237.975586	1147.211792
1236.895508	1362.933105
1235.815430	1338.521851
1234.734375	1374.770996
1233.654297	1149.247559
1232.573242	1280.093750
1231.491211	1442.403809
1230.410156	1062.062988
1229.328125	1173.528198
1228.246094	1287.380005
1227.163086	975.147888
1226.081055	1091.427979
1224.998047	1062.483887
1223.915039	883.566223
1222.832031	825.649902
1221.748047	927.344360
1220.664063	477.792786
1219.580078	543.237671
1218.496094	548.222473
1217.412109	671.559998
1216.327148	405.949768
1215.242188	519.550598
1214.157227	606.511475
1213.071289	488.232880
1211.985352	649.895386
1210.899414	372.341400
1209.813477	842.620300
1208.727539	613.281494
1207.640625	928.889709
1206.553711	875.492859
1205.466797	667.822205
1204.378906	457.774231
1203.291016	421.192200
1202.203125	143.723373
1201.115234	-44.604008
1200.027344	-45.156216
1198.938477	96.213173
1197.849609	280.750153
1196.760742	-145.919220
1195.670898	-163.611542
1194.582031	-154.936569
1193.492188	-172.803909
1192.401367	-22.509491
1191.311523	-79.037468
1190.220703	75.772522
1189.129883	-177.912674
1188.039063	-95.400238
1186.947266	-68.251251
1185.856445	-230.851074
1184.764648	-81.522461
1183.671875	-181.895004
1182.580078	-265.552551
1181.487305	-250.968689
1180.394531	123.128082
1179.301758	-35.221367
1178.208984	570.869568
1177.115234	347.542419
1176.021484	-225.553635
1174.927734	621.661499
1173.833008	43.700336
1172.738281	325.253479
1171.643555	371.993073
1170.548828	152.975952
1169.454102	228.155594
1168.358398	317.507050
1167.262695	76.690620
1166.166992	94.021225
1165.070313	111.192459
1163.973633	278.746033
1162.876953	637.192383
1161.780273	90.092781
1160.683594	567.506653
1159.585938	199.410355
1158.488281	222.766541
1157.389648	429.694000
1156.291992	643.530273
1155.193359	637.664246
1154.094727	395.553589
1152.996094	441.871338
1151.896484	232.954712
1150.796875	176.486450
1149.697266	36.487526
1148.597656	-20.241768
1147.498047	13.384116
1146.397461	127.776215
1145.296875	-50.840694
1144.195313	-89.135803
1143.094727	74.664131
1141.993164	95.492378
1140.891602	208.892929
1139.789063	39.123993
1138.687500	435.032471
1137.584961	324.367218
1136.482422	379.911255
1135.379883	535.034058
1134.276367	661.413391
1133.172852	1020.264587
1132.069336	1153.263916
1130.964844	768.630005
1129.861328	863.327759
1128.756836	907.990845
1127.652344	1106.634644
1126.546875	1352.442017
1125.442383	1242.375610
1124.336914	1336.023315
1123.230469	1595.332886
1122.125000	1266.838257
1121.018555	1246.235962
1119.912109	1014.730286
1118.805664	1554.968994
1117.699219	871.101685
1116.591797	873.635132
1115.484375	1041.623901
1114.376953	528.174805
1113.268555	520.858948
1112.160156	1123.369995
1111.051758	746.889282
1109.943359	798.162781
1108.833984	724.042358
1107.725586	1110.427246
1106.616211	740.790955
1105.505859	933.094116
1104.396484	1073.252319
1103.286133	1324.115601
1102.175781	1065.105835
1101.064453	1051.390991
1099.954102	969.172913
1098.842773	877.424133
1097.731445	1007.172546
1096.619141	1205.072266
1095.507813	1145.953125
1094.395508	1112.642456
1093.282227	1175.779297
1092.169922	1036.297729
1091.056641	717.852722
1089.943359	790.121704
1088.830078	730.488403
1087.716797	778.988831
1086.602539	1029.616455
1085.488281	1218.897095
1084.373047	949.587769
1083.258789	1079.860840
1082.143555	519.171021
1081.028320	635.204590
1079.913086	699.433472
1078.796875	639.095154
1077.680664	893.276672
1076.564453	1048.696167
1075.448242	997.487671
1074.331055	723.365295
1073.213867	343.764008
1072.096680	674.759521
1070.979492	346.804413
1069.861328	400.964233
1068.743164	445.678284
1067.625000	497.352386
1066.505859	654.345032
1065.386719	729.271545
1064.267578	452.971436
1063.148438	520.819336
1062.029297	658.809082
1060.909180	794.357849
1059.789063	455.030334
1058.667969	433.843323
1057.547852	363.573120
1056.426758	438.222321
1055.305664	552.556946
1054.183594	225.281265
1053.062500	568.505676
1051.940430	474.896942
1050.818359	126.871460
1049.695313	409.198151
1048.572266	682.076660
1047.449219	705.221741
1046.326172	467.150848
1045.203125	548.686157
1044.079102	149.946442
1042.955078	499.613586
1041.830078	208.325943
1040.706055	220.093765
1039.581055	169.000458
1038.456055	220.444641
1037.331055	250.967239
1036.205078	-58.300983
1035.079102	-213.779953
1033.953125	268.336853
1032.826172	143.217484
1031.700195	441.464966
1030.573242	358.362854
1029.445313	458.993256
1028.318359	55.411819
1027.190430	-148.103348
1026.062500	-476.857574
1024.934570	-605.655762
1023.805664	-307.124298
1022.676758	-421.779694
1021.547852	-387.757050
1020.418945	-68.277428
1019.289063	-182.583954
1018.159180	-363.965240
1017.029297	-352.712708
1015.898438	-420.155182
1014.767578	166.047211
1013.636719	-24.010309
1012.505859	47.894371
1011.375000	309.791931
1010.243164	166.549301
1009.111328	386.917725
1007.978516	746.170532
1006.846680	1174.823486
1005.713867	1964.254150
1004.581055	2714.166260
1003.447266	3019.995605
1002.313477	2607.008057
1001.179688	1988.718140
1000.045898	1109.826172
998.912109	501.760712
997.777344	815.534424
996.642578	455.206940
995.506836	307.576294
994.372070	478.658203
993.236328	331.469879
992.100586	106.120888
990.963867	217.741730
989.828125	163.524261
988.691406	171.758301
987.553711	69.577576
986.416992	-39.255070
985.279297	59.463207
984.141602	-35.085457
983.003906	61.708401
981.865234	241.527023
980.726563	179.858444
979.587891	141.444717
978.448242	349.374725
977.309570	327.481964
976.169922	351.799957
975.030273	470.569244
973.889648	336.738617
972.749023	637.405518
971.608398	297.344788
970.467773	522.567383
969.326172	357.635864
968.184570	321.550873
967.042969	336.204041
965.901367	426.795563
964.758789	467.122833
963.616211	558.118958
962.473633	594.292480
961.330078	511.507629
960.186523	493.165344
959.042969	514.019958
957.899414	386.235931
956.754883	542.695557
955.610352	163.628693
954.465820	352.601868
953.321289	276.296722
952.175781	143.082397
951.030273	174.851639
949.884766	14.776067
948.738281	575.137329
947.591797	150.413147
946.445313	368.220215
945.298828	174.966156
944.151367	288.095154
943.003906	193.626770
941.856445	396.218292
940.708008	738.181519
939.559570	165.230423
938.411133	482.475159
937.262695	405.250366
936.113281	522.116394
934.964844	484.148010
933.814453	398.577942
932.665039	142.389053
931.514648	27.795713
930.364258	18.253628
929.213867	241.194519
928.062500	375.484131
926.912109	314.207458
925.759766	182.657410
924.608398	-226.137085
923.456055	61.411476
922.303711	48.913082
921.151367	-131.582016
919.999023	315.478271
918.845703	194.513199
917.692383	-82.924957
916.539063	78.287903
915.384766	-178.141602
914.230469	-155.040878
913.076172	-295.151337
911.920898	-42.475048
910.766602	-86.888306
909.611328	-126.548439
908.455078	-152.393921
907.299805	-300.456512
906.143555	-244.302963
904.987305	-144.950195
903.830078	-283.307983
902.673828	-267.444733
901.516602	-104.250595
900.359375	40.918816
899.201172	-112.533569
898.042969	-25.934515
896.884766	112.795830
895.726563	-318.270538
894.567383	55.890587
893.408203	16.369682
892.249023	96.767822
891.088867	98.193375
889.929688	-31.277039
888.769531	-79.260147
887.608398	-66.139175
886.448242	57.677353
885.287109	321.461823
884.125977	-114.163452
882.963867	-75.810516
881.801758	-278.669769
880.639648	321.247986
879.477539	233.510101
878.315430	206.732681
877.152344	155.270584
875.989258	191.739456
874.825195	61.630898
873.661133	228.810394
872.497070	326.190796
871.333008	428.069611
870.168945	185.744431
869.003906	-281.336121
867.838867	135.542786
866.672852	215.048508
865.506836	233.854736
864.340820	335.807739
863.174805	-114.914131
862.008789	485.691620
860.841797	205.815796
859.674805	253.823425
858.506836	548.686523
857.339844	430.519379
856.171875	626.458862
855.003906	824.524231
853.834961	423.795044
852.666016	550.021057
851.497070	660.456848
850.328125	466.065979
849.158203	601.019531
847.988281	337.208313
846.818359	418.271698
845.647461	244.046738
844.477539	179.484695
843.306641	392.329224
842.134766	309.723541
840.963867	307.570709
839.791992	381.354248
838.619141	115.244873
837.447266	246.943100
836.274414	150.584518
835.101563	268.600128
833.928711	598.598694
832.754883	399.180511
831.581055	492.144318
830.407227	564.847107
829.232422	815.879333
828.058594	446.545288
826.883789	500.957886
825.708008	709.044434
824.533203	484.446136
823.357422	-34.349556
822.181641	367.078827
821.004883	235.811722
819.828125	-53.670414
818.651367	188.914169
817.474609	-274.379242
816.296875	586.430054
815.119141	91.766861
813.941406	-407.295563
812.763672	-114.664360
811.584961	-35.780872
810.406250	-17.139036
809.226563	-238.684174
808.047852	-42.667774
806.868164	-273.384155
805.688477	-262.152283
804.507813	-42.442905
803.327148	-329.089996
802.146484	-105.442741
800.965820	-206.006516
799.784180	-315.597931
798.603516	64.689781
797.420898	-280.323334
796.239258	-383.812561
795.056641	-265.876923
793.874023	11.287127
792.691406	-185.857803
791.507813	172.654800
790.324219	216.432266
789.140625	12.092040
787.956055	318.766632
786.772461	91.948174
785.586914	-320.751953
784.402344	58.105480
783.216797	135.931442
782.032227	184.776871
780.845703	131.753723
779.660156	147.022888
778.473633	-41.102974
777.287109	-30.625786
776.100586	209.218506
774.913086	-43.398285
773.725586	118.712448
772.538086	77.610291
771.349609	-146.710556
770.161133	219.783340
768.972656	-57.744278
767.784180	310.391937
766.594727	345.479401
765.405273	492.715057
764.215820	648.521240
763.026367	588.318542
761.835938	197.800781
760.645508	434.508179
759.454102	541.140564
758.262695	742.160706
757.072266	555.899170
755.879883	620.230286
754.688477	827.277710
753.496094	614.367859
752.303711	748.574341
751.110352	520.175842
749.917969	410.369019
748.724609	432.243958
747.530273	168.668777
746.336914	429.612671
745.142578	495.095520
743.948242	481.515045
742.752930	325.338135
741.558594	134.103424
740.363281	471.157196
739.166992	308.380554
737.971680	235.478821
736.775391	307.152008
735.579102	70.014038
734.381836	-68.498573
733.185547	305.238007
731.988281	144.873535
730.790039	115.870171
729.592773	23.486776
728.394531	-18.521059
727.196289	166.910492
725.997070	114.072342
724.797852	282.032257
723.598633	141.955994
722.399414	288.157684
721.199219	486.795929
719.999023	491.151306
718.798828	530.545837
717.598633	502.403229
716.397461	400.235870
715.196289	306.988098
713.994141	207.397186
712.792969	20.819744
711.590820	93.871323
710.388672	225.907562
709.185547	155.474670
707.982422	43.894588
706.779297	143.799301
705.576172	2.232720
704.372070	250.555679
703.167969	-51.520531
701.963867	-70.395882
700.759766	-52.033070
699.554688	168.811539
698.349609	33.298698
697.143555	-214.888580
695.938477	-30.260645
694.732422	-53.976715
693.525391	-166.426270
692.319336	-87.436577
691.112305	-8.168432
689.905273	-152.168213
688.697266	-87.466629
687.490234	-87.550957
686.282227	-380.099335
685.073242	-71.533531
683.865234	-291.736572
682.656250	-197.226456
681.447266	-119.752304
680.237305	-384.247192
679.028320	-54.841000
677.818359	45.234959
676.607422	-168.287384
675.397461	-125.985092
674.186523	-70.373390
672.975586	28.813026
671.763672	-161.526505
670.551758	241.021362
669.339844	178.913071
668.127930	97.693909
666.915039	98.936089
665.703125	93.980629
664.489258	61.254963
663.276367	-174.167404
662.062500	-165.267868
660.848633	113.662842
659.634766	118.652100
658.419922	113.077583
657.205078	-103.664688
655.990234	-391.287842
654.775391	-94.400986
653.559570	23.600574
652.343750	-73.823509
651.126953	80.943954
649.911133	-296.305725
648.694336	60.932468
647.477539	232.856995
646.259766	219.575897
645.041992	369.762268
643.824219	250.855438
642.606445	144.755676
641.387695	107.331879
640.168945	366.368134
638.950195	313.347900
637.730469	300.859070
636.511719	4.402889
635.291016	98.573692
634.071289	-97.690918
632.850586	57.678478
631.629883	85.729668
630.409180	44.424305
629.188477	377.838409
627.966797	622.351074
626.745117	289.021851
625.522461	422.259216
624.300781	717.288879
623.078125	633.906067
621.854492	305.112244
620.631836	311.450714
619.408203	352.796143
618.184570	354.092590
616.960938	-93.566528
615.736328	107.830841
614.511719	-9.318460
613.287109	181.821075
612.061523	146.277725
610.835938	67.965469
609.610352	147.714767
608.384766	77.552925
607.158203	-480.149933
605.931641	-232.856277
604.705078	7.212624
